# Supplementary material for: CryoEM and computational modeling structural insights into the pH regulator NBCn1
Source: Nat Commun. 2025 Nov 11;16:9932. doi: 10.1038/s41467-025-64868-z (PMC12606367; doi:10.1038/s41467-025-64868-z)
Supplement: Supplementary file 7 — Supplementary Data 5 [file 41467_2025_64868_MOESM7_ESM.zip › 100ns_z_restr_MD_NBCn1_2NaCO3/hNBCn1_OF/z-restr_hNBCn1_OF_2NaCO3_last_step_4.pdb]

REMARK    GENERATED BY TRJCONV
TITLE     Title t= 101000.00000 step= 50500000
REMARK    THIS IS A SIMULATION BOX
CRYST1   92.052   92.052  105.154  90.00  90.00  90.00 P 1           1
MODEL        1
ATOM      1  N   LEU A 585      27.310  42.580  34.530  1.00  0.00           N
ATOM      2  HT1 LEU A 585      27.030  43.310  35.230  1.00  0.00           H
ATOM      3  HT2 LEU A 585      26.400  42.430  34.050  1.00  0.00           H
ATOM      4  HT3 LEU A 585      27.940  43.030  33.850  1.00  0.00           H
ATOM      5  CA  LEU A 585      27.640  41.340  35.250  1.00  0.00           C
ATOM      6  HA  LEU A 585      28.690  41.470  35.510  1.00  0.00           H
ATOM      7  CB  LEU A 585      26.830  41.210  36.620  1.00  0.00           C
ATOM      8  HB1 LEU A 585      25.740  41.110  36.380  1.00  0.00           H
ATOM      9  HB2 LEU A 585      27.050  42.140  37.200  1.00  0.00           H
ATOM     10  CG  LEU A 585      27.300  40.070  37.540  1.00  0.00           C
ATOM     11  HG  LEU A 585      27.440  39.160  36.910  1.00  0.00           H
ATOM     12  CD1 LEU A 585      28.690  40.330  38.120  1.00  0.00           C
ATOM     13 HD11 LEU A 585      28.690  41.250  38.730  1.00  0.00           H
ATOM     14 HD12 LEU A 585      29.480  40.520  37.370  1.00  0.00           H
ATOM     15 HD13 LEU A 585      28.930  39.420  38.700  1.00  0.00           H
ATOM     16  CD2 LEU A 585      26.220  39.820  38.570  1.00  0.00           C
ATOM     17 HD21 LEU A 585      25.270  39.590  38.050  1.00  0.00           H
ATOM     18 HD22 LEU A 585      26.190  40.770  39.130  1.00  0.00           H
ATOM     19 HD23 LEU A 585      26.520  38.990  39.250  1.00  0.00           H
ATOM     20  C   LEU A 585      27.620  40.050  34.520  1.00  0.00           C
ATOM     21  O   LEU A 585      28.580  39.270  34.560  1.00  0.00           O
ATOM     22  N   ILE A 586      26.550  39.730  33.770  1.00  0.00           N
ATOM     23  HN  ILE A 586      25.730  40.290  33.640  1.00  0.00           H
ATOM     24  CA  ILE A 586      26.450  38.430  33.090  1.00  0.00           C
ATOM     25  HA  ILE A 586      26.590  37.660  33.820  1.00  0.00           H
ATOM     26  CB  ILE A 586      25.160  38.240  32.290  1.00  0.00           C
ATOM     27  HB  ILE A 586      25.160  38.920  31.410  1.00  0.00           H
ATOM     28  CG2 ILE A 586      25.100  36.860  31.670  1.00  0.00           C
ATOM     29 HG21 ILE A 586      25.890  36.740  30.880  1.00  0.00           H
ATOM     30 HG22 ILE A 586      24.110  36.600  31.240  1.00  0.00           H
ATOM     31 HG23 ILE A 586      25.400  36.060  32.370  1.00  0.00           H
ATOM     32  CG1 ILE A 586      23.960  38.670  33.090  1.00  0.00           C
ATOM     33 HG11 ILE A 586      23.110  38.210  32.550  1.00  0.00           H
ATOM     34 HG12 ILE A 586      23.880  39.780  33.140  1.00  0.00           H
ATOM     35  CD  ILE A 586      23.800  37.920  34.450  1.00  0.00           C
ATOM     36  HD1 ILE A 586      22.940  38.350  34.990  1.00  0.00           H
ATOM     37  HD2 ILE A 586      24.660  37.990  35.160  1.00  0.00           H
ATOM     38  HD3 ILE A 586      23.660  36.830  34.260  1.00  0.00           H
ATOM     39  C   ILE A 586      27.610  38.130  32.170  1.00  0.00           C
ATOM     40  O   ILE A 586      28.160  37.050  32.160  1.00  0.00           O
ATOM     41  N   LEU A 587      28.080  39.130  31.430  1.00  0.00           N
ATOM     42  HN  LEU A 587      27.580  39.980  31.570  1.00  0.00           H
ATOM     43  CA  LEU A 587      29.070  38.980  30.390  1.00  0.00           C
ATOM     44  HA  LEU A 587      28.950  38.070  29.820  1.00  0.00           H
ATOM     45  CB  LEU A 587      28.890  40.130  29.490  1.00  0.00           C
ATOM     46  HB1 LEU A 587      29.110  41.070  30.030  1.00  0.00           H
ATOM     47  HB2 LEU A 587      27.830  40.150  29.170  1.00  0.00           H
ATOM     48  CG  LEU A 587      29.770  40.210  28.180  1.00  0.00           C
ATOM     49  HG  LEU A 587      30.790  40.360  28.590  1.00  0.00           H
ATOM     50  CD1 LEU A 587      29.670  38.960  27.260  1.00  0.00           C
ATOM     51 HD11 LEU A 587      28.600  38.860  27.000  1.00  0.00           H
ATOM     52 HD12 LEU A 587      29.960  38.050  27.830  1.00  0.00           H
ATOM     53 HD13 LEU A 587      30.270  39.020  26.320  1.00  0.00           H
ATOM     54  CD2 LEU A 587      29.420  41.530  27.360  1.00  0.00           C
ATOM     55 HD21 LEU A 587      28.340  41.500  27.080  1.00  0.00           H
ATOM     56 HD22 LEU A 587      30.150  41.580  26.530  1.00  0.00           H
ATOM     57 HD23 LEU A 587      29.540  42.370  28.070  1.00  0.00           H
ATOM     58  C   LEU A 587      30.460  38.940  30.950  1.00  0.00           C
ATOM     59  O   LEU A 587      31.410  38.420  30.350  1.00  0.00           O
ATOM     60  N   ASP A 588      30.740  39.390  32.210  1.00  0.00           N
ATOM     61  HN  ASP A 588      29.960  39.820  32.670  1.00  0.00           H
ATOM     62  CA  ASP A 588      32.030  39.370  32.810  1.00  0.00           C
ATOM     63  HA  ASP A 588      32.690  39.760  32.050  1.00  0.00           H
ATOM     64  CB  ASP A 588      32.130  40.200  34.090  1.00  0.00           C
ATOM     65  HB1 ASP A 588      33.150  40.100  34.500  1.00  0.00           H
ATOM     66  HB2 ASP A 588      31.570  39.770  34.940  1.00  0.00           H
ATOM     67  CG  ASP A 588      31.900  41.670  33.940  1.00  0.00           C
ATOM     68  OD1 ASP A 588      31.790  42.320  34.990  1.00  0.00           O
ATOM     69  OD2 ASP A 588      31.770  42.190  32.830  1.00  0.00           O
ATOM     70  C   ASP A 588      32.580  37.990  33.020  1.00  0.00           C
ATOM     71  O   ASP A 588      33.760  37.650  32.760  1.00  0.00           O
ATOM     72  N   ILE A 589      31.790  37.160  33.620  1.00  0.00           N
ATOM     73  HN  ILE A 589      30.880  37.550  33.710  1.00  0.00           H
ATOM     74  CA  ILE A 589      31.890  35.730  33.930  1.00  0.00           C
ATOM     75  HA  ILE A 589      32.770  35.650  34.560  1.00  0.00           H
ATOM     76  CB  ILE A 589      30.560  35.230  34.580  1.00  0.00           C
ATOM     77  HB  ILE A 589      29.710  35.620  33.970  1.00  0.00           H
ATOM     78  CG2 ILE A 589      30.290  33.730  34.620  1.00  0.00           C
ATOM     79 HG21 ILE A 589      30.060  33.190  33.690  1.00  0.00           H
ATOM     80 HG22 ILE A 589      29.460  33.390  35.280  1.00  0.00           H
ATOM     81 HG23 ILE A 589      31.200  33.370  35.160  1.00  0.00           H
ATOM     82  CG1 ILE A 589      30.190  35.840  35.940  1.00  0.00           C
ATOM     83 HG11 ILE A 589      30.460  36.910  35.950  1.00  0.00           H
ATOM     84 HG12 ILE A 589      30.730  35.330  36.770  1.00  0.00           H
ATOM     85  CD  ILE A 589      28.740  35.870  36.350  1.00  0.00           C
ATOM     86  HD1 ILE A 589      28.040  36.450  35.710  1.00  0.00           H
ATOM     87  HD2 ILE A 589      28.710  36.320  37.370  1.00  0.00           H
ATOM     88  HD3 ILE A 589      28.420  34.810  36.450  1.00  0.00           H
ATOM     89  C   ILE A 589      32.110  34.900  32.640  1.00  0.00           C
ATOM     90  O   ILE A 589      32.660  33.830  32.720  1.00  0.00           O
ATOM     91  N   LYS A 590      31.500  35.310  31.610  1.00  0.00           N
ATOM     92  HN  LYS A 590      30.980  36.160  31.600  1.00  0.00           H
ATOM     93  CA  LYS A 590      31.410  34.660  30.270  1.00  0.00           C
ATOM     94  HA  LYS A 590      31.380  33.580  30.400  1.00  0.00           H
ATOM     95  CB  LYS A 590      30.120  34.990  29.440  1.00  0.00           C
ATOM     96  HB1 LYS A 590      30.060  34.730  28.360  1.00  0.00           H
ATOM     97  HB2 LYS A 590      29.980  36.090  29.500  1.00  0.00           H
ATOM     98  CG  LYS A 590      28.830  34.460  30.130  1.00  0.00           C
ATOM     99  HG1 LYS A 590      27.950  35.060  29.840  1.00  0.00           H
ATOM    100  HG2 LYS A 590      29.010  34.570  31.230  1.00  0.00           H
ATOM    101  CD  LYS A 590      28.560  32.950  29.960  1.00  0.00           C
ATOM    102  HD1 LYS A 590      27.550  32.780  30.410  1.00  0.00           H
ATOM    103  HD2 LYS A 590      29.160  32.270  30.600  1.00  0.00           H
ATOM    104  CE  LYS A 590      28.540  32.420  28.550  1.00  0.00           C
ATOM    105  HE1 LYS A 590      29.530  32.450  28.050  1.00  0.00           H
ATOM    106  HE2 LYS A 590      27.730  32.940  28.000  1.00  0.00           H
ATOM    107  NZ  LYS A 590      28.170  30.980  28.550  1.00  0.00           N
ATOM    108  HZ1 LYS A 590      27.460  30.810  29.290  1.00  0.00           H
ATOM    109  HZ2 LYS A 590      29.000  30.420  28.840  1.00  0.00           H
ATOM    110  HZ3 LYS A 590      27.790  30.650  27.640  1.00  0.00           H
ATOM    111  C   LYS A 590      32.680  35.010  29.460  1.00  0.00           C
ATOM    112  O   LYS A 590      33.380  34.160  28.870  1.00  0.00           O
ATOM    113  N   ARG A 591      33.090  36.280  29.590  1.00  0.00           N
ATOM    114  HN  ARG A 591      32.490  36.990  29.940  1.00  0.00           H
ATOM    115  CA  ARG A 591      34.420  36.720  29.190  1.00  0.00           C
ATOM    116  HA  ARG A 591      34.480  36.480  28.140  1.00  0.00           H
ATOM    117  CB  ARG A 591      34.540  38.260  29.260  1.00  0.00           C
ATOM    118  HB1 ARG A 591      35.600  38.600  29.360  1.00  0.00           H
ATOM    119  HB2 ARG A 591      33.960  38.610  30.150  1.00  0.00           H
ATOM    120  CG  ARG A 591      33.930  39.080  28.060  1.00  0.00           C
ATOM    121  HG1 ARG A 591      32.960  38.600  27.800  1.00  0.00           H
ATOM    122  HG2 ARG A 591      34.590  39.010  27.170  1.00  0.00           H
ATOM    123  CD  ARG A 591      33.650  40.560  28.370  1.00  0.00           C
ATOM    124  HD1 ARG A 591      34.590  40.940  28.830  1.00  0.00           H
ATOM    125  HD2 ARG A 591      32.730  40.810  28.930  1.00  0.00           H
ATOM    126  NE  ARG A 591      33.550  41.360  27.150  1.00  0.00           N
ATOM    127  HE  ARG A 591      33.540  40.850  26.290  1.00  0.00           H
ATOM    128  CZ  ARG A 591      33.600  42.650  27.070  1.00  0.00           C
ATOM    129  NH1 ARG A 591      33.710  43.500  28.070  1.00  0.00           N
ATOM    130 HH11 ARG A 591      33.440  44.470  28.100  1.00  0.00           H
ATOM    131 HH12 ARG A 591      33.660  43.190  29.010  1.00  0.00           H
ATOM    132  NH2 ARG A 591      33.500  43.240  25.870  1.00  0.00           N
ATOM    133 HH21 ARG A 591      33.370  42.740  25.010  1.00  0.00           H
ATOM    134 HH22 ARG A 591      33.170  44.190  25.930  1.00  0.00           H
ATOM    135  C   ARG A 591      35.600  36.030  29.810  1.00  0.00           C
ATOM    136  O   ARG A 591      36.530  35.730  29.040  1.00  0.00           O
ATOM    137  N   LYS A 592      35.610  35.840  31.150  1.00  0.00           N
ATOM    138  HN  LYS A 592      35.020  36.340  31.790  1.00  0.00           H
ATOM    139  CA  LYS A 592      36.610  35.070  31.890  1.00  0.00           C
ATOM    140  HA  LYS A 592      37.560  35.060  31.370  1.00  0.00           H
ATOM    141  CB  LYS A 592      36.660  35.500  33.410  1.00  0.00           C
ATOM    142  HB1 LYS A 592      37.390  34.960  34.060  1.00  0.00           H
ATOM    143  HB2 LYS A 592      35.620  35.420  33.790  1.00  0.00           H
ATOM    144  CG  LYS A 592      37.080  36.970  33.710  1.00  0.00           C
ATOM    145  HG1 LYS A 592      37.080  37.160  34.790  1.00  0.00           H
ATOM    146  HG2 LYS A 592      36.320  37.650  33.270  1.00  0.00           H
ATOM    147  CD  LYS A 592      38.440  37.390  33.100  1.00  0.00           C
ATOM    148  HD1 LYS A 592      38.650  38.470  33.270  1.00  0.00           H
ATOM    149  HD2 LYS A 592      38.300  37.150  32.030  1.00  0.00           H
ATOM    150  CE  LYS A 592      39.560  36.490  33.580  1.00  0.00           C
ATOM    151  HE1 LYS A 592      39.640  35.420  33.280  1.00  0.00           H
ATOM    152  HE2 LYS A 592      39.540  36.520  34.690  1.00  0.00           H
ATOM    153  NZ  LYS A 592      40.800  37.090  33.180  1.00  0.00           N
ATOM    154  HZ1 LYS A 592      41.540  36.560  33.670  1.00  0.00           H
ATOM    155  HZ2 LYS A 592      40.850  38.120  33.370  1.00  0.00           H
ATOM    156  HZ3 LYS A 592      40.810  36.970  32.140  1.00  0.00           H
ATOM    157  C   LYS A 592      36.440  33.590  31.950  1.00  0.00           C
ATOM    158  O   LYS A 592      37.410  32.900  32.270  1.00  0.00           O
ATOM    159  N   ALA A 593      35.300  32.970  31.600  1.00  0.00           N
ATOM    160  HN  ALA A 593      34.490  33.550  31.430  1.00  0.00           H
ATOM    161  CA  ALA A 593      34.930  31.550  31.470  1.00  0.00           C
ATOM    162  HA  ALA A 593      34.740  31.230  32.480  1.00  0.00           H
ATOM    163  CB  ALA A 593      33.540  31.390  30.840  1.00  0.00           C
ATOM    164  HB1 ALA A 593      32.740  31.930  31.400  1.00  0.00           H
ATOM    165  HB2 ALA A 593      33.100  30.380  30.960  1.00  0.00           H
ATOM    166  HB3 ALA A 593      33.410  31.790  29.800  1.00  0.00           H
ATOM    167  C   ALA A 593      36.020  30.610  30.970  1.00  0.00           C
ATOM    168  O   ALA A 593      36.420  29.680  31.640  1.00  0.00           O
ATOM    169  N   PRO A 594      36.630  30.760  29.800  1.00  0.00           N
ATOM    170  CD  PRO A 594      36.240  31.700  28.770  1.00  0.00           C
ATOM    171  HD1 PRO A 594      36.300  32.750  29.170  1.00  0.00           H
ATOM    172  HD2 PRO A 594      35.160  31.560  28.610  1.00  0.00           H
ATOM    173  CA  PRO A 594      37.670  29.820  29.370  1.00  0.00           C
ATOM    174  HA  PRO A 594      37.430  28.800  29.640  1.00  0.00           H
ATOM    175  CB  PRO A 594      37.690  30.020  27.770  1.00  0.00           C
ATOM    176  HB1 PRO A 594      37.100  29.180  27.320  1.00  0.00           H
ATOM    177  HB2 PRO A 594      38.710  29.840  27.360  1.00  0.00           H
ATOM    178  CG  PRO A 594      37.120  31.360  27.570  1.00  0.00           C
ATOM    179  HG1 PRO A 594      37.910  32.130  27.510  1.00  0.00           H
ATOM    180  HG2 PRO A 594      36.500  31.380  26.650  1.00  0.00           H
ATOM    181  C   PRO A 594      39.010  30.020  30.020  1.00  0.00           C
ATOM    182  O   PRO A 594      40.010  29.410  29.630  1.00  0.00           O
ATOM    183  N   PHE A 595      39.090  31.020  30.900  1.00  0.00           N
ATOM    184  HN  PHE A 595      38.300  31.600  31.050  1.00  0.00           H
ATOM    185  CA  PHE A 595      40.330  31.510  31.530  1.00  0.00           C
ATOM    186  HA  PHE A 595      41.200  31.000  31.130  1.00  0.00           H
ATOM    187  CB  PHE A 595      40.620  32.970  31.060  1.00  0.00           C
ATOM    188  HB1 PHE A 595      41.590  33.340  31.440  1.00  0.00           H
ATOM    189  HB2 PHE A 595      39.880  33.670  31.530  1.00  0.00           H
ATOM    190  CG  PHE A 595      40.560  33.150  29.560  1.00  0.00           C
ATOM    191  CD1 PHE A 595      41.500  32.420  28.750  1.00  0.00           C
ATOM    192  HD1 PHE A 595      42.210  31.770  29.250  1.00  0.00           H
ATOM    193  CE1 PHE A 595      41.630  32.700  27.400  1.00  0.00           C
ATOM    194  HE1 PHE A 595      42.420  32.250  26.840  1.00  0.00           H
ATOM    195  CZ  PHE A 595      40.800  33.690  26.850  1.00  0.00           C
ATOM    196  HZ  PHE A 595      40.820  33.920  25.800  1.00  0.00           H
ATOM    197  CD2 PHE A 595      39.770  34.150  28.960  1.00  0.00           C
ATOM    198  HD2 PHE A 595      39.080  34.740  29.530  1.00  0.00           H
ATOM    199  CE2 PHE A 595      39.970  34.440  27.600  1.00  0.00           C
ATOM    200  HE2 PHE A 595      39.220  35.030  27.090  1.00  0.00           H
ATOM    201  C   PHE A 595      40.500  31.290  32.990  1.00  0.00           C
ATOM    202  O   PHE A 595      41.520  31.610  33.640  1.00  0.00           O
ATOM    203  N   PHE A 596      39.430  30.710  33.560  1.00  0.00           N
ATOM    204  HN  PHE A 596      38.690  30.420  32.970  1.00  0.00           H
ATOM    205  CA  PHE A 596      39.320  30.360  35.000  1.00  0.00           C
ATOM    206  HA  PHE A 596      39.590  31.270  35.530  1.00  0.00           H
ATOM    207  CB  PHE A 596      37.930  29.950  35.470  1.00  0.00           C
ATOM    208  HB1 PHE A 596      37.980  29.190  36.280  1.00  0.00           H
ATOM    209  HB2 PHE A 596      37.450  29.370  34.650  1.00  0.00           H
ATOM    210  CG  PHE A 596      37.050  31.080  35.920  1.00  0.00           C
ATOM    211  CD1 PHE A 596      36.310  31.720  34.930  1.00  0.00           C
ATOM    212  HD1 PHE A 596      36.280  31.310  33.930  1.00  0.00           H
ATOM    213  CE1 PHE A 596      35.570  32.860  35.210  1.00  0.00           C
ATOM    214  HE1 PHE A 596      34.930  33.350  34.500  1.00  0.00           H
ATOM    215  CZ  PHE A 596      35.450  33.260  36.520  1.00  0.00           C
ATOM    216  HZ  PHE A 596      34.580  33.850  36.770  1.00  0.00           H
ATOM    217  CD2 PHE A 596      37.080  31.550  37.210  1.00  0.00           C
ATOM    218  HD2 PHE A 596      37.710  31.130  37.990  1.00  0.00           H
ATOM    219  CE2 PHE A 596      36.240  32.610  37.540  1.00  0.00           C
ATOM    220  HE2 PHE A 596      35.990  32.810  38.570  1.00  0.00           H
ATOM    221  C   PHE A 596      40.300  29.380  35.430  1.00  0.00           C
ATOM    222  O   PHE A 596      40.960  29.590  36.430  1.00  0.00           O
ATOM    223  N   LEU A 597      40.370  28.220  34.630  1.00  0.00           N
ATOM    224  HN  LEU A 597      39.950  28.150  33.730  1.00  0.00           H
ATOM    225  CA  LEU A 597      41.180  27.020  34.930  1.00  0.00           C
ATOM    226  HA  LEU A 597      41.690  27.180  35.860  1.00  0.00           H
ATOM    227  CB  LEU A 597      40.340  25.730  35.090  1.00  0.00           C
ATOM    228  HB1 LEU A 597      41.050  24.920  35.330  1.00  0.00           H
ATOM    229  HB2 LEU A 597      39.910  25.440  34.100  1.00  0.00           H
ATOM    230  CG  LEU A 597      39.360  25.790  36.210  1.00  0.00           C
ATOM    231  HG  LEU A 597      38.490  26.470  36.060  1.00  0.00           H
ATOM    232  CD1 LEU A 597      38.840  24.390  36.490  1.00  0.00           C
ATOM    233 HD11 LEU A 597      39.690  23.680  36.470  1.00  0.00           H
ATOM    234 HD12 LEU A 597      38.170  24.000  35.680  1.00  0.00           H
ATOM    235 HD13 LEU A 597      38.330  24.220  37.460  1.00  0.00           H
ATOM    236  CD2 LEU A 597      39.980  26.420  37.460  1.00  0.00           C
ATOM    237 HD21 LEU A 597      40.990  25.990  37.620  1.00  0.00           H
ATOM    238 HD22 LEU A 597      39.380  26.150  38.360  1.00  0.00           H
ATOM    239 HD23 LEU A 597      40.090  27.520  37.510  1.00  0.00           H
ATOM    240  C   LEU A 597      42.270  26.810  33.920  1.00  0.00           C
ATOM    241  O   LEU A 597      42.980  25.820  34.130  1.00  0.00           O
ATOM    242  N   SER A 598      42.470  27.690  32.910  1.00  0.00           N
ATOM    243  HN  SER A 598      41.990  28.560  32.820  1.00  0.00           H
ATOM    244  CA  SER A 598      43.530  27.570  31.890  1.00  0.00           C
ATOM    245  HA  SER A 598      43.310  26.600  31.470  1.00  0.00           H
ATOM    246  CB  SER A 598      43.350  28.650  30.700  1.00  0.00           C
ATOM    247  HB1 SER A 598      42.360  28.540  30.220  1.00  0.00           H
ATOM    248  HB2 SER A 598      44.170  28.580  29.950  1.00  0.00           H
ATOM    249  OG  SER A 598      43.430  29.930  31.200  1.00  0.00           O
ATOM    250  HG1 SER A 598      44.360  30.000  31.430  1.00  0.00           H
ATOM    251  C   SER A 598      44.950  27.490  32.490  1.00  0.00           C
ATOM    252  O   SER A 598      45.770  26.690  31.990  1.00  0.00           O
ATOM    253  N   ASP A 599      45.240  28.310  33.500  1.00  0.00           N
ATOM    254  HN  ASP A 599      44.570  28.980  33.800  1.00  0.00           H
ATOM    255  CA  ASP A 599      46.590  28.630  33.970  1.00  0.00           C
ATOM    256  HA  ASP A 599      47.360  28.230  33.330  1.00  0.00           H
ATOM    257  CB  ASP A 599      46.880  30.160  34.260  1.00  0.00           C
ATOM    258  HB1 ASP A 599      47.880  30.060  34.740  1.00  0.00           H
ATOM    259  HB2 ASP A 599      46.120  30.520  34.990  1.00  0.00           H
ATOM    260  CG  ASP A 599      46.770  31.040  32.980  1.00  0.00           C
ATOM    261  OD1 ASP A 599      46.630  30.510  31.840  1.00  0.00           O
ATOM    262  OD2 ASP A 599      46.990  32.300  33.030  1.00  0.00           O
ATOM    263  C   ASP A 599      46.820  27.820  35.230  1.00  0.00           C
ATOM    264  O   ASP A 599      47.940  27.590  35.700  1.00  0.00           O
ATOM    265  N   PHE A 600      45.740  27.320  35.860  1.00  0.00           N
ATOM    266  HN  PHE A 600      44.860  27.580  35.490  1.00  0.00           H
ATOM    267  CA  PHE A 600      45.710  26.440  37.060  1.00  0.00           C
ATOM    268  HA  PHE A 600      46.200  26.930  37.890  1.00  0.00           H
ATOM    269  CB  PHE A 600      44.130  26.130  37.340  1.00  0.00           C
ATOM    270  HB1 PHE A 600      43.620  25.800  36.410  1.00  0.00           H
ATOM    271  HB2 PHE A 600      43.550  27.010  37.680  1.00  0.00           H
ATOM    272  CG  PHE A 600      44.000  25.050  38.340  1.00  0.00           C
ATOM    273  CD1 PHE A 600      44.440  25.200  39.670  1.00  0.00           C
ATOM    274  HD1 PHE A 600      45.000  26.090  39.890  1.00  0.00           H
ATOM    275  CE1 PHE A 600      43.930  24.370  40.670  1.00  0.00           C
ATOM    276  HE1 PHE A 600      44.180  24.560  41.710  1.00  0.00           H
ATOM    277  CZ  PHE A 600      42.990  23.370  40.330  1.00  0.00           C
ATOM    278  HZ  PHE A 600      42.530  22.720  41.070  1.00  0.00           H
ATOM    279  CD2 PHE A 600      43.110  24.020  37.990  1.00  0.00           C
ATOM    280  HD2 PHE A 600      42.810  23.840  36.970  1.00  0.00           H
ATOM    281  CE2 PHE A 600      42.640  23.170  39.010  1.00  0.00           C
ATOM    282  HE2 PHE A 600      42.050  22.260  38.890  1.00  0.00           H
ATOM    283  C   PHE A 600      46.570  25.220  36.840  1.00  0.00           C
ATOM    284  O   PHE A 600      47.470  24.870  37.580  1.00  0.00           O
ATOM    285  N   LYS A 601      46.300  24.530  35.690  1.00  0.00           N
ATOM    286  HN  LYS A 601      45.630  24.800  35.010  1.00  0.00           H
ATOM    287  CA  LYS A 601      47.070  23.440  35.180  1.00  0.00           C
ATOM    288  HA  LYS A 601      47.030  22.740  36.010  1.00  0.00           H
ATOM    289  CB  LYS A 601      46.420  22.690  33.960  1.00  0.00           C
ATOM    290  HB1 LYS A 601      45.570  22.070  34.320  1.00  0.00           H
ATOM    291  HB2 LYS A 601      47.170  21.910  33.660  1.00  0.00           H
ATOM    292  CG  LYS A 601      46.020  23.460  32.760  1.00  0.00           C
ATOM    293  HG1 LYS A 601      46.770  24.230  32.490  1.00  0.00           H
ATOM    294  HG2 LYS A 601      45.160  24.110  33.050  1.00  0.00           H
ATOM    295  CD  LYS A 601      45.670  22.580  31.570  1.00  0.00           C
ATOM    296  HD1 LYS A 601      44.770  22.000  31.880  1.00  0.00           H
ATOM    297  HD2 LYS A 601      46.390  21.810  31.220  1.00  0.00           H
ATOM    298  CE  LYS A 601      45.170  23.510  30.350  1.00  0.00           C
ATOM    299  HE1 LYS A 601      44.660  24.410  30.740  1.00  0.00           H
ATOM    300  HE2 LYS A 601      44.460  22.900  29.750  1.00  0.00           H
ATOM    301  NZ  LYS A 601      46.280  24.000  29.460  1.00  0.00           N
ATOM    302  HZ1 LYS A 601      46.340  23.340  28.650  1.00  0.00           H
ATOM    303  HZ2 LYS A 601      47.130  24.070  30.050  1.00  0.00           H
ATOM    304  HZ3 LYS A 601      45.960  24.910  29.070  1.00  0.00           H
ATOM    305  C   LYS A 601      48.560  23.680  34.900  1.00  0.00           C
ATOM    306  O   LYS A 601      49.340  22.670  34.970  1.00  0.00           O
ATOM    307  N   ASP A 602      48.990  24.990  34.730  1.00  0.00           N
ATOM    308  HN  ASP A 602      48.330  25.730  34.620  1.00  0.00           H
ATOM    309  CA  ASP A 602      50.370  25.320  34.500  1.00  0.00           C
ATOM    310  HA  ASP A 602      50.880  24.420  34.210  1.00  0.00           H
ATOM    311  CB  ASP A 602      50.570  26.500  33.410  1.00  0.00           C
ATOM    312  HB1 ASP A 602      51.550  26.980  33.350  1.00  0.00           H
ATOM    313  HB2 ASP A 602      49.880  27.340  33.630  1.00  0.00           H
ATOM    314  CG  ASP A 602      50.320  26.010  31.980  1.00  0.00           C
ATOM    315  OD1 ASP A 602      50.600  24.860  31.630  1.00  0.00           O
ATOM    316  OD2 ASP A 602      50.060  26.940  31.140  1.00  0.00           O
ATOM    317  C   ASP A 602      51.180  25.650  35.740  1.00  0.00           C
ATOM    318  O   ASP A 602      52.430  25.550  35.680  1.00  0.00           O
ATOM    319  N   ALA A 603      50.400  25.890  36.870  1.00  0.00           N
ATOM    320  HN  ALA A 603      49.410  25.830  36.890  1.00  0.00           H
ATOM    321  CA  ALA A 603      50.910  26.260  38.140  1.00  0.00           C
ATOM    322  HA  ALA A 603      51.450  27.180  37.960  1.00  0.00           H
ATOM    323  CB  ALA A 603      49.740  26.500  39.100  1.00  0.00           C
ATOM    324  HB1 ALA A 603      49.960  26.930  40.110  1.00  0.00           H
ATOM    325  HB2 ALA A 603      49.210  25.550  39.340  1.00  0.00           H
ATOM    326  HB3 ALA A 603      49.070  27.270  38.660  1.00  0.00           H
ATOM    327  C   ALA A 603      51.950  25.290  38.810  1.00  0.00           C
ATOM    328  O   ALA A 603      52.980  25.630  39.430  1.00  0.00           O
ATOM    329  N   LEU A 604      51.650  23.990  38.670  1.00  0.00           N
ATOM    330  HN  LEU A 604      50.770  23.850  38.210  1.00  0.00           H
ATOM    331  CA  LEU A 604      52.470  22.910  39.150  1.00  0.00           C
ATOM    332  HA  LEU A 604      52.590  23.000  40.220  1.00  0.00           H
ATOM    333  CB  LEU A 604      51.840  21.550  38.830  1.00  0.00           C
ATOM    334  HB1 LEU A 604      51.730  21.430  37.730  1.00  0.00           H
ATOM    335  HB2 LEU A 604      50.820  21.560  39.260  1.00  0.00           H
ATOM    336  CG  LEU A 604      52.540  20.210  39.350  1.00  0.00           C
ATOM    337  HG  LEU A 604      53.560  20.120  38.920  1.00  0.00           H
ATOM    338  CD1 LEU A 604      52.670  20.190  40.850  1.00  0.00           C
ATOM    339 HD11 LEU A 604      51.800  20.610  41.400  1.00  0.00           H
ATOM    340 HD12 LEU A 604      53.500  20.840  41.230  1.00  0.00           H
ATOM    341 HD13 LEU A 604      52.790  19.200  41.350  1.00  0.00           H
ATOM    342  CD2 LEU A 604      51.680  19.020  38.910  1.00  0.00           C
ATOM    343 HD21 LEU A 604      51.920  18.120  39.530  1.00  0.00           H
ATOM    344 HD22 LEU A 604      51.780  18.900  37.810  1.00  0.00           H
ATOM    345 HD23 LEU A 604      50.610  19.250  39.090  1.00  0.00           H
ATOM    346  C   LEU A 604      53.930  22.940  38.630  1.00  0.00           C
ATOM    347  O   LEU A 604      54.890  22.940  39.380  1.00  0.00           O
ATOM    348  N   SER A 605      54.060  23.140  37.290  1.00  0.00           N
ATOM    349  HN  SER A 605      53.340  23.100  36.610  1.00  0.00           H
ATOM    350  CA  SER A 605      55.340  23.440  36.610  1.00  0.00           C
ATOM    351  HA  SER A 605      56.170  23.100  37.220  1.00  0.00           H
ATOM    352  CB  SER A 605      55.520  22.730  35.240  1.00  0.00           C
ATOM    353  HB1 SER A 605      54.760  23.060  34.510  1.00  0.00           H
ATOM    354  HB2 SER A 605      55.300  21.660  35.440  1.00  0.00           H
ATOM    355  OG  SER A 605      56.830  22.880  34.640  1.00  0.00           O
ATOM    356  HG1 SER A 605      57.370  22.580  35.370  1.00  0.00           H
ATOM    357  C   SER A 605      55.740  24.970  36.500  1.00  0.00           C
ATOM    358  O   SER A 605      56.420  25.370  35.590  1.00  0.00           O
ATOM    359  N   LEU A 606      55.280  25.890  37.440  1.00  0.00           N
ATOM    360  HN  LEU A 606      54.900  25.680  38.340  1.00  0.00           H
ATOM    361  CA  LEU A 606      55.620  27.250  37.530  1.00  0.00           C
ATOM    362  HA  LEU A 606      56.380  27.580  36.850  1.00  0.00           H
ATOM    363  CB  LEU A 606      54.300  28.060  37.310  1.00  0.00           C
ATOM    364  HB1 LEU A 606      53.460  27.700  37.950  1.00  0.00           H
ATOM    365  HB2 LEU A 606      53.990  27.670  36.310  1.00  0.00           H
ATOM    366  CG  LEU A 606      54.220  29.560  37.090  1.00  0.00           C
ATOM    367  HG  LEU A 606      54.510  30.110  38.010  1.00  0.00           H
ATOM    368  CD1 LEU A 606      55.170  30.060  36.000  1.00  0.00           C
ATOM    369 HD11 LEU A 606      56.170  29.670  36.330  1.00  0.00           H
ATOM    370 HD12 LEU A 606      55.190  31.160  35.830  1.00  0.00           H
ATOM    371 HD13 LEU A 606      55.030  29.510  35.050  1.00  0.00           H
ATOM    372  CD2 LEU A 606      52.750  29.870  36.730  1.00  0.00           C
ATOM    373 HD21 LEU A 606      52.480  30.940  36.720  1.00  0.00           H
ATOM    374 HD22 LEU A 606      52.080  29.260  37.400  1.00  0.00           H
ATOM    375 HD23 LEU A 606      52.460  29.480  35.730  1.00  0.00           H
ATOM    376  C   LEU A 606      56.260  27.580  38.880  1.00  0.00           C
ATOM    377  O   LEU A 606      56.140  26.800  39.800  1.00  0.00           O
ATOM    378  N   GLN A 607      57.060  28.690  39.040  1.00  0.00           N
ATOM    379  HN  GLN A 607      57.430  29.200  38.250  1.00  0.00           H
ATOM    380  CA  GLN A 607      57.440  29.180  40.340  1.00  0.00           C
ATOM    381  HA  GLN A 607      57.710  28.340  40.980  1.00  0.00           H
ATOM    382  CB  GLN A 607      58.640  30.170  40.290  1.00  0.00           C
ATOM    383  HB1 GLN A 607      58.330  31.070  39.710  1.00  0.00           H
ATOM    384  HB2 GLN A 607      59.460  29.680  39.720  1.00  0.00           H
ATOM    385  CG  GLN A 607      59.350  30.530  41.700  1.00  0.00           C
ATOM    386  HG1 GLN A 607      58.550  31.230  42.040  1.00  0.00           H
ATOM    387  HG2 GLN A 607      60.310  31.110  41.650  1.00  0.00           H
ATOM    388  CD  GLN A 607      59.270  29.420  42.770  1.00  0.00           C
ATOM    389  OE1 GLN A 607      58.460  29.310  43.680  1.00  0.00           O
ATOM    390  NE2 GLN A 607      60.250  28.460  42.680  1.00  0.00           N
ATOM    391 HE21 GLN A 607      60.220  27.620  43.210  1.00  0.00           H
ATOM    392 HE22 GLN A 607      60.910  28.600  41.930  1.00  0.00           H
ATOM    393  C   GLN A 607      56.220  29.890  41.070  1.00  0.00           C
ATOM    394  O   GLN A 607      55.950  31.100  40.920  1.00  0.00           O
ATOM    395  N   CYS A 608      55.570  29.210  42.020  1.00  0.00           N
ATOM    396  HN  CYS A 608      55.950  28.310  42.250  1.00  0.00           H
ATOM    397  CA  CYS A 608      54.510  29.660  42.910  1.00  0.00           C
ATOM    398  HA  CYS A 608      54.120  30.540  42.410  1.00  0.00           H
ATOM    399  CB  CYS A 608      53.430  28.530  43.030  1.00  0.00           C
ATOM    400  HB1 CYS A 608      52.690  28.840  43.810  1.00  0.00           H
ATOM    401  HB2 CYS A 608      53.920  27.550  43.240  1.00  0.00           H
ATOM    402  SG  CYS A 608      52.560  28.180  41.430  1.00  0.00           S
ATOM    403  HG1 CYS A 608      53.120  27.000  41.240  1.00  0.00           H
ATOM    404  C   CYS A 608      54.970  30.010  44.360  1.00  0.00           C
ATOM    405  O   CYS A 608      54.490  31.040  44.880  1.00  0.00           O
ATOM    406  N   LEU A 609      55.780  29.150  44.940  1.00  0.00           N
ATOM    407  HN  LEU A 609      56.030  28.360  44.380  1.00  0.00           H
ATOM    408  CA  LEU A 609      56.160  29.220  46.280  1.00  0.00           C
ATOM    409  HA  LEU A 609      55.220  29.130  46.810  1.00  0.00           H
ATOM    410  CB  LEU A 609      57.080  27.960  46.530  1.00  0.00           C
ATOM    411  HB1 LEU A 609      58.030  28.170  45.990  1.00  0.00           H
ATOM    412  HB2 LEU A 609      56.650  27.000  46.170  1.00  0.00           H
ATOM    413  CG  LEU A 609      57.420  27.740  48.000  1.00  0.00           C
ATOM    414  HG  LEU A 609      57.900  28.660  48.380  1.00  0.00           H
ATOM    415  CD1 LEU A 609      56.170  27.320  48.820  1.00  0.00           C
ATOM    416 HD11 LEU A 609      55.460  28.180  48.690  1.00  0.00           H
ATOM    417 HD12 LEU A 609      56.460  27.160  49.870  1.00  0.00           H
ATOM    418 HD13 LEU A 609      55.770  26.360  48.420  1.00  0.00           H
ATOM    419  CD2 LEU A 609      58.390  26.570  48.090  1.00  0.00           C
ATOM    420 HD21 LEU A 609      59.170  26.810  47.330  1.00  0.00           H
ATOM    421 HD22 LEU A 609      57.810  25.670  47.770  1.00  0.00           H
ATOM    422 HD23 LEU A 609      58.710  26.390  49.130  1.00  0.00           H
ATOM    423  C   LEU A 609      56.900  30.470  46.810  1.00  0.00           C
ATOM    424  O   LEU A 609      56.570  30.910  47.880  1.00  0.00           O
ATOM    425  N   ALA A 610      57.780  31.080  46.010  1.00  0.00           N
ATOM    426  HN  ALA A 610      57.970  30.650  45.120  1.00  0.00           H
ATOM    427  CA  ALA A 610      58.420  32.380  46.190  1.00  0.00           C
ATOM    428  HA  ALA A 610      58.920  32.310  47.140  1.00  0.00           H
ATOM    429  CB  ALA A 610      59.410  32.730  45.050  1.00  0.00           C
ATOM    430  HB1 ALA A 610      59.920  33.690  45.280  1.00  0.00           H
ATOM    431  HB2 ALA A 610      58.940  32.910  44.060  1.00  0.00           H
ATOM    432  HB3 ALA A 610      60.100  31.920  44.740  1.00  0.00           H
ATOM    433  C   ALA A 610      57.440  33.500  46.360  1.00  0.00           C
ATOM    434  O   ALA A 610      57.430  34.200  47.360  1.00  0.00           O
ATOM    435  N   SER A 611      56.350  33.560  45.560  1.00  0.00           N
ATOM    436  HN  SER A 611      56.260  32.930  44.780  1.00  0.00           H
ATOM    437  CA  SER A 611      55.140  34.430  45.840  1.00  0.00           C
ATOM    438  HA  SER A 611      55.440  35.430  46.090  1.00  0.00           H
ATOM    439  CB  SER A 611      54.200  34.540  44.640  1.00  0.00           C
ATOM    440  HB1 SER A 611      53.300  35.130  44.870  1.00  0.00           H
ATOM    441  HB2 SER A 611      53.880  33.510  44.390  1.00  0.00           H
ATOM    442  OG  SER A 611      54.810  35.090  43.490  1.00  0.00           O
ATOM    443  HG1 SER A 611      55.170  34.420  42.890  1.00  0.00           H
ATOM    444  C   SER A 611      54.360  34.120  47.090  1.00  0.00           C
ATOM    445  O   SER A 611      53.950  35.080  47.740  1.00  0.00           O
ATOM    446  N   ILE A 612      54.180  32.870  47.470  1.00  0.00           N
ATOM    447  HN  ILE A 612      54.560  32.080  46.990  1.00  0.00           H
ATOM    448  CA  ILE A 612      53.440  32.420  48.620  1.00  0.00           C
ATOM    449  HA  ILE A 612      52.460  32.890  48.560  1.00  0.00           H
ATOM    450  CB  ILE A 612      53.210  30.870  48.570  1.00  0.00           C
ATOM    451  HB  ILE A 612      54.090  30.330  48.190  1.00  0.00           H
ATOM    452  CG2 ILE A 612      52.780  30.310  49.960  1.00  0.00           C
ATOM    453 HG21 ILE A 612      52.790  29.200  49.840  1.00  0.00           H
ATOM    454 HG22 ILE A 612      51.810  30.650  50.380  1.00  0.00           H
ATOM    455 HG23 ILE A 612      53.550  30.320  50.770  1.00  0.00           H
ATOM    456  CG1 ILE A 612      52.110  30.570  47.600  1.00  0.00           C
ATOM    457 HG11 ILE A 612      52.370  31.260  46.760  1.00  0.00           H
ATOM    458 HG12 ILE A 612      51.110  30.820  48.010  1.00  0.00           H
ATOM    459  CD  ILE A 612      52.090  29.070  47.100  1.00  0.00           C
ATOM    460  HD1 ILE A 612      53.090  28.820  46.700  1.00  0.00           H
ATOM    461  HD2 ILE A 612      51.300  28.920  46.350  1.00  0.00           H
ATOM    462  HD3 ILE A 612      51.870  28.370  47.930  1.00  0.00           H
ATOM    463  C   ILE A 612      54.080  32.910  49.920  1.00  0.00           C
ATOM    464  O   ILE A 612      53.470  33.420  50.810  1.00  0.00           O
ATOM    465  N   LEU A 613      55.430  32.720  49.930  1.00  0.00           N
ATOM    466  HN  LEU A 613      55.990  32.520  49.130  1.00  0.00           H
ATOM    467  CA  LEU A 613      56.280  32.830  51.120  1.00  0.00           C
ATOM    468  HA  LEU A 613      55.670  32.670  52.000  1.00  0.00           H
ATOM    469  CB  LEU A 613      57.440  31.840  51.070  1.00  0.00           C
ATOM    470  HB1 LEU A 613      58.090  32.080  51.940  1.00  0.00           H
ATOM    471  HB2 LEU A 613      57.970  31.910  50.100  1.00  0.00           H
ATOM    472  CG  LEU A 613      57.090  30.370  51.170  1.00  0.00           C
ATOM    473  HG  LEU A 613      56.450  30.170  50.300  1.00  0.00           H
ATOM    474  CD1 LEU A 613      58.320  29.470  51.230  1.00  0.00           C
ATOM    475 HD11 LEU A 613      58.000  28.400  51.210  1.00  0.00           H
ATOM    476 HD12 LEU A 613      58.850  29.410  52.200  1.00  0.00           H
ATOM    477 HD13 LEU A 613      58.970  29.790  50.410  1.00  0.00           H
ATOM    478  CD2 LEU A 613      56.290  30.110  52.420  1.00  0.00           C
ATOM    479 HD21 LEU A 613      56.720  30.680  53.280  1.00  0.00           H
ATOM    480 HD22 LEU A 613      56.270  29.080  52.840  1.00  0.00           H
ATOM    481 HD23 LEU A 613      55.250  30.480  52.340  1.00  0.00           H
ATOM    482  C   LEU A 613      56.820  34.280  51.190  1.00  0.00           C
ATOM    483  O   LEU A 613      57.180  34.800  52.250  1.00  0.00           O
ATOM    484  N   PHE A 614      56.880  35.040  50.120  1.00  0.00           N
ATOM    485  HN  PHE A 614      56.680  34.640  49.230  1.00  0.00           H
ATOM    486  CA  PHE A 614      57.090  36.470  50.130  1.00  0.00           C
ATOM    487  HA  PHE A 614      57.960  36.670  50.740  1.00  0.00           H
ATOM    488  CB  PHE A 614      57.470  36.920  48.600  1.00  0.00           C
ATOM    489  HB1 PHE A 614      56.660  36.470  47.970  1.00  0.00           H
ATOM    490  HB2 PHE A 614      58.350  36.330  48.290  1.00  0.00           H
ATOM    491  CG  PHE A 614      57.670  38.370  48.310  1.00  0.00           C
ATOM    492  CD1 PHE A 614      57.810  39.370  49.350  1.00  0.00           C
ATOM    493  HD1 PHE A 614      58.030  39.160  50.390  1.00  0.00           H
ATOM    494  CE1 PHE A 614      57.930  40.710  48.990  1.00  0.00           C
ATOM    495  HE1 PHE A 614      57.990  41.490  49.740  1.00  0.00           H
ATOM    496  CZ  PHE A 614      57.840  41.120  47.680  1.00  0.00           C
ATOM    497  HZ  PHE A 614      58.000  42.130  47.340  1.00  0.00           H
ATOM    498  CD2 PHE A 614      57.520  38.770  47.060  1.00  0.00           C
ATOM    499  HD2 PHE A 614      57.390  38.030  46.270  1.00  0.00           H
ATOM    500  CE2 PHE A 614      57.570  40.130  46.730  1.00  0.00           C
ATOM    501  HE2 PHE A 614      57.490  40.510  45.710  1.00  0.00           H
ATOM    502  C   PHE A 614      56.040  37.260  50.790  1.00  0.00           C
ATOM    503  O   PHE A 614      56.250  38.080  51.670  1.00  0.00           O
ATOM    504  N   LEU A 615      54.840  36.950  50.410  1.00  0.00           N
ATOM    505  HN  LEU A 615      54.690  36.310  49.650  1.00  0.00           H
ATOM    506  CA  LEU A 615      53.710  37.730  50.810  1.00  0.00           C
ATOM    507  HA  LEU A 615      54.020  38.760  50.930  1.00  0.00           H
ATOM    508  CB  LEU A 615      52.720  37.710  49.630  1.00  0.00           C
ATOM    509  HB1 LEU A 615      51.850  38.360  49.880  1.00  0.00           H
ATOM    510  HB2 LEU A 615      52.400  36.680  49.350  1.00  0.00           H
ATOM    511  CG  LEU A 615      53.280  38.410  48.320  1.00  0.00           C
ATOM    512  HG  LEU A 615      54.340  38.120  48.170  1.00  0.00           H
ATOM    513  CD1 LEU A 615      52.380  37.980  47.190  1.00  0.00           C
ATOM    514 HD11 LEU A 615      52.190  36.880  47.220  1.00  0.00           H
ATOM    515 HD12 LEU A 615      52.890  38.280  46.240  1.00  0.00           H
ATOM    516 HD13 LEU A 615      51.370  38.410  47.410  1.00  0.00           H
ATOM    517  CD2 LEU A 615      53.270  40.010  48.440  1.00  0.00           C
ATOM    518 HD21 LEU A 615      54.070  40.320  49.160  1.00  0.00           H
ATOM    519 HD22 LEU A 615      52.260  40.310  48.780  1.00  0.00           H
ATOM    520 HD23 LEU A 615      53.460  40.300  47.380  1.00  0.00           H
ATOM    521  C   LEU A 615      53.010  37.400  52.130  1.00  0.00           C
ATOM    522  O   LEU A 615      52.510  38.230  52.870  1.00  0.00           O
ATOM    523  N   TYR A 616      53.040  36.080  52.580  1.00  0.00           N
ATOM    524  HN  TYR A 616      53.430  35.360  52.000  1.00  0.00           H
ATOM    525  CA  TYR A 616      52.220  35.520  53.640  1.00  0.00           C
ATOM    526  HA  TYR A 616      51.190  35.630  53.340  1.00  0.00           H
ATOM    527  CB  TYR A 616      52.370  33.930  53.770  1.00  0.00           C
ATOM    528  HB1 TYR A 616      53.450  33.680  53.640  1.00  0.00           H
ATOM    529  HB2 TYR A 616      51.800  33.330  53.030  1.00  0.00           H
ATOM    530  CG  TYR A 616      51.970  33.360  55.130  1.00  0.00           C
ATOM    531  CD1 TYR A 616      50.600  33.480  55.530  1.00  0.00           C
ATOM    532  HD1 TYR A 616      49.860  34.080  55.000  1.00  0.00           H
ATOM    533  CE1 TYR A 616      50.220  33.010  56.830  1.00  0.00           C
ATOM    534  HE1 TYR A 616      49.250  33.250  57.250  1.00  0.00           H
ATOM    535  CZ  TYR A 616      51.140  32.250  57.530  1.00  0.00           C
ATOM    536  OH  TYR A 616      50.840  32.010  58.870  1.00  0.00           O
ATOM    537  HH  TYR A 616      49.890  32.080  59.010  1.00  0.00           H
ATOM    538  CD2 TYR A 616      52.850  32.640  55.880  1.00  0.00           C
ATOM    539  HD2 TYR A 616      53.860  32.510  55.520  1.00  0.00           H
ATOM    540  CE2 TYR A 616      52.420  32.050  57.070  1.00  0.00           C
ATOM    541  HE2 TYR A 616      53.080  31.490  57.730  1.00  0.00           H
ATOM    542  C   TYR A 616      52.270  36.200  55.000  1.00  0.00           C
ATOM    543  O   TYR A 616      51.320  36.860  55.460  1.00  0.00           O
ATOM    544  N   CYS A 617      53.520  36.250  55.510  1.00  0.00           N
ATOM    545  HN  CYS A 617      54.170  35.690  55.020  1.00  0.00           H
ATOM    546  CA  CYS A 617      53.860  36.740  56.880  1.00  0.00           C
ATOM    547  HA  CYS A 617      53.030  36.360  57.470  1.00  0.00           H
ATOM    548  CB  CYS A 617      55.270  36.300  57.300  1.00  0.00           C
ATOM    549  HB1 CYS A 617      56.040  36.870  56.740  1.00  0.00           H
ATOM    550  HB2 CYS A 617      55.420  35.220  57.100  1.00  0.00           H
ATOM    551  SG  CYS A 617      55.560  36.380  59.100  1.00  0.00           S
ATOM    552  HG1 CYS A 617      55.490  37.700  59.180  1.00  0.00           H
ATOM    553  C   CYS A 617      53.720  38.250  56.930  1.00  0.00           C
ATOM    554  O   CYS A 617      53.330  38.830  57.900  1.00  0.00           O
ATOM    555  N   ALA A 618      54.140  38.860  55.770  1.00  0.00           N
ATOM    556  HN  ALA A 618      54.300  38.350  54.930  1.00  0.00           H
ATOM    557  CA  ALA A 618      54.030  40.250  55.550  1.00  0.00           C
ATOM    558  HA  ALA A 618      54.570  40.710  56.370  1.00  0.00           H
ATOM    559  CB  ALA A 618      54.700  40.700  54.280  1.00  0.00           C
ATOM    560  HB1 ALA A 618      54.280  40.100  53.450  1.00  0.00           H
ATOM    561  HB2 ALA A 618      55.790  40.540  54.330  1.00  0.00           H
ATOM    562  HB3 ALA A 618      54.460  41.780  54.160  1.00  0.00           H
ATOM    563  C   ALA A 618      52.590  40.770  55.540  1.00  0.00           C
ATOM    564  O   ALA A 618      52.210  41.650  56.280  1.00  0.00           O
ATOM    565  N   CYS A 619      51.650  40.090  54.820  1.00  0.00           N
ATOM    566  HN  CYS A 619      51.990  39.290  54.320  1.00  0.00           H
ATOM    567  CA  CYS A 619      50.230  40.390  54.820  1.00  0.00           C
ATOM    568  HA  CYS A 619      50.100  41.420  54.550  1.00  0.00           H
ATOM    569  CB  CYS A 619      49.530  39.630  53.670  1.00  0.00           C
ATOM    570  HB1 CYS A 619      49.560  38.540  53.840  1.00  0.00           H
ATOM    571  HB2 CYS A 619      50.080  39.890  52.750  1.00  0.00           H
ATOM    572  SG  CYS A 619      47.750  39.960  53.490  1.00  0.00           S
ATOM    573  HG1 CYS A 619      47.860  40.690  52.400  1.00  0.00           H
ATOM    574  C   CYS A 619      49.500  40.260  56.190  1.00  0.00           C
ATOM    575  O   CYS A 619      48.720  41.050  56.660  1.00  0.00           O
ATOM    576  N   MET A 620      49.680  39.100  56.830  1.00  0.00           N
ATOM    577  HN  MET A 620      50.230  38.370  56.420  1.00  0.00           H
ATOM    578  CA  MET A 620      48.920  38.810  58.020  1.00  0.00           C
ATOM    579  HA  MET A 620      47.870  38.790  57.780  1.00  0.00           H
ATOM    580  CB  MET A 620      49.210  37.380  58.480  1.00  0.00           C
ATOM    581  HB1 MET A 620      48.710  36.650  57.810  1.00  0.00           H
ATOM    582  HB2 MET A 620      48.650  37.290  59.440  1.00  0.00           H
ATOM    583  CG  MET A 620      50.620  37.110  58.920  1.00  0.00           C
ATOM    584  HG1 MET A 620      51.080  37.810  59.670  1.00  0.00           H
ATOM    585  HG2 MET A 620      51.290  37.100  58.030  1.00  0.00           H
ATOM    586  SD  MET A 620      50.980  35.440  59.520  1.00  0.00           S
ATOM    587  CE  MET A 620      49.660  35.360  60.770  1.00  0.00           C
ATOM    588  HE1 MET A 620      48.620  35.100  60.470  1.00  0.00           H
ATOM    589  HE2 MET A 620      49.540  36.380  61.190  1.00  0.00           H
ATOM    590  HE3 MET A 620      49.850  34.590  61.550  1.00  0.00           H
ATOM    591  C   MET A 620      49.030  39.770  59.190  1.00  0.00           C
ATOM    592  O   MET A 620      48.030  40.080  59.790  1.00  0.00           O
ATOM    593  N   SER A 621      50.190  40.270  59.530  1.00  0.00           N
ATOM    594  HN  SER A 621      50.950  40.020  58.920  1.00  0.00           H
ATOM    595  CA  SER A 621      50.510  41.140  60.590  1.00  0.00           C
ATOM    596  HA  SER A 621      50.170  40.670  61.500  1.00  0.00           H
ATOM    597  CB  SER A 621      52.040  41.260  60.750  1.00  0.00           C
ATOM    598  HB1 SER A 621      52.460  41.440  59.740  1.00  0.00           H
ATOM    599  HB2 SER A 621      52.500  40.290  61.040  1.00  0.00           H
ATOM    600  OG  SER A 621      52.480  42.320  61.640  1.00  0.00           O
ATOM    601  HG1 SER A 621      52.260  41.950  62.500  1.00  0.00           H
ATOM    602  C   SER A 621      49.690  42.500  60.690  1.00  0.00           C
ATOM    603  O   SER A 621      49.230  42.820  61.800  1.00  0.00           O
ATOM    604  N   PRO A 622      49.400  43.300  59.630  1.00  0.00           N
ATOM    605  CD  PRO A 622      50.220  43.400  58.430  1.00  0.00           C
ATOM    606  HD1 PRO A 622      50.400  42.390  58.010  1.00  0.00           H
ATOM    607  HD2 PRO A 622      51.240  43.700  58.770  1.00  0.00           H
ATOM    608  CA  PRO A 622      48.490  44.480  59.800  1.00  0.00           C
ATOM    609  HA  PRO A 622      48.620  45.000  60.750  1.00  0.00           H
ATOM    610  CB  PRO A 622      48.690  45.290  58.610  1.00  0.00           C
ATOM    611  HB1 PRO A 622      49.350  46.130  58.890  1.00  0.00           H
ATOM    612  HB2 PRO A 622      47.720  45.620  58.170  1.00  0.00           H
ATOM    613  CG  PRO A 622      49.380  44.370  57.600  1.00  0.00           C
ATOM    614  HG1 PRO A 622      48.660  43.860  56.920  1.00  0.00           H
ATOM    615  HG2 PRO A 622      50.070  44.900  56.910  1.00  0.00           H
ATOM    616  C   PRO A 622      47.120  44.010  59.990  1.00  0.00           C
ATOM    617  O   PRO A 622      46.390  44.680  60.720  1.00  0.00           O
ATOM    618  N   VAL A 623      46.720  42.900  59.450  1.00  0.00           N
ATOM    619  HN  VAL A 623      47.260  42.400  58.790  1.00  0.00           H
ATOM    620  CA  VAL A 623      45.400  42.300  59.660  1.00  0.00           C
ATOM    621  HA  VAL A 623      44.690  43.100  59.480  1.00  0.00           H
ATOM    622  CB  VAL A 623      45.100  41.170  58.750  1.00  0.00           C
ATOM    623  HB  VAL A 623      45.780  40.310  58.830  1.00  0.00           H
ATOM    624  CG1 VAL A 623      43.710  40.690  59.020  1.00  0.00           C
ATOM    625 HG11 VAL A 623      42.990  41.510  59.220  1.00  0.00           H
ATOM    626 HG12 VAL A 623      43.580  40.020  59.900  1.00  0.00           H
ATOM    627 HG13 VAL A 623      43.270  40.080  58.210  1.00  0.00           H
ATOM    628  CG2 VAL A 623      45.140  41.720  57.280  1.00  0.00           C
ATOM    629 HG21 VAL A 623      44.380  42.470  56.980  1.00  0.00           H
ATOM    630 HG22 VAL A 623      45.000  40.910  56.530  1.00  0.00           H
ATOM    631 HG23 VAL A 623      46.150  42.090  57.000  1.00  0.00           H
ATOM    632  C   VAL A 623      45.210  41.910  61.140  1.00  0.00           C
ATOM    633  O   VAL A 623      44.190  42.260  61.760  1.00  0.00           O
ATOM    634  N   ILE A 624      46.210  41.320  61.790  1.00  0.00           N
ATOM    635  HN  ILE A 624      46.980  40.960  61.270  1.00  0.00           H
ATOM    636  CA  ILE A 624      46.320  41.090  63.210  1.00  0.00           C
ATOM    637  HA  ILE A 624      45.490  40.490  63.510  1.00  0.00           H
ATOM    638  CB  ILE A 624      47.580  40.370  63.750  1.00  0.00           C
ATOM    639  HB  ILE A 624      48.470  40.860  63.330  1.00  0.00           H
ATOM    640  CG2 ILE A 624      47.700  40.320  65.310  1.00  0.00           C
ATOM    641 HG21 ILE A 624      47.720  41.370  65.670  1.00  0.00           H
ATOM    642 HG22 ILE A 624      48.690  39.920  65.610  1.00  0.00           H
ATOM    643 HG23 ILE A 624      46.950  39.750  65.900  1.00  0.00           H
ATOM    644  CG1 ILE A 624      47.750  39.000  63.150  1.00  0.00           C
ATOM    645 HG11 ILE A 624      47.740  39.020  62.040  1.00  0.00           H
ATOM    646 HG12 ILE A 624      46.850  38.470  63.520  1.00  0.00           H
ATOM    647  CD  ILE A 624      48.980  38.260  63.650  1.00  0.00           C
ATOM    648  HD1 ILE A 624      49.050  37.240  63.220  1.00  0.00           H
ATOM    649  HD2 ILE A 624      48.870  38.120  64.750  1.00  0.00           H
ATOM    650  HD3 ILE A 624      49.960  38.740  63.490  1.00  0.00           H
ATOM    651  C   ILE A 624      46.180  42.440  63.940  1.00  0.00           C
ATOM    652  O   ILE A 624      45.230  42.650  64.690  1.00  0.00           O
ATOM    653  N   THR A 625      47.030  43.440  63.580  1.00  0.00           N
ATOM    654  HN  THR A 625      47.790  43.380  62.940  1.00  0.00           H
ATOM    655  CA  THR A 625      47.040  44.750  64.300  1.00  0.00           C
ATOM    656  HA  THR A 625      47.370  44.400  65.270  1.00  0.00           H
ATOM    657  CB  THR A 625      48.000  45.860  63.840  1.00  0.00           C
ATOM    658  HB  THR A 625      47.650  46.240  62.850  1.00  0.00           H
ATOM    659  OG1 THR A 625      49.280  45.350  63.460  1.00  0.00           O
ATOM    660  HG1 THR A 625      49.710  45.170  64.310  1.00  0.00           H
ATOM    661  CG2 THR A 625      48.290  47.010  64.870  1.00  0.00           C
ATOM    662 HG21 THR A 625      48.730  46.680  65.840  1.00  0.00           H
ATOM    663 HG22 THR A 625      47.300  47.470  65.040  1.00  0.00           H
ATOM    664 HG23 THR A 625      48.860  47.860  64.460  1.00  0.00           H
ATOM    665  C   THR A 625      45.720  45.490  64.290  1.00  0.00           C
ATOM    666  O   THR A 625      45.200  45.790  65.380  1.00  0.00           O
ATOM    667  N   PHE A 626      45.040  45.490  63.170  1.00  0.00           N
ATOM    668  HN  PHE A 626      45.620  45.140  62.440  1.00  0.00           H
ATOM    669  CA  PHE A 626      43.660  45.900  62.960  1.00  0.00           C
ATOM    670  HA  PHE A 626      43.630  46.980  63.110  1.00  0.00           H
ATOM    671  CB  PHE A 626      43.240  45.660  61.450  1.00  0.00           C
ATOM    672  HB1 PHE A 626      43.590  44.660  61.130  1.00  0.00           H
ATOM    673  HB2 PHE A 626      43.750  46.440  60.830  1.00  0.00           H
ATOM    674  CG  PHE A 626      41.780  45.640  61.180  1.00  0.00           C
ATOM    675  CD1 PHE A 626      41.160  44.390  61.010  1.00  0.00           C
ATOM    676  HD1 PHE A 626      41.630  43.420  61.050  1.00  0.00           H
ATOM    677  CE1 PHE A 626      39.800  44.340  60.860  1.00  0.00           C
ATOM    678  HE1 PHE A 626      39.350  43.350  60.840  1.00  0.00           H
ATOM    679  CZ  PHE A 626      39.040  45.530  60.820  1.00  0.00           C
ATOM    680  HZ  PHE A 626      37.990  45.440  60.620  1.00  0.00           H
ATOM    681  CD2 PHE A 626      41.060  46.830  61.140  1.00  0.00           C
ATOM    682  HD2 PHE A 626      41.670  47.720  61.220  1.00  0.00           H
ATOM    683  CE2 PHE A 626      39.690  46.770  61.050  1.00  0.00           C
ATOM    684  HE2 PHE A 626      39.250  47.750  61.020  1.00  0.00           H
ATOM    685  C   PHE A 626      42.640  45.330  63.920  1.00  0.00           C
ATOM    686  O   PHE A 626      41.870  46.050  64.550  1.00  0.00           O
ATOM    687  N   GLY A 627      42.770  44.050  64.230  1.00  0.00           N
ATOM    688  HN  GLY A 627      43.630  43.640  63.930  1.00  0.00           H
ATOM    689  CA  GLY A 627      41.930  43.290  65.160  1.00  0.00           C
ATOM    690  HA1 GLY A 627      42.290  42.280  65.270  1.00  0.00           H
ATOM    691  HA2 GLY A 627      40.870  43.360  64.940  1.00  0.00           H
ATOM    692  C   GLY A 627      42.120  43.620  66.610  1.00  0.00           C
ATOM    693  O   GLY A 627      41.200  43.710  67.480  1.00  0.00           O
ATOM    694  N   GLY A 628      43.400  43.970  66.910  1.00  0.00           N
ATOM    695  HN  GLY A 628      44.070  43.870  66.180  1.00  0.00           H
ATOM    696  CA  GLY A 628      43.770  44.390  68.270  1.00  0.00           C
ATOM    697  HA1 GLY A 628      44.850  44.420  68.250  1.00  0.00           H
ATOM    698  HA2 GLY A 628      43.300  43.770  69.020  1.00  0.00           H
ATOM    699  C   GLY A 628      43.330  45.800  68.540  1.00  0.00           C
ATOM    700  O   GLY A 628      42.570  46.080  69.510  1.00  0.00           O
ATOM    701  N   LEU A 629      43.700  46.770  67.620  1.00  0.00           N
ATOM    702  HN  LEU A 629      44.440  46.490  67.000  1.00  0.00           H
ATOM    703  CA  LEU A 629      43.310  48.150  67.640  1.00  0.00           C
ATOM    704  HA  LEU A 629      43.570  48.560  68.600  1.00  0.00           H
ATOM    705  CB  LEU A 629      44.000  48.920  66.460  1.00  0.00           C
ATOM    706  HB1 LEU A 629      43.650  49.960  66.320  1.00  0.00           H
ATOM    707  HB2 LEU A 629      43.710  48.450  65.500  1.00  0.00           H
ATOM    708  CG  LEU A 629      45.580  48.990  66.560  1.00  0.00           C
ATOM    709  HG  LEU A 629      45.970  47.960  66.380  1.00  0.00           H
ATOM    710  CD1 LEU A 629      46.290  49.840  65.470  1.00  0.00           C
ATOM    711 HD11 LEU A 629      45.960  50.910  65.580  1.00  0.00           H
ATOM    712 HD12 LEU A 629      45.850  49.540  64.500  1.00  0.00           H
ATOM    713 HD13 LEU A 629      47.400  49.790  65.500  1.00  0.00           H
ATOM    714  CD2 LEU A 629      46.010  49.420  67.970  1.00  0.00           C
ATOM    715 HD21 LEU A 629      45.590  48.820  68.800  1.00  0.00           H
ATOM    716 HD22 LEU A 629      45.690  50.490  68.000  1.00  0.00           H
ATOM    717 HD23 LEU A 629      47.110  49.370  68.040  1.00  0.00           H
ATOM    718  C   LEU A 629      41.830  48.350  67.560  1.00  0.00           C
ATOM    719  O   LEU A 629      41.270  49.100  68.390  1.00  0.00           O
ATOM    720  N   LEU A 630      41.130  47.640  66.590  1.00  0.00           N
ATOM    721  HN  LEU A 630      41.590  47.180  65.840  1.00  0.00           H
ATOM    722  CA  LEU A 630      39.640  47.600  66.570  1.00  0.00           C
ATOM    723  HA  LEU A 630      39.310  48.630  66.490  1.00  0.00           H
ATOM    724  CB  LEU A 630      39.080  46.790  65.290  1.00  0.00           C
ATOM    725  HB1 LEU A 630      39.530  45.790  65.210  1.00  0.00           H
ATOM    726  HB2 LEU A 630      39.490  47.280  64.380  1.00  0.00           H
ATOM    727  CG  LEU A 630      37.540  46.760  65.060  1.00  0.00           C
ATOM    728  HG  LEU A 630      37.160  45.980  65.770  1.00  0.00           H
ATOM    729  CD1 LEU A 630      36.720  48.090  65.250  1.00  0.00           C
ATOM    730 HD11 LEU A 630      35.680  47.890  64.920  1.00  0.00           H
ATOM    731 HD12 LEU A 630      37.140  48.910  64.600  1.00  0.00           H
ATOM    732 HD13 LEU A 630      36.770  48.370  66.320  1.00  0.00           H
ATOM    733  CD2 LEU A 630      37.070  46.160  63.680  1.00  0.00           C
ATOM    734 HD21 LEU A 630      35.970  46.070  63.630  1.00  0.00           H
ATOM    735 HD22 LEU A 630      37.540  45.200  63.390  1.00  0.00           H
ATOM    736 HD23 LEU A 630      37.310  46.910  62.900  1.00  0.00           H
ATOM    737  C   LEU A 630      39.040  46.970  67.850  1.00  0.00           C
ATOM    738  O   LEU A 630      38.050  47.380  68.490  1.00  0.00           O
ATOM    739  N   GLY A 631      39.730  45.970  68.470  1.00  0.00           N
ATOM    740  HN  GLY A 631      40.450  45.540  67.940  1.00  0.00           H
ATOM    741  CA  GLY A 631      39.450  45.510  69.860  1.00  0.00           C
ATOM    742  HA1 GLY A 631      40.050  44.650  70.100  1.00  0.00           H
ATOM    743  HA2 GLY A 631      38.450  45.110  69.960  1.00  0.00           H
ATOM    744  C   GLY A 631      39.600  46.440  70.960  1.00  0.00           C
ATOM    745  O   GLY A 631      38.730  46.450  71.820  1.00  0.00           O
ATOM    746  N   GLU A 632      40.660  47.290  70.960  1.00  0.00           N
ATOM    747  HN  GLU A 632      41.360  47.140  70.270  1.00  0.00           H
ATOM    748  CA  GLU A 632      40.850  48.250  72.000  1.00  0.00           C
ATOM    749  HA  GLU A 632      40.690  47.850  72.980  1.00  0.00           H
ATOM    750  CB  GLU A 632      42.260  48.800  72.140  1.00  0.00           C
ATOM    751  HB1 GLU A 632      42.180  49.770  72.660  1.00  0.00           H
ATOM    752  HB2 GLU A 632      42.550  48.900  71.070  1.00  0.00           H
ATOM    753  CG  GLU A 632      43.230  47.770  72.840  1.00  0.00           C
ATOM    754  HG1 GLU A 632      43.150  46.840  72.230  1.00  0.00           H
ATOM    755  HG2 GLU A 632      42.780  47.470  73.800  1.00  0.00           H
ATOM    756  CD  GLU A 632      44.670  48.270  72.970  1.00  0.00           C
ATOM    757  OE1 GLU A 632      44.890  49.480  72.780  1.00  0.00           O
ATOM    758  OE2 GLU A 632      45.540  47.420  73.230  1.00  0.00           O
ATOM    759  C   GLU A 632      39.770  49.400  71.910  1.00  0.00           C
ATOM    760  O   GLU A 632      39.100  49.710  72.880  1.00  0.00           O
ATOM    761  N   ALA A 633      39.450  49.920  70.740  1.00  0.00           N
ATOM    762  HN  ALA A 633      39.990  49.650  69.950  1.00  0.00           H
ATOM    763  CA  ALA A 633      38.450  51.010  70.470  1.00  0.00           C
ATOM    764  HA  ALA A 633      38.680  51.930  71.000  1.00  0.00           H
ATOM    765  CB  ALA A 633      38.520  51.200  68.950  1.00  0.00           C
ATOM    766  HB1 ALA A 633      39.570  51.310  68.580  1.00  0.00           H
ATOM    767  HB2 ALA A 633      37.940  52.130  68.740  1.00  0.00           H
ATOM    768  HB3 ALA A 633      38.030  50.360  68.420  1.00  0.00           H
ATOM    769  C   ALA A 633      37.060  50.570  70.910  1.00  0.00           C
ATOM    770  O   ALA A 633      36.300  51.350  71.490  1.00  0.00           O
ATOM    771  N   THR A 634      36.710  49.260  70.590  1.00  0.00           N
ATOM    772  HN  THR A 634      37.430  48.720  70.160  1.00  0.00           H
ATOM    773  CA  THR A 634      35.250  48.880  70.890  1.00  0.00           C
ATOM    774  HA  THR A 634      34.670  49.800  70.910  1.00  0.00           H
ATOM    775  CB  THR A 634      34.840  47.780  69.830  1.00  0.00           C
ATOM    776  HB  THR A 634      33.870  47.350  70.170  1.00  0.00           H
ATOM    777  OG1 THR A 634      35.720  46.720  69.700  1.00  0.00           O
ATOM    778  HG1 THR A 634      36.550  47.010  69.310  1.00  0.00           H
ATOM    779  CG2 THR A 634      34.690  48.320  68.380  1.00  0.00           C
ATOM    780 HG21 THR A 634      34.270  47.490  67.770  1.00  0.00           H
ATOM    781 HG22 THR A 634      35.660  48.690  67.960  1.00  0.00           H
ATOM    782 HG23 THR A 634      33.880  49.070  68.480  1.00  0.00           H
ATOM    783  C   THR A 634      35.190  48.270  72.170  1.00  0.00           C
ATOM    784  O   THR A 634      34.190  47.760  72.590  1.00  0.00           O
ATOM    785  N   GLU A 635      36.190  48.380  73.030  1.00  0.00           N
ATOM    786  HN  GLU A 635      36.980  48.960  72.820  1.00  0.00           H
ATOM    787  CA  GLU A 635      36.160  47.990  74.480  1.00  0.00           C
ATOM    788  HA  GLU A 635      37.170  48.250  74.780  1.00  0.00           H
ATOM    789  CB  GLU A 635      35.360  48.900  75.400  1.00  0.00           C
ATOM    790  HB1 GLU A 635      35.360  48.490  76.430  1.00  0.00           H
ATOM    791  HB2 GLU A 635      34.330  48.830  74.990  1.00  0.00           H
ATOM    792  CG  GLU A 635      35.880  50.400  75.360  1.00  0.00           C
ATOM    793  HG1 GLU A 635      36.130  50.700  74.330  1.00  0.00           H
ATOM    794  HG2 GLU A 635      36.870  50.500  75.860  1.00  0.00           H
ATOM    795  CD  GLU A 635      34.970  51.360  76.080  1.00  0.00           C
ATOM    796  OE1 GLU A 635      34.270  52.120  75.390  1.00  0.00           O
ATOM    797  OE2 GLU A 635      35.010  51.410  77.310  1.00  0.00           O
ATOM    798  C   GLU A 635      36.180  46.470  74.720  1.00  0.00           C
ATOM    799  O   GLU A 635      35.640  45.970  75.720  1.00  0.00           O
ATOM    800  N   GLY A 636      36.880  45.730  73.870  1.00  0.00           N
ATOM    801  HN  GLY A 636      37.300  46.110  73.040  1.00  0.00           H
ATOM    802  CA  GLY A 636      37.130  44.320  74.200  1.00  0.00           C
ATOM    803  HA1 GLY A 636      36.880  44.080  75.220  1.00  0.00           H
ATOM    804  HA2 GLY A 636      38.170  44.140  73.960  1.00  0.00           H
ATOM    805  C   GLY A 636      36.320  43.340  73.280  1.00  0.00           C
ATOM    806  O   GLY A 636      36.520  42.120  73.340  1.00  0.00           O
ATOM    807  N   ARG A 637      35.380  43.920  72.550  1.00  0.00           N
ATOM    808  HN  ARG A 637      35.210  44.900  72.510  1.00  0.00           H
ATOM    809  CA  ARG A 637      34.400  43.080  71.890  1.00  0.00           C
ATOM    810  HA  ARG A 637      34.060  42.290  72.540  1.00  0.00           H
ATOM    811  CB  ARG A 637      33.130  43.970  71.550  1.00  0.00           C
ATOM    812  HB1 ARG A 637      32.390  43.370  70.960  1.00  0.00           H
ATOM    813  HB2 ARG A 637      33.480  44.870  71.000  1.00  0.00           H
ATOM    814  CG  ARG A 637      32.430  44.580  72.810  1.00  0.00           C
ATOM    815  HG1 ARG A 637      33.120  44.930  73.610  1.00  0.00           H
ATOM    816  HG2 ARG A 637      31.880  43.740  73.270  1.00  0.00           H
ATOM    817  CD  ARG A 637      31.420  45.540  72.320  1.00  0.00           C
ATOM    818  HD1 ARG A 637      30.760  44.920  71.690  1.00  0.00           H
ATOM    819  HD2 ARG A 637      31.900  46.380  71.790  1.00  0.00           H
ATOM    820  NE  ARG A 637      30.670  45.920  73.540  1.00  0.00           N
ATOM    821  HE  ARG A 637      29.820  45.420  73.690  1.00  0.00           H
ATOM    822  CZ  ARG A 637      30.970  46.840  74.410  1.00  0.00           C
ATOM    823  NH1 ARG A 637      31.930  47.730  74.310  1.00  0.00           N
ATOM    824 HH11 ARG A 637      32.540  47.900  73.530  1.00  0.00           H
ATOM    825 HH12 ARG A 637      32.010  48.290  75.140  1.00  0.00           H
ATOM    826  NH2 ARG A 637      30.150  46.950  75.430  1.00  0.00           N
ATOM    827 HH21 ARG A 637      29.510  46.220  75.730  1.00  0.00           H
ATOM    828 HH22 ARG A 637      30.440  47.610  76.120  1.00  0.00           H
ATOM    829  C   ARG A 637      34.850  42.290  70.560  1.00  0.00           C
ATOM    830  O   ARG A 637      34.230  41.330  70.150  1.00  0.00           O
ATOM    831  N   ILE A 638      35.930  42.820  69.880  1.00  0.00           N
ATOM    832  HN  ILE A 638      36.370  43.590  70.350  1.00  0.00           H
ATOM    833  CA  ILE A 638      36.430  42.310  68.650  1.00  0.00           C
ATOM    834  HA  ILE A 638      35.650  41.690  68.250  1.00  0.00           H
ATOM    835  CB  ILE A 638      36.530  43.420  67.590  1.00  0.00           C
ATOM    836  HB  ILE A 638      37.290  44.150  67.920  1.00  0.00           H
ATOM    837  CG2 ILE A 638      37.070  42.960  66.150  1.00  0.00           C
ATOM    838 HG21 ILE A 638      36.650  42.010  65.760  1.00  0.00           H
ATOM    839 HG22 ILE A 638      38.190  42.980  66.190  1.00  0.00           H
ATOM    840 HG23 ILE A 638      36.840  43.710  65.370  1.00  0.00           H
ATOM    841  CG1 ILE A 638      35.160  44.170  67.460  1.00  0.00           C
ATOM    842 HG11 ILE A 638      35.210  44.940  66.670  1.00  0.00           H
ATOM    843 HG12 ILE A 638      34.960  44.750  68.390  1.00  0.00           H
ATOM    844  CD  ILE A 638      33.890  43.260  67.280  1.00  0.00           C
ATOM    845  HD1 ILE A 638      34.190  42.300  66.810  1.00  0.00           H
ATOM    846  HD2 ILE A 638      33.030  43.680  66.720  1.00  0.00           H
ATOM    847  HD3 ILE A 638      33.480  42.980  68.260  1.00  0.00           H
ATOM    848  C   ILE A 638      37.820  41.610  68.830  1.00  0.00           C
ATOM    849  O   ILE A 638      38.710  42.090  69.470  1.00  0.00           O
ATOM    850  N   SER A 639      37.990  40.390  68.390  1.00  0.00           N
ATOM    851  HN  SER A 639      37.290  40.020  67.770  1.00  0.00           H
ATOM    852  CA  SER A 639      39.140  39.520  68.710  1.00  0.00           C
ATOM    853  HA  SER A 639      39.750  39.950  69.480  1.00  0.00           H
ATOM    854  CB  SER A 639      38.750  38.100  69.170  1.00  0.00           C
ATOM    855  HB1 SER A 639      39.550  37.340  69.270  1.00  0.00           H
ATOM    856  HB2 SER A 639      38.070  37.660  68.400  1.00  0.00           H
ATOM    857  OG  SER A 639      38.060  38.120  70.410  1.00  0.00           O
ATOM    858  HG1 SER A 639      37.180  38.470  70.310  1.00  0.00           H
ATOM    859  C   SER A 639      39.930  39.480  67.510  1.00  0.00           C
ATOM    860  O   SER A 639      39.480  39.530  66.350  1.00  0.00           O
ATOM    861  N   ALA A 640      41.260  39.390  67.750  1.00  0.00           N
ATOM    862  HN  ALA A 640      41.580  39.180  68.680  1.00  0.00           H
ATOM    863  CA  ALA A 640      42.290  39.450  66.700  1.00  0.00           C
ATOM    864  HA  ALA A 640      42.150  40.350  66.130  1.00  0.00           H
ATOM    865  CB  ALA A 640      43.650  39.440  67.340  1.00  0.00           C
ATOM    866  HB1 ALA A 640      44.500  39.510  66.640  1.00  0.00           H
ATOM    867  HB2 ALA A 640      43.810  38.500  67.900  1.00  0.00           H
ATOM    868  HB3 ALA A 640      43.710  40.330  68.010  1.00  0.00           H
ATOM    869  C   ALA A 640      42.190  38.370  65.690  1.00  0.00           C
ATOM    870  O   ALA A 640      42.410  38.590  64.530  1.00  0.00           O
ATOM    871  N   ILE A 641      41.790  37.140  66.130  1.00  0.00           N
ATOM    872  HN  ILE A 641      41.570  37.060  67.100  1.00  0.00           H
ATOM    873  CA  ILE A 641      41.500  36.000  65.250  1.00  0.00           C
ATOM    874  HA  ILE A 641      42.410  36.000  64.670  1.00  0.00           H
ATOM    875  CB  ILE A 641      41.390  34.720  66.090  1.00  0.00           C
ATOM    876  HB  ILE A 641      42.260  34.770  66.780  1.00  0.00           H
ATOM    877  CG2 ILE A 641      40.110  34.840  67.050  1.00  0.00           C
ATOM    878 HG21 ILE A 641      39.940  35.850  67.470  1.00  0.00           H
ATOM    879 HG22 ILE A 641      40.280  34.160  67.900  1.00  0.00           H
ATOM    880 HG23 ILE A 641      39.130  34.690  66.540  1.00  0.00           H
ATOM    881  CG1 ILE A 641      41.420  33.360  65.400  1.00  0.00           C
ATOM    882 HG11 ILE A 641      40.410  33.290  64.930  1.00  0.00           H
ATOM    883 HG12 ILE A 641      41.340  32.590  66.200  1.00  0.00           H
ATOM    884  CD  ILE A 641      42.610  33.050  64.500  1.00  0.00           C
ATOM    885  HD1 ILE A 641      42.610  31.950  64.310  1.00  0.00           H
ATOM    886  HD2 ILE A 641      43.610  33.220  64.970  1.00  0.00           H
ATOM    887  HD3 ILE A 641      42.580  33.610  63.540  1.00  0.00           H
ATOM    888  C   ILE A 641      40.360  36.200  64.280  1.00  0.00           C
ATOM    889  O   ILE A 641      40.420  35.730  63.120  1.00  0.00           O
ATOM    890  N   GLU A 642      39.230  37.000  64.670  1.00  0.00           N
ATOM    891  HN  GLU A 642      39.170  37.570  65.480  1.00  0.00           H
ATOM    892  CA  GLU A 642      38.150  37.330  63.750  1.00  0.00           C
ATOM    893  HA  GLU A 642      37.650  36.420  63.420  1.00  0.00           H
ATOM    894  CB  GLU A 642      37.100  38.050  64.550  1.00  0.00           C
ATOM    895  HB1 GLU A 642      36.330  38.540  63.920  1.00  0.00           H
ATOM    896  HB2 GLU A 642      37.690  38.900  64.960  1.00  0.00           H
ATOM    897  CG  GLU A 642      36.460  37.270  65.690  1.00  0.00           C
ATOM    898  HG1 GLU A 642      37.110  36.750  66.420  1.00  0.00           H
ATOM    899  HG2 GLU A 642      35.850  36.470  65.220  1.00  0.00           H
ATOM    900  CD  GLU A 642      35.570  38.230  66.440  1.00  0.00           C
ATOM    901  OE1 GLU A 642      34.350  38.150  66.250  1.00  0.00           O
ATOM    902  OE2 GLU A 642      36.070  39.110  67.220  1.00  0.00           O
ATOM    903  C   GLU A 642      38.610  38.070  62.510  1.00  0.00           C
ATOM    904  O   GLU A 642      38.070  37.890  61.430  1.00  0.00           O
ATOM    905  N   SER A 643      39.630  39.060  62.630  1.00  0.00           N
ATOM    906  HN  SER A 643      39.960  39.250  63.560  1.00  0.00           H
ATOM    907  CA  SER A 643      40.140  39.760  61.490  1.00  0.00           C
ATOM    908  HA  SER A 643      39.220  40.090  61.050  1.00  0.00           H
ATOM    909  CB  SER A 643      40.990  40.920  62.040  1.00  0.00           C
ATOM    910  HB1 SER A 643      41.280  41.410  61.090  1.00  0.00           H
ATOM    911  HB2 SER A 643      41.950  40.560  62.460  1.00  0.00           H
ATOM    912  OG  SER A 643      40.270  41.690  62.990  1.00  0.00           O
ATOM    913  HG1 SER A 643      40.630  42.580  63.110  1.00  0.00           H
ATOM    914  C   SER A 643      40.830  38.870  60.530  1.00  0.00           C
ATOM    915  O   SER A 643      40.580  39.020  59.380  1.00  0.00           O
ATOM    916  N   LEU A 644      41.710  37.950  60.950  1.00  0.00           N
ATOM    917  HN  LEU A 644      41.990  38.000  61.910  1.00  0.00           H
ATOM    918  CA  LEU A 644      42.260  36.960  60.170  1.00  0.00           C
ATOM    919  HA  LEU A 644      42.610  37.450  59.270  1.00  0.00           H
ATOM    920  CB  LEU A 644      43.260  36.080  60.900  1.00  0.00           C
ATOM    921  HB1 LEU A 644      43.750  35.270  60.310  1.00  0.00           H
ATOM    922  HB2 LEU A 644      42.740  35.550  61.730  1.00  0.00           H
ATOM    923  CG  LEU A 644      44.460  36.720  61.590  1.00  0.00           C
ATOM    924  HG  LEU A 644      44.120  37.500  62.300  1.00  0.00           H
ATOM    925  CD1 LEU A 644      45.250  35.730  62.370  1.00  0.00           C
ATOM    926 HD11 LEU A 644      45.760  35.050  61.660  1.00  0.00           H
ATOM    927 HD12 LEU A 644      44.500  35.100  62.930  1.00  0.00           H
ATOM    928 HD13 LEU A 644      46.090  36.100  63.000  1.00  0.00           H
ATOM    929  CD2 LEU A 644      45.420  37.380  60.550  1.00  0.00           C
ATOM    930 HD21 LEU A 644      45.680  36.720  59.690  1.00  0.00           H
ATOM    931 HD22 LEU A 644      46.380  37.630  61.040  1.00  0.00           H
ATOM    932 HD23 LEU A 644      44.950  38.320  60.200  1.00  0.00           H
ATOM    933  C   LEU A 644      41.260  36.020  59.600  1.00  0.00           C
ATOM    934  O   LEU A 644      41.300  35.560  58.440  1.00  0.00           O
ATOM    935  N   PHE A 645      40.220  35.620  60.400  1.00  0.00           N
ATOM    936  HN  PHE A 645      40.230  35.840  61.370  1.00  0.00           H
ATOM    937  CA  PHE A 645      39.230  34.740  59.980  1.00  0.00           C
ATOM    938  HA  PHE A 645      39.690  33.870  59.520  1.00  0.00           H
ATOM    939  CB  PHE A 645      38.220  34.290  61.100  1.00  0.00           C
ATOM    940  HB1 PHE A 645      37.240  34.080  60.610  1.00  0.00           H
ATOM    941  HB2 PHE A 645      37.970  35.170  61.720  1.00  0.00           H
ATOM    942  CG  PHE A 645      38.630  33.080  61.860  1.00  0.00           C
ATOM    943  CD1 PHE A 645      39.370  32.020  61.340  1.00  0.00           C
ATOM    944  HD1 PHE A 645      39.940  32.110  60.430  1.00  0.00           H
ATOM    945  CE1 PHE A 645      39.340  30.790  62.060  1.00  0.00           C
ATOM    946  HE1 PHE A 645      39.830  29.940  61.630  1.00  0.00           H
ATOM    947  CZ  PHE A 645      38.600  30.640  63.260  1.00  0.00           C
ATOM    948  HZ  PHE A 645      38.690  29.740  63.840  1.00  0.00           H
ATOM    949  CD2 PHE A 645      37.980  32.950  63.120  1.00  0.00           C
ATOM    950  HD2 PHE A 645      37.420  33.780  63.520  1.00  0.00           H
ATOM    951  CE2 PHE A 645      37.970  31.760  63.820  1.00  0.00           C
ATOM    952  HE2 PHE A 645      37.330  31.750  64.700  1.00  0.00           H
ATOM    953  C   PHE A 645      38.300  35.320  58.840  1.00  0.00           C
ATOM    954  O   PHE A 645      37.930  34.670  57.860  1.00  0.00           O
ATOM    955  N   GLY A 646      37.920  36.540  58.980  1.00  0.00           N
ATOM    956  HN  GLY A 646      38.150  37.020  59.820  1.00  0.00           H
ATOM    957  CA  GLY A 646      37.240  37.280  57.990  1.00  0.00           C
ATOM    958  HA1 GLY A 646      37.030  38.250  58.420  1.00  0.00           H
ATOM    959  HA2 GLY A 646      36.320  36.800  57.710  1.00  0.00           H
ATOM    960  C   GLY A 646      37.960  37.430  56.710  1.00  0.00           C
ATOM    961  O   GLY A 646      37.460  37.230  55.640  1.00  0.00           O
ATOM    962  N   ALA A 647      39.270  37.750  56.820  1.00  0.00           N
ATOM    963  HN  ALA A 647      39.670  37.930  57.720  1.00  0.00           H
ATOM    964  CA  ALA A 647      40.240  37.980  55.700  1.00  0.00           C
ATOM    965  HA  ALA A 647      39.810  38.650  54.980  1.00  0.00           H
ATOM    966  CB  ALA A 647      41.500  38.670  56.130  1.00  0.00           C
ATOM    967  HB1 ALA A 647      42.190  38.090  56.790  1.00  0.00           H
ATOM    968  HB2 ALA A 647      41.240  39.610  56.650  1.00  0.00           H
ATOM    969  HB3 ALA A 647      42.030  38.970  55.210  1.00  0.00           H
ATOM    970  C   ALA A 647      40.550  36.640  54.960  1.00  0.00           C
ATOM    971  O   ALA A 647      40.530  36.600  53.740  1.00  0.00           O
ATOM    972  N   SER A 648      40.790  35.590  55.800  1.00  0.00           N
ATOM    973  HN  SER A 648      40.850  35.680  56.800  1.00  0.00           H
ATOM    974  CA  SER A 648      40.940  34.210  55.250  1.00  0.00           C
ATOM    975  HA  SER A 648      41.720  34.110  54.500  1.00  0.00           H
ATOM    976  CB  SER A 648      41.100  33.240  56.430  1.00  0.00           C
ATOM    977  HB1 SER A 648      40.150  33.180  57.000  1.00  0.00           H
ATOM    978  HB2 SER A 648      41.810  33.720  57.120  1.00  0.00           H
ATOM    979  OG  SER A 648      41.450  31.950  55.990  1.00  0.00           O
ATOM    980  HG1 SER A 648      42.220  31.990  55.420  1.00  0.00           H
ATOM    981  C   SER A 648      39.720  33.760  54.540  1.00  0.00           C
ATOM    982  O   SER A 648      39.780  33.240  53.440  1.00  0.00           O
ATOM    983  N   LEU A 649      38.520  33.970  55.080  1.00  0.00           N
ATOM    984  HN  LEU A 649      38.460  34.250  56.040  1.00  0.00           H
ATOM    985  CA  LEU A 649      37.210  33.630  54.440  1.00  0.00           C
ATOM    986  HA  LEU A 649      37.320  32.570  54.230  1.00  0.00           H
ATOM    987  CB  LEU A 649      36.010  33.750  55.430  1.00  0.00           C
ATOM    988  HB1 LEU A 649      35.940  34.820  55.710  1.00  0.00           H
ATOM    989  HB2 LEU A 649      36.350  33.170  56.310  1.00  0.00           H
ATOM    990  CG  LEU A 649      34.640  33.180  55.160  1.00  0.00           C
ATOM    991  HG  LEU A 649      34.440  33.370  54.080  1.00  0.00           H
ATOM    992  CD1 LEU A 649      34.610  31.700  55.290  1.00  0.00           C
ATOM    993 HD11 LEU A 649      33.650  31.200  55.070  1.00  0.00           H
ATOM    994 HD12 LEU A 649      34.660  31.330  56.340  1.00  0.00           H
ATOM    995 HD13 LEU A 649      35.450  31.300  54.700  1.00  0.00           H
ATOM    996  CD2 LEU A 649      33.630  33.860  56.070  1.00  0.00           C
ATOM    997 HD21 LEU A 649      33.780  34.950  55.910  1.00  0.00           H
ATOM    998 HD22 LEU A 649      33.760  33.650  57.150  1.00  0.00           H
ATOM    999 HD23 LEU A 649      32.610  33.650  55.670  1.00  0.00           H
ATOM   1000  C   LEU A 649      36.940  34.370  53.160  1.00  0.00           C
ATOM   1001  O   LEU A 649      36.410  33.850  52.160  1.00  0.00           O
ATOM   1002  N   THR A 650      37.340  35.680  53.070  1.00  0.00           N
ATOM   1003  HN  THR A 650      37.780  36.150  53.840  1.00  0.00           H
ATOM   1004  CA  THR A 650      37.050  36.490  51.890  1.00  0.00           C
ATOM   1005  HA  THR A 650      36.070  36.160  51.550  1.00  0.00           H
ATOM   1006  CB  THR A 650      37.050  37.980  52.280  1.00  0.00           C
ATOM   1007  HB  THR A 650      38.050  38.290  52.630  1.00  0.00           H
ATOM   1008  OG1 THR A 650      36.140  38.280  53.350  1.00  0.00           O
ATOM   1009  HG1 THR A 650      36.110  37.650  54.070  1.00  0.00           H
ATOM   1010  CG2 THR A 650      36.610  38.810  51.080  1.00  0.00           C
ATOM   1011 HG21 THR A 650      35.640  38.480  50.670  1.00  0.00           H
ATOM   1012 HG22 THR A 650      37.310  38.880  50.220  1.00  0.00           H
ATOM   1013 HG23 THR A 650      36.460  39.860  51.410  1.00  0.00           H
ATOM   1014  C   THR A 650      38.060  36.190  50.840  1.00  0.00           C
ATOM   1015  O   THR A 650      37.670  36.030  49.700  1.00  0.00           O
ATOM   1016  N   GLY A 651      39.340  35.940  51.270  1.00  0.00           N
ATOM   1017  HN  GLY A 651      39.450  36.170  52.240  1.00  0.00           H
ATOM   1018  CA  GLY A 651      40.550  35.560  50.460  1.00  0.00           C
ATOM   1019  HA1 GLY A 651      41.350  35.350  51.170  1.00  0.00           H
ATOM   1020  HA2 GLY A 651      40.740  36.300  49.700  1.00  0.00           H
ATOM   1021  C   GLY A 651      40.390  34.330  49.700  1.00  0.00           C
ATOM   1022  O   GLY A 651      40.440  34.330  48.520  1.00  0.00           O
ATOM   1023  N   ILE A 652      40.130  33.220  50.410  1.00  0.00           N
ATOM   1024  HN  ILE A 652      39.960  33.230  51.400  1.00  0.00           H
ATOM   1025  CA  ILE A 652      39.840  31.940  49.720  1.00  0.00           C
ATOM   1026  HA  ILE A 652      40.760  31.700  49.200  1.00  0.00           H
ATOM   1027  CB  ILE A 652      39.650  30.910  50.730  1.00  0.00           C
ATOM   1028  HB  ILE A 652      38.910  31.180  51.520  1.00  0.00           H
ATOM   1029  CG2 ILE A 652      39.120  29.590  50.090  1.00  0.00           C
ATOM   1030 HG21 ILE A 652      38.050  29.620  49.790  1.00  0.00           H
ATOM   1031 HG22 ILE A 652      39.050  28.760  50.830  1.00  0.00           H
ATOM   1032 HG23 ILE A 652      39.740  29.340  49.200  1.00  0.00           H
ATOM   1033  CG1 ILE A 652      40.980  30.550  51.510  1.00  0.00           C
ATOM   1034 HG11 ILE A 652      41.540  31.450  51.830  1.00  0.00           H
ATOM   1035 HG12 ILE A 652      41.590  29.920  50.830  1.00  0.00           H
ATOM   1036  CD  ILE A 652      40.690  29.730  52.810  1.00  0.00           C
ATOM   1037  HD1 ILE A 652      40.550  28.700  52.420  1.00  0.00           H
ATOM   1038  HD2 ILE A 652      39.930  30.280  53.410  1.00  0.00           H
ATOM   1039  HD3 ILE A 652      41.640  29.770  53.380  1.00  0.00           H
ATOM   1040  C   ILE A 652      38.660  32.050  48.750  1.00  0.00           C
ATOM   1041  O   ILE A 652      38.660  31.600  47.600  1.00  0.00           O
ATOM   1042  N   ALA A 653      37.490  32.700  49.130  1.00  0.00           N
ATOM   1043  HN  ALA A 653      37.380  32.970  50.090  1.00  0.00           H
ATOM   1044  CA  ALA A 653      36.360  32.850  48.210  1.00  0.00           C
ATOM   1045  HA  ALA A 653      36.070  31.870  47.850  1.00  0.00           H
ATOM   1046  CB  ALA A 653      35.020  33.250  48.900  1.00  0.00           C
ATOM   1047  HB1 ALA A 653      34.740  32.670  49.800  1.00  0.00           H
ATOM   1048  HB2 ALA A 653      34.170  32.980  48.230  1.00  0.00           H
ATOM   1049  HB3 ALA A 653      34.970  34.330  49.100  1.00  0.00           H
ATOM   1050  C   ALA A 653      36.580  33.700  46.980  1.00  0.00           C
ATOM   1051  O   ALA A 653      36.250  33.290  45.880  1.00  0.00           O
ATOM   1052  N   TYR A 654      37.180  34.920  47.140  1.00  0.00           N
ATOM   1053  HN  TYR A 654      37.360  35.290  48.050  1.00  0.00           H
ATOM   1054  CA  TYR A 654      37.480  35.820  46.070  1.00  0.00           C
ATOM   1055  HA  TYR A 654      36.550  36.020  45.550  1.00  0.00           H
ATOM   1056  CB  TYR A 654      38.110  37.090  46.690  1.00  0.00           C
ATOM   1057  HB1 TYR A 654      39.090  36.810  47.140  1.00  0.00           H
ATOM   1058  HB2 TYR A 654      37.480  37.430  47.550  1.00  0.00           H
ATOM   1059  CG  TYR A 654      38.290  38.210  45.720  1.00  0.00           C
ATOM   1060  CD1 TYR A 654      39.530  38.260  45.170  1.00  0.00           C
ATOM   1061  HD1 TYR A 654      40.290  37.540  45.410  1.00  0.00           H
ATOM   1062  CE1 TYR A 654      39.790  39.110  44.080  1.00  0.00           C
ATOM   1063  HE1 TYR A 654      40.800  39.120  43.690  1.00  0.00           H
ATOM   1064  CZ  TYR A 654      38.930  40.110  43.790  1.00  0.00           C
ATOM   1065  OH  TYR A 654      39.420  41.020  42.790  1.00  0.00           O
ATOM   1066  HH  TYR A 654      40.370  40.940  42.710  1.00  0.00           H
ATOM   1067  CD2 TYR A 654      37.420  39.280  45.420  1.00  0.00           C
ATOM   1068  HD2 TYR A 654      36.380  39.370  45.720  1.00  0.00           H
ATOM   1069  CE2 TYR A 654      37.730  40.210  44.450  1.00  0.00           C
ATOM   1070  HE2 TYR A 654      37.110  41.040  44.150  1.00  0.00           H
ATOM   1071  C   TYR A 654      38.450  35.060  45.030  1.00  0.00           C
ATOM   1072  O   TYR A 654      38.230  35.280  43.850  1.00  0.00           O
ATOM   1073  N   SER A 655      39.410  34.270  45.500  1.00  0.00           N
ATOM   1074  HN  SER A 655      39.420  34.070  46.480  1.00  0.00           H
ATOM   1075  CA  SER A 655      40.490  33.630  44.700  1.00  0.00           C
ATOM   1076  HA  SER A 655      41.040  34.420  44.210  1.00  0.00           H
ATOM   1077  CB  SER A 655      41.440  32.760  45.460  1.00  0.00           C
ATOM   1078  HB1 SER A 655      42.100  32.220  44.740  1.00  0.00           H
ATOM   1079  HB2 SER A 655      40.860  32.010  46.050  1.00  0.00           H
ATOM   1080  OG  SER A 655      42.420  33.510  46.170  1.00  0.00           O
ATOM   1081  HG1 SER A 655      42.010  33.900  46.940  1.00  0.00           H
ATOM   1082  C   SER A 655      39.810  32.760  43.720  1.00  0.00           C
ATOM   1083  O   SER A 655      40.140  32.790  42.560  1.00  0.00           O
ATOM   1084  N   LEU A 656      38.820  31.960  44.200  1.00  0.00           N
ATOM   1085  HN  LEU A 656      38.450  32.130  45.120  1.00  0.00           H
ATOM   1086  CA  LEU A 656      38.020  31.080  43.400  1.00  0.00           C
ATOM   1087  HA  LEU A 656      38.640  30.420  42.810  1.00  0.00           H
ATOM   1088  CB  LEU A 656      37.100  30.210  44.360  1.00  0.00           C
ATOM   1089  HB1 LEU A 656      36.450  29.570  43.710  1.00  0.00           H
ATOM   1090  HB2 LEU A 656      36.520  30.860  45.040  1.00  0.00           H
ATOM   1091  CG  LEU A 656      37.810  29.260  45.340  1.00  0.00           C
ATOM   1092  HG  LEU A 656      38.510  29.960  45.850  1.00  0.00           H
ATOM   1093  CD1 LEU A 656      36.960  28.700  46.450  1.00  0.00           C
ATOM   1094 HD11 LEU A 656      36.600  29.490  47.150  1.00  0.00           H
ATOM   1095 HD12 LEU A 656      37.360  28.040  47.260  1.00  0.00           H
ATOM   1096 HD13 LEU A 656      36.110  28.160  46.010  1.00  0.00           H
ATOM   1097  CD2 LEU A 656      38.500  28.040  44.590  1.00  0.00           C
ATOM   1098 HD21 LEU A 656      39.070  27.500  45.380  1.00  0.00           H
ATOM   1099 HD22 LEU A 656      39.110  28.400  43.730  1.00  0.00           H
ATOM   1100 HD23 LEU A 656      37.750  27.300  44.240  1.00  0.00           H
ATOM   1101  C   LEU A 656      37.150  31.900  42.410  1.00  0.00           C
ATOM   1102  O   LEU A 656      37.270  31.620  41.210  1.00  0.00           O
ATOM   1103  N   PHE A 657      36.280  32.850  42.820  1.00  0.00           N
ATOM   1104  HN  PHE A 657      36.160  33.040  43.790  1.00  0.00           H
ATOM   1105  CA  PHE A 657      35.130  33.210  42.040  1.00  0.00           C
ATOM   1106  HA  PHE A 657      34.940  32.480  41.260  1.00  0.00           H
ATOM   1107  CB  PHE A 657      33.900  33.240  42.920  1.00  0.00           C
ATOM   1108  HB1 PHE A 657      32.990  33.620  42.390  1.00  0.00           H
ATOM   1109  HB2 PHE A 657      34.080  33.900  43.800  1.00  0.00           H
ATOM   1110  CG  PHE A 657      33.550  31.880  43.500  1.00  0.00           C
ATOM   1111  CD1 PHE A 657      33.330  31.670  44.890  1.00  0.00           C
ATOM   1112  HD1 PHE A 657      33.370  32.560  45.500  1.00  0.00           H
ATOM   1113  CE1 PHE A 657      32.920  30.410  45.430  1.00  0.00           C
ATOM   1114  HE1 PHE A 657      32.640  30.330  46.470  1.00  0.00           H
ATOM   1115  CZ  PHE A 657      32.900  29.350  44.520  1.00  0.00           C
ATOM   1116  HZ  PHE A 657      32.590  28.350  44.770  1.00  0.00           H
ATOM   1117  CD2 PHE A 657      33.410  30.810  42.620  1.00  0.00           C
ATOM   1118  HD2 PHE A 657      33.580  31.000  41.570  1.00  0.00           H
ATOM   1119  CE2 PHE A 657      33.070  29.550  43.140  1.00  0.00           C
ATOM   1120  HE2 PHE A 657      33.010  28.720  42.460  1.00  0.00           H
ATOM   1121  C   PHE A 657      35.380  34.500  41.210  1.00  0.00           C
ATOM   1122  O   PHE A 657      34.620  34.830  40.320  1.00  0.00           O
ATOM   1123  N   ALA A 658      36.490  35.230  41.460  1.00  0.00           N
ATOM   1124  HN  ALA A 658      37.110  35.050  42.220  1.00  0.00           H
ATOM   1125  CA  ALA A 658      36.640  36.470  40.770  1.00  0.00           C
ATOM   1126  HA  ALA A 658      35.690  36.970  40.680  1.00  0.00           H
ATOM   1127  CB  ALA A 658      37.440  37.460  41.650  1.00  0.00           C
ATOM   1128  HB1 ALA A 658      37.470  38.510  41.290  1.00  0.00           H
ATOM   1129  HB2 ALA A 658      38.450  36.980  41.700  1.00  0.00           H
ATOM   1130  HB3 ALA A 658      37.100  37.420  42.700  1.00  0.00           H
ATOM   1131  C   ALA A 658      37.340  36.480  39.360  1.00  0.00           C
ATOM   1132  O   ALA A 658      38.020  35.500  38.900  1.00  0.00           O
ATOM   1133  N   GLY A 659      37.170  37.640  38.620  1.00  0.00           N
ATOM   1134  HN  GLY A 659      36.770  38.450  39.050  1.00  0.00           H
ATOM   1135  CA  GLY A 659      37.920  37.880  37.360  1.00  0.00           C
ATOM   1136  HA1 GLY A 659      37.540  38.700  36.780  1.00  0.00           H
ATOM   1137  HA2 GLY A 659      37.890  36.930  36.860  1.00  0.00           H
ATOM   1138  C   GLY A 659      39.350  38.220  37.460  1.00  0.00           C
ATOM   1139  O   GLY A 659      40.140  37.730  36.720  1.00  0.00           O
ATOM   1140  N   GLN A 660      39.620  39.020  38.580  1.00  0.00           N
ATOM   1141  HN  GLN A 660      38.860  39.360  39.130  1.00  0.00           H
ATOM   1142  CA  GLN A 660      40.940  39.300  38.990  1.00  0.00           C
ATOM   1143  HA  GLN A 660      41.580  39.140  38.130  1.00  0.00           H
ATOM   1144  CB  GLN A 660      41.000  40.810  39.290  1.00  0.00           C
ATOM   1145  HB1 GLN A 660      40.140  40.970  39.960  1.00  0.00           H
ATOM   1146  HB2 GLN A 660      40.730  41.200  38.280  1.00  0.00           H
ATOM   1147  CG  GLN A 660      42.320  41.440  39.860  1.00  0.00           C
ATOM   1148  HG1 GLN A 660      42.530  41.060  40.890  1.00  0.00           H
ATOM   1149  HG2 GLN A 660      42.320  42.550  39.960  1.00  0.00           H
ATOM   1150  CD  GLN A 660      43.430  41.020  38.980  1.00  0.00           C
ATOM   1151  OE1 GLN A 660      43.880  39.860  39.070  1.00  0.00           O
ATOM   1152  NE2 GLN A 660      44.020  42.040  38.380  1.00  0.00           N
ATOM   1153 HE21 GLN A 660      44.980  41.830  38.240  1.00  0.00           H
ATOM   1154 HE22 GLN A 660      43.450  42.840  38.160  1.00  0.00           H
ATOM   1155  C   GLN A 660      41.570  38.520  40.110  1.00  0.00           C
ATOM   1156  O   GLN A 660      41.460  38.950  41.260  1.00  0.00           O
ATOM   1157  N   PRO A 661      42.290  37.480  39.890  1.00  0.00           N
ATOM   1158  CD  PRO A 661      42.320  36.850  38.590  1.00  0.00           C
ATOM   1159  HD1 PRO A 661      42.730  37.490  37.770  1.00  0.00           H
ATOM   1160  HD2 PRO A 661      41.300  36.540  38.290  1.00  0.00           H
ATOM   1161  CA  PRO A 661      42.980  36.620  40.950  1.00  0.00           C
ATOM   1162  HA  PRO A 661      42.390  36.470  41.840  1.00  0.00           H
ATOM   1163  CB  PRO A 661      43.110  35.310  40.160  1.00  0.00           C
ATOM   1164  HB1 PRO A 661      42.230  34.640  40.290  1.00  0.00           H
ATOM   1165  HB2 PRO A 661      43.950  34.680  40.550  1.00  0.00           H
ATOM   1166  CG  PRO A 661      43.250  35.650  38.690  1.00  0.00           C
ATOM   1167  HG1 PRO A 661      44.280  36.060  38.550  1.00  0.00           H
ATOM   1168  HG2 PRO A 661      42.840  34.910  37.980  1.00  0.00           H
ATOM   1169  C   PRO A 661      44.250  37.100  41.590  1.00  0.00           C
ATOM   1170  O   PRO A 661      44.760  36.440  42.510  1.00  0.00           O
ATOM   1171  N   LEU A 662      44.860  38.230  41.170  1.00  0.00           N
ATOM   1172  HN  LEU A 662      44.670  38.660  40.280  1.00  0.00           H
ATOM   1173  CA  LEU A 662      46.160  38.580  41.620  1.00  0.00           C
ATOM   1174  HA  LEU A 662      46.770  37.760  41.980  1.00  0.00           H
ATOM   1175  CB  LEU A 662      47.020  39.250  40.450  1.00  0.00           C
ATOM   1176  HB1 LEU A 662      48.120  39.270  40.650  1.00  0.00           H
ATOM   1177  HB2 LEU A 662      46.590  40.250  40.250  1.00  0.00           H
ATOM   1178  CG  LEU A 662      47.060  38.300  39.240  1.00  0.00           C
ATOM   1179  HG  LEU A 662      45.980  38.160  39.060  1.00  0.00           H
ATOM   1180  CD1 LEU A 662      47.690  39.070  38.060  1.00  0.00           C
ATOM   1181 HD11 LEU A 662      48.790  39.060  38.170  1.00  0.00           H
ATOM   1182 HD12 LEU A 662      47.360  40.130  38.180  1.00  0.00           H
ATOM   1183 HD13 LEU A 662      47.460  38.540  37.110  1.00  0.00           H
ATOM   1184  CD2 LEU A 662      47.850  37.010  39.510  1.00  0.00           C
ATOM   1185 HD21 LEU A 662      47.280  36.410  40.240  1.00  0.00           H
ATOM   1186 HD22 LEU A 662      48.860  37.310  39.840  1.00  0.00           H
ATOM   1187 HD23 LEU A 662      48.060  36.470  38.560  1.00  0.00           H
ATOM   1188  C   LEU A 662      45.980  39.630  42.700  1.00  0.00           C
ATOM   1189  O   LEU A 662      47.010  40.000  43.420  1.00  0.00           O
ATOM   1190  N   THR A 663      44.760  40.120  42.920  1.00  0.00           N
ATOM   1191  HN  THR A 663      44.020  39.970  42.270  1.00  0.00           H
ATOM   1192  CA  THR A 663      44.690  41.190  43.940  1.00  0.00           C
ATOM   1193  HA  THR A 663      45.580  41.790  43.920  1.00  0.00           H
ATOM   1194  CB  THR A 663      43.560  42.160  43.960  1.00  0.00           C
ATOM   1195  HB  THR A 663      43.550  42.710  44.920  1.00  0.00           H
ATOM   1196  OG1 THR A 663      42.310  41.480  43.940  1.00  0.00           O
ATOM   1197  HG1 THR A 663      42.560  40.870  44.640  1.00  0.00           H
ATOM   1198  CG2 THR A 663      43.750  43.090  42.810  1.00  0.00           C
ATOM   1199 HG21 THR A 663      42.830  43.730  42.750  1.00  0.00           H
ATOM   1200 HG22 THR A 663      43.800  42.560  41.840  1.00  0.00           H
ATOM   1201 HG23 THR A 663      44.630  43.760  42.860  1.00  0.00           H
ATOM   1202  C   THR A 663      44.680  40.550  45.350  1.00  0.00           C
ATOM   1203  O   THR A 663      43.590  40.110  45.660  1.00  0.00           O
ATOM   1204  N   ILE A 664      45.790  40.600  46.170  1.00  0.00           N
ATOM   1205  HN  ILE A 664      46.670  40.950  45.830  1.00  0.00           H
ATOM   1206  CA  ILE A 664      45.820  40.370  47.610  1.00  0.00           C
ATOM   1207  HA  ILE A 664      45.620  39.330  47.810  1.00  0.00           H
ATOM   1208  CB  ILE A 664      47.220  40.730  48.150  1.00  0.00           C
ATOM   1209  HB  ILE A 664      47.460  41.730  47.710  1.00  0.00           H
ATOM   1210  CG2 ILE A 664      47.260  40.850  49.690  1.00  0.00           C
ATOM   1211 HG21 ILE A 664      48.310  40.780  50.060  1.00  0.00           H
ATOM   1212 HG22 ILE A 664      46.720  39.930  50.010  1.00  0.00           H
ATOM   1213 HG23 ILE A 664      46.810  41.750  50.150  1.00  0.00           H
ATOM   1214  CG1 ILE A 664      48.260  39.690  47.520  1.00  0.00           C
ATOM   1215 HG11 ILE A 664      49.320  39.980  47.760  1.00  0.00           H
ATOM   1216 HG12 ILE A 664      48.230  39.770  46.420  1.00  0.00           H
ATOM   1217  CD  ILE A 664      48.100  38.290  47.960  1.00  0.00           C
ATOM   1218  HD1 ILE A 664      47.860  38.240  49.040  1.00  0.00           H
ATOM   1219  HD2 ILE A 664      48.920  37.600  47.710  1.00  0.00           H
ATOM   1220  HD3 ILE A 664      47.150  37.920  47.500  1.00  0.00           H
ATOM   1221  C   ILE A 664      44.760  41.310  48.210  1.00  0.00           C
ATOM   1222  O   ILE A 664      44.580  42.440  47.750  1.00  0.00           O
ATOM   1223  N   LEU A 665      44.040  40.900  49.230  1.00  0.00           N
ATOM   1224  HN  LEU A 665      44.280  40.020  49.620  1.00  0.00           H
ATOM   1225  CA  LEU A 665      43.030  41.640  49.950  1.00  0.00           C
ATOM   1226  HA  LEU A 665      42.800  42.560  49.440  1.00  0.00           H
ATOM   1227  CB  LEU A 665      41.770  40.870  50.230  1.00  0.00           C
ATOM   1228  HB1 LEU A 665      41.000  41.600  50.560  1.00  0.00           H
ATOM   1229  HB2 LEU A 665      41.890  40.080  51.000  1.00  0.00           H
ATOM   1230  CG  LEU A 665      41.160  40.150  49.010  1.00  0.00           C
ATOM   1231  HG  LEU A 665      41.840  39.310  48.760  1.00  0.00           H
ATOM   1232  CD1 LEU A 665      39.730  39.640  49.350  1.00  0.00           C
ATOM   1233 HD11 LEU A 665      39.150  40.460  49.810  1.00  0.00           H
ATOM   1234 HD12 LEU A 665      39.800  38.710  49.960  1.00  0.00           H
ATOM   1235 HD13 LEU A 665      39.240  39.260  48.430  1.00  0.00           H
ATOM   1236  CD2 LEU A 665      41.080  41.160  47.850  1.00  0.00           C
ATOM   1237 HD21 LEU A 665      41.990  41.330  47.250  1.00  0.00           H
ATOM   1238 HD22 LEU A 665      40.750  42.140  48.270  1.00  0.00           H
ATOM   1239 HD23 LEU A 665      40.300  40.790  47.160  1.00  0.00           H
ATOM   1240  C   LEU A 665      43.650  41.970  51.270  1.00  0.00           C
ATOM   1241  O   LEU A 665      44.580  41.360  51.810  1.00  0.00           O
ATOM   1242  N   GLY A 666      43.280  43.180  51.850  1.00  0.00           N
ATOM   1243  HN  GLY A 666      42.560  43.650  51.350  1.00  0.00           H
ATOM   1244  CA  GLY A 666      43.800  43.630  53.080  1.00  0.00           C
ATOM   1245  HA1 GLY A 666      44.610  44.330  52.940  1.00  0.00           H
ATOM   1246  HA2 GLY A 666      44.110  42.850  53.770  1.00  0.00           H
ATOM   1247  C   GLY A 666      42.740  44.430  53.840  1.00  0.00           C
ATOM   1248  O   GLY A 666      41.620  44.660  53.400  1.00  0.00           O
ATOM   1249  N   SER A 667      43.250  44.930  55.080  1.00  0.00           N
ATOM   1250  HN  SER A 667      44.210  44.790  55.300  1.00  0.00           H
ATOM   1251  CA  SER A 667      42.410  45.670  55.970  1.00  0.00           C
ATOM   1252  HA  SER A 667      41.350  45.430  55.920  1.00  0.00           H
ATOM   1253  CB  SER A 667      42.820  45.590  57.430  1.00  0.00           C
ATOM   1254  HB1 SER A 667      42.610  44.560  57.810  1.00  0.00           H
ATOM   1255  HB2 SER A 667      42.140  46.270  58.000  1.00  0.00           H
ATOM   1256  OG  SER A 667      44.160  45.930  57.690  1.00  0.00           O
ATOM   1257  HG1 SER A 667      44.200  46.890  57.710  1.00  0.00           H
ATOM   1258  C   SER A 667      42.380  47.140  55.530  1.00  0.00           C
ATOM   1259  O   SER A 667      43.370  47.700  55.090  1.00  0.00           O
ATOM   1260  N   THR A 668      41.240  47.840  55.660  1.00  0.00           N
ATOM   1261  HN  THR A 668      40.550  47.420  56.220  1.00  0.00           H
ATOM   1262  CA  THR A 668      41.010  49.200  55.340  1.00  0.00           C
ATOM   1263  HA  THR A 668      41.930  49.610  54.950  1.00  0.00           H
ATOM   1264  CB  THR A 668      40.080  49.360  54.140  1.00  0.00           C
ATOM   1265  HB  THR A 668      40.580  49.070  53.190  1.00  0.00           H
ATOM   1266  OG1 THR A 668      39.680  50.660  53.880  1.00  0.00           O
ATOM   1267  HG1 THR A 668      39.710  50.760  52.930  1.00  0.00           H
ATOM   1268  CG2 THR A 668      38.800  48.470  54.290  1.00  0.00           C
ATOM   1269 HG21 THR A 668      38.960  47.370  54.350  1.00  0.00           H
ATOM   1270 HG22 THR A 668      38.130  48.680  53.430  1.00  0.00           H
ATOM   1271 HG23 THR A 668      38.310  48.720  55.260  1.00  0.00           H
ATOM   1272  C   THR A 668      40.650  50.090  56.540  1.00  0.00           C
ATOM   1273  O   THR A 668      40.000  49.750  57.560  1.00  0.00           O
ATOM   1274  N   GLY A 669      41.240  51.310  56.490  1.00  0.00           N
ATOM   1275  HN  GLY A 669      41.670  51.540  55.620  1.00  0.00           H
ATOM   1276  CA  GLY A 669      41.320  52.290  57.420  1.00  0.00           C
ATOM   1277  HA1 GLY A 669      42.190  52.860  57.130  1.00  0.00           H
ATOM   1278  HA2 GLY A 669      41.360  51.770  58.380  1.00  0.00           H
ATOM   1279  C   GLY A 669      40.090  53.350  57.540  1.00  0.00           C
ATOM   1280  O   GLY A 669      39.890  53.720  58.690  1.00  0.00           O
ATOM   1281  N   PRO A 670      39.420  53.720  56.490  1.00  0.00           N
ATOM   1282  CD  PRO A 670      39.920  53.850  55.120  1.00  0.00           C
ATOM   1283  HD1 PRO A 670      39.840  52.870  54.610  1.00  0.00           H
ATOM   1284  HD2 PRO A 670      41.020  53.940  55.070  1.00  0.00           H
ATOM   1285  CA  PRO A 670      38.180  54.450  56.630  1.00  0.00           C
ATOM   1286  HA  PRO A 670      38.270  55.360  57.200  1.00  0.00           H
ATOM   1287  CB  PRO A 670      37.790  54.890  55.190  1.00  0.00           C
ATOM   1288  HB1 PRO A 670      37.130  55.780  55.230  1.00  0.00           H
ATOM   1289  HB2 PRO A 670      37.110  54.110  54.770  1.00  0.00           H
ATOM   1290  CG  PRO A 670      39.130  54.990  54.410  1.00  0.00           C
ATOM   1291  HG1 PRO A 670      39.090  54.940  53.310  1.00  0.00           H
ATOM   1292  HG2 PRO A 670      39.620  55.950  54.670  1.00  0.00           H
ATOM   1293  C   PRO A 670      37.200  53.640  57.320  1.00  0.00           C
ATOM   1294  O   PRO A 670      36.510  54.220  58.150  1.00  0.00           O
ATOM   1295  N   VAL A 671      37.130  52.350  56.930  1.00  0.00           N
ATOM   1296  HN  VAL A 671      37.630  51.920  56.200  1.00  0.00           H
ATOM   1297  CA  VAL A 671      36.250  51.340  57.570  1.00  0.00           C
ATOM   1298  HA  VAL A 671      35.240  51.720  57.510  1.00  0.00           H
ATOM   1299  CB  VAL A 671      36.440  49.990  56.850  1.00  0.00           C
ATOM   1300  HB  VAL A 671      37.530  49.800  56.870  1.00  0.00           H
ATOM   1301  CG1 VAL A 671      35.820  48.780  57.700  1.00  0.00           C
ATOM   1302 HG11 VAL A 671      36.270  48.710  58.710  1.00  0.00           H
ATOM   1303 HG12 VAL A 671      36.030  47.810  57.200  1.00  0.00           H
ATOM   1304 HG13 VAL A 671      34.720  48.890  57.780  1.00  0.00           H
ATOM   1305  CG2 VAL A 671      35.850  50.140  55.420  1.00  0.00           C
ATOM   1306 HG21 VAL A 671      35.990  51.150  54.980  1.00  0.00           H
ATOM   1307 HG22 VAL A 671      34.740  50.120  55.440  1.00  0.00           H
ATOM   1308 HG23 VAL A 671      36.200  49.380  54.700  1.00  0.00           H
ATOM   1309  C   VAL A 671      36.500  51.210  59.080  1.00  0.00           C
ATOM   1310  O   VAL A 671      35.560  51.270  59.870  1.00  0.00           O
ATOM   1311  N   LEU A 672      37.770  51.090  59.450  1.00  0.00           N
ATOM   1312  HN  LEU A 672      38.470  50.870  58.760  1.00  0.00           H
ATOM   1313  CA  LEU A 672      38.220  51.140  60.800  1.00  0.00           C
ATOM   1314  HA  LEU A 672      37.720  50.290  61.260  1.00  0.00           H
ATOM   1315  CB  LEU A 672      39.780  51.010  60.850  1.00  0.00           C
ATOM   1316  HB1 LEU A 672      40.390  51.700  60.230  1.00  0.00           H
ATOM   1317  HB2 LEU A 672      40.100  50.060  60.360  1.00  0.00           H
ATOM   1318  CG  LEU A 672      40.350  51.120  62.340  1.00  0.00           C
ATOM   1319  HG  LEU A 672      40.170  52.040  62.940  1.00  0.00           H
ATOM   1320  CD1 LEU A 672      39.820  50.000  63.280  1.00  0.00           C
ATOM   1321 HD11 LEU A 672      40.210  50.190  64.300  1.00  0.00           H
ATOM   1322 HD12 LEU A 672      40.090  48.980  62.960  1.00  0.00           H
ATOM   1323 HD13 LEU A 672      38.720  49.900  63.190  1.00  0.00           H
ATOM   1324  CD2 LEU A 672      41.860  50.820  62.120  1.00  0.00           C
ATOM   1325 HD21 LEU A 672      42.050  49.760  61.850  1.00  0.00           H
ATOM   1326 HD22 LEU A 672      42.390  50.970  63.080  1.00  0.00           H
ATOM   1327 HD23 LEU A 672      42.110  51.580  61.340  1.00  0.00           H
ATOM   1328  C   LEU A 672      37.930  52.460  61.470  1.00  0.00           C
ATOM   1329  O   LEU A 672      37.340  52.440  62.530  1.00  0.00           O
ATOM   1330  N   VAL A 673      38.110  53.600  60.840  1.00  0.00           N
ATOM   1331  HN  VAL A 673      38.440  53.640  59.900  1.00  0.00           H
ATOM   1332  CA  VAL A 673      37.560  54.890  61.420  1.00  0.00           C
ATOM   1333  HA  VAL A 673      37.890  54.840  62.450  1.00  0.00           H
ATOM   1334  CB  VAL A 673      38.250  56.040  60.750  1.00  0.00           C
ATOM   1335  HB  VAL A 673      38.350  55.710  59.700  1.00  0.00           H
ATOM   1336  CG1 VAL A 673      37.500  57.300  60.930  1.00  0.00           C
ATOM   1337 HG11 VAL A 673      37.380  57.560  62.000  1.00  0.00           H
ATOM   1338 HG12 VAL A 673      36.540  57.340  60.380  1.00  0.00           H
ATOM   1339 HG13 VAL A 673      38.090  58.150  60.530  1.00  0.00           H
ATOM   1340  CG2 VAL A 673      39.750  56.170  61.320  1.00  0.00           C
ATOM   1341 HG21 VAL A 673      40.180  57.160  61.080  1.00  0.00           H
ATOM   1342 HG22 VAL A 673      40.460  55.470  60.820  1.00  0.00           H
ATOM   1343 HG23 VAL A 673      39.770  56.060  62.420  1.00  0.00           H
ATOM   1344  C   VAL A 673      36.050  54.920  61.570  1.00  0.00           C
ATOM   1345  O   VAL A 673      35.580  55.420  62.580  1.00  0.00           O
ATOM   1346  N   PHE A 674      35.350  54.420  60.560  1.00  0.00           N
ATOM   1347  HN  PHE A 674      35.820  54.070  59.750  1.00  0.00           H
ATOM   1348  CA  PHE A 674      33.870  54.390  60.600  1.00  0.00           C
ATOM   1349  HA  PHE A 674      33.530  55.370  60.910  1.00  0.00           H
ATOM   1350  CB  PHE A 674      33.350  54.070  59.170  1.00  0.00           C
ATOM   1351  HB1 PHE A 674      34.130  53.410  58.730  1.00  0.00           H
ATOM   1352  HB2 PHE A 674      33.330  54.970  58.530  1.00  0.00           H
ATOM   1353  CG  PHE A 674      31.970  53.460  59.070  1.00  0.00           C
ATOM   1354  CD1 PHE A 674      30.880  54.090  59.480  1.00  0.00           C
ATOM   1355  HD1 PHE A 674      30.930  55.060  59.940  1.00  0.00           H
ATOM   1356  CE1 PHE A 674      29.580  53.540  59.370  1.00  0.00           C
ATOM   1357  HE1 PHE A 674      28.690  54.020  59.730  1.00  0.00           H
ATOM   1358  CZ  PHE A 674      29.470  52.260  58.750  1.00  0.00           C
ATOM   1359  HZ  PHE A 674      28.480  51.850  58.780  1.00  0.00           H
ATOM   1360  CD2 PHE A 674      31.830  52.180  58.600  1.00  0.00           C
ATOM   1361  HD2 PHE A 674      32.760  51.680  58.350  1.00  0.00           H
ATOM   1362  CE2 PHE A 674      30.590  51.570  58.480  1.00  0.00           C
ATOM   1363  HE2 PHE A 674      30.470  50.500  58.340  1.00  0.00           H
ATOM   1364  C   PHE A 674      33.310  53.560  61.750  1.00  0.00           C
ATOM   1365  O   PHE A 674      32.340  53.940  62.410  1.00  0.00           O
ATOM   1366  N   GLU A 675      33.930  52.420  62.060  1.00  0.00           N
ATOM   1367  HN  GLU A 675      34.730  52.140  61.510  1.00  0.00           H
ATOM   1368  CA  GLU A 675      33.870  51.600  63.240  1.00  0.00           C
ATOM   1369  HA  GLU A 675      32.820  51.350  63.360  1.00  0.00           H
ATOM   1370  CB  GLU A 675      34.650  50.200  63.210  1.00  0.00           C
ATOM   1371  HB1 GLU A 675      34.540  49.630  64.150  1.00  0.00           H
ATOM   1372  HB2 GLU A 675      35.700  50.500  63.020  1.00  0.00           H
ATOM   1373  CG  GLU A 675      34.110  49.290  62.120  1.00  0.00           C
ATOM   1374  HG1 GLU A 675      34.970  48.750  61.670  1.00  0.00           H
ATOM   1375  HG2 GLU A 675      33.700  49.910  61.280  1.00  0.00           H
ATOM   1376  CD  GLU A 675      33.020  48.340  62.540  1.00  0.00           C
ATOM   1377  OE1 GLU A 675      33.130  47.130  62.240  1.00  0.00           O
ATOM   1378  OE2 GLU A 675      31.930  48.810  63.030  1.00  0.00           O
ATOM   1379  C   GLU A 675      34.090  52.280  64.520  1.00  0.00           C
ATOM   1380  O   GLU A 675      33.330  52.020  65.490  1.00  0.00           O
ATOM   1381  N   LYS A 676      35.140  53.150  64.590  1.00  0.00           N
ATOM   1382  HN  LYS A 676      35.810  53.180  63.840  1.00  0.00           H
ATOM   1383  CA  LYS A 676      35.280  54.100  65.750  1.00  0.00           C
ATOM   1384  HA  LYS A 676      35.180  53.520  66.650  1.00  0.00           H
ATOM   1385  CB  LYS A 676      36.670  54.740  65.790  1.00  0.00           C
ATOM   1386  HB1 LYS A 676      36.820  55.520  66.560  1.00  0.00           H
ATOM   1387  HB2 LYS A 676      36.840  55.220  64.810  1.00  0.00           H
ATOM   1388  CG  LYS A 676      37.720  53.660  66.200  1.00  0.00           C
ATOM   1389  HG1 LYS A 676      37.910  52.940  65.380  1.00  0.00           H
ATOM   1390  HG2 LYS A 676      37.310  53.130  67.090  1.00  0.00           H
ATOM   1391  CD  LYS A 676      39.070  54.450  66.500  1.00  0.00           C
ATOM   1392  HD1 LYS A 676      39.050  55.140  67.360  1.00  0.00           H
ATOM   1393  HD2 LYS A 676      39.240  55.070  65.600  1.00  0.00           H
ATOM   1394  CE  LYS A 676      40.440  53.630  66.740  1.00  0.00           C
ATOM   1395  HE1 LYS A 676      40.570  52.850  65.960  1.00  0.00           H
ATOM   1396  HE2 LYS A 676      40.390  53.190  67.750  1.00  0.00           H
ATOM   1397  NZ  LYS A 676      41.710  54.410  66.700  1.00  0.00           N
ATOM   1398  HZ1 LYS A 676      41.710  55.170  67.420  1.00  0.00           H
ATOM   1399  HZ2 LYS A 676      41.770  54.850  65.760  1.00  0.00           H
ATOM   1400  HZ3 LYS A 676      42.480  53.710  66.780  1.00  0.00           H
ATOM   1401  C   LYS A 676      34.210  55.170  65.950  1.00  0.00           C
ATOM   1402  O   LYS A 676      33.700  55.350  67.050  1.00  0.00           O
ATOM   1403  N   ILE A 677      33.820  55.870  64.870  1.00  0.00           N
ATOM   1404  HN  ILE A 677      34.360  55.730  64.040  1.00  0.00           H
ATOM   1405  CA  ILE A 677      32.760  56.850  64.930  1.00  0.00           C
ATOM   1406  HA  ILE A 677      33.030  57.540  65.720  1.00  0.00           H
ATOM   1407  CB  ILE A 677      32.770  57.660  63.560  1.00  0.00           C
ATOM   1408  HB  ILE A 677      32.600  56.940  62.750  1.00  0.00           H
ATOM   1409  CG2 ILE A 677      31.650  58.680  63.520  1.00  0.00           C
ATOM   1410 HG21 ILE A 677      31.720  59.250  64.470  1.00  0.00           H
ATOM   1411 HG22 ILE A 677      30.680  58.150  63.620  1.00  0.00           H
ATOM   1412 HG23 ILE A 677      31.750  59.310  62.620  1.00  0.00           H
ATOM   1413  CG1 ILE A 677      34.100  58.450  63.160  1.00  0.00           C
ATOM   1414 HG11 ILE A 677      34.940  57.860  63.590  1.00  0.00           H
ATOM   1415 HG12 ILE A 677      34.020  59.380  63.770  1.00  0.00           H
ATOM   1416  CD  ILE A 677      34.320  58.790  61.680  1.00  0.00           C
ATOM   1417  HD1 ILE A 677      35.350  59.090  61.410  1.00  0.00           H
ATOM   1418  HD2 ILE A 677      33.620  59.630  61.420  1.00  0.00           H
ATOM   1419  HD3 ILE A 677      34.010  57.940  61.040  1.00  0.00           H
ATOM   1420  C   ILE A 677      31.470  56.180  65.260  1.00  0.00           C
ATOM   1421  O   ILE A 677      30.830  56.650  66.190  1.00  0.00           O
ATOM   1422  N   LEU A 678      31.100  55.090  64.590  1.00  0.00           N
ATOM   1423  HN  LEU A 678      31.560  54.740  63.780  1.00  0.00           H
ATOM   1424  CA  LEU A 678      29.870  54.410  64.850  1.00  0.00           C
ATOM   1425  HA  LEU A 678      29.110  55.170  64.750  1.00  0.00           H
ATOM   1426  CB  LEU A 678      29.630  53.290  63.710  1.00  0.00           C
ATOM   1427  HB1 LEU A 678      30.420  52.520  63.840  1.00  0.00           H
ATOM   1428  HB2 LEU A 678      29.880  53.690  62.700  1.00  0.00           H
ATOM   1429  CG  LEU A 678      28.260  52.550  63.690  1.00  0.00           C
ATOM   1430  HG  LEU A 678      27.980  52.230  64.710  1.00  0.00           H
ATOM   1431  CD1 LEU A 678      27.030  53.380  63.260  1.00  0.00           C
ATOM   1432 HD11 LEU A 678      27.160  53.710  62.210  1.00  0.00           H
ATOM   1433 HD12 LEU A 678      26.920  54.270  63.920  1.00  0.00           H
ATOM   1434 HD13 LEU A 678      26.120  52.740  63.300  1.00  0.00           H
ATOM   1435  CD2 LEU A 678      28.470  51.290  62.860  1.00  0.00           C
ATOM   1436 HD21 LEU A 678      27.640  50.560  62.760  1.00  0.00           H
ATOM   1437 HD22 LEU A 678      29.230  50.760  63.470  1.00  0.00           H
ATOM   1438 HD23 LEU A 678      28.790  51.610  61.840  1.00  0.00           H
ATOM   1439  C   LEU A 678      29.810  53.740  66.190  1.00  0.00           C
ATOM   1440  O   LEU A 678      28.780  53.770  66.880  1.00  0.00           O
ATOM   1441  N   TYR A 679      30.870  53.090  66.760  1.00  0.00           N
ATOM   1442  HN  TYR A 679      31.650  52.980  66.160  1.00  0.00           H
ATOM   1443  CA  TYR A 679      30.880  52.530  68.060  1.00  0.00           C
ATOM   1444  HA  TYR A 679      29.960  51.970  68.130  1.00  0.00           H
ATOM   1445  CB  TYR A 679      32.120  51.740  68.310  1.00  0.00           C
ATOM   1446  HB1 TYR A 679      33.020  52.290  67.970  1.00  0.00           H
ATOM   1447  HB2 TYR A 679      32.030  50.780  67.750  1.00  0.00           H
ATOM   1448  CG  TYR A 679      32.320  51.330  69.830  1.00  0.00           C
ATOM   1449  CD1 TYR A 679      33.220  52.140  70.590  1.00  0.00           C
ATOM   1450  HD1 TYR A 679      33.640  52.930  69.990  1.00  0.00           H
ATOM   1451  CE1 TYR A 679      33.360  51.870  71.980  1.00  0.00           C
ATOM   1452  HE1 TYR A 679      34.040  52.520  72.520  1.00  0.00           H
ATOM   1453  CZ  TYR A 679      32.640  50.920  72.590  1.00  0.00           C
ATOM   1454  OH  TYR A 679      32.790  50.650  73.990  1.00  0.00           O
ATOM   1455  HH  TYR A 679      33.340  51.330  74.370  1.00  0.00           H
ATOM   1456  CD2 TYR A 679      31.640  50.280  70.450  1.00  0.00           C
ATOM   1457  HD2 TYR A 679      31.010  49.640  69.850  1.00  0.00           H
ATOM   1458  CE2 TYR A 679      31.830  50.070  71.830  1.00  0.00           C
ATOM   1459  HE2 TYR A 679      31.160  49.380  72.330  1.00  0.00           H
ATOM   1460  C   TYR A 679      30.760  53.610  69.110  1.00  0.00           C
ATOM   1461  O   TYR A 679      30.060  53.490  70.100  1.00  0.00           O
ATOM   1462  N   LYS A 680      31.460  54.790  68.940  1.00  0.00           N
ATOM   1463  HN  LYS A 680      32.160  55.010  68.260  1.00  0.00           H
ATOM   1464  CA  LYS A 680      31.270  55.900  69.870  1.00  0.00           C
ATOM   1465  HA  LYS A 680      31.490  55.510  70.840  1.00  0.00           H
ATOM   1466  CB  LYS A 680      32.270  57.050  69.630  1.00  0.00           C
ATOM   1467  HB1 LYS A 680      32.240  57.410  68.570  1.00  0.00           H
ATOM   1468  HB2 LYS A 680      33.310  56.700  69.800  1.00  0.00           H
ATOM   1469  CG  LYS A 680      32.150  58.280  70.610  1.00  0.00           C
ATOM   1470  HG1 LYS A 680      31.260  58.890  70.380  1.00  0.00           H
ATOM   1471  HG2 LYS A 680      33.010  58.960  70.420  1.00  0.00           H
ATOM   1472  CD  LYS A 680      32.120  57.990  72.130  1.00  0.00           C
ATOM   1473  HD1 LYS A 680      32.960  57.320  72.420  1.00  0.00           H
ATOM   1474  HD2 LYS A 680      31.110  57.560  72.350  1.00  0.00           H
ATOM   1475  CE  LYS A 680      32.430  59.180  72.990  1.00  0.00           C
ATOM   1476  HE1 LYS A 680      33.460  59.590  72.900  1.00  0.00           H
ATOM   1477  HE2 LYS A 680      32.350  58.970  74.080  1.00  0.00           H
ATOM   1478  NZ  LYS A 680      31.470  60.200  72.780  1.00  0.00           N
ATOM   1479  HZ1 LYS A 680      31.770  60.850  72.010  1.00  0.00           H
ATOM   1480  HZ2 LYS A 680      31.440  60.840  73.590  1.00  0.00           H
ATOM   1481  HZ3 LYS A 680      30.520  59.850  72.570  1.00  0.00           H
ATOM   1482  C   LYS A 680      29.860  56.410  69.940  1.00  0.00           C
ATOM   1483  O   LYS A 680      29.390  56.770  70.960  1.00  0.00           O
ATOM   1484  N   PHE A 681      29.180  56.460  68.750  1.00  0.00           N
ATOM   1485  HN  PHE A 681      29.710  56.330  67.920  1.00  0.00           H
ATOM   1486  CA  PHE A 681      27.810  56.820  68.550  1.00  0.00           C
ATOM   1487  HA  PHE A 681      27.690  57.740  69.110  1.00  0.00           H
ATOM   1488  CB  PHE A 681      27.570  56.930  67.070  1.00  0.00           C
ATOM   1489  HB1 PHE A 681      27.600  55.970  66.500  1.00  0.00           H
ATOM   1490  HB2 PHE A 681      28.360  57.660  66.770  1.00  0.00           H
ATOM   1491  CG  PHE A 681      26.210  57.580  66.630  1.00  0.00           C
ATOM   1492  CD1 PHE A 681      26.170  58.740  65.860  1.00  0.00           C
ATOM   1493  HD1 PHE A 681      27.120  59.210  65.620  1.00  0.00           H
ATOM   1494  CE1 PHE A 681      25.050  59.290  65.270  1.00  0.00           C
ATOM   1495  HE1 PHE A 681      25.080  60.210  64.690  1.00  0.00           H
ATOM   1496  CZ  PHE A 681      23.790  58.690  65.450  1.00  0.00           C
ATOM   1497  HZ  PHE A 681      22.930  59.150  64.960  1.00  0.00           H
ATOM   1498  CD2 PHE A 681      24.960  56.960  66.710  1.00  0.00           C
ATOM   1499  HD2 PHE A 681      24.970  56.040  67.260  1.00  0.00           H
ATOM   1500  CE2 PHE A 681      23.750  57.490  66.210  1.00  0.00           C
ATOM   1501  HE2 PHE A 681      22.840  56.960  66.430  1.00  0.00           H
ATOM   1502  C   PHE A 681      26.920  55.800  69.250  1.00  0.00           C
ATOM   1503  O   PHE A 681      25.940  56.110  69.850  1.00  0.00           O
ATOM   1504  N   CYS A 682      27.280  54.480  69.170  1.00  0.00           N
ATOM   1505  HN  CYS A 682      28.130  54.230  68.720  1.00  0.00           H
ATOM   1506  CA  CYS A 682      26.500  53.430  69.900  1.00  0.00           C
ATOM   1507  HA  CYS A 682      25.460  53.520  69.640  1.00  0.00           H
ATOM   1508  CB  CYS A 682      27.050  52.030  69.560  1.00  0.00           C
ATOM   1509  HB1 CYS A 682      26.780  51.350  70.390  1.00  0.00           H
ATOM   1510  HB2 CYS A 682      28.150  51.920  69.600  1.00  0.00           H
ATOM   1511  SG  CYS A 682      26.480  51.560  67.960  1.00  0.00           S
ATOM   1512  HG1 CYS A 682      27.310  52.330  67.260  1.00  0.00           H
ATOM   1513  C   CYS A 682      26.440  53.660  71.390  1.00  0.00           C
ATOM   1514  O   CYS A 682      25.410  53.610  72.040  1.00  0.00           O
ATOM   1515  N   ARG A 683      27.670  53.950  71.930  1.00  0.00           N
ATOM   1516  HN  ARG A 683      28.430  53.730  71.320  1.00  0.00           H
ATOM   1517  CA  ARG A 683      27.810  54.280  73.340  1.00  0.00           C
ATOM   1518  HA  ARG A 683      27.340  53.540  73.970  1.00  0.00           H
ATOM   1519  CB  ARG A 683      29.290  54.240  73.620  1.00  0.00           C
ATOM   1520  HB1 ARG A 683      29.400  54.700  74.630  1.00  0.00           H
ATOM   1521  HB2 ARG A 683      29.760  54.930  72.870  1.00  0.00           H
ATOM   1522  CG  ARG A 683      29.960  52.890  73.490  1.00  0.00           C
ATOM   1523  HG1 ARG A 683      31.040  52.910  73.730  1.00  0.00           H
ATOM   1524  HG2 ARG A 683      29.870  52.650  72.410  1.00  0.00           H
ATOM   1525  CD  ARG A 683      29.360  51.690  74.250  1.00  0.00           C
ATOM   1526  HD1 ARG A 683      29.820  50.720  73.970  1.00  0.00           H
ATOM   1527  HD2 ARG A 683      28.270  51.510  74.130  1.00  0.00           H
ATOM   1528  NE  ARG A 683      29.580  51.950  75.700  1.00  0.00           N
ATOM   1529  HE  ARG A 683      30.090  52.770  75.970  1.00  0.00           H
ATOM   1530  CZ  ARG A 683      29.220  51.110  76.600  1.00  0.00           C
ATOM   1531  NH1 ARG A 683      28.760  49.890  76.320  1.00  0.00           N
ATOM   1532 HH11 ARG A 683      28.900  49.560  75.390  1.00  0.00           H
ATOM   1533 HH12 ARG A 683      28.610  49.260  77.080  1.00  0.00           H
ATOM   1534  NH2 ARG A 683      29.370  51.500  77.860  1.00  0.00           N
ATOM   1535 HH21 ARG A 683      28.890  50.950  78.550  1.00  0.00           H
ATOM   1536 HH22 ARG A 683      29.510  52.470  78.030  1.00  0.00           H
ATOM   1537  C   ARG A 683      27.170  55.630  73.750  1.00  0.00           C
ATOM   1538  O   ARG A 683      26.570  55.690  74.850  1.00  0.00           O
ATOM   1539  N   ASP A 684      27.250  56.760  73.000  1.00  0.00           N
ATOM   1540  HN  ASP A 684      27.870  56.800  72.230  1.00  0.00           H
ATOM   1541  CA  ASP A 684      26.580  58.030  73.310  1.00  0.00           C
ATOM   1542  HA  ASP A 684      26.940  58.200  74.310  1.00  0.00           H
ATOM   1543  CB  ASP A 684      26.750  59.160  72.240  1.00  0.00           C
ATOM   1544  HB1 ASP A 684      26.190  60.010  72.680  1.00  0.00           H
ATOM   1545  HB2 ASP A 684      26.350  58.800  71.260  1.00  0.00           H
ATOM   1546  CG  ASP A 684      28.180  59.540  72.120  1.00  0.00           C
ATOM   1547  OD1 ASP A 684      29.020  59.220  73.020  1.00  0.00           O
ATOM   1548  OD2 ASP A 684      28.530  60.390  71.210  1.00  0.00           O
ATOM   1549  C   ASP A 684      25.080  57.840  73.520  1.00  0.00           C
ATOM   1550  O   ASP A 684      24.500  58.400  74.480  1.00  0.00           O
ATOM   1551  N   TYR A 685      24.340  57.100  72.720  1.00  0.00           N
ATOM   1552  HN  TYR A 685      24.760  56.620  71.940  1.00  0.00           H
ATOM   1553  CA  TYR A 685      22.830  57.010  72.820  1.00  0.00           C
ATOM   1554  HA  TYR A 685      22.450  57.810  73.440  1.00  0.00           H
ATOM   1555  CB  TYR A 685      22.470  57.140  71.280  1.00  0.00           C
ATOM   1556  HB1 TYR A 685      21.360  57.220  71.170  1.00  0.00           H
ATOM   1557  HB2 TYR A 685      22.760  56.370  70.550  1.00  0.00           H
ATOM   1558  CG  TYR A 685      22.860  58.540  70.860  1.00  0.00           C
ATOM   1559  CD1 TYR A 685      22.430  59.650  71.600  1.00  0.00           C
ATOM   1560  HD1 TYR A 685      21.710  59.580  72.410  1.00  0.00           H
ATOM   1561  CE1 TYR A 685      22.670  60.950  71.180  1.00  0.00           C
ATOM   1562  HE1 TYR A 685      22.290  61.760  71.790  1.00  0.00           H
ATOM   1563  CZ  TYR A 685      23.510  61.180  70.080  1.00  0.00           C
ATOM   1564  OH  TYR A 685      23.840  62.510  69.810  1.00  0.00           O
ATOM   1565  HH  TYR A 685      24.540  62.500  69.150  1.00  0.00           H
ATOM   1566  CD2 TYR A 685      23.730  58.750  69.790  1.00  0.00           C
ATOM   1567  HD2 TYR A 685      24.030  57.910  69.190  1.00  0.00           H
ATOM   1568  CE2 TYR A 685      24.120  60.080  69.480  1.00  0.00           C
ATOM   1569  HE2 TYR A 685      24.720  60.180  68.580  1.00  0.00           H
ATOM   1570  C   TYR A 685      22.280  55.700  73.300  1.00  0.00           C
ATOM   1571  O   TYR A 685      21.040  55.460  73.220  1.00  0.00           O
ATOM   1572  N   GLN A 686      23.130  54.810  73.720  1.00  0.00           N
ATOM   1573  HN  GLN A 686      24.060  55.120  73.810  1.00  0.00           H
ATOM   1574  CA  GLN A 686      22.800  53.440  74.060  1.00  0.00           C
ATOM   1575  HA  GLN A 686      23.740  52.910  74.020  1.00  0.00           H
ATOM   1576  CB  GLN A 686      22.330  53.310  75.500  1.00  0.00           C
ATOM   1577  HB1 GLN A 686      21.970  52.270  75.710  1.00  0.00           H
ATOM   1578  HB2 GLN A 686      21.410  53.920  75.620  1.00  0.00           H
ATOM   1579  CG  GLN A 686      23.300  53.690  76.640  1.00  0.00           C
ATOM   1580  HG1 GLN A 686      23.520  54.780  76.620  1.00  0.00           H
ATOM   1581  HG2 GLN A 686      24.310  53.260  76.470  1.00  0.00           H
ATOM   1582  CD  GLN A 686      22.770  53.410  78.060  1.00  0.00           C
ATOM   1583  OE1 GLN A 686      21.810  53.930  78.530  1.00  0.00           O
ATOM   1584  NE2 GLN A 686      23.480  52.440  78.650  1.00  0.00           N
ATOM   1585 HE21 GLN A 686      23.250  52.040  79.540  1.00  0.00           H
ATOM   1586 HE22 GLN A 686      23.980  51.820  78.050  1.00  0.00           H
ATOM   1587  C   GLN A 686      22.060  52.640  72.940  1.00  0.00           C
ATOM   1588  O   GLN A 686      20.900  52.300  73.190  1.00  0.00           O
ATOM   1589  N   LEU A 687      22.700  52.380  71.790  1.00  0.00           N
ATOM   1590  HN  LEU A 687      23.640  52.680  71.750  1.00  0.00           H
ATOM   1591  CA  LEU A 687      22.290  51.520  70.740  1.00  0.00           C
ATOM   1592  HA  LEU A 687      21.280  51.140  70.760  1.00  0.00           H
ATOM   1593  CB  LEU A 687      22.630  52.110  69.260  1.00  0.00           C
ATOM   1594  HB1 LEU A 687      22.350  51.380  68.470  1.00  0.00           H
ATOM   1595  HB2 LEU A 687      23.740  52.170  69.220  1.00  0.00           H
ATOM   1596  CG  LEU A 687      22.100  53.570  69.060  1.00  0.00           C
ATOM   1597  HG  LEU A 687      22.340  54.200  69.950  1.00  0.00           H
ATOM   1598  CD1 LEU A 687      22.530  54.300  67.750  1.00  0.00           C
ATOM   1599 HD11 LEU A 687      23.640  54.420  67.840  1.00  0.00           H
ATOM   1600 HD12 LEU A 687      21.970  55.240  67.640  1.00  0.00           H
ATOM   1601 HD13 LEU A 687      22.320  53.600  66.920  1.00  0.00           H
ATOM   1602  CD2 LEU A 687      20.610  53.490  69.080  1.00  0.00           C
ATOM   1603 HD21 LEU A 687      20.210  53.090  68.130  1.00  0.00           H
ATOM   1604 HD22 LEU A 687      20.300  54.550  69.230  1.00  0.00           H
ATOM   1605 HD23 LEU A 687      20.160  52.810  69.840  1.00  0.00           H
ATOM   1606  C   LEU A 687      23.120  50.280  70.990  1.00  0.00           C
ATOM   1607  O   LEU A 687      24.210  50.330  71.580  1.00  0.00           O
ATOM   1608  N   SER A 688      22.620  49.130  70.510  1.00  0.00           N
ATOM   1609  HN  SER A 688      21.700  49.230  70.160  1.00  0.00           H
ATOM   1610  CA  SER A 688      23.320  47.850  70.440  1.00  0.00           C
ATOM   1611  HA  SER A 688      23.990  47.870  71.290  1.00  0.00           H
ATOM   1612  CB  SER A 688      22.480  46.550  70.560  1.00  0.00           C
ATOM   1613  HB1 SER A 688      23.160  45.670  70.500  1.00  0.00           H
ATOM   1614  HB2 SER A 688      21.680  46.490  69.790  1.00  0.00           H
ATOM   1615  OG  SER A 688      21.840  46.590  71.800  1.00  0.00           O
ATOM   1616  HG1 SER A 688      21.390  47.430  71.870  1.00  0.00           H
ATOM   1617  C   SER A 688      24.220  47.710  69.250  1.00  0.00           C
ATOM   1618  O   SER A 688      23.850  47.240  68.170  1.00  0.00           O
ATOM   1619  N   TYR A 689      25.530  47.950  69.520  1.00  0.00           N
ATOM   1620  HN  TYR A 689      25.820  48.090  70.460  1.00  0.00           H
ATOM   1621  CA  TYR A 689      26.570  48.020  68.520  1.00  0.00           C
ATOM   1622  HA  TYR A 689      26.250  48.800  67.840  1.00  0.00           H
ATOM   1623  CB  TYR A 689      27.990  48.280  69.100  1.00  0.00           C
ATOM   1624  HB1 TYR A 689      28.100  47.600  69.970  1.00  0.00           H
ATOM   1625  HB2 TYR A 689      27.960  49.310  69.520  1.00  0.00           H
ATOM   1626  CG  TYR A 689      29.130  48.300  68.100  1.00  0.00           C
ATOM   1627  CD1 TYR A 689      29.330  49.210  67.010  1.00  0.00           C
ATOM   1628  HD1 TYR A 689      28.580  49.930  66.710  1.00  0.00           H
ATOM   1629  CE1 TYR A 689      30.310  49.010  66.090  1.00  0.00           C
ATOM   1630  HE1 TYR A 689      30.370  49.710  65.260  1.00  0.00           H
ATOM   1631  CZ  TYR A 689      31.330  48.080  66.330  1.00  0.00           C
ATOM   1632  OH  TYR A 689      32.320  47.750  65.420  1.00  0.00           O
ATOM   1633  HH  TYR A 689      31.990  48.150  64.610  1.00  0.00           H
ATOM   1634  CD2 TYR A 689      30.090  47.280  68.270  1.00  0.00           C
ATOM   1635  HD2 TYR A 689      29.940  46.660  69.140  1.00  0.00           H
ATOM   1636  CE2 TYR A 689      31.170  47.180  67.380  1.00  0.00           C
ATOM   1637  HE2 TYR A 689      32.000  46.550  67.620  1.00  0.00           H
ATOM   1638  C   TYR A 689      26.650  46.790  67.650  1.00  0.00           C
ATOM   1639  O   TYR A 689      26.650  46.840  66.430  1.00  0.00           O
ATOM   1640  N   LEU A 690      26.700  45.610  68.230  1.00  0.00           N
ATOM   1641  HN  LEU A 690      26.660  45.590  69.220  1.00  0.00           H
ATOM   1642  CA  LEU A 690      26.920  44.330  67.630  1.00  0.00           C
ATOM   1643  HA  LEU A 690      27.770  44.450  66.980  1.00  0.00           H
ATOM   1644  CB  LEU A 690      27.100  43.280  68.830  1.00  0.00           C
ATOM   1645  HB1 LEU A 690      26.820  42.310  68.400  1.00  0.00           H
ATOM   1646  HB2 LEU A 690      26.390  43.410  69.660  1.00  0.00           H
ATOM   1647  CG  LEU A 690      28.460  43.210  69.270  1.00  0.00           C
ATOM   1648  HG  LEU A 690      28.770  44.210  69.660  1.00  0.00           H
ATOM   1649  CD1 LEU A 690      28.600  42.330  70.510  1.00  0.00           C
ATOM   1650 HD11 LEU A 690      28.270  41.300  70.250  1.00  0.00           H
ATOM   1651 HD12 LEU A 690      27.920  42.790  71.250  1.00  0.00           H
ATOM   1652 HD13 LEU A 690      29.640  42.410  70.890  1.00  0.00           H
ATOM   1653  CD2 LEU A 690      29.420  42.740  68.200  1.00  0.00           C
ATOM   1654 HD21 LEU A 690      30.460  42.760  68.570  1.00  0.00           H
ATOM   1655 HD22 LEU A 690      29.360  43.370  67.290  1.00  0.00           H
ATOM   1656 HD23 LEU A 690      29.120  41.720  67.890  1.00  0.00           H
ATOM   1657  C   LEU A 690      25.850  43.880  66.640  1.00  0.00           C
ATOM   1658  O   LEU A 690      26.180  43.420  65.590  1.00  0.00           O
ATOM   1659  N   SER A 691      24.640  43.990  66.970  1.00  0.00           N
ATOM   1660  HN  SER A 691      24.460  44.000  67.950  1.00  0.00           H
ATOM   1661  CA  SER A 691      23.480  44.060  66.090  1.00  0.00           C
ATOM   1662  HA  SER A 691      23.550  43.190  65.450  1.00  0.00           H
ATOM   1663  CB  SER A 691      22.090  44.040  66.860  1.00  0.00           C
ATOM   1664  HB1 SER A 691      22.220  44.950  67.480  1.00  0.00           H
ATOM   1665  HB2 SER A 691      21.930  43.080  67.400  1.00  0.00           H
ATOM   1666  OG  SER A 691      20.880  44.030  66.050  1.00  0.00           O
ATOM   1667  HG1 SER A 691      20.770  44.860  65.570  1.00  0.00           H
ATOM   1668  C   SER A 691      23.420  45.200  65.090  1.00  0.00           C
ATOM   1669  O   SER A 691      22.970  44.980  63.990  1.00  0.00           O
ATOM   1670  N   LEU A 692      23.830  46.400  65.450  1.00  0.00           N
ATOM   1671  HN  LEU A 692      24.400  46.470  66.270  1.00  0.00           H
ATOM   1672  CA  LEU A 692      23.810  47.500  64.550  1.00  0.00           C
ATOM   1673  HA  LEU A 692      22.860  47.440  64.020  1.00  0.00           H
ATOM   1674  CB  LEU A 692      23.930  48.810  65.290  1.00  0.00           C
ATOM   1675  HB1 LEU A 692      24.820  48.840  65.940  1.00  0.00           H
ATOM   1676  HB2 LEU A 692      23.040  48.840  65.960  1.00  0.00           H
ATOM   1677  CG  LEU A 692      23.710  50.050  64.470  1.00  0.00           C
ATOM   1678  HG  LEU A 692      24.560  50.180  63.770  1.00  0.00           H
ATOM   1679  CD1 LEU A 692      22.470  50.020  63.570  1.00  0.00           C
ATOM   1680 HD11 LEU A 692      22.760  49.380  62.710  1.00  0.00           H
ATOM   1681 HD12 LEU A 692      22.230  51.050  63.250  1.00  0.00           H
ATOM   1682 HD13 LEU A 692      21.670  49.520  64.150  1.00  0.00           H
ATOM   1683  CD2 LEU A 692      23.580  51.210  65.420  1.00  0.00           C
ATOM   1684 HD21 LEU A 692      24.530  51.330  65.970  1.00  0.00           H
ATOM   1685 HD22 LEU A 692      22.710  51.130  66.120  1.00  0.00           H
ATOM   1686 HD23 LEU A 692      23.460  52.120  64.800  1.00  0.00           H
ATOM   1687  C   LEU A 692      24.850  47.240  63.490  1.00  0.00           C
ATOM   1688  O   LEU A 692      24.440  47.310  62.340  1.00  0.00           O
ATOM   1689  N   ARG A 693      26.110  46.750  63.800  1.00  0.00           N
ATOM   1690  HN  ARG A 693      26.370  46.660  64.760  1.00  0.00           H
ATOM   1691  CA  ARG A 693      27.080  46.360  62.830  1.00  0.00           C
ATOM   1692  HA  ARG A 693      27.360  47.170  62.180  1.00  0.00           H
ATOM   1693  CB  ARG A 693      28.310  45.890  63.530  1.00  0.00           C
ATOM   1694  HB1 ARG A 693      28.480  44.800  63.630  1.00  0.00           H
ATOM   1695  HB2 ARG A 693      28.210  46.070  64.630  1.00  0.00           H
ATOM   1696  CG  ARG A 693      29.590  46.480  62.930  1.00  0.00           C
ATOM   1697  HG1 ARG A 693      30.510  46.240  63.510  1.00  0.00           H
ATOM   1698  HG2 ARG A 693      29.460  47.600  62.970  1.00  0.00           H
ATOM   1699  CD  ARG A 693      29.900  46.170  61.480  1.00  0.00           C
ATOM   1700  HD1 ARG A 693      30.800  46.740  61.170  1.00  0.00           H
ATOM   1701  HD2 ARG A 693      29.010  46.490  60.880  1.00  0.00           H
ATOM   1702  NE  ARG A 693      30.020  44.720  61.360  1.00  0.00           N
ATOM   1703  HE  ARG A 693      29.190  44.210  61.130  1.00  0.00           H
ATOM   1704  CZ  ARG A 693      31.160  44.020  61.240  1.00  0.00           C
ATOM   1705  NH1 ARG A 693      32.330  44.530  61.200  1.00  0.00           N
ATOM   1706 HH11 ARG A 693      32.450  45.510  61.330  1.00  0.00           H
ATOM   1707 HH12 ARG A 693      33.060  43.890  61.420  1.00  0.00           H
ATOM   1708  NH2 ARG A 693      31.070  42.660  61.150  1.00  0.00           N
ATOM   1709 HH21 ARG A 693      30.180  42.260  61.310  1.00  0.00           H
ATOM   1710 HH22 ARG A 693      31.840  42.090  60.870  1.00  0.00           H
ATOM   1711  C   ARG A 693      26.530  45.210  61.900  1.00  0.00           C
ATOM   1712  O   ARG A 693      26.770  45.370  60.710  1.00  0.00           O
ATOM   1713  N   THR A 694      25.850  44.200  62.390  1.00  0.00           N
ATOM   1714  HN  THR A 694      25.860  43.860  63.320  1.00  0.00           H
ATOM   1715  CA  THR A 694      25.190  43.230  61.480  1.00  0.00           C
ATOM   1716  HA  THR A 694      25.920  42.680  60.910  1.00  0.00           H
ATOM   1717  CB  THR A 694      24.420  42.170  62.280  1.00  0.00           C
ATOM   1718  HB  THR A 694      23.550  42.630  62.780  1.00  0.00           H
ATOM   1719  OG1 THR A 694      25.250  41.770  63.370  1.00  0.00           O
ATOM   1720  HG1 THR A 694      24.710  41.400  64.070  1.00  0.00           H
ATOM   1721  CG2 THR A 694      24.040  40.980  61.380  1.00  0.00           C
ATOM   1722 HG21 THR A 694      23.520  40.090  61.810  1.00  0.00           H
ATOM   1723 HG22 THR A 694      24.920  40.560  60.860  1.00  0.00           H
ATOM   1724 HG23 THR A 694      23.320  41.350  60.620  1.00  0.00           H
ATOM   1725  C   THR A 694      24.260  43.860  60.580  1.00  0.00           C
ATOM   1726  O   THR A 694      24.250  43.720  59.330  1.00  0.00           O
ATOM   1727  N   SER A 695      23.410  44.710  61.140  1.00  0.00           N
ATOM   1728  HN  SER A 695      23.290  44.760  62.120  1.00  0.00           H
ATOM   1729  CA  SER A 695      22.440  45.490  60.310  1.00  0.00           C
ATOM   1730  HA  SER A 695      21.790  44.770  59.830  1.00  0.00           H
ATOM   1731  CB  SER A 695      21.600  46.370  61.220  1.00  0.00           C
ATOM   1732  HB1 SER A 695      20.700  46.740  60.690  1.00  0.00           H
ATOM   1733  HB2 SER A 695      22.190  47.240  61.580  1.00  0.00           H
ATOM   1734  OG  SER A 695      21.030  45.700  62.390  1.00  0.00           O
ATOM   1735  HG1 SER A 695      21.690  45.510  63.060  1.00  0.00           H
ATOM   1736  C   SER A 695      22.970  46.410  59.250  1.00  0.00           C
ATOM   1737  O   SER A 695      22.450  46.430  58.200  1.00  0.00           O
ATOM   1738  N   ILE A 696      23.990  47.160  59.580  1.00  0.00           N
ATOM   1739  HN  ILE A 696      24.230  47.180  60.540  1.00  0.00           H
ATOM   1740  CA  ILE A 696      24.740  48.030  58.710  1.00  0.00           C
ATOM   1741  HA  ILE A 696      23.980  48.660  58.270  1.00  0.00           H
ATOM   1742  CB  ILE A 696      25.770  48.830  59.610  1.00  0.00           C
ATOM   1743  HB  ILE A 696      26.190  48.070  60.310  1.00  0.00           H
ATOM   1744  CG2 ILE A 696      27.010  49.410  58.830  1.00  0.00           C
ATOM   1745 HG21 ILE A 696      27.730  49.870  59.550  1.00  0.00           H
ATOM   1746 HG22 ILE A 696      26.630  50.210  58.160  1.00  0.00           H
ATOM   1747 HG23 ILE A 696      27.590  48.630  58.280  1.00  0.00           H
ATOM   1748  CG1 ILE A 696      25.090  49.910  60.530  1.00  0.00           C
ATOM   1749 HG11 ILE A 696      25.740  50.200  61.380  1.00  0.00           H
ATOM   1750 HG12 ILE A 696      24.150  49.540  61.000  1.00  0.00           H
ATOM   1751  CD  ILE A 696      24.710  51.130  59.780  1.00  0.00           C
ATOM   1752  HD1 ILE A 696      24.180  51.820  60.470  1.00  0.00           H
ATOM   1753  HD2 ILE A 696      24.230  51.020  58.780  1.00  0.00           H
ATOM   1754  HD3 ILE A 696      25.650  51.600  59.440  1.00  0.00           H
ATOM   1755  C   ILE A 696      25.430  47.330  57.520  1.00  0.00           C
ATOM   1756  O   ILE A 696      25.360  47.770  56.360  1.00  0.00           O
ATOM   1757  N   GLY A 697      26.080  46.150  57.790  1.00  0.00           N
ATOM   1758  HN  GLY A 697      25.890  45.810  58.700  1.00  0.00           H
ATOM   1759  CA  GLY A 697      26.730  45.280  56.880  1.00  0.00           C
ATOM   1760  HA1 GLY A 697      27.220  44.550  57.500  1.00  0.00           H
ATOM   1761  HA2 GLY A 697      27.400  45.860  56.270  1.00  0.00           H
ATOM   1762  C   GLY A 697      25.700  44.640  55.970  1.00  0.00           C
ATOM   1763  O   GLY A 697      26.010  44.490  54.790  1.00  0.00           O
ATOM   1764  N   LEU A 698      24.510  44.260  56.520  1.00  0.00           N
ATOM   1765  HN  LEU A 698      24.460  44.300  57.520  1.00  0.00           H
ATOM   1766  CA  LEU A 698      23.420  43.680  55.760  1.00  0.00           C
ATOM   1767  HA  LEU A 698      23.770  42.890  55.120  1.00  0.00           H
ATOM   1768  CB  LEU A 698      22.350  43.160  56.760  1.00  0.00           C
ATOM   1769  HB1 LEU A 698      21.410  43.040  56.190  1.00  0.00           H
ATOM   1770  HB2 LEU A 698      22.300  43.840  57.640  1.00  0.00           H
ATOM   1771  CG  LEU A 698      22.520  41.790  57.450  1.00  0.00           C
ATOM   1772  HG  LEU A 698      23.330  41.780  58.210  1.00  0.00           H
ATOM   1773  CD1 LEU A 698      21.240  41.410  58.310  1.00  0.00           C
ATOM   1774 HD11 LEU A 698      20.320  41.350  57.670  1.00  0.00           H
ATOM   1775 HD12 LEU A 698      21.080  42.270  59.000  1.00  0.00           H
ATOM   1776 HD13 LEU A 698      21.300  40.450  58.850  1.00  0.00           H
ATOM   1777  CD2 LEU A 698      22.770  40.620  56.560  1.00  0.00           C
ATOM   1778 HD21 LEU A 698      21.910  40.210  55.970  1.00  0.00           H
ATOM   1779 HD22 LEU A 698      23.130  39.780  57.190  1.00  0.00           H
ATOM   1780 HD23 LEU A 698      23.600  40.760  55.830  1.00  0.00           H
ATOM   1781  C   LEU A 698      22.810  44.650  54.740  1.00  0.00           C
ATOM   1782  O   LEU A 698      22.520  44.280  53.620  1.00  0.00           O
ATOM   1783  N   TRP A 699      22.650  45.990  55.180  1.00  0.00           N
ATOM   1784  HN  TRP A 699      22.940  46.240  56.100  1.00  0.00           H
ATOM   1785  CA  TRP A 699      22.320  47.100  54.330  1.00  0.00           C
ATOM   1786  HA  TRP A 699      21.410  46.810  53.850  1.00  0.00           H
ATOM   1787  CB  TRP A 699      22.110  48.460  55.030  1.00  0.00           C
ATOM   1788  HB1 TRP A 699      22.370  49.290  54.370  1.00  0.00           H
ATOM   1789  HB2 TRP A 699      22.860  48.620  55.840  1.00  0.00           H
ATOM   1790  CG  TRP A 699      20.820  48.770  55.630  1.00  0.00           C
ATOM   1791  CD1 TRP A 699      20.560  48.990  56.930  1.00  0.00           C
ATOM   1792  HD1 TRP A 699      21.290  48.890  57.720  1.00  0.00           H
ATOM   1793  NE1 TRP A 699      19.300  49.390  57.110  1.00  0.00           N
ATOM   1794  HE1 TRP A 699      18.930  49.910  57.830  1.00  0.00           H
ATOM   1795  CE2 TRP A 699      18.690  49.460  55.850  1.00  0.00           C
ATOM   1796  CD2 TRP A 699      19.680  49.140  54.920  1.00  0.00           C
ATOM   1797  CE3 TRP A 699      19.430  49.270  53.550  1.00  0.00           C
ATOM   1798  HE3 TRP A 699      20.180  49.010  52.830  1.00  0.00           H
ATOM   1799  CZ3 TRP A 699      18.250  50.020  53.190  1.00  0.00           C
ATOM   1800  HZ3 TRP A 699      18.220  50.260  52.140  1.00  0.00           H
ATOM   1801  CZ2 TRP A 699      17.480  49.990  55.470  1.00  0.00           C
ATOM   1802  HZ2 TRP A 699      16.830  50.300  56.270  1.00  0.00           H
ATOM   1803  CH2 TRP A 699      17.250  50.280  54.140  1.00  0.00           C
ATOM   1804  HH2 TRP A 699      16.380  50.830  53.810  1.00  0.00           H
ATOM   1805  C   TRP A 699      23.300  47.290  53.210  1.00  0.00           C
ATOM   1806  O   TRP A 699      22.960  47.340  52.060  1.00  0.00           O
ATOM   1807  N   THR A 700      24.640  47.320  53.600  1.00  0.00           N
ATOM   1808  HN  THR A 700      24.890  47.060  54.520  1.00  0.00           H
ATOM   1809  CA  THR A 700      25.740  47.590  52.700  1.00  0.00           C
ATOM   1810  HA  THR A 700      25.580  48.540  52.200  1.00  0.00           H
ATOM   1811  CB  THR A 700      27.090  47.720  53.400  1.00  0.00           C
ATOM   1812  HB  THR A 700      27.390  46.710  53.790  1.00  0.00           H
ATOM   1813  OG1 THR A 700      26.970  48.580  54.500  1.00  0.00           O
ATOM   1814  HG1 THR A 700      26.410  48.190  55.170  1.00  0.00           H
ATOM   1815  CG2 THR A 700      28.190  48.280  52.490  1.00  0.00           C
ATOM   1816 HG21 THR A 700      27.940  49.340  52.290  1.00  0.00           H
ATOM   1817 HG22 THR A 700      28.210  47.600  51.610  1.00  0.00           H
ATOM   1818 HG23 THR A 700      29.170  48.350  53.010  1.00  0.00           H
ATOM   1819  C   THR A 700      25.820  46.620  51.600  1.00  0.00           C
ATOM   1820  O   THR A 700      26.020  47.010  50.470  1.00  0.00           O
ATOM   1821  N   SER A 701      25.750  45.260  51.960  1.00  0.00           N
ATOM   1822  HN  SER A 701      25.700  44.990  52.920  1.00  0.00           H
ATOM   1823  CA  SER A 701      25.740  44.170  51.030  1.00  0.00           C
ATOM   1824  HA  SER A 701      26.490  44.300  50.270  1.00  0.00           H
ATOM   1825  CB  SER A 701      25.940  42.750  51.570  1.00  0.00           C
ATOM   1826  HB1 SER A 701      26.940  42.420  51.900  1.00  0.00           H
ATOM   1827  HB2 SER A 701      25.450  42.000  50.910  1.00  0.00           H
ATOM   1828  OG  SER A 701      25.150  42.670  52.720  1.00  0.00           O
ATOM   1829  HG1 SER A 701      25.630  42.870  53.530  1.00  0.00           H
ATOM   1830  C   SER A 701      24.510  44.270  50.140  1.00  0.00           C
ATOM   1831  O   SER A 701      24.670  44.120  48.940  1.00  0.00           O
ATOM   1832  N   PHE A 702      23.270  44.550  50.540  1.00  0.00           N
ATOM   1833  HN  PHE A 702      22.930  44.640  51.480  1.00  0.00           H
ATOM   1834  CA  PHE A 702      22.220  44.850  49.640  1.00  0.00           C
ATOM   1835  HA  PHE A 702      22.020  44.000  49.000  1.00  0.00           H
ATOM   1836  CB  PHE A 702      20.940  44.890  50.510  1.00  0.00           C
ATOM   1837  HB1 PHE A 702      21.150  45.230  51.540  1.00  0.00           H
ATOM   1838  HB2 PHE A 702      20.540  43.870  50.690  1.00  0.00           H
ATOM   1839  CG  PHE A 702      19.800  45.730  50.030  1.00  0.00           C
ATOM   1840  CD1 PHE A 702      19.130  45.340  48.840  1.00  0.00           C
ATOM   1841  HD1 PHE A 702      19.410  44.590  48.130  1.00  0.00           H
ATOM   1842  CE1 PHE A 702      17.950  45.970  48.490  1.00  0.00           C
ATOM   1843  HE1 PHE A 702      17.450  45.760  47.560  1.00  0.00           H
ATOM   1844  CZ  PHE A 702      17.450  47.000  49.310  1.00  0.00           C
ATOM   1845  HZ  PHE A 702      16.510  47.500  49.040  1.00  0.00           H
ATOM   1846  CD2 PHE A 702      19.280  46.710  50.840  1.00  0.00           C
ATOM   1847  HD2 PHE A 702      19.810  47.020  51.730  1.00  0.00           H
ATOM   1848  CE2 PHE A 702      18.090  47.350  50.520  1.00  0.00           C
ATOM   1849  HE2 PHE A 702      17.710  48.030  51.270  1.00  0.00           H
ATOM   1850  C   PHE A 702      22.430  46.020  48.670  1.00  0.00           C
ATOM   1851  O   PHE A 702      22.090  45.880  47.510  1.00  0.00           O
ATOM   1852  N   LEU A 703      22.980  47.220  49.150  1.00  0.00           N
ATOM   1853  HN  LEU A 703      23.130  47.300  50.130  1.00  0.00           H
ATOM   1854  CA  LEU A 703      23.210  48.400  48.370  1.00  0.00           C
ATOM   1855  HA  LEU A 703      22.320  48.530  47.760  1.00  0.00           H
ATOM   1856  CB  LEU A 703      23.460  49.670  49.260  1.00  0.00           C
ATOM   1857  HB1 LEU A 703      23.870  50.500  48.640  1.00  0.00           H
ATOM   1858  HB2 LEU A 703      24.240  49.440  50.010  1.00  0.00           H
ATOM   1859  CG  LEU A 703      22.210  50.130  49.940  1.00  0.00           C
ATOM   1860  HG  LEU A 703      21.730  49.290  50.470  1.00  0.00           H
ATOM   1861  CD1 LEU A 703      22.430  50.950  51.240  1.00  0.00           C
ATOM   1862 HD11 LEU A 703      23.030  50.320  51.930  1.00  0.00           H
ATOM   1863 HD12 LEU A 703      21.490  51.350  51.680  1.00  0.00           H
ATOM   1864 HD13 LEU A 703      23.000  51.830  50.870  1.00  0.00           H
ATOM   1865  CD2 LEU A 703      21.140  50.800  48.950  1.00  0.00           C
ATOM   1866 HD21 LEU A 703      20.250  51.260  49.440  1.00  0.00           H
ATOM   1867 HD22 LEU A 703      20.710  49.990  48.330  1.00  0.00           H
ATOM   1868 HD23 LEU A 703      21.480  51.600  48.240  1.00  0.00           H
ATOM   1869  C   LEU A 703      24.350  48.210  47.330  1.00  0.00           C
ATOM   1870  O   LEU A 703      24.170  48.580  46.170  1.00  0.00           O
ATOM   1871  N   CYS A 704      25.380  47.360  47.590  1.00  0.00           N
ATOM   1872  HN  CYS A 704      25.330  47.030  48.530  1.00  0.00           H
ATOM   1873  CA  CYS A 704      26.320  46.820  46.590  1.00  0.00           C
ATOM   1874  HA  CYS A 704      26.880  47.610  46.110  1.00  0.00           H
ATOM   1875  CB  CYS A 704      27.480  46.020  47.210  1.00  0.00           C
ATOM   1876  HB1 CYS A 704      27.130  45.180  47.860  1.00  0.00           H
ATOM   1877  HB2 CYS A 704      28.050  46.660  47.910  1.00  0.00           H
ATOM   1878  SG  CYS A 704      28.500  45.180  45.970  1.00  0.00           S
ATOM   1879  HG1 CYS A 704      28.970  46.340  45.550  1.00  0.00           H
ATOM   1880  C   CYS A 704      25.640  46.050  45.450  1.00  0.00           C
ATOM   1881  O   CYS A 704      25.810  46.330  44.280  1.00  0.00           O
ATOM   1882  N   ILE A 705      24.700  45.180  45.810  1.00  0.00           N
ATOM   1883  HN  ILE A 705      24.550  45.070  46.800  1.00  0.00           H
ATOM   1884  CA  ILE A 705      23.960  44.400  44.880  1.00  0.00           C
ATOM   1885  HA  ILE A 705      24.700  44.020  44.190  1.00  0.00           H
ATOM   1886  CB  ILE A 705      23.230  43.220  45.510  1.00  0.00           C
ATOM   1887  HB  ILE A 705      22.730  43.660  46.400  1.00  0.00           H
ATOM   1888  CG2 ILE A 705      22.150  42.570  44.580  1.00  0.00           C
ATOM   1889 HG21 ILE A 705      21.750  41.660  45.070  1.00  0.00           H
ATOM   1890 HG22 ILE A 705      22.570  42.370  43.570  1.00  0.00           H
ATOM   1891 HG23 ILE A 705      21.240  43.160  44.300  1.00  0.00           H
ATOM   1892  CG1 ILE A 705      24.210  42.100  46.160  1.00  0.00           C
ATOM   1893 HG11 ILE A 705      23.490  41.380  46.610  1.00  0.00           H
ATOM   1894 HG12 ILE A 705      24.790  42.590  46.980  1.00  0.00           H
ATOM   1895  CD  ILE A 705      25.150  41.450  45.050  1.00  0.00           C
ATOM   1896  HD1 ILE A 705      24.540  41.380  44.130  1.00  0.00           H
ATOM   1897  HD2 ILE A 705      25.460  40.430  45.370  1.00  0.00           H
ATOM   1898  HD3 ILE A 705      26.020  42.070  44.750  1.00  0.00           H
ATOM   1899  C   ILE A 705      22.980  45.220  43.990  1.00  0.00           C
ATOM   1900  O   ILE A 705      22.800  44.990  42.810  1.00  0.00           O
ATOM   1901  N   VAL A 706      22.350  46.260  44.580  1.00  0.00           N
ATOM   1902  HN  VAL A 706      22.550  46.370  45.550  1.00  0.00           H
ATOM   1903  CA  VAL A 706      21.520  47.300  43.870  1.00  0.00           C
ATOM   1904  HA  VAL A 706      20.900  46.710  43.210  1.00  0.00           H
ATOM   1905  CB  VAL A 706      20.730  48.120  44.820  1.00  0.00           C
ATOM   1906  HB  VAL A 706      21.370  48.510  45.630  1.00  0.00           H
ATOM   1907  CG1 VAL A 706      19.870  49.200  44.110  1.00  0.00           C
ATOM   1908 HG11 VAL A 706      19.020  49.400  44.780  1.00  0.00           H
ATOM   1909 HG12 VAL A 706      19.480  49.030  43.080  1.00  0.00           H
ATOM   1910 HG13 VAL A 706      20.410  50.170  44.090  1.00  0.00           H
ATOM   1911  CG2 VAL A 706      19.680  47.250  45.470  1.00  0.00           C
ATOM   1912 HG21 VAL A 706      19.060  47.740  46.260  1.00  0.00           H
ATOM   1913 HG22 VAL A 706      20.110  46.330  45.900  1.00  0.00           H
ATOM   1914 HG23 VAL A 706      19.020  46.990  44.610  1.00  0.00           H
ATOM   1915  C   VAL A 706      22.350  47.990  42.860  1.00  0.00           C
ATOM   1916  O   VAL A 706      21.950  48.110  41.690  1.00  0.00           O
ATOM   1917  N   LEU A 707      23.520  48.580  43.270  1.00  0.00           N
ATOM   1918  HN  LEU A 707      23.850  48.480  44.200  1.00  0.00           H
ATOM   1919  CA  LEU A 707      24.410  49.220  42.270  1.00  0.00           C
ATOM   1920  HA  LEU A 707      23.890  50.060  41.830  1.00  0.00           H
ATOM   1921  CB  LEU A 707      25.600  49.950  43.040  1.00  0.00           C
ATOM   1922  HB1 LEU A 707      26.080  49.220  43.730  1.00  0.00           H
ATOM   1923  HB2 LEU A 707      25.140  50.730  43.680  1.00  0.00           H
ATOM   1924  CG  LEU A 707      26.730  50.650  42.100  1.00  0.00           C
ATOM   1925  HG  LEU A 707      27.180  50.010  41.320  1.00  0.00           H
ATOM   1926  CD1 LEU A 707      26.130  51.910  41.410  1.00  0.00           C
ATOM   1927 HD11 LEU A 707      26.000  52.770  42.090  1.00  0.00           H
ATOM   1928 HD12 LEU A 707      25.210  51.690  40.840  1.00  0.00           H
ATOM   1929 HD13 LEU A 707      26.950  52.240  40.730  1.00  0.00           H
ATOM   1930  CD2 LEU A 707      27.910  51.050  42.980  1.00  0.00           C
ATOM   1931 HD21 LEU A 707      28.400  50.170  43.450  1.00  0.00           H
ATOM   1932 HD22 LEU A 707      27.670  51.880  43.670  1.00  0.00           H
ATOM   1933 HD23 LEU A 707      28.730  51.460  42.340  1.00  0.00           H
ATOM   1934  C   LEU A 707      24.970  48.380  41.180  1.00  0.00           C
ATOM   1935  O   LEU A 707      24.940  48.740  40.020  1.00  0.00           O
ATOM   1936  N   VAL A 708      25.360  47.120  41.490  1.00  0.00           N
ATOM   1937  HN  VAL A 708      25.370  46.830  42.450  1.00  0.00           H
ATOM   1938  CA  VAL A 708      25.840  46.120  40.520  1.00  0.00           C
ATOM   1939  HA  VAL A 708      26.630  46.630  39.980  1.00  0.00           H
ATOM   1940  CB  VAL A 708      26.430  44.830  41.160  1.00  0.00           C
ATOM   1941  HB  VAL A 708      25.690  44.390  41.870  1.00  0.00           H
ATOM   1942  CG1 VAL A 708      26.780  43.750  40.140  1.00  0.00           C
ATOM   1943 HG11 VAL A 708      25.890  43.110  39.930  1.00  0.00           H
ATOM   1944 HG12 VAL A 708      27.570  43.060  40.530  1.00  0.00           H
ATOM   1945 HG13 VAL A 708      27.180  44.220  39.210  1.00  0.00           H
ATOM   1946  CG2 VAL A 708      27.830  45.240  41.720  1.00  0.00           C
ATOM   1947 HG21 VAL A 708      28.310  44.430  42.300  1.00  0.00           H
ATOM   1948 HG22 VAL A 708      27.610  46.040  42.460  1.00  0.00           H
ATOM   1949 HG23 VAL A 708      28.460  45.500  40.840  1.00  0.00           H
ATOM   1950  C   VAL A 708      24.830  45.790  39.500  1.00  0.00           C
ATOM   1951  O   VAL A 708      25.120  45.830  38.290  1.00  0.00           O
ATOM   1952  N   ALA A 709      23.580  45.600  39.980  1.00  0.00           N
ATOM   1953  HN  ALA A 709      23.480  45.680  40.960  1.00  0.00           H
ATOM   1954  CA  ALA A 709      22.360  45.440  39.170  1.00  0.00           C
ATOM   1955  HA  ALA A 709      22.570  44.630  38.480  1.00  0.00           H
ATOM   1956  CB  ALA A 709      21.230  44.990  40.090  1.00  0.00           C
ATOM   1957  HB1 ALA A 709      21.540  44.080  40.650  1.00  0.00           H
ATOM   1958  HB2 ALA A 709      20.300  44.700  39.570  1.00  0.00           H
ATOM   1959  HB3 ALA A 709      21.000  45.810  40.810  1.00  0.00           H
ATOM   1960  C   ALA A 709      22.000  46.720  38.350  1.00  0.00           C
ATOM   1961  O   ALA A 709      21.450  46.730  37.210  1.00  0.00           O
ATOM   1962  N   THR A 710      22.200  48.000  38.830  1.00  0.00           N
ATOM   1963  HN  THR A 710      22.600  48.110  39.740  1.00  0.00           H
ATOM   1964  CA  THR A 710      21.950  49.260  38.070  1.00  0.00           C
ATOM   1965  HA  THR A 710      21.080  49.050  37.470  1.00  0.00           H
ATOM   1966  CB  THR A 710      21.500  50.470  39.010  1.00  0.00           C
ATOM   1967  HB  THR A 710      21.370  51.470  38.550  1.00  0.00           H
ATOM   1968  OG1 THR A 710      22.390  50.790  40.080  1.00  0.00           O
ATOM   1969  HG1 THR A 710      22.680  49.910  40.340  1.00  0.00           H
ATOM   1970  CG2 THR A 710      20.080  50.180  39.630  1.00  0.00           C
ATOM   1971 HG21 THR A 710      19.760  50.990  40.300  1.00  0.00           H
ATOM   1972 HG22 THR A 710      20.050  49.210  40.170  1.00  0.00           H
ATOM   1973 HG23 THR A 710      19.330  50.180  38.830  1.00  0.00           H
ATOM   1974  C   THR A 710      23.040  49.810  37.100  1.00  0.00           C
ATOM   1975  O   THR A 710      22.660  50.450  36.090  1.00  0.00           O
ATOM   1976  N   ASP A 711      24.330  49.420  37.330  1.00  0.00           N
ATOM   1977  HN  ASP A 711      24.530  48.870  38.140  1.00  0.00           H
ATOM   1978  CA  ASP A 711      25.490  49.810  36.460  1.00  0.00           C
ATOM   1979  HA  ASP A 711      25.960  48.850  36.260  1.00  0.00           H
ATOM   1980  CB  ASP A 711      25.210  50.460  35.090  1.00  0.00           C
ATOM   1981  HB1 ASP A 711      24.710  51.430  35.280  1.00  0.00           H
ATOM   1982  HB2 ASP A 711      24.510  49.760  34.600  1.00  0.00           H
ATOM   1983  CG  ASP A 711      26.460  50.470  34.190  1.00  0.00           C
ATOM   1984  OD1 ASP A 711      27.480  49.740  34.390  1.00  0.00           O
ATOM   1985  OD2 ASP A 711      26.480  51.220  33.150  1.00  0.00           O
ATOM   1986  C   ASP A 711      26.580  50.550  37.230  1.00  0.00           C
ATOM   1987  O   ASP A 711      26.350  51.700  37.650  1.00  0.00           O
ATOM   1988  N   ALA A 712      27.740  49.970  37.470  1.00  0.00           N
ATOM   1989  HN  ALA A 712      27.840  49.030  37.160  1.00  0.00           H
ATOM   1990  CA  ALA A 712      28.810  50.560  38.210  1.00  0.00           C
ATOM   1991  HA  ALA A 712      28.490  51.420  38.770  1.00  0.00           H
ATOM   1992  CB  ALA A 712      29.430  49.520  39.170  1.00  0.00           C
ATOM   1993  HB1 ALA A 712      28.650  49.050  39.790  1.00  0.00           H
ATOM   1994  HB2 ALA A 712      30.220  49.930  39.850  1.00  0.00           H
ATOM   1995  HB3 ALA A 712      29.970  48.700  38.660  1.00  0.00           H
ATOM   1996  C   ALA A 712      30.020  51.040  37.350  1.00  0.00           C
ATOM   1997  O   ALA A 712      31.020  51.540  37.830  1.00  0.00           O
ATOM   1998  N   SER A 713      29.890  50.860  36.000  1.00  0.00           N
ATOM   1999  HN  SER A 713      29.030  50.700  35.540  1.00  0.00           H
ATOM   2000  CA  SER A 713      31.080  50.770  35.120  1.00  0.00           C
ATOM   2001  HA  SER A 713      31.870  50.170  35.540  1.00  0.00           H
ATOM   2002  CB  SER A 713      30.740  49.990  33.810  1.00  0.00           C
ATOM   2003  HB1 SER A 713      30.290  49.080  34.250  1.00  0.00           H
ATOM   2004  HB2 SER A 713      31.570  49.840  33.090  1.00  0.00           H
ATOM   2005  OG  SER A 713      29.680  50.580  33.070  1.00  0.00           O
ATOM   2006  HG1 SER A 713      28.860  50.430  33.550  1.00  0.00           H
ATOM   2007  C   SER A 713      31.720  52.080  34.760  1.00  0.00           C
ATOM   2008  O   SER A 713      32.870  52.130  34.240  1.00  0.00           O
ATOM   2009  N   SER A 714      31.060  53.190  35.040  1.00  0.00           N
ATOM   2010  HN  SER A 714      30.160  53.060  35.440  1.00  0.00           H
ATOM   2011  CA  SER A 714      31.750  54.480  34.870  1.00  0.00           C
ATOM   2012  HA  SER A 714      32.060  54.490  33.830  1.00  0.00           H
ATOM   2013  CB  SER A 714      30.680  55.660  35.160  1.00  0.00           C
ATOM   2014  HB1 SER A 714      29.880  55.610  34.390  1.00  0.00           H
ATOM   2015  HB2 SER A 714      31.240  56.620  35.170  1.00  0.00           H
ATOM   2016  OG  SER A 714      30.110  55.510  36.440  1.00  0.00           O
ATOM   2017  HG1 SER A 714      29.330  54.950  36.400  1.00  0.00           H
ATOM   2018  C   SER A 714      33.050  54.760  35.650  1.00  0.00           C
ATOM   2019  O   SER A 714      33.960  55.420  35.140  1.00  0.00           O
ATOM   2020  N   LEU A 715      33.170  54.280  36.860  1.00  0.00           N
ATOM   2021  HN  LEU A 715      32.450  53.800  37.350  1.00  0.00           H
ATOM   2022  CA  LEU A 715      34.320  54.480  37.650  1.00  0.00           C
ATOM   2023  HA  LEU A 715      34.490  55.550  37.680  1.00  0.00           H
ATOM   2024  CB  LEU A 715      34.070  53.880  39.040  1.00  0.00           C
ATOM   2025  HB1 LEU A 715      33.710  52.830  38.970  1.00  0.00           H
ATOM   2026  HB2 LEU A 715      33.240  54.430  39.540  1.00  0.00           H
ATOM   2027  CG  LEU A 715      35.260  54.110  40.060  1.00  0.00           C
ATOM   2028  HG  LEU A 715      36.170  53.560  39.720  1.00  0.00           H
ATOM   2029  CD1 LEU A 715      35.590  55.580  40.340  1.00  0.00           C
ATOM   2030 HD11 LEU A 715      36.380  55.550  41.140  1.00  0.00           H
ATOM   2031 HD12 LEU A 715      34.700  56.140  40.680  1.00  0.00           H
ATOM   2032 HD13 LEU A 715      36.060  55.980  39.420  1.00  0.00           H
ATOM   2033  CD2 LEU A 715      34.770  53.520  41.390  1.00  0.00           C
ATOM   2034 HD21 LEU A 715      33.930  54.040  41.890  1.00  0.00           H
ATOM   2035 HD22 LEU A 715      35.610  53.680  42.110  1.00  0.00           H
ATOM   2036 HD23 LEU A 715      34.440  52.470  41.320  1.00  0.00           H
ATOM   2037  C   LEU A 715      35.560  53.820  37.150  1.00  0.00           C
ATOM   2038  O   LEU A 715      36.570  54.450  37.080  1.00  0.00           O
ATOM   2039  N   VAL A 716      35.540  52.570  36.690  1.00  0.00           N
ATOM   2040  HN  VAL A 716      34.670  52.100  36.530  1.00  0.00           H
ATOM   2041  CA  VAL A 716      36.740  51.980  36.160  1.00  0.00           C
ATOM   2042  HA  VAL A 716      37.530  52.390  36.780  1.00  0.00           H
ATOM   2043  CB  VAL A 716      36.670  50.500  36.350  1.00  0.00           C
ATOM   2044  HB  VAL A 716      37.520  49.990  35.840  1.00  0.00           H
ATOM   2045  CG1 VAL A 716      36.760  50.100  37.880  1.00  0.00           C
ATOM   2046 HG11 VAL A 716      36.040  50.820  38.310  1.00  0.00           H
ATOM   2047 HG12 VAL A 716      37.770  50.310  38.280  1.00  0.00           H
ATOM   2048 HG13 VAL A 716      36.530  49.070  38.200  1.00  0.00           H
ATOM   2049  CG2 VAL A 716      35.330  49.960  35.820  1.00  0.00           C
ATOM   2050 HG21 VAL A 716      35.130  50.120  34.740  1.00  0.00           H
ATOM   2051 HG22 VAL A 716      34.490  50.350  36.430  1.00  0.00           H
ATOM   2052 HG23 VAL A 716      35.440  48.850  35.800  1.00  0.00           H
ATOM   2053  C   VAL A 716      37.070  52.370  34.720  1.00  0.00           C
ATOM   2054  O   VAL A 716      38.160  52.540  34.210  1.00  0.00           O
ATOM   2055  N   CYS A 717      35.940  52.550  33.900  1.00  0.00           N
ATOM   2056  HN  CYS A 717      35.100  52.210  34.290  1.00  0.00           H
ATOM   2057  CA  CYS A 717      36.170  53.010  32.490  1.00  0.00           C
ATOM   2058  HA  CYS A 717      36.890  52.280  32.150  1.00  0.00           H
ATOM   2059  CB  CYS A 717      34.840  52.850  31.700  1.00  0.00           C
ATOM   2060  HB1 CYS A 717      33.960  53.340  32.180  1.00  0.00           H
ATOM   2061  HB2 CYS A 717      34.610  51.770  31.800  1.00  0.00           H
ATOM   2062  SG  CYS A 717      34.980  53.250  29.990  1.00  0.00           S
ATOM   2063  HG1 CYS A 717      34.800  54.550  30.210  1.00  0.00           H
ATOM   2064  C   CYS A 717      36.810  54.420  32.400  1.00  0.00           C
ATOM   2065  O   CYS A 717      37.740  54.690  31.570  1.00  0.00           O
ATOM   2066  N   TYR A 718      36.320  55.370  33.220  1.00  0.00           N
ATOM   2067  HN  TYR A 718      35.710  55.090  33.950  1.00  0.00           H
ATOM   2068  CA  TYR A 718      36.580  56.790  33.170  1.00  0.00           C
ATOM   2069  HA  TYR A 718      37.170  57.040  32.300  1.00  0.00           H
ATOM   2070  CB  TYR A 718      35.280  57.620  33.100  1.00  0.00           C
ATOM   2071  HB1 TYR A 718      35.500  58.660  32.770  1.00  0.00           H
ATOM   2072  HB2 TYR A 718      34.740  57.680  34.070  1.00  0.00           H
ATOM   2073  CG  TYR A 718      34.360  57.110  32.010  1.00  0.00           C
ATOM   2074  CD1 TYR A 718      34.850  57.280  30.690  1.00  0.00           C
ATOM   2075  HD1 TYR A 718      35.760  57.790  30.430  1.00  0.00           H
ATOM   2076  CE1 TYR A 718      34.070  56.840  29.590  1.00  0.00           C
ATOM   2077  HE1 TYR A 718      34.420  57.020  28.590  1.00  0.00           H
ATOM   2078  CZ  TYR A 718      32.860  56.180  29.880  1.00  0.00           C
ATOM   2079  OH  TYR A 718      32.030  55.820  28.780  1.00  0.00           O
ATOM   2080  HH  TYR A 718      31.130  55.660  29.090  1.00  0.00           H
ATOM   2081  CD2 TYR A 718      33.100  56.620  32.260  1.00  0.00           C
ATOM   2082  HD2 TYR A 718      32.660  56.720  33.240  1.00  0.00           H
ATOM   2083  CE2 TYR A 718      32.350  56.160  31.160  1.00  0.00           C
ATOM   2084  HE2 TYR A 718      31.370  55.740  31.300  1.00  0.00           H
ATOM   2085  C   TYR A 718      37.430  57.260  34.420  1.00  0.00           C
ATOM   2086  O   TYR A 718      37.420  58.460  34.660  1.00  0.00           O
ATOM   2087  N   ILE A 719      38.150  56.300  35.030  1.00  0.00           N
ATOM   2088  HN  ILE A 719      38.020  55.340  34.770  1.00  0.00           H
ATOM   2089  CA  ILE A 719      39.240  56.520  36.030  1.00  0.00           C
ATOM   2090  HA  ILE A 719      38.700  56.810  36.910  1.00  0.00           H
ATOM   2091  CB  ILE A 719      40.020  55.280  36.400  1.00  0.00           C
ATOM   2092  HB  ILE A 719      39.230  54.540  36.670  1.00  0.00           H
ATOM   2093  CG2 ILE A 719      40.690  54.550  35.180  1.00  0.00           C
ATOM   2094 HG21 ILE A 719      41.690  55.010  35.040  1.00  0.00           H
ATOM   2095 HG22 ILE A 719      40.190  54.620  34.180  1.00  0.00           H
ATOM   2096 HG23 ILE A 719      40.860  53.480  35.400  1.00  0.00           H
ATOM   2097  CG1 ILE A 719      40.980  55.500  37.580  1.00  0.00           C
ATOM   2098 HG11 ILE A 719      41.760  56.200  37.210  1.00  0.00           H
ATOM   2099 HG12 ILE A 719      41.460  54.500  37.660  1.00  0.00           H
ATOM   2100  CD  ILE A 719      40.310  56.010  38.860  1.00  0.00           C
ATOM   2101  HD1 ILE A 719      41.000  55.960  39.730  1.00  0.00           H
ATOM   2102  HD2 ILE A 719      39.440  55.390  39.170  1.00  0.00           H
ATOM   2103  HD3 ILE A 719      40.160  57.110  38.830  1.00  0.00           H
ATOM   2104  C   ILE A 719      40.250  57.690  35.670  1.00  0.00           C
ATOM   2105  O   ILE A 719      40.620  58.520  36.530  1.00  0.00           O
ATOM   2106  N   THR A 720      40.670  57.700  34.370  1.00  0.00           N
ATOM   2107  HN  THR A 720      40.250  57.050  33.750  1.00  0.00           H
ATOM   2108  CA  THR A 720      41.740  58.620  33.780  1.00  0.00           C
ATOM   2109  HA  THR A 720      41.680  58.500  32.720  1.00  0.00           H
ATOM   2110  CB  THR A 720      41.590  60.140  33.930  1.00  0.00           C
ATOM   2111  HB  THR A 720      42.130  60.550  33.060  1.00  0.00           H
ATOM   2112  OG1 THR A 720      41.960  60.600  35.190  1.00  0.00           O
ATOM   2113  HG1 THR A 720      41.600  59.920  35.760  1.00  0.00           H
ATOM   2114  CG2 THR A 720      40.060  60.470  33.790  1.00  0.00           C
ATOM   2115 HG21 THR A 720      40.000  61.560  34.010  1.00  0.00           H
ATOM   2116 HG22 THR A 720      39.320  60.090  34.520  1.00  0.00           H
ATOM   2117 HG23 THR A 720      39.760  60.240  32.730  1.00  0.00           H
ATOM   2118  C   THR A 720      43.190  58.120  34.220  1.00  0.00           C
ATOM   2119  O   THR A 720      43.400  57.740  35.360  1.00  0.00           O
ATOM   2120  N   ARG A 721      44.170  58.330  33.340  1.00  0.00           N
ATOM   2121  HN  ARG A 721      43.950  58.770  32.480  1.00  0.00           H
ATOM   2122  CA  ARG A 721      45.540  57.940  33.480  1.00  0.00           C
ATOM   2123  HA  ARG A 721      45.530  57.040  34.060  1.00  0.00           H
ATOM   2124  CB  ARG A 721      46.140  57.710  32.090  1.00  0.00           C
ATOM   2125  HB1 ARG A 721      45.970  58.740  31.700  1.00  0.00           H
ATOM   2126  HB2 ARG A 721      45.430  57.070  31.530  1.00  0.00           H
ATOM   2127  CG  ARG A 721      47.630  57.420  31.990  1.00  0.00           C
ATOM   2128  HG1 ARG A 721      48.260  58.290  32.250  1.00  0.00           H
ATOM   2129  HG2 ARG A 721      47.910  57.120  30.960  1.00  0.00           H
ATOM   2130  CD  ARG A 721      48.060  56.120  32.840  1.00  0.00           C
ATOM   2131  HD1 ARG A 721      47.910  56.450  33.890  1.00  0.00           H
ATOM   2132  HD2 ARG A 721      49.130  55.870  32.730  1.00  0.00           H
ATOM   2133  NE  ARG A 721      47.100  55.030  32.680  1.00  0.00           N
ATOM   2134  HE  ARG A 721      46.190  55.060  33.100  1.00  0.00           H
ATOM   2135  CZ  ARG A 721      47.070  54.350  31.530  1.00  0.00           C
ATOM   2136  NH1 ARG A 721      48.020  54.240  30.640  1.00  0.00           N
ATOM   2137 HH11 ARG A 721      47.750  53.900  29.740  1.00  0.00           H
ATOM   2138 HH12 ARG A 721      48.870  54.720  30.870  1.00  0.00           H
ATOM   2139  NH2 ARG A 721      45.950  53.740  31.260  1.00  0.00           N
ATOM   2140 HH21 ARG A 721      45.230  53.880  31.940  1.00  0.00           H
ATOM   2141 HH22 ARG A 721      45.880  53.100  30.500  1.00  0.00           H
ATOM   2142  C   ARG A 721      46.290  58.870  34.380  1.00  0.00           C
ATOM   2143  O   ARG A 721      47.290  58.420  35.010  1.00  0.00           O
ATOM   2144  N   PHE A 722      45.810  60.100  34.560  1.00  0.00           N
ATOM   2145  HN  PHE A 722      45.000  60.390  34.050  1.00  0.00           H
ATOM   2146  CA  PHE A 722      46.140  60.940  35.670  1.00  0.00           C
ATOM   2147  HA  PHE A 722      47.190  61.180  35.640  1.00  0.00           H
ATOM   2148  CB  PHE A 722      45.360  62.280  35.490  1.00  0.00           C
ATOM   2149  HB1 PHE A 722      44.260  62.130  35.540  1.00  0.00           H
ATOM   2150  HB2 PHE A 722      45.450  62.570  34.420  1.00  0.00           H
ATOM   2151  CG  PHE A 722      45.620  63.450  36.360  1.00  0.00           C
ATOM   2152  CD1 PHE A 722      44.760  63.730  37.490  1.00  0.00           C
ATOM   2153  HD1 PHE A 722      44.010  63.000  37.720  1.00  0.00           H
ATOM   2154  CE1 PHE A 722      44.820  64.940  38.140  1.00  0.00           C
ATOM   2155  HE1 PHE A 722      44.320  65.200  39.060  1.00  0.00           H
ATOM   2156  CZ  PHE A 722      45.770  65.920  37.710  1.00  0.00           C
ATOM   2157  HZ  PHE A 722      45.820  66.860  38.230  1.00  0.00           H
ATOM   2158  CD2 PHE A 722      46.430  64.460  35.930  1.00  0.00           C
ATOM   2159  HD2 PHE A 722      46.940  64.330  34.990  1.00  0.00           H
ATOM   2160  CE2 PHE A 722      46.550  65.650  36.600  1.00  0.00           C
ATOM   2161  HE2 PHE A 722      47.210  66.370  36.140  1.00  0.00           H
ATOM   2162  C   PHE A 722      46.070  60.310  36.990  1.00  0.00           C
ATOM   2163  O   PHE A 722      47.070  60.220  37.660  1.00  0.00           O
ATOM   2164  N   THR A 723      44.850  59.870  37.300  1.00  0.00           N
ATOM   2165  HN  THR A 723      44.110  59.970  36.640  1.00  0.00           H
ATOM   2166  CA  THR A 723      44.530  59.130  38.500  1.00  0.00           C
ATOM   2167  HA  THR A 723      44.720  59.770  39.350  1.00  0.00           H
ATOM   2168  CB  THR A 723      43.040  58.890  38.690  1.00  0.00           C
ATOM   2169  HB  THR A 723      42.760  58.150  37.910  1.00  0.00           H
ATOM   2170  OG1 THR A 723      42.510  60.150  38.360  1.00  0.00           O
ATOM   2171  HG1 THR A 723      41.800  60.010  37.730  1.00  0.00           H
ATOM   2172  CG2 THR A 723      42.500  58.400  40.030  1.00  0.00           C
ATOM   2173 HG21 THR A 723      41.400  58.380  40.200  1.00  0.00           H
ATOM   2174 HG22 THR A 723      42.990  59.050  40.790  1.00  0.00           H
ATOM   2175 HG23 THR A 723      42.800  57.360  40.280  1.00  0.00           H
ATOM   2176  C   THR A 723      45.250  57.820  38.710  1.00  0.00           C
ATOM   2177  O   THR A 723      45.860  57.600  39.800  1.00  0.00           O
ATOM   2178  N   GLU A 724      45.300  56.980  37.660  1.00  0.00           N
ATOM   2179  HN  GLU A 724      45.010  57.310  36.760  1.00  0.00           H
ATOM   2180  CA  GLU A 724      46.010  55.650  37.600  1.00  0.00           C
ATOM   2181  HA  GLU A 724      45.640  54.940  38.330  1.00  0.00           H
ATOM   2182  CB  GLU A 724      45.890  54.950  36.240  1.00  0.00           C
ATOM   2183  HB1 GLU A 724      46.410  53.960  36.170  1.00  0.00           H
ATOM   2184  HB2 GLU A 724      46.280  55.610  35.430  1.00  0.00           H
ATOM   2185  CG  GLU A 724      44.430  54.580  35.740  1.00  0.00           C
ATOM   2186  HG1 GLU A 724      43.860  55.520  35.880  1.00  0.00           H
ATOM   2187  HG2 GLU A 724      44.010  53.710  36.280  1.00  0.00           H
ATOM   2188  CD  GLU A 724      44.370  54.240  34.260  1.00  0.00           C
ATOM   2189  OE1 GLU A 724      44.280  55.190  33.400  1.00  0.00           O
ATOM   2190  OE2 GLU A 724      44.470  53.030  33.940  1.00  0.00           O
ATOM   2191  C   GLU A 724      47.490  55.790  37.950  1.00  0.00           C
ATOM   2192  O   GLU A 724      48.000  55.270  39.010  1.00  0.00           O
ATOM   2193  N   GLU A 725      48.190  56.680  37.170  1.00  0.00           N
ATOM   2194  HN  GLU A 725      47.910  57.090  36.300  1.00  0.00           H
ATOM   2195  CA  GLU A 725      49.540  56.980  37.570  1.00  0.00           C
ATOM   2196  HA  GLU A 725      50.010  56.040  37.810  1.00  0.00           H
ATOM   2197  CB  GLU A 725      50.400  57.730  36.520  1.00  0.00           C
ATOM   2198  HB1 GLU A 725      51.400  58.050  36.870  1.00  0.00           H
ATOM   2199  HB2 GLU A 725      49.690  58.550  36.320  1.00  0.00           H
ATOM   2200  CG  GLU A 725      50.690  56.900  35.170  1.00  0.00           C
ATOM   2201  HG1 GLU A 725      51.280  57.590  34.540  1.00  0.00           H
ATOM   2202  HG2 GLU A 725      49.690  56.870  34.670  1.00  0.00           H
ATOM   2203  CD  GLU A 725      51.400  55.620  35.380  1.00  0.00           C
ATOM   2204  OE1 GLU A 725      51.520  54.840  34.450  1.00  0.00           O
ATOM   2205  OE2 GLU A 725      51.980  55.360  36.460  1.00  0.00           O
ATOM   2206  C   GLU A 725      49.660  57.630  38.910  1.00  0.00           C
ATOM   2207  O   GLU A 725      50.550  57.240  39.690  1.00  0.00           O
ATOM   2208  N   ALA A 726      48.940  58.700  39.330  1.00  0.00           N
ATOM   2209  HN  ALA A 726      48.300  59.140  38.700  1.00  0.00           H
ATOM   2210  CA  ALA A 726      49.130  59.430  40.560  1.00  0.00           C
ATOM   2211  HA  ALA A 726      50.180  59.660  40.600  1.00  0.00           H
ATOM   2212  CB  ALA A 726      48.270  60.630  40.750  1.00  0.00           C
ATOM   2213  HB1 ALA A 726      48.410  61.310  39.890  1.00  0.00           H
ATOM   2214  HB2 ALA A 726      48.490  61.200  41.690  1.00  0.00           H
ATOM   2215  HB3 ALA A 726      47.230  60.250  40.730  1.00  0.00           H
ATOM   2216  C   ALA A 726      48.940  58.550  41.800  1.00  0.00           C
ATOM   2217  O   ALA A 726      49.860  58.640  42.680  1.00  0.00           O
ATOM   2218  N   PHE A 727      47.810  57.810  41.870  1.00  0.00           N
ATOM   2219  HN  PHE A 727      47.210  57.780  41.080  1.00  0.00           H
ATOM   2220  CA  PHE A 727      47.520  56.980  43.060  1.00  0.00           C
ATOM   2221  HA  PHE A 727      47.500  57.660  43.910  1.00  0.00           H
ATOM   2222  CB  PHE A 727      46.090  56.340  42.910  1.00  0.00           C
ATOM   2223  HB1 PHE A 727      46.060  55.800  41.940  1.00  0.00           H
ATOM   2224  HB2 PHE A 727      45.340  57.170  42.920  1.00  0.00           H
ATOM   2225  CG  PHE A 727      45.780  55.560  44.120  1.00  0.00           C
ATOM   2226  CD1 PHE A 727      45.380  56.180  45.320  1.00  0.00           C
ATOM   2227  HD1 PHE A 727      45.270  57.250  45.270  1.00  0.00           H
ATOM   2228  CE1 PHE A 727      45.030  55.360  46.390  1.00  0.00           C
ATOM   2229  HE1 PHE A 727      44.810  55.970  47.260  1.00  0.00           H
ATOM   2230  CZ  PHE A 727      45.190  54.010  46.420  1.00  0.00           C
ATOM   2231  HZ  PHE A 727      45.150  53.470  47.350  1.00  0.00           H
ATOM   2232  CD2 PHE A 727      45.920  54.140  44.080  1.00  0.00           C
ATOM   2233  HD2 PHE A 727      46.210  53.690  43.150  1.00  0.00           H
ATOM   2234  CE2 PHE A 727      45.590  53.380  45.210  1.00  0.00           C
ATOM   2235  HE2 PHE A 727      45.950  52.370  45.210  1.00  0.00           H
ATOM   2236  C   PHE A 727      48.650  55.950  43.320  1.00  0.00           C
ATOM   2237  O   PHE A 727      49.000  55.700  44.440  1.00  0.00           O
ATOM   2238  N   ALA A 728      49.120  55.320  42.230  1.00  0.00           N
ATOM   2239  HN  ALA A 728      48.810  55.490  41.300  1.00  0.00           H
ATOM   2240  CA  ALA A 728      50.160  54.280  42.280  1.00  0.00           C
ATOM   2241  HA  ALA A 728      49.740  53.490  42.880  1.00  0.00           H
ATOM   2242  CB  ALA A 728      50.370  53.770  40.860  1.00  0.00           C
ATOM   2243  HB1 ALA A 728      49.330  53.690  40.480  1.00  0.00           H
ATOM   2244  HB2 ALA A 728      50.710  52.710  40.820  1.00  0.00           H
ATOM   2245  HB3 ALA A 728      51.030  54.550  40.420  1.00  0.00           H
ATOM   2246  C   ALA A 728      51.390  54.630  42.960  1.00  0.00           C
ATOM   2247  O   ALA A 728      51.960  53.810  43.660  1.00  0.00           O
ATOM   2248  N   ALA A 729      51.840  55.890  42.710  1.00  0.00           N
ATOM   2249  HN  ALA A 729      51.390  56.420  42.000  1.00  0.00           H
ATOM   2250  CA  ALA A 729      53.020  56.450  43.290  1.00  0.00           C
ATOM   2251  HA  ALA A 729      53.840  55.740  43.250  1.00  0.00           H
ATOM   2252  CB  ALA A 729      53.510  57.670  42.530  1.00  0.00           C
ATOM   2253  HB1 ALA A 729      52.770  58.500  42.560  1.00  0.00           H
ATOM   2254  HB2 ALA A 729      53.690  57.300  41.500  1.00  0.00           H
ATOM   2255  HB3 ALA A 729      54.490  57.990  42.940  1.00  0.00           H
ATOM   2256  C   ALA A 729      52.810  56.840  44.700  1.00  0.00           C
ATOM   2257  O   ALA A 729      53.520  56.500  45.640  1.00  0.00           O
ATOM   2258  N   LEU A 730      51.690  57.560  44.900  1.00  0.00           N
ATOM   2259  HN  LEU A 730      51.100  57.860  44.140  1.00  0.00           H
ATOM   2260  CA  LEU A 730      51.180  57.840  46.280  1.00  0.00           C
ATOM   2261  HA  LEU A 730      51.990  58.450  46.660  1.00  0.00           H
ATOM   2262  CB  LEU A 730      49.830  58.580  46.230  1.00  0.00           C
ATOM   2263  HB1 LEU A 730      48.990  57.890  45.980  1.00  0.00           H
ATOM   2264  HB2 LEU A 730      49.940  59.320  45.400  1.00  0.00           H
ATOM   2265  CG  LEU A 730      49.560  59.330  47.550  1.00  0.00           C
ATOM   2266  HG  LEU A 730      50.000  58.700  48.350  1.00  0.00           H
ATOM   2267  CD1 LEU A 730      50.310  60.700  47.600  1.00  0.00           C
ATOM   2268 HD11 LEU A 730      50.250  60.910  48.700  1.00  0.00           H
ATOM   2269 HD12 LEU A 730      49.780  61.420  46.950  1.00  0.00           H
ATOM   2270 HD13 LEU A 730      51.370  60.650  47.260  1.00  0.00           H
ATOM   2271  CD2 LEU A 730      48.060  59.500  47.830  1.00  0.00           C
ATOM   2272 HD21 LEU A 730      47.820  60.170  48.670  1.00  0.00           H
ATOM   2273 HD22 LEU A 730      47.600  58.490  47.850  1.00  0.00           H
ATOM   2274 HD23 LEU A 730      47.510  59.920  46.960  1.00  0.00           H
ATOM   2275  C   LEU A 730      51.080  56.670  47.270  1.00  0.00           C
ATOM   2276  O   LEU A 730      51.580  56.810  48.380  1.00  0.00           O
ATOM   2277  N   ILE A 731      50.380  55.650  46.810  1.00  0.00           N
ATOM   2278  HN  ILE A 731      49.960  55.670  45.910  1.00  0.00           H
ATOM   2279  CA  ILE A 731      50.150  54.510  47.700  1.00  0.00           C
ATOM   2280  HA  ILE A 731      49.770  54.920  48.630  1.00  0.00           H
ATOM   2281  CB  ILE A 731      49.100  53.510  47.220  1.00  0.00           C
ATOM   2282  HB  ILE A 731      48.350  54.120  46.700  1.00  0.00           H
ATOM   2283  CG2 ILE A 731      49.580  52.540  46.130  1.00  0.00           C
ATOM   2284 HG21 ILE A 731      50.290  51.760  46.460  1.00  0.00           H
ATOM   2285 HG22 ILE A 731      50.110  53.130  45.340  1.00  0.00           H
ATOM   2286 HG23 ILE A 731      48.700  51.990  45.740  1.00  0.00           H
ATOM   2287  CG1 ILE A 731      48.360  52.620  48.330  1.00  0.00           C
ATOM   2288 HG11 ILE A 731      49.150  51.910  48.710  1.00  0.00           H
ATOM   2289 HG12 ILE A 731      47.520  52.130  47.800  1.00  0.00           H
ATOM   2290  CD  ILE A 731      47.800  53.380  49.500  1.00  0.00           C
ATOM   2291  HD1 ILE A 731      48.530  53.940  50.130  1.00  0.00           H
ATOM   2292  HD2 ILE A 731      47.170  52.770  50.180  1.00  0.00           H
ATOM   2293  HD3 ILE A 731      47.080  54.100  49.060  1.00  0.00           H
ATOM   2294  C   ILE A 731      51.410  53.850  48.160  1.00  0.00           C
ATOM   2295  O   ILE A 731      51.490  53.280  49.270  1.00  0.00           O
ATOM   2296  N   CYS A 732      52.500  53.920  47.260  1.00  0.00           N
ATOM   2297  HN  CYS A 732      52.340  54.240  46.330  1.00  0.00           H
ATOM   2298  CA  CYS A 732      53.760  53.300  47.630  1.00  0.00           C
ATOM   2299  HA  CYS A 732      53.690  52.280  47.960  1.00  0.00           H
ATOM   2300  CB  CYS A 732      54.730  53.180  46.450  1.00  0.00           C
ATOM   2301  HB1 CYS A 732      55.710  52.820  46.820  1.00  0.00           H
ATOM   2302  HB2 CYS A 732      54.860  54.170  45.960  1.00  0.00           H
ATOM   2303  SG  CYS A 732      53.990  52.100  45.230  1.00  0.00           S
ATOM   2304  HG1 CYS A 732      53.430  53.100  44.550  1.00  0.00           H
ATOM   2305  C   CYS A 732      54.450  53.910  48.850  1.00  0.00           C
ATOM   2306  O   CYS A 732      54.860  53.260  49.790  1.00  0.00           O
ATOM   2307  N   ILE A 733      54.420  55.290  48.920  1.00  0.00           N
ATOM   2308  HN  ILE A 733      54.040  55.740  48.120  1.00  0.00           H
ATOM   2309  CA  ILE A 733      54.830  56.180  49.970  1.00  0.00           C
ATOM   2310  HA  ILE A 733      55.820  55.860  50.270  1.00  0.00           H
ATOM   2311  CB  ILE A 733      54.950  57.590  49.440  1.00  0.00           C
ATOM   2312  HB  ILE A 733      53.970  57.940  49.040  1.00  0.00           H
ATOM   2313  CG2 ILE A 733      55.520  58.570  50.430  1.00  0.00           C
ATOM   2314 HG21 ILE A 733      56.540  58.300  50.760  1.00  0.00           H
ATOM   2315 HG22 ILE A 733      54.820  58.490  51.300  1.00  0.00           H
ATOM   2316 HG23 ILE A 733      55.520  59.650  50.140  1.00  0.00           H
ATOM   2317  CG1 ILE A 733      55.870  57.590  48.160  1.00  0.00           C
ATOM   2318 HG11 ILE A 733      55.530  58.500  47.610  1.00  0.00           H
ATOM   2319 HG12 ILE A 733      55.760  56.680  47.530  1.00  0.00           H
ATOM   2320  CD  ILE A 733      57.420  57.610  48.330  1.00  0.00           C
ATOM   2321  HD1 ILE A 733      57.860  57.470  47.310  1.00  0.00           H
ATOM   2322  HD2 ILE A 733      57.820  56.850  49.020  1.00  0.00           H
ATOM   2323  HD3 ILE A 733      57.700  58.650  48.570  1.00  0.00           H
ATOM   2324  C   ILE A 733      53.940  56.090  51.250  1.00  0.00           C
ATOM   2325  O   ILE A 733      54.510  56.150  52.310  1.00  0.00           O
ATOM   2326  N   ILE A 734      52.600  55.890  51.220  1.00  0.00           N
ATOM   2327  HN  ILE A 734      52.190  55.990  50.310  1.00  0.00           H
ATOM   2328  CA  ILE A 734      51.770  55.550  52.380  1.00  0.00           C
ATOM   2329  HA  ILE A 734      51.960  56.320  53.120  1.00  0.00           H
ATOM   2330  CB  ILE A 734      50.270  55.680  51.990  1.00  0.00           C
ATOM   2331  HB  ILE A 734      50.220  54.970  51.140  1.00  0.00           H
ATOM   2332  CG2 ILE A 734      49.270  55.170  53.100  1.00  0.00           C
ATOM   2333 HG21 ILE A 734      48.200  55.360  52.860  1.00  0.00           H
ATOM   2334 HG22 ILE A 734      49.450  55.540  54.130  1.00  0.00           H
ATOM   2335 HG23 ILE A 734      49.540  54.090  53.190  1.00  0.00           H
ATOM   2336  CG1 ILE A 734      49.970  57.150  51.510  1.00  0.00           C
ATOM   2337 HG11 ILE A 734      50.790  57.660  50.960  1.00  0.00           H
ATOM   2338 HG12 ILE A 734      49.780  57.710  52.460  1.00  0.00           H
ATOM   2339  CD  ILE A 734      48.710  57.200  50.570  1.00  0.00           C
ATOM   2340  HD1 ILE A 734      48.980  56.960  49.530  1.00  0.00           H
ATOM   2341  HD2 ILE A 734      48.240  58.210  50.610  1.00  0.00           H
ATOM   2342  HD3 ILE A 734      47.890  56.500  50.890  1.00  0.00           H
ATOM   2343  C   ILE A 734      52.200  54.260  53.030  1.00  0.00           C
ATOM   2344  O   ILE A 734      52.260  54.140  54.250  1.00  0.00           O
ATOM   2345  N   PHE A 735      52.550  53.210  52.170  1.00  0.00           N
ATOM   2346  HN  PHE A 735      52.690  53.320  51.190  1.00  0.00           H
ATOM   2347  CA  PHE A 735      53.060  51.950  52.750  1.00  0.00           C
ATOM   2348  HA  PHE A 735      52.380  51.610  53.510  1.00  0.00           H
ATOM   2349  CB  PHE A 735      53.110  50.810  51.720  1.00  0.00           C
ATOM   2350  HB1 PHE A 735      53.990  50.980  51.050  1.00  0.00           H
ATOM   2351  HB2 PHE A 735      52.270  50.990  51.020  1.00  0.00           H
ATOM   2352  CG  PHE A 735      52.960  49.430  52.250  1.00  0.00           C
ATOM   2353  CD1 PHE A 735      51.690  48.870  52.520  1.00  0.00           C
ATOM   2354  HD1 PHE A 735      50.800  49.470  52.460  1.00  0.00           H
ATOM   2355  CE1 PHE A 735      51.630  47.480  52.780  1.00  0.00           C
ATOM   2356  HE1 PHE A 735      50.690  46.940  52.820  1.00  0.00           H
ATOM   2357  CZ  PHE A 735      52.830  46.700  52.820  1.00  0.00           C
ATOM   2358  HZ  PHE A 735      52.770  45.640  52.990  1.00  0.00           H
ATOM   2359  CD2 PHE A 735      54.120  48.630  52.260  1.00  0.00           C
ATOM   2360  HD2 PHE A 735      54.990  49.220  52.030  1.00  0.00           H
ATOM   2361  CE2 PHE A 735      54.030  47.300  52.510  1.00  0.00           C
ATOM   2362  HE2 PHE A 735      54.950  46.780  52.650  1.00  0.00           H
ATOM   2363  C   PHE A 735      54.330  52.110  53.550  1.00  0.00           C
ATOM   2364  O   PHE A 735      54.460  51.630  54.620  1.00  0.00           O
ATOM   2365  N   ILE A 736      55.260  52.950  53.040  1.00  0.00           N
ATOM   2366  HN  ILE A 736      55.200  53.420  52.160  1.00  0.00           H
ATOM   2367  CA  ILE A 736      56.560  53.240  53.770  1.00  0.00           C
ATOM   2368  HA  ILE A 736      56.970  52.320  54.160  1.00  0.00           H
ATOM   2369  CB  ILE A 736      57.550  53.770  52.750  1.00  0.00           C
ATOM   2370  HB  ILE A 736      57.220  54.770  52.380  1.00  0.00           H
ATOM   2371  CG2 ILE A 736      58.880  54.150  53.410  1.00  0.00           C
ATOM   2372 HG21 ILE A 736      58.680  54.820  54.270  1.00  0.00           H
ATOM   2373 HG22 ILE A 736      59.580  54.750  52.780  1.00  0.00           H
ATOM   2374 HG23 ILE A 736      59.430  53.270  53.810  1.00  0.00           H
ATOM   2375  CG1 ILE A 736      57.910  52.780  51.650  1.00  0.00           C
ATOM   2376 HG11 ILE A 736      57.010  52.300  51.210  1.00  0.00           H
ATOM   2377 HG12 ILE A 736      58.350  51.870  52.080  1.00  0.00           H
ATOM   2378  CD  ILE A 736      58.600  53.440  50.500  1.00  0.00           C
ATOM   2379  HD1 ILE A 736      58.020  54.320  50.120  1.00  0.00           H
ATOM   2380  HD2 ILE A 736      58.840  52.790  49.650  1.00  0.00           H
ATOM   2381  HD3 ILE A 736      59.590  53.820  50.820  1.00  0.00           H
ATOM   2382  C   ILE A 736      56.320  54.250  54.900  1.00  0.00           C
ATOM   2383  O   ILE A 736      56.850  54.050  55.980  1.00  0.00           O
ATOM   2384  N   TYR A 737      55.400  55.280  54.730  1.00  0.00           N
ATOM   2385  HN  TYR A 737      54.980  55.560  53.870  1.00  0.00           H
ATOM   2386  CA  TYR A 737      55.030  56.230  55.820  1.00  0.00           C
ATOM   2387  HA  TYR A 737      56.000  56.530  56.190  1.00  0.00           H
ATOM   2388  CB  TYR A 737      54.200  57.340  55.110  1.00  0.00           C
ATOM   2389  HB1 TYR A 737      53.350  56.770  54.670  1.00  0.00           H
ATOM   2390  HB2 TYR A 737      54.790  57.890  54.350  1.00  0.00           H
ATOM   2391  CG  TYR A 737      53.650  58.420  56.050  1.00  0.00           C
ATOM   2392  CD1 TYR A 737      54.300  58.870  57.200  1.00  0.00           C
ATOM   2393  HD1 TYR A 737      55.270  58.560  57.580  1.00  0.00           H
ATOM   2394  CE1 TYR A 737      53.680  59.760  58.060  1.00  0.00           C
ATOM   2395  HE1 TYR A 737      54.220  60.240  58.870  1.00  0.00           H
ATOM   2396  CZ  TYR A 737      52.360  60.120  57.830  1.00  0.00           C
ATOM   2397  OH  TYR A 737      51.690  60.910  58.830  1.00  0.00           O
ATOM   2398  HH  TYR A 737      52.320  61.330  59.430  1.00  0.00           H
ATOM   2399  CD2 TYR A 737      52.350  58.900  55.750  1.00  0.00           C
ATOM   2400  HD2 TYR A 737      51.920  58.520  54.840  1.00  0.00           H
ATOM   2401  CE2 TYR A 737      51.700  59.630  56.740  1.00  0.00           C
ATOM   2402  HE2 TYR A 737      50.640  59.800  56.610  1.00  0.00           H
ATOM   2403  C   TYR A 737      54.360  55.700  56.980  1.00  0.00           C
ATOM   2404  O   TYR A 737      54.720  56.160  58.110  1.00  0.00           O
ATOM   2405  N   GLU A 738      53.380  54.770  56.840  1.00  0.00           N
ATOM   2406  HN  GLU A 738      53.030  54.670  55.910  1.00  0.00           H
ATOM   2407  CA  GLU A 738      52.780  54.100  57.990  1.00  0.00           C
ATOM   2408  HA  GLU A 738      52.540  54.870  58.720  1.00  0.00           H
ATOM   2409  CB  GLU A 738      51.620  53.240  57.550  1.00  0.00           C
ATOM   2410  HB1 GLU A 738      51.330  52.600  58.410  1.00  0.00           H
ATOM   2411  HB2 GLU A 738      51.880  52.540  56.740  1.00  0.00           H
ATOM   2412  CG  GLU A 738      50.410  54.090  57.120  1.00  0.00           C
ATOM   2413  HG1 GLU A 738      50.540  54.670  56.180  1.00  0.00           H
ATOM   2414  HG2 GLU A 738      50.500  54.930  57.840  1.00  0.00           H
ATOM   2415  CD  GLU A 738      49.030  53.510  57.190  1.00  0.00           C
ATOM   2416  OE1 GLU A 738      48.760  52.750  56.170  1.00  0.00           O
ATOM   2417  OE2 GLU A 738      48.130  53.760  58.020  1.00  0.00           O
ATOM   2418  C   GLU A 738      53.780  53.130  58.660  1.00  0.00           C
ATOM   2419  O   GLU A 738      53.740  53.000  59.860  1.00  0.00           O
ATOM   2420  N   ALA A 739      54.780  52.590  57.940  1.00  0.00           N
ATOM   2421  HN  ALA A 739      54.820  52.820  56.970  1.00  0.00           H
ATOM   2422  CA  ALA A 739      55.920  51.830  58.520  1.00  0.00           C
ATOM   2423  HA  ALA A 739      55.520  50.990  59.060  1.00  0.00           H
ATOM   2424  CB  ALA A 739      56.780  51.230  57.400  1.00  0.00           C
ATOM   2425  HB1 ALA A 739      57.540  50.510  57.750  1.00  0.00           H
ATOM   2426  HB2 ALA A 739      57.350  52.030  56.870  1.00  0.00           H
ATOM   2427  HB3 ALA A 739      56.120  50.730  56.660  1.00  0.00           H
ATOM   2428  C   ALA A 739      56.700  52.720  59.390  1.00  0.00           C
ATOM   2429  O   ALA A 739      57.080  52.280  60.490  1.00  0.00           O
ATOM   2430  N   LEU A 740      56.930  53.960  58.950  1.00  0.00           N
ATOM   2431  HN  LEU A 740      56.580  54.410  58.140  1.00  0.00           H
ATOM   2432  CA  LEU A 740      57.620  54.970  59.670  1.00  0.00           C
ATOM   2433  HA  LEU A 740      58.590  54.550  59.900  1.00  0.00           H
ATOM   2434  CB  LEU A 740      57.790  56.330  58.780  1.00  0.00           C
ATOM   2435  HB1 LEU A 740      56.840  56.890  58.740  1.00  0.00           H
ATOM   2436  HB2 LEU A 740      58.230  56.080  57.790  1.00  0.00           H
ATOM   2437  CG  LEU A 740      58.790  57.310  59.410  1.00  0.00           C
ATOM   2438  HG  LEU A 740      58.380  57.750  60.350  1.00  0.00           H
ATOM   2439  CD1 LEU A 740      60.190  56.610  59.750  1.00  0.00           C
ATOM   2440 HD11 LEU A 740      60.610  56.020  58.910  1.00  0.00           H
ATOM   2441 HD12 LEU A 740      60.140  55.890  60.600  1.00  0.00           H
ATOM   2442 HD13 LEU A 740      60.900  57.410  60.050  1.00  0.00           H
ATOM   2443  CD2 LEU A 740      59.090  58.530  58.490  1.00  0.00           C
ATOM   2444 HD21 LEU A 740      58.190  59.080  58.150  1.00  0.00           H
ATOM   2445 HD22 LEU A 740      59.600  58.170  57.570  1.00  0.00           H
ATOM   2446 HD23 LEU A 740      59.770  59.210  59.050  1.00  0.00           H
ATOM   2447  C   LEU A 740      56.950  55.300  61.010  1.00  0.00           C
ATOM   2448  O   LEU A 740      57.570  55.300  62.050  1.00  0.00           O
ATOM   2449  N   GLU A 741      55.640  55.460  60.980  1.00  0.00           N
ATOM   2450  HN  GLU A 741      55.160  55.520  60.120  1.00  0.00           H
ATOM   2451  CA  GLU A 741      54.770  55.670  62.180  1.00  0.00           C
ATOM   2452  HA  GLU A 741      55.190  56.500  62.730  1.00  0.00           H
ATOM   2453  CB  GLU A 741      53.280  55.920  61.800  1.00  0.00           C
ATOM   2454  HB1 GLU A 741      52.790  56.010  62.790  1.00  0.00           H
ATOM   2455  HB2 GLU A 741      52.870  55.020  61.290  1.00  0.00           H
ATOM   2456  CG  GLU A 741      53.090  57.290  61.220  1.00  0.00           C
ATOM   2457  HG1 GLU A 741      53.600  57.330  60.240  1.00  0.00           H
ATOM   2458  HG2 GLU A 741      53.550  58.090  61.840  1.00  0.00           H
ATOM   2459  CD  GLU A 741      51.630  57.610  61.170  1.00  0.00           C
ATOM   2460  OE1 GLU A 741      51.180  58.410  62.020  1.00  0.00           O
ATOM   2461  OE2 GLU A 741      50.920  57.050  60.270  1.00  0.00           O
ATOM   2462  C   GLU A 741      54.900  54.470  63.110  1.00  0.00           C
ATOM   2463  O   GLU A 741      55.130  54.710  64.340  1.00  0.00           O
ATOM   2464  N   LYS A 742      54.810  53.210  62.660  1.00  0.00           N
ATOM   2465  HN  LYS A 742      54.550  53.090  61.700  1.00  0.00           H
ATOM   2466  CA  LYS A 742      54.970  52.040  63.460  1.00  0.00           C
ATOM   2467  HA  LYS A 742      54.290  52.160  64.280  1.00  0.00           H
ATOM   2468  CB  LYS A 742      54.520  50.800  62.670  1.00  0.00           C
ATOM   2469  HB1 LYS A 742      54.870  49.850  63.140  1.00  0.00           H
ATOM   2470  HB2 LYS A 742      54.920  50.840  61.630  1.00  0.00           H
ATOM   2471  CG  LYS A 742      52.990  50.750  62.390  1.00  0.00           C
ATOM   2472  HG1 LYS A 742      52.670  49.950  61.680  1.00  0.00           H
ATOM   2473  HG2 LYS A 742      52.670  51.680  61.900  1.00  0.00           H
ATOM   2474  CD  LYS A 742      52.210  50.560  63.680  1.00  0.00           C
ATOM   2475  HD1 LYS A 742      52.170  51.580  64.150  1.00  0.00           H
ATOM   2476  HD2 LYS A 742      52.720  49.890  64.380  1.00  0.00           H
ATOM   2477  CE  LYS A 742      50.820  49.980  63.480  1.00  0.00           C
ATOM   2478  HE1 LYS A 742      50.270  50.170  64.430  1.00  0.00           H
ATOM   2479  HE2 LYS A 742      50.720  48.890  63.360  1.00  0.00           H
ATOM   2480  NZ  LYS A 742      50.060  50.670  62.450  1.00  0.00           N
ATOM   2481  HZ1 LYS A 742      49.090  50.340  62.250  1.00  0.00           H
ATOM   2482  HZ2 LYS A 742      50.600  50.460  61.590  1.00  0.00           H
ATOM   2483  HZ3 LYS A 742      50.010  51.700  62.590  1.00  0.00           H
ATOM   2484  C   LYS A 742      56.320  51.800  64.080  1.00  0.00           C
ATOM   2485  O   LYS A 742      56.380  51.230  65.170  1.00  0.00           O
ATOM   2486  N   LEU A 743      57.350  52.160  63.300  1.00  0.00           N
ATOM   2487  HN  LEU A 743      57.140  52.570  62.400  1.00  0.00           H
ATOM   2488  CA  LEU A 743      58.710  52.250  63.810  1.00  0.00           C
ATOM   2489  HA  LEU A 743      58.820  51.280  64.260  1.00  0.00           H
ATOM   2490  CB  LEU A 743      59.710  52.490  62.720  1.00  0.00           C
ATOM   2491  HB1 LEU A 743      59.400  53.440  62.250  1.00  0.00           H
ATOM   2492  HB2 LEU A 743      59.520  51.760  61.900  1.00  0.00           H
ATOM   2493  CG  LEU A 743      61.160  52.390  63.050  1.00  0.00           C
ATOM   2494  HG  LEU A 743      61.370  53.040  63.930  1.00  0.00           H
ATOM   2495  CD1 LEU A 743      61.510  50.900  63.290  1.00  0.00           C
ATOM   2496 HD11 LEU A 743      62.580  50.720  63.480  1.00  0.00           H
ATOM   2497 HD12 LEU A 743      61.280  50.410  62.320  1.00  0.00           H
ATOM   2498 HD13 LEU A 743      61.020  50.470  64.190  1.00  0.00           H
ATOM   2499  CD2 LEU A 743      62.030  52.910  61.910  1.00  0.00           C
ATOM   2500 HD21 LEU A 743      61.800  53.930  61.570  1.00  0.00           H
ATOM   2501 HD22 LEU A 743      61.820  52.360  60.960  1.00  0.00           H
ATOM   2502 HD23 LEU A 743      63.100  52.710  62.150  1.00  0.00           H
ATOM   2503  C   LEU A 743      58.890  53.230  65.000  1.00  0.00           C
ATOM   2504  O   LEU A 743      59.570  52.940  65.950  1.00  0.00           O
ATOM   2505  N   PHE A 744      58.190  54.420  65.050  1.00  0.00           N
ATOM   2506  HN  PHE A 744      57.590  54.720  64.310  1.00  0.00           H
ATOM   2507  CA  PHE A 744      58.080  55.280  66.220  1.00  0.00           C
ATOM   2508  HA  PHE A 744      59.070  55.480  66.600  1.00  0.00           H
ATOM   2509  CB  PHE A 744      57.510  56.650  65.790  1.00  0.00           C
ATOM   2510  HB1 PHE A 744      57.390  57.290  66.680  1.00  0.00           H
ATOM   2511  HB2 PHE A 744      56.540  56.480  65.280  1.00  0.00           H
ATOM   2512  CG  PHE A 744      58.490  57.420  65.040  1.00  0.00           C
ATOM   2513  CD1 PHE A 744      59.770  57.750  65.500  1.00  0.00           C
ATOM   2514  HD1 PHE A 744      60.230  57.400  66.410  1.00  0.00           H
ATOM   2515  CE1 PHE A 744      60.600  58.600  64.740  1.00  0.00           C
ATOM   2516  HE1 PHE A 744      61.560  58.890  65.120  1.00  0.00           H
ATOM   2517  CZ  PHE A 744      60.180  59.070  63.520  1.00  0.00           C
ATOM   2518  HZ  PHE A 744      60.890  59.660  62.970  1.00  0.00           H
ATOM   2519  CD2 PHE A 744      58.080  57.930  63.810  1.00  0.00           C
ATOM   2520  HD2 PHE A 744      57.070  57.690  63.480  1.00  0.00           H
ATOM   2521  CE2 PHE A 744      58.970  58.670  63.000  1.00  0.00           C
ATOM   2522  HE2 PHE A 744      58.620  59.030  62.040  1.00  0.00           H
ATOM   2523  C   PHE A 744      57.330  54.650  67.430  1.00  0.00           C
ATOM   2524  O   PHE A 744      57.720  54.960  68.560  1.00  0.00           O
ATOM   2525  N   ASP A 745      56.280  53.850  67.210  1.00  0.00           N
ATOM   2526  HN  ASP A 745      55.930  53.680  66.290  1.00  0.00           H
ATOM   2527  CA  ASP A 745      55.460  53.340  68.300  1.00  0.00           C
ATOM   2528  HA  ASP A 745      55.540  53.990  69.170  1.00  0.00           H
ATOM   2529  CB  ASP A 745      53.950  53.130  67.810  1.00  0.00           C
ATOM   2530  HB1 ASP A 745      53.390  52.430  68.470  1.00  0.00           H
ATOM   2531  HB2 ASP A 745      53.850  52.650  66.820  1.00  0.00           H
ATOM   2532  CG  ASP A 745      53.250  54.450  67.830  1.00  0.00           C
ATOM   2533  OD1 ASP A 745      52.050  54.530  67.400  1.00  0.00           O
ATOM   2534  OD2 ASP A 745      53.740  55.520  68.260  1.00  0.00           O
ATOM   2535  C   ASP A 745      55.870  51.910  68.780  1.00  0.00           C
ATOM   2536  O   ASP A 745      55.410  51.460  69.800  1.00  0.00           O
ATOM   2537  N   LEU A 746      56.880  51.270  68.180  1.00  0.00           N
ATOM   2538  HN  LEU A 746      57.380  51.720  67.440  1.00  0.00           H
ATOM   2539  CA  LEU A 746      57.420  49.970  68.490  1.00  0.00           C
ATOM   2540  HA  LEU A 746      56.620  49.240  68.460  1.00  0.00           H
ATOM   2541  CB  LEU A 746      58.540  49.670  67.540  1.00  0.00           C
ATOM   2542  HB1 LEU A 746      59.270  50.490  67.310  1.00  0.00           H
ATOM   2543  HB2 LEU A 746      58.170  49.460  66.510  1.00  0.00           H
ATOM   2544  CG  LEU A 746      59.490  48.480  67.860  1.00  0.00           C
ATOM   2545  HG  LEU A 746      59.770  48.480  68.940  1.00  0.00           H
ATOM   2546  CD1 LEU A 746      58.780  47.180  67.350  1.00  0.00           C
ATOM   2547 HD11 LEU A 746      57.790  47.030  67.840  1.00  0.00           H
ATOM   2548 HD12 LEU A 746      59.440  46.300  67.420  1.00  0.00           H
ATOM   2549 HD13 LEU A 746      58.570  47.340  66.270  1.00  0.00           H
ATOM   2550  CD2 LEU A 746      60.810  48.670  67.050  1.00  0.00           C
ATOM   2551 HD21 LEU A 746      60.500  48.710  65.980  1.00  0.00           H
ATOM   2552 HD22 LEU A 746      61.380  47.710  67.170  1.00  0.00           H
ATOM   2553 HD23 LEU A 746      61.520  49.470  67.350  1.00  0.00           H
ATOM   2554  C   LEU A 746      57.860  49.900  69.880  1.00  0.00           C
ATOM   2555  O   LEU A 746      57.570  49.000  70.610  1.00  0.00           O
ATOM   2556  N   GLY A 747      58.680  50.880  70.340  1.00  0.00           N
ATOM   2557  HN  GLY A 747      59.140  51.500  69.720  1.00  0.00           H
ATOM   2558  CA  GLY A 747      59.200  50.970  71.660  1.00  0.00           C
ATOM   2559  HA1 GLY A 747      59.930  51.760  71.760  1.00  0.00           H
ATOM   2560  HA2 GLY A 747      59.790  50.090  71.830  1.00  0.00           H
ATOM   2561  C   GLY A 747      58.180  51.160  72.750  1.00  0.00           C
ATOM   2562  O   GLY A 747      58.310  50.540  73.760  1.00  0.00           O
ATOM   2563  N   GLU A 748      57.080  51.890  72.570  1.00  0.00           N
ATOM   2564  HN  GLU A 748      56.830  52.350  71.720  1.00  0.00           H
ATOM   2565  CA  GLU A 748      56.030  51.790  73.570  1.00  0.00           C
ATOM   2566  HA  GLU A 748      56.450  51.770  74.560  1.00  0.00           H
ATOM   2567  CB  GLU A 748      55.020  53.010  73.410  1.00  0.00           C
ATOM   2568  HB1 GLU A 748      54.180  52.880  74.140  1.00  0.00           H
ATOM   2569  HB2 GLU A 748      54.600  53.010  72.390  1.00  0.00           H
ATOM   2570  CG  GLU A 748      55.690  54.420  73.720  1.00  0.00           C
ATOM   2571  HG1 GLU A 748      55.850  55.030  72.820  1.00  0.00           H
ATOM   2572  HG2 GLU A 748      56.700  54.220  74.160  1.00  0.00           H
ATOM   2573  CD  GLU A 748      54.920  55.200  74.750  1.00  0.00           C
ATOM   2574  OE1 GLU A 748      54.790  54.720  75.960  1.00  0.00           O
ATOM   2575  OE2 GLU A 748      54.230  56.170  74.440  1.00  0.00           O
ATOM   2576  C   GLU A 748      55.170  50.480  73.400  1.00  0.00           C
ATOM   2577  O   GLU A 748      54.820  49.860  74.370  1.00  0.00           O
ATOM   2578  N   THR A 749      54.880  50.000  72.150  1.00  0.00           N
ATOM   2579  HN  THR A 749      55.040  50.610  71.380  1.00  0.00           H
ATOM   2580  CA  THR A 749      54.170  48.730  71.990  1.00  0.00           C
ATOM   2581  HA  THR A 749      53.210  48.880  72.460  1.00  0.00           H
ATOM   2582  CB  THR A 749      53.970  48.450  70.460  1.00  0.00           C
ATOM   2583  HB  THR A 749      54.940  48.590  69.930  1.00  0.00           H
ATOM   2584  OG1 THR A 749      52.920  49.280  70.000  1.00  0.00           O
ATOM   2585  HG1 THR A 749      52.830  49.080  69.060  1.00  0.00           H
ATOM   2586  CG2 THR A 749      53.420  47.100  70.130  1.00  0.00           C
ATOM   2587 HG21 THR A 749      53.070  46.990  69.080  1.00  0.00           H
ATOM   2588 HG22 THR A 749      52.580  46.860  70.810  1.00  0.00           H
ATOM   2589 HG23 THR A 749      54.140  46.260  70.230  1.00  0.00           H
ATOM   2590  C   THR A 749      54.760  47.550  72.710  1.00  0.00           C
ATOM   2591  O   THR A 749      54.030  46.730  73.220  1.00  0.00           O
ATOM   2592  N   TYR A 750      56.090  47.440  72.670  1.00  0.00           N
ATOM   2593  HN  TYR A 750      56.530  48.210  72.190  1.00  0.00           H
ATOM   2594  CA  TYR A 750      56.990  46.480  73.260  1.00  0.00           C
ATOM   2595  HA  TYR A 750      56.460  45.590  73.580  1.00  0.00           H
ATOM   2596  CB  TYR A 750      58.060  46.120  72.230  1.00  0.00           C
ATOM   2597  HB1 TYR A 750      58.940  45.580  72.650  1.00  0.00           H
ATOM   2598  HB2 TYR A 750      58.510  47.010  71.770  1.00  0.00           H
ATOM   2599  CG  TYR A 750      57.460  45.260  71.200  1.00  0.00           C
ATOM   2600  CD1 TYR A 750      57.070  45.820  69.960  1.00  0.00           C
ATOM   2601  HD1 TYR A 750      57.380  46.860  69.890  1.00  0.00           H
ATOM   2602  CE1 TYR A 750      56.330  45.110  68.960  1.00  0.00           C
ATOM   2603  HE1 TYR A 750      56.030  45.580  68.030  1.00  0.00           H
ATOM   2604  CZ  TYR A 750      56.120  43.750  69.220  1.00  0.00           C
ATOM   2605  OH  TYR A 750      55.570  42.940  68.220  1.00  0.00           O
ATOM   2606  HH  TYR A 750      55.900  42.070  68.420  1.00  0.00           H
ATOM   2607  CD2 TYR A 750      57.120  43.920  71.490  1.00  0.00           C
ATOM   2608  HD2 TYR A 750      57.190  43.480  72.480  1.00  0.00           H
ATOM   2609  CE2 TYR A 750      56.460  43.180  70.470  1.00  0.00           C
ATOM   2610  HE2 TYR A 750      56.340  42.130  70.680  1.00  0.00           H
ATOM   2611  C   TYR A 750      57.620  47.000  74.580  1.00  0.00           C
ATOM   2612  O   TYR A 750      58.450  46.270  75.230  1.00  0.00           O
ATOM   2613  N   ALA A 751      57.160  48.190  75.090  1.00  0.00           N
ATOM   2614  HN  ALA A 751      56.320  48.570  74.720  1.00  0.00           H
ATOM   2615  CA  ALA A 751      57.490  48.740  76.330  1.00  0.00           C
ATOM   2616  HA  ALA A 751      57.020  49.720  76.290  1.00  0.00           H
ATOM   2617  CB  ALA A 751      56.830  47.850  77.400  1.00  0.00           C
ATOM   2618  HB1 ALA A 751      55.740  47.770  77.210  1.00  0.00           H
ATOM   2619  HB2 ALA A 751      56.910  48.210  78.440  1.00  0.00           H
ATOM   2620  HB3 ALA A 751      57.250  46.820  77.350  1.00  0.00           H
ATOM   2621  C   ALA A 751      58.970  48.880  76.680  1.00  0.00           C
ATOM   2622  O   ALA A 751      59.470  48.290  77.690  1.00  0.00           O
ATOM   2623  N   PHE A 752      59.760  49.740  75.930  1.00  0.00           N
ATOM   2624  HN  PHE A 752      59.430  50.180  75.090  1.00  0.00           H
ATOM   2625  CA  PHE A 752      61.110  50.070  76.350  1.00  0.00           C
ATOM   2626  HA  PHE A 752      61.020  50.270  77.410  1.00  0.00           H
ATOM   2627  CB  PHE A 752      61.470  51.390  75.670  1.00  0.00           C
ATOM   2628  HB1 PHE A 752      61.440  51.110  74.600  1.00  0.00           H
ATOM   2629  HB2 PHE A 752      62.510  51.760  75.830  1.00  0.00           H
ATOM   2630  CG  PHE A 752      60.510  52.500  75.810  1.00  0.00           C
ATOM   2631  CD1 PHE A 752      60.280  53.200  74.660  1.00  0.00           C
ATOM   2632  HD1 PHE A 752      60.720  52.920  73.710  1.00  0.00           H
ATOM   2633  CE1 PHE A 752      59.550  54.400  74.700  1.00  0.00           C
ATOM   2634  HE1 PHE A 752      59.250  54.820  73.750  1.00  0.00           H
ATOM   2635  CZ  PHE A 752      59.140  54.940  75.960  1.00  0.00           C
ATOM   2636  HZ  PHE A 752      58.590  55.860  76.090  1.00  0.00           H
ATOM   2637  CD2 PHE A 752      59.990  52.900  77.090  1.00  0.00           C
ATOM   2638  HD2 PHE A 752      60.190  52.240  77.920  1.00  0.00           H
ATOM   2639  CE2 PHE A 752      59.290  54.110  77.070  1.00  0.00           C
ATOM   2640  HE2 PHE A 752      58.970  54.490  78.030  1.00  0.00           H
ATOM   2641  C   PHE A 752      62.230  48.970  76.270  1.00  0.00           C
ATOM   2642  O   PHE A 752      62.940  48.870  77.340  1.00  0.00           O
ATOM   2643  N   PRO A 822      62.430  48.080  75.290  1.00  0.00           N
ATOM   2644  CD  PRO A 822      61.540  47.970  74.110  1.00  0.00           C
ATOM   2645  HD1 PRO A 822      61.560  48.840  73.420  1.00  0.00           H
ATOM   2646  HD2 PRO A 822      60.510  47.680  74.400  1.00  0.00           H
ATOM   2647  CA  PRO A 822      63.790  47.480  75.000  1.00  0.00           C
ATOM   2648  HA  PRO A 822      63.940  46.750  75.780  1.00  0.00           H
ATOM   2649  CB  PRO A 822      63.630  46.740  73.600  1.00  0.00           C
ATOM   2650  HB1 PRO A 822      64.180  45.770  73.530  1.00  0.00           H
ATOM   2651  HB2 PRO A 822      63.970  47.430  72.800  1.00  0.00           H
ATOM   2652  CG  PRO A 822      62.090  46.710  73.390  1.00  0.00           C
ATOM   2653  HG1 PRO A 822      61.870  46.730  72.300  1.00  0.00           H
ATOM   2654  HG2 PRO A 822      61.720  45.820  73.920  1.00  0.00           H
ATOM   2655  C   PRO A 822      65.010  48.370  74.940  1.00  0.00           C
ATOM   2656  O   PRO A 822      64.900  49.570  74.750  1.00  0.00           O
ATOM   2657  N   ASP A 823      66.230  47.740  75.090  1.00  0.00           N
ATOM   2658  HN  ASP A 823      66.200  46.790  75.410  1.00  0.00           H
ATOM   2659  CA  ASP A 823      67.430  48.480  75.080  1.00  0.00           C
ATOM   2660  HA  ASP A 823      67.300  49.550  75.250  1.00  0.00           H
ATOM   2661  CB  ASP A 823      68.350  48.060  76.260  1.00  0.00           C
ATOM   2662  HB1 ASP A 823      69.370  48.500  76.180  1.00  0.00           H
ATOM   2663  HB2 ASP A 823      68.580  46.970  76.260  1.00  0.00           H
ATOM   2664  CG  ASP A 823      67.820  48.610  77.480  1.00  0.00           C
ATOM   2665  OD1 ASP A 823      67.490  47.960  78.500  1.00  0.00           O
ATOM   2666  OD2 ASP A 823      67.730  49.850  77.510  1.00  0.00           O
ATOM   2667  C   ASP A 823      68.220  48.240  73.760  1.00  0.00           C
ATOM   2668  O   ASP A 823      69.330  48.780  73.570  1.00  0.00           O
ATOM   2669  N   VAL A 824      67.580  47.520  72.820  1.00  0.00           N
ATOM   2670  HN  VAL A 824      66.650  47.240  73.000  1.00  0.00           H
ATOM   2671  CA  VAL A 824      68.210  47.070  71.610  1.00  0.00           C
ATOM   2672  HA  VAL A 824      69.270  47.290  71.590  1.00  0.00           H
ATOM   2673  CB  VAL A 824      67.990  45.570  71.440  1.00  0.00           C
ATOM   2674  HB  VAL A 824      68.490  45.250  70.500  1.00  0.00           H
ATOM   2675  CG1 VAL A 824      68.690  44.860  72.600  1.00  0.00           C
ATOM   2676 HG11 VAL A 824      68.100  45.020  73.520  1.00  0.00           H
ATOM   2677 HG12 VAL A 824      69.730  45.150  72.820  1.00  0.00           H
ATOM   2678 HG13 VAL A 824      68.720  43.750  72.600  1.00  0.00           H
ATOM   2679  CG2 VAL A 824      66.490  45.110  71.330  1.00  0.00           C
ATOM   2680 HG21 VAL A 824      65.900  45.240  72.270  1.00  0.00           H
ATOM   2681 HG22 VAL A 824      66.580  44.020  71.140  1.00  0.00           H
ATOM   2682 HG23 VAL A 824      65.990  45.560  70.440  1.00  0.00           H
ATOM   2683  C   VAL A 824      67.530  47.870  70.530  1.00  0.00           C
ATOM   2684  O   VAL A 824      67.760  47.550  69.400  1.00  0.00           O
ATOM   2685  N   LEU A 825      66.780  48.930  70.830  1.00  0.00           N
ATOM   2686  HN  LEU A 825      66.790  49.270  71.770  1.00  0.00           H
ATOM   2687  CA  LEU A 825      66.180  49.800  69.800  1.00  0.00           C
ATOM   2688  HA  LEU A 825      65.550  49.070  69.320  1.00  0.00           H
ATOM   2689  CB  LEU A 825      65.400  50.960  70.500  1.00  0.00           C
ATOM   2690  HB1 LEU A 825      65.090  51.670  69.700  1.00  0.00           H
ATOM   2691  HB2 LEU A 825      66.090  51.510  71.160  1.00  0.00           H
ATOM   2692  CG  LEU A 825      64.070  50.500  71.160  1.00  0.00           C
ATOM   2693  HG  LEU A 825      64.310  49.720  71.920  1.00  0.00           H
ATOM   2694  CD1 LEU A 825      63.350  51.620  71.990  1.00  0.00           C
ATOM   2695 HD11 LEU A 825      64.110  52.120  72.630  1.00  0.00           H
ATOM   2696 HD12 LEU A 825      62.580  51.200  72.670  1.00  0.00           H
ATOM   2697 HD13 LEU A 825      62.910  52.350  71.280  1.00  0.00           H
ATOM   2698  CD2 LEU A 825      63.180  49.920  70.120  1.00  0.00           C
ATOM   2699 HD21 LEU A 825      63.560  49.020  69.570  1.00  0.00           H
ATOM   2700 HD22 LEU A 825      62.870  50.610  69.310  1.00  0.00           H
ATOM   2701 HD23 LEU A 825      62.210  49.640  70.610  1.00  0.00           H
ATOM   2702  C   LEU A 825      67.100  50.350  68.720  1.00  0.00           C
ATOM   2703  O   LEU A 825      66.680  50.370  67.560  1.00  0.00           O
ATOM   2704  N   PHE A 826      68.410  50.740  68.990  1.00  0.00           N
ATOM   2705  HN  PHE A 826      68.800  50.780  69.910  1.00  0.00           H
ATOM   2706  CA  PHE A 826      69.280  51.120  67.940  1.00  0.00           C
ATOM   2707  HA  PHE A 826      68.810  51.880  67.340  1.00  0.00           H
ATOM   2708  CB  PHE A 826      70.610  51.790  68.590  1.00  0.00           C
ATOM   2709  HB1 PHE A 826      71.060  51.000  69.240  1.00  0.00           H
ATOM   2710  HB2 PHE A 826      70.220  52.650  69.170  1.00  0.00           H
ATOM   2711  CG  PHE A 826      71.630  52.200  67.600  1.00  0.00           C
ATOM   2712  CD1 PHE A 826      72.990  51.760  67.730  1.00  0.00           C
ATOM   2713  HD1 PHE A 826      73.230  51.070  68.540  1.00  0.00           H
ATOM   2714  CE1 PHE A 826      73.900  52.310  66.880  1.00  0.00           C
ATOM   2715  HE1 PHE A 826      74.930  52.040  67.010  1.00  0.00           H
ATOM   2716  CZ  PHE A 826      73.670  53.230  65.890  1.00  0.00           C
ATOM   2717  HZ  PHE A 826      74.440  53.610  65.230  1.00  0.00           H
ATOM   2718  CD2 PHE A 826      71.290  53.130  66.610  1.00  0.00           C
ATOM   2719  HD2 PHE A 826      70.270  53.490  66.540  1.00  0.00           H
ATOM   2720  CE2 PHE A 826      72.320  53.730  65.800  1.00  0.00           C
ATOM   2721  HE2 PHE A 826      72.080  54.550  65.140  1.00  0.00           H
ATOM   2722  C   PHE A 826      69.610  50.030  66.870  1.00  0.00           C
ATOM   2723  O   PHE A 826      69.600  50.280  65.690  1.00  0.00           O
ATOM   2724  N   TRP A 827      69.860  48.820  67.390  1.00  0.00           N
ATOM   2725  HN  TRP A 827      69.880  48.720  68.380  1.00  0.00           H
ATOM   2726  CA  TRP A 827      70.030  47.640  66.600  1.00  0.00           C
ATOM   2727  HA  TRP A 827      70.800  47.760  65.850  1.00  0.00           H
ATOM   2728  CB  TRP A 827      70.470  46.430  67.550  1.00  0.00           C
ATOM   2729  HB1 TRP A 827      69.810  46.510  68.450  1.00  0.00           H
ATOM   2730  HB2 TRP A 827      71.550  46.580  67.770  1.00  0.00           H
ATOM   2731  CG  TRP A 827      70.360  45.010  66.990  1.00  0.00           C
ATOM   2732  CD1 TRP A 827      69.550  43.970  67.470  1.00  0.00           C
ATOM   2733  HD1 TRP A 827      69.220  43.920  68.500  1.00  0.00           H
ATOM   2734  NE1 TRP A 827      69.610  42.950  66.570  1.00  0.00           N
ATOM   2735  HE1 TRP A 827      69.040  42.150  66.580  1.00  0.00           H
ATOM   2736  CE2 TRP A 827      70.280  43.260  65.460  1.00  0.00           C
ATOM   2737  CD2 TRP A 827      70.860  44.550  65.690  1.00  0.00           C
ATOM   2738  CE3 TRP A 827      71.720  45.010  64.740  1.00  0.00           C
ATOM   2739  HE3 TRP A 827      72.150  46.000  64.780  1.00  0.00           H
ATOM   2740  CZ3 TRP A 827      71.890  44.300  63.540  1.00  0.00           C
ATOM   2741  HZ3 TRP A 827      72.450  44.790  62.770  1.00  0.00           H
ATOM   2742  CZ2 TRP A 827      70.370  42.580  64.270  1.00  0.00           C
ATOM   2743  HZ2 TRP A 827      69.800  41.680  64.110  1.00  0.00           H
ATOM   2744  CH2 TRP A 827      71.240  43.070  63.300  1.00  0.00           C
ATOM   2745  HH2 TRP A 827      71.390  42.560  62.350  1.00  0.00           H
ATOM   2746  C   TRP A 827      68.770  47.310  65.800  1.00  0.00           C
ATOM   2747  O   TRP A 827      68.910  46.810  64.680  1.00  0.00           O
ATOM   2748  N   CYS A 828      67.590  47.640  66.310  1.00  0.00           N
ATOM   2749  HN  CYS A 828      67.520  47.920  67.250  1.00  0.00           H
ATOM   2750  CA  CYS A 828      66.350  47.490  65.600  1.00  0.00           C
ATOM   2751  HA  CYS A 828      66.420  46.520  65.120  1.00  0.00           H
ATOM   2752  CB  CYS A 828      65.210  47.630  66.620  1.00  0.00           C
ATOM   2753  HB1 CYS A 828      64.190  47.720  66.180  1.00  0.00           H
ATOM   2754  HB2 CYS A 828      65.310  48.530  67.260  1.00  0.00           H
ATOM   2755  SG  CYS A 828      65.230  46.230  67.790  1.00  0.00           S
ATOM   2756  HG1 CYS A 828      66.290  46.790  68.360  1.00  0.00           H
ATOM   2757  C   CYS A 828      66.150  48.410  64.470  1.00  0.00           C
ATOM   2758  O   CYS A 828      65.680  47.930  63.440  1.00  0.00           O
ATOM   2759  N   VAL A 829      66.550  49.670  64.530  1.00  0.00           N
ATOM   2760  HN  VAL A 829      66.930  50.010  65.380  1.00  0.00           H
ATOM   2761  CA  VAL A 829      66.700  50.610  63.370  1.00  0.00           C
ATOM   2762  HA  VAL A 829      65.700  50.710  62.950  1.00  0.00           H
ATOM   2763  CB  VAL A 829      67.190  52.040  63.800  1.00  0.00           C
ATOM   2764  HB  VAL A 829      68.020  51.960  64.540  1.00  0.00           H
ATOM   2765  CG1 VAL A 829      67.640  53.020  62.610  1.00  0.00           C
ATOM   2766 HG11 VAL A 829      68.420  52.590  61.950  1.00  0.00           H
ATOM   2767 HG12 VAL A 829      68.010  53.940  63.110  1.00  0.00           H
ATOM   2768 HG13 VAL A 829      66.910  53.220  61.790  1.00  0.00           H
ATOM   2769  CG2 VAL A 829      65.990  52.640  64.630  1.00  0.00           C
ATOM   2770 HG21 VAL A 829      65.620  51.960  65.410  1.00  0.00           H
ATOM   2771 HG22 VAL A 829      65.130  52.800  63.940  1.00  0.00           H
ATOM   2772 HG23 VAL A 829      66.250  53.590  65.150  1.00  0.00           H
ATOM   2773  C   VAL A 829      67.630  50.080  62.260  1.00  0.00           C
ATOM   2774  O   VAL A 829      67.310  50.130  61.040  1.00  0.00           O
ATOM   2775  N   ILE A 830      68.820  49.520  62.650  1.00  0.00           N
ATOM   2776  HN  ILE A 830      69.170  49.580  63.570  1.00  0.00           H
ATOM   2777  CA  ILE A 830      69.770  48.860  61.840  1.00  0.00           C
ATOM   2778  HA  ILE A 830      69.900  49.590  61.050  1.00  0.00           H
ATOM   2779  CB  ILE A 830      71.060  48.580  62.600  1.00  0.00           C
ATOM   2780  HB  ILE A 830      70.780  48.080  63.560  1.00  0.00           H
ATOM   2781  CG2 ILE A 830      71.890  47.570  61.790  1.00  0.00           C
ATOM   2782 HG21 ILE A 830      71.390  46.590  61.910  1.00  0.00           H
ATOM   2783 HG22 ILE A 830      72.910  47.490  62.190  1.00  0.00           H
ATOM   2784 HG23 ILE A 830      71.910  47.910  60.740  1.00  0.00           H
ATOM   2785  CG1 ILE A 830      71.690  49.980  62.750  1.00  0.00           C
ATOM   2786 HG11 ILE A 830      71.070  50.700  63.310  1.00  0.00           H
ATOM   2787 HG12 ILE A 830      71.940  50.420  61.770  1.00  0.00           H
ATOM   2788  CD  ILE A 830      73.030  50.040  63.570  1.00  0.00           C
ATOM   2789  HD1 ILE A 830      73.430  51.070  63.410  1.00  0.00           H
ATOM   2790  HD2 ILE A 830      73.760  49.250  63.310  1.00  0.00           H
ATOM   2791  HD3 ILE A 830      72.750  49.870  64.630  1.00  0.00           H
ATOM   2792  C   ILE A 830      69.150  47.580  61.150  1.00  0.00           C
ATOM   2793  O   ILE A 830      69.260  47.450  59.940  1.00  0.00           O
ATOM   2794  N   LEU A 831      68.410  46.760  61.930  1.00  0.00           N
ATOM   2795  HN  LEU A 831      68.390  46.960  62.890  1.00  0.00           H
ATOM   2796  CA  LEU A 831      67.730  45.580  61.400  1.00  0.00           C
ATOM   2797  HA  LEU A 831      68.520  44.960  61.020  1.00  0.00           H
ATOM   2798  CB  LEU A 831      67.040  44.830  62.550  1.00  0.00           C
ATOM   2799  HB1 LEU A 831      66.360  45.600  62.970  1.00  0.00           H
ATOM   2800  HB2 LEU A 831      67.830  44.530  63.270  1.00  0.00           H
ATOM   2801  CG  LEU A 831      66.270  43.510  62.230  1.00  0.00           C
ATOM   2802  HG  LEU A 831      65.300  43.710  61.710  1.00  0.00           H
ATOM   2803  CD1 LEU A 831      67.140  42.470  61.510  1.00  0.00           C
ATOM   2804 HD11 LEU A 831      67.560  42.840  60.550  1.00  0.00           H
ATOM   2805 HD12 LEU A 831      66.460  41.640  61.250  1.00  0.00           H
ATOM   2806 HD13 LEU A 831      67.970  42.080  62.140  1.00  0.00           H
ATOM   2807  CD2 LEU A 831      65.940  42.900  63.610  1.00  0.00           C
ATOM   2808 HD21 LEU A 831      65.420  41.920  63.460  1.00  0.00           H
ATOM   2809 HD22 LEU A 831      65.260  43.610  64.140  1.00  0.00           H
ATOM   2810 HD23 LEU A 831      66.800  42.740  64.280  1.00  0.00           H
ATOM   2811  C   LEU A 831      66.700  45.790  60.330  1.00  0.00           C
ATOM   2812  O   LEU A 831      66.860  45.260  59.260  1.00  0.00           O
ATOM   2813  N   PHE A 832      65.750  46.670  60.560  1.00  0.00           N
ATOM   2814  HN  PHE A 832      65.630  46.970  61.500  1.00  0.00           H
ATOM   2815  CA  PHE A 832      64.950  47.350  59.600  1.00  0.00           C
ATOM   2816  HA  PHE A 832      64.030  46.800  59.430  1.00  0.00           H
ATOM   2817  CB  PHE A 832      64.450  48.660  60.260  1.00  0.00           C
ATOM   2818  HB1 PHE A 832      65.430  49.160  60.370  1.00  0.00           H
ATOM   2819  HB2 PHE A 832      63.990  48.410  61.250  1.00  0.00           H
ATOM   2820  CG  PHE A 832      63.670  49.620  59.480  1.00  0.00           C
ATOM   2821  CD1 PHE A 832      62.640  49.170  58.630  1.00  0.00           C
ATOM   2822  HD1 PHE A 832      62.410  48.110  58.700  1.00  0.00           H
ATOM   2823  CE1 PHE A 832      61.870  49.980  57.800  1.00  0.00           C
ATOM   2824  HE1 PHE A 832      61.170  49.530  57.100  1.00  0.00           H
ATOM   2825  CZ  PHE A 832      62.130  51.350  57.840  1.00  0.00           C
ATOM   2826  HZ  PHE A 832      61.610  52.090  57.270  1.00  0.00           H
ATOM   2827  CD2 PHE A 832      63.930  51.030  59.510  1.00  0.00           C
ATOM   2828  HD2 PHE A 832      64.720  51.430  60.130  1.00  0.00           H
ATOM   2829  CE2 PHE A 832      63.140  51.840  58.670  1.00  0.00           C
ATOM   2830  HE2 PHE A 832      63.370  52.900  58.700  1.00  0.00           H
ATOM   2831  C   PHE A 832      65.550  47.600  58.210  1.00  0.00           C
ATOM   2832  O   PHE A 832      65.150  47.040  57.220  1.00  0.00           O
ATOM   2833  N   PHE A 833      66.530  48.600  58.120  1.00  0.00           N
ATOM   2834  HN  PHE A 833      66.830  49.100  58.930  1.00  0.00           H
ATOM   2835  CA  PHE A 833      67.140  49.010  56.830  1.00  0.00           C
ATOM   2836  HA  PHE A 833      66.230  49.240  56.300  1.00  0.00           H
ATOM   2837  CB  PHE A 833      68.000  50.320  57.010  1.00  0.00           C
ATOM   2838  HB1 PHE A 833      68.650  50.500  56.130  1.00  0.00           H
ATOM   2839  HB2 PHE A 833      68.690  50.150  57.860  1.00  0.00           H
ATOM   2840  CG  PHE A 833      67.080  51.500  57.220  1.00  0.00           C
ATOM   2841  CD1 PHE A 833      66.230  51.920  56.200  1.00  0.00           C
ATOM   2842  HD1 PHE A 833      66.110  51.380  55.270  1.00  0.00           H
ATOM   2843  CE1 PHE A 833      65.530  53.180  56.360  1.00  0.00           C
ATOM   2844  HE1 PHE A 833      64.990  53.610  55.520  1.00  0.00           H
ATOM   2845  CZ  PHE A 833      65.750  53.990  57.510  1.00  0.00           C
ATOM   2846  HZ  PHE A 833      65.330  54.970  57.690  1.00  0.00           H
ATOM   2847  CD2 PHE A 833      67.160  52.260  58.420  1.00  0.00           C
ATOM   2848  HD2 PHE A 833      67.760  51.940  59.260  1.00  0.00           H
ATOM   2849  CE2 PHE A 833      66.540  53.510  58.560  1.00  0.00           C
ATOM   2850  HE2 PHE A 833      66.460  54.110  59.460  1.00  0.00           H
ATOM   2851  C   PHE A 833      67.910  47.910  56.140  1.00  0.00           C
ATOM   2852  O   PHE A 833      67.780  47.740  54.940  1.00  0.00           O
ATOM   2853  N   THR A 834      68.660  47.110  56.920  1.00  0.00           N
ATOM   2854  HN  THR A 834      68.580  47.220  57.910  1.00  0.00           H
ATOM   2855  CA  THR A 834      69.580  46.010  56.450  1.00  0.00           C
ATOM   2856  HA  THR A 834      70.080  46.500  55.640  1.00  0.00           H
ATOM   2857  CB  THR A 834      70.650  45.530  57.380  1.00  0.00           C
ATOM   2858  HB  THR A 834      70.210  44.730  58.000  1.00  0.00           H
ATOM   2859  OG1 THR A 834      71.240  46.540  58.200  1.00  0.00           O
ATOM   2860  HG1 THR A 834      70.580  46.750  58.860  1.00  0.00           H
ATOM   2861  CG2 THR A 834      71.920  44.950  56.670  1.00  0.00           C
ATOM   2862 HG21 THR A 834      72.850  45.050  57.270  1.00  0.00           H
ATOM   2863 HG22 THR A 834      72.190  45.680  55.860  1.00  0.00           H
ATOM   2864 HG23 THR A 834      71.800  43.930  56.260  1.00  0.00           H
ATOM   2865  C   THR A 834      68.740  44.870  55.970  1.00  0.00           C
ATOM   2866  O   THR A 834      69.250  44.080  55.170  1.00  0.00           O
ATOM   2867  N   THR A 835      67.520  44.670  56.450  1.00  0.00           N
ATOM   2868  HN  THR A 835      67.300  45.180  57.280  1.00  0.00           H
ATOM   2869  CA  THR A 835      66.580  43.750  55.800  1.00  0.00           C
ATOM   2870  HA  THR A 835      66.990  42.750  55.900  1.00  0.00           H
ATOM   2871  CB  THR A 835      65.290  43.670  56.580  1.00  0.00           C
ATOM   2872  HB  THR A 835      64.900  44.700  56.540  1.00  0.00           H
ATOM   2873  OG1 THR A 835      65.460  43.120  57.860  1.00  0.00           O
ATOM   2874  HG1 THR A 835      65.630  43.840  58.470  1.00  0.00           H
ATOM   2875  CG2 THR A 835      64.210  42.820  55.860  1.00  0.00           C
ATOM   2876 HG21 THR A 835      63.280  42.690  56.450  1.00  0.00           H
ATOM   2877 HG22 THR A 835      64.630  41.840  55.550  1.00  0.00           H
ATOM   2878 HG23 THR A 835      63.870  43.310  54.930  1.00  0.00           H
ATOM   2879  C   THR A 835      66.290  44.000  54.380  1.00  0.00           C
ATOM   2880  O   THR A 835      66.630  43.190  53.500  1.00  0.00           O
ATOM   2881  N   PHE A 836      65.950  45.290  54.120  1.00  0.00           N
ATOM   2882  HN  PHE A 836      65.800  45.940  54.860  1.00  0.00           H
ATOM   2883  CA  PHE A 836      65.690  45.850  52.670  1.00  0.00           C
ATOM   2884  HA  PHE A 836      65.010  45.130  52.240  1.00  0.00           H
ATOM   2885  CB  PHE A 836      65.000  47.240  52.720  1.00  0.00           C
ATOM   2886  HB1 PHE A 836      65.190  47.750  53.680  1.00  0.00           H
ATOM   2887  HB2 PHE A 836      63.910  46.990  52.770  1.00  0.00           H
ATOM   2888  CG  PHE A 836      65.180  48.180  51.560  1.00  0.00           C
ATOM   2889  CD1 PHE A 836      64.580  47.970  50.330  1.00  0.00           C
ATOM   2890  HD1 PHE A 836      63.960  47.110  50.090  1.00  0.00           H
ATOM   2891  CE1 PHE A 836      64.830  48.950  49.290  1.00  0.00           C
ATOM   2892  HE1 PHE A 836      64.690  48.530  48.310  1.00  0.00           H
ATOM   2893  CZ  PHE A 836      65.570  50.110  49.560  1.00  0.00           C
ATOM   2894  HZ  PHE A 836      65.760  50.780  48.730  1.00  0.00           H
ATOM   2895  CD2 PHE A 836      65.790  49.480  51.860  1.00  0.00           C
ATOM   2896  HD2 PHE A 836      66.340  49.670  52.780  1.00  0.00           H
ATOM   2897  CE2 PHE A 836      65.990  50.460  50.880  1.00  0.00           C
ATOM   2898  HE2 PHE A 836      66.650  51.300  51.030  1.00  0.00           H
ATOM   2899  C   PHE A 836      66.920  45.740  51.850  1.00  0.00           C
ATOM   2900  O   PHE A 836      66.900  45.170  50.760  1.00  0.00           O
ATOM   2901  N   PHE A 837      68.030  46.200  52.470  1.00  0.00           N
ATOM   2902  HN  PHE A 837      68.010  46.750  53.300  1.00  0.00           H
ATOM   2903  CA  PHE A 837      69.330  46.000  51.750  1.00  0.00           C
ATOM   2904  HA  PHE A 837      69.240  46.480  50.790  1.00  0.00           H
ATOM   2905  CB  PHE A 837      70.540  46.590  52.520  1.00  0.00           C
ATOM   2906  HB1 PHE A 837      71.450  46.500  51.910  1.00  0.00           H
ATOM   2907  HB2 PHE A 837      70.560  46.110  53.530  1.00  0.00           H
ATOM   2908  CG  PHE A 837      70.470  48.080  52.660  1.00  0.00           C
ATOM   2909  CD1 PHE A 837      69.650  48.900  51.880  1.00  0.00           C
ATOM   2910  HD1 PHE A 837      68.960  48.490  51.150  1.00  0.00           H
ATOM   2911  CE1 PHE A 837      69.720  50.270  51.980  1.00  0.00           C
ATOM   2912  HE1 PHE A 837      69.130  50.730  51.200  1.00  0.00           H
ATOM   2913  CZ  PHE A 837      70.520  50.920  52.940  1.00  0.00           C
ATOM   2914  HZ  PHE A 837      70.600  52.000  53.060  1.00  0.00           H
ATOM   2915  CD2 PHE A 837      71.300  48.690  53.660  1.00  0.00           C
ATOM   2916  HD2 PHE A 837      71.990  48.030  54.160  1.00  0.00           H
ATOM   2917  CE2 PHE A 837      71.370  50.110  53.750  1.00  0.00           C
ATOM   2918  HE2 PHE A 837      72.090  50.570  54.410  1.00  0.00           H
ATOM   2919  C   PHE A 837      69.710  44.580  51.380  1.00  0.00           C
ATOM   2920  O   PHE A 837      70.030  44.250  50.260  1.00  0.00           O
ATOM   2921  N   LEU A 838      69.550  43.590  52.370  1.00  0.00           N
ATOM   2922  HN  LEU A 838      69.220  43.780  53.280  1.00  0.00           H
ATOM   2923  CA  LEU A 838      69.980  42.220  52.090  1.00  0.00           C
ATOM   2924  HA  LEU A 838      70.980  42.260  51.690  1.00  0.00           H
ATOM   2925  CB  LEU A 838      69.910  41.410  53.390  1.00  0.00           C
ATOM   2926  HB1 LEU A 838      68.840  41.200  53.630  1.00  0.00           H
ATOM   2927  HB2 LEU A 838      70.280  42.100  54.170  1.00  0.00           H
ATOM   2928  CG  LEU A 838      70.640  39.960  53.460  1.00  0.00           C
ATOM   2929  HG  LEU A 838      70.230  39.400  52.590  1.00  0.00           H
ATOM   2930  CD1 LEU A 838      72.180  40.080  53.240  1.00  0.00           C
ATOM   2931 HD11 LEU A 838      72.690  40.550  54.110  1.00  0.00           H
ATOM   2932 HD12 LEU A 838      72.570  40.600  52.340  1.00  0.00           H
ATOM   2933 HD13 LEU A 838      72.600  39.050  53.220  1.00  0.00           H
ATOM   2934  CD2 LEU A 838      70.370  39.210  54.750  1.00  0.00           C
ATOM   2935 HD21 LEU A 838      70.860  38.220  54.710  1.00  0.00           H
ATOM   2936 HD22 LEU A 838      69.270  39.040  54.840  1.00  0.00           H
ATOM   2937 HD23 LEU A 838      70.680  39.740  55.670  1.00  0.00           H
ATOM   2938  C   LEU A 838      69.060  41.630  51.120  1.00  0.00           C
ATOM   2939  O   LEU A 838      69.570  41.020  50.230  1.00  0.00           O
ATOM   2940  N   SER A 839      67.780  41.800  51.230  1.00  0.00           N
ATOM   2941  HN  SER A 839      67.480  42.450  51.920  1.00  0.00           H
ATOM   2942  CA  SER A 839      66.800  41.400  50.180  1.00  0.00           C
ATOM   2943  HA  SER A 839      66.830  40.320  50.120  1.00  0.00           H
ATOM   2944  CB  SER A 839      65.410  41.920  50.580  1.00  0.00           C
ATOM   2945  HB1 SER A 839      64.770  42.160  49.700  1.00  0.00           H
ATOM   2946  HB2 SER A 839      65.530  42.950  50.990  1.00  0.00           H
ATOM   2947  OG  SER A 839      64.710  41.100  51.510  1.00  0.00           O
ATOM   2948  HG1 SER A 839      65.350  40.540  51.960  1.00  0.00           H
ATOM   2949  C   SER A 839      66.970  41.850  48.760  1.00  0.00           C
ATOM   2950  O   SER A 839      67.020  41.090  47.800  1.00  0.00           O
ATOM   2951  N   SER A 840      67.220  43.180  48.570  1.00  0.00           N
ATOM   2952  HN  SER A 840      67.190  43.760  49.390  1.00  0.00           H
ATOM   2953  CA  SER A 840      67.790  43.680  47.270  1.00  0.00           C
ATOM   2954  HA  SER A 840      67.060  43.540  46.490  1.00  0.00           H
ATOM   2955  CB  SER A 840      68.180  45.230  47.330  1.00  0.00           C
ATOM   2956  HB1 SER A 840      68.780  45.370  48.260  1.00  0.00           H
ATOM   2957  HB2 SER A 840      67.200  45.730  47.480  1.00  0.00           H
ATOM   2958  OG  SER A 840      68.760  45.720  46.130  1.00  0.00           O
ATOM   2959  HG1 SER A 840      69.710  45.590  46.160  1.00  0.00           H
ATOM   2960  C   SER A 840      69.110  42.960  46.850  1.00  0.00           C
ATOM   2961  O   SER A 840      69.190  42.460  45.710  1.00  0.00           O
ATOM   2962  N   PHE A 841      70.130  42.900  47.770  1.00  0.00           N
ATOM   2963  HN  PHE A 841      69.970  43.360  48.640  1.00  0.00           H
ATOM   2964  CA  PHE A 841      71.380  42.180  47.500  1.00  0.00           C
ATOM   2965  HA  PHE A 841      71.740  42.530  46.550  1.00  0.00           H
ATOM   2966  CB  PHE A 841      72.480  42.370  48.630  1.00  0.00           C
ATOM   2967  HB1 PHE A 841      72.010  42.320  49.640  1.00  0.00           H
ATOM   2968  HB2 PHE A 841      73.030  43.320  48.520  1.00  0.00           H
ATOM   2969  CG  PHE A 841      73.590  41.350  48.590  1.00  0.00           C
ATOM   2970  CD1 PHE A 841      74.780  41.470  47.910  1.00  0.00           C
ATOM   2971  HD1 PHE A 841      74.900  42.370  47.300  1.00  0.00           H
ATOM   2972  CE1 PHE A 841      75.750  40.530  47.980  1.00  0.00           C
ATOM   2973  HE1 PHE A 841      76.620  40.600  47.330  1.00  0.00           H
ATOM   2974  CZ  PHE A 841      75.660  39.370  48.750  1.00  0.00           C
ATOM   2975  HZ  PHE A 841      76.380  38.570  48.660  1.00  0.00           H
ATOM   2976  CD2 PHE A 841      73.480  40.200  49.490  1.00  0.00           C
ATOM   2977  HD2 PHE A 841      72.550  40.050  50.030  1.00  0.00           H
ATOM   2978  CE2 PHE A 841      74.520  39.210  49.480  1.00  0.00           C
ATOM   2979  HE2 PHE A 841      74.480  38.280  50.040  1.00  0.00           H
ATOM   2980  C   PHE A 841      71.130  40.710  47.090  1.00  0.00           C
ATOM   2981  O   PHE A 841      71.720  40.080  46.200  1.00  0.00           O
ATOM   2982  N   LEU A 842      70.140  40.020  47.710  1.00  0.00           N
ATOM   2983  HN  LEU A 842      69.620  40.490  48.410  1.00  0.00           H
ATOM   2984  CA  LEU A 842      69.640  38.730  47.330  1.00  0.00           C
ATOM   2985  HA  LEU A 842      70.510  38.140  47.110  1.00  0.00           H
ATOM   2986  CB  LEU A 842      68.900  37.950  48.500  1.00  0.00           C
ATOM   2987  HB1 LEU A 842      68.640  36.990  48.010  1.00  0.00           H
ATOM   2988  HB2 LEU A 842      68.010  38.490  48.880  1.00  0.00           H
ATOM   2989  CG  LEU A 842      69.660  37.580  49.760  1.00  0.00           C
ATOM   2990  HG  LEU A 842      69.610  38.500  50.380  1.00  0.00           H
ATOM   2991  CD1 LEU A 842      68.910  36.430  50.480  1.00  0.00           C
ATOM   2992 HD11 LEU A 842      69.550  35.540  50.300  1.00  0.00           H
ATOM   2993 HD12 LEU A 842      67.900  36.220  50.080  1.00  0.00           H
ATOM   2994 HD13 LEU A 842      68.690  36.740  51.520  1.00  0.00           H
ATOM   2995  CD2 LEU A 842      71.180  37.230  49.540  1.00  0.00           C
ATOM   2996 HD21 LEU A 842      71.750  38.150  49.290  1.00  0.00           H
ATOM   2997 HD22 LEU A 842      71.230  36.500  48.700  1.00  0.00           H
ATOM   2998 HD23 LEU A 842      71.640  36.770  50.440  1.00  0.00           H
ATOM   2999  C   LEU A 842      68.970  38.640  45.990  1.00  0.00           C
ATOM   3000  O   LEU A 842      69.390  37.770  45.180  1.00  0.00           O
ATOM   3001  N   LYS A 843      68.090  39.590  45.690  1.00  0.00           N
ATOM   3002  HN  LYS A 843      67.880  40.280  46.390  1.00  0.00           H
ATOM   3003  CA  LYS A 843      67.390  39.600  44.460  1.00  0.00           C
ATOM   3004  HA  LYS A 843      66.840  38.680  44.380  1.00  0.00           H
ATOM   3005  CB  LYS A 843      66.480  40.870  44.500  1.00  0.00           C
ATOM   3006  HB1 LYS A 843      67.040  41.810  44.700  1.00  0.00           H
ATOM   3007  HB2 LYS A 843      65.670  40.690  45.240  1.00  0.00           H
ATOM   3008  CG  LYS A 843      65.670  41.050  43.230  1.00  0.00           C
ATOM   3009  HG1 LYS A 843      66.280  41.300  42.340  1.00  0.00           H
ATOM   3010  HG2 LYS A 843      65.000  41.920  43.230  1.00  0.00           H
ATOM   3011  CD  LYS A 843      64.690  39.880  42.880  1.00  0.00           C
ATOM   3012  HD1 LYS A 843      64.290  39.640  43.890  1.00  0.00           H
ATOM   3013  HD2 LYS A 843      65.280  38.990  42.580  1.00  0.00           H
ATOM   3014  CE  LYS A 843      63.690  40.300  41.880  1.00  0.00           C
ATOM   3015  HE1 LYS A 843      64.270  40.700  41.020  1.00  0.00           H
ATOM   3016  HE2 LYS A 843      63.010  41.020  42.390  1.00  0.00           H
ATOM   3017  NZ  LYS A 843      62.840  39.240  41.450  1.00  0.00           N
ATOM   3018  HZ1 LYS A 843      63.500  38.600  40.970  1.00  0.00           H
ATOM   3019  HZ2 LYS A 843      62.110  39.560  40.780  1.00  0.00           H
ATOM   3020  HZ3 LYS A 843      62.400  38.790  42.280  1.00  0.00           H
ATOM   3021  C   LYS A 843      68.340  39.850  43.250  1.00  0.00           C
ATOM   3022  O   LYS A 843      68.050  39.360  42.170  1.00  0.00           O
ATOM   3023  N   GLN A 844      69.550  40.500  43.340  1.00  0.00           N
ATOM   3024  HN  GLN A 844      69.920  40.850  44.200  1.00  0.00           H
ATOM   3025  CA  GLN A 844      70.390  40.750  42.130  1.00  0.00           C
ATOM   3026  HA  GLN A 844      69.740  41.100  41.340  1.00  0.00           H
ATOM   3027  CB  GLN A 844      71.530  41.810  42.360  1.00  0.00           C
ATOM   3028  HB1 GLN A 844      71.930  42.070  41.350  1.00  0.00           H
ATOM   3029  HB2 GLN A 844      72.290  41.340  43.010  1.00  0.00           H
ATOM   3030  CG  GLN A 844      70.990  43.070  43.060  1.00  0.00           C
ATOM   3031  HG1 GLN A 844      71.730  43.860  42.820  1.00  0.00           H
ATOM   3032  HG2 GLN A 844      70.870  42.970  44.160  1.00  0.00           H
ATOM   3033  CD  GLN A 844      69.640  43.600  42.430  1.00  0.00           C
ATOM   3034  OE1 GLN A 844      69.610  43.890  41.270  1.00  0.00           O
ATOM   3035  NE2 GLN A 844      68.530  43.810  43.210  1.00  0.00           N
ATOM   3036 HE21 GLN A 844      67.720  44.080  42.660  1.00  0.00           H
ATOM   3037 HE22 GLN A 844      68.520  43.600  44.190  1.00  0.00           H
ATOM   3038  C   GLN A 844      71.030  39.520  41.530  1.00  0.00           C
ATOM   3039  O   GLN A 844      71.560  39.590  40.390  1.00  0.00           O
ATOM   3040  N   PHE A 845      71.070  38.360  42.250  1.00  0.00           N
ATOM   3041  HN  PHE A 845      70.610  38.350  43.140  1.00  0.00           H
ATOM   3042  CA  PHE A 845      71.820  37.180  41.760  1.00  0.00           C
ATOM   3043  HA  PHE A 845      72.840  37.460  41.550  1.00  0.00           H
ATOM   3044  CB  PHE A 845      71.810  36.090  42.870  1.00  0.00           C
ATOM   3045  HB1 PHE A 845      71.960  35.040  42.550  1.00  0.00           H
ATOM   3046  HB2 PHE A 845      70.870  36.150  43.470  1.00  0.00           H
ATOM   3047  CG  PHE A 845      73.000  36.370  43.870  1.00  0.00           C
ATOM   3048  CD1 PHE A 845      72.800  37.000  45.080  1.00  0.00           C
ATOM   3049  HD1 PHE A 845      71.840  37.450  45.230  1.00  0.00           H
ATOM   3050  CE1 PHE A 845      73.870  37.280  45.990  1.00  0.00           C
ATOM   3051  HE1 PHE A 845      73.710  37.730  46.970  1.00  0.00           H
ATOM   3052  CZ  PHE A 845      75.070  36.680  45.740  1.00  0.00           C
ATOM   3053  HZ  PHE A 845      75.900  36.830  46.410  1.00  0.00           H
ATOM   3054  CD2 PHE A 845      74.310  35.990  43.540  1.00  0.00           C
ATOM   3055  HD2 PHE A 845      74.650  35.430  42.680  1.00  0.00           H
ATOM   3056  CE2 PHE A 845      75.300  36.090  44.500  1.00  0.00           C
ATOM   3057  HE2 PHE A 845      76.300  35.710  44.310  1.00  0.00           H
ATOM   3058  C   PHE A 845      71.530  36.420  40.430  1.00  0.00           C
ATOM   3059  O   PHE A 845      72.400  35.730  39.970  1.00  0.00           O
ATOM   3060  N   LYS A 846      70.340  36.600  39.820  1.00  0.00           N
ATOM   3061  HN  LYS A 846      69.670  37.290  40.100  1.00  0.00           H
ATOM   3062  CA  LYS A 846      69.760  35.790  38.800  1.00  0.00           C
ATOM   3063  HA  LYS A 846      69.590  34.900  39.390  1.00  0.00           H
ATOM   3064  CB  LYS A 846      68.310  36.400  38.540  1.00  0.00           C
ATOM   3065  HB1 LYS A 846      68.510  37.480  38.420  1.00  0.00           H
ATOM   3066  HB2 LYS A 846      67.560  36.200  39.340  1.00  0.00           H
ATOM   3067  CG  LYS A 846      67.630  35.710  37.300  1.00  0.00           C
ATOM   3068  HG1 LYS A 846      68.310  35.730  36.420  1.00  0.00           H
ATOM   3069  HG2 LYS A 846      66.670  36.190  37.020  1.00  0.00           H
ATOM   3070  CD  LYS A 846      67.040  34.230  37.500  1.00  0.00           C
ATOM   3071  HD1 LYS A 846      67.890  33.540  37.720  1.00  0.00           H
ATOM   3072  HD2 LYS A 846      66.560  33.890  36.560  1.00  0.00           H
ATOM   3073  CE  LYS A 846      66.010  34.050  38.690  1.00  0.00           C
ATOM   3074  HE1 LYS A 846      65.220  34.800  38.470  1.00  0.00           H
ATOM   3075  HE2 LYS A 846      66.510  34.150  39.680  1.00  0.00           H
ATOM   3076  NZ  LYS A 846      65.300  32.770  38.600  1.00  0.00           N
ATOM   3077  HZ1 LYS A 846      64.560  32.820  39.330  1.00  0.00           H
ATOM   3078  HZ2 LYS A 846      65.920  31.940  38.720  1.00  0.00           H
ATOM   3079  HZ3 LYS A 846      64.790  32.680  37.710  1.00  0.00           H
ATOM   3080  C   LYS A 846      70.640  35.550  37.590  1.00  0.00           C
ATOM   3081  O   LYS A 846      70.900  34.410  37.220  1.00  0.00           O
ATOM   3082  N   THR A 847      71.400  36.630  37.220  1.00  0.00           N
ATOM   3083  HN  THR A 847      71.300  37.500  37.700  1.00  0.00           H
ATOM   3084  CA  THR A 847      72.320  36.590  36.130  1.00  0.00           C
ATOM   3085  HA  THR A 847      72.100  35.710  35.540  1.00  0.00           H
ATOM   3086  CB  THR A 847      72.130  37.860  35.210  1.00  0.00           C
ATOM   3087  HB  THR A 847      72.870  37.920  34.370  1.00  0.00           H
ATOM   3088  OG1 THR A 847      72.110  39.120  35.880  1.00  0.00           O
ATOM   3089  HG1 THR A 847      71.780  38.920  36.750  1.00  0.00           H
ATOM   3090  CG2 THR A 847      70.810  37.800  34.450  1.00  0.00           C
ATOM   3091 HG21 THR A 847      70.830  36.790  33.990  1.00  0.00           H
ATOM   3092 HG22 THR A 847      70.920  38.600  33.680  1.00  0.00           H
ATOM   3093 HG23 THR A 847      69.950  38.010  35.110  1.00  0.00           H
ATOM   3094  C   THR A 847      73.860  36.520  36.430  1.00  0.00           C
ATOM   3095  O   THR A 847      74.690  36.510  35.560  1.00  0.00           O
ATOM   3096  N   LYS A 848      74.270  36.490  37.720  1.00  0.00           N
ATOM   3097  HN  LYS A 848      73.590  36.290  38.420  1.00  0.00           H
ATOM   3098  CA  LYS A 848      75.550  36.890  38.180  1.00  0.00           C
ATOM   3099  HA  LYS A 848      75.740  37.780  37.620  1.00  0.00           H
ATOM   3100  CB  LYS A 848      75.570  37.370  39.670  1.00  0.00           C
ATOM   3101  HB1 LYS A 848      76.610  37.630  39.960  1.00  0.00           H
ATOM   3102  HB2 LYS A 848      75.180  36.620  40.390  1.00  0.00           H
ATOM   3103  CG  LYS A 848      74.770  38.650  39.940  1.00  0.00           C
ATOM   3104  HG1 LYS A 848      74.710  38.790  41.040  1.00  0.00           H
ATOM   3105  HG2 LYS A 848      73.780  38.480  39.470  1.00  0.00           H
ATOM   3106  CD  LYS A 848      75.360  39.940  39.240  1.00  0.00           C
ATOM   3107  HD1 LYS A 848      76.430  39.840  38.960  1.00  0.00           H
ATOM   3108  HD2 LYS A 848      75.280  40.740  40.000  1.00  0.00           H
ATOM   3109  CE  LYS A 848      74.470  40.270  38.040  1.00  0.00           C
ATOM   3110  HE1 LYS A 848      73.410  40.170  38.330  1.00  0.00           H
ATOM   3111  HE2 LYS A 848      74.630  39.620  37.160  1.00  0.00           H
ATOM   3112  NZ  LYS A 848      74.750  41.700  37.590  1.00  0.00           N
ATOM   3113  HZ1 LYS A 848      75.020  42.310  38.390  1.00  0.00           H
ATOM   3114  HZ2 LYS A 848      73.920  42.150  37.160  1.00  0.00           H
ATOM   3115  HZ3 LYS A 848      75.600  41.680  37.000  1.00  0.00           H
ATOM   3116  C   LYS A 848      76.730  35.930  37.910  1.00  0.00           C
ATOM   3117  O   LYS A 848      76.640  34.720  38.130  1.00  0.00           O
ATOM   3118  N   ARG A 849      77.880  36.440  37.390  1.00  0.00           N
ATOM   3119  HN  ARG A 849      78.060  37.410  37.230  1.00  0.00           H
ATOM   3120  CA  ARG A 849      79.020  35.640  37.110  1.00  0.00           C
ATOM   3121  HA  ARG A 849      78.590  34.800  36.580  1.00  0.00           H
ATOM   3122  CB  ARG A 849      80.040  36.300  36.110  1.00  0.00           C
ATOM   3123  HB1 ARG A 849      79.420  36.600  35.240  1.00  0.00           H
ATOM   3124  HB2 ARG A 849      80.800  35.570  35.750  1.00  0.00           H
ATOM   3125  CG  ARG A 849      80.790  37.530  36.640  1.00  0.00           C
ATOM   3126  HG1 ARG A 849      81.300  37.180  37.570  1.00  0.00           H
ATOM   3127  HG2 ARG A 849      80.030  38.240  37.030  1.00  0.00           H
ATOM   3128  CD  ARG A 849      81.640  38.280  35.600  1.00  0.00           C
ATOM   3129  HD1 ARG A 849      81.040  38.490  34.690  1.00  0.00           H
ATOM   3130  HD2 ARG A 849      82.570  37.770  35.300  1.00  0.00           H
ATOM   3131  NE  ARG A 849      82.160  39.480  36.350  1.00  0.00           N
ATOM   3132  HE  ARG A 849      81.890  39.650  37.300  1.00  0.00           H
ATOM   3133  CZ  ARG A 849      82.460  40.590  35.770  1.00  0.00           C
ATOM   3134  NH1 ARG A 849      82.650  40.660  34.460  1.00  0.00           N
ATOM   3135 HH11 ARG A 849      82.940  39.770  34.100  1.00  0.00           H
ATOM   3136 HH12 ARG A 849      82.960  41.480  33.980  1.00  0.00           H
ATOM   3137  NH2 ARG A 849      82.650  41.630  36.520  1.00  0.00           N
ATOM   3138 HH21 ARG A 849      82.560  41.580  37.510  1.00  0.00           H
ATOM   3139 HH22 ARG A 849      83.070  42.440  36.090  1.00  0.00           H
ATOM   3140  C   ARG A 849      79.730  34.910  38.250  1.00  0.00           C
ATOM   3141  O   ARG A 849      79.950  35.480  39.370  1.00  0.00           O
ATOM   3142  N   TYR A 850      79.970  33.660  38.020  1.00  0.00           N
ATOM   3143  HN  TYR A 850      79.590  33.280  37.180  1.00  0.00           H
ATOM   3144  CA  TYR A 850      80.850  32.640  38.630  1.00  0.00           C
ATOM   3145  HA  TYR A 850      81.070  31.910  37.860  1.00  0.00           H
ATOM   3146  CB  TYR A 850      82.160  33.180  39.120  1.00  0.00           C
ATOM   3147  HB1 TYR A 850      82.740  32.430  39.690  1.00  0.00           H
ATOM   3148  HB2 TYR A 850      82.000  34.020  39.830  1.00  0.00           H
ATOM   3149  CG  TYR A 850      83.000  33.590  37.920  1.00  0.00           C
ATOM   3150  CD1 TYR A 850      83.190  34.970  37.570  1.00  0.00           C
ATOM   3151  HD1 TYR A 850      82.870  35.670  38.320  1.00  0.00           H
ATOM   3152  CE1 TYR A 850      83.850  35.380  36.430  1.00  0.00           C
ATOM   3153  HE1 TYR A 850      83.940  36.430  36.220  1.00  0.00           H
ATOM   3154  CZ  TYR A 850      84.270  34.400  35.510  1.00  0.00           C
ATOM   3155  OH  TYR A 850      84.720  34.780  34.240  1.00  0.00           O
ATOM   3156  HH  TYR A 850      85.270  34.050  33.940  1.00  0.00           H
ATOM   3157  CD2 TYR A 850      83.490  32.640  37.010  1.00  0.00           C
ATOM   3158  HD2 TYR A 850      83.280  31.610  37.180  1.00  0.00           H
ATOM   3159  CE2 TYR A 850      84.140  33.040  35.870  1.00  0.00           C
ATOM   3160  HE2 TYR A 850      84.490  32.330  35.120  1.00  0.00           H
ATOM   3161  C   TYR A 850      80.170  31.920  39.770  1.00  0.00           C
ATOM   3162  O   TYR A 850      80.830  31.240  40.570  1.00  0.00           O
ATOM   3163  N   PHE A 851      78.800  31.970  39.890  1.00  0.00           N
ATOM   3164  HN  PHE A 851      78.310  32.660  39.370  1.00  0.00           H
ATOM   3165  CA  PHE A 851      78.040  31.290  40.990  1.00  0.00           C
ATOM   3166  HA  PHE A 851      78.690  30.720  41.650  1.00  0.00           H
ATOM   3167  CB  PHE A 851      77.350  32.350  41.910  1.00  0.00           C
ATOM   3168  HB1 PHE A 851      76.620  31.850  42.580  1.00  0.00           H
ATOM   3169  HB2 PHE A 851      76.850  33.180  41.380  1.00  0.00           H
ATOM   3170  CG  PHE A 851      78.350  33.020  42.780  1.00  0.00           C
ATOM   3171  CD1 PHE A 851      78.810  32.370  43.950  1.00  0.00           C
ATOM   3172  HD1 PHE A 851      78.470  31.410  44.260  1.00  0.00           H
ATOM   3173  CE1 PHE A 851      79.610  33.060  44.890  1.00  0.00           C
ATOM   3174  HE1 PHE A 851      79.930  32.670  45.840  1.00  0.00           H
ATOM   3175  CZ  PHE A 851      80.060  34.330  44.550  1.00  0.00           C
ATOM   3176  HZ  PHE A 851      80.720  34.820  45.240  1.00  0.00           H
ATOM   3177  CD2 PHE A 851      78.820  34.340  42.470  1.00  0.00           C
ATOM   3178  HD2 PHE A 851      78.490  34.860  41.570  1.00  0.00           H
ATOM   3179  CE2 PHE A 851      79.730  35.010  43.330  1.00  0.00           C
ATOM   3180  HE2 PHE A 851      80.160  35.940  43.020  1.00  0.00           H
ATOM   3181  C   PHE A 851      77.030  30.320  40.350  1.00  0.00           C
ATOM   3182  O   PHE A 851      76.370  30.750  39.370  1.00  0.00           O
ATOM   3183  N   PRO A 852      76.810  29.070  40.780  1.00  0.00           N
ATOM   3184  CD  PRO A 852      77.540  28.460  41.860  1.00  0.00           C
ATOM   3185  HD1 PRO A 852      77.600  29.230  42.660  1.00  0.00           H
ATOM   3186  HD2 PRO A 852      78.570  28.310  41.470  1.00  0.00           H
ATOM   3187  CA  PRO A 852      76.120  28.050  39.980  1.00  0.00           C
ATOM   3188  HA  PRO A 852      76.710  27.970  39.080  1.00  0.00           H
ATOM   3189  CB  PRO A 852      76.390  26.760  40.780  1.00  0.00           C
ATOM   3190  HB1 PRO A 852      77.280  26.300  40.310  1.00  0.00           H
ATOM   3191  HB2 PRO A 852      75.570  26.010  40.720  1.00  0.00           H
ATOM   3192  CG  PRO A 852      76.750  27.220  42.170  1.00  0.00           C
ATOM   3193  HG1 PRO A 852      75.900  27.510  42.830  1.00  0.00           H
ATOM   3194  HG2 PRO A 852      77.400  26.540  42.750  1.00  0.00           H
ATOM   3195  C   PRO A 852      74.680  28.360  39.560  1.00  0.00           C
ATOM   3196  O   PRO A 852      74.010  29.040  40.440  1.00  0.00           O
ATOM   3197  N   THR A 853      74.300  27.970  38.330  1.00  0.00           N
ATOM   3198  HN  THR A 853      74.970  27.500  37.790  1.00  0.00           H
ATOM   3199  CA  THR A 853      73.160  28.500  37.660  1.00  0.00           C
ATOM   3200  HA  THR A 853      73.340  29.570  37.600  1.00  0.00           H
ATOM   3201  CB  THR A 853      72.980  27.920  36.260  1.00  0.00           C
ATOM   3202  HB  THR A 853      72.920  26.800  36.270  1.00  0.00           H
ATOM   3203  OG1 THR A 853      74.180  28.230  35.530  1.00  0.00           O
ATOM   3204  HG1 THR A 853      74.830  27.520  35.610  1.00  0.00           H
ATOM   3205  CG2 THR A 853      71.760  28.590  35.500  1.00  0.00           C
ATOM   3206 HG21 THR A 853      71.970  28.120  34.510  1.00  0.00           H
ATOM   3207 HG22 THR A 853      71.950  29.680  35.460  1.00  0.00           H
ATOM   3208 HG23 THR A 853      70.750  28.230  35.790  1.00  0.00           H
ATOM   3209  C   THR A 853      71.840  28.360  38.430  1.00  0.00           C
ATOM   3210  O   THR A 853      71.090  29.300  38.610  1.00  0.00           O
ATOM   3211  N   LYS A 854      71.530  27.170  38.900  1.00  0.00           N
ATOM   3212  HN  LYS A 854      72.230  26.460  38.910  1.00  0.00           H
ATOM   3213  CA  LYS A 854      70.230  26.860  39.490  1.00  0.00           C
ATOM   3214  HA  LYS A 854      69.500  27.500  39.020  1.00  0.00           H
ATOM   3215  CB  LYS A 854      69.770  25.420  39.260  1.00  0.00           C
ATOM   3216  HB1 LYS A 854      68.930  25.160  39.940  1.00  0.00           H
ATOM   3217  HB2 LYS A 854      70.500  24.640  39.580  1.00  0.00           H
ATOM   3218  CG  LYS A 854      69.420  25.080  37.810  1.00  0.00           C
ATOM   3219  HG1 LYS A 854      68.860  24.110  37.770  1.00  0.00           H
ATOM   3220  HG2 LYS A 854      70.280  25.200  37.130  1.00  0.00           H
ATOM   3221  CD  LYS A 854      68.310  26.030  37.260  1.00  0.00           C
ATOM   3222  HD1 LYS A 854      68.760  26.850  36.660  1.00  0.00           H
ATOM   3223  HD2 LYS A 854      67.780  26.560  38.070  1.00  0.00           H
ATOM   3224  CE  LYS A 854      67.340  25.340  36.260  1.00  0.00           C
ATOM   3225  HE1 LYS A 854      67.060  24.400  36.790  1.00  0.00           H
ATOM   3226  HE2 LYS A 854      67.770  25.130  35.260  1.00  0.00           H
ATOM   3227  NZ  LYS A 854      66.110  26.190  36.090  1.00  0.00           N
ATOM   3228  HZ1 LYS A 854      66.350  27.070  35.610  1.00  0.00           H
ATOM   3229  HZ2 LYS A 854      65.680  26.420  37.010  1.00  0.00           H
ATOM   3230  HZ3 LYS A 854      65.350  25.680  35.590  1.00  0.00           H
ATOM   3231  C   LYS A 854      70.170  27.240  40.950  1.00  0.00           C
ATOM   3232  O   LYS A 854      69.090  27.450  41.500  1.00  0.00           O
ATOM   3233  N   VAL A 855      71.340  27.500  41.550  1.00  0.00           N
ATOM   3234  HN  VAL A 855      72.190  27.280  41.060  1.00  0.00           H
ATOM   3235  CA  VAL A 855      71.460  28.180  42.830  1.00  0.00           C
ATOM   3236  HA  VAL A 855      70.700  27.840  43.520  1.00  0.00           H
ATOM   3237  CB  VAL A 855      72.790  27.860  43.580  1.00  0.00           C
ATOM   3238  HB  VAL A 855      73.620  28.420  43.100  1.00  0.00           H
ATOM   3239  CG1 VAL A 855      72.740  28.410  45.050  1.00  0.00           C
ATOM   3240 HG11 VAL A 855      73.740  28.220  45.500  1.00  0.00           H
ATOM   3241 HG12 VAL A 855      71.920  27.750  45.430  1.00  0.00           H
ATOM   3242 HG13 VAL A 855      72.580  29.510  45.080  1.00  0.00           H
ATOM   3243  CG2 VAL A 855      73.150  26.360  43.610  1.00  0.00           C
ATOM   3244 HG21 VAL A 855      74.180  26.190  43.970  1.00  0.00           H
ATOM   3245 HG22 VAL A 855      73.030  25.930  42.590  1.00  0.00           H
ATOM   3246 HG23 VAL A 855      72.450  25.780  44.250  1.00  0.00           H
ATOM   3247  C   VAL A 855      71.290  29.670  42.710  1.00  0.00           C
ATOM   3248  O   VAL A 855      70.450  30.180  43.440  1.00  0.00           O
ATOM   3249  N   ARG A 856      72.040  30.360  41.840  1.00  0.00           N
ATOM   3250  HN  ARG A 856      72.750  29.980  41.250  1.00  0.00           H
ATOM   3251  CA  ARG A 856      72.030  31.800  41.700  1.00  0.00           C
ATOM   3252  HA  ARG A 856      72.180  32.270  42.660  1.00  0.00           H
ATOM   3253  CB  ARG A 856      73.180  32.410  40.810  1.00  0.00           C
ATOM   3254  HB1 ARG A 856      74.020  31.720  41.060  1.00  0.00           H
ATOM   3255  HB2 ARG A 856      73.440  33.460  41.070  1.00  0.00           H
ATOM   3256  CG  ARG A 856      72.820  32.440  39.270  1.00  0.00           C
ATOM   3257  HG1 ARG A 856      71.930  33.100  39.170  1.00  0.00           H
ATOM   3258  HG2 ARG A 856      72.680  31.440  38.820  1.00  0.00           H
ATOM   3259  CD  ARG A 856      74.000  33.120  38.480  1.00  0.00           C
ATOM   3260  HD1 ARG A 856      74.880  32.450  38.500  1.00  0.00           H
ATOM   3261  HD2 ARG A 856      74.310  34.110  38.890  1.00  0.00           H
ATOM   3262  NE  ARG A 856      73.540  33.280  37.020  1.00  0.00           N
ATOM   3263  HE  ARG A 856      72.620  33.610  36.840  1.00  0.00           H
ATOM   3264  CZ  ARG A 856      74.310  33.270  35.960  1.00  0.00           C
ATOM   3265  NH1 ARG A 856      75.600  33.280  36.030  1.00  0.00           N
ATOM   3266 HH11 ARG A 856      75.900  33.600  36.930  1.00  0.00           H
ATOM   3267 HH12 ARG A 856      76.170  33.630  35.280  1.00  0.00           H
ATOM   3268  NH2 ARG A 856      73.740  33.320  34.760  1.00  0.00           N
ATOM   3269 HH21 ARG A 856      74.390  33.310  33.990  1.00  0.00           H
ATOM   3270 HH22 ARG A 856      72.800  32.970  34.680  1.00  0.00           H
ATOM   3271  C   ARG A 856      70.720  32.310  41.170  1.00  0.00           C
ATOM   3272  O   ARG A 856      70.310  33.460  41.460  1.00  0.00           O
ATOM   3273  N   SER A 857      70.020  31.540  40.400  1.00  0.00           N
ATOM   3274  HN  SER A 857      70.520  30.720  40.110  1.00  0.00           H
ATOM   3275  CA  SER A 857      68.620  31.700  40.090  1.00  0.00           C
ATOM   3276  HA  SER A 857      68.380  32.690  39.730  1.00  0.00           H
ATOM   3277  CB  SER A 857      68.240  30.660  39.000  1.00  0.00           C
ATOM   3278  HB1 SER A 857      68.670  29.660  39.260  1.00  0.00           H
ATOM   3279  HB2 SER A 857      68.710  30.950  38.030  1.00  0.00           H
ATOM   3280  OG  SER A 857      66.850  30.500  38.750  1.00  0.00           O
ATOM   3281  HG1 SER A 857      66.770  29.910  37.980  1.00  0.00           H
ATOM   3282  C   SER A 857      67.620  31.600  41.230  1.00  0.00           C
ATOM   3283  O   SER A 857      66.610  32.390  41.340  1.00  0.00           O
ATOM   3284  N   THR A 858      67.840  30.690  42.220  1.00  0.00           N
ATOM   3285  HN  THR A 858      68.630  30.080  42.320  1.00  0.00           H
ATOM   3286  CA  THR A 858      66.890  30.470  43.310  1.00  0.00           C
ATOM   3287  HA  THR A 858      65.980  30.960  42.990  1.00  0.00           H
ATOM   3288  CB  THR A 858      66.680  28.930  43.590  1.00  0.00           C
ATOM   3289  HB  THR A 858      66.120  28.870  44.550  1.00  0.00           H
ATOM   3290  OG1 THR A 858      67.940  28.230  43.830  1.00  0.00           O
ATOM   3291  HG1 THR A 858      68.310  27.930  43.000  1.00  0.00           H
ATOM   3292  CG2 THR A 858      65.910  28.080  42.580  1.00  0.00           C
ATOM   3293 HG21 THR A 858      65.960  27.010  42.870  1.00  0.00           H
ATOM   3294 HG22 THR A 858      66.440  28.090  41.610  1.00  0.00           H
ATOM   3295 HG23 THR A 858      64.870  28.390  42.390  1.00  0.00           H
ATOM   3296  C   THR A 858      67.140  31.210  44.640  1.00  0.00           C
ATOM   3297  O   THR A 858      66.190  31.650  45.240  1.00  0.00           O
ATOM   3298  N   ILE A 859      68.430  31.530  44.960  1.00  0.00           N
ATOM   3299  HN  ILE A 859      69.150  31.090  44.420  1.00  0.00           H
ATOM   3300  CA  ILE A 859      68.710  32.620  45.950  1.00  0.00           C
ATOM   3301  HA  ILE A 859      68.250  32.450  46.910  1.00  0.00           H
ATOM   3302  CB  ILE A 859      70.240  32.790  46.340  1.00  0.00           C
ATOM   3303  HB  ILE A 859      70.340  33.520  47.160  1.00  0.00           H
ATOM   3304  CG2 ILE A 859      70.630  31.440  46.920  1.00  0.00           C
ATOM   3305 HG21 ILE A 859      70.770  30.730  46.080  1.00  0.00           H
ATOM   3306 HG22 ILE A 859      69.800  30.980  47.510  1.00  0.00           H
ATOM   3307 HG23 ILE A 859      71.550  31.400  47.550  1.00  0.00           H
ATOM   3308  CG1 ILE A 859      71.070  33.230  45.120  1.00  0.00           C
ATOM   3309 HG11 ILE A 859      70.810  34.310  45.010  1.00  0.00           H
ATOM   3310 HG12 ILE A 859      70.780  32.650  44.210  1.00  0.00           H
ATOM   3311  CD  ILE A 859      72.590  33.190  45.460  1.00  0.00           C
ATOM   3312  HD1 ILE A 859      72.890  32.200  45.860  1.00  0.00           H
ATOM   3313  HD2 ILE A 859      72.990  33.950  46.170  1.00  0.00           H
ATOM   3314  HD3 ILE A 859      73.290  33.320  44.600  1.00  0.00           H
ATOM   3315  C   ILE A 859      68.060  33.960  45.580  1.00  0.00           C
ATOM   3316  O   ILE A 859      67.550  34.700  46.420  1.00  0.00           O
ATOM   3317  N   SER A 860      68.090  34.310  44.280  1.00  0.00           N
ATOM   3318  HN  SER A 860      68.580  33.760  43.630  1.00  0.00           H
ATOM   3319  CA  SER A 860      67.370  35.460  43.710  1.00  0.00           C
ATOM   3320  HA  SER A 860      67.820  36.340  44.170  1.00  0.00           H
ATOM   3321  CB  SER A 860      67.710  35.610  42.190  1.00  0.00           C
ATOM   3322  HB1 SER A 860      67.630  34.610  41.690  1.00  0.00           H
ATOM   3323  HB2 SER A 860      68.800  35.780  42.290  1.00  0.00           H
ATOM   3324  OG  SER A 860      67.080  36.710  41.500  1.00  0.00           O
ATOM   3325  HG1 SER A 860      67.240  37.550  41.960  1.00  0.00           H
ATOM   3326  C   SER A 860      65.860  35.490  43.930  1.00  0.00           C
ATOM   3327  O   SER A 860      65.260  36.480  44.360  1.00  0.00           O
ATOM   3328  N   ASP A 861      65.220  34.440  43.510  1.00  0.00           N
ATOM   3329  HN  ASP A 861      65.670  33.620  43.160  1.00  0.00           H
ATOM   3330  CA  ASP A 861      63.760  34.250  43.500  1.00  0.00           C
ATOM   3331  HA  ASP A 861      63.290  35.110  43.050  1.00  0.00           H
ATOM   3332  CB  ASP A 861      63.420  32.910  42.770  1.00  0.00           C
ATOM   3333  HB1 ASP A 861      62.430  32.520  43.080  1.00  0.00           H
ATOM   3334  HB2 ASP A 861      64.110  32.090  43.040  1.00  0.00           H
ATOM   3335  CG  ASP A 861      63.510  33.130  41.260  1.00  0.00           C
ATOM   3336  OD1 ASP A 861      63.350  32.210  40.470  1.00  0.00           O
ATOM   3337  OD2 ASP A 861      63.490  34.400  40.920  1.00  0.00           O
ATOM   3338  C   ASP A 861      63.210  34.290  44.900  1.00  0.00           C
ATOM   3339  O   ASP A 861      62.280  35.000  45.150  1.00  0.00           O
ATOM   3340  N   PHE A 862      63.820  33.610  45.880  1.00  0.00           N
ATOM   3341  HN  PHE A 862      64.740  33.260  45.700  1.00  0.00           H
ATOM   3342  CA  PHE A 862      63.210  33.570  47.190  1.00  0.00           C
ATOM   3343  HA  PHE A 862      62.170  33.830  47.140  1.00  0.00           H
ATOM   3344  CB  PHE A 862      63.350  32.190  47.840  1.00  0.00           C
ATOM   3345  HB1 PHE A 862      63.010  32.240  48.900  1.00  0.00           H
ATOM   3346  HB2 PHE A 862      64.400  31.850  47.820  1.00  0.00           H
ATOM   3347  CG  PHE A 862      62.550  31.130  47.150  1.00  0.00           C
ATOM   3348  CD1 PHE A 862      61.400  30.640  47.810  1.00  0.00           C
ATOM   3349  HD1 PHE A 862      61.000  31.120  48.690  1.00  0.00           H
ATOM   3350  CE1 PHE A 862      60.630  29.630  47.240  1.00  0.00           C
ATOM   3351  HE1 PHE A 862      59.880  29.170  47.850  1.00  0.00           H
ATOM   3352  CZ  PHE A 862      60.920  29.070  45.960  1.00  0.00           C
ATOM   3353  HZ  PHE A 862      60.310  28.280  45.540  1.00  0.00           H
ATOM   3354  CD2 PHE A 862      62.920  30.450  45.950  1.00  0.00           C
ATOM   3355  HD2 PHE A 862      63.860  30.730  45.500  1.00  0.00           H
ATOM   3356  CE2 PHE A 862      62.100  29.500  45.290  1.00  0.00           C
ATOM   3357  HE2 PHE A 862      62.320  28.970  44.370  1.00  0.00           H
ATOM   3358  C   PHE A 862      63.800  34.620  48.170  1.00  0.00           C
ATOM   3359  O   PHE A 862      63.830  34.430  49.370  1.00  0.00           O
ATOM   3360  N   ALA A 863      64.250  35.770  47.670  1.00  0.00           N
ATOM   3361  HN  ALA A 863      64.260  35.850  46.680  1.00  0.00           H
ATOM   3362  CA  ALA A 863      65.080  36.760  48.340  1.00  0.00           C
ATOM   3363  HA  ALA A 863      66.010  36.230  48.480  1.00  0.00           H
ATOM   3364  CB  ALA A 863      65.320  37.850  47.300  1.00  0.00           C
ATOM   3365  HB1 ALA A 863      65.760  38.730  47.810  1.00  0.00           H
ATOM   3366  HB2 ALA A 863      64.320  38.250  47.030  1.00  0.00           H
ATOM   3367  HB3 ALA A 863      65.800  37.480  46.370  1.00  0.00           H
ATOM   3368  C   ALA A 863      64.430  37.220  49.600  1.00  0.00           C
ATOM   3369  O   ALA A 863      65.030  37.240  50.680  1.00  0.00           O
ATOM   3370  N   VAL A 864      63.090  37.500  49.660  1.00  0.00           N
ATOM   3371  HN  VAL A 864      62.520  37.470  48.850  1.00  0.00           H
ATOM   3372  CA  VAL A 864      62.480  37.760  50.940  1.00  0.00           C
ATOM   3373  HA  VAL A 864      62.970  38.600  51.410  1.00  0.00           H
ATOM   3374  CB  VAL A 864      61.070  38.380  50.870  1.00  0.00           C
ATOM   3375  HB  VAL A 864      60.430  37.770  50.200  1.00  0.00           H
ATOM   3376  CG1 VAL A 864      60.330  38.360  52.250  1.00  0.00           C
ATOM   3377 HG11 VAL A 864      61.050  38.680  53.030  1.00  0.00           H
ATOM   3378 HG12 VAL A 864      59.780  37.430  52.470  1.00  0.00           H
ATOM   3379 HG13 VAL A 864      59.540  39.110  52.060  1.00  0.00           H
ATOM   3380  CG2 VAL A 864      61.230  39.820  50.350  1.00  0.00           C
ATOM   3381 HG21 VAL A 864      61.490  39.720  49.280  1.00  0.00           H
ATOM   3382 HG22 VAL A 864      61.950  40.470  50.900  1.00  0.00           H
ATOM   3383 HG23 VAL A 864      60.200  40.210  50.480  1.00  0.00           H
ATOM   3384  C   VAL A 864      62.500  36.700  51.990  1.00  0.00           C
ATOM   3385  O   VAL A 864      62.830  36.950  53.190  1.00  0.00           O
ATOM   3386  N   PHE A 865      62.030  35.500  51.520  1.00  0.00           N
ATOM   3387  HN  PHE A 865      61.670  35.420  50.610  1.00  0.00           H
ATOM   3388  CA  PHE A 865      61.990  34.340  52.370  1.00  0.00           C
ATOM   3389  HA  PHE A 865      61.330  34.530  53.200  1.00  0.00           H
ATOM   3390  CB  PHE A 865      61.410  33.090  51.560  1.00  0.00           C
ATOM   3391  HB1 PHE A 865      61.780  33.220  50.520  1.00  0.00           H
ATOM   3392  HB2 PHE A 865      60.300  33.220  51.490  1.00  0.00           H
ATOM   3393  CG  PHE A 865      61.590  31.710  52.130  1.00  0.00           C
ATOM   3394  CD1 PHE A 865      61.260  31.280  53.490  1.00  0.00           C
ATOM   3395  HD1 PHE A 865      60.590  31.920  54.020  1.00  0.00           H
ATOM   3396  CE1 PHE A 865      61.630  30.030  53.940  1.00  0.00           C
ATOM   3397  HE1 PHE A 865      61.160  29.740  54.870  1.00  0.00           H
ATOM   3398  CZ  PHE A 865      62.380  29.100  53.180  1.00  0.00           C
ATOM   3399  HZ  PHE A 865      62.620  28.120  53.570  1.00  0.00           H
ATOM   3400  CD2 PHE A 865      62.360  30.740  51.430  1.00  0.00           C
ATOM   3401  HD2 PHE A 865      62.660  31.020  50.440  1.00  0.00           H
ATOM   3402  CE2 PHE A 865      62.740  29.500  51.920  1.00  0.00           C
ATOM   3403  HE2 PHE A 865      63.370  28.850  51.330  1.00  0.00           H
ATOM   3404  C   PHE A 865      63.380  34.020  52.910  1.00  0.00           C
ATOM   3405  O   PHE A 865      63.540  33.860  54.160  1.00  0.00           O
ATOM   3406  N   LEU A 866      64.390  34.000  52.020  1.00  0.00           N
ATOM   3407  HN  LEU A 866      64.290  34.090  51.030  1.00  0.00           H
ATOM   3408  CA  LEU A 866      65.740  33.860  52.520  1.00  0.00           C
ATOM   3409  HA  LEU A 866      65.750  32.960  53.130  1.00  0.00           H
ATOM   3410  CB  LEU A 866      66.710  33.610  51.320  1.00  0.00           C
ATOM   3411  HB1 LEU A 866      67.770  33.580  51.640  1.00  0.00           H
ATOM   3412  HB2 LEU A 866      66.590  34.430  50.570  1.00  0.00           H
ATOM   3413  CG  LEU A 866      66.320  32.240  50.650  1.00  0.00           C
ATOM   3414  HG  LEU A 866      65.240  32.230  50.440  1.00  0.00           H
ATOM   3415  CD1 LEU A 866      67.040  32.100  49.320  1.00  0.00           C
ATOM   3416 HD11 LEU A 866      66.600  32.910  48.690  1.00  0.00           H
ATOM   3417 HD12 LEU A 866      66.830  31.150  48.780  1.00  0.00           H
ATOM   3418 HD13 LEU A 866      68.120  32.340  49.400  1.00  0.00           H
ATOM   3419  CD2 LEU A 866      66.720  31.000  51.530  1.00  0.00           C
ATOM   3420 HD21 LEU A 866      66.280  31.100  52.540  1.00  0.00           H
ATOM   3421 HD22 LEU A 866      67.830  31.130  51.500  1.00  0.00           H
ATOM   3422 HD23 LEU A 866      66.420  30.030  51.070  1.00  0.00           H
ATOM   3423  C   LEU A 866      66.160  34.990  53.550  1.00  0.00           C
ATOM   3424  O   LEU A 866      66.780  34.750  54.560  1.00  0.00           O
ATOM   3425  N   THR A 867      65.750  36.280  53.280  1.00  0.00           N
ATOM   3426  HN  THR A 867      65.210  36.550  52.490  1.00  0.00           H
ATOM   3427  CA  THR A 867      66.140  37.410  54.140  1.00  0.00           C
ATOM   3428  HA  THR A 867      67.210  37.370  54.170  1.00  0.00           H
ATOM   3429  CB  THR A 867      65.740  38.710  53.520  1.00  0.00           C
ATOM   3430  HB  THR A 867      64.650  38.780  53.370  1.00  0.00           H
ATOM   3431  OG1 THR A 867      66.340  38.830  52.220  1.00  0.00           O
ATOM   3432  HG1 THR A 867      65.970  38.160  51.640  1.00  0.00           H
ATOM   3433  CG2 THR A 867      66.130  39.890  54.430  1.00  0.00           C
ATOM   3434 HG21 THR A 867      65.580  39.850  55.390  1.00  0.00           H
ATOM   3435 HG22 THR A 867      65.850  40.810  53.870  1.00  0.00           H
ATOM   3436 HG23 THR A 867      67.230  39.980  54.600  1.00  0.00           H
ATOM   3437  C   THR A 867      65.580  37.300  55.520  1.00  0.00           C
ATOM   3438  O   THR A 867      66.250  37.490  56.530  1.00  0.00           O
ATOM   3439  N   ILE A 868      64.280  36.880  55.650  1.00  0.00           N
ATOM   3440  HN  ILE A 868      63.750  36.590  54.850  1.00  0.00           H
ATOM   3441  CA  ILE A 868      63.700  36.480  56.930  1.00  0.00           C
ATOM   3442  HA  ILE A 868      63.820  37.390  57.510  1.00  0.00           H
ATOM   3443  CB  ILE A 868      62.170  36.060  56.890  1.00  0.00           C
ATOM   3444  HB  ILE A 868      62.140  35.060  56.400  1.00  0.00           H
ATOM   3445  CG2 ILE A 868      61.610  35.850  58.310  1.00  0.00           C
ATOM   3446 HG21 ILE A 868      60.510  35.790  58.230  1.00  0.00           H
ATOM   3447 HG22 ILE A 868      61.890  36.600  59.070  1.00  0.00           H
ATOM   3448 HG23 ILE A 868      61.890  34.830  58.670  1.00  0.00           H
ATOM   3449  CG1 ILE A 868      61.340  37.050  56.070  1.00  0.00           C
ATOM   3450 HG11 ILE A 868      61.910  37.320  55.150  1.00  0.00           H
ATOM   3451 HG12 ILE A 868      61.140  37.940  56.710  1.00  0.00           H
ATOM   3452  CD  ILE A 868      60.050  36.480  55.470  1.00  0.00           C
ATOM   3453  HD1 ILE A 868      59.710  37.220  54.720  1.00  0.00           H
ATOM   3454  HD2 ILE A 868      59.320  36.190  56.260  1.00  0.00           H
ATOM   3455  HD3 ILE A 868      60.240  35.500  54.980  1.00  0.00           H
ATOM   3456  C   ILE A 868      64.520  35.360  57.640  1.00  0.00           C
ATOM   3457  O   ILE A 868      64.980  35.520  58.740  1.00  0.00           O
ATOM   3458  N   VAL A 869      64.850  34.290  56.860  1.00  0.00           N
ATOM   3459  HN  VAL A 869      64.520  34.250  55.910  1.00  0.00           H
ATOM   3460  CA  VAL A 869      65.700  33.200  57.250  1.00  0.00           C
ATOM   3461  HA  VAL A 869      65.090  32.790  58.050  1.00  0.00           H
ATOM   3462  CB  VAL A 869      65.670  32.010  56.210  1.00  0.00           C
ATOM   3463  HB  VAL A 869      65.690  32.340  55.150  1.00  0.00           H
ATOM   3464  CG1 VAL A 869      66.830  31.070  56.250  1.00  0.00           C
ATOM   3465 HG11 VAL A 869      66.710  30.170  55.630  1.00  0.00           H
ATOM   3466 HG12 VAL A 869      67.040  30.890  57.330  1.00  0.00           H
ATOM   3467 HG13 VAL A 869      67.620  31.700  55.790  1.00  0.00           H
ATOM   3468  CG2 VAL A 869      64.420  31.140  56.450  1.00  0.00           C
ATOM   3469 HG21 VAL A 869      64.330  30.660  57.450  1.00  0.00           H
ATOM   3470 HG22 VAL A 869      64.170  30.350  55.700  1.00  0.00           H
ATOM   3471 HG23 VAL A 869      63.540  31.800  56.360  1.00  0.00           H
ATOM   3472  C   VAL A 869      67.130  33.580  57.730  1.00  0.00           C
ATOM   3473  O   VAL A 869      67.640  33.220  58.820  1.00  0.00           O
ATOM   3474  N   ILE A 870      67.850  34.480  57.010  1.00  0.00           N
ATOM   3475  HN  ILE A 870      67.390  34.880  56.230  1.00  0.00           H
ATOM   3476  CA  ILE A 870      69.180  34.870  57.430  1.00  0.00           C
ATOM   3477  HA  ILE A 870      69.690  33.990  57.830  1.00  0.00           H
ATOM   3478  CB  ILE A 870      69.930  35.450  56.240  1.00  0.00           C
ATOM   3479  HB  ILE A 870      69.230  36.130  55.690  1.00  0.00           H
ATOM   3480  CG2 ILE A 870      71.170  36.380  56.640  1.00  0.00           C
ATOM   3481 HG21 ILE A 870      70.820  37.400  56.880  1.00  0.00           H
ATOM   3482 HG22 ILE A 870      71.810  36.420  55.720  1.00  0.00           H
ATOM   3483 HG23 ILE A 870      71.870  36.020  57.430  1.00  0.00           H
ATOM   3484  CG1 ILE A 870      70.270  34.470  55.080  1.00  0.00           C
ATOM   3485 HG11 ILE A 870      69.440  33.740  54.980  1.00  0.00           H
ATOM   3486 HG12 ILE A 870      71.250  34.010  55.300  1.00  0.00           H
ATOM   3487  CD  ILE A 870      70.390  35.060  53.650  1.00  0.00           C
ATOM   3488  HD1 ILE A 870      70.960  36.010  53.720  1.00  0.00           H
ATOM   3489  HD2 ILE A 870      69.350  35.310  53.360  1.00  0.00           H
ATOM   3490  HD3 ILE A 870      70.960  34.510  52.890  1.00  0.00           H
ATOM   3491  C   ILE A 870      69.140  35.780  58.560  1.00  0.00           C
ATOM   3492  O   ILE A 870      69.960  35.690  59.500  1.00  0.00           O
ATOM   3493  N   MET A 871      68.140  36.650  58.660  1.00  0.00           N
ATOM   3494  HN  MET A 871      67.440  36.680  57.950  1.00  0.00           H
ATOM   3495  CA  MET A 871      67.930  37.540  59.790  1.00  0.00           C
ATOM   3496  HA  MET A 871      68.940  37.820  60.060  1.00  0.00           H
ATOM   3497  CB  MET A 871      66.970  38.740  59.570  1.00  0.00           C
ATOM   3498  HB1 MET A 871      66.960  39.230  60.570  1.00  0.00           H
ATOM   3499  HB2 MET A 871      65.910  38.370  59.510  1.00  0.00           H
ATOM   3500  CG  MET A 871      67.340  39.730  58.520  1.00  0.00           C
ATOM   3501  HG1 MET A 871      66.430  40.380  58.450  1.00  0.00           H
ATOM   3502  HG2 MET A 871      67.570  39.280  57.530  1.00  0.00           H
ATOM   3503  SD  MET A 871      68.840  40.660  58.990  1.00  0.00           S
ATOM   3504  CE  MET A 871      68.810  41.850  57.630  1.00  0.00           C
ATOM   3505  HE1 MET A 871      69.690  42.500  57.710  1.00  0.00           H
ATOM   3506  HE2 MET A 871      67.830  42.360  57.790  1.00  0.00           H
ATOM   3507  HE3 MET A 871      68.730  41.240  56.710  1.00  0.00           H
ATOM   3508  C   MET A 871      67.560  36.820  61.040  1.00  0.00           C
ATOM   3509  O   MET A 871      67.910  37.200  62.150  1.00  0.00           O
ATOM   3510  N   VAL A 872      66.720  35.800  61.030  1.00  0.00           N
ATOM   3511  HN  VAL A 872      66.380  35.500  60.130  1.00  0.00           H
ATOM   3512  CA  VAL A 872      66.240  34.990  62.200  1.00  0.00           C
ATOM   3513  HA  VAL A 872      65.980  35.610  63.050  1.00  0.00           H
ATOM   3514  CB  VAL A 872      64.820  34.360  61.990  1.00  0.00           C
ATOM   3515  HB  VAL A 872      64.870  33.910  60.970  1.00  0.00           H
ATOM   3516  CG1 VAL A 872      64.580  33.170  62.920  1.00  0.00           C
ATOM   3517 HG11 VAL A 872      64.770  33.530  63.960  1.00  0.00           H
ATOM   3518 HG12 VAL A 872      65.100  32.250  62.590  1.00  0.00           H
ATOM   3519 HG13 VAL A 872      63.490  32.960  62.780  1.00  0.00           H
ATOM   3520  CG2 VAL A 872      63.770  35.520  62.100  1.00  0.00           C
ATOM   3521 HG21 VAL A 872      64.040  36.320  61.380  1.00  0.00           H
ATOM   3522 HG22 VAL A 872      63.760  36.040  63.080  1.00  0.00           H
ATOM   3523 HG23 VAL A 872      62.810  35.040  61.790  1.00  0.00           H
ATOM   3524  C   VAL A 872      67.340  33.980  62.550  1.00  0.00           C
ATOM   3525  O   VAL A 872      67.430  33.560  63.690  1.00  0.00           O
ATOM   3526  N   THR A 873      68.210  33.550  61.620  1.00  0.00           N
ATOM   3527  HN  THR A 873      68.000  33.710  60.660  1.00  0.00           H
ATOM   3528  CA  THR A 873      69.560  33.030  61.970  1.00  0.00           C
ATOM   3529  HA  THR A 873      69.320  32.230  62.650  1.00  0.00           H
ATOM   3530  CB  THR A 873      70.460  32.680  60.790  1.00  0.00           C
ATOM   3531  HB  THR A 873      70.570  33.520  60.090  1.00  0.00           H
ATOM   3532  OG1 THR A 873      69.810  31.610  60.090  1.00  0.00           O
ATOM   3533  HG1 THR A 873      69.090  31.980  59.570  1.00  0.00           H
ATOM   3534  CG2 THR A 873      71.870  32.130  61.190  1.00  0.00           C
ATOM   3535 HG21 THR A 873      72.410  32.870  61.810  1.00  0.00           H
ATOM   3536 HG22 THR A 873      72.520  31.970  60.310  1.00  0.00           H
ATOM   3537 HG23 THR A 873      71.620  31.180  61.700  1.00  0.00           H
ATOM   3538  C   THR A 873      70.250  33.990  62.840  1.00  0.00           C
ATOM   3539  O   THR A 873      70.600  33.650  64.030  1.00  0.00           O
ATOM   3540  N   ILE A 874      70.490  35.260  62.440  1.00  0.00           N
ATOM   3541  HN  ILE A 874      70.270  35.500  61.500  1.00  0.00           H
ATOM   3542  CA  ILE A 874      71.080  36.210  63.270  1.00  0.00           C
ATOM   3543  HA  ILE A 874      72.070  35.860  63.560  1.00  0.00           H
ATOM   3544  CB  ILE A 874      71.380  37.520  62.510  1.00  0.00           C
ATOM   3545  HB  ILE A 874      70.420  37.930  62.130  1.00  0.00           H
ATOM   3546  CG2 ILE A 874      72.050  38.540  63.480  1.00  0.00           C
ATOM   3547 HG21 ILE A 874      71.340  38.840  64.290  1.00  0.00           H
ATOM   3548 HG22 ILE A 874      72.370  39.440  62.920  1.00  0.00           H
ATOM   3549 HG23 ILE A 874      72.940  38.010  63.910  1.00  0.00           H
ATOM   3550  CG1 ILE A 874      72.290  37.170  61.350  1.00  0.00           C
ATOM   3551 HG11 ILE A 874      72.000  36.170  60.960  1.00  0.00           H
ATOM   3552 HG12 ILE A 874      73.320  37.140  61.770  1.00  0.00           H
ATOM   3553  CD  ILE A 874      72.190  38.170  60.140  1.00  0.00           C
ATOM   3554  HD1 ILE A 874      71.180  38.580  59.940  1.00  0.00           H
ATOM   3555  HD2 ILE A 874      72.630  37.780  59.200  1.00  0.00           H
ATOM   3556  HD3 ILE A 874      72.860  39.040  60.320  1.00  0.00           H
ATOM   3557  C   ILE A 874      70.410  36.360  64.640  1.00  0.00           C
ATOM   3558  O   ILE A 874      71.080  36.370  65.710  1.00  0.00           O
ATOM   3559  N   ASP A 875      69.040  36.470  64.650  1.00  0.00           N
ATOM   3560  HN  ASP A 875      68.660  36.480  63.720  1.00  0.00           H
ATOM   3561  CA  ASP A 875      68.380  36.600  65.940  1.00  0.00           C
ATOM   3562  HA  ASP A 875      68.840  37.450  66.430  1.00  0.00           H
ATOM   3563  CB  ASP A 875      66.910  36.740  65.630  1.00  0.00           C
ATOM   3564  HB1 ASP A 875      66.460  35.790  65.280  1.00  0.00           H
ATOM   3565  HB2 ASP A 875      66.760  37.520  64.850  1.00  0.00           H
ATOM   3566  CG  ASP A 875      66.140  37.170  66.840  1.00  0.00           C
ATOM   3567  OD1 ASP A 875      66.440  38.240  67.380  1.00  0.00           O
ATOM   3568  OD2 ASP A 875      65.170  36.460  67.230  1.00  0.00           O
ATOM   3569  C   ASP A 875      68.530  35.400  66.910  1.00  0.00           C
ATOM   3570  O   ASP A 875      68.940  35.510  68.050  1.00  0.00           O
ATOM   3571  N   TYR A 876      68.170  34.130  66.540  1.00  0.00           N
ATOM   3572  HN  TYR A 876      67.770  33.950  65.660  1.00  0.00           H
ATOM   3573  CA  TYR A 876      68.270  33.050  67.470  1.00  0.00           C
ATOM   3574  HA  TYR A 876      67.760  33.510  68.310  1.00  0.00           H
ATOM   3575  CB  TYR A 876      67.400  31.870  66.930  1.00  0.00           C
ATOM   3576  HB1 TYR A 876      67.900  31.580  65.980  1.00  0.00           H
ATOM   3577  HB2 TYR A 876      66.380  32.290  66.790  1.00  0.00           H
ATOM   3578  CG  TYR A 876      67.410  30.570  67.850  1.00  0.00           C
ATOM   3579  CD1 TYR A 876      67.700  29.280  67.370  1.00  0.00           C
ATOM   3580  HD1 TYR A 876      67.990  29.280  66.330  1.00  0.00           H
ATOM   3581  CE1 TYR A 876      67.580  28.150  68.160  1.00  0.00           C
ATOM   3582  HE1 TYR A 876      67.780  27.200  67.700  1.00  0.00           H
ATOM   3583  CZ  TYR A 876      67.340  28.310  69.520  1.00  0.00           C
ATOM   3584  OH  TYR A 876      67.360  27.210  70.350  1.00  0.00           O
ATOM   3585  HH  TYR A 876      67.390  26.430  69.790  1.00  0.00           H
ATOM   3586  CD2 TYR A 876      66.990  30.740  69.210  1.00  0.00           C
ATOM   3587  HD2 TYR A 876      66.740  31.730  69.540  1.00  0.00           H
ATOM   3588  CE2 TYR A 876      67.020  29.580  70.000  1.00  0.00           C
ATOM   3589  HE2 TYR A 876      66.880  29.640  71.070  1.00  0.00           H
ATOM   3590  C   TYR A 876      69.650  32.660  67.980  1.00  0.00           C
ATOM   3591  O   TYR A 876      69.850  32.040  69.010  1.00  0.00           O
ATOM   3592  N   LEU A 877      70.680  32.910  67.070  1.00  0.00           N
ATOM   3593  HN  LEU A 877      70.360  33.300  66.220  1.00  0.00           H
ATOM   3594  CA  LEU A 877      72.080  32.410  67.190  1.00  0.00           C
ATOM   3595  HA  LEU A 877      72.060  31.490  67.750  1.00  0.00           H
ATOM   3596  CB  LEU A 877      72.720  32.080  65.740  1.00  0.00           C
ATOM   3597  HB1 LEU A 877      72.690  33.020  65.120  1.00  0.00           H
ATOM   3598  HB2 LEU A 877      71.990  31.390  65.260  1.00  0.00           H
ATOM   3599  CG  LEU A 877      74.110  31.400  65.700  1.00  0.00           C
ATOM   3600  HG  LEU A 877      74.730  31.840  66.500  1.00  0.00           H
ATOM   3601  CD1 LEU A 877      73.920  29.880  65.960  1.00  0.00           C
ATOM   3602 HD11 LEU A 877      73.210  29.460  65.220  1.00  0.00           H
ATOM   3603 HD12 LEU A 877      73.320  29.660  66.860  1.00  0.00           H
ATOM   3604 HD13 LEU A 877      74.870  29.300  65.880  1.00  0.00           H
ATOM   3605  CD2 LEU A 877      74.750  31.610  64.340  1.00  0.00           C
ATOM   3606 HD21 LEU A 877      74.900  32.700  64.200  1.00  0.00           H
ATOM   3607 HD22 LEU A 877      74.130  31.130  63.550  1.00  0.00           H
ATOM   3608 HD23 LEU A 877      75.680  31.020  64.170  1.00  0.00           H
ATOM   3609  C   LEU A 877      72.870  33.350  68.070  1.00  0.00           C
ATOM   3610  O   LEU A 877      73.970  33.000  68.560  1.00  0.00           O
ATOM   3611  N   VAL A 878      72.320  34.550  68.350  1.00  0.00           N
ATOM   3612  HN  VAL A 878      71.580  34.920  67.790  1.00  0.00           H
ATOM   3613  CA  VAL A 878      72.960  35.510  69.270  1.00  0.00           C
ATOM   3614  HA  VAL A 878      73.860  35.090  69.700  1.00  0.00           H
ATOM   3615  CB  VAL A 878      73.360  36.770  68.530  1.00  0.00           C
ATOM   3616  HB  VAL A 878      72.440  37.340  68.300  1.00  0.00           H
ATOM   3617  CG1 VAL A 878      74.290  37.720  69.280  1.00  0.00           C
ATOM   3618 HG11 VAL A 878      73.830  38.000  70.240  1.00  0.00           H
ATOM   3619 HG12 VAL A 878      74.550  38.650  68.710  1.00  0.00           H
ATOM   3620 HG13 VAL A 878      75.320  37.320  69.470  1.00  0.00           H
ATOM   3621  CG2 VAL A 878      73.940  36.450  67.080  1.00  0.00           C
ATOM   3622 HG21 VAL A 878      73.180  35.860  66.520  1.00  0.00           H
ATOM   3623 HG22 VAL A 878      74.910  35.900  67.060  1.00  0.00           H
ATOM   3624 HG23 VAL A 878      74.070  37.350  66.440  1.00  0.00           H
ATOM   3625  C   VAL A 878      72.050  35.740  70.430  1.00  0.00           C
ATOM   3626  O   VAL A 878      72.460  36.360  71.440  1.00  0.00           O
ATOM   3627  N   GLY A 879      70.840  35.100  70.480  1.00  0.00           N
ATOM   3628  HN  GLY A 879      70.450  34.840  69.590  1.00  0.00           H
ATOM   3629  CA  GLY A 879      69.900  35.260  71.550  1.00  0.00           C
ATOM   3630  HA1 GLY A 879      70.420  35.030  72.480  1.00  0.00           H
ATOM   3631  HA2 GLY A 879      69.070  34.600  71.350  1.00  0.00           H
ATOM   3632  C   GLY A 879      69.500  36.690  71.830  1.00  0.00           C
ATOM   3633  O   GLY A 879      69.590  37.100  72.980  1.00  0.00           O
ATOM   3634  N   VAL A 880      69.090  37.570  70.840  1.00  0.00           N
ATOM   3635  HN  VAL A 880      69.030  37.190  69.930  1.00  0.00           H
ATOM   3636  CA  VAL A 880      68.730  38.970  71.130  1.00  0.00           C
ATOM   3637  HA  VAL A 880      69.340  39.190  71.980  1.00  0.00           H
ATOM   3638  CB  VAL A 880      69.130  39.820  69.860  1.00  0.00           C
ATOM   3639  HB  VAL A 880      68.440  39.550  69.020  1.00  0.00           H
ATOM   3640  CG1 VAL A 880      68.990  41.350  69.980  1.00  0.00           C
ATOM   3641 HG11 VAL A 880      69.410  41.990  69.180  1.00  0.00           H
ATOM   3642 HG12 VAL A 880      69.440  41.650  70.950  1.00  0.00           H
ATOM   3643 HG13 VAL A 880      67.900  41.510  70.110  1.00  0.00           H
ATOM   3644  CG2 VAL A 880      70.620  39.480  69.520  1.00  0.00           C
ATOM   3645 HG21 VAL A 880      70.540  38.520  68.970  1.00  0.00           H
ATOM   3646 HG22 VAL A 880      71.290  39.540  70.400  1.00  0.00           H
ATOM   3647 HG23 VAL A 880      70.920  40.190  68.720  1.00  0.00           H
ATOM   3648  C   VAL A 880      67.260  39.210  71.500  1.00  0.00           C
ATOM   3649  O   VAL A 880      66.390  38.700  70.780  1.00  0.00           O
ATOM   3650  N   PRO A 881      66.870  39.910  72.580  1.00  0.00           N
ATOM   3651  CD  PRO A 881      67.710  40.490  73.630  1.00  0.00           C
ATOM   3652  HD1 PRO A 881      68.340  41.320  73.290  1.00  0.00           H
ATOM   3653  HD2 PRO A 881      68.300  39.780  74.260  1.00  0.00           H
ATOM   3654  CA  PRO A 881      65.420  40.190  72.860  1.00  0.00           C
ATOM   3655  HA  PRO A 881      64.880  39.280  72.620  1.00  0.00           H
ATOM   3656  CB  PRO A 881      65.400  40.390  74.360  1.00  0.00           C
ATOM   3657  HB1 PRO A 881      65.410  39.420  74.910  1.00  0.00           H
ATOM   3658  HB2 PRO A 881      64.590  40.910  74.920  1.00  0.00           H
ATOM   3659  CG  PRO A 881      66.710  41.060  74.730  1.00  0.00           C
ATOM   3660  HG1 PRO A 881      66.620  42.170  74.690  1.00  0.00           H
ATOM   3661  HG2 PRO A 881      66.880  40.690  75.760  1.00  0.00           H
ATOM   3662  C   PRO A 881      65.010  41.390  72.000  1.00  0.00           C
ATOM   3663  O   PRO A 881      64.660  42.480  72.440  1.00  0.00           O
ATOM   3664  N   SER A 882      64.970  41.070  70.650  1.00  0.00           N
ATOM   3665  HN  SER A 882      65.220  40.150  70.340  1.00  0.00           H
ATOM   3666  CA  SER A 882      64.430  41.890  69.550  1.00  0.00           C
ATOM   3667  HA  SER A 882      64.700  42.910  69.790  1.00  0.00           H
ATOM   3668  CB  SER A 882      65.040  41.430  68.230  1.00  0.00           C
ATOM   3669  HB1 SER A 882      66.140  41.370  68.370  1.00  0.00           H
ATOM   3670  HB2 SER A 882      64.890  42.100  67.360  1.00  0.00           H
ATOM   3671  OG  SER A 882      64.610  40.210  67.770  1.00  0.00           O
ATOM   3672  HG1 SER A 882      65.410  39.690  67.600  1.00  0.00           H
ATOM   3673  C   SER A 882      62.890  41.790  69.490  1.00  0.00           C
ATOM   3674  O   SER A 882      62.310  40.740  69.760  1.00  0.00           O
ATOM   3675  N   PRO A 883      62.120  42.850  69.200  1.00  0.00           N
ATOM   3676  CD  PRO A 883      62.670  44.170  69.110  1.00  0.00           C
ATOM   3677  HD1 PRO A 883      63.440  44.110  68.320  1.00  0.00           H
ATOM   3678  HD2 PRO A 883      63.260  44.530  69.990  1.00  0.00           H
ATOM   3679  CA  PRO A 883      60.690  42.930  69.610  1.00  0.00           C
ATOM   3680  HA  PRO A 883      60.610  42.410  70.550  1.00  0.00           H
ATOM   3681  CB  PRO A 883      60.400  44.400  69.650  1.00  0.00           C
ATOM   3682  HB1 PRO A 883      60.640  44.740  70.680  1.00  0.00           H
ATOM   3683  HB2 PRO A 883      59.360  44.580  69.320  1.00  0.00           H
ATOM   3684  CG  PRO A 883      61.460  45.040  68.770  1.00  0.00           C
ATOM   3685  HG1 PRO A 883      61.150  44.860  67.720  1.00  0.00           H
ATOM   3686  HG2 PRO A 883      61.600  46.130  68.950  1.00  0.00           H
ATOM   3687  C   PRO A 883      59.890  42.150  68.540  1.00  0.00           C
ATOM   3688  O   PRO A 883      60.030  42.250  67.320  1.00  0.00           O
ATOM   3689  N   LYS A 884      59.010  41.210  69.030  1.00  0.00           N
ATOM   3690  HN  LYS A 884      58.850  41.180  70.020  1.00  0.00           H
ATOM   3691  CA  LYS A 884      58.530  40.010  68.230  1.00  0.00           C
ATOM   3692  HA  LYS A 884      59.110  39.910  67.330  1.00  0.00           H
ATOM   3693  CB  LYS A 884      58.750  38.660  68.940  1.00  0.00           C
ATOM   3694  HB1 LYS A 884      58.300  37.830  68.350  1.00  0.00           H
ATOM   3695  HB2 LYS A 884      58.360  38.600  69.970  1.00  0.00           H
ATOM   3696  CG  LYS A 884      60.240  38.140  69.050  1.00  0.00           C
ATOM   3697  HG1 LYS A 884      60.300  37.140  69.500  1.00  0.00           H
ATOM   3698  HG2 LYS A 884      60.850  38.740  69.760  1.00  0.00           H
ATOM   3699  CD  LYS A 884      61.060  38.070  67.710  1.00  0.00           C
ATOM   3700  HD1 LYS A 884      61.190  39.140  67.410  1.00  0.00           H
ATOM   3701  HD2 LYS A 884      60.360  37.560  67.020  1.00  0.00           H
ATOM   3702  CE  LYS A 884      62.450  37.320  67.880  1.00  0.00           C
ATOM   3703  HE1 LYS A 884      62.790  37.100  66.840  1.00  0.00           H
ATOM   3704  HE2 LYS A 884      62.320  36.330  68.390  1.00  0.00           H
ATOM   3705  NZ  LYS A 884      63.500  37.970  68.760  1.00  0.00           N
ATOM   3706  HZ1 LYS A 884      63.090  38.070  69.710  1.00  0.00           H
ATOM   3707  HZ2 LYS A 884      63.650  38.940  68.400  1.00  0.00           H
ATOM   3708  HZ3 LYS A 884      64.360  37.410  68.630  1.00  0.00           H
ATOM   3709  C   LYS A 884      57.120  40.040  67.730  1.00  0.00           C
ATOM   3710  O   LYS A 884      56.280  40.340  68.520  1.00  0.00           O
ATOM   3711  N   LEU A 885      56.830  39.640  66.460  1.00  0.00           N
ATOM   3712  HN  LEU A 885      57.500  39.440  65.730  1.00  0.00           H
ATOM   3713  CA  LEU A 885      55.490  39.300  66.140  1.00  0.00           C
ATOM   3714  HA  LEU A 885      54.880  40.190  66.120  1.00  0.00           H
ATOM   3715  CB  LEU A 885      55.550  38.580  64.780  1.00  0.00           C
ATOM   3716  HB1 LEU A 885      56.110  37.670  65.070  1.00  0.00           H
ATOM   3717  HB2 LEU A 885      56.120  39.320  64.190  1.00  0.00           H
ATOM   3718  CG  LEU A 885      54.300  38.030  64.110  1.00  0.00           C
ATOM   3719  HG  LEU A 885      53.840  37.270  64.780  1.00  0.00           H
ATOM   3720  CD1 LEU A 885      53.350  39.170  63.750  1.00  0.00           C
ATOM   3721 HD11 LEU A 885      52.430  38.740  63.280  1.00  0.00           H
ATOM   3722 HD12 LEU A 885      53.820  39.860  63.020  1.00  0.00           H
ATOM   3723 HD13 LEU A 885      53.050  39.750  64.650  1.00  0.00           H
ATOM   3724  CD2 LEU A 885      54.800  37.340  62.850  1.00  0.00           C
ATOM   3725 HD21 LEU A 885      55.170  38.120  62.150  1.00  0.00           H
ATOM   3726 HD22 LEU A 885      53.950  36.830  62.340  1.00  0.00           H
ATOM   3727 HD23 LEU A 885      55.610  36.600  63.000  1.00  0.00           H
ATOM   3728  C   LEU A 885      54.680  38.330  67.030  1.00  0.00           C
ATOM   3729  O   LEU A 885      55.220  37.360  67.580  1.00  0.00           O
ATOM   3730  N   HSD A 886      53.440  38.640  67.300  1.00  0.00           N
ATOM   3731  HN  HSD A 886      52.960  39.440  66.920  1.00  0.00           H
ATOM   3732  CA  HSD A 886      52.590  37.780  68.100  1.00  0.00           C
ATOM   3733  HA  HSD A 886      53.140  36.890  68.360  1.00  0.00           H
ATOM   3734  CB  HSD A 886      52.040  38.530  69.360  1.00  0.00           C
ATOM   3735  HB1 HSD A 886      51.140  38.010  69.740  1.00  0.00           H
ATOM   3736  HB2 HSD A 886      51.840  39.590  69.100  1.00  0.00           H
ATOM   3737  ND1 HSD A 886      54.220  39.450  70.200  1.00  0.00           N
ATOM   3738  HD1 HSD A 886      54.620  39.560  69.290  1.00  0.00           H
ATOM   3739  CG  HSD A 886      53.070  38.810  70.440  1.00  0.00           C
ATOM   3740  CE1 HSD A 886      54.910  39.420  71.340  1.00  0.00           C
ATOM   3741  HE1 HSD A 886      55.940  39.780  71.360  1.00  0.00           H
ATOM   3742  NE2 HSD A 886      54.220  38.880  72.350  1.00  0.00           N
ATOM   3743  CD2 HSD A 886      53.040  38.530  71.750  1.00  0.00           C
ATOM   3744  HD2 HSD A 886      52.230  38.140  72.360  1.00  0.00           H
ATOM   3745  C   HSD A 886      51.450  37.290  67.260  1.00  0.00           C
ATOM   3746  O   HSD A 886      50.640  38.090  66.850  1.00  0.00           O
ATOM   3747  N   VAL A 887      51.150  35.970  67.070  1.00  0.00           N
ATOM   3748  HN  VAL A 887      51.600  35.310  67.670  1.00  0.00           H
ATOM   3749  CA  VAL A 887      50.130  35.380  66.280  1.00  0.00           C
ATOM   3750  HA  VAL A 887      49.610  36.060  65.620  1.00  0.00           H
ATOM   3751  CB  VAL A 887      50.650  34.380  65.220  1.00  0.00           C
ATOM   3752  HB  VAL A 887      51.460  33.790  65.680  1.00  0.00           H
ATOM   3753  CG1 VAL A 887      49.610  33.420  64.680  1.00  0.00           C
ATOM   3754 HG11 VAL A 887      49.230  32.770  65.490  1.00  0.00           H
ATOM   3755 HG12 VAL A 887      49.980  32.690  63.920  1.00  0.00           H
ATOM   3756 HG13 VAL A 887      48.690  33.910  64.300  1.00  0.00           H
ATOM   3757  CG2 VAL A 887      51.220  35.220  64.090  1.00  0.00           C
ATOM   3758 HG21 VAL A 887      50.370  35.680  63.530  1.00  0.00           H
ATOM   3759 HG22 VAL A 887      51.780  34.550  63.410  1.00  0.00           H
ATOM   3760 HG23 VAL A 887      51.930  36.030  64.370  1.00  0.00           H
ATOM   3761  C   VAL A 887      49.190  34.730  67.260  1.00  0.00           C
ATOM   3762  O   VAL A 887      49.700  34.200  68.270  1.00  0.00           O
ATOM   3763  N   PRO A 888      47.820  34.730  67.180  1.00  0.00           N
ATOM   3764  CD  PRO A 888      47.040  35.570  66.280  1.00  0.00           C
ATOM   3765  HD1 PRO A 888      47.040  34.940  65.360  1.00  0.00           H
ATOM   3766  HD2 PRO A 888      47.490  36.550  66.060  1.00  0.00           H
ATOM   3767  CA  PRO A 888      47.010  34.130  68.160  1.00  0.00           C
ATOM   3768  HA  PRO A 888      47.220  34.580  69.110  1.00  0.00           H
ATOM   3769  CB  PRO A 888      45.570  34.300  67.670  1.00  0.00           C
ATOM   3770  HB1 PRO A 888      44.880  34.430  68.520  1.00  0.00           H
ATOM   3771  HB2 PRO A 888      45.230  33.510  66.970  1.00  0.00           H
ATOM   3772  CG  PRO A 888      45.620  35.580  66.820  1.00  0.00           C
ATOM   3773  HG1 PRO A 888      44.780  35.650  66.090  1.00  0.00           H
ATOM   3774  HG2 PRO A 888      45.570  36.440  67.530  1.00  0.00           H
ATOM   3775  C   PRO A 888      47.330  32.620  68.380  1.00  0.00           C
ATOM   3776  O   PRO A 888      47.930  32.010  67.420  1.00  0.00           O
ATOM   3777  N   GLU A 889      46.930  32.050  69.530  1.00  0.00           N
ATOM   3778  HN  GLU A 889      46.510  32.700  70.140  1.00  0.00           H
ATOM   3779  CA  GLU A 889      47.180  30.710  70.110  1.00  0.00           C
ATOM   3780  HA  GLU A 889      47.950  30.220  69.520  1.00  0.00           H
ATOM   3781  CB  GLU A 889      47.720  30.990  71.570  1.00  0.00           C
ATOM   3782  HB1 GLU A 889      47.980  30.030  72.070  1.00  0.00           H
ATOM   3783  HB2 GLU A 889      46.880  31.400  72.180  1.00  0.00           H
ATOM   3784  CG  GLU A 889      48.960  32.000  71.500  1.00  0.00           C
ATOM   3785  HG1 GLU A 889      48.780  32.830  70.780  1.00  0.00           H
ATOM   3786  HG2 GLU A 889      49.720  31.290  71.110  1.00  0.00           H
ATOM   3787  CD  GLU A 889      49.440  32.520  72.860  1.00  0.00           C
ATOM   3788  OE1 GLU A 889      48.760  32.350  73.950  1.00  0.00           O
ATOM   3789  OE2 GLU A 889      50.500  33.210  72.780  1.00  0.00           O
ATOM   3790  C   GLU A 889      45.870  29.770  70.190  1.00  0.00           C
ATOM   3791  O   GLU A 889      45.930  28.740  70.760  1.00  0.00           O
ATOM   3792  N   LYS A 890      44.730  30.160  69.610  1.00  0.00           N
ATOM   3793  HN  LYS A 890      44.770  30.980  69.060  1.00  0.00           H
ATOM   3794  CA  LYS A 890      43.510  29.440  69.580  1.00  0.00           C
ATOM   3795  HA  LYS A 890      43.780  28.440  69.310  1.00  0.00           H
ATOM   3796  CB  LYS A 890      42.840  29.510  70.950  1.00  0.00           C
ATOM   3797  HB1 LYS A 890      43.530  28.980  71.640  1.00  0.00           H
ATOM   3798  HB2 LYS A 890      41.830  29.040  70.900  1.00  0.00           H
ATOM   3799  CG  LYS A 890      42.490  30.870  71.500  1.00  0.00           C
ATOM   3800  HG1 LYS A 890      41.480  31.160  71.130  1.00  0.00           H
ATOM   3801  HG2 LYS A 890      43.230  31.600  71.100  1.00  0.00           H
ATOM   3802  CD  LYS A 890      42.310  30.800  73.020  1.00  0.00           C
ATOM   3803  HD1 LYS A 890      43.210  30.380  73.510  1.00  0.00           H
ATOM   3804  HD2 LYS A 890      41.390  30.210  73.220  1.00  0.00           H
ATOM   3805  CE  LYS A 890      41.930  32.110  73.690  1.00  0.00           C
ATOM   3806  HE1 LYS A 890      40.950  32.380  73.260  1.00  0.00           H
ATOM   3807  HE2 LYS A 890      42.670  32.910  73.480  1.00  0.00           H
ATOM   3808  NZ  LYS A 890      41.750  31.910  75.160  1.00  0.00           N
ATOM   3809  HZ1 LYS A 890      41.380  32.790  75.570  1.00  0.00           H
ATOM   3810  HZ2 LYS A 890      42.620  31.620  75.640  1.00  0.00           H
ATOM   3811  HZ3 LYS A 890      41.060  31.140  75.250  1.00  0.00           H
ATOM   3812  C   LYS A 890      42.640  30.130  68.560  1.00  0.00           C
ATOM   3813  O   LYS A 890      42.730  31.300  68.220  1.00  0.00           O
ATOM   3814  N   PHE A 891      41.620  29.330  68.120  1.00  0.00           N
ATOM   3815  HN  PHE A 891      41.520  28.360  68.350  1.00  0.00           H
ATOM   3816  CA  PHE A 891      40.540  29.710  67.280  1.00  0.00           C
ATOM   3817  HA  PHE A 891      40.930  30.470  66.620  1.00  0.00           H
ATOM   3818  CB  PHE A 891      39.870  28.480  66.520  1.00  0.00           C
ATOM   3819  HB1 PHE A 891      38.890  28.800  66.110  1.00  0.00           H
ATOM   3820  HB2 PHE A 891      39.740  27.610  67.200  1.00  0.00           H
ATOM   3821  CG  PHE A 891      40.710  28.080  65.300  1.00  0.00           C
ATOM   3822  CD1 PHE A 891      41.160  26.790  65.260  1.00  0.00           C
ATOM   3823  HD1 PHE A 891      40.870  26.010  65.950  1.00  0.00           H
ATOM   3824  CE1 PHE A 891      42.070  26.420  64.230  1.00  0.00           C
ATOM   3825  HE1 PHE A 891      42.400  25.390  64.190  1.00  0.00           H
ATOM   3826  CZ  PHE A 891      42.390  27.310  63.190  1.00  0.00           C
ATOM   3827  HZ  PHE A 891      42.950  26.890  62.360  1.00  0.00           H
ATOM   3828  CD2 PHE A 891      41.170  29.020  64.360  1.00  0.00           C
ATOM   3829  HD2 PHE A 891      40.950  30.070  64.430  1.00  0.00           H
ATOM   3830  CE2 PHE A 891      41.840  28.580  63.200  1.00  0.00           C
ATOM   3831  HE2 PHE A 891      42.070  29.280  62.400  1.00  0.00           H
ATOM   3832  C   PHE A 891      39.340  30.400  67.900  1.00  0.00           C
ATOM   3833  O   PHE A 891      38.560  31.020  67.200  1.00  0.00           O
ATOM   3834  N   GLU A 892      39.230  30.390  69.250  1.00  0.00           N
ATOM   3835  HN  GLU A 892      39.870  29.830  69.770  1.00  0.00           H
ATOM   3836  CA  GLU A 892      38.190  30.990  70.070  1.00  0.00           C
ATOM   3837  HA  GLU A 892      37.210  30.740  69.680  1.00  0.00           H
ATOM   3838  CB  GLU A 892      38.350  30.590  71.580  1.00  0.00           C
ATOM   3839  HB1 GLU A 892      37.890  31.240  72.350  1.00  0.00           H
ATOM   3840  HB2 GLU A 892      39.430  30.620  71.790  1.00  0.00           H
ATOM   3841  CG  GLU A 892      37.790  29.220  71.850  1.00  0.00           C
ATOM   3842  HG1 GLU A 892      38.160  28.420  71.150  1.00  0.00           H
ATOM   3843  HG2 GLU A 892      36.690  29.170  71.720  1.00  0.00           H
ATOM   3844  CD  GLU A 892      38.090  28.680  73.230  1.00  0.00           C
ATOM   3845  OE1 GLU A 892      38.920  27.740  73.330  1.00  0.00           O
ATOM   3846  OE2 GLU A 892      37.590  29.170  74.230  1.00  0.00           O
ATOM   3847  C   GLU A 892      38.500  32.500  70.150  1.00  0.00           C
ATOM   3848  O   GLU A 892      39.570  32.850  70.640  1.00  0.00           O
ATOM   3849  N   PRO A 893      37.580  33.470  69.820  1.00  0.00           N
ATOM   3850  CD  PRO A 893      36.630  33.240  68.820  1.00  0.00           C
ATOM   3851  HD1 PRO A 893      35.880  32.510  69.190  1.00  0.00           H
ATOM   3852  HD2 PRO A 893      37.180  32.890  67.920  1.00  0.00           H
ATOM   3853  CA  PRO A 893      37.600  34.840  70.320  1.00  0.00           C
ATOM   3854  HA  PRO A 893      38.330  35.430  69.790  1.00  0.00           H
ATOM   3855  CB  PRO A 893      36.190  35.350  69.940  1.00  0.00           C
ATOM   3856  HB1 PRO A 893      36.010  36.440  69.850  1.00  0.00           H
ATOM   3857  HB2 PRO A 893      35.460  34.860  70.620  1.00  0.00           H
ATOM   3858  CG  PRO A 893      35.980  34.610  68.620  1.00  0.00           C
ATOM   3859  HG1 PRO A 893      34.900  34.440  68.400  1.00  0.00           H
ATOM   3860  HG2 PRO A 893      36.490  35.120  67.780  1.00  0.00           H
ATOM   3861  C   PRO A 893      37.950  35.010  71.770  1.00  0.00           C
ATOM   3862  O   PRO A 893      37.480  34.150  72.570  1.00  0.00           O
ATOM   3863  N   THR A 894      38.670  36.100  72.140  1.00  0.00           N
ATOM   3864  HN  THR A 894      38.900  36.880  71.560  1.00  0.00           H
ATOM   3865  CA  THR A 894      38.980  36.410  73.530  1.00  0.00           C
ATOM   3866  HA  THR A 894      39.010  35.500  74.100  1.00  0.00           H
ATOM   3867  CB  THR A 894      40.370  37.000  73.710  1.00  0.00           C
ATOM   3868  HB  THR A 894      40.400  37.260  74.790  1.00  0.00           H
ATOM   3869  OG1 THR A 894      40.550  38.140  72.860  1.00  0.00           O
ATOM   3870  HG1 THR A 894      39.840  38.780  72.950  1.00  0.00           H
ATOM   3871  CG2 THR A 894      41.430  35.920  73.260  1.00  0.00           C
ATOM   3872 HG21 THR A 894      41.230  35.790  72.180  1.00  0.00           H
ATOM   3873 HG22 THR A 894      41.370  34.960  73.820  1.00  0.00           H
ATOM   3874 HG23 THR A 894      42.430  36.400  73.430  1.00  0.00           H
ATOM   3875  C   THR A 894      37.900  37.310  74.200  1.00  0.00           C
ATOM   3876  O   THR A 894      38.140  38.010  75.140  1.00  0.00           O
ATOM   3877  N   HSD A 895      36.650  37.200  73.680  1.00  0.00           N
ATOM   3878  HN  HSD A 895      36.430  36.610  72.910  1.00  0.00           H
ATOM   3879  CA  HSD A 895      35.500  37.950  74.240  1.00  0.00           C
ATOM   3880  HA  HSD A 895      35.850  38.510  75.090  1.00  0.00           H
ATOM   3881  CB  HSD A 895      34.860  38.890  73.090  1.00  0.00           C
ATOM   3882  HB1 HSD A 895      34.600  38.240  72.240  1.00  0.00           H
ATOM   3883  HB2 HSD A 895      35.730  39.470  72.680  1.00  0.00           H
ATOM   3884  ND1 HSD A 895      33.850  40.510  74.680  1.00  0.00           N
ATOM   3885  HD1 HSD A 895      34.590  40.640  75.340  1.00  0.00           H
ATOM   3886  CG  HSD A 895      33.790  39.760  73.540  1.00  0.00           C
ATOM   3887  CE1 HSD A 895      32.650  41.160  74.790  1.00  0.00           C
ATOM   3888  HE1 HSD A 895      32.400  41.870  75.580  1.00  0.00           H
ATOM   3889  NE2 HSD A 895      31.850  40.850  73.790  1.00  0.00           N
ATOM   3890  CD2 HSD A 895      32.520  39.890  73.050  1.00  0.00           C
ATOM   3891  HD2 HSD A 895      32.230  39.400  72.130  1.00  0.00           H
ATOM   3892  C   HSD A 895      34.400  36.950  74.630  1.00  0.00           C
ATOM   3893  O   HSD A 895      33.810  36.340  73.770  1.00  0.00           O
ATOM   3894  N   PRO A 896      34.080  36.690  75.950  1.00  0.00           N
ATOM   3895  CD  PRO A 896      34.850  37.180  77.090  1.00  0.00           C
ATOM   3896  HD1 PRO A 896      34.950  38.290  77.100  1.00  0.00           H
ATOM   3897  HD2 PRO A 896      35.790  36.580  77.160  1.00  0.00           H
ATOM   3898  CA  PRO A 896      33.310  35.550  76.390  1.00  0.00           C
ATOM   3899  HA  PRO A 896      33.800  34.730  75.890  1.00  0.00           H
ATOM   3900  CB  PRO A 896      33.500  35.450  77.970  1.00  0.00           C
ATOM   3901  HB1 PRO A 896      34.220  34.620  78.130  1.00  0.00           H
ATOM   3902  HB2 PRO A 896      32.550  35.230  78.510  1.00  0.00           H
ATOM   3903  CG  PRO A 896      34.020  36.800  78.320  1.00  0.00           C
ATOM   3904  HG1 PRO A 896      33.220  37.550  78.430  1.00  0.00           H
ATOM   3905  HG2 PRO A 896      34.670  36.750  79.230  1.00  0.00           H
ATOM   3906  C   PRO A 896      31.860  35.560  75.960  1.00  0.00           C
ATOM   3907  O   PRO A 896      31.160  34.560  76.160  1.00  0.00           O
ATOM   3908  N   GLU A 897      31.410  36.720  75.460  1.00  0.00           N
ATOM   3909  HN  GLU A 897      32.000  37.530  75.460  1.00  0.00           H
ATOM   3910  CA  GLU A 897      30.030  36.960  75.190  1.00  0.00           C
ATOM   3911  HA  GLU A 897      29.370  36.170  75.510  1.00  0.00           H
ATOM   3912  CB  GLU A 897      29.500  38.220  75.930  1.00  0.00           C
ATOM   3913  HB1 GLU A 897      28.570  38.630  75.460  1.00  0.00           H
ATOM   3914  HB2 GLU A 897      30.200  39.070  75.830  1.00  0.00           H
ATOM   3915  CG  GLU A 897      29.060  37.880  77.430  1.00  0.00           C
ATOM   3916  HG1 GLU A 897      29.880  37.440  78.020  1.00  0.00           H
ATOM   3917  HG2 GLU A 897      28.170  37.260  77.640  1.00  0.00           H
ATOM   3918  CD  GLU A 897      28.810  39.210  78.100  1.00  0.00           C
ATOM   3919  OE1 GLU A 897      27.740  39.820  77.870  1.00  0.00           O
ATOM   3920  OE2 GLU A 897      29.600  39.690  78.980  1.00  0.00           O
ATOM   3921  C   GLU A 897      29.760  37.060  73.670  1.00  0.00           C
ATOM   3922  O   GLU A 897      28.630  37.400  73.320  1.00  0.00           O
ATOM   3923  N   ARG A 898      30.770  36.830  72.780  1.00  0.00           N
ATOM   3924  HN  ARG A 898      31.580  36.490  73.230  1.00  0.00           H
ATOM   3925  CA  ARG A 898      30.710  36.770  71.360  1.00  0.00           C
ATOM   3926  HA  ARG A 898      30.220  37.690  71.080  1.00  0.00           H
ATOM   3927  CB  ARG A 898      32.100  36.530  70.860  1.00  0.00           C
ATOM   3928  HB1 ARG A 898      32.480  35.490  71.000  1.00  0.00           H
ATOM   3929  HB2 ARG A 898      32.750  37.180  71.490  1.00  0.00           H
ATOM   3930  CG  ARG A 898      32.450  36.950  69.370  1.00  0.00           C
ATOM   3931  HG1 ARG A 898      33.540  36.810  69.290  1.00  0.00           H
ATOM   3932  HG2 ARG A 898      32.110  38.010  69.290  1.00  0.00           H
ATOM   3933  CD  ARG A 898      31.750  36.110  68.290  1.00  0.00           C
ATOM   3934  HD1 ARG A 898      30.750  36.600  68.240  1.00  0.00           H
ATOM   3935  HD2 ARG A 898      31.690  35.030  68.520  1.00  0.00           H
ATOM   3936  NE  ARG A 898      32.370  36.350  67.000  1.00  0.00           N
ATOM   3937  HE  ARG A 898      33.140  36.990  66.900  1.00  0.00           H
ATOM   3938  CZ  ARG A 898      31.850  35.890  65.830  1.00  0.00           C
ATOM   3939  NH1 ARG A 898      30.730  35.210  65.760  1.00  0.00           N
ATOM   3940 HH11 ARG A 898      30.180  35.000  66.570  1.00  0.00           H
ATOM   3941 HH12 ARG A 898      30.260  35.020  64.890  1.00  0.00           H
ATOM   3942  NH2 ARG A 898      32.520  36.200  64.770  1.00  0.00           N
ATOM   3943 HH21 ARG A 898      33.200  36.880  65.020  1.00  0.00           H
ATOM   3944 HH22 ARG A 898      32.030  36.150  63.910  1.00  0.00           H
ATOM   3945  C   ARG A 898      29.770  35.730  70.840  1.00  0.00           C
ATOM   3946  O   ARG A 898      29.830  34.580  71.280  1.00  0.00           O
ATOM   3947  N   GLY A 899      28.870  36.150  69.910  1.00  0.00           N
ATOM   3948  HN  GLY A 899      28.980  37.070  69.550  1.00  0.00           H
ATOM   3949  CA  GLY A 899      27.820  35.260  69.430  1.00  0.00           C
ATOM   3950  HA1 GLY A 899      27.280  35.820  68.700  1.00  0.00           H
ATOM   3951  HA2 GLY A 899      27.320  34.970  70.340  1.00  0.00           H
ATOM   3952  C   GLY A 899      28.270  34.000  68.710  1.00  0.00           C
ATOM   3953  O   GLY A 899      29.100  34.080  67.820  1.00  0.00           O
ATOM   3954  N   TRP A 900      27.770  32.810  69.090  1.00  0.00           N
ATOM   3955  HN  TRP A 900      27.020  32.740  69.760  1.00  0.00           H
ATOM   3956  CA  TRP A 900      28.060  31.550  68.490  1.00  0.00           C
ATOM   3957  HA  TRP A 900      29.120  31.390  68.610  1.00  0.00           H
ATOM   3958  CB  TRP A 900      27.470  30.370  69.370  1.00  0.00           C
ATOM   3959  HB1 TRP A 900      26.420  30.690  69.620  1.00  0.00           H
ATOM   3960  HB2 TRP A 900      28.000  30.380  70.350  1.00  0.00           H
ATOM   3961  CG  TRP A 900      27.600  28.930  68.850  1.00  0.00           C
ATOM   3962  CD1 TRP A 900      26.440  28.090  68.770  1.00  0.00           C
ATOM   3963  HD1 TRP A 900      25.420  28.400  68.950  1.00  0.00           H
ATOM   3964  NE1 TRP A 900      26.900  26.860  68.390  1.00  0.00           N
ATOM   3965  HE1 TRP A 900      26.350  26.060  68.200  1.00  0.00           H
ATOM   3966  CE2 TRP A 900      28.210  26.840  68.150  1.00  0.00           C
ATOM   3967  CD2 TRP A 900      28.700  28.140  68.390  1.00  0.00           C
ATOM   3968  CE3 TRP A 900      30.020  28.450  68.110  1.00  0.00           C
ATOM   3969  HE3 TRP A 900      30.410  29.460  68.160  1.00  0.00           H
ATOM   3970  CZ3 TRP A 900      30.890  27.390  67.810  1.00  0.00           C
ATOM   3971  HZ3 TRP A 900      31.930  27.630  67.660  1.00  0.00           H
ATOM   3972  CZ2 TRP A 900      29.020  25.830  67.770  1.00  0.00           C
ATOM   3973  HZ2 TRP A 900      28.580  24.860  67.530  1.00  0.00           H
ATOM   3974  CH2 TRP A 900      30.380  26.070  67.700  1.00  0.00           C
ATOM   3975  HH2 TRP A 900      30.980  25.180  67.680  1.00  0.00           H
ATOM   3976  C   TRP A 900      27.680  31.420  66.990  1.00  0.00           C
ATOM   3977  O   TRP A 900      26.570  31.080  66.720  1.00  0.00           O
ATOM   3978  N   ILE A 901      28.730  31.670  66.130  1.00  0.00           N
ATOM   3979  HN  ILE A 901      29.590  31.740  66.630  1.00  0.00           H
ATOM   3980  CA  ILE A 901      28.790  31.590  64.660  1.00  0.00           C
ATOM   3981  HA  ILE A 901      29.820  31.660  64.380  1.00  0.00           H
ATOM   3982  CB  ILE A 901      28.210  30.270  63.920  1.00  0.00           C
ATOM   3983  HB  ILE A 901      27.100  30.300  63.940  1.00  0.00           H
ATOM   3984  CG2 ILE A 901      28.450  30.320  62.370  1.00  0.00           C
ATOM   3985 HG21 ILE A 901      29.510  30.530  62.110  1.00  0.00           H
ATOM   3986 HG22 ILE A 901      27.810  31.070  61.860  1.00  0.00           H
ATOM   3987 HG23 ILE A 901      27.950  29.520  61.770  1.00  0.00           H
ATOM   3988  CG1 ILE A 901      28.750  28.970  64.590  1.00  0.00           C
ATOM   3989 HG11 ILE A 901      28.330  28.120  64.030  1.00  0.00           H
ATOM   3990 HG12 ILE A 901      28.370  28.970  65.640  1.00  0.00           H
ATOM   3991  CD  ILE A 901      30.290  28.890  64.510  1.00  0.00           C
ATOM   3992  HD1 ILE A 901      30.840  29.790  64.850  1.00  0.00           H
ATOM   3993  HD2 ILE A 901      30.530  28.760  63.430  1.00  0.00           H
ATOM   3994  HD3 ILE A 901      30.590  27.940  65.010  1.00  0.00           H
ATOM   3995  C   ILE A 901      28.060  32.780  64.090  1.00  0.00           C
ATOM   3996  O   ILE A 901      28.670  33.630  63.420  1.00  0.00           O
ATOM   3997  N   ILE A 902      26.660  32.880  64.260  1.00  0.00           N
ATOM   3998  HN  ILE A 902      26.220  32.280  64.930  1.00  0.00           H
ATOM   3999  CA  ILE A 902      25.800  34.000  63.840  1.00  0.00           C
ATOM   4000  HA  ILE A 902      26.090  34.120  62.800  1.00  0.00           H
ATOM   4001  CB  ILE A 902      24.320  33.540  63.640  1.00  0.00           C
ATOM   4002  HB  ILE A 902      24.220  32.930  62.700  1.00  0.00           H
ATOM   4003  CG2 ILE A 902      23.960  32.630  64.810  1.00  0.00           C
ATOM   4004 HG21 ILE A 902      22.980  32.220  64.500  1.00  0.00           H
ATOM   4005 HG22 ILE A 902      23.870  33.130  65.810  1.00  0.00           H
ATOM   4006 HG23 ILE A 902      24.670  31.770  64.910  1.00  0.00           H
ATOM   4007  CG1 ILE A 902      23.220  34.610  63.470  1.00  0.00           C
ATOM   4008 HG11 ILE A 902      23.210  35.280  64.350  1.00  0.00           H
ATOM   4009 HG12 ILE A 902      22.220  34.120  63.410  1.00  0.00           H
ATOM   4010  CD  ILE A 902      23.270  35.350  62.120  1.00  0.00           C
ATOM   4011  HD1 ILE A 902      22.250  35.730  61.920  1.00  0.00           H
ATOM   4012  HD2 ILE A 902      23.550  34.610  61.340  1.00  0.00           H
ATOM   4013  HD3 ILE A 902      23.870  36.270  62.170  1.00  0.00           H
ATOM   4014  C   ILE A 902      26.020  35.260  64.650  1.00  0.00           C
ATOM   4015  O   ILE A 902      26.110  35.220  65.890  1.00  0.00           O
ATOM   4016  N   SER A 903      26.080  36.430  63.930  1.00  0.00           N
ATOM   4017  HN  SER A 903      25.920  36.390  62.950  1.00  0.00           H
ATOM   4018  CA  SER A 903      26.250  37.710  64.610  1.00  0.00           C
ATOM   4019  HA  SER A 903      27.040  37.500  65.320  1.00  0.00           H
ATOM   4020  CB  SER A 903      26.550  38.770  63.530  1.00  0.00           C
ATOM   4021  HB1 SER A 903      25.640  39.040  62.930  1.00  0.00           H
ATOM   4022  HB2 SER A 903      27.300  38.230  62.910  1.00  0.00           H
ATOM   4023  OG  SER A 903      27.190  39.940  64.050  1.00  0.00           O
ATOM   4024  HG1 SER A 903      26.650  40.660  63.690  1.00  0.00           H
ATOM   4025  C   SER A 903      25.030  38.080  65.390  1.00  0.00           C
ATOM   4026  O   SER A 903      23.940  37.640  64.950  1.00  0.00           O
ATOM   4027  N   PRO A 904      25.030  38.800  66.470  1.00  0.00           N
ATOM   4028  CD  PRO A 904      26.160  39.030  67.270  1.00  0.00           C
ATOM   4029  HD1 PRO A 904      26.660  39.890  66.780  1.00  0.00           H
ATOM   4030  HD2 PRO A 904      26.750  38.080  67.350  1.00  0.00           H
ATOM   4031  CA  PRO A 904      23.850  39.500  66.990  1.00  0.00           C
ATOM   4032  HA  PRO A 904      23.180  38.740  67.370  1.00  0.00           H
ATOM   4033  CB  PRO A 904      24.340  40.420  68.060  1.00  0.00           C
ATOM   4034  HB1 PRO A 904      23.500  40.590  68.770  1.00  0.00           H
ATOM   4035  HB2 PRO A 904      24.670  41.390  67.630  1.00  0.00           H
ATOM   4036  CG  PRO A 904      25.530  39.580  68.550  1.00  0.00           C
ATOM   4037  HG1 PRO A 904      26.100  40.230  69.240  1.00  0.00           H
ATOM   4038  HG2 PRO A 904      25.120  38.760  69.180  1.00  0.00           H
ATOM   4039  C   PRO A 904      23.020  40.290  65.960  1.00  0.00           C
ATOM   4040  O   PRO A 904      23.610  40.750  64.970  1.00  0.00           O
ATOM   4041  N   LEU A 905      21.690  40.480  66.210  1.00  0.00           N
ATOM   4042  HN  LEU A 905      21.370  40.110  67.090  1.00  0.00           H
ATOM   4043  CA  LEU A 905      20.720  40.790  65.230  1.00  0.00           C
ATOM   4044  HA  LEU A 905      20.950  41.770  64.840  1.00  0.00           H
ATOM   4045  CB  LEU A 905      20.810  39.790  64.090  1.00  0.00           C
ATOM   4046  HB1 LEU A 905      20.600  38.780  64.490  1.00  0.00           H
ATOM   4047  HB2 LEU A 905      21.860  39.690  63.750  1.00  0.00           H
ATOM   4048  CG  LEU A 905      20.140  40.140  62.760  1.00  0.00           C
ATOM   4049  HG  LEU A 905      19.070  40.270  63.000  1.00  0.00           H
ATOM   4050  CD1 LEU A 905      20.460  41.450  62.130  1.00  0.00           C
ATOM   4051 HD11 LEU A 905      19.710  41.580  61.320  1.00  0.00           H
ATOM   4052 HD12 LEU A 905      21.480  41.560  61.690  1.00  0.00           H
ATOM   4053 HD13 LEU A 905      20.230  42.320  62.790  1.00  0.00           H
ATOM   4054  CD2 LEU A 905      20.200  38.930  61.680  1.00  0.00           C
ATOM   4055 HD21 LEU A 905      21.250  38.560  61.620  1.00  0.00           H
ATOM   4056 HD22 LEU A 905      19.770  39.390  60.760  1.00  0.00           H
ATOM   4057 HD23 LEU A 905      19.540  38.140  62.070  1.00  0.00           H
ATOM   4058  C   LEU A 905      19.290  40.690  65.710  1.00  0.00           C
ATOM   4059  O   LEU A 905      18.740  39.630  66.030  1.00  0.00           O
ATOM   4060  N   GLY A 906      18.680  41.880  65.860  1.00  0.00           N
ATOM   4061  HN  GLY A 906      19.110  42.730  65.590  1.00  0.00           H
ATOM   4062  CA  GLY A 906      17.270  42.040  66.390  1.00  0.00           C
ATOM   4063  HA1 GLY A 906      16.990  41.040  66.650  1.00  0.00           H
ATOM   4064  HA2 GLY A 906      16.670  42.440  65.590  1.00  0.00           H
ATOM   4065  C   GLY A 906      17.210  42.980  67.590  1.00  0.00           C
ATOM   4066  O   GLY A 906      16.100  43.300  68.040  1.00  0.00           O
ATOM   4067  N   ASP A 907      18.350  43.540  68.040  1.00  0.00           N
ATOM   4068  HN  ASP A 907      19.240  43.320  67.630  1.00  0.00           H
ATOM   4069  CA  ASP A 907      18.380  44.470  69.150  1.00  0.00           C
ATOM   4070  HA  ASP A 907      17.730  44.140  69.940  1.00  0.00           H
ATOM   4071  CB  ASP A 907      19.840  44.600  69.630  1.00  0.00           C
ATOM   4072  HB1 ASP A 907      19.910  45.380  70.420  1.00  0.00           H
ATOM   4073  HB2 ASP A 907      20.510  44.790  68.760  1.00  0.00           H
ATOM   4074  CG  ASP A 907      20.330  43.300  70.250  1.00  0.00           C
ATOM   4075  OD1 ASP A 907      19.620  42.650  71.010  1.00  0.00           O
ATOM   4076  OD2 ASP A 907      21.490  43.000  69.980  1.00  0.00           O
ATOM   4077  C   ASP A 907      17.860  45.870  68.650  1.00  0.00           C
ATOM   4078  O   ASP A 907      17.560  46.740  69.510  1.00  0.00           O
ATOM   4079  N   ASN A 908      17.850  46.200  67.340  1.00  0.00           N
ATOM   4080  HN  ASN A 908      18.010  45.610  66.560  1.00  0.00           H
ATOM   4081  CA  ASN A 908      17.520  47.500  66.950  1.00  0.00           C
ATOM   4082  HA  ASN A 908      17.840  48.170  67.730  1.00  0.00           H
ATOM   4083  CB  ASN A 908      18.340  48.010  65.770  1.00  0.00           C
ATOM   4084  HB1 ASN A 908      18.230  49.110  65.650  1.00  0.00           H
ATOM   4085  HB2 ASN A 908      17.970  47.580  64.810  1.00  0.00           H
ATOM   4086  CG  ASN A 908      19.750  47.550  66.010  1.00  0.00           C
ATOM   4087  OD1 ASN A 908      20.100  46.490  65.470  1.00  0.00           O
ATOM   4088  ND2 ASN A 908      20.540  48.320  66.720  1.00  0.00           N
ATOM   4089 HD21 ASN A 908      21.440  47.880  66.780  1.00  0.00           H
ATOM   4090 HD22 ASN A 908      20.130  48.980  67.330  1.00  0.00           H
ATOM   4091  C   ASN A 908      16.110  47.700  66.620  1.00  0.00           C
ATOM   4092  O   ASN A 908      15.580  47.100  65.730  1.00  0.00           O
ATOM   4093  N   PRO A 909      15.400  48.680  67.150  1.00  0.00           N
ATOM   4094  CD  PRO A 909      15.820  49.350  68.330  1.00  0.00           C
ATOM   4095  HD1 PRO A 909      16.660  49.980  67.990  1.00  0.00           H
ATOM   4096  HD2 PRO A 909      16.060  48.620  69.130  1.00  0.00           H
ATOM   4097  CA  PRO A 909      14.080  49.170  66.750  1.00  0.00           C
ATOM   4098  HA  PRO A 909      13.380  48.350  66.750  1.00  0.00           H
ATOM   4099  CB  PRO A 909      13.750  50.340  67.720  1.00  0.00           C
ATOM   4100  HB1 PRO A 909      12.640  50.310  67.800  1.00  0.00           H
ATOM   4101  HB2 PRO A 909      13.960  51.320  67.230  1.00  0.00           H
ATOM   4102  CG  PRO A 909      14.670  50.270  68.940  1.00  0.00           C
ATOM   4103  HG1 PRO A 909      15.110  51.220  69.300  1.00  0.00           H
ATOM   4104  HG2 PRO A 909      14.260  49.660  69.780  1.00  0.00           H
ATOM   4105  C   PRO A 909      13.880  49.540  65.230  1.00  0.00           C
ATOM   4106  O   PRO A 909      14.810  49.950  64.570  1.00  0.00           O
ATOM   4107  N   TRP A 910      12.670  49.340  64.760  1.00  0.00           N
ATOM   4108  HN  TRP A 910      11.980  49.090  65.420  1.00  0.00           H
ATOM   4109  CA  TRP A 910      12.170  49.610  63.400  1.00  0.00           C
ATOM   4110  HA  TRP A 910      12.570  48.830  62.770  1.00  0.00           H
ATOM   4111  CB  TRP A 910      10.610  49.520  63.270  1.00  0.00           C
ATOM   4112  HB1 TRP A 910      10.410  48.520  63.710  1.00  0.00           H
ATOM   4113  HB2 TRP A 910      10.400  49.510  62.180  1.00  0.00           H
ATOM   4114  CG  TRP A 910       9.780  50.580  63.870  1.00  0.00           C
ATOM   4115  CD1 TRP A 910       9.050  50.500  65.040  1.00  0.00           C
ATOM   4116  HD1 TRP A 910       9.120  49.620  65.640  1.00  0.00           H
ATOM   4117  NE1 TRP A 910       8.210  51.580  65.110  1.00  0.00           N
ATOM   4118  HE1 TRP A 910       7.560  51.730  65.820  1.00  0.00           H
ATOM   4119  CE2 TRP A 910       8.470  52.500  64.060  1.00  0.00           C
ATOM   4120  CD2 TRP A 910       9.430  51.830  63.180  1.00  0.00           C
ATOM   4121  CE3 TRP A 910       9.700  52.400  61.950  1.00  0.00           C
ATOM   4122  HE3 TRP A 910      10.420  51.920  61.290  1.00  0.00           H
ATOM   4123  CZ3 TRP A 910       9.200  53.680  61.710  1.00  0.00           C
ATOM   4124  HZ3 TRP A 910       9.510  54.220  60.830  1.00  0.00           H
ATOM   4125  CZ2 TRP A 910       8.000  53.750  63.810  1.00  0.00           C
ATOM   4126  HZ2 TRP A 910       7.390  54.310  64.510  1.00  0.00           H
ATOM   4127  CH2 TRP A 910       8.380  54.340  62.640  1.00  0.00           C
ATOM   4128  HH2 TRP A 910       7.960  55.310  62.400  1.00  0.00           H
ATOM   4129  C   TRP A 910      12.590  50.960  62.760  1.00  0.00           C
ATOM   4130  O   TRP A 910      12.950  51.000  61.570  1.00  0.00           O
ATOM   4131  N   TRP A 911      12.530  52.160  63.420  1.00  0.00           N
ATOM   4132  HN  TRP A 911      12.190  52.190  64.360  1.00  0.00           H
ATOM   4133  CA  TRP A 911      13.060  53.480  62.910  1.00  0.00           C
ATOM   4134  HA  TRP A 911      12.800  53.590  61.870  1.00  0.00           H
ATOM   4135  CB  TRP A 911      12.600  54.650  63.800  1.00  0.00           C
ATOM   4136  HB1 TRP A 911      12.960  54.400  64.830  1.00  0.00           H
ATOM   4137  HB2 TRP A 911      11.500  54.720  63.880  1.00  0.00           H
ATOM   4138  CG  TRP A 911      13.080  55.980  63.540  1.00  0.00           C
ATOM   4139  CD1 TRP A 911      14.010  56.710  64.220  1.00  0.00           C
ATOM   4140  HD1 TRP A 911      14.370  56.360  65.180  1.00  0.00           H
ATOM   4141  NE1 TRP A 911      14.300  57.900  63.640  1.00  0.00           N
ATOM   4142  HE1 TRP A 911      14.880  58.680  63.770  1.00  0.00           H
ATOM   4143  CE2 TRP A 911      13.460  58.010  62.580  1.00  0.00           C
ATOM   4144  CD2 TRP A 911      12.670  56.820  62.380  1.00  0.00           C
ATOM   4145  CE3 TRP A 911      11.750  56.740  61.340  1.00  0.00           C
ATOM   4146  HE3 TRP A 911      11.070  55.910  61.360  1.00  0.00           H
ATOM   4147  CZ3 TRP A 911      11.640  57.820  60.450  1.00  0.00           C
ATOM   4148  HZ3 TRP A 911      10.930  57.770  59.640  1.00  0.00           H
ATOM   4149  CZ2 TRP A 911      13.270  59.150  61.740  1.00  0.00           C
ATOM   4150  HZ2 TRP A 911      14.000  59.940  61.820  1.00  0.00           H
ATOM   4151  CH2 TRP A 911      12.420  58.970  60.630  1.00  0.00           C
ATOM   4152  HH2 TRP A 911      12.400  59.870  60.020  1.00  0.00           H
ATOM   4153  C   TRP A 911      14.560  53.490  62.760  1.00  0.00           C
ATOM   4154  O   TRP A 911      15.120  53.920  61.760  1.00  0.00           O
ATOM   4155  N   THR A 912      15.320  52.950  63.790  1.00  0.00           N
ATOM   4156  HN  THR A 912      14.880  52.630  64.630  1.00  0.00           H
ATOM   4157  CA  THR A 912      16.710  52.820  63.770  1.00  0.00           C
ATOM   4158  HA  THR A 912      17.120  53.820  63.720  1.00  0.00           H
ATOM   4159  CB  THR A 912      17.270  52.290  65.050  1.00  0.00           C
ATOM   4160  HB  THR A 912      16.700  51.370  65.320  1.00  0.00           H
ATOM   4161  OG1 THR A 912      16.990  53.210  66.090  1.00  0.00           O
ATOM   4162  HG1 THR A 912      16.090  53.510  66.040  1.00  0.00           H
ATOM   4163  CG2 THR A 912      18.780  52.060  65.120  1.00  0.00           C
ATOM   4164 HG21 THR A 912      19.210  53.020  65.480  1.00  0.00           H
ATOM   4165 HG22 THR A 912      19.230  51.830  64.130  1.00  0.00           H
ATOM   4166 HG23 THR A 912      18.990  51.330  65.930  1.00  0.00           H
ATOM   4167  C   THR A 912      17.250  52.030  62.630  1.00  0.00           C
ATOM   4168  O   THR A 912      18.120  52.520  61.870  1.00  0.00           O
ATOM   4169  N   LEU A 913      16.650  50.860  62.250  1.00  0.00           N
ATOM   4170  HN  LEU A 913      15.870  50.450  62.720  1.00  0.00           H
ATOM   4171  CA  LEU A 913      16.990  50.140  61.050  1.00  0.00           C
ATOM   4172  HA  LEU A 913      18.030  49.830  61.140  1.00  0.00           H
ATOM   4173  CB  LEU A 913      16.210  48.790  61.120  1.00  0.00           C
ATOM   4174  HB1 LEU A 913      16.190  48.280  60.140  1.00  0.00           H
ATOM   4175  HB2 LEU A 913      15.150  49.080  61.280  1.00  0.00           H
ATOM   4176  CG  LEU A 913      16.550  47.850  62.200  1.00  0.00           C
ATOM   4177  HG  LEU A 913      16.530  48.370  63.170  1.00  0.00           H
ATOM   4178  CD1 LEU A 913      15.440  46.780  62.350  1.00  0.00           C
ATOM   4179 HD11 LEU A 913      15.270  46.410  61.320  1.00  0.00           H
ATOM   4180 HD12 LEU A 913      14.470  47.300  62.560  1.00  0.00           H
ATOM   4181 HD13 LEU A 913      15.740  46.100  63.160  1.00  0.00           H
ATOM   4182  CD2 LEU A 913      17.960  47.190  62.090  1.00  0.00           C
ATOM   4183 HD21 LEU A 913      18.770  47.680  62.680  1.00  0.00           H
ATOM   4184 HD22 LEU A 913      18.200  47.100  61.010  1.00  0.00           H
ATOM   4185 HD23 LEU A 913      17.970  46.200  62.580  1.00  0.00           H
ATOM   4186  C   LEU A 913      16.790  50.950  59.750  1.00  0.00           C
ATOM   4187  O   LEU A 913      17.670  50.930  58.900  1.00  0.00           O
ATOM   4188  N   LEU A 914      15.680  51.710  59.660  1.00  0.00           N
ATOM   4189  HN  LEU A 914      15.020  51.660  60.410  1.00  0.00           H
ATOM   4190  CA  LEU A 914      15.450  52.550  58.540  1.00  0.00           C
ATOM   4191  HA  LEU A 914      15.550  51.980  57.640  1.00  0.00           H
ATOM   4192  CB  LEU A 914      13.940  53.080  58.610  1.00  0.00           C
ATOM   4193  HB1 LEU A 914      13.970  53.610  59.580  1.00  0.00           H
ATOM   4194  HB2 LEU A 914      13.330  52.150  58.660  1.00  0.00           H
ATOM   4195  CG  LEU A 914      13.520  54.030  57.460  1.00  0.00           C
ATOM   4196  HG  LEU A 914      14.150  54.940  57.330  1.00  0.00           H
ATOM   4197  CD1 LEU A 914      13.690  53.300  56.100  1.00  0.00           C
ATOM   4198 HD11 LEU A 914      13.160  52.340  55.910  1.00  0.00           H
ATOM   4199 HD12 LEU A 914      14.780  53.190  55.910  1.00  0.00           H
ATOM   4200 HD13 LEU A 914      13.230  53.970  55.350  1.00  0.00           H
ATOM   4201  CD2 LEU A 914      12.070  54.500  57.730  1.00  0.00           C
ATOM   4202 HD21 LEU A 914      11.460  53.630  58.050  1.00  0.00           H
ATOM   4203 HD22 LEU A 914      11.610  54.970  56.830  1.00  0.00           H
ATOM   4204 HD23 LEU A 914      12.120  55.250  58.560  1.00  0.00           H
ATOM   4205  C   LEU A 914      16.370  53.720  58.440  1.00  0.00           C
ATOM   4206  O   LEU A 914      16.950  53.930  57.390  1.00  0.00           O
ATOM   4207  N   ILE A 915      16.670  54.480  59.510  1.00  0.00           N
ATOM   4208  HN  ILE A 915      16.310  54.330  60.420  1.00  0.00           H
ATOM   4209  CA  ILE A 915      17.780  55.510  59.450  1.00  0.00           C
ATOM   4210  HA  ILE A 915      17.630  56.020  58.510  1.00  0.00           H
ATOM   4211  CB  ILE A 915      17.780  56.420  60.660  1.00  0.00           C
ATOM   4212  HB  ILE A 915      18.120  55.900  61.590  1.00  0.00           H
ATOM   4213  CG2 ILE A 915      18.600  57.700  60.450  1.00  0.00           C
ATOM   4214 HG21 ILE A 915      19.670  57.460  60.570  1.00  0.00           H
ATOM   4215 HG22 ILE A 915      18.330  58.530  61.150  1.00  0.00           H
ATOM   4216 HG23 ILE A 915      18.320  58.100  59.450  1.00  0.00           H
ATOM   4217  CG1 ILE A 915      16.330  56.880  60.880  1.00  0.00           C
ATOM   4218 HG11 ILE A 915      16.380  57.590  61.740  1.00  0.00           H
ATOM   4219 HG12 ILE A 915      15.670  56.050  61.250  1.00  0.00           H
ATOM   4220  CD  ILE A 915      15.670  57.690  59.790  1.00  0.00           C
ATOM   4221  HD1 ILE A 915      14.560  57.680  59.930  1.00  0.00           H
ATOM   4222  HD2 ILE A 915      15.810  57.130  58.840  1.00  0.00           H
ATOM   4223  HD3 ILE A 915      16.090  58.710  59.740  1.00  0.00           H
ATOM   4224  C   ILE A 915      19.220  54.920  59.330  1.00  0.00           C
ATOM   4225  O   ILE A 915      20.180  55.590  58.840  1.00  0.00           O
ATOM   4226  N   ALA A 916      19.420  53.680  59.630  1.00  0.00           N
ATOM   4227  HN  ALA A 916      18.740  53.210  60.190  1.00  0.00           H
ATOM   4228  CA  ALA A 916      20.690  53.020  59.460  1.00  0.00           C
ATOM   4229  HA  ALA A 916      21.460  53.670  59.860  1.00  0.00           H
ATOM   4230  CB  ALA A 916      20.760  51.720  60.380  1.00  0.00           C
ATOM   4231  HB1 ALA A 916      20.220  51.850  61.340  1.00  0.00           H
ATOM   4232  HB2 ALA A 916      21.830  51.580  60.630  1.00  0.00           H
ATOM   4233  HB3 ALA A 916      20.290  50.910  59.780  1.00  0.00           H
ATOM   4234  C   ALA A 916      21.140  52.660  58.100  1.00  0.00           C
ATOM   4235  O   ALA A 916      22.310  52.350  57.820  1.00  0.00           O
ATOM   4236  N   ALA A 917      20.190  52.850  57.110  1.00  0.00           N
ATOM   4237  HN  ALA A 917      19.230  52.950  57.360  1.00  0.00           H
ATOM   4238  CA  ALA A 917      20.530  52.950  55.750  1.00  0.00           C
ATOM   4239  HA  ALA A 917      21.070  52.070  55.500  1.00  0.00           H
ATOM   4240  CB  ALA A 917      19.260  53.060  54.830  1.00  0.00           C
ATOM   4241  HB1 ALA A 917      18.590  52.200  55.070  1.00  0.00           H
ATOM   4242  HB2 ALA A 917      19.490  52.950  53.760  1.00  0.00           H
ATOM   4243  HB3 ALA A 917      18.640  53.970  54.950  1.00  0.00           H
ATOM   4244  C   ALA A 917      21.470  54.040  55.350  1.00  0.00           C
ATOM   4245  O   ALA A 917      22.330  53.780  54.490  1.00  0.00           O
ATOM   4246  N   ILE A 918      21.370  55.250  55.910  1.00  0.00           N
ATOM   4247  HN  ILE A 918      20.740  55.330  56.690  1.00  0.00           H
ATOM   4248  CA  ILE A 918      22.220  56.350  55.600  1.00  0.00           C
ATOM   4249  HA  ILE A 918      22.260  56.600  54.550  1.00  0.00           H
ATOM   4250  CB  ILE A 918      21.620  57.640  56.270  1.00  0.00           C
ATOM   4251  HB  ILE A 918      21.470  57.450  57.350  1.00  0.00           H
ATOM   4252  CG2 ILE A 918      22.520  58.890  56.290  1.00  0.00           C
ATOM   4253 HG21 ILE A 918      23.420  58.780  56.920  1.00  0.00           H
ATOM   4254 HG22 ILE A 918      21.960  59.780  56.640  1.00  0.00           H
ATOM   4255 HG23 ILE A 918      22.930  58.930  55.260  1.00  0.00           H
ATOM   4256  CG1 ILE A 918      20.220  57.960  55.700  1.00  0.00           C
ATOM   4257 HG11 ILE A 918      19.780  58.710  56.390  1.00  0.00           H
ATOM   4258 HG12 ILE A 918      19.620  57.020  55.790  1.00  0.00           H
ATOM   4259  CD  ILE A 918      20.140  58.380  54.220  1.00  0.00           C
ATOM   4260  HD1 ILE A 918      20.620  57.660  53.520  1.00  0.00           H
ATOM   4261  HD2 ILE A 918      20.460  59.410  53.970  1.00  0.00           H
ATOM   4262  HD3 ILE A 918      19.100  58.300  53.870  1.00  0.00           H
ATOM   4263  C   ILE A 918      23.730  56.230  55.910  1.00  0.00           C
ATOM   4264  O   ILE A 918      24.490  56.580  54.960  1.00  0.00           O
ATOM   4265  N   PRO A 919      24.250  55.730  57.010  1.00  0.00           N
ATOM   4266  CD  PRO A 919      23.420  55.480  58.220  1.00  0.00           C
ATOM   4267  HD1 PRO A 919      22.550  54.800  58.060  1.00  0.00           H
ATOM   4268  HD2 PRO A 919      23.050  56.410  58.690  1.00  0.00           H
ATOM   4269  CA  PRO A 919      25.640  55.450  57.220  1.00  0.00           C
ATOM   4270  HA  PRO A 919      26.230  56.270  56.850  1.00  0.00           H
ATOM   4271  CB  PRO A 919      25.720  55.300  58.700  1.00  0.00           C
ATOM   4272  HB1 PRO A 919      25.850  56.320  59.100  1.00  0.00           H
ATOM   4273  HB2 PRO A 919      26.620  54.690  58.970  1.00  0.00           H
ATOM   4274  CG  PRO A 919      24.400  54.710  59.170  1.00  0.00           C
ATOM   4275  HG1 PRO A 919      24.470  53.650  58.850  1.00  0.00           H
ATOM   4276  HG2 PRO A 919      24.170  54.890  60.240  1.00  0.00           H
ATOM   4277  C   PRO A 919      26.090  54.270  56.320  1.00  0.00           C
ATOM   4278  O   PRO A 919      27.260  54.190  55.920  1.00  0.00           O
ATOM   4279  N   ALA A 920      25.190  53.320  55.990  1.00  0.00           N
ATOM   4280  HN  ALA A 920      24.320  53.380  56.460  1.00  0.00           H
ATOM   4281  CA  ALA A 920      25.470  52.170  55.270  1.00  0.00           C
ATOM   4282  HA  ALA A 920      26.370  51.710  55.630  1.00  0.00           H
ATOM   4283  CB  ALA A 920      24.300  51.180  55.490  1.00  0.00           C
ATOM   4284  HB1 ALA A 920      23.320  51.420  55.040  1.00  0.00           H
ATOM   4285  HB2 ALA A 920      24.040  51.140  56.570  1.00  0.00           H
ATOM   4286  HB3 ALA A 920      24.610  50.180  55.090  1.00  0.00           H
ATOM   4287  C   ALA A 920      25.670  52.450  53.760  1.00  0.00           C
ATOM   4288  O   ALA A 920      26.560  51.930  53.140  1.00  0.00           O
ATOM   4289  N   LEU A 921      24.920  53.430  53.180  1.00  0.00           N
ATOM   4290  HN  LEU A 921      24.230  53.910  53.710  1.00  0.00           H
ATOM   4291  CA  LEU A 921      25.200  53.980  51.950  1.00  0.00           C
ATOM   4292  HA  LEU A 921      25.330  53.190  51.220  1.00  0.00           H
ATOM   4293  CB  LEU A 921      23.990  54.900  51.520  1.00  0.00           C
ATOM   4294  HB1 LEU A 921      23.880  55.520  52.430  1.00  0.00           H
ATOM   4295  HB2 LEU A 921      23.100  54.260  51.360  1.00  0.00           H
ATOM   4296  CG  LEU A 921      24.310  55.950  50.390  1.00  0.00           C
ATOM   4297  HG  LEU A 921      25.210  56.510  50.730  1.00  0.00           H
ATOM   4298  CD1 LEU A 921      24.520  55.160  49.070  1.00  0.00           C
ATOM   4299 HD11 LEU A 921      23.580  54.660  48.760  1.00  0.00           H
ATOM   4300 HD12 LEU A 921      25.290  54.360  49.190  1.00  0.00           H
ATOM   4301 HD13 LEU A 921      24.750  55.830  48.220  1.00  0.00           H
ATOM   4302  CD2 LEU A 921      23.200  56.970  50.120  1.00  0.00           C
ATOM   4303 HD21 LEU A 921      23.550  57.680  49.340  1.00  0.00           H
ATOM   4304 HD22 LEU A 921      23.020  57.540  51.060  1.00  0.00           H
ATOM   4305 HD23 LEU A 921      22.310  56.470  49.690  1.00  0.00           H
ATOM   4306  C   LEU A 921      26.650  54.660  51.940  1.00  0.00           C
ATOM   4307  O   LEU A 921      27.380  54.370  51.010  1.00  0.00           O
ATOM   4308  N   LEU A 922      27.000  55.440  52.990  1.00  0.00           N
ATOM   4309  HN  LEU A 922      26.330  55.580  53.710  1.00  0.00           H
ATOM   4310  CA  LEU A 922      28.350  55.960  53.000  1.00  0.00           C
ATOM   4311  HA  LEU A 922      28.490  56.590  52.120  1.00  0.00           H
ATOM   4312  CB  LEU A 922      28.520  56.850  54.250  1.00  0.00           C
ATOM   4313  HB1 LEU A 922      28.250  56.170  55.070  1.00  0.00           H
ATOM   4314  HB2 LEU A 922      27.850  57.730  54.230  1.00  0.00           H
ATOM   4315  CG  LEU A 922      29.850  57.500  54.540  1.00  0.00           C
ATOM   4316  HG  LEU A 922      30.630  56.790  54.920  1.00  0.00           H
ATOM   4317  CD1 LEU A 922      30.500  58.080  53.240  1.00  0.00           C
ATOM   4318 HD11 LEU A 922      31.450  58.550  53.600  1.00  0.00           H
ATOM   4319 HD12 LEU A 922      29.950  58.940  52.790  1.00  0.00           H
ATOM   4320 HD13 LEU A 922      30.590  57.310  52.450  1.00  0.00           H
ATOM   4321  CD2 LEU A 922      29.740  58.640  55.550  1.00  0.00           C
ATOM   4322 HD21 LEU A 922      29.300  59.560  55.100  1.00  0.00           H
ATOM   4323 HD22 LEU A 922      30.720  58.920  55.980  1.00  0.00           H
ATOM   4324 HD23 LEU A 922      29.170  58.210  56.410  1.00  0.00           H
ATOM   4325  C   LEU A 922      29.420  54.890  53.060  1.00  0.00           C
ATOM   4326  O   LEU A 922      30.410  54.970  52.300  1.00  0.00           O
ATOM   4327  N   CYS A 923      29.280  53.830  53.830  1.00  0.00           N
ATOM   4328  HN  CYS A 923      28.520  53.740  54.480  1.00  0.00           H
ATOM   4329  CA  CYS A 923      30.160  52.630  53.770  1.00  0.00           C
ATOM   4330  HA  CYS A 923      31.190  52.990  53.810  1.00  0.00           H
ATOM   4331  CB  CYS A 923      29.780  51.760  54.990  1.00  0.00           C
ATOM   4332  HB1 CYS A 923      28.720  51.530  54.730  1.00  0.00           H
ATOM   4333  HB2 CYS A 923      29.880  52.420  55.870  1.00  0.00           H
ATOM   4334  SG  CYS A 923      30.850  50.180  55.100  1.00  0.00           S
ATOM   4335  HG1 CYS A 923      30.380  49.730  53.950  1.00  0.00           H
ATOM   4336  C   CYS A 923      30.130  51.870  52.460  1.00  0.00           C
ATOM   4337  O   CYS A 923      31.110  51.370  51.940  1.00  0.00           O
ATOM   4338  N   THR A 924      28.910  51.720  51.830  1.00  0.00           N
ATOM   4339  HN  THR A 924      28.140  52.140  52.310  1.00  0.00           H
ATOM   4340  CA  THR A 924      28.810  51.160  50.530  1.00  0.00           C
ATOM   4341  HA  THR A 924      29.110  50.120  50.660  1.00  0.00           H
ATOM   4342  CB  THR A 924      27.440  51.050  49.820  1.00  0.00           C
ATOM   4343  HB  THR A 924      27.050  52.060  49.560  1.00  0.00           H
ATOM   4344  OG1 THR A 924      26.460  50.580  50.760  1.00  0.00           O
ATOM   4345  HG1 THR A 924      26.390  51.130  51.550  1.00  0.00           H
ATOM   4346  CG2 THR A 924      27.450  50.090  48.680  1.00  0.00           C
ATOM   4347 HG21 THR A 924      27.670  49.080  49.100  1.00  0.00           H
ATOM   4348 HG22 THR A 924      28.210  50.320  47.910  1.00  0.00           H
ATOM   4349 HG23 THR A 924      26.460  50.050  48.190  1.00  0.00           H
ATOM   4350  C   THR A 924      29.720  51.760  49.550  1.00  0.00           C
ATOM   4351  O   THR A 924      30.570  51.060  49.010  1.00  0.00           O
ATOM   4352  N   ILE A 925      29.670  53.070  49.370  1.00  0.00           N
ATOM   4353  HN  ILE A 925      29.060  53.700  49.830  1.00  0.00           H
ATOM   4354  CA  ILE A 925      30.700  53.880  48.690  1.00  0.00           C
ATOM   4355  HA  ILE A 925      30.690  53.650  47.640  1.00  0.00           H
ATOM   4356  CB  ILE A 925      30.280  55.340  48.810  1.00  0.00           C
ATOM   4357  HB  ILE A 925      30.170  55.510  49.900  1.00  0.00           H
ATOM   4358  CG2 ILE A 925      31.410  56.190  48.250  1.00  0.00           C
ATOM   4359 HG21 ILE A 925      32.430  56.190  48.710  1.00  0.00           H
ATOM   4360 HG22 ILE A 925      31.080  57.260  48.300  1.00  0.00           H
ATOM   4361 HG23 ILE A 925      31.580  55.930  47.180  1.00  0.00           H
ATOM   4362  CG1 ILE A 925      29.010  55.640  48.110  1.00  0.00           C
ATOM   4363 HG11 ILE A 925      28.330  54.800  48.370  1.00  0.00           H
ATOM   4364 HG12 ILE A 925      29.100  55.670  47.000  1.00  0.00           H
ATOM   4365  CD  ILE A 925      28.420  56.960  48.630  1.00  0.00           C
ATOM   4366  HD1 ILE A 925      27.510  57.240  48.060  1.00  0.00           H
ATOM   4367  HD2 ILE A 925      29.090  57.830  48.390  1.00  0.00           H
ATOM   4368  HD3 ILE A 925      28.170  56.940  49.700  1.00  0.00           H
ATOM   4369  C   ILE A 925      32.140  53.590  49.070  1.00  0.00           C
ATOM   4370  O   ILE A 925      32.960  53.260  48.190  1.00  0.00           O
ATOM   4371  N   LEU A 926      32.540  53.610  50.350  1.00  0.00           N
ATOM   4372  HN  LEU A 926      31.920  53.730  51.140  1.00  0.00           H
ATOM   4373  CA  LEU A 926      33.950  53.450  50.680  1.00  0.00           C
ATOM   4374  HA  LEU A 926      34.510  54.130  50.060  1.00  0.00           H
ATOM   4375  CB  LEU A 926      34.270  53.740  52.180  1.00  0.00           C
ATOM   4376  HB1 LEU A 926      35.300  53.400  52.450  1.00  0.00           H
ATOM   4377  HB2 LEU A 926      33.520  53.130  52.730  1.00  0.00           H
ATOM   4378  CG  LEU A 926      33.910  55.190  52.660  1.00  0.00           C
ATOM   4379  HG  LEU A 926      32.980  55.530  52.150  1.00  0.00           H
ATOM   4380  CD1 LEU A 926      33.640  55.150  54.160  1.00  0.00           C
ATOM   4381 HD11 LEU A 926      34.610  54.880  54.650  1.00  0.00           H
ATOM   4382 HD12 LEU A 926      32.890  54.350  54.280  1.00  0.00           H
ATOM   4383 HD13 LEU A 926      33.310  56.150  54.490  1.00  0.00           H
ATOM   4384  CD2 LEU A 926      35.080  56.090  52.190  1.00  0.00           C
ATOM   4385 HD21 LEU A 926      36.020  55.580  52.500  1.00  0.00           H
ATOM   4386 HD22 LEU A 926      34.990  57.170  52.420  1.00  0.00           H
ATOM   4387 HD23 LEU A 926      35.060  56.100  51.070  1.00  0.00           H
ATOM   4388  C   LEU A 926      34.510  52.010  50.320  1.00  0.00           C
ATOM   4389  O   LEU A 926      35.540  51.790  49.680  1.00  0.00           O
ATOM   4390  N   ILE A 927      33.620  50.980  50.610  1.00  0.00           N
ATOM   4391  HN  ILE A 927      32.750  51.180  51.040  1.00  0.00           H
ATOM   4392  CA  ILE A 927      33.860  49.580  50.140  1.00  0.00           C
ATOM   4393  HA  ILE A 927      34.810  49.250  50.520  1.00  0.00           H
ATOM   4394  CB  ILE A 927      32.800  48.610  50.740  1.00  0.00           C
ATOM   4395  HB  ILE A 927      31.800  48.990  50.430  1.00  0.00           H
ATOM   4396  CG2 ILE A 927      32.820  47.150  50.170  1.00  0.00           C
ATOM   4397 HG21 ILE A 927      32.040  46.540  50.660  1.00  0.00           H
ATOM   4398 HG22 ILE A 927      33.810  46.680  50.290  1.00  0.00           H
ATOM   4399 HG23 ILE A 927      32.650  47.270  49.070  1.00  0.00           H
ATOM   4400  CG1 ILE A 927      32.740  48.660  52.300  1.00  0.00           C
ATOM   4401 HG11 ILE A 927      31.820  48.120  52.610  1.00  0.00           H
ATOM   4402 HG12 ILE A 927      32.700  49.750  52.510  1.00  0.00           H
ATOM   4403  CD  ILE A 927      33.950  48.010  53.010  1.00  0.00           C
ATOM   4404  HD1 ILE A 927      33.710  48.100  54.090  1.00  0.00           H
ATOM   4405  HD2 ILE A 927      34.880  48.500  52.640  1.00  0.00           H
ATOM   4406  HD3 ILE A 927      33.910  46.920  52.760  1.00  0.00           H
ATOM   4407  C   ILE A 927      33.960  49.430  48.600  1.00  0.00           C
ATOM   4408  O   ILE A 927      34.900  48.890  48.110  1.00  0.00           O
ATOM   4409  N   PHE A 928      33.000  49.990  47.830  1.00  0.00           N
ATOM   4410  HN  PHE A 928      32.260  50.500  48.240  1.00  0.00           H
ATOM   4411  CA  PHE A 928      33.080  50.070  46.390  1.00  0.00           C
ATOM   4412  HA  PHE A 928      33.260  49.030  46.130  1.00  0.00           H
ATOM   4413  CB  PHE A 928      31.700  50.580  45.880  1.00  0.00           C
ATOM   4414  HB1 PHE A 928      31.390  51.300  46.660  1.00  0.00           H
ATOM   4415  HB2 PHE A 928      30.980  49.740  45.920  1.00  0.00           H
ATOM   4416  CG  PHE A 928      31.640  51.190  44.500  1.00  0.00           C
ATOM   4417  CD1 PHE A 928      32.150  50.620  43.360  1.00  0.00           C
ATOM   4418  HD1 PHE A 928      32.370  49.570  43.370  1.00  0.00           H
ATOM   4419  CE1 PHE A 928      32.150  51.370  42.160  1.00  0.00           C
ATOM   4420  HE1 PHE A 928      32.460  50.850  41.260  1.00  0.00           H
ATOM   4421  CZ  PHE A 928      31.680  52.680  42.160  1.00  0.00           C
ATOM   4422  HZ  PHE A 928      31.740  53.250  41.240  1.00  0.00           H
ATOM   4423  CD2 PHE A 928      31.070  52.470  44.460  1.00  0.00           C
ATOM   4424  HD2 PHE A 928      30.850  52.960  45.390  1.00  0.00           H
ATOM   4425  CE2 PHE A 928      31.190  53.270  43.330  1.00  0.00           C
ATOM   4426  HE2 PHE A 928      30.930  54.320  43.430  1.00  0.00           H
ATOM   4427  C   PHE A 928      34.300  50.860  45.830  1.00  0.00           C
ATOM   4428  O   PHE A 928      35.050  50.370  44.980  1.00  0.00           O
ATOM   4429  N   MET A 929      34.540  52.090  46.360  1.00  0.00           N
ATOM   4430  HN  MET A 929      33.980  52.430  47.110  1.00  0.00           H
ATOM   4431  CA  MET A 929      35.610  52.980  45.980  1.00  0.00           C
ATOM   4432  HA  MET A 929      35.480  53.190  44.930  1.00  0.00           H
ATOM   4433  CB  MET A 929      35.580  54.420  46.490  1.00  0.00           C
ATOM   4434  HB1 MET A 929      36.460  54.980  46.080  1.00  0.00           H
ATOM   4435  HB2 MET A 929      35.770  54.380  47.570  1.00  0.00           H
ATOM   4436  CG  MET A 929      34.330  55.300  46.140  1.00  0.00           C
ATOM   4437  HG1 MET A 929      34.340  56.210  46.780  1.00  0.00           H
ATOM   4438  HG2 MET A 929      33.400  54.720  46.360  1.00  0.00           H
ATOM   4439  SD  MET A 929      34.230  55.850  44.370  1.00  0.00           S
ATOM   4440  CE  MET A 929      32.730  56.780  44.540  1.00  0.00           C
ATOM   4441  HE1 MET A 929      32.380  57.030  43.510  1.00  0.00           H
ATOM   4442  HE2 MET A 929      33.020  57.540  45.290  1.00  0.00           H
ATOM   4443  HE3 MET A 929      31.960  56.110  44.950  1.00  0.00           H
ATOM   4444  C   MET A 929      37.010  52.410  46.160  1.00  0.00           C
ATOM   4445  O   MET A 929      37.810  52.280  45.260  1.00  0.00           O
ATOM   4446  N   ASP A 930      37.300  51.960  47.380  1.00  0.00           N
ATOM   4447  HN  ASP A 930      36.630  51.930  48.110  1.00  0.00           H
ATOM   4448  CA  ASP A 930      38.580  51.310  47.750  1.00  0.00           C
ATOM   4449  HA  ASP A 930      39.330  52.050  47.510  1.00  0.00           H
ATOM   4450  CB  ASP A 930      38.580  51.100  49.270  1.00  0.00           C
ATOM   4451  HB1 ASP A 930      38.100  50.140  49.570  1.00  0.00           H
ATOM   4452  HB2 ASP A 930      38.180  51.940  49.870  1.00  0.00           H
ATOM   4453  CG  ASP A 930      39.940  51.020  49.890  1.00  0.00           C
ATOM   4454  OD1 ASP A 930      40.030  51.210  51.150  1.00  0.00           O
ATOM   4455  OD2 ASP A 930      40.980  50.700  49.240  1.00  0.00           O
ATOM   4456  C   ASP A 930      38.950  50.030  46.960  1.00  0.00           C
ATOM   4457  O   ASP A 930      40.090  49.970  46.520  1.00  0.00           O
ATOM   4458  N   GLN A 931      37.980  49.110  46.820  1.00  0.00           N
ATOM   4459  HN  GLN A 931      37.160  49.080  47.380  1.00  0.00           H
ATOM   4460  CA  GLN A 931      38.110  48.020  45.960  1.00  0.00           C
ATOM   4461  HA  GLN A 931      38.950  47.480  46.360  1.00  0.00           H
ATOM   4462  CB  GLN A 931      36.760  47.190  46.070  1.00  0.00           C
ATOM   4463  HB1 GLN A 931      35.940  47.890  45.770  1.00  0.00           H
ATOM   4464  HB2 GLN A 931      36.690  46.910  47.140  1.00  0.00           H
ATOM   4465  CG  GLN A 931      36.620  45.910  45.200  1.00  0.00           C
ATOM   4466  HG1 GLN A 931      36.690  46.350  44.190  1.00  0.00           H
ATOM   4467  HG2 GLN A 931      35.630  45.380  45.230  1.00  0.00           H
ATOM   4468  CD  GLN A 931      37.920  45.090  45.230  1.00  0.00           C
ATOM   4469  OE1 GLN A 931      38.470  44.760  46.290  1.00  0.00           O
ATOM   4470  NE2 GLN A 931      38.340  44.650  44.070  1.00  0.00           N
ATOM   4471 HE21 GLN A 931      39.130  44.030  44.150  1.00  0.00           H
ATOM   4472 HE22 GLN A 931      38.010  44.820  43.150  1.00  0.00           H
ATOM   4473  C   GLN A 931      38.390  48.410  44.510  1.00  0.00           C
ATOM   4474  O   GLN A 931      39.440  47.990  43.900  1.00  0.00           O
ATOM   4475  N   GLN A 932      37.580  49.250  43.840  1.00  0.00           N
ATOM   4476  HN  GLN A 932      36.820  49.710  44.320  1.00  0.00           H
ATOM   4477  CA  GLN A 932      37.640  49.420  42.390  1.00  0.00           C
ATOM   4478  HA  GLN A 932      37.830  48.420  42.020  1.00  0.00           H
ATOM   4479  CB  GLN A 932      36.160  49.810  41.840  1.00  0.00           C
ATOM   4480  HB1 GLN A 932      36.150  50.190  40.790  1.00  0.00           H
ATOM   4481  HB2 GLN A 932      35.820  50.720  42.390  1.00  0.00           H
ATOM   4482  CG  GLN A 932      35.110  48.740  42.120  1.00  0.00           C
ATOM   4483  HG1 GLN A 932      34.180  49.140  41.670  1.00  0.00           H
ATOM   4484  HG2 GLN A 932      35.100  48.690  43.230  1.00  0.00           H
ATOM   4485  CD  GLN A 932      35.370  47.450  41.330  1.00  0.00           C
ATOM   4486  OE1 GLN A 932      36.090  46.500  41.790  1.00  0.00           O
ATOM   4487  NE2 GLN A 932      34.740  47.380  40.100  1.00  0.00           N
ATOM   4488 HE21 GLN A 932      34.870  46.500  39.640  1.00  0.00           H
ATOM   4489 HE22 GLN A 932      34.280  48.170  39.720  1.00  0.00           H
ATOM   4490  C   GLN A 932      38.700  50.390  41.930  1.00  0.00           C
ATOM   4491  O   GLN A 932      39.340  50.180  40.880  1.00  0.00           O
ATOM   4492  N   ILE A 933      38.940  51.460  42.760  1.00  0.00           N
ATOM   4493  HN  ILE A 933      38.410  51.680  43.580  1.00  0.00           H
ATOM   4494  CA  ILE A 933      40.170  52.260  42.620  1.00  0.00           C
ATOM   4495  HA  ILE A 933      40.190  52.600  41.600  1.00  0.00           H
ATOM   4496  CB  ILE A 933      40.190  53.460  43.520  1.00  0.00           C
ATOM   4497  HB  ILE A 933      40.070  53.160  44.570  1.00  0.00           H
ATOM   4498  CG2 ILE A 933      41.480  54.300  43.320  1.00  0.00           C
ATOM   4499 HG21 ILE A 933      41.320  55.160  42.630  1.00  0.00           H
ATOM   4500 HG22 ILE A 933      42.410  53.830  42.950  1.00  0.00           H
ATOM   4501 HG23 ILE A 933      41.740  54.720  44.320  1.00  0.00           H
ATOM   4502  CG1 ILE A 933      38.910  54.340  43.170  1.00  0.00           C
ATOM   4503 HG11 ILE A 933      38.040  53.690  43.400  1.00  0.00           H
ATOM   4504 HG12 ILE A 933      38.820  54.540  42.080  1.00  0.00           H
ATOM   4505  CD  ILE A 933      38.740  55.620  43.880  1.00  0.00           C
ATOM   4506  HD1 ILE A 933      39.510  56.310  43.460  1.00  0.00           H
ATOM   4507  HD2 ILE A 933      38.860  55.700  44.990  1.00  0.00           H
ATOM   4508  HD3 ILE A 933      37.810  56.160  43.610  1.00  0.00           H
ATOM   4509  C   ILE A 933      41.500  51.420  42.760  1.00  0.00           C
ATOM   4510  O   ILE A 933      42.410  51.530  41.950  1.00  0.00           O
ATOM   4511  N   THR A 934      41.630  50.420  43.730  1.00  0.00           N
ATOM   4512  HN  THR A 934      40.800  50.250  44.250  1.00  0.00           H
ATOM   4513  CA  THR A 934      42.680  49.450  43.670  1.00  0.00           C
ATOM   4514  HA  THR A 934      43.570  50.070  43.750  1.00  0.00           H
ATOM   4515  CB  THR A 934      42.650  48.450  44.880  1.00  0.00           C
ATOM   4516  HB  THR A 934      41.730  47.810  44.860  1.00  0.00           H
ATOM   4517  OG1 THR A 934      42.710  49.150  46.150  1.00  0.00           O
ATOM   4518  HG1 THR A 934      41.810  49.460  46.330  1.00  0.00           H
ATOM   4519  CG2 THR A 934      43.930  47.560  44.880  1.00  0.00           C
ATOM   4520 HG21 THR A 934      44.830  48.190  44.670  1.00  0.00           H
ATOM   4521 HG22 THR A 934      43.840  46.780  44.110  1.00  0.00           H
ATOM   4522 HG23 THR A 934      44.210  47.220  45.910  1.00  0.00           H
ATOM   4523  C   THR A 934      42.770  48.610  42.440  1.00  0.00           C
ATOM   4524  O   THR A 934      43.900  48.370  41.970  1.00  0.00           O
ATOM   4525  N   ALA A 935      41.620  48.170  41.910  1.00  0.00           N
ATOM   4526  HN  ALA A 935      40.760  48.390  42.370  1.00  0.00           H
ATOM   4527  CA  ALA A 935      41.450  47.250  40.810  1.00  0.00           C
ATOM   4528  HA  ALA A 935      42.080  46.390  40.840  1.00  0.00           H
ATOM   4529  CB  ALA A 935      39.980  46.910  40.680  1.00  0.00           C
ATOM   4530  HB1 ALA A 935      39.620  46.720  41.710  1.00  0.00           H
ATOM   4531  HB2 ALA A 935      39.770  46.060  40.010  1.00  0.00           H
ATOM   4532  HB3 ALA A 935      39.380  47.790  40.350  1.00  0.00           H
ATOM   4533  C   ALA A 935      41.970  47.820  39.540  1.00  0.00           C
ATOM   4534  O   ALA A 935      42.810  47.150  38.940  1.00  0.00           O
ATOM   4535  N   VAL A 936      41.740  49.050  39.210  1.00  0.00           N
ATOM   4536  HN  VAL A 936      41.050  49.630  39.620  1.00  0.00           H
ATOM   4537  CA  VAL A 936      42.430  49.630  38.040  1.00  0.00           C
ATOM   4538  HA  VAL A 936      42.190  49.060  37.160  1.00  0.00           H
ATOM   4539  CB  VAL A 936      41.950  51.070  37.750  1.00  0.00           C
ATOM   4540  HB  VAL A 936      42.570  51.560  36.960  1.00  0.00           H
ATOM   4541  CG1 VAL A 936      40.570  50.920  37.030  1.00  0.00           C
ATOM   4542 HG11 VAL A 936      40.480  50.430  36.040  1.00  0.00           H
ATOM   4543 HG12 VAL A 936      40.070  51.910  36.940  1.00  0.00           H
ATOM   4544 HG13 VAL A 936      39.900  50.490  37.810  1.00  0.00           H
ATOM   4545  CG2 VAL A 936      41.960  52.000  38.950  1.00  0.00           C
ATOM   4546 HG21 VAL A 936      42.990  52.110  39.310  1.00  0.00           H
ATOM   4547 HG22 VAL A 936      41.230  51.690  39.750  1.00  0.00           H
ATOM   4548 HG23 VAL A 936      41.570  53.010  38.740  1.00  0.00           H
ATOM   4549  C   VAL A 936      43.920  49.670  37.990  1.00  0.00           C
ATOM   4550  O   VAL A 936      44.520  49.510  36.920  1.00  0.00           O
ATOM   4551  N   ILE A 937      44.650  49.750  39.200  1.00  0.00           N
ATOM   4552  HN  ILE A 937      44.160  49.850  40.060  1.00  0.00           H
ATOM   4553  CA  ILE A 937      46.040  49.630  39.170  1.00  0.00           C
ATOM   4554  HA  ILE A 937      46.430  50.190  38.330  1.00  0.00           H
ATOM   4555  CB  ILE A 937      46.660  50.140  40.550  1.00  0.00           C
ATOM   4556  HB  ILE A 937      46.430  49.400  41.350  1.00  0.00           H
ATOM   4557  CG2 ILE A 937      48.210  50.090  40.600  1.00  0.00           C
ATOM   4558 HG21 ILE A 937      48.530  49.030  40.490  1.00  0.00           H
ATOM   4559 HG22 ILE A 937      48.450  50.450  41.620  1.00  0.00           H
ATOM   4560 HG23 ILE A 937      48.670  50.810  39.890  1.00  0.00           H
ATOM   4561  CG1 ILE A 937      46.110  51.500  41.010  1.00  0.00           C
ATOM   4562 HG11 ILE A 937      46.520  51.850  41.980  1.00  0.00           H
ATOM   4563 HG12 ILE A 937      45.030  51.360  41.240  1.00  0.00           H
ATOM   4564  CD  ILE A 937      46.140  52.690  39.970  1.00  0.00           C
ATOM   4565  HD1 ILE A 937      45.670  53.650  40.300  1.00  0.00           H
ATOM   4566  HD2 ILE A 937      45.620  52.490  39.010  1.00  0.00           H
ATOM   4567  HD3 ILE A 937      47.200  52.920  39.700  1.00  0.00           H
ATOM   4568  C   ILE A 937      46.490  48.230  38.830  1.00  0.00           C
ATOM   4569  O   ILE A 937      47.490  48.020  38.050  1.00  0.00           O
ATOM   4570  N   ILE A 938      45.800  47.130  39.350  1.00  0.00           N
ATOM   4571  HN  ILE A 938      45.040  47.220  40.000  1.00  0.00           H
ATOM   4572  CA  ILE A 938      46.280  45.780  39.050  1.00  0.00           C
ATOM   4573  HA  ILE A 938      47.340  45.920  38.840  1.00  0.00           H
ATOM   4574  CB  ILE A 938      46.150  45.030  40.290  1.00  0.00           C
ATOM   4575  HB  ILE A 938      45.120  44.640  40.370  1.00  0.00           H
ATOM   4576  CG2 ILE A 938      47.080  43.820  40.200  1.00  0.00           C
ATOM   4577 HG21 ILE A 938      47.100  43.420  41.240  1.00  0.00           H
ATOM   4578 HG22 ILE A 938      48.160  44.100  40.140  1.00  0.00           H
ATOM   4579 HG23 ILE A 938      46.790  43.120  39.390  1.00  0.00           H
ATOM   4580  CG1 ILE A 938      46.400  45.850  41.560  1.00  0.00           C
ATOM   4581 HG11 ILE A 938      46.150  45.230  42.450  1.00  0.00           H
ATOM   4582 HG12 ILE A 938      45.660  46.680  41.650  1.00  0.00           H
ATOM   4583  CD  ILE A 938      47.840  46.360  41.660  1.00  0.00           C
ATOM   4584  HD1 ILE A 938      48.520  45.570  42.050  1.00  0.00           H
ATOM   4585  HD2 ILE A 938      47.950  47.220  42.380  1.00  0.00           H
ATOM   4586  HD3 ILE A 938      48.130  46.810  40.690  1.00  0.00           H
ATOM   4587  C   ILE A 938      45.670  45.100  37.810  1.00  0.00           C
ATOM   4588  O   ILE A 938      46.110  44.070  37.320  1.00  0.00           O
ATOM   4589  N   ASN A 939      44.710  45.750  37.220  1.00  0.00           N
ATOM   4590  HN  ASN A 939      44.370  46.560  37.700  1.00  0.00           H
ATOM   4591  CA  ASN A 939      44.040  45.310  35.990  1.00  0.00           C
ATOM   4592  HA  ASN A 939      44.140  44.240  35.940  1.00  0.00           H
ATOM   4593  CB  ASN A 939      42.580  45.810  35.850  1.00  0.00           C
ATOM   4594  HB1 ASN A 939      42.230  45.570  34.820  1.00  0.00           H
ATOM   4595  HB2 ASN A 939      42.590  46.890  36.100  1.00  0.00           H
ATOM   4596  CG  ASN A 939      41.810  45.110  36.960  1.00  0.00           C
ATOM   4597  OD1 ASN A 939      42.250  44.120  37.630  1.00  0.00           O
ATOM   4598  ND2 ASN A 939      40.630  45.670  37.350  1.00  0.00           N
ATOM   4599 HD21 ASN A 939      40.140  46.220  36.680  1.00  0.00           H
ATOM   4600 HD22 ASN A 939      40.200  45.250  38.140  1.00  0.00           H
ATOM   4601  C   ASN A 939      44.800  45.650  34.750  1.00  0.00           C
ATOM   4602  O   ASN A 939      44.650  45.000  33.710  1.00  0.00           O
ATOM   4603  N   ARG A 940      45.710  46.710  34.760  1.00  0.00           N
ATOM   4604  HN  ARG A 940      45.690  47.380  35.500  1.00  0.00           H
ATOM   4605  CA  ARG A 940      46.500  47.180  33.640  1.00  0.00           C
ATOM   4606  HA  ARG A 940      45.880  47.900  33.120  1.00  0.00           H
ATOM   4607  CB  ARG A 940      47.590  48.220  34.050  1.00  0.00           C
ATOM   4608  HB1 ARG A 940      47.070  49.030  34.580  1.00  0.00           H
ATOM   4609  HB2 ARG A 940      48.110  48.600  33.140  1.00  0.00           H
ATOM   4610  CG  ARG A 940      48.670  47.700  35.010  1.00  0.00           C
ATOM   4611  HG1 ARG A 940      49.260  46.880  34.570  1.00  0.00           H
ATOM   4612  HG2 ARG A 940      48.180  47.260  35.910  1.00  0.00           H
ATOM   4613  CD  ARG A 940      49.600  48.900  35.280  1.00  0.00           C
ATOM   4614  HD1 ARG A 940      49.000  49.790  35.520  1.00  0.00           H
ATOM   4615  HD2 ARG A 940      50.350  49.190  34.500  1.00  0.00           H
ATOM   4616  NE  ARG A 940      50.330  48.450  36.490  1.00  0.00           N
ATOM   4617  HE  ARG A 940      50.000  47.570  36.800  1.00  0.00           H
ATOM   4618  CZ  ARG A 940      51.170  49.190  37.180  1.00  0.00           C
ATOM   4619  NH1 ARG A 940      51.550  50.400  36.730  1.00  0.00           N
ATOM   4620 HH11 ARG A 940      51.390  50.610  35.770  1.00  0.00           H
ATOM   4621 HH12 ARG A 940      51.740  51.130  37.400  1.00  0.00           H
ATOM   4622  NH2 ARG A 940      51.550  48.850  38.370  1.00  0.00           N
ATOM   4623 HH21 ARG A 940      51.180  48.020  38.800  1.00  0.00           H
ATOM   4624 HH22 ARG A 940      52.290  49.390  38.790  1.00  0.00           H
ATOM   4625  C   ARG A 940      47.070  46.160  32.610  1.00  0.00           C
ATOM   4626  O   ARG A 940      47.550  45.050  32.940  1.00  0.00           O
ATOM   4627  N   LYS A 941      46.890  46.550  31.300  1.00  0.00           N
ATOM   4628  HN  LYS A 941      46.650  47.510  31.100  1.00  0.00           H
ATOM   4629  CA  LYS A 941      46.950  45.710  30.150  1.00  0.00           C
ATOM   4630  HA  LYS A 941      46.180  44.970  30.220  1.00  0.00           H
ATOM   4631  CB  LYS A 941      46.700  46.670  28.920  1.00  0.00           C
ATOM   4632  HB1 LYS A 941      46.880  46.130  27.960  1.00  0.00           H
ATOM   4633  HB2 LYS A 941      47.390  47.530  28.930  1.00  0.00           H
ATOM   4634  CG  LYS A 941      45.210  47.170  28.930  1.00  0.00           C
ATOM   4635  HG1 LYS A 941      45.270  47.940  29.730  1.00  0.00           H
ATOM   4636  HG2 LYS A 941      44.460  46.380  29.150  1.00  0.00           H
ATOM   4637  CD  LYS A 941      44.820  47.810  27.570  1.00  0.00           C
ATOM   4638  HD1 LYS A 941      44.820  46.920  26.910  1.00  0.00           H
ATOM   4639  HD2 LYS A 941      45.610  48.540  27.300  1.00  0.00           H
ATOM   4640  CE  LYS A 941      43.400  48.370  27.510  1.00  0.00           C
ATOM   4641  HE1 LYS A 941      42.770  47.490  27.770  1.00  0.00           H
ATOM   4642  HE2 LYS A 941      43.220  48.740  26.480  1.00  0.00           H
ATOM   4643  NZ  LYS A 941      43.220  49.500  28.340  1.00  0.00           N
ATOM   4644  HZ1 LYS A 941      43.300  49.240  29.340  1.00  0.00           H
ATOM   4645  HZ2 LYS A 941      42.320  49.960  28.120  1.00  0.00           H
ATOM   4646  HZ3 LYS A 941      43.930  50.230  28.130  1.00  0.00           H
ATOM   4647  C   LYS A 941      48.340  44.960  29.990  1.00  0.00           C
ATOM   4648  O   LYS A 941      48.400  43.840  29.450  1.00  0.00           O
ATOM   4649  N   GLU A 942      49.470  45.580  30.390  1.00  0.00           N
ATOM   4650  HN  GLU A 942      49.510  46.530  30.680  1.00  0.00           H
ATOM   4651  CA  GLU A 942      50.850  45.050  30.440  1.00  0.00           C
ATOM   4652  HA  GLU A 942      51.160  44.740  29.460  1.00  0.00           H
ATOM   4653  CB  GLU A 942      51.800  46.120  30.800  1.00  0.00           C
ATOM   4654  HB1 GLU A 942      51.740  46.970  30.100  1.00  0.00           H
ATOM   4655  HB2 GLU A 942      52.850  45.800  30.600  1.00  0.00           H
ATOM   4656  CG  GLU A 942      51.700  46.630  32.260  1.00  0.00           C
ATOM   4657  HG1 GLU A 942      52.220  45.960  32.970  1.00  0.00           H
ATOM   4658  HG2 GLU A 942      50.640  46.780  32.560  1.00  0.00           H
ATOM   4659  CD  GLU A 942      52.190  48.030  32.200  1.00  0.00           C
ATOM   4660  OE1 GLU A 942      53.430  48.200  32.500  1.00  0.00           O
ATOM   4661  OE2 GLU A 942      51.440  48.990  31.900  1.00  0.00           O
ATOM   4662  C   GLU A 942      50.950  43.820  31.340  1.00  0.00           C
ATOM   4663  O   GLU A 942      51.780  43.000  31.100  1.00  0.00           O
ATOM   4664  N   HSD A 943      50.030  43.570  32.310  1.00  0.00           N
ATOM   4665  HN  HSD A 943      49.370  44.250  32.640  1.00  0.00           H
ATOM   4666  CA  HSD A 943      50.020  42.410  33.160  1.00  0.00           C
ATOM   4667  HA  HSD A 943      51.070  42.270  33.370  1.00  0.00           H
ATOM   4668  CB  HSD A 943      49.260  42.630  34.510  1.00  0.00           C
ATOM   4669  HB1 HSD A 943      49.100  41.740  35.160  1.00  0.00           H
ATOM   4670  HB2 HSD A 943      48.200  42.800  34.210  1.00  0.00           H
ATOM   4671  ND1 HSD A 943      51.010  44.260  35.130  1.00  0.00           N
ATOM   4672  HD1 HSD A 943      51.740  43.860  34.570  1.00  0.00           H
ATOM   4673  CG  HSD A 943      49.730  43.750  35.290  1.00  0.00           C
ATOM   4674  CE1 HSD A 943      51.130  45.320  35.930  1.00  0.00           C
ATOM   4675  HE1 HSD A 943      52.060  45.890  36.030  1.00  0.00           H
ATOM   4676  NE2 HSD A 943      50.120  45.530  36.710  1.00  0.00           N
ATOM   4677  CD2 HSD A 943      49.240  44.460  36.390  1.00  0.00           C
ATOM   4678  HD2 HSD A 943      48.280  44.500  36.910  1.00  0.00           H
ATOM   4679  C   HSD A 943      49.410  41.250  32.410  1.00  0.00           C
ATOM   4680  O   HSD A 943      49.720  40.160  32.770  1.00  0.00           O
ATOM   4681  N   LYS A 944      48.690  41.520  31.320  1.00  0.00           N
ATOM   4682  HN  LYS A 944      48.540  42.490  31.120  1.00  0.00           H
ATOM   4683  CA  LYS A 944      48.210  40.570  30.280  1.00  0.00           C
ATOM   4684  HA  LYS A 944      47.580  41.050  29.540  1.00  0.00           H
ATOM   4685  CB  LYS A 944      49.330  40.030  29.400  1.00  0.00           C
ATOM   4686  HB1 LYS A 944      48.990  39.280  28.660  1.00  0.00           H
ATOM   4687  HB2 LYS A 944      50.080  39.550  30.080  1.00  0.00           H
ATOM   4688  CG  LYS A 944      50.050  41.190  28.630  1.00  0.00           C
ATOM   4689  HG1 LYS A 944      50.600  41.830  29.360  1.00  0.00           H
ATOM   4690  HG2 LYS A 944      49.240  41.870  28.290  1.00  0.00           H
ATOM   4691  CD  LYS A 944      51.010  40.650  27.480  1.00  0.00           C
ATOM   4692  HD1 LYS A 944      50.580  39.720  27.040  1.00  0.00           H
ATOM   4693  HD2 LYS A 944      52.000  40.400  27.940  1.00  0.00           H
ATOM   4694  CE  LYS A 944      51.210  41.550  26.170  1.00  0.00           C
ATOM   4695  HE1 LYS A 944      52.160  41.240  25.690  1.00  0.00           H
ATOM   4696  HE2 LYS A 944      51.470  42.610  26.380  1.00  0.00           H
ATOM   4697  NZ  LYS A 944      50.090  41.470  25.170  1.00  0.00           N
ATOM   4698  HZ1 LYS A 944      50.240  42.240  24.490  1.00  0.00           H
ATOM   4699  HZ2 LYS A 944      49.230  41.630  25.720  1.00  0.00           H
ATOM   4700  HZ3 LYS A 944      50.000  40.610  24.580  1.00  0.00           H
ATOM   4701  C   LYS A 944      47.220  39.470  30.790  1.00  0.00           C
ATOM   4702  O   LYS A 944      47.290  38.290  30.530  1.00  0.00           O
ATOM   4703  N   LEU A 945      46.160  39.850  31.480  1.00  0.00           N
ATOM   4704  HN  LEU A 945      45.980  40.820  31.690  1.00  0.00           H
ATOM   4705  CA  LEU A 945      44.980  39.060  31.780  1.00  0.00           C
ATOM   4706  HA  LEU A 945      45.380  38.090  32.080  1.00  0.00           H
ATOM   4707  CB  LEU A 945      44.040  39.650  32.860  1.00  0.00           C
ATOM   4708  HB1 LEU A 945      43.080  39.110  32.710  1.00  0.00           H
ATOM   4709  HB2 LEU A 945      43.870  40.750  32.770  1.00  0.00           H
ATOM   4710  CG  LEU A 945      44.470  39.290  34.350  1.00  0.00           C
ATOM   4711  HG  LEU A 945      44.980  38.310  34.370  1.00  0.00           H
ATOM   4712  CD1 LEU A 945      45.500  40.300  34.870  1.00  0.00           C
ATOM   4713 HD11 LEU A 945      45.700  40.010  35.920  1.00  0.00           H
ATOM   4714 HD12 LEU A 945      45.150  41.350  34.750  1.00  0.00           H
ATOM   4715 HD13 LEU A 945      46.490  40.170  34.400  1.00  0.00           H
ATOM   4716  CD2 LEU A 945      43.100  39.290  35.130  1.00  0.00           C
ATOM   4717 HD21 LEU A 945      42.630  38.280  35.100  1.00  0.00           H
ATOM   4718 HD22 LEU A 945      42.400  40.090  34.830  1.00  0.00           H
ATOM   4719 HD23 LEU A 945      43.290  39.500  36.200  1.00  0.00           H
ATOM   4720  C   LEU A 945      44.230  38.670  30.480  1.00  0.00           C
ATOM   4721  O   LEU A 945      44.180  39.410  29.470  1.00  0.00           O
ATOM   4722  N   LYS A 946      43.650  37.450  30.430  1.00  0.00           N
ATOM   4723  HN  LYS A 946      43.810  36.840  31.190  1.00  0.00           H
ATOM   4724  CA  LYS A 946      42.970  37.050  29.340  1.00  0.00           C
ATOM   4725  HA  LYS A 946      43.340  37.600  28.490  1.00  0.00           H
ATOM   4726  CB  LYS A 946      43.300  35.550  29.030  1.00  0.00           C
ATOM   4727  HB1 LYS A 946      42.860  35.270  28.060  1.00  0.00           H
ATOM   4728  HB2 LYS A 946      42.780  35.000  29.850  1.00  0.00           H
ATOM   4729  CG  LYS A 946      44.800  35.180  28.930  1.00  0.00           C
ATOM   4730  HG1 LYS A 946      45.460  35.870  29.510  1.00  0.00           H
ATOM   4731  HG2 LYS A 946      45.150  35.550  27.950  1.00  0.00           H
ATOM   4732  CD  LYS A 946      45.170  33.660  29.200  1.00  0.00           C
ATOM   4733  HD1 LYS A 946      46.180  33.420  28.810  1.00  0.00           H
ATOM   4734  HD2 LYS A 946      44.420  33.320  28.460  1.00  0.00           H
ATOM   4735  CE  LYS A 946      44.820  33.160  30.530  1.00  0.00           C
ATOM   4736  HE1 LYS A 946      45.220  32.120  30.560  1.00  0.00           H
ATOM   4737  HE2 LYS A 946      43.780  33.090  30.890  1.00  0.00           H
ATOM   4738  NZ  LYS A 946      45.550  33.980  31.470  1.00  0.00           N
ATOM   4739  HZ1 LYS A 946      44.940  34.680  31.950  1.00  0.00           H
ATOM   4740  HZ2 LYS A 946      46.310  34.450  30.940  1.00  0.00           H
ATOM   4741  HZ3 LYS A 946      46.050  33.450  32.200  1.00  0.00           H
ATOM   4742  C   LYS A 946      41.450  37.380  29.450  1.00  0.00           C
ATOM   4743  O   LYS A 946      40.830  37.260  30.560  1.00  0.00           O
ATOM   4744  N   LYS A 947      40.910  37.950  28.280  1.00  0.00           N
ATOM   4745  HN  LYS A 947      41.460  37.950  27.460  1.00  0.00           H
ATOM   4746  CA  LYS A 947      39.650  38.730  28.200  1.00  0.00           C
ATOM   4747  HA  LYS A 947      39.900  39.520  27.510  1.00  0.00           H
ATOM   4748  CB  LYS A 947      38.480  37.920  27.610  1.00  0.00           C
ATOM   4749  HB1 LYS A 947      37.490  38.350  27.880  1.00  0.00           H
ATOM   4750  HB2 LYS A 947      38.590  36.880  27.980  1.00  0.00           H
ATOM   4751  CG  LYS A 947      38.570  37.870  26.080  1.00  0.00           C
ATOM   4752  HG1 LYS A 947      37.990  36.980  25.760  1.00  0.00           H
ATOM   4753  HG2 LYS A 947      39.620  37.630  25.830  1.00  0.00           H
ATOM   4754  CD  LYS A 947      37.830  39.050  25.410  1.00  0.00           C
ATOM   4755  HD1 LYS A 947      38.630  39.810  25.350  1.00  0.00           H
ATOM   4756  HD2 LYS A 947      36.980  39.490  25.980  1.00  0.00           H
ATOM   4757  CE  LYS A 947      37.320  38.770  24.020  1.00  0.00           C
ATOM   4758  HE1 LYS A 947      36.770  39.650  23.620  1.00  0.00           H
ATOM   4759  HE2 LYS A 947      36.560  37.960  24.020  1.00  0.00           H
ATOM   4760  NZ  LYS A 947      38.420  38.560  23.000  1.00  0.00           N
ATOM   4761  HZ1 LYS A 947      39.350  38.820  23.390  1.00  0.00           H
ATOM   4762  HZ2 LYS A 947      38.210  39.020  22.090  1.00  0.00           H
ATOM   4763  HZ3 LYS A 947      38.520  37.530  22.820  1.00  0.00           H
ATOM   4764  C   LYS A 947      39.230  39.520  29.420  1.00  0.00           C
ATOM   4765  O   LYS A 947      38.160  39.330  30.000  1.00  0.00           O
ATOM   4766  N   GLY A 948      40.100  40.480  29.850  1.00  0.00           N
ATOM   4767  HN  GLY A 948      40.990  40.570  29.430  1.00  0.00           H
ATOM   4768  CA  GLY A 948      39.760  41.410  30.870  1.00  0.00           C
ATOM   4769  HA1 GLY A 948      38.710  41.640  30.760  1.00  0.00           H
ATOM   4770  HA2 GLY A 948      40.480  42.210  30.840  1.00  0.00           H
ATOM   4771  C   GLY A 948      39.900  40.970  32.220  1.00  0.00           C
ATOM   4772  O   GLY A 948      40.630  40.010  32.510  1.00  0.00           O
ATOM   4773  N   ALA A 949      39.180  41.660  33.170  1.00  0.00           N
ATOM   4774  HN  ALA A 949      38.780  42.530  32.910  1.00  0.00           H
ATOM   4775  CA  ALA A 949      39.460  41.440  34.620  1.00  0.00           C
ATOM   4776  HA  ALA A 949      40.080  40.570  34.790  1.00  0.00           H
ATOM   4777  CB  ALA A 949      40.420  42.430  35.130  1.00  0.00           C
ATOM   4778  HB1 ALA A 949      39.990  43.450  35.110  1.00  0.00           H
ATOM   4779  HB2 ALA A 949      41.330  42.400  34.460  1.00  0.00           H
ATOM   4780  HB3 ALA A 949      40.780  42.080  36.130  1.00  0.00           H
ATOM   4781  C   ALA A 949      38.160  41.230  35.400  1.00  0.00           C
ATOM   4782  O   ALA A 949      38.270  41.090  36.640  1.00  0.00           O
ATOM   4783  N   GLY A 950      36.900  41.200  34.790  1.00  0.00           N
ATOM   4784  HN  GLY A 950      36.960  41.070  33.810  1.00  0.00           H
ATOM   4785  CA  GLY A 950      35.550  40.950  35.350  1.00  0.00           C
ATOM   4786  HA1 GLY A 950      35.520  39.960  35.790  1.00  0.00           H
ATOM   4787  HA2 GLY A 950      34.870  41.070  34.520  1.00  0.00           H
ATOM   4788  C   GLY A 950      35.260  41.970  36.450  1.00  0.00           C
ATOM   4789  O   GLY A 950      35.100  41.590  37.580  1.00  0.00           O
ATOM   4790  N   TYR A 951      35.280  43.260  36.060  1.00  0.00           N
ATOM   4791  HN  TYR A 951      35.450  43.480  35.100  1.00  0.00           H
ATOM   4792  CA  TYR A 951      35.040  44.360  37.000  1.00  0.00           C
ATOM   4793  HA  TYR A 951      35.960  44.360  37.580  1.00  0.00           H
ATOM   4794  CB  TYR A 951      34.880  45.720  36.220  1.00  0.00           C
ATOM   4795  HB1 TYR A 951      34.420  46.520  36.830  1.00  0.00           H
ATOM   4796  HB2 TYR A 951      34.220  45.600  35.340  1.00  0.00           H
ATOM   4797  CG  TYR A 951      36.220  46.180  35.730  1.00  0.00           C
ATOM   4798  CD1 TYR A 951      37.080  46.730  36.780  1.00  0.00           C
ATOM   4799  HD1 TYR A 951      36.730  46.830  37.800  1.00  0.00           H
ATOM   4800  CE1 TYR A 951      38.290  47.360  36.430  1.00  0.00           C
ATOM   4801  HE1 TYR A 951      38.850  47.960  37.130  1.00  0.00           H
ATOM   4802  CZ  TYR A 951      38.720  47.320  35.120  1.00  0.00           C
ATOM   4803  OH  TYR A 951      39.790  48.130  34.800  1.00  0.00           O
ATOM   4804  HH  TYR A 951      39.710  48.300  33.860  1.00  0.00           H
ATOM   4805  CD2 TYR A 951      36.700  46.050  34.450  1.00  0.00           C
ATOM   4806  HD2 TYR A 951      36.070  45.560  33.710  1.00  0.00           H
ATOM   4807  CE2 TYR A 951      37.950  46.630  34.120  1.00  0.00           C
ATOM   4808  HE2 TYR A 951      38.320  46.670  33.100  1.00  0.00           H
ATOM   4809  C   TYR A 951      33.910  44.210  37.950  1.00  0.00           C
ATOM   4810  O   TYR A 951      34.100  44.230  39.160  1.00  0.00           O
ATOM   4811  N   HSD A 952      32.680  43.980  37.460  1.00  0.00           N
ATOM   4812  HN  HSD A 952      32.510  43.880  36.480  1.00  0.00           H
ATOM   4813  CA  HSD A 952      31.470  43.840  38.220  1.00  0.00           C
ATOM   4814  HA  HSD A 952      31.380  44.580  39.010  1.00  0.00           H
ATOM   4815  CB  HSD A 952      30.070  43.850  37.470  1.00  0.00           C
ATOM   4816  HB1 HSD A 952      29.270  43.670  38.210  1.00  0.00           H
ATOM   4817  HB2 HSD A 952      30.030  43.000  36.760  1.00  0.00           H
ATOM   4818  ND1 HSD A 952      29.760  45.520  35.700  1.00  0.00           N
ATOM   4819  HD1 HSD A 952      30.250  45.000  35.010  1.00  0.00           H
ATOM   4820  CG  HSD A 952      29.610  45.200  37.000  1.00  0.00           C
ATOM   4821  CE1 HSD A 952      29.190  46.720  35.500  1.00  0.00           C
ATOM   4822  HE1 HSD A 952      29.280  47.310  34.590  1.00  0.00           H
ATOM   4823  NE2 HSD A 952      28.640  47.150  36.660  1.00  0.00           N
ATOM   4824  CD2 HSD A 952      28.870  46.160  37.600  1.00  0.00           C
ATOM   4825  HD2 HSD A 952      28.560  46.150  38.630  1.00  0.00           H
ATOM   4826  C   HSD A 952      31.510  42.580  39.050  1.00  0.00           C
ATOM   4827  O   HSD A 952      31.090  42.570  40.190  1.00  0.00           O
ATOM   4828  N   LEU A 953      32.110  41.510  38.500  1.00  0.00           N
ATOM   4829  HN  LEU A 953      32.440  41.760  37.600  1.00  0.00           H
ATOM   4830  CA  LEU A 953      32.290  40.190  39.140  1.00  0.00           C
ATOM   4831  HA  LEU A 953      31.300  39.890  39.450  1.00  0.00           H
ATOM   4832  CB  LEU A 953      32.840  39.200  38.040  1.00  0.00           C
ATOM   4833  HB1 LEU A 953      33.780  39.650  37.650  1.00  0.00           H
ATOM   4834  HB2 LEU A 953      32.170  39.050  37.170  1.00  0.00           H
ATOM   4835  CG  LEU A 953      33.100  37.720  38.600  1.00  0.00           C
ATOM   4836  HG  LEU A 953      33.860  37.870  39.390  1.00  0.00           H
ATOM   4837  CD1 LEU A 953      31.870  37.020  39.190  1.00  0.00           C
ATOM   4838 HD11 LEU A 953      31.630  37.580  40.120  1.00  0.00           H
ATOM   4839 HD12 LEU A 953      32.170  35.990  39.430  1.00  0.00           H
ATOM   4840 HD13 LEU A 953      31.010  36.860  38.500  1.00  0.00           H
ATOM   4841  CD2 LEU A 953      33.720  36.850  37.490  1.00  0.00           C
ATOM   4842 HD21 LEU A 953      33.030  36.670  36.640  1.00  0.00           H
ATOM   4843 HD22 LEU A 953      34.230  35.940  37.860  1.00  0.00           H
ATOM   4844 HD23 LEU A 953      34.560  37.400  37.010  1.00  0.00           H
ATOM   4845  C   LEU A 953      33.150  40.280  40.390  1.00  0.00           C
ATOM   4846  O   LEU A 953      32.930  39.600  41.430  1.00  0.00           O
ATOM   4847  N   ASP A 954      34.190  41.090  40.290  1.00  0.00           N
ATOM   4848  HN  ASP A 954      34.310  41.590  39.440  1.00  0.00           H
ATOM   4849  CA  ASP A 954      35.040  41.480  41.380  1.00  0.00           C
ATOM   4850  HA  ASP A 954      35.320  40.590  41.920  1.00  0.00           H
ATOM   4851  CB  ASP A 954      36.300  42.260  40.900  1.00  0.00           C
ATOM   4852  HB1 ASP A 954      36.980  42.530  41.740  1.00  0.00           H
ATOM   4853  HB2 ASP A 954      35.900  43.150  40.380  1.00  0.00           H
ATOM   4854  CG  ASP A 954      37.040  41.540  39.840  1.00  0.00           C
ATOM   4855  OD1 ASP A 954      37.110  40.310  39.710  1.00  0.00           O
ATOM   4856  OD2 ASP A 954      37.720  42.360  39.020  1.00  0.00           O
ATOM   4857  HD2 ASP A 954      38.060  41.810  38.300  1.00  0.00           H
ATOM   4858  C   ASP A 954      34.310  42.290  42.500  1.00  0.00           C
ATOM   4859  O   ASP A 954      34.380  42.050  43.690  1.00  0.00           O
ATOM   4860  N   LEU A 955      33.530  43.250  42.090  1.00  0.00           N
ATOM   4861  HN  LEU A 955      33.520  43.500  41.130  1.00  0.00           H
ATOM   4862  CA  LEU A 955      32.640  43.960  42.950  1.00  0.00           C
ATOM   4863  HA  LEU A 955      33.200  44.410  43.740  1.00  0.00           H
ATOM   4864  CB  LEU A 955      31.940  45.040  42.150  1.00  0.00           C
ATOM   4865  HB1 LEU A 955      31.130  44.610  41.520  1.00  0.00           H
ATOM   4866  HB2 LEU A 955      32.670  45.510  41.460  1.00  0.00           H
ATOM   4867  CG  LEU A 955      31.310  46.170  42.950  1.00  0.00           C
ATOM   4868  HG  LEU A 955      30.500  45.690  43.540  1.00  0.00           H
ATOM   4869  CD1 LEU A 955      32.130  46.820  44.110  1.00  0.00           C
ATOM   4870 HD11 LEU A 955      33.010  47.440  43.830  1.00  0.00           H
ATOM   4871 HD12 LEU A 955      32.510  46.040  44.820  1.00  0.00           H
ATOM   4872 HD13 LEU A 955      31.500  47.510  44.710  1.00  0.00           H
ATOM   4873  CD2 LEU A 955      30.670  47.330  42.160  1.00  0.00           C
ATOM   4874 HD21 LEU A 955      31.430  48.070  41.830  1.00  0.00           H
ATOM   4875 HD22 LEU A 955      29.840  47.720  42.780  1.00  0.00           H
ATOM   4876 HD23 LEU A 955      30.210  47.040  41.190  1.00  0.00           H
ATOM   4877  C   LEU A 955      31.680  43.010  43.730  1.00  0.00           C
ATOM   4878  O   LEU A 955      31.570  43.030  44.930  1.00  0.00           O
ATOM   4879  N   LEU A 956      30.930  42.130  43.000  1.00  0.00           N
ATOM   4880  HN  LEU A 956      31.060  42.120  42.010  1.00  0.00           H
ATOM   4881  CA  LEU A 956      30.020  41.130  43.360  1.00  0.00           C
ATOM   4882  HA  LEU A 956      29.190  41.570  43.900  1.00  0.00           H
ATOM   4883  CB  LEU A 956      29.710  40.320  42.150  1.00  0.00           C
ATOM   4884  HB1 LEU A 956      30.640  39.760  41.880  1.00  0.00           H
ATOM   4885  HB2 LEU A 956      29.400  41.170  41.500  1.00  0.00           H
ATOM   4886  CG  LEU A 956      28.560  39.280  42.220  1.00  0.00           C
ATOM   4887  HG  LEU A 956      28.280  39.130  41.160  1.00  0.00           H
ATOM   4888  CD1 LEU A 956      29.120  37.960  42.640  1.00  0.00           C
ATOM   4889 HD11 LEU A 956      30.030  37.650  42.090  1.00  0.00           H
ATOM   4890 HD12 LEU A 956      28.400  37.110  42.530  1.00  0.00           H
ATOM   4891 HD13 LEU A 956      29.250  38.030  43.740  1.00  0.00           H
ATOM   4892  CD2 LEU A 956      27.290  39.520  42.890  1.00  0.00           C
ATOM   4893 HD21 LEU A 956      26.780  40.330  42.300  1.00  0.00           H
ATOM   4894 HD22 LEU A 956      27.260  39.760  43.980  1.00  0.00           H
ATOM   4895 HD23 LEU A 956      26.620  38.630  42.830  1.00  0.00           H
ATOM   4896  C   LEU A 956      30.520  40.240  44.490  1.00  0.00           C
ATOM   4897  O   LEU A 956      29.820  40.100  45.490  1.00  0.00           O
ATOM   4898  N   MET A 957      31.740  39.680  44.320  1.00  0.00           N
ATOM   4899  HN  MET A 957      32.200  39.830  43.440  1.00  0.00           H
ATOM   4900  CA  MET A 957      32.370  38.920  45.340  1.00  0.00           C
ATOM   4901  HA  MET A 957      31.640  38.200  45.720  1.00  0.00           H
ATOM   4902  CB  MET A 957      33.590  38.220  44.790  1.00  0.00           C
ATOM   4903  HB1 MET A 957      34.220  37.750  45.570  1.00  0.00           H
ATOM   4904  HB2 MET A 957      34.290  38.870  44.210  1.00  0.00           H
ATOM   4905  CG  MET A 957      33.120  37.100  43.870  1.00  0.00           C
ATOM   4906  HG1 MET A 957      34.070  36.660  43.490  1.00  0.00           H
ATOM   4907  HG2 MET A 957      32.630  37.410  42.920  1.00  0.00           H
ATOM   4908  SD  MET A 957      32.040  35.780  44.580  1.00  0.00           S
ATOM   4909  CE  MET A 957      33.080  35.310  46.000  1.00  0.00           C
ATOM   4910  HE1 MET A 957      32.900  36.070  46.800  1.00  0.00           H
ATOM   4911  HE2 MET A 957      34.170  35.290  45.770  1.00  0.00           H
ATOM   4912  HE3 MET A 957      32.930  34.410  46.620  1.00  0.00           H
ATOM   4913  C   MET A 957      32.760  39.610  46.650  1.00  0.00           C
ATOM   4914  O   MET A 957      32.660  39.110  47.750  1.00  0.00           O
ATOM   4915  N   VAL A 958      33.240  40.850  46.570  1.00  0.00           N
ATOM   4916  HN  VAL A 958      33.420  41.320  45.700  1.00  0.00           H
ATOM   4917  CA  VAL A 958      33.390  41.710  47.700  1.00  0.00           C
ATOM   4918  HA  VAL A 958      33.980  41.170  48.430  1.00  0.00           H
ATOM   4919  CB  VAL A 958      34.130  43.010  47.270  1.00  0.00           C
ATOM   4920  HB  VAL A 958      33.580  43.380  46.380  1.00  0.00           H
ATOM   4921  CG1 VAL A 958      33.930  44.180  48.280  1.00  0.00           C
ATOM   4922 HG11 VAL A 958      34.270  43.910  49.300  1.00  0.00           H
ATOM   4923 HG12 VAL A 958      32.860  44.480  48.290  1.00  0.00           H
ATOM   4924 HG13 VAL A 958      34.550  45.030  47.900  1.00  0.00           H
ATOM   4925  CG2 VAL A 958      35.590  42.650  47.130  1.00  0.00           C
ATOM   4926 HG21 VAL A 958      36.200  43.480  46.710  1.00  0.00           H
ATOM   4927 HG22 VAL A 958      35.600  41.830  46.370  1.00  0.00           H
ATOM   4928 HG23 VAL A 958      35.990  42.280  48.100  1.00  0.00           H
ATOM   4929  C   VAL A 958      31.990  42.010  48.400  1.00  0.00           C
ATOM   4930  O   VAL A 958      31.850  42.060  49.660  1.00  0.00           O
ATOM   4931  N   GLY A 959      30.970  42.310  47.610  1.00  0.00           N
ATOM   4932  HN  GLY A 959      31.160  42.470  46.640  1.00  0.00           H
ATOM   4933  CA  GLY A 959      29.610  42.570  48.020  1.00  0.00           C
ATOM   4934  HA1 GLY A 959      29.110  42.740  47.080  1.00  0.00           H
ATOM   4935  HA2 GLY A 959      29.480  43.390  48.730  1.00  0.00           H
ATOM   4936  C   GLY A 959      29.040  41.410  48.830  1.00  0.00           C
ATOM   4937  O   GLY A 959      28.570  41.580  49.970  1.00  0.00           O
ATOM   4938  N   VAL A 960      29.110  40.240  48.270  1.00  0.00           N
ATOM   4939  HN  VAL A 960      29.550  40.290  47.370  1.00  0.00           H
ATOM   4940  CA  VAL A 960      28.760  38.980  48.730  1.00  0.00           C
ATOM   4941  HA  VAL A 960      27.710  38.920  49.000  1.00  0.00           H
ATOM   4942  CB  VAL A 960      29.030  37.920  47.640  1.00  0.00           C
ATOM   4943  HB  VAL A 960      29.950  38.180  47.100  1.00  0.00           H
ATOM   4944  CG1 VAL A 960      28.990  36.470  48.240  1.00  0.00           C
ATOM   4945 HG11 VAL A 960      28.020  36.300  48.750  1.00  0.00           H
ATOM   4946 HG12 VAL A 960      29.810  36.320  48.980  1.00  0.00           H
ATOM   4947 HG13 VAL A 960      29.120  35.780  47.380  1.00  0.00           H
ATOM   4948  CG2 VAL A 960      27.820  38.140  46.740  1.00  0.00           C
ATOM   4949 HG21 VAL A 960      27.890  37.420  45.900  1.00  0.00           H
ATOM   4950 HG22 VAL A 960      27.780  39.160  46.310  1.00  0.00           H
ATOM   4951 HG23 VAL A 960      26.820  37.980  47.200  1.00  0.00           H
ATOM   4952  C   VAL A 960      29.510  38.560  50.000  1.00  0.00           C
ATOM   4953  O   VAL A 960      28.940  38.290  51.090  1.00  0.00           O
ATOM   4954  N   MET A 961      30.820  38.620  49.970  1.00  0.00           N
ATOM   4955  HN  MET A 961      31.400  38.960  49.240  1.00  0.00           H
ATOM   4956  CA  MET A 961      31.570  38.260  51.140  1.00  0.00           C
ATOM   4957  HA  MET A 961      31.250  37.310  51.550  1.00  0.00           H
ATOM   4958  CB  MET A 961      33.010  38.090  50.790  1.00  0.00           C
ATOM   4959  HB1 MET A 961      33.700  38.080  51.660  1.00  0.00           H
ATOM   4960  HB2 MET A 961      33.260  38.930  50.120  1.00  0.00           H
ATOM   4961  CG  MET A 961      33.260  36.810  49.920  1.00  0.00           C
ATOM   4962  HG1 MET A 961      34.330  36.630  49.690  1.00  0.00           H
ATOM   4963  HG2 MET A 961      32.980  37.000  48.860  1.00  0.00           H
ATOM   4964  SD  MET A 961      32.490  35.200  50.300  1.00  0.00           S
ATOM   4965  CE  MET A 961      33.400  34.930  51.810  1.00  0.00           C
ATOM   4966  HE1 MET A 961      32.740  34.940  52.700  1.00  0.00           H
ATOM   4967  HE2 MET A 961      34.220  35.680  51.870  1.00  0.00           H
ATOM   4968  HE3 MET A 961      33.850  33.920  51.780  1.00  0.00           H
ATOM   4969  C   MET A 961      31.390  39.240  52.300  1.00  0.00           C
ATOM   4970  O   MET A 961      31.370  38.770  53.430  1.00  0.00           O
ATOM   4971  N   LEU A 962      31.130  40.510  52.080  1.00  0.00           N
ATOM   4972  HN  LEU A 962      31.260  40.900  51.170  1.00  0.00           H
ATOM   4973  CA  LEU A 962      30.680  41.410  53.140  1.00  0.00           C
ATOM   4974  HA  LEU A 962      31.360  41.420  53.990  1.00  0.00           H
ATOM   4975  CB  LEU A 962      30.590  42.840  52.510  1.00  0.00           C
ATOM   4976  HB1 LEU A 962      29.960  42.730  51.600  1.00  0.00           H
ATOM   4977  HB2 LEU A 962      31.650  42.950  52.190  1.00  0.00           H
ATOM   4978  CG  LEU A 962      30.130  43.960  53.380  1.00  0.00           C
ATOM   4979  HG  LEU A 962      30.460  43.750  54.420  1.00  0.00           H
ATOM   4980  CD1 LEU A 962      30.740  45.300  52.920  1.00  0.00           C
ATOM   4981 HD11 LEU A 962      30.590  45.990  53.770  1.00  0.00           H
ATOM   4982 HD12 LEU A 962      30.300  45.610  51.940  1.00  0.00           H
ATOM   4983 HD13 LEU A 962      31.820  45.260  52.670  1.00  0.00           H
ATOM   4984  CD2 LEU A 962      28.610  44.140  53.440  1.00  0.00           C
ATOM   4985 HD21 LEU A 962      28.020  43.210  53.510  1.00  0.00           H
ATOM   4986 HD22 LEU A 962      28.140  44.670  52.590  1.00  0.00           H
ATOM   4987 HD23 LEU A 962      28.360  44.690  54.380  1.00  0.00           H
ATOM   4988  C   LEU A 962      29.350  41.080  53.830  1.00  0.00           C
ATOM   4989  O   LEU A 962      29.210  41.230  55.060  1.00  0.00           O
ATOM   4990  N   GLY A 963      28.370  40.550  53.060  1.00  0.00           N
ATOM   4991  HN  GLY A 963      28.470  40.570  52.070  1.00  0.00           H
ATOM   4992  CA  GLY A 963      27.270  39.790  53.630  1.00  0.00           C
ATOM   4993  HA1 GLY A 963      26.590  39.450  52.850  1.00  0.00           H
ATOM   4994  HA2 GLY A 963      26.790  40.460  54.320  1.00  0.00           H
ATOM   4995  C   GLY A 963      27.630  38.610  54.450  1.00  0.00           C
ATOM   4996  O   GLY A 963      27.170  38.470  55.590  1.00  0.00           O
ATOM   4997  N   VAL A 964      28.410  37.700  53.930  1.00  0.00           N
ATOM   4998  HN  VAL A 964      28.840  38.010  53.080  1.00  0.00           H
ATOM   4999  CA  VAL A 964      28.870  36.450  54.590  1.00  0.00           C
ATOM   5000  HA  VAL A 964      28.020  35.890  54.960  1.00  0.00           H
ATOM   5001  CB  VAL A 964      29.500  35.340  53.650  1.00  0.00           C
ATOM   5002  HB  VAL A 964      30.280  35.910  53.100  1.00  0.00           H
ATOM   5003  CG1 VAL A 964      30.160  34.100  54.330  1.00  0.00           C
ATOM   5004 HG11 VAL A 964      29.370  33.320  54.380  1.00  0.00           H
ATOM   5005 HG12 VAL A 964      30.460  34.400  55.360  1.00  0.00           H
ATOM   5006 HG13 VAL A 964      30.930  33.740  53.630  1.00  0.00           H
ATOM   5007  CG2 VAL A 964      28.430  34.900  52.600  1.00  0.00           C
ATOM   5008 HG21 VAL A 964      27.490  34.420  52.950  1.00  0.00           H
ATOM   5009 HG22 VAL A 964      28.980  34.320  51.830  1.00  0.00           H
ATOM   5010 HG23 VAL A 964      28.220  35.770  51.930  1.00  0.00           H
ATOM   5011  C   VAL A 964      29.680  36.760  55.820  1.00  0.00           C
ATOM   5012  O   VAL A 964      29.280  36.320  56.950  1.00  0.00           O
ATOM   5013  N   CYS A 965      30.700  37.650  55.790  1.00  0.00           N
ATOM   5014  HN  CYS A 965      31.020  38.000  54.910  1.00  0.00           H
ATOM   5015  CA  CYS A 965      31.410  38.170  56.980  1.00  0.00           C
ATOM   5016  HA  CYS A 965      31.890  37.350  57.500  1.00  0.00           H
ATOM   5017  CB  CYS A 965      32.400  39.280  56.540  1.00  0.00           C
ATOM   5018  HB1 CYS A 965      32.890  39.760  57.420  1.00  0.00           H
ATOM   5019  HB2 CYS A 965      31.830  39.930  55.860  1.00  0.00           H
ATOM   5020  SG  CYS A 965      33.810  38.490  55.720  1.00  0.00           S
ATOM   5021  HG1 CYS A 965      34.200  39.680  55.270  1.00  0.00           H
ATOM   5022  C   CYS A 965      30.470  38.860  58.010  1.00  0.00           C
ATOM   5023  O   CYS A 965      30.630  38.670  59.200  1.00  0.00           O
ATOM   5024  N   SER A 966      29.390  39.570  57.600  1.00  0.00           N
ATOM   5025  HN  SER A 966      29.200  39.760  56.650  1.00  0.00           H
ATOM   5026  CA  SER A 966      28.440  40.160  58.580  1.00  0.00           C
ATOM   5027  HA  SER A 966      29.040  40.650  59.330  1.00  0.00           H
ATOM   5028  CB  SER A 966      27.630  41.260  57.880  1.00  0.00           C
ATOM   5029  HB1 SER A 966      26.840  41.710  58.520  1.00  0.00           H
ATOM   5030  HB2 SER A 966      26.990  40.840  57.080  1.00  0.00           H
ATOM   5031  OG  SER A 966      28.470  42.320  57.400  1.00  0.00           O
ATOM   5032  HG1 SER A 966      28.760  42.050  56.520  1.00  0.00           H
ATOM   5033  C   SER A 966      27.570  39.180  59.280  1.00  0.00           C
ATOM   5034  O   SER A 966      27.250  39.340  60.460  1.00  0.00           O
ATOM   5035  N   VAL A 967      27.100  38.140  58.530  1.00  0.00           N
ATOM   5036  HN  VAL A 967      27.110  38.070  57.540  1.00  0.00           H
ATOM   5037  CA  VAL A 967      26.400  36.970  59.070  1.00  0.00           C
ATOM   5038  HA  VAL A 967      25.480  37.380  59.460  1.00  0.00           H
ATOM   5039  CB  VAL A 967      26.010  35.870  57.970  1.00  0.00           C
ATOM   5040  HB  VAL A 967      26.940  35.590  57.420  1.00  0.00           H
ATOM   5041  CG1 VAL A 967      25.530  34.580  58.710  1.00  0.00           C
ATOM   5042 HG11 VAL A 967      24.850  34.880  59.550  1.00  0.00           H
ATOM   5043 HG12 VAL A 967      26.360  33.930  59.030  1.00  0.00           H
ATOM   5044 HG13 VAL A 967      24.840  34.020  58.050  1.00  0.00           H
ATOM   5045  CG2 VAL A 967      24.950  36.410  56.980  1.00  0.00           C
ATOM   5046 HG21 VAL A 967      25.290  37.410  56.650  1.00  0.00           H
ATOM   5047 HG22 VAL A 967      24.040  36.610  57.580  1.00  0.00           H
ATOM   5048 HG23 VAL A 967      24.910  35.730  56.110  1.00  0.00           H
ATOM   5049  C   VAL A 967      27.220  36.300  60.180  1.00  0.00           C
ATOM   5050  O   VAL A 967      26.750  36.030  61.280  1.00  0.00           O
ATOM   5051  N   MET A 968      28.480  36.030  59.960  1.00  0.00           N
ATOM   5052  HN  MET A 968      28.790  36.250  59.040  1.00  0.00           H
ATOM   5053  CA  MET A 968      29.490  35.420  60.890  1.00  0.00           C
ATOM   5054  HA  MET A 968      28.900  34.700  61.440  1.00  0.00           H
ATOM   5055  CB  MET A 968      30.560  34.670  59.990  1.00  0.00           C
ATOM   5056  HB1 MET A 968      31.280  34.200  60.700  1.00  0.00           H
ATOM   5057  HB2 MET A 968      31.190  35.410  59.430  1.00  0.00           H
ATOM   5058  CG  MET A 968      29.920  33.660  59.030  1.00  0.00           C
ATOM   5059  HG1 MET A 968      30.580  33.480  58.150  1.00  0.00           H
ATOM   5060  HG2 MET A 968      28.950  34.020  58.630  1.00  0.00           H
[truncated: 6,873,249 more chars]
