# Supplementary material for: CryoEM and computational modeling structural insights into the pH regulator NBCn1
Source: Nat Commun. 2025 Nov 11;16:9932. doi: 10.1038/s41467-025-64868-z (PMC12606367; doi:10.1038/s41467-025-64868-z)
Supplement: Supplementary file 7 — Supplementary Data 5 [file 41467_2025_64868_MOESM7_ESM.zip › 100ns_z_restr_MD_NBCn1_2NaCO3/hNBCn1_OF/z-restr_hNBCn1_OF_2NaCO3_first_step_12.pdb]

REMARK    GENERATED BY TRJCONV
TITLE     Title t= 4100.00000 step= 2050000
REMARK    THIS IS A SIMULATION BOX
CRYST1   93.299   93.299  102.747  90.00  90.00  90.00 P 1           1
MODEL        1
ATOM      1  N   LEU A 585      28.630  43.490  34.280  1.00  0.00           N
ATOM      2  HT1 LEU A 585      29.420  43.550  33.590  1.00  0.00           H
ATOM      3  HT2 LEU A 585      28.550  44.260  34.970  1.00  0.00           H
ATOM      4  HT3 LEU A 585      27.760  43.610  33.740  1.00  0.00           H
ATOM      5  CA  LEU A 585      28.870  42.150  34.930  1.00  0.00           C
ATOM      6  HA  LEU A 585      29.880  42.360  35.260  1.00  0.00           H
ATOM      7  CB  LEU A 585      27.880  41.920  36.080  1.00  0.00           C
ATOM      8  HB1 LEU A 585      26.900  42.190  35.640  1.00  0.00           H
ATOM      9  HB2 LEU A 585      28.060  42.670  36.870  1.00  0.00           H
ATOM     10  CG  LEU A 585      27.750  40.530  36.720  1.00  0.00           C
ATOM     11  HG  LEU A 585      27.460  39.770  35.960  1.00  0.00           H
ATOM     12  CD1 LEU A 585      29.090  40.080  37.380  1.00  0.00           C
ATOM     13 HD11 LEU A 585      29.270  40.740  38.250  1.00  0.00           H
ATOM     14 HD12 LEU A 585      29.940  40.150  36.680  1.00  0.00           H
ATOM     15 HD13 LEU A 585      28.940  39.010  37.690  1.00  0.00           H
ATOM     16  CD2 LEU A 585      26.600  40.440  37.740  1.00  0.00           C
ATOM     17 HD21 LEU A 585      25.690  40.830  37.220  1.00  0.00           H
ATOM     18 HD22 LEU A 585      26.720  40.970  38.720  1.00  0.00           H
ATOM     19 HD23 LEU A 585      26.480  39.350  37.870  1.00  0.00           H
ATOM     20  C   LEU A 585      28.900  41.030  33.950  1.00  0.00           C
ATOM     21  O   LEU A 585      29.730  40.130  34.030  1.00  0.00           O
ATOM     22  N   ILE A 586      28.060  40.960  32.890  1.00  0.00           N
ATOM     23  HN  ILE A 586      27.390  41.670  32.740  1.00  0.00           H
ATOM     24  CA  ILE A 586      28.150  39.840  31.980  1.00  0.00           C
ATOM     25  HA  ILE A 586      28.050  38.890  32.470  1.00  0.00           H
ATOM     26  CB  ILE A 586      27.050  39.930  30.840  1.00  0.00           C
ATOM     27  HB  ILE A 586      27.280  40.790  30.170  1.00  0.00           H
ATOM     28  CG2 ILE A 586      27.090  38.650  29.990  1.00  0.00           C
ATOM     29 HG21 ILE A 586      28.090  38.310  29.620  1.00  0.00           H
ATOM     30 HG22 ILE A 586      26.450  38.780  29.090  1.00  0.00           H
ATOM     31 HG23 ILE A 586      26.680  37.800  30.590  1.00  0.00           H
ATOM     32  CG1 ILE A 586      25.690  40.140  31.460  1.00  0.00           C
ATOM     33 HG11 ILE A 586      25.650  41.220  31.750  1.00  0.00           H
ATOM     34 HG12 ILE A 586      25.630  39.460  32.330  1.00  0.00           H
ATOM     35  CD  ILE A 586      24.480  39.850  30.520  1.00  0.00           C
ATOM     36  HD1 ILE A 586      23.510  39.930  31.050  1.00  0.00           H
ATOM     37  HD2 ILE A 586      24.600  38.810  30.170  1.00  0.00           H
ATOM     38  HD3 ILE A 586      24.420  40.600  29.700  1.00  0.00           H
ATOM     39  C   ILE A 586      29.510  39.800  31.230  1.00  0.00           C
ATOM     40  O   ILE A 586      30.150  38.750  31.000  1.00  0.00           O
ATOM     41  N   LEU A 587      29.960  40.940  30.760  1.00  0.00           N
ATOM     42  HN  LEU A 587      29.460  41.790  30.920  1.00  0.00           H
ATOM     43  CA  LEU A 587      31.160  41.040  29.880  1.00  0.00           C
ATOM     44  HA  LEU A 587      30.910  40.510  28.980  1.00  0.00           H
ATOM     45  CB  LEU A 587      31.340  42.570  29.390  1.00  0.00           C
ATOM     46  HB1 LEU A 587      31.450  43.210  30.280  1.00  0.00           H
ATOM     47  HB2 LEU A 587      30.510  42.890  28.720  1.00  0.00           H
ATOM     48  CG  LEU A 587      32.560  42.760  28.370  1.00  0.00           C
ATOM     49  HG  LEU A 587      33.440  42.240  28.790  1.00  0.00           H
ATOM     50  CD1 LEU A 587      32.280  42.260  26.910  1.00  0.00           C
ATOM     51 HD11 LEU A 587      31.310  42.710  26.600  1.00  0.00           H
ATOM     52 HD12 LEU A 587      31.990  41.180  26.990  1.00  0.00           H
ATOM     53 HD13 LEU A 587      33.160  42.400  26.240  1.00  0.00           H
ATOM     54  CD2 LEU A 587      33.010  44.210  28.310  1.00  0.00           C
ATOM     55 HD21 LEU A 587      32.280  44.840  27.740  1.00  0.00           H
ATOM     56 HD22 LEU A 587      34.040  44.290  27.900  1.00  0.00           H
ATOM     57 HD23 LEU A 587      33.120  44.590  29.350  1.00  0.00           H
ATOM     58  C   LEU A 587      32.450  40.590  30.580  1.00  0.00           C
ATOM     59  O   LEU A 587      33.340  39.920  29.920  1.00  0.00           O
ATOM     60  N   ASP A 588      32.590  40.810  31.930  1.00  0.00           N
ATOM     61  HN  ASP A 588      31.950  41.510  32.280  1.00  0.00           H
ATOM     62  CA  ASP A 588      33.640  40.290  32.740  1.00  0.00           C
ATOM     63  HA  ASP A 588      34.640  40.550  32.450  1.00  0.00           H
ATOM     64  CB  ASP A 588      33.380  40.650  34.260  1.00  0.00           C
ATOM     65  HB1 ASP A 588      34.100  40.140  34.940  1.00  0.00           H
ATOM     66  HB2 ASP A 588      32.320  40.440  34.470  1.00  0.00           H
ATOM     67  CG  ASP A 588      33.450  42.210  34.410  1.00  0.00           C
ATOM     68  OD1 ASP A 588      33.710  42.950  33.480  1.00  0.00           O
ATOM     69  OD2 ASP A 588      33.150  42.610  35.530  1.00  0.00           O
ATOM     70  C   ASP A 588      33.620  38.780  32.700  1.00  0.00           C
ATOM     71  O   ASP A 588      34.620  38.080  32.400  1.00  0.00           O
ATOM     72  N   ILE A 589      32.430  38.220  32.920  1.00  0.00           N
ATOM     73  HN  ILE A 589      31.640  38.800  33.090  1.00  0.00           H
ATOM     74  CA  ILE A 589      32.270  36.760  32.920  1.00  0.00           C
ATOM     75  HA  ILE A 589      33.050  36.460  33.610  1.00  0.00           H
ATOM     76  CB  ILE A 589      30.820  36.290  33.410  1.00  0.00           C
ATOM     77  HB  ILE A 589      30.000  36.710  32.790  1.00  0.00           H
ATOM     78  CG2 ILE A 589      30.710  34.790  33.320  1.00  0.00           C
ATOM     79 HG21 ILE A 589      31.530  34.300  33.890  1.00  0.00           H
ATOM     80 HG22 ILE A 589      30.810  34.370  32.290  1.00  0.00           H
ATOM     81 HG23 ILE A 589      29.680  34.510  33.650  1.00  0.00           H
ATOM     82  CG1 ILE A 589      30.590  36.720  34.900  1.00  0.00           C
ATOM     83 HG11 ILE A 589      30.840  37.800  34.930  1.00  0.00           H
ATOM     84 HG12 ILE A 589      31.180  36.010  35.520  1.00  0.00           H
ATOM     85  CD  ILE A 589      29.130  36.640  35.430  1.00  0.00           C
ATOM     86  HD1 ILE A 589      28.670  35.650  35.220  1.00  0.00           H
ATOM     87  HD2 ILE A 589      28.560  37.450  34.910  1.00  0.00           H
ATOM     88  HD3 ILE A 589      29.110  36.870  36.520  1.00  0.00           H
ATOM     89  C   ILE A 589      32.530  36.180  31.520  1.00  0.00           C
ATOM     90  O   ILE A 589      33.300  35.260  31.420  1.00  0.00           O
ATOM     91  N   LYS A 590      32.040  36.800  30.420  1.00  0.00           N
ATOM     92  HN  LYS A 590      31.460  37.600  30.540  1.00  0.00           H
ATOM     93  CA  LYS A 590      32.290  36.380  29.070  1.00  0.00           C
ATOM     94  HA  LYS A 590      31.870  35.400  28.930  1.00  0.00           H
ATOM     95  CB  LYS A 590      31.510  37.220  28.060  1.00  0.00           C
ATOM     96  HB1 LYS A 590      31.910  37.130  27.030  1.00  0.00           H
ATOM     97  HB2 LYS A 590      31.670  38.290  28.320  1.00  0.00           H
ATOM     98  CG  LYS A 590      29.980  36.750  27.990  1.00  0.00           C
ATOM     99  HG1 LYS A 590      29.700  36.820  29.060  1.00  0.00           H
ATOM    100  HG2 LYS A 590      30.000  35.720  27.570  1.00  0.00           H
ATOM    101  CD  LYS A 590      29.070  37.590  27.180  1.00  0.00           C
ATOM    102  HD1 LYS A 590      29.390  37.650  26.130  1.00  0.00           H
ATOM    103  HD2 LYS A 590      29.180  38.640  27.530  1.00  0.00           H
ATOM    104  CE  LYS A 590      27.620  37.110  27.120  1.00  0.00           C
ATOM    105  HE1 LYS A 590      26.850  37.840  26.820  1.00  0.00           H
ATOM    106  HE2 LYS A 590      27.320  36.750  28.110  1.00  0.00           H
ATOM    107  NZ  LYS A 590      27.420  35.970  26.180  1.00  0.00           N
ATOM    108  HZ1 LYS A 590      28.250  35.350  26.030  1.00  0.00           H
ATOM    109  HZ2 LYS A 590      27.130  36.290  25.230  1.00  0.00           H
ATOM    110  HZ3 LYS A 590      26.660  35.340  26.510  1.00  0.00           H
ATOM    111  C   LYS A 590      33.790  36.470  28.620  1.00  0.00           C
ATOM    112  O   LYS A 590      34.310  35.590  27.980  1.00  0.00           O
ATOM    113  N   ARG A 591      34.470  37.570  29.020  1.00  0.00           N
ATOM    114  HN  ARG A 591      34.010  38.360  29.420  1.00  0.00           H
ATOM    115  CA  ARG A 591      35.960  37.760  28.890  1.00  0.00           C
ATOM    116  HA  ARG A 591      36.220  37.630  27.850  1.00  0.00           H
ATOM    117  CB  ARG A 591      36.360  39.260  29.190  1.00  0.00           C
ATOM    118  HB1 ARG A 591      37.460  39.360  29.340  1.00  0.00           H
ATOM    119  HB2 ARG A 591      35.890  39.410  30.190  1.00  0.00           H
ATOM    120  CG  ARG A 591      35.930  40.290  28.110  1.00  0.00           C
ATOM    121  HG1 ARG A 591      36.080  41.270  28.620  1.00  0.00           H
ATOM    122  HG2 ARG A 591      34.830  40.150  28.030  1.00  0.00           H
ATOM    123  CD  ARG A 591      36.360  40.100  26.660  1.00  0.00           C
ATOM    124  HD1 ARG A 591      35.770  39.360  26.070  1.00  0.00           H
ATOM    125  HD2 ARG A 591      37.410  39.730  26.670  1.00  0.00           H
ATOM    126  NE  ARG A 591      36.320  41.470  26.020  1.00  0.00           N
ATOM    127  HE  ARG A 591      37.030  42.080  26.370  1.00  0.00           H
ATOM    128  CZ  ARG A 591      35.650  41.820  24.940  1.00  0.00           C
ATOM    129  NH1 ARG A 591      34.940  40.970  24.320  1.00  0.00           N
ATOM    130 HH11 ARG A 591      34.360  41.340  23.590  1.00  0.00           H
ATOM    131 HH12 ARG A 591      34.610  40.120  24.720  1.00  0.00           H
ATOM    132  NH2 ARG A 591      35.860  43.050  24.470  1.00  0.00           N
ATOM    133 HH21 ARG A 591      36.680  43.540  24.750  1.00  0.00           H
ATOM    134 HH22 ARG A 591      35.460  43.000  23.560  1.00  0.00           H
ATOM    135  C   ARG A 591      36.840  36.840  29.710  1.00  0.00           C
ATOM    136  O   ARG A 591      37.820  36.330  29.220  1.00  0.00           O
ATOM    137  N   LYS A 592      36.500  36.590  31.030  1.00  0.00           N
ATOM    138  HN  LYS A 592      35.680  36.900  31.500  1.00  0.00           H
ATOM    139  CA  LYS A 592      37.480  35.940  31.900  1.00  0.00           C
ATOM    140  HA  LYS A 592      38.470  35.970  31.470  1.00  0.00           H
ATOM    141  CB  LYS A 592      37.460  36.680  33.230  1.00  0.00           C
ATOM    142  HB1 LYS A 592      38.060  36.310  34.090  1.00  0.00           H
ATOM    143  HB2 LYS A 592      36.410  36.610  33.610  1.00  0.00           H
ATOM    144  CG  LYS A 592      37.820  38.220  33.160  1.00  0.00           C
ATOM    145  HG1 LYS A 592      37.610  38.630  34.160  1.00  0.00           H
ATOM    146  HG2 LYS A 592      37.120  38.760  32.470  1.00  0.00           H
ATOM    147  CD  LYS A 592      39.210  38.670  32.780  1.00  0.00           C
ATOM    148  HD1 LYS A 592      39.170  39.770  32.900  1.00  0.00           H
ATOM    149  HD2 LYS A 592      39.560  38.540  31.730  1.00  0.00           H
ATOM    150  CE  LYS A 592      40.430  38.020  33.620  1.00  0.00           C
ATOM    151  HE1 LYS A 592      40.320  36.920  33.770  1.00  0.00           H
ATOM    152  HE2 LYS A 592      40.530  38.530  34.600  1.00  0.00           H
ATOM    153  NZ  LYS A 592      41.760  38.240  32.970  1.00  0.00           N
ATOM    154  HZ1 LYS A 592      41.930  39.260  33.080  1.00  0.00           H
ATOM    155  HZ2 LYS A 592      41.800  37.910  31.990  1.00  0.00           H
ATOM    156  HZ3 LYS A 592      42.450  37.790  33.610  1.00  0.00           H
ATOM    157  C   LYS A 592      37.250  34.520  32.060  1.00  0.00           C
ATOM    158  O   LYS A 592      38.130  33.700  32.380  1.00  0.00           O
ATOM    159  N   ALA A 593      36.020  34.010  31.810  1.00  0.00           N
ATOM    160  HN  ALA A 593      35.370  34.660  31.430  1.00  0.00           H
ATOM    161  CA  ALA A 593      35.620  32.650  32.140  1.00  0.00           C
ATOM    162  HA  ALA A 593      35.980  32.410  33.120  1.00  0.00           H
ATOM    163  CB  ALA A 593      34.010  32.410  32.180  1.00  0.00           C
ATOM    164  HB1 ALA A 593      33.520  32.370  31.190  1.00  0.00           H
ATOM    165  HB2 ALA A 593      33.510  33.160  32.840  1.00  0.00           H
ATOM    166  HB3 ALA A 593      33.760  31.440  32.650  1.00  0.00           H
ATOM    167  C   ALA A 593      36.250  31.500  31.360  1.00  0.00           C
ATOM    168  O   ALA A 593      36.620  30.530  31.940  1.00  0.00           O
ATOM    169  N   PRO A 594      36.560  31.580  30.020  1.00  0.00           N
ATOM    170  CD  PRO A 594      35.670  32.280  29.110  1.00  0.00           C
ATOM    171  HD1 PRO A 594      36.040  33.320  28.990  1.00  0.00           H
ATOM    172  HD2 PRO A 594      34.610  32.240  29.450  1.00  0.00           H
ATOM    173  CA  PRO A 594      37.280  30.510  29.340  1.00  0.00           C
ATOM    174  HA  PRO A 594      36.910  29.560  29.690  1.00  0.00           H
ATOM    175  CB  PRO A 594      37.130  30.820  27.850  1.00  0.00           C
ATOM    176  HB1 PRO A 594      37.330  29.940  27.210  1.00  0.00           H
ATOM    177  HB2 PRO A 594      37.750  31.710  27.620  1.00  0.00           H
ATOM    178  CG  PRO A 594      35.740  31.450  27.830  1.00  0.00           C
ATOM    179  HG1 PRO A 594      35.780  32.060  26.900  1.00  0.00           H
ATOM    180  HG2 PRO A 594      34.960  30.660  27.820  1.00  0.00           H
ATOM    181  C   PRO A 594      38.790  30.480  29.680  1.00  0.00           C
ATOM    182  O   PRO A 594      39.610  29.780  29.070  1.00  0.00           O
ATOM    183  N   PHE A 595      39.290  31.280  30.670  1.00  0.00           N
ATOM    184  HN  PHE A 595      38.670  31.980  31.010  1.00  0.00           H
ATOM    185  CA  PHE A 595      40.710  31.410  31.010  1.00  0.00           C
ATOM    186  HA  PHE A 595      41.320  30.780  30.360  1.00  0.00           H
ATOM    187  CB  PHE A 595      41.250  32.850  30.910  1.00  0.00           C
ATOM    188  HB1 PHE A 595      42.290  32.820  31.320  1.00  0.00           H
ATOM    189  HB2 PHE A 595      40.660  33.520  31.570  1.00  0.00           H
ATOM    190  CG  PHE A 595      41.150  33.360  29.490  1.00  0.00           C
ATOM    191  CD1 PHE A 595      40.270  34.380  29.170  1.00  0.00           C
ATOM    192  HD1 PHE A 595      39.660  34.850  29.930  1.00  0.00           H
ATOM    193  CE1 PHE A 595      40.460  35.020  27.970  1.00  0.00           C
ATOM    194  HE1 PHE A 595      39.890  35.920  27.780  1.00  0.00           H
ATOM    195  CZ  PHE A 595      41.450  34.740  27.090  1.00  0.00           C
ATOM    196  HZ  PHE A 595      41.470  35.310  26.170  1.00  0.00           H
ATOM    197  CD2 PHE A 595      42.130  32.930  28.590  1.00  0.00           C
ATOM    198  HD2 PHE A 595      42.820  32.180  28.950  1.00  0.00           H
ATOM    199  CE2 PHE A 595      42.300  33.670  27.370  1.00  0.00           C
ATOM    200  HE2 PHE A 595      43.080  33.460  26.640  1.00  0.00           H
ATOM    201  C   PHE A 595      40.890  30.940  32.430  1.00  0.00           C
ATOM    202  O   PHE A 595      41.900  30.860  33.150  1.00  0.00           O
ATOM    203  N   PHE A 596      39.810  30.400  33.030  1.00  0.00           N
ATOM    204  HN  PHE A 596      39.040  30.160  32.430  1.00  0.00           H
ATOM    205  CA  PHE A 596      39.560  30.000  34.380  1.00  0.00           C
ATOM    206  HA  PHE A 596      39.660  30.900  34.970  1.00  0.00           H
ATOM    207  CB  PHE A 596      38.140  29.460  34.570  1.00  0.00           C
ATOM    208  HB1 PHE A 596      37.940  28.790  33.710  1.00  0.00           H
ATOM    209  HB2 PHE A 596      37.420  30.300  34.490  1.00  0.00           H
ATOM    210  CG  PHE A 596      37.810  28.900  35.980  1.00  0.00           C
ATOM    211  CD1 PHE A 596      37.480  27.580  36.110  1.00  0.00           C
ATOM    212  HD1 PHE A 596      37.510  26.970  35.220  1.00  0.00           H
ATOM    213  CE1 PHE A 596      37.110  27.060  37.350  1.00  0.00           C
ATOM    214  HE1 PHE A 596      36.780  26.040  37.520  1.00  0.00           H
ATOM    215  CZ  PHE A 596      37.060  27.900  38.440  1.00  0.00           C
ATOM    216  HZ  PHE A 596      36.750  27.530  39.400  1.00  0.00           H
ATOM    217  CD2 PHE A 596      37.870  29.780  37.110  1.00  0.00           C
ATOM    218  HD2 PHE A 596      38.300  30.770  36.950  1.00  0.00           H
ATOM    219  CE2 PHE A 596      37.480  29.220  38.370  1.00  0.00           C
ATOM    220  HE2 PHE A 596      37.530  29.750  39.320  1.00  0.00           H
ATOM    221  C   PHE A 596      40.650  28.970  34.800  1.00  0.00           C
ATOM    222  O   PHE A 596      41.230  29.050  35.870  1.00  0.00           O
ATOM    223  N   LEU A 597      40.960  27.970  33.970  1.00  0.00           N
ATOM    224  HN  LEU A 597      40.570  27.930  33.070  1.00  0.00           H
ATOM    225  CA  LEU A 597      41.920  26.890  34.310  1.00  0.00           C
ATOM    226  HA  LEU A 597      42.320  27.090  35.290  1.00  0.00           H
ATOM    227  CB  LEU A 597      41.260  25.540  34.330  1.00  0.00           C
ATOM    228  HB1 LEU A 597      41.960  24.780  34.730  1.00  0.00           H
ATOM    229  HB2 LEU A 597      41.020  25.160  33.310  1.00  0.00           H
ATOM    230  CG  LEU A 597      40.050  25.250  35.310  1.00  0.00           C
ATOM    231  HG  LEU A 597      39.220  25.840  34.890  1.00  0.00           H
ATOM    232  CD1 LEU A 597      39.660  23.740  35.270  1.00  0.00           C
ATOM    233 HD11 LEU A 597      40.330  23.230  36.000  1.00  0.00           H
ATOM    234 HD12 LEU A 597      39.690  23.360  34.230  1.00  0.00           H
ATOM    235 HD13 LEU A 597      38.610  23.500  35.560  1.00  0.00           H
ATOM    236  CD2 LEU A 597      40.200  25.740  36.750  1.00  0.00           C
ATOM    237 HD21 LEU A 597      41.110  25.280  37.200  1.00  0.00           H
ATOM    238 HD22 LEU A 597      39.300  25.490  37.340  1.00  0.00           H
ATOM    239 HD23 LEU A 597      40.200  26.850  36.790  1.00  0.00           H
ATOM    240  C   LEU A 597      43.040  26.840  33.290  1.00  0.00           C
ATOM    241  O   LEU A 597      43.820  25.910  33.180  1.00  0.00           O
ATOM    242  N   SER A 598      43.320  27.930  32.520  1.00  0.00           N
ATOM    243  HN  SER A 598      42.690  28.700  32.590  1.00  0.00           H
ATOM    244  CA  SER A 598      44.310  28.000  31.430  1.00  0.00           C
ATOM    245  HA  SER A 598      44.280  27.130  30.810  1.00  0.00           H
ATOM    246  CB  SER A 598      43.970  29.280  30.630  1.00  0.00           C
ATOM    247  HB1 SER A 598      42.900  29.220  30.310  1.00  0.00           H
ATOM    248  HB2 SER A 598      44.630  29.190  29.730  1.00  0.00           H
ATOM    249  OG  SER A 598      44.120  30.510  31.330  1.00  0.00           O
ATOM    250  HG1 SER A 598      45.080  30.600  31.280  1.00  0.00           H
ATOM    251  C   SER A 598      45.720  28.000  31.900  1.00  0.00           C
ATOM    252  O   SER A 598      46.640  27.570  31.130  1.00  0.00           O
ATOM    253  N   ASP A 599      45.910  28.510  33.110  1.00  0.00           N
ATOM    254  HN  ASP A 599      45.210  28.900  33.700  1.00  0.00           H
ATOM    255  CA  ASP A 599      47.310  28.810  33.570  1.00  0.00           C
ATOM    256  HA  ASP A 599      48.090  28.760  32.810  1.00  0.00           H
ATOM    257  CB  ASP A 599      47.310  30.290  34.060  1.00  0.00           C
ATOM    258  HB1 ASP A 599      48.290  30.520  34.560  1.00  0.00           H
ATOM    259  HB2 ASP A 599      46.490  30.390  34.810  1.00  0.00           H
ATOM    260  CG  ASP A 599      47.010  31.330  33.060  1.00  0.00           C
ATOM    261  OD1 ASP A 599      46.950  31.050  31.840  1.00  0.00           O
ATOM    262  OD2 ASP A 599      46.800  32.510  33.480  1.00  0.00           O
ATOM    263  C   ASP A 599      47.610  27.840  34.710  1.00  0.00           C
ATOM    264  O   ASP A 599      48.740  27.540  35.170  1.00  0.00           O
ATOM    265  N   PHE A 600      46.450  27.300  35.250  1.00  0.00           N
ATOM    266  HN  PHE A 600      45.620  27.690  34.870  1.00  0.00           H
ATOM    267  CA  PHE A 600      46.360  26.210  36.210  1.00  0.00           C
ATOM    268  HA  PHE A 600      46.980  26.440  37.070  1.00  0.00           H
ATOM    269  CB  PHE A 600      44.920  26.160  36.760  1.00  0.00           C
ATOM    270  HB1 PHE A 600      44.170  26.200  35.940  1.00  0.00           H
ATOM    271  HB2 PHE A 600      44.870  27.030  37.440  1.00  0.00           H
ATOM    272  CG  PHE A 600      44.710  24.980  37.680  1.00  0.00           C
ATOM    273  CD1 PHE A 600      45.320  24.880  38.890  1.00  0.00           C
ATOM    274  HD1 PHE A 600      46.040  25.620  39.240  1.00  0.00           H
ATOM    275  CE1 PHE A 600      45.100  23.790  39.760  1.00  0.00           C
ATOM    276  HE1 PHE A 600      45.680  23.800  40.680  1.00  0.00           H
ATOM    277  CZ  PHE A 600      44.120  22.860  39.470  1.00  0.00           C
ATOM    278  HZ  PHE A 600      43.890  22.100  40.210  1.00  0.00           H
ATOM    279  CD2 PHE A 600      43.690  24.010  37.350  1.00  0.00           C
ATOM    280  HD2 PHE A 600      43.330  24.020  36.340  1.00  0.00           H
ATOM    281  CE2 PHE A 600      43.450  22.950  38.250  1.00  0.00           C
ATOM    282  HE2 PHE A 600      42.720  22.180  38.080  1.00  0.00           H
ATOM    283  C   PHE A 600      46.900  24.870  35.740  1.00  0.00           C
ATOM    284  O   PHE A 600      47.390  24.060  36.480  1.00  0.00           O
ATOM    285  N   LYS A 601      46.840  24.580  34.440  1.00  0.00           N
ATOM    286  HN  LYS A 601      46.250  25.120  33.850  1.00  0.00           H
ATOM    287  CA  LYS A 601      47.440  23.370  33.920  1.00  0.00           C
ATOM    288  HA  LYS A 601      47.190  22.540  34.550  1.00  0.00           H
ATOM    289  CB  LYS A 601      47.070  23.100  32.520  1.00  0.00           C
ATOM    290  HB1 LYS A 601      45.990  22.900  32.690  1.00  0.00           H
ATOM    291  HB2 LYS A 601      47.550  22.210  32.060  1.00  0.00           H
ATOM    292  CG  LYS A 601      47.070  24.300  31.540  1.00  0.00           C
ATOM    293  HG1 LYS A 601      47.780  25.070  31.930  1.00  0.00           H
ATOM    294  HG2 LYS A 601      46.020  24.690  31.570  1.00  0.00           H
ATOM    295  CD  LYS A 601      47.570  23.740  30.190  1.00  0.00           C
ATOM    296  HD1 LYS A 601      46.670  23.160  29.880  1.00  0.00           H
ATOM    297  HD2 LYS A 601      48.410  23.030  30.350  1.00  0.00           H
ATOM    298  CE  LYS A 601      47.800  24.710  29.030  1.00  0.00           C
ATOM    299  HE1 LYS A 601      47.010  25.500  29.010  1.00  0.00           H
ATOM    300  HE2 LYS A 601      47.890  24.080  28.130  1.00  0.00           H
ATOM    301  NZ  LYS A 601      49.010  25.500  29.130  1.00  0.00           N
ATOM    302  HZ1 LYS A 601      49.330  25.850  28.190  1.00  0.00           H
ATOM    303  HZ2 LYS A 601      49.720  25.010  29.700  1.00  0.00           H
ATOM    304  HZ3 LYS A 601      48.930  26.400  29.660  1.00  0.00           H
ATOM    305  C   LYS A 601      49.030  23.400  33.770  1.00  0.00           C
ATOM    306  O   LYS A 601      49.630  22.330  33.630  1.00  0.00           O
ATOM    307  N   ASP A 602      49.720  24.510  34.010  1.00  0.00           N
ATOM    308  HN  ASP A 602      49.250  25.360  34.210  1.00  0.00           H
ATOM    309  CA  ASP A 602      51.080  24.760  33.860  1.00  0.00           C
ATOM    310  HA  ASP A 602      51.590  23.870  33.510  1.00  0.00           H
ATOM    311  CB  ASP A 602      51.220  26.050  32.950  1.00  0.00           C
ATOM    312  HB1 ASP A 602      52.280  26.350  33.010  1.00  0.00           H
ATOM    313  HB2 ASP A 602      50.570  26.880  33.320  1.00  0.00           H
ATOM    314  CG  ASP A 602      50.870  25.780  31.520  1.00  0.00           C
ATOM    315  OD1 ASP A 602      50.660  24.650  31.060  1.00  0.00           O
ATOM    316  OD2 ASP A 602      50.890  26.790  30.720  1.00  0.00           O
ATOM    317  C   ASP A 602      51.710  25.120  35.200  1.00  0.00           C
ATOM    318  O   ASP A 602      52.890  25.360  35.270  1.00  0.00           O
ATOM    319  N   ALA A 603      50.980  25.060  36.290  1.00  0.00           N
ATOM    320  HN  ALA A 603      49.990  24.900  36.200  1.00  0.00           H
ATOM    321  CA  ALA A 603      51.350  25.500  37.560  1.00  0.00           C
ATOM    322  HA  ALA A 603      51.960  26.400  37.410  1.00  0.00           H
ATOM    323  CB  ALA A 603      50.250  25.970  38.470  1.00  0.00           C
ATOM    324  HB1 ALA A 603      49.530  25.120  38.620  1.00  0.00           H
ATOM    325  HB2 ALA A 603      49.740  26.790  37.920  1.00  0.00           H
ATOM    326  HB3 ALA A 603      50.630  26.350  39.440  1.00  0.00           H
ATOM    327  C   ALA A 603      52.470  24.750  38.240  1.00  0.00           C
ATOM    328  O   ALA A 603      53.330  25.300  38.910  1.00  0.00           O
ATOM    329  N   LEU A 604      52.550  23.430  38.040  1.00  0.00           N
ATOM    330  HN  LEU A 604      51.880  22.990  37.460  1.00  0.00           H
ATOM    331  CA  LEU A 604      53.680  22.620  38.480  1.00  0.00           C
ATOM    332  HA  LEU A 604      53.660  22.710  39.550  1.00  0.00           H
ATOM    333  CB  LEU A 604      53.500  21.060  38.220  1.00  0.00           C
ATOM    334  HB1 LEU A 604      53.180  20.880  37.160  1.00  0.00           H
ATOM    335  HB2 LEU A 604      52.610  20.780  38.830  1.00  0.00           H
ATOM    336  CG  LEU A 604      54.630  20.150  38.730  1.00  0.00           C
ATOM    337  HG  LEU A 604      55.540  20.330  38.110  1.00  0.00           H
ATOM    338  CD1 LEU A 604      55.050  20.480  40.210  1.00  0.00           C
ATOM    339 HD11 LEU A 604      54.200  20.250  40.880  1.00  0.00           H
ATOM    340 HD12 LEU A 604      55.410  21.520  40.390  1.00  0.00           H
ATOM    341 HD13 LEU A 604      55.940  19.880  40.480  1.00  0.00           H
ATOM    342  CD2 LEU A 604      54.350  18.640  38.760  1.00  0.00           C
ATOM    343 HD21 LEU A 604      53.440  18.320  39.320  1.00  0.00           H
ATOM    344 HD22 LEU A 604      55.230  18.160  39.230  1.00  0.00           H
ATOM    345 HD23 LEU A 604      54.330  18.210  37.730  1.00  0.00           H
ATOM    346  C   LEU A 604      55.070  23.120  37.930  1.00  0.00           C
ATOM    347  O   LEU A 604      56.080  23.080  38.590  1.00  0.00           O
ATOM    348  N   SER A 605      55.190  23.640  36.660  1.00  0.00           N
ATOM    349  HN  SER A 605      54.350  23.720  36.150  1.00  0.00           H
ATOM    350  CA  SER A 605      56.400  23.950  35.960  1.00  0.00           C
ATOM    351  HA  SER A 605      57.200  23.440  36.490  1.00  0.00           H
ATOM    352  CB  SER A 605      56.370  23.640  34.410  1.00  0.00           C
ATOM    353  HB1 SER A 605      56.170  22.550  34.260  1.00  0.00           H
ATOM    354  HB2 SER A 605      57.340  23.880  33.940  1.00  0.00           H
ATOM    355  OG  SER A 605      55.350  24.350  33.740  1.00  0.00           O
ATOM    356  HG1 SER A 605      54.530  24.020  34.120  1.00  0.00           H
ATOM    357  C   SER A 605      56.690  25.490  36.120  1.00  0.00           C
ATOM    358  O   SER A 605      57.760  26.050  35.730  1.00  0.00           O
ATOM    359  N   LEU A 606      55.780  26.230  36.810  1.00  0.00           N
ATOM    360  HN  LEU A 606      54.940  25.780  37.110  1.00  0.00           H
ATOM    361  CA  LEU A 606      56.040  27.620  37.150  1.00  0.00           C
ATOM    362  HA  LEU A 606      56.830  28.040  36.540  1.00  0.00           H
ATOM    363  CB  LEU A 606      54.770  28.390  36.760  1.00  0.00           C
ATOM    364  HB1 LEU A 606      54.900  29.460  37.050  1.00  0.00           H
ATOM    365  HB2 LEU A 606      53.860  28.070  37.320  1.00  0.00           H
ATOM    366  CG  LEU A 606      54.450  28.490  35.170  1.00  0.00           C
ATOM    367  HG  LEU A 606      54.440  27.460  34.740  1.00  0.00           H
ATOM    368  CD1 LEU A 606      53.030  29.120  35.160  1.00  0.00           C
ATOM    369 HD11 LEU A 606      52.210  28.480  35.570  1.00  0.00           H
ATOM    370 HD12 LEU A 606      52.820  29.420  34.120  1.00  0.00           H
ATOM    371 HD13 LEU A 606      53.110  30.050  35.760  1.00  0.00           H
ATOM    372  CD2 LEU A 606      55.450  29.440  34.490  1.00  0.00           C
ATOM    373 HD21 LEU A 606      55.120  30.490  34.660  1.00  0.00           H
ATOM    374 HD22 LEU A 606      55.440  29.290  33.380  1.00  0.00           H
ATOM    375 HD23 LEU A 606      56.520  29.360  34.760  1.00  0.00           H
ATOM    376  C   LEU A 606      56.480  27.910  38.530  1.00  0.00           C
ATOM    377  O   LEU A 606      56.040  27.170  39.430  1.00  0.00           O
ATOM    378  N   GLN A 607      57.200  28.950  38.870  1.00  0.00           N
ATOM    379  HN  GLN A 607      57.520  29.490  38.090  1.00  0.00           H
ATOM    380  CA  GLN A 607      57.420  29.290  40.250  1.00  0.00           C
ATOM    381  HA  GLN A 607      57.710  28.410  40.800  1.00  0.00           H
ATOM    382  CB  GLN A 607      58.560  30.370  40.290  1.00  0.00           C
ATOM    383  HB1 GLN A 607      58.160  31.170  39.640  1.00  0.00           H
ATOM    384  HB2 GLN A 607      59.370  29.950  39.650  1.00  0.00           H
ATOM    385  CG  GLN A 607      59.020  30.890  41.690  1.00  0.00           C
ATOM    386  HG1 GLN A 607      58.260  31.590  42.120  1.00  0.00           H
ATOM    387  HG2 GLN A 607      59.980  31.420  41.530  1.00  0.00           H
ATOM    388  CD  GLN A 607      59.230  29.820  42.670  1.00  0.00           C
ATOM    389  OE1 GLN A 607      58.500  29.580  43.630  1.00  0.00           O
ATOM    390  NE2 GLN A 607      60.330  29.010  42.490  1.00  0.00           N
ATOM    391 HE21 GLN A 607      60.490  28.320  43.200  1.00  0.00           H
ATOM    392 HE22 GLN A 607      61.120  29.270  41.940  1.00  0.00           H
ATOM    393  C   GLN A 607      56.260  29.880  41.020  1.00  0.00           C
ATOM    394  O   GLN A 607      55.800  30.980  40.700  1.00  0.00           O
ATOM    395  N   CYS A 608      55.690  29.150  42.020  1.00  0.00           N
ATOM    396  HN  CYS A 608      55.990  28.260  42.350  1.00  0.00           H
ATOM    397  CA  CYS A 608      54.470  29.600  42.720  1.00  0.00           C
ATOM    398  HA  CYS A 608      54.270  30.620  42.430  1.00  0.00           H
ATOM    399  CB  CYS A 608      53.250  28.720  42.170  1.00  0.00           C
ATOM    400  HB1 CYS A 608      52.330  28.880  42.770  1.00  0.00           H
ATOM    401  HB2 CYS A 608      53.560  27.660  42.360  1.00  0.00           H
ATOM    402  SG  CYS A 608      52.870  29.240  40.420  1.00  0.00           S
ATOM    403  HG1 CYS A 608      52.360  28.060  40.090  1.00  0.00           H
ATOM    404  C   CYS A 608      54.550  29.710  44.170  1.00  0.00           C
ATOM    405  O   CYS A 608      53.920  30.540  44.830  1.00  0.00           O
ATOM    406  N   LEU A 609      55.390  28.840  44.800  1.00  0.00           N
ATOM    407  HN  LEU A 609      55.970  28.210  44.290  1.00  0.00           H
ATOM    408  CA  LEU A 609      55.570  28.740  46.270  1.00  0.00           C
ATOM    409  HA  LEU A 609      54.590  28.660  46.700  1.00  0.00           H
ATOM    410  CB  LEU A 609      56.360  27.370  46.430  1.00  0.00           C
ATOM    411  HB1 LEU A 609      57.400  27.520  46.060  1.00  0.00           H
ATOM    412  HB2 LEU A 609      56.040  26.460  45.890  1.00  0.00           H
ATOM    413  CG  LEU A 609      56.670  27.050  47.980  1.00  0.00           C
ATOM    414  HG  LEU A 609      57.210  27.930  48.400  1.00  0.00           H
ATOM    415  CD1 LEU A 609      55.310  26.850  48.690  1.00  0.00           C
ATOM    416 HD11 LEU A 609      55.350  26.190  49.580  1.00  0.00           H
ATOM    417 HD12 LEU A 609      54.530  26.310  48.110  1.00  0.00           H
ATOM    418 HD13 LEU A 609      54.880  27.820  49.020  1.00  0.00           H
ATOM    419  CD2 LEU A 609      57.510  25.790  48.210  1.00  0.00           C
ATOM    420 HD21 LEU A 609      58.530  25.730  47.760  1.00  0.00           H
ATOM    421 HD22 LEU A 609      56.910  24.960  47.770  1.00  0.00           H
ATOM    422 HD23 LEU A 609      57.730  25.460  49.240  1.00  0.00           H
ATOM    423  C   LEU A 609      56.240  29.930  46.830  1.00  0.00           C
ATOM    424  O   LEU A 609      55.920  30.370  47.910  1.00  0.00           O
ATOM    425  N   ALA A 610      57.250  30.490  46.150  1.00  0.00           N
ATOM    426  HN  ALA A 610      57.480  30.100  45.260  1.00  0.00           H
ATOM    427  CA  ALA A 610      57.930  31.750  46.660  1.00  0.00           C
ATOM    428  HA  ALA A 610      58.380  31.490  47.610  1.00  0.00           H
ATOM    429  CB  ALA A 610      59.090  32.200  45.760  1.00  0.00           C
ATOM    430  HB1 ALA A 610      58.660  32.380  44.760  1.00  0.00           H
ATOM    431  HB2 ALA A 610      59.850  31.410  45.620  1.00  0.00           H
ATOM    432  HB3 ALA A 610      59.590  33.130  46.080  1.00  0.00           H
ATOM    433  C   ALA A 610      57.010  32.920  46.840  1.00  0.00           C
ATOM    434  O   ALA A 610      57.100  33.550  47.900  1.00  0.00           O
ATOM    435  N   SER A 611      56.110  33.160  45.870  1.00  0.00           N
ATOM    436  HN  SER A 611      56.290  32.700  45.010  1.00  0.00           H
ATOM    437  CA  SER A 611      55.030  34.230  45.930  1.00  0.00           C
ATOM    438  HA  SER A 611      55.590  35.130  46.110  1.00  0.00           H
ATOM    439  CB  SER A 611      54.220  34.290  44.620  1.00  0.00           C
ATOM    440  HB1 SER A 611      53.460  35.100  44.720  1.00  0.00           H
ATOM    441  HB2 SER A 611      53.730  33.320  44.410  1.00  0.00           H
ATOM    442  OG  SER A 611      55.100  34.650  43.560  1.00  0.00           O
ATOM    443  HG1 SER A 611      55.410  35.540  43.780  1.00  0.00           H
ATOM    444  C   SER A 611      54.010  33.940  47.050  1.00  0.00           C
ATOM    445  O   SER A 611      53.440  34.860  47.590  1.00  0.00           O
ATOM    446  N   ILE A 612      53.740  32.670  47.320  1.00  0.00           N
ATOM    447  HN  ILE A 612      54.190  31.950  46.800  1.00  0.00           H
ATOM    448  CA  ILE A 612      52.900  32.320  48.490  1.00  0.00           C
ATOM    449  HA  ILE A 612      51.890  32.700  48.410  1.00  0.00           H
ATOM    450  CB  ILE A 612      52.450  30.890  48.470  1.00  0.00           C
ATOM    451  HB  ILE A 612      53.340  30.240  48.300  1.00  0.00           H
ATOM    452  CG2 ILE A 612      51.690  30.500  49.730  1.00  0.00           C
ATOM    453 HG21 ILE A 612      52.460  30.530  50.520  1.00  0.00           H
ATOM    454 HG22 ILE A 612      51.480  29.400  49.710  1.00  0.00           H
ATOM    455 HG23 ILE A 612      50.840  31.130  50.050  1.00  0.00           H
ATOM    456  CG1 ILE A 612      51.480  30.650  47.240  1.00  0.00           C
ATOM    457 HG11 ILE A 612      51.800  31.350  46.430  1.00  0.00           H
ATOM    458 HG12 ILE A 612      50.470  30.960  47.610  1.00  0.00           H
ATOM    459  CD  ILE A 612      51.490  29.230  46.760  1.00  0.00           C
ATOM    460  HD1 ILE A 612      50.770  28.990  45.950  1.00  0.00           H
ATOM    461  HD2 ILE A 612      51.350  28.470  47.560  1.00  0.00           H
ATOM    462  HD3 ILE A 612      52.450  28.960  46.260  1.00  0.00           H
ATOM    463  C   ILE A 612      53.490  32.710  49.780  1.00  0.00           C
ATOM    464  O   ILE A 612      52.840  33.370  50.630  1.00  0.00           O
ATOM    465  N   LEU A 613      54.770  32.360  49.960  1.00  0.00           N
ATOM    466  HN  LEU A 613      55.250  31.930  49.210  1.00  0.00           H
ATOM    467  CA  LEU A 613      55.500  32.540  51.240  1.00  0.00           C
ATOM    468  HA  LEU A 613      54.880  32.160  52.040  1.00  0.00           H
ATOM    469  CB  LEU A 613      56.890  31.780  51.230  1.00  0.00           C
ATOM    470  HB1 LEU A 613      57.410  32.110  52.160  1.00  0.00           H
ATOM    471  HB2 LEU A 613      57.450  32.150  50.350  1.00  0.00           H
ATOM    472  CG  LEU A 613      56.870  30.250  51.250  1.00  0.00           C
ATOM    473  HG  LEU A 613      56.250  29.880  50.390  1.00  0.00           H
ATOM    474  CD1 LEU A 613      58.270  29.780  50.810  1.00  0.00           C
ATOM    475 HD11 LEU A 613      58.690  30.290  49.910  1.00  0.00           H
ATOM    476 HD12 LEU A 613      58.280  28.670  50.710  1.00  0.00           H
ATOM    477 HD13 LEU A 613      58.990  29.970  51.640  1.00  0.00           H
ATOM    478  CD2 LEU A 613      56.490  29.700  52.580  1.00  0.00           C
ATOM    479 HD21 LEU A 613      57.320  30.040  53.230  1.00  0.00           H
ATOM    480 HD22 LEU A 613      56.440  28.600  52.700  1.00  0.00           H
ATOM    481 HD23 LEU A 613      55.520  30.190  52.830  1.00  0.00           H
ATOM    482  C   LEU A 613      55.700  34.000  51.540  1.00  0.00           C
ATOM    483  O   LEU A 613      55.570  34.470  52.670  1.00  0.00           O
ATOM    484  N   PHE A 614      56.070  34.790  50.470  1.00  0.00           N
ATOM    485  HN  PHE A 614      56.150  34.290  49.610  1.00  0.00           H
ATOM    486  CA  PHE A 614      56.040  36.230  50.490  1.00  0.00           C
ATOM    487  HA  PHE A 614      56.690  36.490  51.310  1.00  0.00           H
ATOM    488  CB  PHE A 614      56.570  36.740  49.160  1.00  0.00           C
ATOM    489  HB1 PHE A 614      55.820  36.460  48.390  1.00  0.00           H
ATOM    490  HB2 PHE A 614      57.560  36.280  48.950  1.00  0.00           H
ATOM    491  CG  PHE A 614      56.840  38.170  48.940  1.00  0.00           C
ATOM    492  CD1 PHE A 614      56.680  39.200  49.900  1.00  0.00           C
ATOM    493  HD1 PHE A 614      56.200  39.010  50.840  1.00  0.00           H
ATOM    494  CE1 PHE A 614      57.010  40.540  49.550  1.00  0.00           C
ATOM    495  HE1 PHE A 614      56.790  41.310  50.260  1.00  0.00           H
ATOM    496  CZ  PHE A 614      57.550  40.880  48.310  1.00  0.00           C
ATOM    497  HZ  PHE A 614      57.850  41.900  48.100  1.00  0.00           H
ATOM    498  CD2 PHE A 614      57.360  38.540  47.640  1.00  0.00           C
ATOM    499  HD2 PHE A 614      57.600  37.760  46.930  1.00  0.00           H
ATOM    500  CE2 PHE A 614      57.700  39.890  47.380  1.00  0.00           C
ATOM    501  HE2 PHE A 614      58.030  40.070  46.360  1.00  0.00           H
ATOM    502  C   PHE A 614      54.690  36.800  50.830  1.00  0.00           C
ATOM    503  O   PHE A 614      54.520  37.580  51.750  1.00  0.00           O
ATOM    504  N   LEU A 615      53.590  36.450  50.090  1.00  0.00           N
ATOM    505  HN  LEU A 615      53.820  35.730  49.450  1.00  0.00           H
ATOM    506  CA  LEU A 615      52.300  37.010  50.260  1.00  0.00           C
ATOM    507  HA  LEU A 615      52.510  38.060  50.430  1.00  0.00           H
ATOM    508  CB  LEU A 615      51.370  36.990  49.120  1.00  0.00           C
ATOM    509  HB1 LEU A 615      50.330  37.010  49.500  1.00  0.00           H
ATOM    510  HB2 LEU A 615      51.440  36.070  48.490  1.00  0.00           H
ATOM    511  CG  LEU A 615      51.450  38.250  48.210  1.00  0.00           C
ATOM    512  HG  LEU A 615      50.620  38.100  47.490  1.00  0.00           H
ATOM    513  CD1 LEU A 615      50.890  39.510  49.000  1.00  0.00           C
ATOM    514 HD11 LEU A 615      50.640  40.340  48.310  1.00  0.00           H
ATOM    515 HD12 LEU A 615      51.600  39.910  49.760  1.00  0.00           H
ATOM    516 HD13 LEU A 615      49.930  39.340  49.530  1.00  0.00           H
ATOM    517  CD2 LEU A 615      52.830  38.460  47.560  1.00  0.00           C
ATOM    518 HD21 LEU A 615      53.210  37.490  47.170  1.00  0.00           H
ATOM    519 HD22 LEU A 615      53.600  38.650  48.330  1.00  0.00           H
ATOM    520 HD23 LEU A 615      52.880  39.330  46.870  1.00  0.00           H
ATOM    521  C   LEU A 615      51.600  36.580  51.540  1.00  0.00           C
ATOM    522  O   LEU A 615      50.800  37.350  52.070  1.00  0.00           O
ATOM    523  N   TYR A 616      51.910  35.380  52.120  1.00  0.00           N
ATOM    524  HN  TYR A 616      52.580  34.830  51.610  1.00  0.00           H
ATOM    525  CA  TYR A 616      51.420  35.030  53.480  1.00  0.00           C
ATOM    526  HA  TYR A 616      50.340  35.170  53.490  1.00  0.00           H
ATOM    527  CB  TYR A 616      51.910  33.630  53.830  1.00  0.00           C
ATOM    528  HB1 TYR A 616      52.990  33.510  53.610  1.00  0.00           H
ATOM    529  HB2 TYR A 616      51.440  32.840  53.200  1.00  0.00           H
ATOM    530  CG  TYR A 616      51.550  33.410  55.220  1.00  0.00           C
ATOM    531  CD1 TYR A 616      50.180  33.420  55.600  1.00  0.00           C
ATOM    532  HD1 TYR A 616      49.350  33.560  54.920  1.00  0.00           H
ATOM    533  CE1 TYR A 616      49.870  33.340  56.980  1.00  0.00           C
ATOM    534  HE1 TYR A 616      48.860  33.530  57.300  1.00  0.00           H
ATOM    535  CZ  TYR A 616      50.880  33.160  57.940  1.00  0.00           C
ATOM    536  OH  TYR A 616      50.660  33.140  59.340  1.00  0.00           O
ATOM    537  HH  TYR A 616      49.770  33.500  59.380  1.00  0.00           H
ATOM    538  CD2 TYR A 616      52.570  33.090  56.130  1.00  0.00           C
ATOM    539  HD2 TYR A 616      53.580  32.900  55.790  1.00  0.00           H
ATOM    540  CE2 TYR A 616      52.180  32.960  57.510  1.00  0.00           C
ATOM    541  HE2 TYR A 616      52.980  32.560  58.120  1.00  0.00           H
ATOM    542  C   TYR A 616      51.840  36.100  54.480  1.00  0.00           C
ATOM    543  O   TYR A 616      51.030  36.670  55.160  1.00  0.00           O
ATOM    544  N   CYS A 617      53.120  36.370  54.690  1.00  0.00           N
ATOM    545  HN  CYS A 617      53.890  35.970  54.180  1.00  0.00           H
ATOM    546  CA  CYS A 617      53.610  37.310  55.660  1.00  0.00           C
ATOM    547  HA  CYS A 617      53.120  37.020  56.580  1.00  0.00           H
ATOM    548  CB  CYS A 617      55.130  37.330  55.550  1.00  0.00           C
ATOM    549  HB1 CYS A 617      55.490  38.200  56.130  1.00  0.00           H
ATOM    550  HB2 CYS A 617      55.570  37.550  54.540  1.00  0.00           H
ATOM    551  SG  CYS A 617      55.770  35.700  56.190  1.00  0.00           S
ATOM    552  HG1 CYS A 617      55.320  35.010  55.160  1.00  0.00           H
ATOM    553  C   CYS A 617      53.190  38.740  55.410  1.00  0.00           C
ATOM    554  O   CYS A 617      52.950  39.520  56.350  1.00  0.00           O
ATOM    555  N   ALA A 618      53.250  39.090  54.140  1.00  0.00           N
ATOM    556  HN  ALA A 618      53.520  38.380  53.480  1.00  0.00           H
ATOM    557  CA  ALA A 618      52.780  40.410  53.660  1.00  0.00           C
ATOM    558  HA  ALA A 618      53.220  41.140  54.330  1.00  0.00           H
ATOM    559  CB  ALA A 618      53.200  40.560  52.200  1.00  0.00           C
ATOM    560  HB1 ALA A 618      54.300  40.420  52.120  1.00  0.00           H
ATOM    561  HB2 ALA A 618      52.890  41.560  51.830  1.00  0.00           H
ATOM    562  HB3 ALA A 618      52.780  39.730  51.600  1.00  0.00           H
ATOM    563  C   ALA A 618      51.270  40.620  53.790  1.00  0.00           C
ATOM    564  O   ALA A 618      50.870  41.800  54.040  1.00  0.00           O
ATOM    565  N   CYS A 619      50.360  39.630  53.640  1.00  0.00           N
ATOM    566  HN  CYS A 619      50.720  38.720  53.470  1.00  0.00           H
ATOM    567  CA  CYS A 619      48.940  39.880  53.930  1.00  0.00           C
ATOM    568  HA  CYS A 619      48.580  40.850  53.660  1.00  0.00           H
ATOM    569  CB  CYS A 619      47.970  38.840  53.170  1.00  0.00           C
ATOM    570  HB1 CYS A 619      46.930  39.180  53.360  1.00  0.00           H
ATOM    571  HB2 CYS A 619      48.010  37.820  53.590  1.00  0.00           H
ATOM    572  SG  CYS A 619      48.120  38.760  51.400  1.00  0.00           S
ATOM    573  HG1 CYS A 619      49.410  38.490  51.520  1.00  0.00           H
ATOM    574  C   CYS A 619      48.630  39.750  55.380  1.00  0.00           C
ATOM    575  O   CYS A 619      47.800  40.530  55.990  1.00  0.00           O
ATOM    576  N   MET A 620      49.190  38.770  56.150  1.00  0.00           N
ATOM    577  HN  MET A 620      49.840  38.160  55.710  1.00  0.00           H
ATOM    578  CA  MET A 620      48.880  38.550  57.540  1.00  0.00           C
ATOM    579  HA  MET A 620      47.830  38.310  57.510  1.00  0.00           H
ATOM    580  CB  MET A 620      49.440  37.220  58.060  1.00  0.00           C
ATOM    581  HB1 MET A 620      49.090  36.480  57.310  1.00  0.00           H
ATOM    582  HB2 MET A 620      48.870  36.920  58.960  1.00  0.00           H
ATOM    583  CG  MET A 620      50.960  37.050  58.080  1.00  0.00           C
ATOM    584  HG1 MET A 620      51.370  37.750  57.330  1.00  0.00           H
ATOM    585  HG2 MET A 620      51.230  36.040  57.710  1.00  0.00           H
ATOM    586  SD  MET A 620      51.700  37.450  59.700  1.00  0.00           S
ATOM    587  CE  MET A 620      53.190  36.390  59.780  1.00  0.00           C
ATOM    588  HE1 MET A 620      53.450  36.270  60.850  1.00  0.00           H
ATOM    589  HE2 MET A 620      53.940  36.990  59.200  1.00  0.00           H
ATOM    590  HE3 MET A 620      53.000  35.470  59.190  1.00  0.00           H
ATOM    591  C   MET A 620      49.150  39.680  58.490  1.00  0.00           C
ATOM    592  O   MET A 620      48.280  39.910  59.320  1.00  0.00           O
ATOM    593  N   SER A 621      50.290  40.390  58.510  1.00  0.00           N
ATOM    594  HN  SER A 621      50.950  40.290  57.780  1.00  0.00           H
ATOM    595  CA  SER A 621      50.590  41.460  59.540  1.00  0.00           C
ATOM    596  HA  SER A 621      50.230  41.010  60.450  1.00  0.00           H
ATOM    597  CB  SER A 621      52.140  41.700  59.800  1.00  0.00           C
ATOM    598  HB1 SER A 621      52.560  42.070  58.830  1.00  0.00           H
ATOM    599  HB2 SER A 621      52.630  40.720  59.970  1.00  0.00           H
ATOM    600  OG  SER A 621      52.420  42.590  60.870  1.00  0.00           O
ATOM    601  HG1 SER A 621      52.050  42.260  61.690  1.00  0.00           H
ATOM    602  C   SER A 621      49.780  42.710  59.390  1.00  0.00           C
ATOM    603  O   SER A 621      49.230  43.300  60.330  1.00  0.00           O
ATOM    604  N   PRO A 622      49.330  43.090  58.190  1.00  0.00           N
ATOM    605  CD  PRO A 622      50.170  43.070  57.010  1.00  0.00           C
ATOM    606  HD1 PRO A 622      49.910  42.230  56.320  1.00  0.00           H
ATOM    607  HD2 PRO A 622      51.250  43.020  57.270  1.00  0.00           H
ATOM    608  CA  PRO A 622      48.420  44.230  58.080  1.00  0.00           C
ATOM    609  HA  PRO A 622      48.730  45.060  58.700  1.00  0.00           H
ATOM    610  CB  PRO A 622      48.390  44.690  56.640  1.00  0.00           C
ATOM    611  HB1 PRO A 622      47.990  45.690  56.380  1.00  0.00           H
ATOM    612  HB2 PRO A 622      47.790  43.960  56.070  1.00  0.00           H
ATOM    613  CG  PRO A 622      49.840  44.390  56.260  1.00  0.00           C
ATOM    614  HG1 PRO A 622      49.870  44.150  55.180  1.00  0.00           H
ATOM    615  HG2 PRO A 622      50.630  45.110  56.570  1.00  0.00           H
ATOM    616  C   PRO A 622      47.030  43.880  58.590  1.00  0.00           C
ATOM    617  O   PRO A 622      46.320  44.670  59.240  1.00  0.00           O
ATOM    618  N   VAL A 623      46.530  42.690  58.310  1.00  0.00           N
ATOM    619  HN  VAL A 623      46.950  42.030  57.680  1.00  0.00           H
ATOM    620  CA  VAL A 623      45.180  42.270  58.740  1.00  0.00           C
ATOM    621  HA  VAL A 623      44.490  43.070  58.550  1.00  0.00           H
ATOM    622  CB  VAL A 623      44.700  41.090  57.940  1.00  0.00           C
ATOM    623  HB  VAL A 623      45.490  40.320  57.870  1.00  0.00           H
ATOM    624  CG1 VAL A 623      43.440  40.280  58.530  1.00  0.00           C
ATOM    625 HG11 VAL A 623      43.790  40.010  59.540  1.00  0.00           H
ATOM    626 HG12 VAL A 623      43.180  39.370  57.960  1.00  0.00           H
ATOM    627 HG13 VAL A 623      42.550  40.940  58.630  1.00  0.00           H
ATOM    628  CG2 VAL A 623      44.340  41.470  56.490  1.00  0.00           C
ATOM    629 HG21 VAL A 623      44.880  42.400  56.190  1.00  0.00           H
ATOM    630 HG22 VAL A 623      43.270  41.730  56.510  1.00  0.00           H
ATOM    631 HG23 VAL A 623      44.570  40.620  55.810  1.00  0.00           H
ATOM    632  C   VAL A 623      45.140  42.030  60.300  1.00  0.00           C
ATOM    633  O   VAL A 623      44.220  42.480  60.970  1.00  0.00           O
ATOM    634  N   ILE A 624      46.190  41.460  60.860  1.00  0.00           N
ATOM    635  HN  ILE A 624      46.830  41.030  60.240  1.00  0.00           H
ATOM    636  CA  ILE A 624      46.410  41.490  62.310  1.00  0.00           C
ATOM    637  HA  ILE A 624      45.560  41.010  62.770  1.00  0.00           H
ATOM    638  CB  ILE A 624      47.670  40.710  62.810  1.00  0.00           C
ATOM    639  HB  ILE A 624      48.570  41.110  62.310  1.00  0.00           H
ATOM    640  CG2 ILE A 624      48.030  40.920  64.270  1.00  0.00           C
ATOM    641 HG21 ILE A 624      48.820  40.190  64.510  1.00  0.00           H
ATOM    642 HG22 ILE A 624      47.170  40.730  64.950  1.00  0.00           H
ATOM    643 HG23 ILE A 624      48.610  41.850  64.480  1.00  0.00           H
ATOM    644  CG1 ILE A 624      47.380  39.260  62.520  1.00  0.00           C
ATOM    645 HG11 ILE A 624      46.860  39.190  61.550  1.00  0.00           H
ATOM    646 HG12 ILE A 624      46.720  38.750  63.250  1.00  0.00           H
ATOM    647  CD  ILE A 624      48.630  38.380  62.350  1.00  0.00           C
ATOM    648  HD1 ILE A 624      49.120  38.790  61.430  1.00  0.00           H
ATOM    649  HD2 ILE A 624      48.610  37.280  62.180  1.00  0.00           H
ATOM    650  HD3 ILE A 624      49.340  38.640  63.170  1.00  0.00           H
ATOM    651  C   ILE A 624      46.510  42.930  62.920  1.00  0.00           C
ATOM    652  O   ILE A 624      45.890  43.180  63.950  1.00  0.00           O
ATOM    653  N   THR A 625      47.260  43.850  62.260  1.00  0.00           N
ATOM    654  HN  THR A 625      47.820  43.560  61.480  1.00  0.00           H
ATOM    655  CA  THR A 625      47.380  45.180  62.800  1.00  0.00           C
ATOM    656  HA  THR A 625      47.810  45.200  63.790  1.00  0.00           H
ATOM    657  CB  THR A 625      48.440  46.010  62.030  1.00  0.00           C
ATOM    658  HB  THR A 625      48.170  46.190  60.970  1.00  0.00           H
ATOM    659  OG1 THR A 625      49.610  45.320  61.940  1.00  0.00           O
ATOM    660  HG1 THR A 625      49.470  44.620  61.310  1.00  0.00           H
ATOM    661  CG2 THR A 625      48.590  47.400  62.740  1.00  0.00           C
ATOM    662 HG21 THR A 625      48.700  47.280  63.830  1.00  0.00           H
ATOM    663 HG22 THR A 625      47.840  48.160  62.470  1.00  0.00           H
ATOM    664 HG23 THR A 625      49.590  47.820  62.470  1.00  0.00           H
ATOM    665  C   THR A 625      46.060  45.980  62.830  1.00  0.00           C
ATOM    666  O   THR A 625      45.750  46.670  63.750  1.00  0.00           O
ATOM    667  N   PHE A 626      45.320  45.860  61.680  1.00  0.00           N
ATOM    668  HN  PHE A 626      45.760  45.430  60.900  1.00  0.00           H
ATOM    669  CA  PHE A 626      43.950  46.400  61.590  1.00  0.00           C
ATOM    670  HA  PHE A 626      43.990  47.460  61.790  1.00  0.00           H
ATOM    671  CB  PHE A 626      43.480  46.220  60.150  1.00  0.00           C
ATOM    672  HB1 PHE A 626      43.760  45.200  59.810  1.00  0.00           H
ATOM    673  HB2 PHE A 626      44.040  46.990  59.590  1.00  0.00           H
ATOM    674  CG  PHE A 626      41.940  46.350  60.000  1.00  0.00           C
ATOM    675  CD1 PHE A 626      41.100  45.260  59.950  1.00  0.00           C
ATOM    676  HD1 PHE A 626      41.460  44.240  60.000  1.00  0.00           H
ATOM    677  CE1 PHE A 626      39.710  45.380  59.740  1.00  0.00           C
ATOM    678  HE1 PHE A 626      39.060  44.520  59.690  1.00  0.00           H
ATOM    679  CZ  PHE A 626      39.210  46.660  59.690  1.00  0.00           C
ATOM    680  HZ  PHE A 626      38.130  46.710  59.550  1.00  0.00           H
ATOM    681  CD2 PHE A 626      41.360  47.640  59.930  1.00  0.00           C
ATOM    682  HD2 PHE A 626      42.060  48.460  59.990  1.00  0.00           H
ATOM    683  CE2 PHE A 626      40.020  47.800  59.830  1.00  0.00           C
ATOM    684  HE2 PHE A 626      39.660  48.810  59.720  1.00  0.00           H
ATOM    685  C   PHE A 626      42.900  45.880  62.590  1.00  0.00           C
ATOM    686  O   PHE A 626      42.240  46.710  63.230  1.00  0.00           O
ATOM    687  N   GLY A 627      42.840  44.530  62.750  1.00  0.00           N
ATOM    688  HN  GLY A 627      43.410  44.100  62.070  1.00  0.00           H
ATOM    689  CA  GLY A 627      42.100  43.730  63.750  1.00  0.00           C
ATOM    690  HA1 GLY A 627      42.300  42.660  63.650  1.00  0.00           H
ATOM    691  HA2 GLY A 627      41.040  43.890  63.650  1.00  0.00           H
ATOM    692  C   GLY A 627      42.450  44.090  65.140  1.00  0.00           C
ATOM    693  O   GLY A 627      41.520  44.120  65.930  1.00  0.00           O
ATOM    694  N   GLY A 628      43.720  44.310  65.550  1.00  0.00           N
ATOM    695  HN  GLY A 628      44.480  44.170  64.920  1.00  0.00           H
ATOM    696  CA  GLY A 628      44.090  44.670  66.910  1.00  0.00           C
ATOM    697  HA1 GLY A 628      45.170  44.670  66.820  1.00  0.00           H
ATOM    698  HA2 GLY A 628      43.710  43.900  67.550  1.00  0.00           H
ATOM    699  C   GLY A 628      43.620  46.060  67.370  1.00  0.00           C
ATOM    700  O   GLY A 628      42.990  46.320  68.400  1.00  0.00           O
ATOM    701  N   LEU A 629      43.920  47.000  66.460  1.00  0.00           N
ATOM    702  HN  LEU A 629      44.380  46.940  65.580  1.00  0.00           H
ATOM    703  CA  LEU A 629      43.610  48.430  66.610  1.00  0.00           C
ATOM    704  HA  LEU A 629      43.800  48.680  67.640  1.00  0.00           H
ATOM    705  CB  LEU A 629      44.560  49.250  65.690  1.00  0.00           C
ATOM    706  HB1 LEU A 629      44.540  48.840  64.660  1.00  0.00           H
ATOM    707  HB2 LEU A 629      45.590  49.230  66.110  1.00  0.00           H
ATOM    708  CG  LEU A 629      44.270  50.720  65.440  1.00  0.00           C
ATOM    709  HG  LEU A 629      43.210  50.970  65.290  1.00  0.00           H
ATOM    710  CD1 LEU A 629      44.900  51.630  66.560  1.00  0.00           C
ATOM    711 HD11 LEU A 629      44.070  51.640  67.300  1.00  0.00           H
ATOM    712 HD12 LEU A 629      45.080  52.690  66.270  1.00  0.00           H
ATOM    713 HD13 LEU A 629      45.760  51.240  67.140  1.00  0.00           H
ATOM    714  CD2 LEU A 629      44.910  51.290  64.170  1.00  0.00           C
ATOM    715 HD21 LEU A 629      46.010  51.430  64.210  1.00  0.00           H
ATOM    716 HD22 LEU A 629      44.600  52.310  63.830  1.00  0.00           H
ATOM    717 HD23 LEU A 629      44.660  50.760  63.220  1.00  0.00           H
ATOM    718  C   LEU A 629      42.110  48.760  66.400  1.00  0.00           C
ATOM    719  O   LEU A 629      41.630  49.650  67.090  1.00  0.00           O
ATOM    720  N   LEU A 630      41.360  47.970  65.570  1.00  0.00           N
ATOM    721  HN  LEU A 630      41.730  47.170  65.110  1.00  0.00           H
ATOM    722  CA  LEU A 630      39.880  48.010  65.560  1.00  0.00           C
ATOM    723  HA  LEU A 630      39.550  49.030  65.480  1.00  0.00           H
ATOM    724  CB  LEU A 630      39.290  47.250  64.330  1.00  0.00           C
ATOM    725  HB1 LEU A 630      39.780  46.270  64.190  1.00  0.00           H
ATOM    726  HB2 LEU A 630      39.570  47.800  63.400  1.00  0.00           H
ATOM    727  CG  LEU A 630      37.760  47.070  64.310  1.00  0.00           C
ATOM    728  HG  LEU A 630      37.460  46.370  65.120  1.00  0.00           H
ATOM    729  CD1 LEU A 630      36.970  48.390  64.470  1.00  0.00           C
ATOM    730 HD11 LEU A 630      37.260  48.980  63.570  1.00  0.00           H
ATOM    731 HD12 LEU A 630      37.080  49.010  65.390  1.00  0.00           H
ATOM    732 HD13 LEU A 630      35.900  48.170  64.260  1.00  0.00           H
ATOM    733  CD2 LEU A 630      37.460  46.330  62.950  1.00  0.00           C
ATOM    734 HD21 LEU A 630      36.460  45.870  63.020  1.00  0.00           H
ATOM    735 HD22 LEU A 630      38.060  45.410  62.970  1.00  0.00           H
ATOM    736 HD23 LEU A 630      37.630  46.840  61.970  1.00  0.00           H
ATOM    737  C   LEU A 630      39.280  47.520  66.860  1.00  0.00           C
ATOM    738  O   LEU A 630      38.340  48.000  67.460  1.00  0.00           O
ATOM    739  N   GLY A 631      39.890  46.450  67.290  1.00  0.00           N
ATOM    740  HN  GLY A 631      40.520  45.980  66.670  1.00  0.00           H
ATOM    741  CA  GLY A 631      39.620  45.820  68.530  1.00  0.00           C
ATOM    742  HA1 GLY A 631      40.350  45.020  68.600  1.00  0.00           H
ATOM    743  HA2 GLY A 631      38.630  45.370  68.610  1.00  0.00           H
ATOM    744  C   GLY A 631      39.690  46.720  69.700  1.00  0.00           C
ATOM    745  O   GLY A 631      38.790  46.810  70.520  1.00  0.00           O
ATOM    746  N   GLU A 632      40.650  47.600  69.740  1.00  0.00           N
ATOM    747  HN  GLU A 632      41.480  47.450  69.200  1.00  0.00           H
ATOM    748  CA  GLU A 632      40.760  48.600  70.730  1.00  0.00           C
ATOM    749  HA  GLU A 632      40.520  48.170  71.690  1.00  0.00           H
ATOM    750  CB  GLU A 632      42.230  49.080  70.620  1.00  0.00           C
ATOM    751  HB1 GLU A 632      42.330  49.980  71.260  1.00  0.00           H
ATOM    752  HB2 GLU A 632      42.390  49.310  69.550  1.00  0.00           H
ATOM    753  CG  GLU A 632      43.200  47.950  71.180  1.00  0.00           C
ATOM    754  HG1 GLU A 632      43.920  47.860  70.340  1.00  0.00           H
ATOM    755  HG2 GLU A 632      42.630  47.010  71.290  1.00  0.00           H
ATOM    756  CD  GLU A 632      43.920  48.310  72.460  1.00  0.00           C
ATOM    757  OE1 GLU A 632      44.090  47.330  73.270  1.00  0.00           O
ATOM    758  OE2 GLU A 632      44.360  49.470  72.670  1.00  0.00           O
ATOM    759  C   GLU A 632      39.870  49.770  70.660  1.00  0.00           C
ATOM    760  O   GLU A 632      39.760  50.480  71.660  1.00  0.00           O
ATOM    761  N   ALA A 633      39.250  50.090  69.500  1.00  0.00           N
ATOM    762  HN  ALA A 633      39.570  49.610  68.690  1.00  0.00           H
ATOM    763  CA  ALA A 633      38.170  51.050  69.300  1.00  0.00           C
ATOM    764  HA  ALA A 633      38.410  51.930  69.870  1.00  0.00           H
ATOM    765  CB  ALA A 633      37.910  51.350  67.770  1.00  0.00           C
ATOM    766  HB1 ALA A 633      37.590  50.480  67.160  1.00  0.00           H
ATOM    767  HB2 ALA A 633      38.760  51.800  67.230  1.00  0.00           H
ATOM    768  HB3 ALA A 633      37.080  52.080  67.600  1.00  0.00           H
ATOM    769  C   ALA A 633      36.870  50.450  69.760  1.00  0.00           C
ATOM    770  O   ALA A 633      36.050  51.170  70.430  1.00  0.00           O
ATOM    771  N   THR A 634      36.700  49.170  69.550  1.00  0.00           N
ATOM    772  HN  THR A 634      37.510  48.670  69.240  1.00  0.00           H
ATOM    773  CA  THR A 634      35.450  48.470  69.730  1.00  0.00           C
ATOM    774  HA  THR A 634      34.640  49.170  69.600  1.00  0.00           H
ATOM    775  CB  THR A 634      35.120  47.460  68.640  1.00  0.00           C
ATOM    776  HB  THR A 634      34.230  46.840  68.920  1.00  0.00           H
ATOM    777  OG1 THR A 634      36.200  46.710  68.330  1.00  0.00           O
ATOM    778  HG1 THR A 634      36.850  47.320  67.990  1.00  0.00           H
ATOM    779  CG2 THR A 634      34.680  48.290  67.430  1.00  0.00           C
ATOM    780 HG21 THR A 634      33.830  48.950  67.730  1.00  0.00           H
ATOM    781 HG22 THR A 634      34.390  47.600  66.620  1.00  0.00           H
ATOM    782 HG23 THR A 634      35.560  48.890  67.100  1.00  0.00           H
ATOM    783  C   THR A 634      35.270  47.860  71.130  1.00  0.00           C
ATOM    784  O   THR A 634      34.260  47.210  71.360  1.00  0.00           O
ATOM    785  N   GLU A 635      36.160  48.240  72.060  1.00  0.00           N
ATOM    786  HN  GLU A 635      36.930  48.880  71.920  1.00  0.00           H
ATOM    787  CA  GLU A 635      36.280  47.630  73.390  1.00  0.00           C
ATOM    788  HA  GLU A 635      37.180  48.030  73.850  1.00  0.00           H
ATOM    789  CB  GLU A 635      35.170  48.160  74.330  1.00  0.00           C
ATOM    790  HB1 GLU A 635      35.120  47.580  75.260  1.00  0.00           H
ATOM    791  HB2 GLU A 635      34.170  48.080  73.860  1.00  0.00           H
ATOM    792  CG  GLU A 635      35.410  49.650  74.740  1.00  0.00           C
ATOM    793  HG1 GLU A 635      35.560  50.300  73.850  1.00  0.00           H
ATOM    794  HG2 GLU A 635      36.330  49.690  75.360  1.00  0.00           H
ATOM    795  CD  GLU A 635      34.410  50.110  75.750  1.00  0.00           C
ATOM    796  OE1 GLU A 635      33.220  50.300  75.290  1.00  0.00           O
ATOM    797  OE2 GLU A 635      34.800  50.420  76.920  1.00  0.00           O
ATOM    798  C   GLU A 635      36.480  46.110  73.430  1.00  0.00           C
ATOM    799  O   GLU A 635      35.920  45.430  74.270  1.00  0.00           O
ATOM    800  N   GLY A 636      37.220  45.660  72.420  1.00  0.00           N
ATOM    801  HN  GLY A 636      37.470  46.330  71.710  1.00  0.00           H
ATOM    802  CA  GLY A 636      37.610  44.270  72.190  1.00  0.00           C
ATOM    803  HA1 GLY A 636      38.090  43.790  73.040  1.00  0.00           H
ATOM    804  HA2 GLY A 636      38.320  44.180  71.380  1.00  0.00           H
ATOM    805  C   GLY A 636      36.460  43.360  71.860  1.00  0.00           C
ATOM    806  O   GLY A 636      36.530  42.160  72.100  1.00  0.00           O
ATOM    807  N   ARG A 637      35.420  43.910  71.280  1.00  0.00           N
ATOM    808  HN  ARG A 637      35.320  44.900  71.300  1.00  0.00           H
ATOM    809  CA  ARG A 637      34.330  43.160  70.550  1.00  0.00           C
ATOM    810  HA  ARG A 637      33.940  42.450  71.270  1.00  0.00           H
ATOM    811  CB  ARG A 637      33.190  44.130  70.160  1.00  0.00           C
ATOM    812  HB1 ARG A 637      32.580  43.560  69.430  1.00  0.00           H
ATOM    813  HB2 ARG A 637      33.630  45.020  69.660  1.00  0.00           H
ATOM    814  CG  ARG A 637      32.370  44.610  71.400  1.00  0.00           C
ATOM    815  HG1 ARG A 637      31.660  45.370  71.010  1.00  0.00           H
ATOM    816  HG2 ARG A 637      33.060  45.150  72.090  1.00  0.00           H
ATOM    817  CD  ARG A 637      31.710  43.560  72.360  1.00  0.00           C
ATOM    818  HD1 ARG A 637      32.370  43.030  73.080  1.00  0.00           H
ATOM    819  HD2 ARG A 637      31.070  42.830  71.800  1.00  0.00           H
ATOM    820  NE  ARG A 637      30.860  44.340  73.260  1.00  0.00           N
ATOM    821  HE  ARG A 637      31.210  45.260  73.470  1.00  0.00           H
ATOM    822  CZ  ARG A 637      29.610  44.140  73.450  1.00  0.00           C
ATOM    823  NH1 ARG A 637      29.050  42.940  73.180  1.00  0.00           N
ATOM    824 HH11 ARG A 637      29.620  42.120  73.150  1.00  0.00           H
ATOM    825 HH12 ARG A 637      28.110  42.870  73.510  1.00  0.00           H
ATOM    826  NH2 ARG A 637      28.820  45.090  73.820  1.00  0.00           N
ATOM    827 HH21 ARG A 637      29.170  46.030  73.860  1.00  0.00           H
ATOM    828 HH22 ARG A 637      27.820  45.030  73.780  1.00  0.00           H
ATOM    829  C   ARG A 637      34.880  42.320  69.490  1.00  0.00           C
ATOM    830  O   ARG A 637      34.520  41.160  69.200  1.00  0.00           O
ATOM    831  N   ILE A 638      35.980  42.800  68.830  1.00  0.00           N
ATOM    832  HN  ILE A 638      36.170  43.750  69.070  1.00  0.00           H
ATOM    833  CA  ILE A 638      36.580  42.250  67.610  1.00  0.00           C
ATOM    834  HA  ILE A 638      35.970  41.410  67.300  1.00  0.00           H
ATOM    835  CB  ILE A 638      36.690  43.240  66.480  1.00  0.00           C
ATOM    836  HB  ILE A 638      37.020  44.230  66.870  1.00  0.00           H
ATOM    837  CG2 ILE A 638      37.740  42.770  65.400  1.00  0.00           C
ATOM    838 HG21 ILE A 638      37.590  43.360  64.460  1.00  0.00           H
ATOM    839 HG22 ILE A 638      37.600  41.680  65.290  1.00  0.00           H
ATOM    840 HG23 ILE A 638      38.740  42.990  65.830  1.00  0.00           H
ATOM    841  CG1 ILE A 638      35.310  43.450  65.740  1.00  0.00           C
ATOM    842 HG11 ILE A 638      34.690  42.620  66.130  1.00  0.00           H
ATOM    843 HG12 ILE A 638      35.430  43.390  64.630  1.00  0.00           H
ATOM    844  CD  ILE A 638      34.600  44.760  65.920  1.00  0.00           C
ATOM    845  HD1 ILE A 638      34.410  45.060  66.970  1.00  0.00           H
ATOM    846  HD2 ILE A 638      33.550  44.690  65.540  1.00  0.00           H
ATOM    847  HD3 ILE A 638      35.050  45.570  65.310  1.00  0.00           H
ATOM    848  C   ILE A 638      37.910  41.690  68.040  1.00  0.00           C
ATOM    849  O   ILE A 638      38.650  42.370  68.700  1.00  0.00           O
ATOM    850  N   SER A 639      38.250  40.470  67.620  1.00  0.00           N
ATOM    851  HN  SER A 639      37.670  40.020  66.940  1.00  0.00           H
ATOM    852  CA  SER A 639      39.580  39.870  67.680  1.00  0.00           C
ATOM    853  HA  SER A 639      40.080  40.510  68.390  1.00  0.00           H
ATOM    854  CB  SER A 639      39.530  38.420  68.340  1.00  0.00           C
ATOM    855  HB1 SER A 639      39.020  38.530  69.320  1.00  0.00           H
ATOM    856  HB2 SER A 639      40.420  37.900  68.750  1.00  0.00           H
ATOM    857  OG  SER A 639      38.760  37.530  67.500  1.00  0.00           O
ATOM    858  HG1 SER A 639      37.830  37.730  67.580  1.00  0.00           H
ATOM    859  C   SER A 639      40.330  39.830  66.410  1.00  0.00           C
ATOM    860  O   SER A 639      39.830  39.900  65.270  1.00  0.00           O
ATOM    861  N   ALA A 640      41.640  39.600  66.600  1.00  0.00           N
ATOM    862  HN  ALA A 640      41.970  39.380  67.510  1.00  0.00           H
ATOM    863  CA  ALA A 640      42.510  39.540  65.440  1.00  0.00           C
ATOM    864  HA  ALA A 640      42.230  40.360  64.790  1.00  0.00           H
ATOM    865  CB  ALA A 640      43.980  39.830  65.900  1.00  0.00           C
ATOM    866  HB1 ALA A 640      44.570  39.780  64.970  1.00  0.00           H
ATOM    867  HB2 ALA A 640      44.380  39.220  66.750  1.00  0.00           H
ATOM    868  HB3 ALA A 640      44.070  40.910  66.150  1.00  0.00           H
ATOM    869  C   ALA A 640      42.430  38.240  64.700  1.00  0.00           C
ATOM    870  O   ALA A 640      42.530  38.190  63.490  1.00  0.00           O
ATOM    871  N   ILE A 641      42.100  37.120  65.460  1.00  0.00           N
ATOM    872  HN  ILE A 641      41.900  37.210  66.430  1.00  0.00           H
ATOM    873  CA  ILE A 641      41.710  35.850  64.870  1.00  0.00           C
ATOM    874  HA  ILE A 641      42.470  35.580  64.130  1.00  0.00           H
ATOM    875  CB  ILE A 641      41.690  34.610  65.760  1.00  0.00           C
ATOM    876  HB  ILE A 641      42.540  34.690  66.470  1.00  0.00           H
ATOM    877  CG2 ILE A 641      40.410  34.530  66.710  1.00  0.00           C
ATOM    878 HG21 ILE A 641      40.280  35.550  67.130  1.00  0.00           H
ATOM    879 HG22 ILE A 641      40.620  33.780  67.490  1.00  0.00           H
ATOM    880 HG23 ILE A 641      39.520  34.310  66.070  1.00  0.00           H
ATOM    881  CG1 ILE A 641      41.820  33.220  65.000  1.00  0.00           C
ATOM    882 HG11 ILE A 641      41.490  33.230  63.940  1.00  0.00           H
ATOM    883 HG12 ILE A 641      41.270  32.430  65.540  1.00  0.00           H
ATOM    884  CD  ILE A 641      43.320  32.830  65.060  1.00  0.00           C
ATOM    885  HD1 ILE A 641      43.550  32.720  66.150  1.00  0.00           H
ATOM    886  HD2 ILE A 641      44.060  33.560  64.690  1.00  0.00           H
ATOM    887  HD3 ILE A 641      43.390  31.810  64.610  1.00  0.00           H
ATOM    888  C   ILE A 641      40.380  36.050  63.970  1.00  0.00           C
ATOM    889  O   ILE A 641      40.380  35.630  62.800  1.00  0.00           O
ATOM    890  N   GLU A 642      39.360  36.730  64.450  1.00  0.00           N
ATOM    891  HN  GLU A 642      39.220  36.950  65.400  1.00  0.00           H
ATOM    892  CA  GLU A 642      38.240  37.130  63.590  1.00  0.00           C
ATOM    893  HA  GLU A 642      37.750  36.280  63.150  1.00  0.00           H
ATOM    894  CB  GLU A 642      37.190  37.850  64.350  1.00  0.00           C
ATOM    895  HB1 GLU A 642      36.510  38.400  63.660  1.00  0.00           H
ATOM    896  HB2 GLU A 642      37.590  38.570  65.110  1.00  0.00           H
ATOM    897  CG  GLU A 642      36.300  36.960  65.260  1.00  0.00           C
ATOM    898  HG1 GLU A 642      36.990  36.250  65.790  1.00  0.00           H
ATOM    899  HG2 GLU A 642      35.520  36.340  64.770  1.00  0.00           H
ATOM    900  CD  GLU A 642      35.620  37.740  66.410  1.00  0.00           C
ATOM    901  OE1 GLU A 642      34.360  37.900  66.290  1.00  0.00           O
ATOM    902  OE2 GLU A 642      36.260  38.210  67.330  1.00  0.00           O
ATOM    903  C   GLU A 642      38.660  37.960  62.350  1.00  0.00           C
ATOM    904  O   GLU A 642      38.150  37.610  61.280  1.00  0.00           O
ATOM    905  N   SER A 643      39.460  39.000  62.510  1.00  0.00           N
ATOM    906  HN  SER A 643      39.780  39.330  63.400  1.00  0.00           H
ATOM    907  CA  SER A 643      40.120  39.680  61.360  1.00  0.00           C
ATOM    908  HA  SER A 643      39.380  40.130  60.720  1.00  0.00           H
ATOM    909  CB  SER A 643      41.180  40.760  61.870  1.00  0.00           C
ATOM    910  HB1 SER A 643      42.030  40.160  62.210  1.00  0.00           H
ATOM    911  HB2 SER A 643      40.630  41.330  62.650  1.00  0.00           H
ATOM    912  OG  SER A 643      41.620  41.650  60.820  1.00  0.00           O
ATOM    913  HG1 SER A 643      42.310  42.220  61.150  1.00  0.00           H
ATOM    914  C   SER A 643      40.800  38.840  60.300  1.00  0.00           C
ATOM    915  O   SER A 643      40.470  38.940  59.100  1.00  0.00           O
ATOM    916  N   LEU A 644      41.610  37.810  60.730  1.00  0.00           N
ATOM    917  HN  LEU A 644      41.870  37.810  61.700  1.00  0.00           H
ATOM    918  CA  LEU A 644      42.310  36.780  59.950  1.00  0.00           C
ATOM    919  HA  LEU A 644      42.720  37.400  59.160  1.00  0.00           H
ATOM    920  CB  LEU A 644      43.350  35.910  60.660  1.00  0.00           C
ATOM    921  HB1 LEU A 644      43.620  34.960  60.160  1.00  0.00           H
ATOM    922  HB2 LEU A 644      42.830  35.600  61.600  1.00  0.00           H
ATOM    923  CG  LEU A 644      44.630  36.750  61.050  1.00  0.00           C
ATOM    924  HG  LEU A 644      44.220  37.740  61.350  1.00  0.00           H
ATOM    925  CD1 LEU A 644      45.140  36.010  62.300  1.00  0.00           C
ATOM    926 HD11 LEU A 644      45.550  35.000  62.090  1.00  0.00           H
ATOM    927 HD12 LEU A 644      44.440  36.000  63.160  1.00  0.00           H
ATOM    928 HD13 LEU A 644      46.050  36.530  62.670  1.00  0.00           H
ATOM    929  CD2 LEU A 644      45.710  36.720  59.980  1.00  0.00           C
ATOM    930 HD21 LEU A 644      45.460  37.350  59.100  1.00  0.00           H
ATOM    931 HD22 LEU A 644      45.830  35.660  59.670  1.00  0.00           H
ATOM    932 HD23 LEU A 644      46.670  37.110  60.380  1.00  0.00           H
ATOM    933  C   LEU A 644      41.300  35.910  59.230  1.00  0.00           C
ATOM    934  O   LEU A 644      41.430  35.640  58.060  1.00  0.00           O
ATOM    935  N   PHE A 645      40.300  35.440  59.930  1.00  0.00           N
ATOM    936  HN  PHE A 645      40.260  35.590  60.910  1.00  0.00           H
ATOM    937  CA  PHE A 645      39.180  34.620  59.390  1.00  0.00           C
ATOM    938  HA  PHE A 645      39.720  33.840  58.880  1.00  0.00           H
ATOM    939  CB  PHE A 645      38.270  34.050  60.620  1.00  0.00           C
ATOM    940  HB1 PHE A 645      37.210  33.990  60.280  1.00  0.00           H
ATOM    941  HB2 PHE A 645      38.270  34.780  61.450  1.00  0.00           H
ATOM    942  CG  PHE A 645      38.630  32.720  61.090  1.00  0.00           C
ATOM    943  CD1 PHE A 645      38.810  32.500  62.470  1.00  0.00           C
ATOM    944  HD1 PHE A 645      38.660  33.290  63.190  1.00  0.00           H
ATOM    945  CE1 PHE A 645      39.320  31.240  62.880  1.00  0.00           C
ATOM    946  HE1 PHE A 645      39.410  30.970  63.930  1.00  0.00           H
ATOM    947  CZ  PHE A 645      39.580  30.170  61.990  1.00  0.00           C
ATOM    948  HZ  PHE A 645      39.860  29.230  62.450  1.00  0.00           H
ATOM    949  CD2 PHE A 645      38.860  31.640  60.170  1.00  0.00           C
ATOM    950  HD2 PHE A 645      38.740  31.790  59.110  1.00  0.00           H
ATOM    951  CE2 PHE A 645      39.290  30.390  60.630  1.00  0.00           C
ATOM    952  HE2 PHE A 645      39.480  29.610  59.900  1.00  0.00           H
ATOM    953  C   PHE A 645      38.360  35.360  58.380  1.00  0.00           C
ATOM    954  O   PHE A 645      37.880  34.800  57.420  1.00  0.00           O
ATOM    955  N   GLY A 646      38.000  36.650  58.600  1.00  0.00           N
ATOM    956  HN  GLY A 646      38.330  37.050  59.440  1.00  0.00           H
ATOM    957  CA  GLY A 646      37.250  37.520  57.660  1.00  0.00           C
ATOM    958  HA1 GLY A 646      37.300  38.480  58.140  1.00  0.00           H
ATOM    959  HA2 GLY A 646      36.220  37.240  57.500  1.00  0.00           H
ATOM    960  C   GLY A 646      37.960  37.600  56.330  1.00  0.00           C
ATOM    961  O   GLY A 646      37.480  37.360  55.240  1.00  0.00           O
ATOM    962  N   ALA A 647      39.290  37.840  56.410  1.00  0.00           N
ATOM    963  HN  ALA A 647      39.650  38.150  57.280  1.00  0.00           H
ATOM    964  CA  ALA A 647      40.150  37.920  55.260  1.00  0.00           C
ATOM    965  HA  ALA A 647      39.660  38.610  54.610  1.00  0.00           H
ATOM    966  CB  ALA A 647      41.560  38.510  55.500  1.00  0.00           C
ATOM    967  HB1 ALA A 647      42.050  37.880  56.270  1.00  0.00           H
ATOM    968  HB2 ALA A 647      41.510  39.580  55.790  1.00  0.00           H
ATOM    969  HB3 ALA A 647      42.170  38.480  54.570  1.00  0.00           H
ATOM    970  C   ALA A 647      40.250  36.660  54.480  1.00  0.00           C
ATOM    971  O   ALA A 647      40.040  36.560  53.240  1.00  0.00           O
ATOM    972  N   SER A 648      40.470  35.620  55.280  1.00  0.00           N
ATOM    973  HN  SER A 648      40.700  35.830  56.230  1.00  0.00           H
ATOM    974  CA  SER A 648      40.530  34.210  54.860  1.00  0.00           C
ATOM    975  HA  SER A 648      41.430  34.210  54.260  1.00  0.00           H
ATOM    976  CB  SER A 648      40.800  33.190  56.020  1.00  0.00           C
ATOM    977  HB1 SER A 648      40.040  33.130  56.830  1.00  0.00           H
ATOM    978  HB2 SER A 648      41.690  33.620  56.530  1.00  0.00           H
ATOM    979  OG  SER A 648      41.210  31.870  55.610  1.00  0.00           O
ATOM    980  HG1 SER A 648      41.850  32.030  54.910  1.00  0.00           H
ATOM    981  C   SER A 648      39.410  33.740  53.880  1.00  0.00           C
ATOM    982  O   SER A 648      39.580  33.390  52.740  1.00  0.00           O
ATOM    983  N   LEU A 649      38.170  33.700  54.410  1.00  0.00           N
ATOM    984  HN  LEU A 649      38.040  33.970  55.350  1.00  0.00           H
ATOM    985  CA  LEU A 649      36.920  33.390  53.710  1.00  0.00           C
ATOM    986  HA  LEU A 649      36.940  32.370  53.360  1.00  0.00           H
ATOM    987  CB  LEU A 649      35.740  33.670  54.760  1.00  0.00           C
ATOM    988  HB1 LEU A 649      35.830  34.740  55.020  1.00  0.00           H
ATOM    989  HB2 LEU A 649      35.900  33.070  55.680  1.00  0.00           H
ATOM    990  CG  LEU A 649      34.250  33.350  54.390  1.00  0.00           C
ATOM    991  HG  LEU A 649      33.860  34.220  53.800  1.00  0.00           H
ATOM    992  CD1 LEU A 649      33.780  32.100  53.580  1.00  0.00           C
ATOM    993 HD11 LEU A 649      33.960  31.140  54.120  1.00  0.00           H
ATOM    994 HD12 LEU A 649      34.420  32.020  52.670  1.00  0.00           H
ATOM    995 HD13 LEU A 649      32.800  32.170  53.050  1.00  0.00           H
ATOM    996  CD2 LEU A 649      33.440  33.260  55.700  1.00  0.00           C
ATOM    997 HD21 LEU A 649      33.950  33.880  56.470  1.00  0.00           H
ATOM    998 HD22 LEU A 649      33.490  32.190  56.020  1.00  0.00           H
ATOM    999 HD23 LEU A 649      32.400  33.570  55.480  1.00  0.00           H
ATOM   1000  C   LEU A 649      36.640  34.280  52.590  1.00  0.00           C
ATOM   1001  O   LEU A 649      36.190  33.780  51.570  1.00  0.00           O
ATOM   1002  N   THR A 650      36.860  35.580  52.700  1.00  0.00           N
ATOM   1003  HN  THR A 650      37.010  35.950  53.610  1.00  0.00           H
ATOM   1004  CA  THR A 650      36.620  36.490  51.560  1.00  0.00           C
ATOM   1005  HA  THR A 650      35.660  36.240  51.150  1.00  0.00           H
ATOM   1006  CB  THR A 650      36.650  37.900  51.950  1.00  0.00           C
ATOM   1007  HB  THR A 650      37.680  38.160  52.280  1.00  0.00           H
ATOM   1008  OG1 THR A 650      35.760  38.000  53.090  1.00  0.00           O
ATOM   1009  HG1 THR A 650      36.270  37.720  53.860  1.00  0.00           H
ATOM   1010  CG2 THR A 650      36.160  38.910  50.830  1.00  0.00           C
ATOM   1011 HG21 THR A 650      36.780  38.750  49.920  1.00  0.00           H
ATOM   1012 HG22 THR A 650      36.290  39.900  51.340  1.00  0.00           H
ATOM   1013 HG23 THR A 650      35.080  38.700  50.740  1.00  0.00           H
ATOM   1014  C   THR A 650      37.600  36.180  50.490  1.00  0.00           C
ATOM   1015  O   THR A 650      37.240  36.000  49.340  1.00  0.00           O
ATOM   1016  N   GLY A 651      38.870  35.930  50.900  1.00  0.00           N
ATOM   1017  HN  GLY A 651      39.050  36.010  51.870  1.00  0.00           H
ATOM   1018  CA  GLY A 651      39.980  35.670  50.020  1.00  0.00           C
ATOM   1019  HA1 GLY A 651      40.880  35.850  50.590  1.00  0.00           H
ATOM   1020  HA2 GLY A 651      39.850  36.300  49.140  1.00  0.00           H
ATOM   1021  C   GLY A 651      40.000  34.380  49.270  1.00  0.00           C
ATOM   1022  O   GLY A 651      40.170  34.360  48.050  1.00  0.00           O
ATOM   1023  N   ILE A 652      39.770  33.230  49.920  1.00  0.00           N
ATOM   1024  HN  ILE A 652      39.530  33.330  50.880  1.00  0.00           H
ATOM   1025  CA  ILE A 652      39.540  31.970  49.350  1.00  0.00           C
ATOM   1026  HA  ILE A 652      40.440  31.640  48.850  1.00  0.00           H
ATOM   1027  CB  ILE A 652      39.120  30.800  50.310  1.00  0.00           C
ATOM   1028  HB  ILE A 652      38.430  31.210  51.080  1.00  0.00           H
ATOM   1029  CG2 ILE A 652      38.370  29.600  49.610  1.00  0.00           C
ATOM   1030 HG21 ILE A 652      38.030  28.880  50.380  1.00  0.00           H
ATOM   1031 HG22 ILE A 652      39.030  29.000  48.960  1.00  0.00           H
ATOM   1032 HG23 ILE A 652      37.470  29.860  49.010  1.00  0.00           H
ATOM   1033  CG1 ILE A 652      40.270  30.320  51.220  1.00  0.00           C
ATOM   1034 HG11 ILE A 652      40.900  31.210  51.480  1.00  0.00           H
ATOM   1035 HG12 ILE A 652      40.770  29.530  50.630  1.00  0.00           H
ATOM   1036  CD  ILE A 652      39.790  29.770  52.590  1.00  0.00           C
ATOM   1037  HD1 ILE A 652      40.480  29.000  53.000  1.00  0.00           H
ATOM   1038  HD2 ILE A 652      38.850  29.220  52.350  1.00  0.00           H
ATOM   1039  HD3 ILE A 652      39.660  30.520  53.390  1.00  0.00           H
ATOM   1040  C   ILE A 652      38.380  32.040  48.350  1.00  0.00           C
ATOM   1041  O   ILE A 652      38.620  31.710  47.200  1.00  0.00           O
ATOM   1042  N   ALA A 653      37.200  32.560  48.660  1.00  0.00           N
ATOM   1043  HN  ALA A 653      37.090  32.970  49.570  1.00  0.00           H
ATOM   1044  CA  ALA A 653      36.110  32.770  47.740  1.00  0.00           C
ATOM   1045  HA  ALA A 653      35.920  31.870  47.190  1.00  0.00           H
ATOM   1046  CB  ALA A 653      34.830  33.090  48.420  1.00  0.00           C
ATOM   1047  HB1 ALA A 653      34.080  33.090  47.600  1.00  0.00           H
ATOM   1048  HB2 ALA A 653      34.940  34.100  48.860  1.00  0.00           H
ATOM   1049  HB3 ALA A 653      34.550  32.430  49.270  1.00  0.00           H
ATOM   1050  C   ALA A 653      36.300  33.810  46.610  1.00  0.00           C
ATOM   1051  O   ALA A 653      35.850  33.650  45.530  1.00  0.00           O
ATOM   1052  N   TYR A 654      37.060  34.890  46.850  1.00  0.00           N
ATOM   1053  HN  TYR A 654      37.290  35.080  47.790  1.00  0.00           H
ATOM   1054  CA  TYR A 654      37.540  35.870  45.820  1.00  0.00           C
ATOM   1055  HA  TYR A 654      36.660  36.190  45.290  1.00  0.00           H
ATOM   1056  CB  TYR A 654      38.150  37.120  46.560  1.00  0.00           C
ATOM   1057  HB1 TYR A 654      39.010  36.820  47.180  1.00  0.00           H
ATOM   1058  HB2 TYR A 654      37.320  37.450  47.230  1.00  0.00           H
ATOM   1059  CG  TYR A 654      38.460  38.250  45.620  1.00  0.00           C
ATOM   1060  CD1 TYR A 654      39.700  38.240  45.000  1.00  0.00           C
ATOM   1061  HD1 TYR A 654      40.420  37.470  45.190  1.00  0.00           H
ATOM   1062  CE1 TYR A 654      40.050  39.250  44.110  1.00  0.00           C
ATOM   1063  HE1 TYR A 654      40.990  39.140  43.610  1.00  0.00           H
ATOM   1064  CZ  TYR A 654      39.120  40.230  43.750  1.00  0.00           C
ATOM   1065  OH  TYR A 654      39.350  41.230  42.830  1.00  0.00           O
ATOM   1066  HH  TYR A 654      40.190  41.060  42.410  1.00  0.00           H
ATOM   1067  CD2 TYR A 654      37.570  39.380  45.430  1.00  0.00           C
ATOM   1068  HD2 TYR A 654      36.690  39.520  46.040  1.00  0.00           H
ATOM   1069  CE2 TYR A 654      37.920  40.340  44.470  1.00  0.00           C
ATOM   1070  HE2 TYR A 654      37.360  41.260  44.350  1.00  0.00           H
ATOM   1071  C   TYR A 654      38.400  35.130  44.910  1.00  0.00           C
ATOM   1072  O   TYR A 654      38.170  35.150  43.680  1.00  0.00           O
ATOM   1073  N   SER A 655      39.420  34.450  45.420  1.00  0.00           N
ATOM   1074  HN  SER A 655      39.550  34.520  46.400  1.00  0.00           H
ATOM   1075  CA  SER A 655      40.410  33.730  44.570  1.00  0.00           C
ATOM   1076  HA  SER A 655      40.860  34.400  43.860  1.00  0.00           H
ATOM   1077  CB  SER A 655      41.470  33.000  45.380  1.00  0.00           C
ATOM   1078  HB1 SER A 655      42.290  32.540  44.770  1.00  0.00           H
ATOM   1079  HB2 SER A 655      40.920  32.250  45.990  1.00  0.00           H
ATOM   1080  OG  SER A 655      42.010  33.990  46.210  1.00  0.00           O
ATOM   1081  HG1 SER A 655      41.370  34.290  46.850  1.00  0.00           H
ATOM   1082  C   SER A 655      39.840  32.750  43.620  1.00  0.00           C
ATOM   1083  O   SER A 655      40.220  32.610  42.480  1.00  0.00           O
ATOM   1084  N   LEU A 656      38.850  31.950  44.100  1.00  0.00           N
ATOM   1085  HN  LEU A 656      38.610  31.860  45.060  1.00  0.00           H
ATOM   1086  CA  LEU A 656      38.010  30.980  43.390  1.00  0.00           C
ATOM   1087  HA  LEU A 656      38.780  30.390  42.930  1.00  0.00           H
ATOM   1088  CB  LEU A 656      37.230  30.160  44.450  1.00  0.00           C
ATOM   1089  HB1 LEU A 656      36.410  30.730  44.930  1.00  0.00           H
ATOM   1090  HB2 LEU A 656      37.930  29.990  45.290  1.00  0.00           H
ATOM   1091  CG  LEU A 656      36.650  28.850  43.790  1.00  0.00           C
ATOM   1092  HG  LEU A 656      35.880  29.230  43.080  1.00  0.00           H
ATOM   1093  CD1 LEU A 656      37.640  27.990  43.040  1.00  0.00           C
ATOM   1094 HD11 LEU A 656      38.030  28.600  42.200  1.00  0.00           H
ATOM   1095 HD12 LEU A 656      37.280  26.990  42.730  1.00  0.00           H
ATOM   1096 HD13 LEU A 656      38.480  27.690  43.710  1.00  0.00           H
ATOM   1097  CD2 LEU A 656      35.810  28.030  44.780  1.00  0.00           C
ATOM   1098 HD21 LEU A 656      36.360  27.370  45.480  1.00  0.00           H
ATOM   1099 HD22 LEU A 656      34.990  27.450  44.300  1.00  0.00           H
ATOM   1100 HD23 LEU A 656      35.460  28.770  45.540  1.00  0.00           H
ATOM   1101  C   LEU A 656      37.120  31.550  42.350  1.00  0.00           C
ATOM   1102  O   LEU A 656      37.160  31.220  41.160  1.00  0.00           O
ATOM   1103  N   PHE A 657      36.330  32.640  42.690  1.00  0.00           N
ATOM   1104  HN  PHE A 657      36.350  33.080  43.590  1.00  0.00           H
ATOM   1105  CA  PHE A 657      35.250  33.100  41.820  1.00  0.00           C
ATOM   1106  HA  PHE A 657      35.260  32.330  41.050  1.00  0.00           H
ATOM   1107  CB  PHE A 657      33.920  33.190  42.610  1.00  0.00           C
ATOM   1108  HB1 PHE A 657      33.010  33.490  42.040  1.00  0.00           H
ATOM   1109  HB2 PHE A 657      34.030  34.040  43.330  1.00  0.00           H
ATOM   1110  CG  PHE A 657      33.590  31.940  43.390  1.00  0.00           C
ATOM   1111  CD1 PHE A 657      33.280  32.030  44.770  1.00  0.00           C
ATOM   1112  HD1 PHE A 657      33.450  33.000  45.240  1.00  0.00           H
ATOM   1113  CE1 PHE A 657      33.010  30.850  45.520  1.00  0.00           C
ATOM   1114  HE1 PHE A 657      32.830  30.940  46.590  1.00  0.00           H
ATOM   1115  CZ  PHE A 657      32.830  29.630  44.860  1.00  0.00           C
ATOM   1116  HZ  PHE A 657      32.650  28.680  45.340  1.00  0.00           H
ATOM   1117  CD2 PHE A 657      33.310  30.720  42.740  1.00  0.00           C
ATOM   1118  HD2 PHE A 657      33.410  30.740  41.660  1.00  0.00           H
ATOM   1119  CE2 PHE A 657      32.960  29.630  43.480  1.00  0.00           C
ATOM   1120  HE2 PHE A 657      32.980  28.660  43.020  1.00  0.00           H
ATOM   1121  C   PHE A 657      35.390  34.420  41.160  1.00  0.00           C
ATOM   1122  O   PHE A 657      34.640  34.690  40.250  1.00  0.00           O
ATOM   1123  N   ALA A 658      36.370  35.280  41.480  1.00  0.00           N
ATOM   1124  HN  ALA A 658      37.070  35.170  42.180  1.00  0.00           H
ATOM   1125  CA  ALA A 658      36.470  36.620  40.960  1.00  0.00           C
ATOM   1126  HA  ALA A 658      35.470  36.990  40.860  1.00  0.00           H
ATOM   1127  CB  ALA A 658      37.110  37.530  41.990  1.00  0.00           C
ATOM   1128  HB1 ALA A 658      37.040  38.610  41.760  1.00  0.00           H
ATOM   1129  HB2 ALA A 658      38.180  37.270  42.150  1.00  0.00           H
ATOM   1130  HB3 ALA A 658      36.560  37.400  42.950  1.00  0.00           H
ATOM   1131  C   ALA A 658      37.150  36.690  39.560  1.00  0.00           C
ATOM   1132  O   ALA A 658      37.820  35.770  39.130  1.00  0.00           O
ATOM   1133  N   GLY A 659      37.050  37.920  38.970  1.00  0.00           N
ATOM   1134  HN  GLY A 659      36.390  38.580  39.330  1.00  0.00           H
ATOM   1135  CA  GLY A 659      37.660  38.460  37.750  1.00  0.00           C
ATOM   1136  HA1 GLY A 659      37.670  39.540  37.800  1.00  0.00           H
ATOM   1137  HA2 GLY A 659      37.120  38.050  36.910  1.00  0.00           H
ATOM   1138  C   GLY A 659      39.100  38.080  37.630  1.00  0.00           C
ATOM   1139  O   GLY A 659      39.500  37.380  36.680  1.00  0.00           O
ATOM   1140  N   GLN A 660      39.970  38.450  38.610  1.00  0.00           N
ATOM   1141  HN  GLN A 660      39.640  39.030  39.360  1.00  0.00           H
ATOM   1142  CA  GLN A 660      41.350  37.900  38.690  1.00  0.00           C
ATOM   1143  HA  GLN A 660      41.310  36.890  38.310  1.00  0.00           H
ATOM   1144  CB  GLN A 660      42.410  38.510  37.740  1.00  0.00           C
ATOM   1145  HB1 GLN A 660      42.140  38.210  36.700  1.00  0.00           H
ATOM   1146  HB2 GLN A 660      43.450  38.170  37.960  1.00  0.00           H
ATOM   1147  CG  GLN A 660      42.450  40.080  37.650  1.00  0.00           C
ATOM   1148  HG1 GLN A 660      41.570  40.450  37.090  1.00  0.00           H
ATOM   1149  HG2 GLN A 660      43.370  40.310  37.090  1.00  0.00           H
ATOM   1150  CD  GLN A 660      42.600  40.610  38.990  1.00  0.00           C
ATOM   1151  OE1 GLN A 660      43.540  40.350  39.700  1.00  0.00           O
ATOM   1152  NE2 GLN A 660      41.650  41.520  39.430  1.00  0.00           N
ATOM   1153 HE21 GLN A 660      41.780  41.930  40.320  1.00  0.00           H
ATOM   1154 HE22 GLN A 660      40.870  41.620  38.810  1.00  0.00           H
ATOM   1155  C   GLN A 660      41.910  37.630  40.110  1.00  0.00           C
ATOM   1156  O   GLN A 660      41.720  38.520  40.980  1.00  0.00           O
ATOM   1157  N   PRO A 661      42.520  36.530  40.480  1.00  0.00           N
ATOM   1158  CD  PRO A 661      42.880  35.320  39.590  1.00  0.00           C
ATOM   1159  HD1 PRO A 661      43.100  35.610  38.540  1.00  0.00           H
ATOM   1160  HD2 PRO A 661      41.970  34.700  39.630  1.00  0.00           H
ATOM   1161  CA  PRO A 661      43.050  36.460  41.840  1.00  0.00           C
ATOM   1162  HA  PRO A 661      42.350  36.770  42.590  1.00  0.00           H
ATOM   1163  CB  PRO A 661      43.490  34.940  41.760  1.00  0.00           C
ATOM   1164  HB1 PRO A 661      42.600  34.290  41.700  1.00  0.00           H
ATOM   1165  HB2 PRO A 661      44.170  34.630  42.580  1.00  0.00           H
ATOM   1166  CG  PRO A 661      44.040  34.850  40.390  1.00  0.00           C
ATOM   1167  HG1 PRO A 661      44.980  35.380  40.150  1.00  0.00           H
ATOM   1168  HG2 PRO A 661      44.340  33.800  40.170  1.00  0.00           H
ATOM   1169  C   PRO A 661      44.410  37.210  41.980  1.00  0.00           C
ATOM   1170  O   PRO A 661      45.140  36.860  42.880  1.00  0.00           O
ATOM   1171  N   LEU A 662      44.820  38.240  41.150  1.00  0.00           N
ATOM   1172  HN  LEU A 662      44.220  38.440  40.380  1.00  0.00           H
ATOM   1173  CA  LEU A 662      46.080  38.970  41.300  1.00  0.00           C
ATOM   1174  HA  LEU A 662      46.850  38.370  41.750  1.00  0.00           H
ATOM   1175  CB  LEU A 662      46.650  39.440  40.000  1.00  0.00           C
ATOM   1176  HB1 LEU A 662      47.490  40.130  40.240  1.00  0.00           H
ATOM   1177  HB2 LEU A 662      45.900  40.050  39.450  1.00  0.00           H
ATOM   1178  CG  LEU A 662      47.180  38.360  38.990  1.00  0.00           C
ATOM   1179  HG  LEU A 662      46.410  37.560  38.930  1.00  0.00           H
ATOM   1180  CD1 LEU A 662      47.380  38.980  37.620  1.00  0.00           C
ATOM   1181 HD11 LEU A 662      46.510  39.470  37.140  1.00  0.00           H
ATOM   1182 HD12 LEU A 662      47.750  38.230  36.890  1.00  0.00           H
ATOM   1183 HD13 LEU A 662      48.200  39.710  37.480  1.00  0.00           H
ATOM   1184  CD2 LEU A 662      48.490  37.880  39.490  1.00  0.00           C
ATOM   1185 HD21 LEU A 662      49.210  38.720  39.290  1.00  0.00           H
ATOM   1186 HD22 LEU A 662      48.850  37.010  38.910  1.00  0.00           H
ATOM   1187 HD23 LEU A 662      48.610  37.640  40.570  1.00  0.00           H
ATOM   1188  C   LEU A 662      45.760  40.060  42.270  1.00  0.00           C
ATOM   1189  O   LEU A 662      46.600  40.430  43.090  1.00  0.00           O
ATOM   1190  N   THR A 663      44.550  40.520  42.330  1.00  0.00           N
ATOM   1191  HN  THR A 663      43.960  40.260  41.570  1.00  0.00           H
ATOM   1192  CA  THR A 663      44.020  41.430  43.310  1.00  0.00           C
ATOM   1193  HA  THR A 663      44.640  42.320  43.210  1.00  0.00           H
ATOM   1194  CB  THR A 663      42.640  41.930  43.000  1.00  0.00           C
ATOM   1195  HB  THR A 663      42.110  42.190  43.940  1.00  0.00           H
ATOM   1196  OG1 THR A 663      41.910  41.010  42.200  1.00  0.00           O
ATOM   1197  HG1 THR A 663      42.300  40.140  42.270  1.00  0.00           H
ATOM   1198  CG2 THR A 663      42.810  43.290  42.200  1.00  0.00           C
ATOM   1199 HG21 THR A 663      43.410  43.130  41.280  1.00  0.00           H
ATOM   1200 HG22 THR A 663      43.370  43.970  42.870  1.00  0.00           H
ATOM   1201 HG23 THR A 663      41.860  43.680  41.760  1.00  0.00           H
ATOM   1202  C   THR A 663      44.050  40.730  44.730  1.00  0.00           C
ATOM   1203  O   THR A 663      43.470  39.670  45.090  1.00  0.00           O
ATOM   1204  N   ILE A 664      44.730  41.470  45.690  1.00  0.00           N
ATOM   1205  HN  ILE A 664      45.090  42.330  45.350  1.00  0.00           H
ATOM   1206  CA  ILE A 664      44.800  41.120  47.080  1.00  0.00           C
ATOM   1207  HA  ILE A 664      44.380  40.120  47.130  1.00  0.00           H
ATOM   1208  CB  ILE A 664      46.280  41.000  47.500  1.00  0.00           C
ATOM   1209  HB  ILE A 664      46.690  42.010  47.310  1.00  0.00           H
ATOM   1210  CG2 ILE A 664      46.360  40.680  49.010  1.00  0.00           C
ATOM   1211 HG21 ILE A 664      47.370  40.310  49.300  1.00  0.00           H
ATOM   1212 HG22 ILE A 664      45.710  39.850  49.360  1.00  0.00           H
ATOM   1213 HG23 ILE A 664      46.070  41.530  49.680  1.00  0.00           H
ATOM   1214  CG1 ILE A 664      47.000  40.000  46.620  1.00  0.00           C
ATOM   1215 HG11 ILE A 664      48.060  40.120  46.920  1.00  0.00           H
ATOM   1216 HG12 ILE A 664      47.020  40.320  45.560  1.00  0.00           H
ATOM   1217  CD  ILE A 664      46.530  38.550  46.750  1.00  0.00           C
ATOM   1218  HD1 ILE A 664      46.690  38.160  47.770  1.00  0.00           H
ATOM   1219  HD2 ILE A 664      47.190  37.950  46.090  1.00  0.00           H
ATOM   1220  HD3 ILE A 664      45.480  38.350  46.420  1.00  0.00           H
ATOM   1221  C   ILE A 664      44.100  41.990  48.080  1.00  0.00           C
ATOM   1222  O   ILE A 664      44.290  43.230  48.030  1.00  0.00           O
ATOM   1223  N   LEU A 665      43.190  41.470  48.880  1.00  0.00           N
ATOM   1224  HN  LEU A 665      42.990  40.490  48.940  1.00  0.00           H
ATOM   1225  CA  LEU A 665      42.390  42.120  49.830  1.00  0.00           C
ATOM   1226  HA  LEU A 665      41.730  42.850  49.380  1.00  0.00           H
ATOM   1227  CB  LEU A 665      41.420  41.110  50.470  1.00  0.00           C
ATOM   1228  HB1 LEU A 665      40.770  41.650  51.190  1.00  0.00           H
ATOM   1229  HB2 LEU A 665      42.000  40.310  50.990  1.00  0.00           H
ATOM   1230  CG  LEU A 665      40.450  40.360  49.480  1.00  0.00           C
ATOM   1231  HG  LEU A 665      41.070  39.890  48.680  1.00  0.00           H
ATOM   1232  CD1 LEU A 665      39.620  39.230  50.070  1.00  0.00           C
ATOM   1233 HD11 LEU A 665      39.080  38.600  49.320  1.00  0.00           H
ATOM   1234 HD12 LEU A 665      38.890  39.670  50.770  1.00  0.00           H
ATOM   1235 HD13 LEU A 665      40.320  38.590  50.660  1.00  0.00           H
ATOM   1236  CD2 LEU A 665      39.550  41.210  48.650  1.00  0.00           C
ATOM   1237 HD21 LEU A 665      40.100  42.000  48.100  1.00  0.00           H
ATOM   1238 HD22 LEU A 665      38.770  41.680  49.290  1.00  0.00           H
ATOM   1239 HD23 LEU A 665      39.030  40.600  47.890  1.00  0.00           H
ATOM   1240  C   LEU A 665      43.170  42.770  50.960  1.00  0.00           C
ATOM   1241  O   LEU A 665      43.980  42.150  51.640  1.00  0.00           O
ATOM   1242  N   GLY A 666      42.900  44.100  51.250  1.00  0.00           N
ATOM   1243  HN  GLY A 666      42.230  44.560  50.680  1.00  0.00           H
ATOM   1244  CA  GLY A 666      43.320  44.690  52.440  1.00  0.00           C
ATOM   1245  HA1 GLY A 666      44.120  45.350  52.170  1.00  0.00           H
ATOM   1246  HA2 GLY A 666      43.490  43.880  53.140  1.00  0.00           H
ATOM   1247  C   GLY A 666      42.340  45.590  53.060  1.00  0.00           C
ATOM   1248  O   GLY A 666      41.170  45.720  52.680  1.00  0.00           O
ATOM   1249  N   SER A 667      42.720  46.080  54.280  1.00  0.00           N
ATOM   1250  HN  SER A 667      43.610  45.760  54.600  1.00  0.00           H
ATOM   1251  CA  SER A 667      41.850  46.870  55.110  1.00  0.00           C
ATOM   1252  HA  SER A 667      40.930  46.310  55.100  1.00  0.00           H
ATOM   1253  CB  SER A 667      42.210  46.960  56.660  1.00  0.00           C
ATOM   1254  HB1 SER A 667      41.950  45.970  57.100  1.00  0.00           H
ATOM   1255  HB2 SER A 667      41.600  47.660  57.280  1.00  0.00           H
ATOM   1256  OG  SER A 667      43.560  47.300  56.890  1.00  0.00           O
ATOM   1257  HG1 SER A 667      43.560  48.200  57.200  1.00  0.00           H
ATOM   1258  C   SER A 667      41.450  48.210  54.520  1.00  0.00           C
ATOM   1259  O   SER A 667      42.120  48.730  53.630  1.00  0.00           O
ATOM   1260  N   THR A 668      40.250  48.580  54.970  1.00  0.00           N
ATOM   1261  HN  THR A 668      39.690  47.940  55.480  1.00  0.00           H
ATOM   1262  CA  THR A 668      39.770  49.950  54.600  1.00  0.00           C
ATOM   1263  HA  THR A 668      40.550  50.340  53.960  1.00  0.00           H
ATOM   1264  CB  THR A 668      38.480  49.970  53.740  1.00  0.00           C
ATOM   1265  HB  THR A 668      38.660  50.040  52.650  1.00  0.00           H
ATOM   1266  OG1 THR A 668      37.640  51.050  54.020  1.00  0.00           O
ATOM   1267  HG1 THR A 668      37.270  51.210  53.150  1.00  0.00           H
ATOM   1268  CG2 THR A 668      37.740  48.680  53.930  1.00  0.00           C
ATOM   1269 HG21 THR A 668      37.640  48.200  54.920  1.00  0.00           H
ATOM   1270 HG22 THR A 668      38.270  47.930  53.300  1.00  0.00           H
ATOM   1271 HG23 THR A 668      36.700  48.870  53.570  1.00  0.00           H
ATOM   1272  C   THR A 668      39.860  50.920  55.800  1.00  0.00           C
ATOM   1273  O   THR A 668      39.100  50.760  56.760  1.00  0.00           O
ATOM   1274  N   GLY A 669      40.510  52.090  55.560  1.00  0.00           N
ATOM   1275  HN  GLY A 669      40.940  52.270  54.680  1.00  0.00           H
ATOM   1276  CA  GLY A 669      40.570  53.240  56.420  1.00  0.00           C
ATOM   1277  HA1 GLY A 669      41.280  53.990  56.110  1.00  0.00           H
ATOM   1278  HA2 GLY A 669      40.750  52.850  57.400  1.00  0.00           H
ATOM   1279  C   GLY A 669      39.160  53.970  56.520  1.00  0.00           C
ATOM   1280  O   GLY A 669      38.760  54.320  57.620  1.00  0.00           O
ATOM   1281  N   PRO A 670      38.290  54.040  55.440  1.00  0.00           N
ATOM   1282  CD  PRO A 670      38.690  54.090  54.030  1.00  0.00           C
ATOM   1283  HD1 PRO A 670      38.780  53.090  53.540  1.00  0.00           H
ATOM   1284  HD2 PRO A 670      39.730  54.460  53.850  1.00  0.00           H
ATOM   1285  CA  PRO A 670      36.940  54.510  55.570  1.00  0.00           C
ATOM   1286  HA  PRO A 670      36.820  55.430  56.110  1.00  0.00           H
ATOM   1287  CB  PRO A 670      36.370  54.640  54.140  1.00  0.00           C
ATOM   1288  HB1 PRO A 670      35.730  55.540  54.000  1.00  0.00           H
ATOM   1289  HB2 PRO A 670      35.740  53.780  53.830  1.00  0.00           H
ATOM   1290  CG  PRO A 670      37.600  54.890  53.270  1.00  0.00           C
ATOM   1291  HG1 PRO A 670      37.480  54.440  52.260  1.00  0.00           H
ATOM   1292  HG2 PRO A 670      37.840  55.980  53.240  1.00  0.00           H
ATOM   1293  C   PRO A 670      36.100  53.590  56.480  1.00  0.00           C
ATOM   1294  O   PRO A 670      35.280  54.190  57.210  1.00  0.00           O
ATOM   1295  N   VAL A 671      36.210  52.270  56.320  1.00  0.00           N
ATOM   1296  HN  VAL A 671      36.850  51.940  55.640  1.00  0.00           H
ATOM   1297  CA  VAL A 671      35.480  51.350  57.140  1.00  0.00           C
ATOM   1298  HA  VAL A 671      34.460  51.690  57.060  1.00  0.00           H
ATOM   1299  CB  VAL A 671      35.440  49.970  56.520  1.00  0.00           C
ATOM   1300  HB  VAL A 671      36.480  49.730  56.220  1.00  0.00           H
ATOM   1301  CG1 VAL A 671      34.890  48.780  57.460  1.00  0.00           C
ATOM   1302 HG11 VAL A 671      35.700  48.720  58.210  1.00  0.00           H
ATOM   1303 HG12 VAL A 671      34.830  47.930  56.740  1.00  0.00           H
ATOM   1304 HG13 VAL A 671      33.860  48.920  57.830  1.00  0.00           H
ATOM   1305  CG2 VAL A 671      34.530  50.050  55.300  1.00  0.00           C
ATOM   1306 HG21 VAL A 671      34.640  50.860  54.550  1.00  0.00           H
ATOM   1307 HG22 VAL A 671      33.470  50.150  55.590  1.00  0.00           H
ATOM   1308 HG23 VAL A 671      34.560  49.120  54.680  1.00  0.00           H
ATOM   1309  C   VAL A 671      35.880  51.380  58.570  1.00  0.00           C
ATOM   1310  O   VAL A 671      34.970  51.240  59.380  1.00  0.00           O
ATOM   1311  N   LEU A 672      37.140  51.540  58.890  1.00  0.00           N
ATOM   1312  HN  LEU A 672      37.920  51.550  58.270  1.00  0.00           H
ATOM   1313  CA  LEU A 672      37.660  51.670  60.260  1.00  0.00           C
ATOM   1314  HA  LEU A 672      37.290  50.840  60.830  1.00  0.00           H
ATOM   1315  CB  LEU A 672      39.220  51.760  60.300  1.00  0.00           C
ATOM   1316  HB1 LEU A 672      39.570  52.650  59.710  1.00  0.00           H
ATOM   1317  HB2 LEU A 672      39.540  50.870  59.730  1.00  0.00           H
ATOM   1318  CG  LEU A 672      39.900  51.690  61.710  1.00  0.00           C
ATOM   1319  HG  LEU A 672      39.830  52.730  62.090  1.00  0.00           H
ATOM   1320  CD1 LEU A 672      39.280  50.700  62.740  1.00  0.00           C
ATOM   1321 HD11 LEU A 672      38.200  50.970  62.810  1.00  0.00           H
ATOM   1322 HD12 LEU A 672      39.700  50.750  63.780  1.00  0.00           H
ATOM   1323 HD13 LEU A 672      39.340  49.680  62.320  1.00  0.00           H
ATOM   1324  CD2 LEU A 672      41.440  51.430  61.490  1.00  0.00           C
ATOM   1325 HD21 LEU A 672      41.610  50.350  61.360  1.00  0.00           H
ATOM   1326 HD22 LEU A 672      42.080  51.650  62.380  1.00  0.00           H
ATOM   1327 HD23 LEU A 672      41.720  52.040  60.600  1.00  0.00           H
ATOM   1328  C   LEU A 672      37.170  53.050  60.840  1.00  0.00           C
ATOM   1329  O   LEU A 672      36.780  53.170  61.970  1.00  0.00           O
ATOM   1330  N   VAL A 673      37.090  54.100  59.970  1.00  0.00           N
ATOM   1331  HN  VAL A 673      37.610  54.060  59.120  1.00  0.00           H
ATOM   1332  CA  VAL A 673      36.500  55.400  60.330  1.00  0.00           C
ATOM   1333  HA  VAL A 673      37.070  55.780  61.160  1.00  0.00           H
ATOM   1334  CB  VAL A 673      36.660  56.470  59.230  1.00  0.00           C
ATOM   1335  HB  VAL A 673      36.630  55.980  58.230  1.00  0.00           H
ATOM   1336  CG1 VAL A 673      35.750  57.680  59.400  1.00  0.00           C
ATOM   1337 HG11 VAL A 673      35.420  57.810  60.450  1.00  0.00           H
ATOM   1338 HG12 VAL A 673      34.780  57.440  58.930  1.00  0.00           H
ATOM   1339 HG13 VAL A 673      36.200  58.600  58.950  1.00  0.00           H
ATOM   1340  CG2 VAL A 673      38.070  56.910  59.350  1.00  0.00           C
ATOM   1341 HG21 VAL A 673      38.820  56.090  59.440  1.00  0.00           H
ATOM   1342 HG22 VAL A 673      38.300  57.520  60.250  1.00  0.00           H
ATOM   1343 HG23 VAL A 673      38.460  57.510  58.500  1.00  0.00           H
ATOM   1344  C   VAL A 673      35.050  55.250  60.650  1.00  0.00           C
ATOM   1345  O   VAL A 673      34.520  55.690  61.670  1.00  0.00           O
ATOM   1346  N   PHE A 674      34.380  54.510  59.770  1.00  0.00           N
ATOM   1347  HN  PHE A 674      34.790  54.200  58.930  1.00  0.00           H
ATOM   1348  CA  PHE A 674      33.050  54.040  59.980  1.00  0.00           C
ATOM   1349  HA  PHE A 674      32.450  54.880  60.280  1.00  0.00           H
ATOM   1350  CB  PHE A 674      32.400  53.490  58.640  1.00  0.00           C
ATOM   1351  HB1 PHE A 674      33.190  52.850  58.200  1.00  0.00           H
ATOM   1352  HB2 PHE A 674      32.300  54.280  57.870  1.00  0.00           H
ATOM   1353  CG  PHE A 674      31.170  52.740  58.900  1.00  0.00           C
ATOM   1354  CD1 PHE A 674      30.010  53.480  58.900  1.00  0.00           C
ATOM   1355  HD1 PHE A 674      29.900  54.550  58.800  1.00  0.00           H
ATOM   1356  CE1 PHE A 674      28.780  52.850  59.180  1.00  0.00           C
ATOM   1357  HE1 PHE A 674      27.880  53.440  59.200  1.00  0.00           H
ATOM   1358  CZ  PHE A 674      28.770  51.460  59.480  1.00  0.00           C
ATOM   1359  HZ  PHE A 674      27.840  50.940  59.650  1.00  0.00           H
ATOM   1360  CD2 PHE A 674      31.160  51.370  59.030  1.00  0.00           C
ATOM   1361  HD2 PHE A 674      32.040  50.760  58.950  1.00  0.00           H
ATOM   1362  CE2 PHE A 674      29.920  50.760  59.280  1.00  0.00           C
ATOM   1363  HE2 PHE A 674      30.010  49.680  59.400  1.00  0.00           H
ATOM   1364  C   PHE A 674      32.780  53.200  61.270  1.00  0.00           C
ATOM   1365  O   PHE A 674      31.840  53.510  62.050  1.00  0.00           O
ATOM   1366  N   GLU A 675      33.620  52.200  61.570  1.00  0.00           N
ATOM   1367  HN  GLU A 675      34.340  51.890  60.950  1.00  0.00           H
ATOM   1368  CA  GLU A 675      33.600  51.490  62.820  1.00  0.00           C
ATOM   1369  HA  GLU A 675      32.570  51.160  62.840  1.00  0.00           H
ATOM   1370  CB  GLU A 675      34.440  50.200  62.830  1.00  0.00           C
ATOM   1371  HB1 GLU A 675      34.540  49.790  63.870  1.00  0.00           H
ATOM   1372  HB2 GLU A 675      35.470  50.480  62.520  1.00  0.00           H
ATOM   1373  CG  GLU A 675      34.000  49.170  61.790  1.00  0.00           C
ATOM   1374  HG1 GLU A 675      34.960  48.640  61.630  1.00  0.00           H
ATOM   1375  HG2 GLU A 675      33.670  49.590  60.810  1.00  0.00           H
ATOM   1376  CD  GLU A 675      33.010  48.100  62.270  1.00  0.00           C
ATOM   1377  OE1 GLU A 675      33.090  46.920  61.700  1.00  0.00           O
ATOM   1378  OE2 GLU A 675      32.130  48.380  63.090  1.00  0.00           O
ATOM   1379  C   GLU A 675      33.780  52.260  64.100  1.00  0.00           C
ATOM   1380  O   GLU A 675      33.070  52.000  65.110  1.00  0.00           O
ATOM   1381  N   LYS A 676      34.780  53.260  64.060  1.00  0.00           N
ATOM   1382  HN  LYS A 676      35.290  53.460  63.240  1.00  0.00           H
ATOM   1383  CA  LYS A 676      34.920  54.200  65.150  1.00  0.00           C
ATOM   1384  HA  LYS A 676      35.180  53.610  66.010  1.00  0.00           H
ATOM   1385  CB  LYS A 676      36.160  55.050  64.990  1.00  0.00           C
ATOM   1386  HB1 LYS A 676      36.280  55.930  65.660  1.00  0.00           H
ATOM   1387  HB2 LYS A 676      36.190  55.490  63.970  1.00  0.00           H
ATOM   1388  CG  LYS A 676      37.540  54.330  65.280  1.00  0.00           C
ATOM   1389  HG1 LYS A 676      37.520  53.300  64.870  1.00  0.00           H
ATOM   1390  HG2 LYS A 676      37.750  54.260  66.360  1.00  0.00           H
ATOM   1391  CD  LYS A 676      38.630  55.170  64.530  1.00  0.00           C
ATOM   1392  HD1 LYS A 676      38.610  55.180  63.410  1.00  0.00           H
ATOM   1393  HD2 LYS A 676      39.570  54.680  64.860  1.00  0.00           H
ATOM   1394  CE  LYS A 676      38.730  56.650  64.850  1.00  0.00           C
ATOM   1395  HE1 LYS A 676      37.810  57.230  64.620  1.00  0.00           H
ATOM   1396  HE2 LYS A 676      39.660  57.060  64.390  1.00  0.00           H
ATOM   1397  NZ  LYS A 676      39.030  56.880  66.330  1.00  0.00           N
ATOM   1398  HZ1 LYS A 676      38.310  56.460  66.950  1.00  0.00           H
ATOM   1399  HZ2 LYS A 676      39.130  57.900  66.510  1.00  0.00           H
ATOM   1400  HZ3 LYS A 676      39.920  56.340  66.450  1.00  0.00           H
ATOM   1401  C   LYS A 676      33.710  55.140  65.480  1.00  0.00           C
ATOM   1402  O   LYS A 676      33.220  55.300  66.610  1.00  0.00           O
ATOM   1403  N   ILE A 677      33.140  55.680  64.380  1.00  0.00           N
ATOM   1404  HN  ILE A 677      33.600  55.570  63.500  1.00  0.00           H
ATOM   1405  CA  ILE A 677      31.950  56.530  64.380  1.00  0.00           C
ATOM   1406  HA  ILE A 677      32.050  57.150  65.270  1.00  0.00           H
ATOM   1407  CB  ILE A 677      31.780  57.430  63.080  1.00  0.00           C
ATOM   1408  HB  ILE A 677      31.790  56.810  62.160  1.00  0.00           H
ATOM   1409  CG2 ILE A 677      30.390  58.150  63.150  1.00  0.00           C
ATOM   1410 HG21 ILE A 677      30.390  58.870  64.000  1.00  0.00           H
ATOM   1411 HG22 ILE A 677      29.620  57.350  63.130  1.00  0.00           H
ATOM   1412 HG23 ILE A 677      30.160  58.710  62.220  1.00  0.00           H
ATOM   1413  CG1 ILE A 677      32.930  58.480  62.970  1.00  0.00           C
ATOM   1414 HG11 ILE A 677      33.900  57.990  62.750  1.00  0.00           H
ATOM   1415 HG12 ILE A 677      32.850  58.980  63.960  1.00  0.00           H
ATOM   1416  CD  ILE A 677      32.770  59.530  61.880  1.00  0.00           C
ATOM   1417  HD1 ILE A 677      33.480  60.350  62.120  1.00  0.00           H
ATOM   1418  HD2 ILE A 677      31.790  59.970  61.630  1.00  0.00           H
ATOM   1419  HD3 ILE A 677      33.080  59.180  60.870  1.00  0.00           H
ATOM   1420  C   ILE A 677      30.740  55.760  64.730  1.00  0.00           C
ATOM   1421  O   ILE A 677      30.060  56.190  65.640  1.00  0.00           O
ATOM   1422  N   LEU A 678      30.460  54.580  64.120  1.00  0.00           N
ATOM   1423  HN  LEU A 678      30.980  54.250  63.340  1.00  0.00           H
ATOM   1424  CA  LEU A 678      29.370  53.670  64.500  1.00  0.00           C
ATOM   1425  HA  LEU A 678      28.440  54.230  64.440  1.00  0.00           H
ATOM   1426  CB  LEU A 678      29.310  52.430  63.660  1.00  0.00           C
ATOM   1427  HB1 LEU A 678      30.280  51.920  63.790  1.00  0.00           H
ATOM   1428  HB2 LEU A 678      29.230  52.840  62.630  1.00  0.00           H
ATOM   1429  CG  LEU A 678      28.040  51.530  63.840  1.00  0.00           C
ATOM   1430  HG  LEU A 678      27.900  51.260  64.910  1.00  0.00           H
ATOM   1431  CD1 LEU A 678      26.620  52.180  63.410  1.00  0.00           C
ATOM   1432 HD11 LEU A 678      26.270  52.910  64.170  1.00  0.00           H
ATOM   1433 HD12 LEU A 678      25.770  51.470  63.350  1.00  0.00           H
ATOM   1434 HD13 LEU A 678      26.630  52.660  62.400  1.00  0.00           H
ATOM   1435  CD2 LEU A 678      28.310  50.270  62.950  1.00  0.00           C
ATOM   1436 HD21 LEU A 678      29.180  49.710  63.340  1.00  0.00           H
ATOM   1437 HD22 LEU A 678      28.560  50.530  61.900  1.00  0.00           H
ATOM   1438 HD23 LEU A 678      27.410  49.620  62.930  1.00  0.00           H
ATOM   1439  C   LEU A 678      29.460  53.250  65.940  1.00  0.00           C
ATOM   1440  O   LEU A 678      28.440  53.240  66.610  1.00  0.00           O
ATOM   1441  N   TYR A 679      30.620  52.870  66.510  1.00  0.00           N
ATOM   1442  HN  TYR A 679      31.350  52.680  65.850  1.00  0.00           H
ATOM   1443  CA  TYR A 679      30.830  52.410  67.850  1.00  0.00           C
ATOM   1444  HA  TYR A 679      30.100  51.630  68.020  1.00  0.00           H
ATOM   1445  CB  TYR A 679      32.240  51.800  68.190  1.00  0.00           C
ATOM   1446  HB1 TYR A 679      33.070  52.530  68.070  1.00  0.00           H
ATOM   1447  HB2 TYR A 679      32.480  50.940  67.520  1.00  0.00           H
ATOM   1448  CG  TYR A 679      32.250  51.240  69.600  1.00  0.00           C
ATOM   1449  CD1 TYR A 679      32.760  51.910  70.710  1.00  0.00           C
ATOM   1450  HD1 TYR A 679      33.180  52.880  70.460  1.00  0.00           H
ATOM   1451  CE1 TYR A 679      32.690  51.350  72.010  1.00  0.00           C
ATOM   1452  HE1 TYR A 679      33.010  51.890  72.890  1.00  0.00           H
ATOM   1453  CZ  TYR A 679      32.160  50.000  72.150  1.00  0.00           C
ATOM   1454  OH  TYR A 679      31.760  49.530  73.410  1.00  0.00           O
ATOM   1455  HH  TYR A 679      32.360  49.890  74.070  1.00  0.00           H
ATOM   1456  CD2 TYR A 679      31.820  49.870  69.770  1.00  0.00           C
ATOM   1457  HD2 TYR A 679      31.350  49.350  68.960  1.00  0.00           H
ATOM   1458  CE2 TYR A 679      31.730  49.300  71.060  1.00  0.00           C
ATOM   1459  HE2 TYR A 679      31.280  48.320  71.080  1.00  0.00           H
ATOM   1460  C   TYR A 679      30.570  53.510  68.840  1.00  0.00           C
ATOM   1461  O   TYR A 679      29.790  53.400  69.810  1.00  0.00           O
ATOM   1462  N   LYS A 680      31.050  54.760  68.570  1.00  0.00           N
ATOM   1463  HN  LYS A 680      31.620  54.920  67.760  1.00  0.00           H
ATOM   1464  CA  LYS A 680      30.740  55.910  69.420  1.00  0.00           C
ATOM   1465  HA  LYS A 680      31.010  55.610  70.420  1.00  0.00           H
ATOM   1466  CB  LYS A 680      31.650  57.140  69.110  1.00  0.00           C
ATOM   1467  HB1 LYS A 680      31.550  57.290  68.020  1.00  0.00           H
ATOM   1468  HB2 LYS A 680      32.690  56.810  69.310  1.00  0.00           H
ATOM   1469  CG  LYS A 680      31.400  58.470  69.880  1.00  0.00           C
ATOM   1470  HG1 LYS A 680      30.510  59.010  69.470  1.00  0.00           H
ATOM   1471  HG2 LYS A 680      32.200  59.150  69.520  1.00  0.00           H
ATOM   1472  CD  LYS A 680      31.440  58.350  71.430  1.00  0.00           C
ATOM   1473  HD1 LYS A 680      32.340  57.750  71.650  1.00  0.00           H
ATOM   1474  HD2 LYS A 680      30.490  57.880  71.770  1.00  0.00           H
ATOM   1475  CE  LYS A 680      31.600  59.700  72.080  1.00  0.00           C
ATOM   1476  HE1 LYS A 680      32.530  60.180  71.710  1.00  0.00           H
ATOM   1477  HE2 LYS A 680      31.840  59.600  73.160  1.00  0.00           H
ATOM   1478  NZ  LYS A 680      30.470  60.660  71.920  1.00  0.00           N
ATOM   1479  HZ1 LYS A 680      29.580  60.100  71.900  1.00  0.00           H
ATOM   1480  HZ2 LYS A 680      30.620  61.200  71.030  1.00  0.00           H
ATOM   1481  HZ3 LYS A 680      30.490  61.370  72.680  1.00  0.00           H
ATOM   1482  C   LYS A 680      29.280  56.410  69.420  1.00  0.00           C
ATOM   1483  O   LYS A 680      28.690  56.720  70.470  1.00  0.00           O
ATOM   1484  N   PHE A 681      28.630  56.310  68.280  1.00  0.00           N
ATOM   1485  HN  PHE A 681      29.220  56.050  67.510  1.00  0.00           H
ATOM   1486  CA  PHE A 681      27.200  56.520  68.010  1.00  0.00           C
ATOM   1487  HA  PHE A 681      26.890  57.500  68.360  1.00  0.00           H
ATOM   1488  CB  PHE A 681      26.890  56.630  66.470  1.00  0.00           C
ATOM   1489  HB1 PHE A 681      27.390  55.760  66.010  1.00  0.00           H
ATOM   1490  HB2 PHE A 681      27.480  57.490  66.080  1.00  0.00           H
ATOM   1491  CG  PHE A 681      25.460  56.750  66.100  1.00  0.00           C
ATOM   1492  CD1 PHE A 681      24.790  55.700  65.320  1.00  0.00           C
ATOM   1493  HD1 PHE A 681      25.480  54.920  65.030  1.00  0.00           H
ATOM   1494  CE1 PHE A 681      23.420  55.710  65.150  1.00  0.00           C
ATOM   1495  HE1 PHE A 681      22.890  54.940  64.630  1.00  0.00           H
ATOM   1496  CZ  PHE A 681      22.690  56.870  65.630  1.00  0.00           C
ATOM   1497  HZ  PHE A 681      21.640  56.920  65.400  1.00  0.00           H
ATOM   1498  CD2 PHE A 681      24.720  57.790  66.630  1.00  0.00           C
ATOM   1499  HD2 PHE A 681      25.090  58.580  67.270  1.00  0.00           H
ATOM   1500  CE2 PHE A 681      23.290  57.860  66.350  1.00  0.00           C
ATOM   1501  HE2 PHE A 681      22.760  58.690  66.800  1.00  0.00           H
ATOM   1502  C   PHE A 681      26.330  55.580  68.800  1.00  0.00           C
ATOM   1503  O   PHE A 681      25.330  55.910  69.500  1.00  0.00           O
ATOM   1504  N   CYS A 682      26.700  54.280  68.830  1.00  0.00           N
ATOM   1505  HN  CYS A 682      27.520  53.990  68.350  1.00  0.00           H
ATOM   1506  CA  CYS A 682      26.080  53.330  69.700  1.00  0.00           C
ATOM   1507  HA  CYS A 682      25.000  53.290  69.610  1.00  0.00           H
ATOM   1508  CB  CYS A 682      26.620  51.950  69.200  1.00  0.00           C
ATOM   1509  HB1 CYS A 682      26.300  51.120  69.870  1.00  0.00           H
ATOM   1510  HB2 CYS A 682      27.720  52.040  69.270  1.00  0.00           H
ATOM   1511  SG  CYS A 682      25.950  51.490  67.560  1.00  0.00           S
ATOM   1512  HG1 CYS A 682      26.460  52.540  66.930  1.00  0.00           H
ATOM   1513  C   CYS A 682      26.270  53.530  71.210  1.00  0.00           C
ATOM   1514  O   CYS A 682      25.340  53.120  71.940  1.00  0.00           O
ATOM   1515  N   ARG A 683      27.390  54.130  71.670  1.00  0.00           N
ATOM   1516  HN  ARG A 683      28.080  54.330  70.970  1.00  0.00           H
ATOM   1517  CA  ARG A 683      27.540  54.390  73.070  1.00  0.00           C
ATOM   1518  HA  ARG A 683      27.130  53.590  73.660  1.00  0.00           H
ATOM   1519  CB  ARG A 683      29.090  54.640  73.350  1.00  0.00           C
ATOM   1520  HB1 ARG A 683      29.220  55.160  74.320  1.00  0.00           H
ATOM   1521  HB2 ARG A 683      29.490  55.340  72.580  1.00  0.00           H
ATOM   1522  CG  ARG A 683      29.760  53.270  73.330  1.00  0.00           C
ATOM   1523  HG1 ARG A 683      30.850  53.380  73.440  1.00  0.00           H
ATOM   1524  HG2 ARG A 683      29.650  52.920  72.290  1.00  0.00           H
ATOM   1525  CD  ARG A 683      29.260  52.100  74.260  1.00  0.00           C
ATOM   1526  HD1 ARG A 683      29.850  51.180  74.120  1.00  0.00           H
ATOM   1527  HD2 ARG A 683      28.270  51.760  73.880  1.00  0.00           H
ATOM   1528  NE  ARG A 683      29.160  52.550  75.690  1.00  0.00           N
ATOM   1529  HE  ARG A 683      29.840  53.150  76.130  1.00  0.00           H
ATOM   1530  CZ  ARG A 683      28.130  52.380  76.510  1.00  0.00           C
ATOM   1531  NH1 ARG A 683      27.120  51.680  76.100  1.00  0.00           N
ATOM   1532 HH11 ARG A 683      27.030  51.310  75.170  1.00  0.00           H
ATOM   1533 HH12 ARG A 683      26.440  51.440  76.790  1.00  0.00           H
ATOM   1534  NH2 ARG A 683      28.090  53.000  77.650  1.00  0.00           N
ATOM   1535 HH21 ARG A 683      27.260  53.060  78.220  1.00  0.00           H
ATOM   1536 HH22 ARG A 683      28.870  53.610  77.750  1.00  0.00           H
ATOM   1537  C   ARG A 683      26.730  55.640  73.520  1.00  0.00           C
ATOM   1538  O   ARG A 683      26.230  55.720  74.640  1.00  0.00           O
ATOM   1539  N   ASP A 684      26.510  56.590  72.660  1.00  0.00           N
ATOM   1540  HN  ASP A 684      26.910  56.720  71.750  1.00  0.00           H
ATOM   1541  CA  ASP A 684      25.840  57.790  73.020  1.00  0.00           C
ATOM   1542  HA  ASP A 684      26.230  58.130  73.970  1.00  0.00           H
ATOM   1543  CB  ASP A 684      26.020  58.900  71.970  1.00  0.00           C
ATOM   1544  HB1 ASP A 684      25.310  59.720  72.190  1.00  0.00           H
ATOM   1545  HB2 ASP A 684      25.690  58.480  71.000  1.00  0.00           H
ATOM   1546  CG  ASP A 684      27.370  59.560  71.880  1.00  0.00           C
ATOM   1547  OD1 ASP A 684      27.580  60.370  70.960  1.00  0.00           O
ATOM   1548  OD2 ASP A 684      28.110  59.600  72.880  1.00  0.00           O
ATOM   1549  C   ASP A 684      24.350  57.480  73.090  1.00  0.00           C
ATOM   1550  O   ASP A 684      23.720  57.950  74.010  1.00  0.00           O
ATOM   1551  N   TYR A 685      23.720  56.690  72.190  1.00  0.00           N
ATOM   1552  HN  TYR A 685      24.280  56.360  71.430  1.00  0.00           H
ATOM   1553  CA  TYR A 685      22.300  56.480  72.140  1.00  0.00           C
ATOM   1554  HA  TYR A 685      21.820  57.170  72.810  1.00  0.00           H
ATOM   1555  CB  TYR A 685      21.840  56.740  70.680  1.00  0.00           C
ATOM   1556  HB1 TYR A 685      20.820  56.380  70.390  1.00  0.00           H
ATOM   1557  HB2 TYR A 685      22.570  56.240  70.030  1.00  0.00           H
ATOM   1558  CG  TYR A 685      22.070  58.220  70.510  1.00  0.00           C
ATOM   1559  CD1 TYR A 685      23.150  58.670  69.730  1.00  0.00           C
ATOM   1560  HD1 TYR A 685      23.860  57.970  69.320  1.00  0.00           H
ATOM   1561  CE1 TYR A 685      23.340  60.000  69.460  1.00  0.00           C
ATOM   1562  HE1 TYR A 685      24.140  60.300  68.800  1.00  0.00           H
ATOM   1563  CZ  TYR A 685      22.450  60.960  69.910  1.00  0.00           C
ATOM   1564  OH  TYR A 685      22.600  62.320  69.570  1.00  0.00           O
ATOM   1565  HH  TYR A 685      21.830  62.860  69.790  1.00  0.00           H
ATOM   1566  CD2 TYR A 685      21.130  59.170  71.020  1.00  0.00           C
ATOM   1567  HD2 TYR A 685      20.310  58.870  71.640  1.00  0.00           H
ATOM   1568  CE2 TYR A 685      21.380  60.520  70.780  1.00  0.00           C
ATOM   1569  HE2 TYR A 685      20.720  61.240  71.240  1.00  0.00           H
ATOM   1570  C   TYR A 685      21.900  55.130  72.720  1.00  0.00           C
ATOM   1571  O   TYR A 685      20.740  54.700  72.590  1.00  0.00           O
ATOM   1572  N   GLN A 686      22.790  54.410  73.260  1.00  0.00           N
ATOM   1573  HN  GLN A 686      23.770  54.620  73.300  1.00  0.00           H
ATOM   1574  CA  GLN A 686      22.660  53.080  73.850  1.00  0.00           C
ATOM   1575  HA  GLN A 686      23.680  52.850  74.040  1.00  0.00           H
ATOM   1576  CB  GLN A 686      22.280  52.970  75.340  1.00  0.00           C
ATOM   1577  HB1 GLN A 686      21.580  52.160  75.600  1.00  0.00           H
ATOM   1578  HB2 GLN A 686      21.580  53.830  75.510  1.00  0.00           H
ATOM   1579  CG  GLN A 686      23.530  53.190  76.270  1.00  0.00           C
ATOM   1580  HG1 GLN A 686      24.000  54.120  75.910  1.00  0.00           H
ATOM   1581  HG2 GLN A 686      24.250  52.350  76.210  1.00  0.00           H
ATOM   1582  CD  GLN A 686      22.970  53.250  77.740  1.00  0.00           C
ATOM   1583  OE1 GLN A 686      22.520  52.260  78.260  1.00  0.00           O
ATOM   1584  NE2 GLN A 686      22.990  54.420  78.400  1.00  0.00           N
ATOM   1585 HE21 GLN A 686      22.590  54.450  79.320  1.00  0.00           H
ATOM   1586 HE22 GLN A 686      23.500  55.180  78.010  1.00  0.00           H
ATOM   1587  C   GLN A 686      21.970  52.080  72.850  1.00  0.00           C
ATOM   1588  O   GLN A 686      20.970  51.500  73.150  1.00  0.00           O
ATOM   1589  N   LEU A 687      22.680  51.830  71.730  1.00  0.00           N
ATOM   1590  HN  LEU A 687      23.570  52.230  71.560  1.00  0.00           H
ATOM   1591  CA  LEU A 687      22.030  51.150  70.650  1.00  0.00           C
ATOM   1592  HA  LEU A 687      21.090  50.670  70.880  1.00  0.00           H
ATOM   1593  CB  LEU A 687      21.900  51.920  69.340  1.00  0.00           C
ATOM   1594  HB1 LEU A 687      21.340  51.300  68.590  1.00  0.00           H
ATOM   1595  HB2 LEU A 687      22.930  51.950  68.940  1.00  0.00           H
ATOM   1596  CG  LEU A 687      21.210  53.300  69.280  1.00  0.00           C
ATOM   1597  HG  LEU A 687      21.630  53.920  70.110  1.00  0.00           H
ATOM   1598  CD1 LEU A 687      21.490  54.190  68.020  1.00  0.00           C
ATOM   1599 HD11 LEU A 687      22.570  54.490  68.010  1.00  0.00           H
ATOM   1600 HD12 LEU A 687      20.850  55.090  68.170  1.00  0.00           H
ATOM   1601 HD13 LEU A 687      21.190  53.660  67.100  1.00  0.00           H
ATOM   1602  CD2 LEU A 687      19.650  53.160  69.510  1.00  0.00           C
ATOM   1603 HD21 LEU A 687      19.220  54.170  69.360  1.00  0.00           H
ATOM   1604 HD22 LEU A 687      19.330  52.810  70.510  1.00  0.00           H
ATOM   1605 HD23 LEU A 687      19.260  52.470  68.730  1.00  0.00           H
ATOM   1606  C   LEU A 687      22.950  49.920  70.480  1.00  0.00           C
ATOM   1607  O   LEU A 687      24.130  49.910  70.830  1.00  0.00           O
ATOM   1608  N   SER A 688      22.340  48.830  70.030  1.00  0.00           N
ATOM   1609  HN  SER A 688      21.400  48.960  69.740  1.00  0.00           H
ATOM   1610  CA  SER A 688      22.990  47.620  69.770  1.00  0.00           C
ATOM   1611  HA  SER A 688      23.430  47.460  70.740  1.00  0.00           H
ATOM   1612  CB  SER A 688      22.100  46.440  69.560  1.00  0.00           C
ATOM   1613  HB1 SER A 688      21.440  46.690  68.710  1.00  0.00           H
ATOM   1614  HB2 SER A 688      21.450  46.330  70.450  1.00  0.00           H
ATOM   1615  OG  SER A 688      22.710  45.110  69.340  1.00  0.00           O
ATOM   1616  HG1 SER A 688      23.250  44.940  70.120  1.00  0.00           H
ATOM   1617  C   SER A 688      23.990  47.580  68.720  1.00  0.00           C
ATOM   1618  O   SER A 688      23.610  47.530  67.500  1.00  0.00           O
ATOM   1619  N   TYR A 689      25.230  47.820  68.970  1.00  0.00           N
ATOM   1620  HN  TYR A 689      25.430  47.990  69.940  1.00  0.00           H
ATOM   1621  CA  TYR A 689      26.310  47.780  68.130  1.00  0.00           C
ATOM   1622  HA  TYR A 689      26.180  48.610  67.450  1.00  0.00           H
ATOM   1623  CB  TYR A 689      27.570  48.220  68.990  1.00  0.00           C
ATOM   1624  HB1 TYR A 689      27.550  47.520  69.850  1.00  0.00           H
ATOM   1625  HB2 TYR A 689      27.450  49.270  69.350  1.00  0.00           H
ATOM   1626  CG  TYR A 689      28.830  48.220  68.180  1.00  0.00           C
ATOM   1627  CD1 TYR A 689      29.030  49.130  67.100  1.00  0.00           C
ATOM   1628  HD1 TYR A 689      28.300  49.910  66.960  1.00  0.00           H
ATOM   1629  CE1 TYR A 689      30.110  48.950  66.250  1.00  0.00           C
ATOM   1630  HE1 TYR A 689      30.300  49.560  65.370  1.00  0.00           H
ATOM   1631  CZ  TYR A 689      31.040  47.890  66.460  1.00  0.00           C
ATOM   1632  OH  TYR A 689      32.050  47.680  65.540  1.00  0.00           O
ATOM   1633  HH  TYR A 689      31.840  48.170  64.730  1.00  0.00           H
ATOM   1634  CD2 TYR A 689      29.790  47.180  68.400  1.00  0.00           C
ATOM   1635  HD2 TYR A 689      29.620  46.350  69.090  1.00  0.00           H
ATOM   1636  CE2 TYR A 689      30.930  47.050  67.550  1.00  0.00           C
ATOM   1637  HE2 TYR A 689      31.620  46.250  67.750  1.00  0.00           H
ATOM   1638  C   TYR A 689      26.520  46.550  67.190  1.00  0.00           C
ATOM   1639  O   TYR A 689      26.530  46.640  65.990  1.00  0.00           O
ATOM   1640  N   LEU A 690      26.710  45.350  67.790  1.00  0.00           N
ATOM   1641  HN  LEU A 690      26.820  45.330  68.780  1.00  0.00           H
ATOM   1642  CA  LEU A 690      26.730  44.070  67.110  1.00  0.00           C
ATOM   1643  HA  LEU A 690      27.610  44.120  66.480  1.00  0.00           H
ATOM   1644  CB  LEU A 690      26.950  42.840  68.060  1.00  0.00           C
ATOM   1645  HB1 LEU A 690      26.700  41.890  67.550  1.00  0.00           H
ATOM   1646  HB2 LEU A 690      26.170  42.880  68.830  1.00  0.00           H
ATOM   1647  CG  LEU A 690      28.330  42.780  68.760  1.00  0.00           C
ATOM   1648  HG  LEU A 690      28.380  43.600  69.520  1.00  0.00           H
ATOM   1649  CD1 LEU A 690      28.500  41.550  69.660  1.00  0.00           C
ATOM   1650 HD11 LEU A 690      28.610  40.710  68.950  1.00  0.00           H
ATOM   1651 HD12 LEU A 690      27.620  41.380  70.320  1.00  0.00           H
ATOM   1652 HD13 LEU A 690      29.390  41.520  70.320  1.00  0.00           H
ATOM   1653  CD2 LEU A 690      29.550  42.790  67.740  1.00  0.00           C
ATOM   1654 HD21 LEU A 690      30.470  42.380  68.220  1.00  0.00           H
ATOM   1655 HD22 LEU A 690      29.940  43.780  67.400  1.00  0.00           H
ATOM   1656 HD23 LEU A 690      29.370  42.130  66.870  1.00  0.00           H
ATOM   1657  C   LEU A 690      25.560  43.840  66.160  1.00  0.00           C
ATOM   1658  O   LEU A 690      25.760  43.480  65.020  1.00  0.00           O
ATOM   1659  N   SER A 691      24.280  44.170  66.580  1.00  0.00           N
ATOM   1660  HN  SER A 691      24.170  44.480  67.520  1.00  0.00           H
ATOM   1661  CA  SER A 691      23.080  44.080  65.670  1.00  0.00           C
ATOM   1662  HA  SER A 691      23.160  43.140  65.130  1.00  0.00           H
ATOM   1663  CB  SER A 691      21.780  44.120  66.460  1.00  0.00           C
ATOM   1664  HB1 SER A 691      21.780  45.040  67.090  1.00  0.00           H
ATOM   1665  HB2 SER A 691      21.840  43.210  67.080  1.00  0.00           H
ATOM   1666  OG  SER A 691      20.650  44.170  65.620  1.00  0.00           O
ATOM   1667  HG1 SER A 691      20.680  44.940  65.060  1.00  0.00           H
ATOM   1668  C   SER A 691      23.060  45.160  64.630  1.00  0.00           C
ATOM   1669  O   SER A 691      22.660  45.070  63.450  1.00  0.00           O
ATOM   1670  N   LEU A 692      23.460  46.410  64.990  1.00  0.00           N
ATOM   1671  HN  LEU A 692      23.870  46.600  65.880  1.00  0.00           H
ATOM   1672  CA  LEU A 692      23.410  47.490  64.070  1.00  0.00           C
ATOM   1673  HA  LEU A 692      22.450  47.470  63.570  1.00  0.00           H
ATOM   1674  CB  LEU A 692      23.380  48.890  64.810  1.00  0.00           C
ATOM   1675  HB1 LEU A 692      24.330  48.860  65.400  1.00  0.00           H
ATOM   1676  HB2 LEU A 692      22.460  48.860  65.430  1.00  0.00           H
ATOM   1677  CG  LEU A 692      23.250  50.020  63.760  1.00  0.00           C
ATOM   1678  HG  LEU A 692      24.090  49.990  63.040  1.00  0.00           H
ATOM   1679  CD1 LEU A 692      21.930  49.920  62.940  1.00  0.00           C
ATOM   1680 HD11 LEU A 692      21.060  50.000  63.630  1.00  0.00           H
ATOM   1681 HD12 LEU A 692      21.880  49.000  62.320  1.00  0.00           H
ATOM   1682 HD13 LEU A 692      21.930  50.720  62.160  1.00  0.00           H
ATOM   1683  CD2 LEU A 692      23.300  51.400  64.450  1.00  0.00           C
ATOM   1684 HD21 LEU A 692      23.370  52.180  63.660  1.00  0.00           H
ATOM   1685 HD22 LEU A 692      24.130  51.650  65.150  1.00  0.00           H
ATOM   1686 HD23 LEU A 692      22.300  51.560  64.920  1.00  0.00           H
ATOM   1687  C   LEU A 692      24.400  47.310  62.990  1.00  0.00           C
ATOM   1688  O   LEU A 692      24.070  47.520  61.810  1.00  0.00           O
ATOM   1689  N   ARG A 693      25.620  46.860  63.290  1.00  0.00           N
ATOM   1690  HN  ARG A 693      25.850  46.690  64.250  1.00  0.00           H
ATOM   1691  CA  ARG A 693      26.650  46.670  62.400  1.00  0.00           C
ATOM   1692  HA  ARG A 693      26.680  47.580  61.800  1.00  0.00           H
ATOM   1693  CB  ARG A 693      28.030  46.520  63.100  1.00  0.00           C
ATOM   1694  HB1 ARG A 693      28.070  45.550  63.630  1.00  0.00           H
ATOM   1695  HB2 ARG A 693      28.000  47.360  63.830  1.00  0.00           H
ATOM   1696  CG  ARG A 693      29.270  46.620  62.100  1.00  0.00           C
ATOM   1697  HG1 ARG A 693      29.990  47.210  62.720  1.00  0.00           H
ATOM   1698  HG2 ARG A 693      29.010  47.460  61.430  1.00  0.00           H
ATOM   1699  CD  ARG A 693      29.980  45.380  61.430  1.00  0.00           C
ATOM   1700  HD1 ARG A 693      30.960  45.750  61.040  1.00  0.00           H
ATOM   1701  HD2 ARG A 693      29.310  45.080  60.600  1.00  0.00           H
ATOM   1702  NE  ARG A 693      30.040  44.280  62.470  1.00  0.00           N
ATOM   1703  HE  ARG A 693      29.460  43.460  62.450  1.00  0.00           H
ATOM   1704  CZ  ARG A 693      30.880  44.230  63.500  1.00  0.00           C
ATOM   1705  NH1 ARG A 693      31.860  45.150  63.640  1.00  0.00           N
ATOM   1706 HH11 ARG A 693      31.980  45.890  62.970  1.00  0.00           H
ATOM   1707 HH12 ARG A 693      32.450  45.050  64.440  1.00  0.00           H
ATOM   1708  NH2 ARG A 693      30.870  43.170  64.300  1.00  0.00           N
ATOM   1709 HH21 ARG A 693      30.070  42.570  64.170  1.00  0.00           H
ATOM   1710 HH22 ARG A 693      31.520  42.970  65.030  1.00  0.00           H
ATOM   1711  C   ARG A 693      26.430  45.490  61.450  1.00  0.00           C
ATOM   1712  O   ARG A 693      26.740  45.680  60.290  1.00  0.00           O
ATOM   1713  N   THR A 694      25.770  44.370  61.890  1.00  0.00           N
ATOM   1714  HN  THR A 694      25.640  44.150  62.850  1.00  0.00           H
ATOM   1715  CA  THR A 694      25.240  43.330  61.000  1.00  0.00           C
ATOM   1716  HA  THR A 694      26.000  42.920  60.350  1.00  0.00           H
ATOM   1717  CB  THR A 694      24.650  42.200  61.930  1.00  0.00           C
ATOM   1718  HB  THR A 694      23.830  42.650  62.540  1.00  0.00           H
ATOM   1719  OG1 THR A 694      25.610  41.670  62.760  1.00  0.00           O
ATOM   1720  HG1 THR A 694      25.120  41.090  63.360  1.00  0.00           H
ATOM   1721  CG2 THR A 694      24.240  41.030  61.030  1.00  0.00           C
ATOM   1722 HG21 THR A 694      25.170  40.660  60.540  1.00  0.00           H
ATOM   1723 HG22 THR A 694      23.430  41.280  60.310  1.00  0.00           H
ATOM   1724 HG23 THR A 694      23.720  40.290  61.660  1.00  0.00           H
ATOM   1725  C   THR A 694      24.250  43.980  60.080  1.00  0.00           C
ATOM   1726  O   THR A 694      24.190  43.700  58.920  1.00  0.00           O
ATOM   1727  N   SER A 695      23.370  44.910  60.580  1.00  0.00           N
ATOM   1728  HN  SER A 695      23.480  45.120  61.550  1.00  0.00           H
ATOM   1729  CA  SER A 695      22.300  45.560  59.820  1.00  0.00           C
ATOM   1730  HA  SER A 695      21.750  44.780  59.320  1.00  0.00           H
ATOM   1731  CB  SER A 695      21.340  46.390  60.560  1.00  0.00           C
ATOM   1732  HB1 SER A 695      20.640  46.810  59.810  1.00  0.00           H
ATOM   1733  HB2 SER A 695      21.850  47.180  61.140  1.00  0.00           H
ATOM   1734  OG  SER A 695      20.480  45.620  61.420  1.00  0.00           O
ATOM   1735  HG1 SER A 695      21.050  45.240  62.090  1.00  0.00           H
ATOM   1736  C   SER A 695      22.880  46.380  58.670  1.00  0.00           C
ATOM   1737  O   SER A 695      22.480  46.280  57.520  1.00  0.00           O
ATOM   1738  N   ILE A 696      23.880  47.240  59.000  1.00  0.00           N
ATOM   1739  HN  ILE A 696      24.050  47.280  59.980  1.00  0.00           H
ATOM   1740  CA  ILE A 696      24.530  48.120  58.040  1.00  0.00           C
ATOM   1741  HA  ILE A 696      23.700  48.690  57.670  1.00  0.00           H
ATOM   1742  CB  ILE A 696      25.310  49.220  58.710  1.00  0.00           C
ATOM   1743  HB  ILE A 696      26.190  48.820  59.260  1.00  0.00           H
ATOM   1744  CG2 ILE A 696      25.860  50.160  57.650  1.00  0.00           C
ATOM   1745 HG21 ILE A 696      26.250  51.080  58.140  1.00  0.00           H
ATOM   1746 HG22 ILE A 696      25.030  50.460  56.990  1.00  0.00           H
ATOM   1747 HG23 ILE A 696      26.630  49.580  57.080  1.00  0.00           H
ATOM   1748  CG1 ILE A 696      24.300  50.050  59.540  1.00  0.00           C
ATOM   1749 HG11 ILE A 696      23.750  49.310  60.140  1.00  0.00           H
ATOM   1750 HG12 ILE A 696      23.510  50.540  58.930  1.00  0.00           H
ATOM   1751  CD  ILE A 696      24.780  51.250  60.440  1.00  0.00           C
ATOM   1752  HD1 ILE A 696      25.690  50.910  60.970  1.00  0.00           H
ATOM   1753  HD2 ILE A 696      23.990  51.710  61.060  1.00  0.00           H
ATOM   1754  HD3 ILE A 696      25.050  51.980  59.640  1.00  0.00           H
ATOM   1755  C   ILE A 696      25.170  47.360  56.910  1.00  0.00           C
ATOM   1756  O   ILE A 696      24.990  47.750  55.760  1.00  0.00           O
ATOM   1757  N   GLY A 697      26.050  46.300  57.250  1.00  0.00           N
ATOM   1758  HN  GLY A 697      26.280  46.220  58.220  1.00  0.00           H
ATOM   1759  CA  GLY A 697      26.750  45.390  56.340  1.00  0.00           C
ATOM   1760  HA1 GLY A 697      27.360  44.720  56.920  1.00  0.00           H
ATOM   1761  HA2 GLY A 697      27.290  45.920  55.560  1.00  0.00           H
ATOM   1762  C   GLY A 697      25.930  44.490  55.600  1.00  0.00           C
ATOM   1763  O   GLY A 697      26.220  44.120  54.460  1.00  0.00           O
ATOM   1764  N   LEU A 698      24.810  44.060  56.210  1.00  0.00           N
ATOM   1765  HN  LEU A 698      24.640  44.240  57.180  1.00  0.00           H
ATOM   1766  CA  LEU A 698      23.820  43.390  55.330  1.00  0.00           C
ATOM   1767  HA  LEU A 698      24.350  42.540  54.940  1.00  0.00           H
ATOM   1768  CB  LEU A 698      22.620  42.650  56.050  1.00  0.00           C
ATOM   1769  HB1 LEU A 698      21.600  42.670  55.600  1.00  0.00           H
ATOM   1770  HB2 LEU A 698      22.460  43.270  56.950  1.00  0.00           H
ATOM   1771  CG  LEU A 698      22.940  41.320  56.610  1.00  0.00           C
ATOM   1772  HG  LEU A 698      23.940  41.490  57.070  1.00  0.00           H
ATOM   1773  CD1 LEU A 698      21.870  41.020  57.690  1.00  0.00           C
ATOM   1774 HD11 LEU A 698      20.910  41.060  57.140  1.00  0.00           H
ATOM   1775 HD12 LEU A 698      21.880  41.590  58.650  1.00  0.00           H
ATOM   1776 HD13 LEU A 698      21.970  39.950  57.980  1.00  0.00           H
ATOM   1777  CD2 LEU A 698      23.140  40.280  55.560  1.00  0.00           C
ATOM   1778 HD21 LEU A 698      22.220  40.100  54.950  1.00  0.00           H
ATOM   1779 HD22 LEU A 698      23.390  39.300  56.010  1.00  0.00           H
ATOM   1780 HD23 LEU A 698      24.020  40.460  54.910  1.00  0.00           H
ATOM   1781  C   LEU A 698      23.220  44.200  54.110  1.00  0.00           C
ATOM   1782  O   LEU A 698      23.020  43.890  52.950  1.00  0.00           O
ATOM   1783  N   TRP A 699      22.890  45.490  54.430  1.00  0.00           N
ATOM   1784  HN  TRP A 699      23.000  45.800  55.380  1.00  0.00           H
ATOM   1785  CA  TRP A 699      22.470  46.530  53.560  1.00  0.00           C
ATOM   1786  HA  TRP A 699      21.660  46.070  53.020  1.00  0.00           H
ATOM   1787  CB  TRP A 699      22.020  47.860  54.240  1.00  0.00           C
ATOM   1788  HB1 TRP A 699      21.790  48.600  53.450  1.00  0.00           H
ATOM   1789  HB2 TRP A 699      22.850  48.300  54.830  1.00  0.00           H
ATOM   1790  CG  TRP A 699      20.810  47.840  55.070  1.00  0.00           C
ATOM   1791  CD1 TRP A 699      20.500  48.410  56.290  1.00  0.00           C
ATOM   1792  HD1 TRP A 699      21.390  48.670  56.840  1.00  0.00           H
ATOM   1793  NE1 TRP A 699      19.200  48.380  56.500  1.00  0.00           N
ATOM   1794  HE1 TRP A 699      18.600  48.820  57.130  1.00  0.00           H
ATOM   1795  CE2 TRP A 699      18.550  47.920  55.410  1.00  0.00           C
ATOM   1796  CD2 TRP A 699      19.510  47.590  54.430  1.00  0.00           C
ATOM   1797  CE3 TRP A 699      19.110  47.260  53.160  1.00  0.00           C
ATOM   1798  HE3 TRP A 699      19.770  47.050  52.330  1.00  0.00           H
ATOM   1799  CZ3 TRP A 699      17.750  47.100  52.810  1.00  0.00           C
ATOM   1800  HZ3 TRP A 699      17.450  46.650  51.870  1.00  0.00           H
ATOM   1801  CZ2 TRP A 699      17.180  47.730  55.130  1.00  0.00           C
ATOM   1802  HZ2 TRP A 699      16.460  47.980  55.890  1.00  0.00           H
ATOM   1803  CH2 TRP A 699      16.810  47.250  53.900  1.00  0.00           C
ATOM   1804  HH2 TRP A 699      15.780  47.050  53.630  1.00  0.00           H
ATOM   1805  C   TRP A 699      23.520  46.880  52.570  1.00  0.00           C
ATOM   1806  O   TRP A 699      23.240  47.070  51.410  1.00  0.00           O
ATOM   1807  N   THR A 700      24.830  46.960  53.050  1.00  0.00           N
ATOM   1808  HN  THR A 700      25.030  46.820  54.020  1.00  0.00           H
ATOM   1809  CA  THR A 700      25.960  47.220  52.270  1.00  0.00           C
ATOM   1810  HA  THR A 700      25.710  48.080  51.670  1.00  0.00           H
ATOM   1811  CB  THR A 700      27.220  47.470  53.070  1.00  0.00           C
ATOM   1812  HB  THR A 700      27.500  46.590  53.670  1.00  0.00           H
ATOM   1813  OG1 THR A 700      27.070  48.570  54.020  1.00  0.00           O
ATOM   1814  HG1 THR A 700      26.390  48.340  54.660  1.00  0.00           H
ATOM   1815  CG2 THR A 700      28.410  47.830  52.140  1.00  0.00           C
ATOM   1816 HG21 THR A 700      28.690  47.030  51.430  1.00  0.00           H
ATOM   1817 HG22 THR A 700      29.340  47.950  52.740  1.00  0.00           H
ATOM   1818 HG23 THR A 700      28.200  48.830  51.680  1.00  0.00           H
ATOM   1819  C   THR A 700      26.220  46.120  51.170  1.00  0.00           C
ATOM   1820  O   THR A 700      26.420  46.420  49.990  1.00  0.00           O
ATOM   1821  N   SER A 701      26.040  44.830  51.560  1.00  0.00           N
ATOM   1822  HN  SER A 701      25.900  44.680  52.530  1.00  0.00           H
ATOM   1823  CA  SER A 701      26.110  43.780  50.560  1.00  0.00           C
ATOM   1824  HA  SER A 701      27.030  43.850  50.000  1.00  0.00           H
ATOM   1825  CB  SER A 701      25.940  42.390  51.200  1.00  0.00           C
ATOM   1826  HB1 SER A 701      25.020  42.230  51.800  1.00  0.00           H
ATOM   1827  HB2 SER A 701      26.650  42.230  52.040  1.00  0.00           H
ATOM   1828  OG  SER A 701      26.160  41.230  50.350  1.00  0.00           O
ATOM   1829  HG1 SER A 701      27.020  41.320  49.930  1.00  0.00           H
ATOM   1830  C   SER A 701      24.990  43.850  49.500  1.00  0.00           C
ATOM   1831  O   SER A 701      25.250  43.880  48.310  1.00  0.00           O
ATOM   1832  N   PHE A 702      23.700  44.110  49.930  1.00  0.00           N
ATOM   1833  HN  PHE A 702      23.460  44.030  50.890  1.00  0.00           H
ATOM   1834  CA  PHE A 702      22.590  44.290  49.010  1.00  0.00           C
ATOM   1835  HA  PHE A 702      22.640  43.400  48.410  1.00  0.00           H
ATOM   1836  CB  PHE A 702      21.370  44.150  49.770  1.00  0.00           C
ATOM   1837  HB1 PHE A 702      21.390  44.830  50.650  1.00  0.00           H
ATOM   1838  HB2 PHE A 702      21.270  43.110  50.170  1.00  0.00           H
ATOM   1839  CG  PHE A 702      20.130  44.510  49.080  1.00  0.00           C
ATOM   1840  CD1 PHE A 702      19.460  43.600  48.240  1.00  0.00           C
ATOM   1841  HD1 PHE A 702      19.990  42.690  47.960  1.00  0.00           H
ATOM   1842  CE1 PHE A 702      18.250  43.920  47.560  1.00  0.00           C
ATOM   1843  HE1 PHE A 702      17.710  43.230  46.930  1.00  0.00           H
ATOM   1844  CZ  PHE A 702      17.710  45.240  47.800  1.00  0.00           C
ATOM   1845  HZ  PHE A 702      16.840  45.580  47.260  1.00  0.00           H
ATOM   1846  CD2 PHE A 702      19.600  45.840  49.240  1.00  0.00           C
ATOM   1847  HD2 PHE A 702      20.010  46.650  49.820  1.00  0.00           H
ATOM   1848  CE2 PHE A 702      18.370  46.130  48.550  1.00  0.00           C
ATOM   1849  HE2 PHE A 702      17.920  47.120  48.600  1.00  0.00           H
ATOM   1850  C   PHE A 702      22.760  45.470  48.090  1.00  0.00           C
ATOM   1851  O   PHE A 702      22.590  45.290  46.920  1.00  0.00           O
ATOM   1852  N   LEU A 703      23.240  46.660  48.580  1.00  0.00           N
ATOM   1853  HN  LEU A 703      23.470  46.670  49.550  1.00  0.00           H
ATOM   1854  CA  LEU A 703      23.480  47.830  47.860  1.00  0.00           C
ATOM   1855  HA  LEU A 703      22.580  48.010  47.290  1.00  0.00           H
ATOM   1856  CB  LEU A 703      23.690  49.070  48.870  1.00  0.00           C
ATOM   1857  HB1 LEU A 703      24.140  49.920  48.330  1.00  0.00           H
ATOM   1858  HB2 LEU A 703      24.440  48.640  49.570  1.00  0.00           H
ATOM   1859  CG  LEU A 703      22.350  49.430  49.520  1.00  0.00           C
ATOM   1860  HG  LEU A 703      21.900  48.460  49.810  1.00  0.00           H
ATOM   1861  CD1 LEU A 703      22.370  50.380  50.780  1.00  0.00           C
ATOM   1862 HD11 LEU A 703      22.710  51.410  50.560  1.00  0.00           H
ATOM   1863 HD12 LEU A 703      23.130  49.900  51.440  1.00  0.00           H
ATOM   1864 HD13 LEU A 703      21.380  50.430  51.270  1.00  0.00           H
ATOM   1865  CD2 LEU A 703      21.420  50.170  48.580  1.00  0.00           C
ATOM   1866 HD21 LEU A 703      20.480  50.520  49.080  1.00  0.00           H
ATOM   1867 HD22 LEU A 703      21.200  49.410  47.800  1.00  0.00           H
ATOM   1868 HD23 LEU A 703      21.790  51.080  48.080  1.00  0.00           H
ATOM   1869  C   LEU A 703      24.650  47.650  46.910  1.00  0.00           C
ATOM   1870  O   LEU A 703      24.610  48.110  45.790  1.00  0.00           O
ATOM   1871  N   CYS A 704      25.690  46.920  47.280  1.00  0.00           N
ATOM   1872  HN  CYS A 704      25.860  46.910  48.270  1.00  0.00           H
ATOM   1873  CA  CYS A 704      26.780  46.500  46.480  1.00  0.00           C
ATOM   1874  HA  CYS A 704      27.180  47.320  45.900  1.00  0.00           H
ATOM   1875  CB  CYS A 704      27.980  45.900  47.280  1.00  0.00           C
ATOM   1876  HB1 CYS A 704      28.680  45.330  46.630  1.00  0.00           H
ATOM   1877  HB2 CYS A 704      27.480  45.210  47.990  1.00  0.00           H
ATOM   1878  SG  CYS A 704      28.920  47.190  48.200  1.00  0.00           S
ATOM   1879  HG1 CYS A 704      27.980  47.540  49.060  1.00  0.00           H
ATOM   1880  C   CYS A 704      26.450  45.660  45.360  1.00  0.00           C
ATOM   1881  O   CYS A 704      27.000  45.750  44.290  1.00  0.00           O
ATOM   1882  N   ILE A 705      25.550  44.650  45.560  1.00  0.00           N
ATOM   1883  HN  ILE A 705      25.140  44.610  46.470  1.00  0.00           H
ATOM   1884  CA  ILE A 705      25.030  43.780  44.510  1.00  0.00           C
ATOM   1885  HA  ILE A 705      25.820  43.230  44.040  1.00  0.00           H
ATOM   1886  CB  ILE A 705      24.330  42.560  45.050  1.00  0.00           C
ATOM   1887  HB  ILE A 705      23.540  42.880  45.760  1.00  0.00           H
ATOM   1888  CG2 ILE A 705      23.680  41.660  43.990  1.00  0.00           C
ATOM   1889 HG21 ILE A 705      24.340  41.480  43.110  1.00  0.00           H
ATOM   1890 HG22 ILE A 705      22.760  42.140  43.610  1.00  0.00           H
ATOM   1891 HG23 ILE A 705      23.210  40.720  44.330  1.00  0.00           H
ATOM   1892  CG1 ILE A 705      25.270  41.610  45.900  1.00  0.00           C
ATOM   1893 HG11 ILE A 705      25.910  42.290  46.510  1.00  0.00           H
ATOM   1894 HG12 ILE A 705      25.960  40.960  45.320  1.00  0.00           H
ATOM   1895  CD  ILE A 705      24.450  40.920  47.000  1.00  0.00           C
ATOM   1896  HD1 ILE A 705      24.180  41.560  47.850  1.00  0.00           H
ATOM   1897  HD2 ILE A 705      24.840  39.960  47.400  1.00  0.00           H
ATOM   1898  HD3 ILE A 705      23.500  40.640  46.490  1.00  0.00           H
ATOM   1899  C   ILE A 705      24.170  44.520  43.590  1.00  0.00           C
ATOM   1900  O   ILE A 705      24.260  44.380  42.370  1.00  0.00           O
ATOM   1901  N   VAL A 706      23.360  45.370  44.140  1.00  0.00           N
ATOM   1902  HN  VAL A 706      23.250  45.360  45.130  1.00  0.00           H
ATOM   1903  CA  VAL A 706      22.530  46.280  43.340  1.00  0.00           C
ATOM   1904  HA  VAL A 706      21.860  45.650  42.750  1.00  0.00           H
ATOM   1905  CB  VAL A 706      21.760  47.160  44.290  1.00  0.00           C
ATOM   1906  HB  VAL A 706      22.440  47.380  45.130  1.00  0.00           H
ATOM   1907  CG1 VAL A 706      21.250  48.420  43.600  1.00  0.00           C
ATOM   1908 HG11 VAL A 706      22.020  49.190  43.410  1.00  0.00           H
ATOM   1909 HG12 VAL A 706      20.460  48.910  44.200  1.00  0.00           H
ATOM   1910 HG13 VAL A 706      20.850  48.230  42.590  1.00  0.00           H
ATOM   1911  CG2 VAL A 706      20.550  46.300  44.760  1.00  0.00           C
ATOM   1912 HG21 VAL A 706      20.890  45.310  45.130  1.00  0.00           H
ATOM   1913 HG22 VAL A 706      19.730  46.150  44.020  1.00  0.00           H
ATOM   1914 HG23 VAL A 706      20.070  46.910  45.560  1.00  0.00           H
ATOM   1915  C   VAL A 706      23.340  47.170  42.330  1.00  0.00           C
ATOM   1916  O   VAL A 706      23.090  47.250  41.110  1.00  0.00           O
ATOM   1917  N   LEU A 707      24.400  47.830  42.780  1.00  0.00           N
ATOM   1918  HN  LEU A 707      24.510  47.860  43.780  1.00  0.00           H
ATOM   1919  CA  LEU A 707      25.380  48.640  41.990  1.00  0.00           C
ATOM   1920  HA  LEU A 707      24.740  49.390  41.540  1.00  0.00           H
ATOM   1921  CB  LEU A 707      26.250  49.470  43.000  1.00  0.00           C
ATOM   1922  HB1 LEU A 707      26.570  48.790  43.820  1.00  0.00           H
ATOM   1923  HB2 LEU A 707      25.580  50.190  43.530  1.00  0.00           H
ATOM   1924  CG  LEU A 707      27.560  50.130  42.460  1.00  0.00           C
ATOM   1925  HG  LEU A 707      27.330  50.510  41.450  1.00  0.00           H
ATOM   1926  CD1 LEU A 707      28.050  51.330  43.210  1.00  0.00           C
ATOM   1927 HD11 LEU A 707      28.470  52.060  42.510  1.00  0.00           H
ATOM   1928 HD12 LEU A 707      28.690  51.000  44.070  1.00  0.00           H
ATOM   1929 HD13 LEU A 707      27.160  51.880  43.600  1.00  0.00           H
ATOM   1930  CD2 LEU A 707      28.750  49.150  42.190  1.00  0.00           C
ATOM   1931 HD21 LEU A 707      29.000  48.650  43.150  1.00  0.00           H
ATOM   1932 HD22 LEU A 707      29.620  49.710  41.810  1.00  0.00           H
ATOM   1933 HD23 LEU A 707      28.520  48.350  41.450  1.00  0.00           H
ATOM   1934  C   LEU A 707      26.050  47.920  40.880  1.00  0.00           C
ATOM   1935  O   LEU A 707      26.100  48.390  39.790  1.00  0.00           O
ATOM   1936  N   VAL A 708      26.470  46.630  41.140  1.00  0.00           N
ATOM   1937  HN  VAL A 708      26.490  46.340  42.090  1.00  0.00           H
ATOM   1938  CA  VAL A 708      27.050  45.760  40.150  1.00  0.00           C
ATOM   1939  HA  VAL A 708      27.880  46.280  39.710  1.00  0.00           H
ATOM   1940  CB  VAL A 708      27.680  44.500  40.790  1.00  0.00           C
ATOM   1941  HB  VAL A 708      27.060  43.940  41.530  1.00  0.00           H
ATOM   1942  CG1 VAL A 708      27.990  43.400  39.740  1.00  0.00           C
ATOM   1943 HG11 VAL A 708      28.800  42.730  40.080  1.00  0.00           H
ATOM   1944 HG12 VAL A 708      28.200  43.710  38.690  1.00  0.00           H
ATOM   1945 HG13 VAL A 708      27.040  42.830  39.700  1.00  0.00           H
ATOM   1946  CG2 VAL A 708      28.960  44.890  41.560  1.00  0.00           C
ATOM   1947 HG21 VAL A 708      29.390  44.050  42.140  1.00  0.00           H
ATOM   1948 HG22 VAL A 708      28.730  45.720  42.250  1.00  0.00           H
ATOM   1949 HG23 VAL A 708      29.700  45.290  40.830  1.00  0.00           H
ATOM   1950  C   VAL A 708      26.130  45.500  39.030  1.00  0.00           C
ATOM   1951  O   VAL A 708      26.400  45.770  37.870  1.00  0.00           O
ATOM   1952  N   ALA A 709      24.950  44.980  39.380  1.00  0.00           N
ATOM   1953  HN  ALA A 709      24.780  44.940  40.350  1.00  0.00           H
ATOM   1954  CA  ALA A 709      23.780  44.700  38.480  1.00  0.00           C
ATOM   1955  HA  ALA A 709      24.120  43.970  37.760  1.00  0.00           H
ATOM   1956  CB  ALA A 709      22.660  43.990  39.250  1.00  0.00           C
ATOM   1957  HB1 ALA A 709      21.970  43.370  38.650  1.00  0.00           H
ATOM   1958  HB2 ALA A 709      22.110  44.730  39.870  1.00  0.00           H
ATOM   1959  HB3 ALA A 709      23.150  43.290  39.960  1.00  0.00           H
ATOM   1960  C   ALA A 709      23.170  45.950  37.740  1.00  0.00           C
ATOM   1961  O   ALA A 709      22.790  45.820  36.590  1.00  0.00           O
ATOM   1962  N   THR A 710      23.060  47.120  38.360  1.00  0.00           N
ATOM   1963  HN  THR A 710      23.120  47.110  39.360  1.00  0.00           H
ATOM   1964  CA  THR A 710      22.710  48.440  37.830  1.00  0.00           C
ATOM   1965  HA  THR A 710      21.870  48.340  37.170  1.00  0.00           H
ATOM   1966  CB  THR A 710      22.430  49.500  38.950  1.00  0.00           C
ATOM   1967  HB  THR A 710      23.440  49.550  39.410  1.00  0.00           H
ATOM   1968  OG1 THR A 710      21.410  49.010  39.780  1.00  0.00           O
ATOM   1969  HG1 THR A 710      21.830  48.270  40.200  1.00  0.00           H
ATOM   1970  CG2 THR A 710      22.080  50.900  38.350  1.00  0.00           C
ATOM   1971 HG21 THR A 710      23.020  51.220  37.850  1.00  0.00           H
ATOM   1972 HG22 THR A 710      21.840  51.590  39.180  1.00  0.00           H
ATOM   1973 HG23 THR A 710      21.250  50.720  37.630  1.00  0.00           H
ATOM   1974  C   THR A 710      23.760  48.970  36.910  1.00  0.00           C
ATOM   1975  O   THR A 710      23.410  49.580  35.870  1.00  0.00           O
ATOM   1976  N   ASP A 711      25.040  48.740  37.230  1.00  0.00           N
ATOM   1977  HN  ASP A 711      25.230  48.400  38.140  1.00  0.00           H
ATOM   1978  CA  ASP A 711      26.140  48.940  36.320  1.00  0.00           C
ATOM   1979  HA  ASP A 711      26.860  48.240  36.730  1.00  0.00           H
ATOM   1980  CB  ASP A 711      25.900  48.290  34.810  1.00  0.00           C
ATOM   1981  HB1 ASP A 711      25.020  48.700  34.280  1.00  0.00           H
ATOM   1982  HB2 ASP A 711      25.730  47.200  34.920  1.00  0.00           H
ATOM   1983  CG  ASP A 711      27.160  48.400  33.970  1.00  0.00           C
ATOM   1984  OD1 ASP A 711      28.320  48.530  34.460  1.00  0.00           O
ATOM   1985  OD2 ASP A 711      26.870  48.160  32.770  1.00  0.00           O
ATOM   1986  C   ASP A 711      26.810  50.330  36.330  1.00  0.00           C
ATOM   1987  O   ASP A 711      26.190  51.360  35.950  1.00  0.00           O
ATOM   1988  N   ALA A 712      28.020  50.390  36.860  1.00  0.00           N
ATOM   1989  HN  ALA A 712      28.560  49.590  37.120  1.00  0.00           H
ATOM   1990  CA  ALA A 712      28.740  51.560  37.020  1.00  0.00           C
ATOM   1991  HA  ALA A 712      28.040  52.370  36.870  1.00  0.00           H
ATOM   1992  CB  ALA A 712      29.270  51.600  38.510  1.00  0.00           C
ATOM   1993  HB1 ALA A 712      30.230  51.060  38.580  1.00  0.00           H
ATOM   1994  HB2 ALA A 712      28.600  51.100  39.240  1.00  0.00           H
ATOM   1995  HB3 ALA A 712      29.470  52.650  38.770  1.00  0.00           H
ATOM   1996  C   ALA A 712      29.870  51.680  36.040  1.00  0.00           C
ATOM   1997  O   ALA A 712      30.580  52.610  36.090  1.00  0.00           O
ATOM   1998  N   SER A 713      30.020  50.790  35.030  1.00  0.00           N
ATOM   1999  HN  SER A 713      29.330  50.090  34.940  1.00  0.00           H
ATOM   2000  CA  SER A 713      31.200  50.630  34.230  1.00  0.00           C
ATOM   2001  HA  SER A 713      32.060  50.440  34.860  1.00  0.00           H
ATOM   2002  CB  SER A 713      31.060  49.530  33.190  1.00  0.00           C
ATOM   2003  HB1 SER A 713      30.970  48.520  33.650  1.00  0.00           H
ATOM   2004  HB2 SER A 713      31.930  49.600  32.500  1.00  0.00           H
ATOM   2005  OG  SER A 713      29.860  49.660  32.340  1.00  0.00           O
ATOM   2006  HG1 SER A 713      29.170  49.230  32.850  1.00  0.00           H
ATOM   2007  C   SER A 713      31.540  51.860  33.330  1.00  0.00           C
ATOM   2008  O   SER A 713      32.710  52.140  33.020  1.00  0.00           O
ATOM   2009  N   SER A 714      30.490  52.660  32.990  1.00  0.00           N
ATOM   2010  HN  SER A 714      29.600  52.250  33.130  1.00  0.00           H
ATOM   2011  CA  SER A 714      30.440  54.020  32.490  1.00  0.00           C
ATOM   2012  HA  SER A 714      30.870  54.110  31.500  1.00  0.00           H
ATOM   2013  CB  SER A 714      28.960  54.360  32.330  1.00  0.00           C
ATOM   2014  HB1 SER A 714      28.420  53.800  31.530  1.00  0.00           H
ATOM   2015  HB2 SER A 714      28.890  55.460  32.150  1.00  0.00           H
ATOM   2016  OG  SER A 714      28.250  53.910  33.490  1.00  0.00           O
ATOM   2017  HG1 SER A 714      27.920  53.020  33.340  1.00  0.00           H
ATOM   2018  C   SER A 714      31.180  55.040  33.290  1.00  0.00           C
ATOM   2019  O   SER A 714      31.810  55.860  32.740  1.00  0.00           O
ATOM   2020  N   LEU A 715      31.020  55.000  34.610  1.00  0.00           N
ATOM   2021  HN  LEU A 715      30.360  54.330  34.920  1.00  0.00           H
ATOM   2022  CA  LEU A 715      31.690  55.930  35.510  1.00  0.00           C
ATOM   2023  HA  LEU A 715      31.670  56.940  35.110  1.00  0.00           H
ATOM   2024  CB  LEU A 715      31.100  55.740  36.920  1.00  0.00           C
ATOM   2025  HB1 LEU A 715      31.610  56.450  37.600  1.00  0.00           H
ATOM   2026  HB2 LEU A 715      31.280  54.680  37.220  1.00  0.00           H
ATOM   2027  CG  LEU A 715      29.560  55.920  36.940  1.00  0.00           C
ATOM   2028  HG  LEU A 715      29.070  55.110  36.360  1.00  0.00           H
ATOM   2029  CD1 LEU A 715      29.010  55.780  38.330  1.00  0.00           C
ATOM   2030 HD11 LEU A 715      29.280  56.690  38.930  1.00  0.00           H
ATOM   2031 HD12 LEU A 715      29.380  54.860  38.790  1.00  0.00           H
ATOM   2032 HD13 LEU A 715      27.930  55.540  38.260  1.00  0.00           H
ATOM   2033  CD2 LEU A 715      29.100  57.210  36.370  1.00  0.00           C
ATOM   2034 HD21 LEU A 715      29.660  58.050  36.830  1.00  0.00           H
ATOM   2035 HD22 LEU A 715      28.020  57.290  36.620  1.00  0.00           H
ATOM   2036 HD23 LEU A 715      29.280  57.200  35.270  1.00  0.00           H
ATOM   2037  C   LEU A 715      33.190  55.520  35.610  1.00  0.00           C
ATOM   2038  O   LEU A 715      34.040  56.430  35.670  1.00  0.00           O
ATOM   2039  N   VAL A 716      33.580  54.210  35.440  1.00  0.00           N
ATOM   2040  HN  VAL A 716      32.920  53.470  35.320  1.00  0.00           H
ATOM   2041  CA  VAL A 716      34.980  53.840  35.350  1.00  0.00           C
ATOM   2042  HA  VAL A 716      35.430  54.110  36.300  1.00  0.00           H
ATOM   2043  CB  VAL A 716      35.080  52.330  35.290  1.00  0.00           C
ATOM   2044  HB  VAL A 716      34.790  51.900  34.320  1.00  0.00           H
ATOM   2045  CG1 VAL A 716      36.540  51.980  35.490  1.00  0.00           C
ATOM   2046 HG11 VAL A 716      36.590  50.870  35.500  1.00  0.00           H
ATOM   2047 HG12 VAL A 716      37.040  52.380  36.390  1.00  0.00           H
ATOM   2048 HG13 VAL A 716      37.020  52.320  34.540  1.00  0.00           H
ATOM   2049  CG2 VAL A 716      34.190  51.730  36.380  1.00  0.00           C
ATOM   2050 HG21 VAL A 716      34.570  52.010  37.380  1.00  0.00           H
ATOM   2051 HG22 VAL A 716      34.180  50.620  36.320  1.00  0.00           H
ATOM   2052 HG23 VAL A 716      33.120  51.980  36.230  1.00  0.00           H
ATOM   2053  C   VAL A 716      35.620  54.520  34.100  1.00  0.00           C
ATOM   2054  O   VAL A 716      36.770  54.970  34.110  1.00  0.00           O
ATOM   2055  N   CYS A 717      34.850  54.700  32.970  1.00  0.00           N
ATOM   2056  HN  CYS A 717      33.900  54.390  32.870  1.00  0.00           H
ATOM   2057  CA  CYS A 717      35.310  55.260  31.720  1.00  0.00           C
ATOM   2058  HA  CYS A 717      36.210  54.710  31.500  1.00  0.00           H
ATOM   2059  CB  CYS A 717      34.230  55.180  30.590  1.00  0.00           C
ATOM   2060  HB1 CYS A 717      34.690  55.500  29.630  1.00  0.00           H
ATOM   2061  HB2 CYS A 717      33.340  55.820  30.820  1.00  0.00           H
ATOM   2062  SG  CYS A 717      33.810  53.460  30.290  1.00  0.00           S
ATOM   2063  HG1 CYS A 717      33.220  53.350  31.470  1.00  0.00           H
ATOM   2064  C   CYS A 717      35.850  56.680  31.810  1.00  0.00           C
ATOM   2065  O   CYS A 717      36.690  57.100  31.050  1.00  0.00           O
ATOM   2066  N   TYR A 718      35.340  57.400  32.850  1.00  0.00           N
ATOM   2067  HN  TYR A 718      34.690  56.970  33.480  1.00  0.00           H
ATOM   2068  CA  TYR A 718      35.560  58.750  33.180  1.00  0.00           C
ATOM   2069  HA  TYR A 718      35.810  59.300  32.290  1.00  0.00           H
ATOM   2070  CB  TYR A 718      34.210  59.320  33.710  1.00  0.00           C
ATOM   2071  HB1 TYR A 718      34.370  60.390  33.980  1.00  0.00           H
ATOM   2072  HB2 TYR A 718      33.930  58.810  34.640  1.00  0.00           H
ATOM   2073  CG  TYR A 718      32.950  59.310  32.760  1.00  0.00           C
ATOM   2074  CD1 TYR A 718      31.740  59.200  33.360  1.00  0.00           C
ATOM   2075  HD1 TYR A 718      31.650  59.140  34.440  1.00  0.00           H
ATOM   2076  CE1 TYR A 718      30.630  58.780  32.660  1.00  0.00           C
ATOM   2077  HE1 TYR A 718      29.760  58.660  33.290  1.00  0.00           H
ATOM   2078  CZ  TYR A 718      30.600  58.570  31.330  1.00  0.00           C
ATOM   2079  OH  TYR A 718      29.400  58.100  30.790  1.00  0.00           O
ATOM   2080  HH  TYR A 718      28.740  58.160  31.490  1.00  0.00           H
ATOM   2081  CD2 TYR A 718      32.960  59.040  31.360  1.00  0.00           C
ATOM   2082  HD2 TYR A 718      33.930  59.210  30.910  1.00  0.00           H
ATOM   2083  CE2 TYR A 718      31.780  58.750  30.670  1.00  0.00           C
ATOM   2084  HE2 TYR A 718      31.770  58.490  29.620  1.00  0.00           H
ATOM   2085  C   TYR A 718      36.670  58.990  34.250  1.00  0.00           C
ATOM   2086  O   TYR A 718      36.820  60.170  34.620  1.00  0.00           O
ATOM   2087  N   ILE A 719      37.400  57.980  34.730  1.00  0.00           N
ATOM   2088  HN  ILE A 719      37.170  57.050  34.420  1.00  0.00           H
ATOM   2089  CA  ILE A 719      38.390  58.140  35.780  1.00  0.00           C
ATOM   2090  HA  ILE A 719      37.780  58.600  36.550  1.00  0.00           H
ATOM   2091  CB  ILE A 719      38.690  56.700  36.280  1.00  0.00           C
ATOM   2092  HB  ILE A 719      37.710  56.180  36.270  1.00  0.00           H
ATOM   2093  CG2 ILE A 719      39.590  55.940  35.200  1.00  0.00           C
ATOM   2094 HG21 ILE A 719      39.470  54.860  35.440  1.00  0.00           H
ATOM   2095 HG22 ILE A 719      40.690  56.100  35.310  1.00  0.00           H
ATOM   2096 HG23 ILE A 719      39.360  56.070  34.130  1.00  0.00           H
ATOM   2097  CG1 ILE A 719      39.290  56.730  37.700  1.00  0.00           C
ATOM   2098 HG11 ILE A 719      38.670  57.380  38.360  1.00  0.00           H
ATOM   2099 HG12 ILE A 719      40.280  57.230  37.600  1.00  0.00           H
ATOM   2100  CD  ILE A 719      39.410  55.400  38.380  1.00  0.00           C
ATOM   2101  HD1 ILE A 719      40.050  54.760  37.740  1.00  0.00           H
ATOM   2102  HD2 ILE A 719      38.400  55.010  38.620  1.00  0.00           H
ATOM   2103  HD3 ILE A 719      39.920  55.470  39.360  1.00  0.00           H
ATOM   2104  C   ILE A 719      39.590  59.060  35.510  1.00  0.00           C
ATOM   2105  O   ILE A 719      39.970  59.800  36.390  1.00  0.00           O
ATOM   2106  N   THR A 720      40.160  58.960  34.270  1.00  0.00           N
ATOM   2107  HN  THR A 720      39.860  58.190  33.720  1.00  0.00           H
ATOM   2108  CA  THR A 720      41.410  59.710  33.900  1.00  0.00           C
ATOM   2109  HA  THR A 720      41.550  59.520  32.840  1.00  0.00           H
ATOM   2110  CB  THR A 720      41.350  61.240  34.060  1.00  0.00           C
ATOM   2111  HB  THR A 720      42.260  61.550  33.520  1.00  0.00           H
ATOM   2112  OG1 THR A 720      41.510  61.660  35.400  1.00  0.00           O
ATOM   2113  HG1 THR A 720      40.810  61.130  35.790  1.00  0.00           H
ATOM   2114  CG2 THR A 720      40.070  61.820  33.460  1.00  0.00           C
ATOM   2115 HG21 THR A 720      39.190  61.600  34.110  1.00  0.00           H
ATOM   2116 HG22 THR A 720      39.860  61.300  32.500  1.00  0.00           H
ATOM   2117 HG23 THR A 720      40.030  62.910  33.270  1.00  0.00           H
ATOM   2118  C   THR A 720      42.730  59.130  34.420  1.00  0.00           C
ATOM   2119  O   THR A 720      42.860  58.540  35.480  1.00  0.00           O
ATOM   2120  N   ARG A 721      43.780  59.320  33.580  1.00  0.00           N
ATOM   2121  HN  ARG A 721      43.540  59.700  32.690  1.00  0.00           H
ATOM   2122  CA  ARG A 721      45.200  58.990  33.800  1.00  0.00           C
ATOM   2123  HA  ARG A 721      45.250  57.960  34.130  1.00  0.00           H
ATOM   2124  CB  ARG A 721      46.050  59.290  32.530  1.00  0.00           C
ATOM   2125  HB1 ARG A 721      47.090  59.010  32.830  1.00  0.00           H
ATOM   2126  HB2 ARG A 721      46.200  60.350  32.200  1.00  0.00           H
ATOM   2127  CG  ARG A 721      45.890  58.460  31.270  1.00  0.00           C
ATOM   2128  HG1 ARG A 721      46.790  58.450  30.620  1.00  0.00           H
ATOM   2129  HG2 ARG A 721      45.110  58.860  30.610  1.00  0.00           H
ATOM   2130  CD  ARG A 721      45.740  56.860  31.340  1.00  0.00           C
ATOM   2131  HD1 ARG A 721      46.460  56.380  32.030  1.00  0.00           H
ATOM   2132  HD2 ARG A 721      45.880  56.420  30.330  1.00  0.00           H
ATOM   2133  NE  ARG A 721      44.440  56.530  32.000  1.00  0.00           N
ATOM   2134  HE  ARG A 721      44.370  56.320  32.980  1.00  0.00           H
ATOM   2135  CZ  ARG A 721      43.290  56.640  31.360  1.00  0.00           C
ATOM   2136  NH1 ARG A 721      43.100  57.190  30.200  1.00  0.00           N
ATOM   2137 HH11 ARG A 721      42.190  57.200  29.760  1.00  0.00           H
ATOM   2138 HH12 ARG A 721      43.900  57.400  29.640  1.00  0.00           H
ATOM   2139  NH2 ARG A 721      42.290  56.350  32.180  1.00  0.00           N
ATOM   2140 HH21 ARG A 721      42.480  55.990  33.080  1.00  0.00           H
ATOM   2141 HH22 ARG A 721      41.370  56.230  31.800  1.00  0.00           H
ATOM   2142  C   ARG A 721      45.670  59.830  34.990  1.00  0.00           C
ATOM   2143  O   ARG A 721      46.460  59.380  35.840  1.00  0.00           O
ATOM   2144  N   PHE A 722      45.370  61.110  35.010  1.00  0.00           N
ATOM   2145  HN  PHE A 722      45.080  61.600  34.190  1.00  0.00           H
ATOM   2146  CA  PHE A 722      45.670  62.090  36.070  1.00  0.00           C
ATOM   2147  HA  PHE A 722      46.740  62.210  36.030  1.00  0.00           H
ATOM   2148  CB  PHE A 722      45.020  63.420  35.800  1.00  0.00           C
ATOM   2149  HB1 PHE A 722      43.940  63.190  35.920  1.00  0.00           H
ATOM   2150  HB2 PHE A 722      45.150  63.810  34.770  1.00  0.00           H
ATOM   2151  CG  PHE A 722      45.350  64.540  36.720  1.00  0.00           C
ATOM   2152  CD1 PHE A 722      46.410  65.380  36.350  1.00  0.00           C
ATOM   2153  HD1 PHE A 722      47.070  65.170  35.520  1.00  0.00           H
ATOM   2154  CE1 PHE A 722      46.810  66.430  37.160  1.00  0.00           C
ATOM   2155  HE1 PHE A 722      47.700  67.020  36.980  1.00  0.00           H
ATOM   2156  CZ  PHE A 722      45.970  66.710  38.260  1.00  0.00           C
ATOM   2157  HZ  PHE A 722      46.160  67.520  38.950  1.00  0.00           H
ATOM   2158  CD2 PHE A 722      44.530  64.780  37.860  1.00  0.00           C
ATOM   2159  HD2 PHE A 722      43.690  64.140  38.060  1.00  0.00           H
ATOM   2160  CE2 PHE A 722      44.870  65.880  38.640  1.00  0.00           C
ATOM   2161  HE2 PHE A 722      44.360  65.950  39.590  1.00  0.00           H
ATOM   2162  C   PHE A 722      45.360  61.580  37.400  1.00  0.00           C
ATOM   2163  O   PHE A 722      46.240  61.440  38.290  1.00  0.00           O
ATOM   2164  N   THR A 723      44.110  61.050  37.620  1.00  0.00           N
ATOM   2165  HN  THR A 723      43.400  61.130  36.920  1.00  0.00           H
ATOM   2166  CA  THR A 723      43.750  60.250  38.830  1.00  0.00           C
ATOM   2167  HA  THR A 723      43.740  60.840  39.730  1.00  0.00           H
ATOM   2168  CB  THR A 723      42.320  59.840  38.720  1.00  0.00           C
ATOM   2169  HB  THR A 723      42.170  59.100  37.910  1.00  0.00           H
ATOM   2170  OG1 THR A 723      41.480  60.900  38.380  1.00  0.00           O
ATOM   2171  HG1 THR A 723      40.860  60.420  37.830  1.00  0.00           H
ATOM   2172  CG2 THR A 723      41.690  59.200  39.980  1.00  0.00           C
ATOM   2173 HG21 THR A 723      42.280  58.270  40.080  1.00  0.00           H
ATOM   2174 HG22 THR A 723      40.610  58.970  39.860  1.00  0.00           H
ATOM   2175 HG23 THR A 723      41.700  59.890  40.860  1.00  0.00           H
ATOM   2176  C   THR A 723      44.490  58.980  39.150  1.00  0.00           C
ATOM   2177  O   THR A 723      44.820  58.740  40.300  1.00  0.00           O
ATOM   2178  N   GLU A 724      44.760  58.210  38.110  1.00  0.00           N
ATOM   2179  HN  GLU A 724      44.430  58.520  37.220  1.00  0.00           H
ATOM   2180  CA  GLU A 724      45.390  56.860  38.210  1.00  0.00           C
ATOM   2181  HA  GLU A 724      44.920  56.200  38.930  1.00  0.00           H
ATOM   2182  CB  GLU A 724      45.280  56.230  36.790  1.00  0.00           C
ATOM   2183  HB1 GLU A 724      46.020  55.410  36.670  1.00  0.00           H
ATOM   2184  HB2 GLU A 724      45.630  57.030  36.100  1.00  0.00           H
ATOM   2185  CG  GLU A 724      43.900  55.680  36.470  1.00  0.00           C
ATOM   2186  HG1 GLU A 724      43.180  56.470  36.760  1.00  0.00           H
ATOM   2187  HG2 GLU A 724      43.620  54.860  37.150  1.00  0.00           H
ATOM   2188  CD  GLU A 724      43.710  55.300  35.030  1.00  0.00           C
ATOM   2189  OE1 GLU A 724      42.540  55.060  34.550  1.00  0.00           O
ATOM   2190  OE2 GLU A 724      44.750  55.210  34.300  1.00  0.00           O
ATOM   2191  C   GLU A 724      46.850  56.880  38.500  1.00  0.00           C
ATOM   2192  O   GLU A 724      47.420  56.030  39.220  1.00  0.00           O
ATOM   2193  N   GLU A 725      47.600  57.880  37.950  1.00  0.00           N
ATOM   2194  HN  GLU A 725      47.190  58.430  37.230  1.00  0.00           H
ATOM   2195  CA  GLU A 725      49.020  58.140  38.280  1.00  0.00           C
ATOM   2196  HA  GLU A 725      49.400  57.130  38.430  1.00  0.00           H
ATOM   2197  CB  GLU A 725      49.590  58.970  37.160  1.00  0.00           C
ATOM   2198  HB1 GLU A 725      50.590  59.370  37.370  1.00  0.00           H
ATOM   2199  HB2 GLU A 725      48.950  59.870  37.040  1.00  0.00           H
ATOM   2200  CG  GLU A 725      49.660  58.200  35.790  1.00  0.00           C
ATOM   2201  HG1 GLU A 725      48.670  57.920  35.380  1.00  0.00           H
ATOM   2202  HG2 GLU A 725      50.320  57.320  35.890  1.00  0.00           H
ATOM   2203  CD  GLU A 725      50.460  59.000  34.770  1.00  0.00           C
ATOM   2204  OE1 GLU A 725      50.550  58.410  33.680  1.00  0.00           O
ATOM   2205  OE2 GLU A 725      51.010  60.140  34.970  1.00  0.00           O
ATOM   2206  C   GLU A 725      49.190  58.810  39.640  1.00  0.00           C
ATOM   2207  O   GLU A 725      50.090  58.500  40.420  1.00  0.00           O
ATOM   2208  N   ALA A 726      48.230  59.690  39.950  1.00  0.00           N
ATOM   2209  HN  ALA A 726      47.510  59.980  39.340  1.00  0.00           H
ATOM   2210  CA  ALA A 726      48.260  60.340  41.240  1.00  0.00           C
ATOM   2211  HA  ALA A 726      49.260  60.720  41.410  1.00  0.00           H
ATOM   2212  CB  ALA A 726      47.220  61.520  41.260  1.00  0.00           C
ATOM   2213  HB1 ALA A 726      47.260  62.050  42.240  1.00  0.00           H
ATOM   2214  HB2 ALA A 726      46.190  61.130  41.080  1.00  0.00           H
ATOM   2215  HB3 ALA A 726      47.490  62.290  40.510  1.00  0.00           H
ATOM   2216  C   ALA A 726      47.990  59.400  42.380  1.00  0.00           C
ATOM   2217  O   ALA A 726      48.690  59.470  43.400  1.00  0.00           O
ATOM   2218  N   PHE A 727      47.010  58.590  42.210  1.00  0.00           N
ATOM   2219  HN  PHE A 727      46.480  58.600  41.360  1.00  0.00           H
ATOM   2220  CA  PHE A 727      46.800  57.480  43.170  1.00  0.00           C
ATOM   2221  HA  PHE A 727      46.630  57.900  44.150  1.00  0.00           H
ATOM   2222  CB  PHE A 727      45.540  56.720  42.690  1.00  0.00           C
ATOM   2223  HB1 PHE A 727      45.710  56.170  41.740  1.00  0.00           H
ATOM   2224  HB2 PHE A 727      44.700  57.420  42.540  1.00  0.00           H
ATOM   2225  CG  PHE A 727      45.160  55.690  43.690  1.00  0.00           C
ATOM   2226  CD1 PHE A 727      44.270  56.110  44.640  1.00  0.00           C
ATOM   2227  HD1 PHE A 727      43.830  57.090  44.490  1.00  0.00           H
ATOM   2228  CE1 PHE A 727      43.810  55.260  45.660  1.00  0.00           C
ATOM   2229  HE1 PHE A 727      43.170  55.650  46.450  1.00  0.00           H
ATOM   2230  CZ  PHE A 727      44.120  53.860  45.610  1.00  0.00           C
ATOM   2231  HZ  PHE A 727      43.780  53.120  46.330  1.00  0.00           H
ATOM   2232  CD2 PHE A 727      45.560  54.350  43.610  1.00  0.00           C
ATOM   2233  HD2 PHE A 727      46.050  53.850  42.780  1.00  0.00           H
ATOM   2234  CE2 PHE A 727      45.040  53.450  44.570  1.00  0.00           C
ATOM   2235  HE2 PHE A 727      45.330  52.410  44.510  1.00  0.00           H
ATOM   2236  C   PHE A 727      47.960  56.470  43.310  1.00  0.00           C
ATOM   2237  O   PHE A 727      48.550  56.280  44.360  1.00  0.00           O
ATOM   2238  N   ALA A 728      48.410  55.890  42.180  1.00  0.00           N
ATOM   2239  HN  ALA A 728      47.950  56.130  41.330  1.00  0.00           H
ATOM   2240  CA  ALA A 728      49.390  54.790  42.120  1.00  0.00           C
ATOM   2241  HA  ALA A 728      48.980  54.120  42.870  1.00  0.00           H
ATOM   2242  CB  ALA A 728      49.440  54.020  40.760  1.00  0.00           C
ATOM   2243  HB1 ALA A 728      49.900  54.680  39.990  1.00  0.00           H
ATOM   2244  HB2 ALA A 728      48.370  53.810  40.590  1.00  0.00           H
ATOM   2245  HB3 ALA A 728      50.000  53.070  40.850  1.00  0.00           H
ATOM   2246  C   ALA A 728      50.850  55.110  42.630  1.00  0.00           C
ATOM   2247  O   ALA A 728      51.430  54.270  43.360  1.00  0.00           O
ATOM   2248  N   ALA A 729      51.410  56.330  42.380  1.00  0.00           N
ATOM   2249  HN  ALA A 729      50.970  56.920  41.700  1.00  0.00           H
ATOM   2250  CA  ALA A 729      52.680  56.660  42.870  1.00  0.00           C
ATOM   2251  HA  ALA A 729      53.460  55.940  42.660  1.00  0.00           H
ATOM   2252  CB  ALA A 729      53.060  57.930  42.050  1.00  0.00           C
ATOM   2253  HB1 ALA A 729      54.100  58.240  42.290  1.00  0.00           H
ATOM   2254  HB2 ALA A 729      52.380  58.760  42.340  1.00  0.00           H
ATOM   2255  HB3 ALA A 729      52.960  57.730  40.970  1.00  0.00           H
ATOM   2256  C   ALA A 729      52.770  57.030  44.400  1.00  0.00           C
ATOM   2257  O   ALA A 729      53.690  56.610  45.100  1.00  0.00           O
ATOM   2258  N   LEU A 730      51.720  57.880  44.900  1.00  0.00           N
ATOM   2259  HN  LEU A 730      51.030  58.340  44.350  1.00  0.00           H
ATOM   2260  CA  LEU A 730      51.560  58.160  46.320  1.00  0.00           C
ATOM   2261  HA  LEU A 730      52.470  58.640  46.670  1.00  0.00           H
ATOM   2262  CB  LEU A 730      50.300  59.100  46.380  1.00  0.00           C
ATOM   2263  HB1 LEU A 730      49.410  58.590  45.960  1.00  0.00           H
ATOM   2264  HB2 LEU A 730      50.460  59.990  45.750  1.00  0.00           H
ATOM   2265  CG  LEU A 730      49.790  59.630  47.720  1.00  0.00           C
ATOM   2266  HG  LEU A 730      49.600  58.690  48.260  1.00  0.00           H
ATOM   2267  CD1 LEU A 730      50.740  60.510  48.620  1.00  0.00           C
ATOM   2268 HD11 LEU A 730      50.850  61.560  48.230  1.00  0.00           H
ATOM   2269 HD12 LEU A 730      51.740  60.050  48.560  1.00  0.00           H
ATOM   2270 HD13 LEU A 730      50.450  60.490  49.690  1.00  0.00           H
ATOM   2271  CD2 LEU A 730      48.500  60.360  47.470  1.00  0.00           C
ATOM   2272 HD21 LEU A 730      47.630  59.680  47.340  1.00  0.00           H
ATOM   2273 HD22 LEU A 730      48.510  60.980  46.540  1.00  0.00           H
ATOM   2274 HD23 LEU A 730      48.290  60.990  48.350  1.00  0.00           H
ATOM   2275  C   LEU A 730      51.260  56.970  47.230  1.00  0.00           C
ATOM   2276  O   LEU A 730      51.820  56.910  48.300  1.00  0.00           O
ATOM   2277  N   ILE A 731      50.430  56.010  46.900  1.00  0.00           N
ATOM   2278  HN  ILE A 731      49.950  56.050  46.030  1.00  0.00           H
ATOM   2279  CA  ILE A 731      50.120  55.000  47.790  1.00  0.00           C
ATOM   2280  HA  ILE A 731      49.700  55.490  48.660  1.00  0.00           H
ATOM   2281  CB  ILE A 731      49.020  54.090  47.150  1.00  0.00           C
ATOM   2282  HB  ILE A 731      48.220  54.740  46.760  1.00  0.00           H
ATOM   2283  CG2 ILE A 731      49.470  53.030  46.000  1.00  0.00           C
ATOM   2284 HG21 ILE A 731      50.030  53.560  45.180  1.00  0.00           H
ATOM   2285 HG22 ILE A 731      48.570  52.570  45.550  1.00  0.00           H
ATOM   2286 HG23 ILE A 731      49.980  52.140  46.420  1.00  0.00           H
ATOM   2287  CG1 ILE A 731      48.390  53.300  48.350  1.00  0.00           C
ATOM   2288 HG11 ILE A 731      49.140  52.710  48.900  1.00  0.00           H
ATOM   2289 HG12 ILE A 731      47.690  52.540  47.920  1.00  0.00           H
ATOM   2290  CD  ILE A 731      47.460  54.080  49.380  1.00  0.00           C
ATOM   2291  HD1 ILE A 731      47.060  54.880  48.720  1.00  0.00           H
ATOM   2292  HD2 ILE A 731      48.060  54.390  50.260  1.00  0.00           H
ATOM   2293  HD3 ILE A 731      46.690  53.430  49.840  1.00  0.00           H
ATOM   2294  C   ILE A 731      51.310  54.100  48.180  1.00  0.00           C
ATOM   2295  O   ILE A 731      51.380  53.550  49.310  1.00  0.00           O
ATOM   2296  N   CYS A 732      52.190  53.880  47.280  1.00  0.00           N
ATOM   2297  HN  CYS A 732      51.890  54.200  46.380  1.00  0.00           H
ATOM   2298  CA  CYS A 732      53.490  53.310  47.540  1.00  0.00           C
ATOM   2299  HA  CYS A 732      53.420  52.290  47.880  1.00  0.00           H
ATOM   2300  CB  CYS A 732      54.190  53.170  46.210  1.00  0.00           C
ATOM   2301  HB1 CYS A 732      55.210  52.740  46.370  1.00  0.00           H
ATOM   2302  HB2 CYS A 732      54.360  54.200  45.840  1.00  0.00           H
ATOM   2303  SG  CYS A 732      53.320  52.150  45.010  1.00  0.00           S
ATOM   2304  HG1 CYS A 732      52.670  53.120  44.360  1.00  0.00           H
ATOM   2305  C   CYS A 732      54.370  54.080  48.550  1.00  0.00           C
ATOM   2306  O   CYS A 732      55.210  53.530  49.240  1.00  0.00           O
ATOM   2307  N   ILE A 733      54.250  55.440  48.600  1.00  0.00           N
ATOM   2308  HN  ILE A 733      53.590  55.950  48.060  1.00  0.00           H
ATOM   2309  CA  ILE A 733      55.090  56.300  49.470  1.00  0.00           C
ATOM   2310  HA  ILE A 733      56.050  55.850  49.690  1.00  0.00           H
ATOM   2311  CB  ILE A 733      55.320  57.700  48.920  1.00  0.00           C
ATOM   2312  HB  ILE A 733      54.390  58.300  48.780  1.00  0.00           H
ATOM   2313  CG2 ILE A 733      56.230  58.450  49.930  1.00  0.00           C
ATOM   2314 HG21 ILE A 733      56.920  57.650  50.270  1.00  0.00           H
ATOM   2315 HG22 ILE A 733      55.710  58.970  50.760  1.00  0.00           H
ATOM   2316 HG23 ILE A 733      56.820  59.220  49.380  1.00  0.00           H
ATOM   2317  CG1 ILE A 733      55.860  57.740  47.480  1.00  0.00           C
ATOM   2318 HG11 ILE A 733      56.080  58.830  47.410  1.00  0.00           H
ATOM   2319 HG12 ILE A 733      55.220  57.440  46.630  1.00  0.00           H
ATOM   2320  CD  ILE A 733      57.110  56.910  47.340  1.00  0.00           C
ATOM   2321  HD1 ILE A 733      57.380  56.870  46.260  1.00  0.00           H
ATOM   2322  HD2 ILE A 733      56.890  55.860  47.600  1.00  0.00           H
ATOM   2323  HD3 ILE A 733      58.020  57.310  47.850  1.00  0.00           H
ATOM   2324  C   ILE A 733      54.350  56.420  50.820  1.00  0.00           C
ATOM   2325  O   ILE A 733      54.950  56.420  51.860  1.00  0.00           O
ATOM   2326  N   ILE A 734      53.010  56.360  50.910  1.00  0.00           N
ATOM   2327  HN  ILE A 734      52.490  56.250  50.060  1.00  0.00           H
ATOM   2328  CA  ILE A 734      52.270  56.170  52.180  1.00  0.00           C
ATOM   2329  HA  ILE A 734      52.500  56.960  52.880  1.00  0.00           H
ATOM   2330  CB  ILE A 734      50.740  56.220  51.970  1.00  0.00           C
ATOM   2331  HB  ILE A 734      50.570  55.570  51.080  1.00  0.00           H
ATOM   2332  CG2 ILE A 734      49.970  55.600  53.160  1.00  0.00           C
ATOM   2333 HG21 ILE A 734      50.050  54.500  53.100  1.00  0.00           H
ATOM   2334 HG22 ILE A 734      48.920  55.960  53.140  1.00  0.00           H
ATOM   2335 HG23 ILE A 734      50.320  56.140  54.080  1.00  0.00           H
ATOM   2336  CG1 ILE A 734      50.240  57.720  51.660  1.00  0.00           C
ATOM   2337 HG11 ILE A 734      49.180  57.640  51.380  1.00  0.00           H
ATOM   2338 HG12 ILE A 734      50.760  58.080  50.750  1.00  0.00           H
ATOM   2339  CD  ILE A 734      50.410  58.690  52.850  1.00  0.00           C
ATOM   2340  HD1 ILE A 734      51.490  58.940  52.890  1.00  0.00           H
ATOM   2341  HD2 ILE A 734      50.150  58.300  53.860  1.00  0.00           H
ATOM   2342  HD3 ILE A 734      49.790  59.600  52.690  1.00  0.00           H
ATOM   2343  C   ILE A 734      52.750  54.890  52.880  1.00  0.00           C
ATOM   2344  O   ILE A 734      53.000  54.860  54.090  1.00  0.00           O
ATOM   2345  N   PHE A 735      52.840  53.780  52.150  1.00  0.00           N
ATOM   2346  HN  PHE A 735      52.550  53.900  51.200  1.00  0.00           H
ATOM   2347  CA  PHE A 735      53.250  52.460  52.630  1.00  0.00           C
ATOM   2348  HA  PHE A 735      52.640  52.130  53.440  1.00  0.00           H
ATOM   2349  CB  PHE A 735      53.110  51.540  51.360  1.00  0.00           C
ATOM   2350  HB1 PHE A 735      53.980  51.470  50.670  1.00  0.00           H
ATOM   2351  HB2 PHE A 735      52.300  51.890  50.700  1.00  0.00           H
ATOM   2352  CG  PHE A 735      52.890  50.120  51.750  1.00  0.00           C
ATOM   2353  CD1 PHE A 735      51.540  49.830  52.120  1.00  0.00           C
ATOM   2354  HD1 PHE A 735      50.800  50.610  51.980  1.00  0.00           H
ATOM   2355  CE1 PHE A 735      51.210  48.540  52.510  1.00  0.00           C
ATOM   2356  HE1 PHE A 735      50.180  48.420  52.820  1.00  0.00           H
ATOM   2357  CZ  PHE A 735      52.220  47.640  52.660  1.00  0.00           C
ATOM   2358  HZ  PHE A 735      51.820  46.690  52.990  1.00  0.00           H
ATOM   2359  CD2 PHE A 735      53.900  49.170  51.800  1.00  0.00           C
ATOM   2360  HD2 PHE A 735      54.930  49.470  51.690  1.00  0.00           H
ATOM   2361  CE2 PHE A 735      53.510  47.900  52.290  1.00  0.00           C
ATOM   2362  HE2 PHE A 735      54.250  47.120  52.370  1.00  0.00           H
ATOM   2363  C   PHE A 735      54.700  52.530  53.240  1.00  0.00           C
ATOM   2364  O   PHE A 735      54.990  51.960  54.290  1.00  0.00           O
ATOM   2365  N   ILE A 736      55.700  53.140  52.510  1.00  0.00           N
ATOM   2366  HN  ILE A 736      55.420  53.480  51.620  1.00  0.00           H
ATOM   2367  CA  ILE A 736      56.990  53.410  53.000  1.00  0.00           C
ATOM   2368  HA  ILE A 736      57.300  52.440  53.350  1.00  0.00           H
ATOM   2369  CB  ILE A 736      57.980  53.890  51.880  1.00  0.00           C
ATOM   2370  HB  ILE A 736      57.520  54.750  51.350  1.00  0.00           H
ATOM   2371  CG2 ILE A 736      59.320  54.380  52.470  1.00  0.00           C
ATOM   2372 HG21 ILE A 736      59.070  55.310  53.040  1.00  0.00           H
ATOM   2373 HG22 ILE A 736      59.930  54.620  51.590  1.00  0.00           H
ATOM   2374 HG23 ILE A 736      59.810  53.570  53.060  1.00  0.00           H
ATOM   2375  CG1 ILE A 736      58.230  52.790  50.900  1.00  0.00           C
ATOM   2376 HG11 ILE A 736      57.300  52.200  50.740  1.00  0.00           H
ATOM   2377 HG12 ILE A 736      58.890  52.050  51.400  1.00  0.00           H
ATOM   2378  CD  ILE A 736      58.630  53.270  49.470  1.00  0.00           C
ATOM   2379  HD1 ILE A 736      59.340  54.130  49.560  1.00  0.00           H
ATOM   2380  HD2 ILE A 736      57.790  53.640  48.830  1.00  0.00           H
ATOM   2381  HD3 ILE A 736      59.090  52.400  48.960  1.00  0.00           H
ATOM   2382  C   ILE A 736      57.040  54.300  54.310  1.00  0.00           C
ATOM   2383  O   ILE A 736      57.730  54.020  55.310  1.00  0.00           O
ATOM   2384  N   TYR A 737      56.190  55.370  54.360  1.00  0.00           N
ATOM   2385  HN  TYR A 737      55.600  55.660  53.600  1.00  0.00           H
ATOM   2386  CA  TYR A 737      56.030  56.270  55.540  1.00  0.00           C
ATOM   2387  HA  TYR A 737      57.020  56.510  55.870  1.00  0.00           H
ATOM   2388  CB  TYR A 737      55.320  57.640  55.240  1.00  0.00           C
ATOM   2389  HB1 TYR A 737      54.580  57.460  54.430  1.00  0.00           H
ATOM   2390  HB2 TYR A 737      56.150  58.220  54.780  1.00  0.00           H
ATOM   2391  CG  TYR A 737      54.720  58.400  56.410  1.00  0.00           C
ATOM   2392  CD1 TYR A 737      53.350  58.230  56.800  1.00  0.00           C
ATOM   2393  HD1 TYR A 737      52.650  57.720  56.150  1.00  0.00           H
ATOM   2394  CE1 TYR A 737      53.010  58.640  58.140  1.00  0.00           C
ATOM   2395  HE1 TYR A 737      52.020  58.410  58.540  1.00  0.00           H
ATOM   2396  CZ  TYR A 737      53.850  59.390  58.900  1.00  0.00           C
ATOM   2397  OH  TYR A 737      53.490  59.910  60.210  1.00  0.00           O
ATOM   2398  HH  TYR A 737      52.940  59.180  60.500  1.00  0.00           H
ATOM   2399  CD2 TYR A 737      55.560  59.170  57.230  1.00  0.00           C
ATOM   2400  HD2 TYR A 737      56.590  59.280  56.930  1.00  0.00           H
ATOM   2401  CE2 TYR A 737      55.150  59.580  58.480  1.00  0.00           C
ATOM   2402  HE2 TYR A 737      55.820  60.120  59.130  1.00  0.00           H
ATOM   2403  C   TYR A 737      55.420  55.490  56.690  1.00  0.00           C
ATOM   2404  O   TYR A 737      55.980  55.520  57.800  1.00  0.00           O
ATOM   2405  N   GLU A 738      54.320  54.660  56.520  1.00  0.00           N
ATOM   2406  HN  GLU A 738      53.970  54.630  55.590  1.00  0.00           H
ATOM   2407  CA  GLU A 738      53.790  53.790  57.600  1.00  0.00           C
ATOM   2408  HA  GLU A 738      53.500  54.400  58.440  1.00  0.00           H
ATOM   2409  CB  GLU A 738      52.400  53.090  57.230  1.00  0.00           C
ATOM   2410  HB1 GLU A 738      52.270  52.390  58.080  1.00  0.00           H
ATOM   2411  HB2 GLU A 738      52.330  52.570  56.250  1.00  0.00           H
ATOM   2412  CG  GLU A 738      51.290  54.200  57.120  1.00  0.00           C
ATOM   2413  HG1 GLU A 738      50.940  54.340  56.070  1.00  0.00           H
ATOM   2414  HG2 GLU A 738      51.610  55.200  57.480  1.00  0.00           H
ATOM   2415  CD  GLU A 738      49.970  53.740  57.790  1.00  0.00           C
ATOM   2416  OE1 GLU A 738      49.580  52.530  57.640  1.00  0.00           O
ATOM   2417  OE2 GLU A 738      49.230  54.570  58.420  1.00  0.00           O
ATOM   2418  C   GLU A 738      54.760  52.740  58.070  1.00  0.00           C
ATOM   2419  O   GLU A 738      54.730  52.430  59.250  1.00  0.00           O
ATOM   2420  N   ALA A 739      55.650  52.100  57.280  1.00  0.00           N
ATOM   2421  HN  ALA A 739      55.540  52.250  56.290  1.00  0.00           H
ATOM   2422  CA  ALA A 739      56.710  51.260  57.620  1.00  0.00           C
ATOM   2423  HA  ALA A 739      56.270  50.620  58.380  1.00  0.00           H
ATOM   2424  CB  ALA A 739      57.410  50.580  56.410  1.00  0.00           C
ATOM   2425  HB1 ALA A 739      57.650  51.360  55.670  1.00  0.00           H
ATOM   2426  HB2 ALA A 739      56.610  49.920  55.980  1.00  0.00           H
ATOM   2427  HB3 ALA A 739      58.360  50.060  56.600  1.00  0.00           H
ATOM   2428  C   ALA A 739      57.800  52.060  58.430  1.00  0.00           C
ATOM   2429  O   ALA A 739      58.340  51.620  59.390  1.00  0.00           O
ATOM   2430  N   LEU A 740      58.050  53.380  58.170  1.00  0.00           N
ATOM   2431  HN  LEU A 740      57.490  53.780  57.450  1.00  0.00           H
ATOM   2432  CA  LEU A 740      58.860  54.240  59.010  1.00  0.00           C
ATOM   2433  HA  LEU A 740      59.660  53.580  59.320  1.00  0.00           H
ATOM   2434  CB  LEU A 740      59.350  55.430  58.090  1.00  0.00           C
ATOM   2435  HB1 LEU A 740      59.860  56.020  58.880  1.00  0.00           H
ATOM   2436  HB2 LEU A 740      58.450  55.920  57.670  1.00  0.00           H
ATOM   2437  CG  LEU A 740      60.280  55.010  56.970  1.00  0.00           C
ATOM   2438  HG  LEU A 740      59.900  54.030  56.620  1.00  0.00           H
ATOM   2439  CD1 LEU A 740      60.060  55.930  55.740  1.00  0.00           C
ATOM   2440 HD11 LEU A 740      60.220  57.020  55.950  1.00  0.00           H
ATOM   2441 HD12 LEU A 740      59.020  55.800  55.380  1.00  0.00           H
ATOM   2442 HD13 LEU A 740      60.830  55.540  55.030  1.00  0.00           H
ATOM   2443  CD2 LEU A 740      61.790  55.010  57.320  1.00  0.00           C
ATOM   2444 HD21 LEU A 740      61.940  54.320  58.180  1.00  0.00           H
ATOM   2445 HD22 LEU A 740      62.240  55.980  57.610  1.00  0.00           H
ATOM   2446 HD23 LEU A 740      62.360  54.520  56.500  1.00  0.00           H
ATOM   2447  C   LEU A 740      58.100  54.740  60.260  1.00  0.00           C
ATOM   2448  O   LEU A 740      58.700  54.780  61.350  1.00  0.00           O
ATOM   2449  N   GLU A 741      56.780  55.000  60.200  1.00  0.00           N
ATOM   2450  HN  GLU A 741      56.310  55.120  59.320  1.00  0.00           H
ATOM   2451  CA  GLU A 741      56.010  55.250  61.420  1.00  0.00           C
ATOM   2452  HA  GLU A 741      56.450  56.170  61.780  1.00  0.00           H
ATOM   2453  CB  GLU A 741      54.540  55.540  61.100  1.00  0.00           C
ATOM   2454  HB1 GLU A 741      54.070  54.710  60.540  1.00  0.00           H
ATOM   2455  HB2 GLU A 741      54.510  56.460  60.480  1.00  0.00           H
ATOM   2456  CG  GLU A 741      53.590  55.960  62.360  1.00  0.00           C
ATOM   2457  HG1 GLU A 741      54.110  56.750  62.940  1.00  0.00           H
ATOM   2458  HG2 GLU A 741      53.390  55.050  62.970  1.00  0.00           H
ATOM   2459  CD  GLU A 741      52.240  56.680  61.940  1.00  0.00           C
ATOM   2460  OE1 GLU A 741      51.240  56.020  61.660  1.00  0.00           O
ATOM   2461  OE2 GLU A 741      52.350  57.900  61.730  1.00  0.00           O
ATOM   2462  C   GLU A 741      56.000  54.170  62.420  1.00  0.00           C
ATOM   2463  O   GLU A 741      56.280  54.500  63.570  1.00  0.00           O
ATOM   2464  N   LYS A 742      55.760  52.960  61.970  1.00  0.00           N
ATOM   2465  HN  LYS A 742      55.550  52.730  61.010  1.00  0.00           H
ATOM   2466  CA  LYS A 742      56.000  51.720  62.780  1.00  0.00           C
ATOM   2467  HA  LYS A 742      55.350  51.840  63.620  1.00  0.00           H
ATOM   2468  CB  LYS A 742      55.660  50.420  62.050  1.00  0.00           C
ATOM   2469  HB1 LYS A 742      55.900  49.680  62.850  1.00  0.00           H
ATOM   2470  HB2 LYS A 742      56.360  50.320  61.190  1.00  0.00           H
ATOM   2471  CG  LYS A 742      54.170  50.190  61.740  1.00  0.00           C
ATOM   2472  HG1 LYS A 742      54.070  49.270  61.120  1.00  0.00           H
ATOM   2473  HG2 LYS A 742      53.760  50.970  61.060  1.00  0.00           H
ATOM   2474  CD  LYS A 742      53.310  49.960  62.980  1.00  0.00           C
ATOM   2475  HD1 LYS A 742      53.390  50.960  63.490  1.00  0.00           H
ATOM   2476  HD2 LYS A 742      53.720  49.190  63.680  1.00  0.00           H
ATOM   2477  CE  LYS A 742      51.760  49.880  62.780  1.00  0.00           C
ATOM   2478  HE1 LYS A 742      51.320  49.580  63.760  1.00  0.00           H
ATOM   2479  HE2 LYS A 742      51.500  49.010  62.130  1.00  0.00           H
ATOM   2480  NZ  LYS A 742      51.040  51.050  62.350  1.00  0.00           N
ATOM   2481  HZ1 LYS A 742      50.990  51.660  63.180  1.00  0.00           H
ATOM   2482  HZ2 LYS A 742      50.090  50.810  61.990  1.00  0.00           H
ATOM   2483  HZ3 LYS A 742      51.550  51.600  61.620  1.00  0.00           H
ATOM   2484  C   LYS A 742      57.360  51.550  63.340  1.00  0.00           C
ATOM   2485  O   LYS A 742      57.530  51.080  64.500  1.00  0.00           O
ATOM   2486  N   LEU A 743      58.410  51.930  62.610  1.00  0.00           N
ATOM   2487  HN  LEU A 743      58.230  52.290  61.690  1.00  0.00           H
ATOM   2488  CA  LEU A 743      59.790  51.940  63.240  1.00  0.00           C
ATOM   2489  HA  LEU A 743      60.000  50.990  63.680  1.00  0.00           H
ATOM   2490  CB  LEU A 743      60.750  52.320  62.030  1.00  0.00           C
ATOM   2491  HB1 LEU A 743      60.570  53.380  61.790  1.00  0.00           H
ATOM   2492  HB2 LEU A 743      60.420  51.710  61.170  1.00  0.00           H
ATOM   2493  CG  LEU A 743      62.330  52.260  62.340  1.00  0.00           C
ATOM   2494  HG  LEU A 743      62.560  52.900  63.220  1.00  0.00           H
ATOM   2495  CD1 LEU A 743      63.010  50.910  62.720  1.00  0.00           C
ATOM   2496 HD11 LEU A 743      64.050  51.120  63.050  1.00  0.00           H
ATOM   2497 HD12 LEU A 743      62.940  50.220  61.850  1.00  0.00           H
ATOM   2498 HD13 LEU A 743      62.380  50.540  63.540  1.00  0.00           H
ATOM   2499  CD2 LEU A 743      62.950  52.930  61.140  1.00  0.00           C
ATOM   2500 HD21 LEU A 743      62.630  53.990  61.020  1.00  0.00           H
ATOM   2501 HD22 LEU A 743      62.920  52.320  60.220  1.00  0.00           H
ATOM   2502 HD23 LEU A 743      64.040  53.040  61.360  1.00  0.00           H
ATOM   2503  C   LEU A 743      59.990  52.940  64.370  1.00  0.00           C
ATOM   2504  O   LEU A 743      60.540  52.600  65.360  1.00  0.00           O
ATOM   2505  N   PHE A 744      59.520  54.190  64.200  1.00  0.00           N
ATOM   2506  HN  PHE A 744      59.140  54.370  63.300  1.00  0.00           H
ATOM   2507  CA  PHE A 744      59.480  55.120  65.340  1.00  0.00           C
ATOM   2508  HA  PHE A 744      60.480  55.060  65.750  1.00  0.00           H
ATOM   2509  CB  PHE A 744      59.100  56.490  64.720  1.00  0.00           C
ATOM   2510  HB1 PHE A 744      58.700  57.170  65.500  1.00  0.00           H
ATOM   2511  HB2 PHE A 744      58.350  56.380  63.910  1.00  0.00           H
ATOM   2512  CG  PHE A 744      60.260  57.330  64.270  1.00  0.00           C
ATOM   2513  CD1 PHE A 744      61.280  57.750  65.170  1.00  0.00           C
ATOM   2514  HD1 PHE A 744      61.260  57.380  66.180  1.00  0.00           H
ATOM   2515  CE1 PHE A 744      62.310  58.670  64.780  1.00  0.00           C
ATOM   2516  HE1 PHE A 744      62.930  59.020  65.590  1.00  0.00           H
ATOM   2517  CZ  PHE A 744      62.490  58.990  63.470  1.00  0.00           C
ATOM   2518  HZ  PHE A 744      63.300  59.640  63.200  1.00  0.00           H
ATOM   2519  CD2 PHE A 744      60.390  57.790  62.920  1.00  0.00           C
ATOM   2520  HD2 PHE A 744      59.660  57.470  62.190  1.00  0.00           H
ATOM   2521  CE2 PHE A 744      61.560  58.500  62.540  1.00  0.00           C
ATOM   2522  HE2 PHE A 744      61.630  58.840  61.520  1.00  0.00           H
ATOM   2523  C   PHE A 744      58.500  54.790  66.490  1.00  0.00           C
ATOM   2524  O   PHE A 744      58.880  54.860  67.690  1.00  0.00           O
ATOM   2525  N   ASP A 745      57.350  54.160  66.130  1.00  0.00           N
ATOM   2526  HN  ASP A 745      57.150  54.130  65.150  1.00  0.00           H
ATOM   2527  CA  ASP A 745      56.400  53.530  67.120  1.00  0.00           C
ATOM   2528  HA  ASP A 745      56.020  54.280  67.790  1.00  0.00           H
ATOM   2529  CB  ASP A 745      55.160  53.170  66.270  1.00  0.00           C
ATOM   2530  HB1 ASP A 745      55.510  52.460  65.500  1.00  0.00           H
ATOM   2531  HB2 ASP A 745      54.700  53.990  65.660  1.00  0.00           H
ATOM   2532  CG  ASP A 745      54.110  52.490  67.100  1.00  0.00           C
ATOM   2533  OD1 ASP A 745      53.380  51.720  66.420  1.00  0.00           O
ATOM   2534  OD2 ASP A 745      53.960  52.750  68.320  1.00  0.00           O
ATOM   2535  C   ASP A 745      56.990  52.340  67.960  1.00  0.00           C
ATOM   2536  O   ASP A 745      56.580  52.200  69.140  1.00  0.00           O
ATOM   2537  N   LEU A 746      58.000  51.610  67.450  1.00  0.00           N
ATOM   2538  HN  LEU A 746      58.100  51.790  66.470  1.00  0.00           H
ATOM   2539  CA  LEU A 746      58.830  50.620  68.180  1.00  0.00           C
ATOM   2540  HA  LEU A 746      58.160  50.080  68.840  1.00  0.00           H
ATOM   2541  CB  LEU A 746      59.650  49.770  67.240  1.00  0.00           C
ATOM   2542  HB1 LEU A 746      60.340  50.460  66.690  1.00  0.00           H
ATOM   2543  HB2 LEU A 746      58.920  49.230  66.610  1.00  0.00           H
ATOM   2544  CG  LEU A 746      60.620  48.670  67.760  1.00  0.00           C
ATOM   2545  HG  LEU A 746      61.070  48.910  68.750  1.00  0.00           H
ATOM   2546  CD1 LEU A 746      59.720  47.430  68.070  1.00  0.00           C
ATOM   2547 HD11 LEU A 746      60.320  46.570  68.440  1.00  0.00           H
ATOM   2548 HD12 LEU A 746      59.230  47.040  67.140  1.00  0.00           H
ATOM   2549 HD13 LEU A 746      58.920  47.620  68.810  1.00  0.00           H
ATOM   2550  CD2 LEU A 746      61.870  48.370  66.830  1.00  0.00           C
ATOM   2551 HD21 LEU A 746      61.620  48.330  65.750  1.00  0.00           H
ATOM   2552 HD22 LEU A 746      62.330  47.430  67.170  1.00  0.00           H
ATOM   2553 HD23 LEU A 746      62.670  49.150  66.860  1.00  0.00           H
ATOM   2554  C   LEU A 746      59.720  51.310  69.240  1.00  0.00           C
ATOM   2555  O   LEU A 746      59.870  50.850  70.370  1.00  0.00           O
ATOM   2556  N   GLY A 747      60.300  52.480  68.790  1.00  0.00           N
ATOM   2557  HN  GLY A 747      59.920  52.870  67.960  1.00  0.00           H
ATOM   2558  CA  GLY A 747      61.210  53.410  69.450  1.00  0.00           C
ATOM   2559  HA1 GLY A 747      61.450  54.090  68.650  1.00  0.00           H
ATOM   2560  HA2 GLY A 747      62.100  52.980  69.870  1.00  0.00           H
ATOM   2561  C   GLY A 747      60.560  54.160  70.680  1.00  0.00           C
ATOM   2562  O   GLY A 747      61.150  54.220  71.840  1.00  0.00           O
ATOM   2563  N   GLU A 748      59.360  54.710  70.460  1.00  0.00           N
ATOM   2564  HN  GLU A 748      59.090  54.730  69.500  1.00  0.00           H
ATOM   2565  CA  GLU A 748      58.480  55.330  71.440  1.00  0.00           C
ATOM   2566  HA  GLU A 748      59.040  56.020  72.050  1.00  0.00           H
ATOM   2567  CB  GLU A 748      57.270  56.000  70.700  1.00  0.00           C
ATOM   2568  HB1 GLU A 748      56.760  55.280  70.030  1.00  0.00           H
ATOM   2569  HB2 GLU A 748      57.630  56.790  70.010  1.00  0.00           H
ATOM   2570  CG  GLU A 748      56.180  56.520  71.520  1.00  0.00           C
ATOM   2571  HG1 GLU A 748      56.630  57.300  72.180  1.00  0.00           H
ATOM   2572  HG2 GLU A 748      55.620  55.710  72.030  1.00  0.00           H
ATOM   2573  CD  GLU A 748      55.230  57.330  70.700  1.00  0.00           C
ATOM   2574  OE1 GLU A 748      55.770  58.150  69.850  1.00  0.00           O
ATOM   2575  OE2 GLU A 748      53.990  57.230  70.910  1.00  0.00           O
ATOM   2576  C   GLU A 748      57.920  54.320  72.490  1.00  0.00           C
ATOM   2577  O   GLU A 748      57.890  54.550  73.690  1.00  0.00           O
ATOM   2578  N   THR A 749      57.560  53.100  72.040  1.00  0.00           N
ATOM   2579  HN  THR A 749      57.460  52.930  71.060  1.00  0.00           H
ATOM   2580  CA  THR A 749      57.000  52.020  72.940  1.00  0.00           C
ATOM   2581  HA  THR A 749      56.100  52.440  73.350  1.00  0.00           H
ATOM   2582  CB  THR A 749      56.670  50.780  72.260  1.00  0.00           C
ATOM   2583  HB  THR A 749      57.440  50.470  71.510  1.00  0.00           H
ATOM   2584  OG1 THR A 749      55.520  50.970  71.510  1.00  0.00           O
ATOM   2585  HG1 THR A 749      55.650  51.540  70.750  1.00  0.00           H
ATOM   2586  CG2 THR A 749      56.290  49.550  73.080  1.00  0.00           C
ATOM   2587 HG21 THR A 749      57.190  49.230  73.650  1.00  0.00           H
ATOM   2588 HG22 THR A 749      56.040  48.700  72.410  1.00  0.00           H
ATOM   2589 HG23 THR A 749      55.450  49.710  73.780  1.00  0.00           H
ATOM   2590  C   THR A 749      57.910  51.750  74.170  1.00  0.00           C
ATOM   2591  O   THR A 749      57.400  51.610  75.260  1.00  0.00           O
ATOM   2592  N   TYR A 750      59.240  51.670  73.920  1.00  0.00           N
ATOM   2593  HN  TYR A 750      59.550  51.860  72.990  1.00  0.00           H
ATOM   2594  CA  TYR A 750      60.270  51.490  75.030  1.00  0.00           C
ATOM   2595  HA  TYR A 750      59.790  51.210  75.950  1.00  0.00           H
ATOM   2596  CB  TYR A 750      61.180  50.360  74.410  1.00  0.00           C
ATOM   2597  HB1 TYR A 750      62.160  50.290  74.920  1.00  0.00           H
ATOM   2598  HB2 TYR A 750      61.500  50.660  73.390  1.00  0.00           H
ATOM   2599  CG  TYR A 750      60.430  49.020  74.280  1.00  0.00           C
ATOM   2600  CD1 TYR A 750      60.030  48.400  73.030  1.00  0.00           C
ATOM   2601  HD1 TYR A 750      60.360  48.890  72.120  1.00  0.00           H
ATOM   2602  CE1 TYR A 750      59.150  47.310  73.010  1.00  0.00           C
ATOM   2603  HE1 TYR A 750      58.860  47.030  72.010  1.00  0.00           H
ATOM   2604  CZ  TYR A 750      58.620  46.790  74.250  1.00  0.00           C
ATOM   2605  OH  TYR A 750      57.570  45.890  74.180  1.00  0.00           O
ATOM   2606  HH  TYR A 750      57.350  45.650  73.280  1.00  0.00           H
ATOM   2607  CD2 TYR A 750      59.990  48.370  75.430  1.00  0.00           C
ATOM   2608  HD2 TYR A 750      60.370  48.620  76.410  1.00  0.00           H
ATOM   2609  CE2 TYR A 750      59.040  47.360  75.420  1.00  0.00           C
ATOM   2610  HE2 TYR A 750      58.730  46.900  76.350  1.00  0.00           H
ATOM   2611  C   TYR A 750      61.090  52.720  75.370  1.00  0.00           C
ATOM   2612  O   TYR A 750      62.230  52.650  75.870  1.00  0.00           O
ATOM   2613  N   ALA A 751      60.650  53.930  75.010  1.00  0.00           N
ATOM   2614  HN  ALA A 751      59.830  53.970  74.460  1.00  0.00           H
ATOM   2615  CA  ALA A 751      61.070  55.220  75.620  1.00  0.00           C
ATOM   2616  HA  ALA A 751      60.390  55.870  75.100  1.00  0.00           H
ATOM   2617  CB  ALA A 751      61.050  55.140  77.160  1.00  0.00           C
ATOM   2618  HB1 ALA A 751      61.690  54.330  77.560  1.00  0.00           H
ATOM   2619  HB2 ALA A 751      60.080  55.000  77.700  1.00  0.00           H
ATOM   2620  HB3 ALA A 751      61.400  56.100  77.590  1.00  0.00           H
ATOM   2621  C   ALA A 751      62.430  55.720  75.110  1.00  0.00           C
ATOM   2622  O   ALA A 751      63.190  56.410  75.800  1.00  0.00           O
ATOM   2623  N   PHE A 752      62.750  55.380  73.860  1.00  0.00           N
ATOM   2624  HN  PHE A 752      62.120  54.830  73.320  1.00  0.00           H
ATOM   2625  CA  PHE A 752      64.010  55.710  73.220  1.00  0.00           C
ATOM   2626  HA  PHE A 752      64.330  56.670  73.600  1.00  0.00           H
ATOM   2627  CB  PHE A 752      63.860  56.000  71.740  1.00  0.00           C
ATOM   2628  HB1 PHE A 752      63.500  55.020  71.360  1.00  0.00           H
ATOM   2629  HB2 PHE A 752      64.810  56.350  71.300  1.00  0.00           H
ATOM   2630  CG  PHE A 752      62.930  57.120  71.410  1.00  0.00           C
ATOM   2631  CD1 PHE A 752      62.860  58.330  72.170  1.00  0.00           C
ATOM   2632  HD1 PHE A 752      63.510  58.430  73.030  1.00  0.00           H
ATOM   2633  CE1 PHE A 752      62.130  59.420  71.610  1.00  0.00           C
ATOM   2634  HE1 PHE A 752      62.100  60.380  72.100  1.00  0.00           H
ATOM   2635  CZ  PHE A 752      61.350  59.280  70.440  1.00  0.00           C
ATOM   2636  HZ  PHE A 752      60.730  60.050  70.000  1.00  0.00           H
ATOM   2637  CD2 PHE A 752      62.140  56.940  70.230  1.00  0.00           C
ATOM   2638  HD2 PHE A 752      62.290  56.090  69.590  1.00  0.00           H
ATOM   2639  CE2 PHE A 752      61.400  58.060  69.750  1.00  0.00           C
ATOM   2640  HE2 PHE A 752      60.830  57.970  68.850  1.00  0.00           H
ATOM   2641  C   PHE A 752      65.120  54.670  73.520  1.00  0.00           C
ATOM   2642  O   PHE A 752      66.190  55.160  73.900  1.00  0.00           O
ATOM   2643  N   PRO A 822      64.860  53.310  73.360  1.00  0.00           N
ATOM   2644  CD  PRO A 822      63.840  52.600  72.560  1.00  0.00           C
ATOM   2645  HD1 PRO A 822      63.710  53.080  71.560  1.00  0.00           H
ATOM   2646  HD2 PRO A 822      62.860  52.750  73.070  1.00  0.00           H
ATOM   2647  CA  PRO A 822      65.670  52.280  73.990  1.00  0.00           C
ATOM   2648  HA  PRO A 822      65.750  52.520  75.040  1.00  0.00           H
ATOM   2649  CB  PRO A 822      64.900  51.000  73.780  1.00  0.00           C
ATOM   2650  HB1 PRO A 822      64.070  51.060  74.520  1.00  0.00           H
ATOM   2651  HB2 PRO A 822      65.530  50.090  73.860  1.00  0.00           H
ATOM   2652  CG  PRO A 822      64.260  51.160  72.410  1.00  0.00           C
ATOM   2653  HG1 PRO A 822      64.920  51.030  71.520  1.00  0.00           H
ATOM   2654  HG2 PRO A 822      63.320  50.580  72.240  1.00  0.00           H
ATOM   2655  C   PRO A 822      67.070  52.240  73.390  1.00  0.00           C
ATOM   2656  O   PRO A 822      67.290  52.540  72.240  1.00  0.00           O
ATOM   2657  N   ASP A 823      68.050  51.700  74.200  1.00  0.00           N
ATOM   2658  HN  ASP A 823      67.830  51.260  75.070  1.00  0.00           H
ATOM   2659  CA  ASP A 823      69.410  51.590  73.810  1.00  0.00           C
ATOM   2660  HA  ASP A 823      69.730  52.580  73.510  1.00  0.00           H
ATOM   2661  CB  ASP A 823      70.250  51.140  74.960  1.00  0.00           C
ATOM   2662  HB1 ASP A 823      71.310  50.920  74.680  1.00  0.00           H
ATOM   2663  HB2 ASP A 823      69.820  50.210  75.380  1.00  0.00           H
ATOM   2664  CG  ASP A 823      70.340  52.210  76.020  1.00  0.00           C
ATOM   2665  OD1 ASP A 823      70.460  51.780  77.170  1.00  0.00           O
ATOM   2666  OD2 ASP A 823      70.230  53.440  75.730  1.00  0.00           O
ATOM   2667  C   ASP A 823      69.630  50.550  72.630  1.00  0.00           C
ATOM   2668  O   ASP A 823      70.710  50.480  72.030  1.00  0.00           O
ATOM   2669  N   VAL A 824      68.580  49.720  72.250  1.00  0.00           N
ATOM   2670  HN  VAL A 824      67.880  49.840  72.950  1.00  0.00           H
ATOM   2671  CA  VAL A 824      68.600  48.780  71.190  1.00  0.00           C
ATOM   2672  HA  VAL A 824      69.590  48.390  71.030  1.00  0.00           H
ATOM   2673  CB  VAL A 824      67.810  47.490  71.660  1.00  0.00           C
ATOM   2674  HB  VAL A 824      68.280  47.130  72.610  1.00  0.00           H
ATOM   2675  CG1 VAL A 824      66.310  47.610  71.820  1.00  0.00           C
ATOM   2676 HG11 VAL A 824      65.860  46.660  72.220  1.00  0.00           H
ATOM   2677 HG12 VAL A 824      65.770  47.930  70.900  1.00  0.00           H
ATOM   2678 HG13 VAL A 824      66.160  48.350  72.650  1.00  0.00           H
ATOM   2679  CG2 VAL A 824      68.140  46.320  70.670  1.00  0.00           C
ATOM   2680 HG21 VAL A 824      69.230  46.180  70.490  1.00  0.00           H
ATOM   2681 HG22 VAL A 824      67.640  46.300  69.690  1.00  0.00           H
ATOM   2682 HG23 VAL A 824      67.880  45.370  71.180  1.00  0.00           H
ATOM   2683  C   VAL A 824      68.010  49.380  69.940  1.00  0.00           C
ATOM   2684  O   VAL A 824      68.030  48.810  68.890  1.00  0.00           O
ATOM   2685  N   LEU A 825      67.570  50.590  70.010  1.00  0.00           N
ATOM   2686  HN  LEU A 825      67.610  51.180  70.820  1.00  0.00           H
ATOM   2687  CA  LEU A 825      67.220  51.350  68.800  1.00  0.00           C
ATOM   2688  HA  LEU A 825      66.420  50.760  68.370  1.00  0.00           H
ATOM   2689  CB  LEU A 825      66.530  52.700  69.180  1.00  0.00           C
ATOM   2690  HB1 LEU A 825      67.270  53.170  69.860  1.00  0.00           H
ATOM   2691  HB2 LEU A 825      65.550  52.610  69.690  1.00  0.00           H
ATOM   2692  CG  LEU A 825      66.220  53.700  67.950  1.00  0.00           C
ATOM   2693  HG  LEU A 825      67.200  53.920  67.460  1.00  0.00           H
ATOM   2694  CD1 LEU A 825      65.180  53.110  66.990  1.00  0.00           C
ATOM   2695 HD11 LEU A 825      64.220  52.960  67.510  1.00  0.00           H
ATOM   2696 HD12 LEU A 825      65.490  52.170  66.470  1.00  0.00           H
ATOM   2697 HD13 LEU A 825      65.070  53.910  66.210  1.00  0.00           H
ATOM   2698  CD2 LEU A 825      65.750  55.050  68.430  1.00  0.00           C
ATOM   2699 HD21 LEU A 825      65.450  55.840  67.700  1.00  0.00           H
ATOM   2700 HD22 LEU A 825      66.410  55.490  69.200  1.00  0.00           H
ATOM   2701 HD23 LEU A 825      64.830  54.710  68.940  1.00  0.00           H
ATOM   2702  C   LEU A 825      68.360  51.430  67.660  1.00  0.00           C
ATOM   2703  O   LEU A 825      68.060  51.400  66.470  1.00  0.00           O
ATOM   2704  N   PHE A 826      69.610  51.660  68.020  1.00  0.00           N
ATOM   2705  HN  PHE A 826      69.760  51.810  68.990  1.00  0.00           H
ATOM   2706  CA  PHE A 826      70.790  51.590  67.070  1.00  0.00           C
ATOM   2707  HA  PHE A 826      70.710  52.470  66.430  1.00  0.00           H
ATOM   2708  CB  PHE A 826      72.080  51.930  67.930  1.00  0.00           C
ATOM   2709  HB1 PHE A 826      72.190  51.210  68.770  1.00  0.00           H
ATOM   2710  HB2 PHE A 826      71.910  52.970  68.290  1.00  0.00           H
ATOM   2711  CG  PHE A 826      73.450  51.840  67.260  1.00  0.00           C
ATOM   2712  CD1 PHE A 826      74.150  50.610  67.240  1.00  0.00           C
ATOM   2713  HD1 PHE A 826      73.700  49.780  67.750  1.00  0.00           H
ATOM   2714  CE1 PHE A 826      75.410  50.550  66.720  1.00  0.00           C
ATOM   2715  HE1 PHE A 826      75.810  49.540  66.680  1.00  0.00           H
ATOM   2716  CZ  PHE A 826      75.970  51.560  66.030  1.00  0.00           C
ATOM   2717  HZ  PHE A 826      76.900  51.250  65.560  1.00  0.00           H
ATOM   2718  CD2 PHE A 826      74.120  52.990  66.640  1.00  0.00           C
ATOM   2719  HD2 PHE A 826      73.580  53.920  66.730  1.00  0.00           H
ATOM   2720  CE2 PHE A 826      75.410  52.860  66.090  1.00  0.00           C
ATOM   2721  HE2 PHE A 826      75.860  53.670  65.540  1.00  0.00           H
ATOM   2722  C   PHE A 826      70.930  50.360  66.100  1.00  0.00           C
ATOM   2723  O   PHE A 826      70.950  50.500  64.850  1.00  0.00           O
ATOM   2724  N   TRP A 827      70.920  49.140  66.780  1.00  0.00           N
ATOM   2725  HN  TRP A 827      70.950  49.210  67.760  1.00  0.00           H
ATOM   2726  CA  TRP A 827      70.730  47.890  66.240  1.00  0.00           C
ATOM   2727  HA  TRP A 827      71.490  47.650  65.500  1.00  0.00           H
ATOM   2728  CB  TRP A 827      70.750  46.790  67.260  1.00  0.00           C
ATOM   2729  HB1 TRP A 827      70.050  47.090  68.070  1.00  0.00           H
ATOM   2730  HB2 TRP A 827      71.760  46.890  67.710  1.00  0.00           H
ATOM   2731  CG  TRP A 827      70.400  45.370  66.930  1.00  0.00           C
ATOM   2732  CD1 TRP A 827      69.600  44.510  67.650  1.00  0.00           C
ATOM   2733  HD1 TRP A 827      69.290  44.820  68.630  1.00  0.00           H
ATOM   2734  NE1 TRP A 827      69.530  43.290  66.890  1.00  0.00           N
ATOM   2735  HE1 TRP A 827      69.050  42.460  67.090  1.00  0.00           H
ATOM   2736  CE2 TRP A 827      70.290  43.360  65.790  1.00  0.00           C
ATOM   2737  CD2 TRP A 827      70.830  44.700  65.750  1.00  0.00           C
ATOM   2738  CE3 TRP A 827      71.710  45.050  64.780  1.00  0.00           C
ATOM   2739  HE3 TRP A 827      72.290  45.970  64.810  1.00  0.00           H
ATOM   2740  CZ3 TRP A 827      71.790  44.120  63.720  1.00  0.00           C
ATOM   2741  HZ3 TRP A 827      72.320  44.450  62.850  1.00  0.00           H
ATOM   2742  CZ2 TRP A 827      70.560  42.450  64.830  1.00  0.00           C
ATOM   2743  HZ2 TRP A 827      70.090  41.480  64.890  1.00  0.00           H
ATOM   2744  CH2 TRP A 827      71.190  42.940  63.730  1.00  0.00           C
ATOM   2745  HH2 TRP A 827      71.300  42.280  62.870  1.00  0.00           H
ATOM   2746  C   TRP A 827      69.440  47.790  65.470  1.00  0.00           C
ATOM   2747  O   TRP A 827      69.360  47.290  64.350  1.00  0.00           O
ATOM   2748  N   CYS A 828      68.340  48.320  66.050  1.00  0.00           N
ATOM   2749  HN  CYS A 828      68.400  48.840  66.900  1.00  0.00           H
ATOM   2750  CA  CYS A 828      67.070  48.200  65.360  1.00  0.00           C
ATOM   2751  HA  CYS A 828      66.960  47.180  65.000  1.00  0.00           H
ATOM   2752  CB  CYS A 828      65.860  48.450  66.300  1.00  0.00           C
ATOM   2753  HB1 CYS A 828      64.920  48.420  65.700  1.00  0.00           H
ATOM   2754  HB2 CYS A 828      66.000  49.440  66.770  1.00  0.00           H
ATOM   2755  SG  CYS A 828      65.580  47.030  67.390  1.00  0.00           S
ATOM   2756  HG1 CYS A 828      66.510  47.400  68.260  1.00  0.00           H
ATOM   2757  C   CYS A 828      66.920  49.000  64.010  1.00  0.00           C
ATOM   2758  O   CYS A 828      66.470  48.510  62.990  1.00  0.00           O
ATOM   2759  N   VAL A 829      67.540  50.180  63.990  1.00  0.00           N
ATOM   2760  HN  VAL A 829      67.900  50.650  64.790  1.00  0.00           H
ATOM   2761  CA  VAL A 829      67.730  50.850  62.760  1.00  0.00           C
ATOM   2762  HA  VAL A 829      66.760  50.890  62.290  1.00  0.00           H
ATOM   2763  CB  VAL A 829      68.140  52.290  63.170  1.00  0.00           C
ATOM   2764  HB  VAL A 829      69.020  52.340  63.850  1.00  0.00           H
ATOM   2765  CG1 VAL A 829      68.570  53.030  61.870  1.00  0.00           C
ATOM   2766 HG11 VAL A 829      69.350  52.450  61.330  1.00  0.00           H
ATOM   2767 HG12 VAL A 829      68.950  54.030  62.180  1.00  0.00           H
ATOM   2768 HG13 VAL A 829      67.630  53.040  61.290  1.00  0.00           H
ATOM   2769  CG2 VAL A 829      66.940  53.090  63.780  1.00  0.00           C
ATOM   2770 HG21 VAL A 829      66.350  52.510  64.530  1.00  0.00           H
ATOM   2771 HG22 VAL A 829      66.190  53.300  62.990  1.00  0.00           H
ATOM   2772 HG23 VAL A 829      67.180  54.060  64.270  1.00  0.00           H
ATOM   2773  C   VAL A 829      68.680  50.200  61.670  1.00  0.00           C
ATOM   2774  O   VAL A 829      68.400  50.140  60.510  1.00  0.00           O
ATOM   2775  N   ILE A 830      69.830  49.690  62.080  1.00  0.00           N
ATOM   2776  HN  ILE A 830      70.340  49.870  62.910  1.00  0.00           H
ATOM   2777  CA  ILE A 830      70.680  48.910  61.150  1.00  0.00           C
ATOM   2778  HA  ILE A 830      70.830  49.540  60.280  1.00  0.00           H
ATOM   2779  CB  ILE A 830      72.070  48.600  61.800  1.00  0.00           C
ATOM   2780  HB  ILE A 830      71.940  48.090  62.770  1.00  0.00           H
ATOM   2781  CG2 ILE A 830      72.900  47.560  60.940  1.00  0.00           C
ATOM   2782 HG21 ILE A 830      72.750  47.740  59.860  1.00  0.00           H
ATOM   2783 HG22 ILE A 830      72.500  46.570  61.240  1.00  0.00           H
ATOM   2784 HG23 ILE A 830      74.000  47.570  61.080  1.00  0.00           H
ATOM   2785  CG1 ILE A 830      72.960  49.910  61.990  1.00  0.00           C
ATOM   2786 HG11 ILE A 830      72.230  50.750  62.030  1.00  0.00           H
ATOM   2787 HG12 ILE A 830      73.570  50.070  61.080  1.00  0.00           H
ATOM   2788  CD  ILE A 830      73.830  49.850  63.280  1.00  0.00           C
ATOM   2789  HD1 ILE A 830      74.740  49.210  63.170  1.00  0.00           H
ATOM   2790  HD2 ILE A 830      73.290  49.460  64.160  1.00  0.00           H
ATOM   2791  HD3 ILE A 830      74.240  50.860  63.500  1.00  0.00           H
ATOM   2792  C   ILE A 830      70.060  47.630  60.590  1.00  0.00           C
ATOM   2793  O   ILE A 830      70.160  47.320  59.360  1.00  0.00           O
ATOM   2794  N   LEU A 831      69.300  46.890  61.450  1.00  0.00           N
ATOM   2795  HN  LEU A 831      69.390  47.160  62.400  1.00  0.00           H
ATOM   2796  CA  LEU A 831      68.480  45.710  61.170  1.00  0.00           C
ATOM   2797  HA  LEU A 831      69.110  44.890  60.830  1.00  0.00           H
ATOM   2798  CB  LEU A 831      67.640  45.210  62.420  1.00  0.00           C
ATOM   2799  HB1 LEU A 831      66.860  45.970  62.700  1.00  0.00           H
ATOM   2800  HB2 LEU A 831      68.310  45.230  63.310  1.00  0.00           H
ATOM   2801  CG  LEU A 831      67.000  43.790  62.310  1.00  0.00           C
ATOM   2802  HG  LEU A 831      66.410  43.670  61.380  1.00  0.00           H
ATOM   2803  CD1 LEU A 831      68.140  42.830  62.210  1.00  0.00           C
ATOM   2804 HD11 LEU A 831      68.550  42.910  63.240  1.00  0.00           H
ATOM   2805 HD12 LEU A 831      69.020  43.130  61.570  1.00  0.00           H
ATOM   2806 HD13 LEU A 831      67.900  41.760  62.040  1.00  0.00           H
ATOM   2807  CD2 LEU A 831      66.160  43.480  63.510  1.00  0.00           C
ATOM   2808 HD21 LEU A 831      66.810  43.280  64.390  1.00  0.00           H
ATOM   2809 HD22 LEU A 831      65.640  42.510  63.390  1.00  0.00           H
ATOM   2810 HD23 LEU A 831      65.400  44.220  63.850  1.00  0.00           H
ATOM   2811  C   LEU A 831      67.450  46.040  60.020  1.00  0.00           C
ATOM   2812  O   LEU A 831      67.320  45.260  59.070  1.00  0.00           O
ATOM   2813  N   PHE A 832      66.800  47.220  60.030  1.00  0.00           N
ATOM   2814  HN  PHE A 832      66.950  47.790  60.830  1.00  0.00           H
ATOM   2815  CA  PHE A 832      65.940  47.810  59.040  1.00  0.00           C
ATOM   2816  HA  PHE A 832      65.120  47.140  58.850  1.00  0.00           H
ATOM   2817  CB  PHE A 832      65.240  49.160  59.630  1.00  0.00           C
ATOM   2818  HB1 PHE A 832      66.010  49.940  59.820  1.00  0.00           H
ATOM   2819  HB2 PHE A 832      64.750  48.880  60.580  1.00  0.00           H
ATOM   2820  CG  PHE A 832      64.250  49.780  58.700  1.00  0.00           C
ATOM   2821  CD1 PHE A 832      64.470  51.050  58.260  1.00  0.00           C
ATOM   2822  HD1 PHE A 832      65.400  51.520  58.540  1.00  0.00           H
ATOM   2823  CE1 PHE A 832      63.520  51.850  57.780  1.00  0.00           C
ATOM   2824  HE1 PHE A 832      63.730  52.890  57.600  1.00  0.00           H
ATOM   2825  CZ  PHE A 832      62.230  51.320  57.500  1.00  0.00           C
ATOM   2826  HZ  PHE A 832      61.380  51.920  57.210  1.00  0.00           H
ATOM   2827  CD2 PHE A 832      62.950  49.170  58.400  1.00  0.00           C
ATOM   2828  HD2 PHE A 832      62.810  48.160  58.770  1.00  0.00           H
ATOM   2829  CE2 PHE A 832      62.000  49.960  57.810  1.00  0.00           C
ATOM   2830  HE2 PHE A 832      61.050  49.500  57.600  1.00  0.00           H
ATOM   2831  C   PHE A 832      66.580  48.030  57.610  1.00  0.00           C
ATOM   2832  O   PHE A 832      66.170  47.500  56.600  1.00  0.00           O
ATOM   2833  N   PHE A 833      67.630  48.910  57.530  1.00  0.00           N
ATOM   2834  HN  PHE A 833      68.060  49.170  58.390  1.00  0.00           H
ATOM   2835  CA  PHE A 833      68.420  49.230  56.350  1.00  0.00           C
ATOM   2836  HA  PHE A 833      67.730  49.500  55.560  1.00  0.00           H
ATOM   2837  CB  PHE A 833      69.410  50.330  56.630  1.00  0.00           C
ATOM   2838  HB1 PHE A 833      70.020  50.400  55.710  1.00  0.00           H
ATOM   2839  HB2 PHE A 833      70.080  50.140  57.500  1.00  0.00           H
ATOM   2840  CG  PHE A 833      68.660  51.640  56.670  1.00  0.00           C
ATOM   2841  CD1 PHE A 833      67.890  52.100  55.580  1.00  0.00           C
ATOM   2842  HD1 PHE A 833      67.940  51.580  54.630  1.00  0.00           H
ATOM   2843  CE1 PHE A 833      67.050  53.220  55.820  1.00  0.00           C
ATOM   2844  HE1 PHE A 833      66.380  53.580  55.050  1.00  0.00           H
ATOM   2845  CZ  PHE A 833      67.130  53.940  57.060  1.00  0.00           C
ATOM   2846  HZ  PHE A 833      66.580  54.870  57.140  1.00  0.00           H
ATOM   2847  CD2 PHE A 833      68.650  52.300  57.860  1.00  0.00           C
ATOM   2848  HD2 PHE A 833      69.160  51.910  58.730  1.00  0.00           H
ATOM   2849  CE2 PHE A 833      67.900  53.450  58.120  1.00  0.00           C
ATOM   2850  HE2 PHE A 833      67.960  53.960  59.060  1.00  0.00           H
ATOM   2851  C   PHE A 833      69.170  48.000  55.820  1.00  0.00           C
ATOM   2852  O   PHE A 833      69.180  47.810  54.570  1.00  0.00           O
ATOM   2853  N   THR A 834      69.840  47.230  56.680  1.00  0.00           N
ATOM   2854  HN  THR A 834      69.990  47.390  57.660  1.00  0.00           H
ATOM   2855  CA  THR A 834      70.330  45.910  56.300  1.00  0.00           C
ATOM   2856  HA  THR A 834      71.050  45.980  55.500  1.00  0.00           H
ATOM   2857  CB  THR A 834      71.050  45.040  57.400  1.00  0.00           C
ATOM   2858  HB  THR A 834      70.310  44.740  58.190  1.00  0.00           H
ATOM   2859  OG1 THR A 834      71.990  45.850  58.070  1.00  0.00           O
ATOM   2860  HG1 THR A 834      71.410  46.470  58.500  1.00  0.00           H
ATOM   2861  CG2 THR A 834      71.840  43.800  56.920  1.00  0.00           C
ATOM   2862 HG21 THR A 834      72.470  44.180  56.080  1.00  0.00           H
ATOM   2863 HG22 THR A 834      71.250  42.930  56.570  1.00  0.00           H
ATOM   2864 HG23 THR A 834      72.540  43.490  57.730  1.00  0.00           H
ATOM   2865  C   THR A 834      69.280  45.000  55.790  1.00  0.00           C
ATOM   2866  O   THR A 834      69.570  44.270  54.850  1.00  0.00           O
ATOM   2867  N   THR A 835      68.100  44.870  56.410  1.00  0.00           N
ATOM   2868  HN  THR A 835      67.860  45.410  57.200  1.00  0.00           H
ATOM   2869  CA  THR A 835      67.040  44.000  55.880  1.00  0.00           C
ATOM   2870  HA  THR A 835      67.410  43.020  55.640  1.00  0.00           H
ATOM   2871  CB  THR A 835      65.830  43.870  56.790  1.00  0.00           C
ATOM   2872  HB  THR A 835      65.570  44.920  57.070  1.00  0.00           H
ATOM   2873  OG1 THR A 835      66.340  43.200  57.940  1.00  0.00           O
ATOM   2874  HG1 THR A 835      66.900  43.860  58.360  1.00  0.00           H
ATOM   2875  CG2 THR A 835      64.750  43.000  56.240  1.00  0.00           C
ATOM   2876 HG21 THR A 835      65.200  42.000  56.080  1.00  0.00           H
ATOM   2877 HG22 THR A 835      64.250  43.440  55.350  1.00  0.00           H
ATOM   2878 HG23 THR A 835      63.950  42.800  56.980  1.00  0.00           H
ATOM   2879  C   THR A 835      66.670  44.480  54.440  1.00  0.00           C
ATOM   2880  O   THR A 835      66.600  43.680  53.500  1.00  0.00           O
ATOM   2881  N   PHE A 836      66.500  45.770  54.200  1.00  0.00           N
ATOM   2882  HN  PHE A 836      66.570  46.300  55.040  1.00  0.00           H
ATOM   2883  CA  PHE A 836      66.260  46.320  52.900  1.00  0.00           C
ATOM   2884  HA  PHE A 836      65.260  46.030  52.620  1.00  0.00           H
ATOM   2885  CB  PHE A 836      66.000  47.890  52.960  1.00  0.00           C
ATOM   2886  HB1 PHE A 836      66.750  48.400  53.620  1.00  0.00           H
ATOM   2887  HB2 PHE A 836      65.020  47.990  53.480  1.00  0.00           H
ATOM   2888  CG  PHE A 836      65.920  48.580  51.560  1.00  0.00           C
ATOM   2889  CD1 PHE A 836      64.810  48.250  50.680  1.00  0.00           C
ATOM   2890  HD1 PHE A 836      63.930  47.760  51.070  1.00  0.00           H
ATOM   2891  CE1 PHE A 836      64.870  48.610  49.370  1.00  0.00           C
ATOM   2892  HE1 PHE A 836      64.110  48.290  48.660  1.00  0.00           H
ATOM   2893  CZ  PHE A 836      65.900  49.360  48.780  1.00  0.00           C
ATOM   2894  HZ  PHE A 836      65.780  49.650  47.750  1.00  0.00           H
ATOM   2895  CD2 PHE A 836      67.010  49.290  50.990  1.00  0.00           C
ATOM   2896  HD2 PHE A 836      67.870  49.470  51.620  1.00  0.00           H
ATOM   2897  CE2 PHE A 836      66.860  49.830  49.680  1.00  0.00           C
ATOM   2898  HE2 PHE A 836      67.630  50.540  49.410  1.00  0.00           H
ATOM   2899  C   PHE A 836      67.360  45.950  51.950  1.00  0.00           C
ATOM   2900  O   PHE A 836      67.000  45.460  50.960  1.00  0.00           O
ATOM   2901  N   PHE A 837      68.660  46.190  52.370  1.00  0.00           N
ATOM   2902  HN  PHE A 837      68.710  46.620  53.270  1.00  0.00           H
ATOM   2903  CA  PHE A 837      69.880  45.930  51.620  1.00  0.00           C
ATOM   2904  HA  PHE A 837      69.710  46.480  50.720  1.00  0.00           H
ATOM   2905  CB  PHE A 837      71.220  46.290  52.350  1.00  0.00           C
ATOM   2906  HB1 PHE A 837      71.170  45.880  53.370  1.00  0.00           H
ATOM   2907  HB2 PHE A 837      71.340  47.400  52.470  1.00  0.00           H
ATOM   2908  CG  PHE A 837      72.570  45.860  51.790  1.00  0.00           C
ATOM   2909  CD1 PHE A 837      73.690  45.690  52.670  1.00  0.00           C
ATOM   2910  HD1 PHE A 837      73.580  45.850  53.730  1.00  0.00           H
ATOM   2911  CE1 PHE A 837      74.930  45.270  52.050  1.00  0.00           C
ATOM   2912  HE1 PHE A 837      75.750  45.030  52.700  1.00  0.00           H
ATOM   2913  CZ  PHE A 837      75.110  45.220  50.670  1.00  0.00           C
ATOM   2914  HZ  PHE A 837      76.000  44.960  50.120  1.00  0.00           H
ATOM   2915  CD2 PHE A 837      72.850  45.930  50.370  1.00  0.00           C
ATOM   2916  HD2 PHE A 837      72.050  46.130  49.660  1.00  0.00           H
ATOM   2917  CE2 PHE A 837      74.050  45.490  49.850  1.00  0.00           C
ATOM   2918  HE2 PHE A 837      74.110  45.450  48.770  1.00  0.00           H
ATOM   2919  C   PHE A 837      69.920  44.380  51.250  1.00  0.00           C
ATOM   2920  O   PHE A 837      70.120  43.980  50.110  1.00  0.00           O
ATOM   2921  N   LEU A 838      69.700  43.420  52.210  1.00  0.00           N
ATOM   2922  HN  LEU A 838      69.440  43.700  53.130  1.00  0.00           H
ATOM   2923  CA  LEU A 838      69.740  42.030  51.860  1.00  0.00           C
ATOM   2924  HA  LEU A 838      70.710  41.830  51.450  1.00  0.00           H
ATOM   2925  CB  LEU A 838      69.480  41.280  53.190  1.00  0.00           C
ATOM   2926  HB1 LEU A 838      68.480  41.620  53.510  1.00  0.00           H
ATOM   2927  HB2 LEU A 838      70.230  41.580  53.950  1.00  0.00           H
ATOM   2928  CG  LEU A 838      69.550  39.810  53.090  1.00  0.00           C
ATOM   2929  HG  LEU A 838      68.650  39.440  52.560  1.00  0.00           H
ATOM   2930  CD1 LEU A 838      70.770  39.270  52.270  1.00  0.00           C
ATOM   2931 HD11 LEU A 838      71.670  39.860  52.530  1.00  0.00           H
ATOM   2932 HD12 LEU A 838      70.520  39.320  51.180  1.00  0.00           H
ATOM   2933 HD13 LEU A 838      71.050  38.220  52.550  1.00  0.00           H
ATOM   2934  CD2 LEU A 838      69.580  39.150  54.500  1.00  0.00           C
ATOM   2935 HD21 LEU A 838      68.870  39.590  55.230  1.00  0.00           H
ATOM   2936 HD22 LEU A 838      70.540  39.410  54.990  1.00  0.00           H
ATOM   2937 HD23 LEU A 838      69.440  38.040  54.410  1.00  0.00           H
ATOM   2938  C   LEU A 838      68.760  41.450  50.850  1.00  0.00           C
ATOM   2939  O   LEU A 838      69.110  40.880  49.790  1.00  0.00           O
ATOM   2940  N   SER A 839      67.490  41.900  51.070  1.00  0.00           N
ATOM   2941  HN  SER A 839      67.310  42.380  51.920  1.00  0.00           H
ATOM   2942  CA  SER A 839      66.420  41.540  50.190  1.00  0.00           C
ATOM   2943  HA  SER A 839      66.390  40.460  50.160  1.00  0.00           H
ATOM   2944  CB  SER A 839      65.010  41.970  50.720  1.00  0.00           C
ATOM   2945  HB1 SER A 839      64.920  41.330  51.610  1.00  0.00           H
ATOM   2946  HB2 SER A 839      64.200  41.770  49.990  1.00  0.00           H
ATOM   2947  OG  SER A 839      64.960  43.340  51.180  1.00  0.00           O
ATOM   2948  HG1 SER A 839      65.660  43.530  51.810  1.00  0.00           H
ATOM   2949  C   SER A 839      66.450  42.080  48.720  1.00  0.00           C
ATOM   2950  O   SER A 839      66.420  41.320  47.700  1.00  0.00           O
ATOM   2951  N   SER A 840      66.760  43.380  48.660  1.00  0.00           N
ATOM   2952  HN  SER A 840      66.670  43.960  49.470  1.00  0.00           H
ATOM   2953  CA  SER A 840      67.000  44.090  47.390  1.00  0.00           C
ATOM   2954  HA  SER A 840      66.170  43.890  46.750  1.00  0.00           H
ATOM   2955  CB  SER A 840      67.240  45.610  47.620  1.00  0.00           C
ATOM   2956  HB1 SER A 840      67.460  46.160  46.690  1.00  0.00           H
ATOM   2957  HB2 SER A 840      68.130  45.760  48.280  1.00  0.00           H
ATOM   2958  OG  SER A 840      66.140  46.230  48.270  1.00  0.00           O
ATOM   2959  HG1 SER A 840      66.240  46.080  49.210  1.00  0.00           H
ATOM   2960  C   SER A 840      68.130  43.520  46.550  1.00  0.00           C
ATOM   2961  O   SER A 840      68.010  43.160  45.370  1.00  0.00           O
ATOM   2962  N   PHE A 841      69.350  43.400  47.220  1.00  0.00           N
ATOM   2963  HN  PHE A 841      69.330  43.510  48.210  1.00  0.00           H
ATOM   2964  CA  PHE A 841      70.540  42.710  46.660  1.00  0.00           C
ATOM   2965  HA  PHE A 841      70.960  43.250  45.820  1.00  0.00           H
ATOM   2966  CB  PHE A 841      71.710  42.750  47.640  1.00  0.00           C
ATOM   2967  HB1 PHE A 841      71.280  42.530  48.640  1.00  0.00           H
ATOM   2968  HB2 PHE A 841      72.190  43.760  47.670  1.00  0.00           H
ATOM   2969  CG  PHE A 841      72.820  41.740  47.340  1.00  0.00           C
ATOM   2970  CD1 PHE A 841      72.710  40.480  47.940  1.00  0.00           C
ATOM   2971  HD1 PHE A 841      71.800  40.190  48.450  1.00  0.00           H
ATOM   2972  CE1 PHE A 841      73.750  39.540  47.890  1.00  0.00           C
ATOM   2973  HE1 PHE A 841      73.700  38.520  48.250  1.00  0.00           H
ATOM   2974  CZ  PHE A 841      74.950  39.870  47.290  1.00  0.00           C
ATOM   2975  HZ  PHE A 841      75.770  39.170  47.390  1.00  0.00           H
ATOM   2976  CD2 PHE A 841      74.070  42.110  46.780  1.00  0.00           C
ATOM   2977  HD2 PHE A 841      74.250  43.110  46.420  1.00  0.00           H
ATOM   2978  CE2 PHE A 841      75.130  41.190  46.720  1.00  0.00           C
ATOM   2979  HE2 PHE A 841      76.090  41.520  46.350  1.00  0.00           H
ATOM   2980  C   PHE A 841      70.200  41.320  46.150  1.00  0.00           C
ATOM   2981  O   PHE A 841      70.580  40.880  45.060  1.00  0.00           O
ATOM   2982  N   LEU A 842      69.420  40.570  46.890  1.00  0.00           N
ATOM   2983  HN  LEU A 842      69.060  40.950  47.740  1.00  0.00           H
ATOM   2984  CA  LEU A 842      69.050  39.200  46.400  1.00  0.00           C
ATOM   2985  HA  LEU A 842      69.960  38.660  46.140  1.00  0.00           H
ATOM   2986  CB  LEU A 842      68.340  38.400  47.550  1.00  0.00           C
ATOM   2987  HB1 LEU A 842      67.710  37.530  47.240  1.00  0.00           H
ATOM   2988  HB2 LEU A 842      67.620  39.160  47.910  1.00  0.00           H
ATOM   2989  CG  LEU A 842      69.260  37.800  48.610  1.00  0.00           C
ATOM   2990  HG  LEU A 842      69.880  38.670  48.970  1.00  0.00           H
ATOM   2991  CD1 LEU A 842      68.490  37.320  49.910  1.00  0.00           C
ATOM   2992 HD11 LEU A 842      69.140  36.830  50.670  1.00  0.00           H
ATOM   2993 HD12 LEU A 842      67.700  36.650  49.500  1.00  0.00           H
ATOM   2994 HD13 LEU A 842      67.880  38.130  50.360  1.00  0.00           H
ATOM   2995  CD2 LEU A 842      70.230  36.740  48.050  1.00  0.00           C
ATOM   2996 HD21 LEU A 842      70.970  37.260  47.400  1.00  0.00           H
ATOM   2997 HD22 LEU A 842      69.640  36.050  47.400  1.00  0.00           H
ATOM   2998 HD23 LEU A 842      70.710  36.230  48.910  1.00  0.00           H
ATOM   2999  C   LEU A 842      68.180  39.160  45.180  1.00  0.00           C
ATOM   3000  O   LEU A 842      68.310  38.340  44.280  1.00  0.00           O
ATOM   3001  N   LYS A 843      67.230  40.110  45.110  1.00  0.00           N
ATOM   3002  HN  LYS A 843      67.080  40.690  45.900  1.00  0.00           H
ATOM   3003  CA  LYS A 843      66.510  40.300  43.860  1.00  0.00           C
ATOM   3004  HA  LYS A 843      66.100  39.340  43.590  1.00  0.00           H
ATOM   3005  CB  LYS A 843      65.300  41.280  44.290  1.00  0.00           C
ATOM   3006  HB1 LYS A 843      65.690  42.060  44.980  1.00  0.00           H
ATOM   3007  HB2 LYS A 843      64.540  40.660  44.830  1.00  0.00           H
ATOM   3008  CG  LYS A 843      64.650  41.880  43.060  1.00  0.00           C
ATOM   3009  HG1 LYS A 843      65.370  42.300  42.320  1.00  0.00           H
ATOM   3010  HG2 LYS A 843      63.890  42.650  43.310  1.00  0.00           H
ATOM   3011  CD  LYS A 843      63.710  40.850  42.410  1.00  0.00           C
ATOM   3012  HD1 LYS A 843      62.680  40.930  42.840  1.00  0.00           H
ATOM   3013  HD2 LYS A 843      64.040  39.830  42.710  1.00  0.00           H
ATOM   3014  CE  LYS A 843      63.660  40.940  40.860  1.00  0.00           C
ATOM   3015  HE1 LYS A 843      64.590  41.050  40.250  1.00  0.00           H
ATOM   3016  HE2 LYS A 843      63.000  41.820  40.660  1.00  0.00           H
ATOM   3017  NZ  LYS A 843      62.850  39.830  40.330  1.00  0.00           N
ATOM   3018  HZ1 LYS A 843      62.750  39.840  39.300  1.00  0.00           H
ATOM   3019  HZ2 LYS A 843      61.920  39.820  40.800  1.00  0.00           H
ATOM   3020  HZ3 LYS A 843      63.350  38.970  40.630  1.00  0.00           H
ATOM   3021  C   LYS A 843      67.320  40.740  42.650  1.00  0.00           C
ATOM   3022  O   LYS A 843      67.100  40.280  41.550  1.00  0.00           O
ATOM   3023  N   GLN A 844      68.320  41.630  42.860  1.00  0.00           N
ATOM   3024  HN  GLN A 844      68.430  42.080  43.750  1.00  0.00           H
ATOM   3025  CA  GLN A 844      69.280  42.120  41.900  1.00  0.00           C
ATOM   3026  HA  GLN A 844      68.750  42.290  40.970  1.00  0.00           H
ATOM   3027  CB  GLN A 844      69.940  43.470  42.320  1.00  0.00           C
ATOM   3028  HB1 GLN A 844      70.730  43.710  41.570  1.00  0.00           H
ATOM   3029  HB2 GLN A 844      70.360  43.250  43.320  1.00  0.00           H
ATOM   3030  CG  GLN A 844      68.970  44.680  42.410  1.00  0.00           C
ATOM   3031  HG1 GLN A 844      69.430  45.690  42.510  1.00  0.00           H
ATOM   3032  HG2 GLN A 844      68.360  44.680  43.330  1.00  0.00           H
ATOM   3033  CD  GLN A 844      67.970  44.710  41.280  1.00  0.00           C
ATOM   3034  OE1 GLN A 844      67.080  43.940  41.040  1.00  0.00           O
ATOM   3035  NE2 GLN A 844      68.080  45.730  40.470  1.00  0.00           N
ATOM   3036 HE21 GLN A 844      67.340  45.890  39.830  1.00  0.00           H
ATOM   3037 HE22 GLN A 844      68.740  46.470  40.700  1.00  0.00           H
ATOM   3038  C   GLN A 844      70.360  41.000  41.590  1.00  0.00           C
ATOM   3039  O   GLN A 844      71.160  41.070  40.620  1.00  0.00           O
ATOM   3040  N   PHE A 845      70.340  39.780  42.280  1.00  0.00           N
ATOM   3041  HN  PHE A 845      69.670  39.630  43.000  1.00  0.00           H
ATOM   3042  CA  PHE A 845      71.230  38.690  41.960  1.00  0.00           C
ATOM   3043  HA  PHE A 845      72.250  39.030  41.960  1.00  0.00           H
ATOM   3044  CB  PHE A 845      71.150  37.750  43.200  1.00  0.00           C
ATOM   3045  HB1 PHE A 845      70.210  37.150  43.180  1.00  0.00           H
ATOM   3046  HB2 PHE A 845      71.250  38.420  44.070  1.00  0.00           H
ATOM   3047  CG  PHE A 845      72.290  36.720  43.270  1.00  0.00           C
ATOM   3048  CD1 PHE A 845      72.130  35.360  43.550  1.00  0.00           C
ATOM   3049  HD1 PHE A 845      71.120  35.050  43.750  1.00  0.00           H
ATOM   3050  CE1 PHE A 845      73.160  34.470  43.870  1.00  0.00           C
ATOM   3051  HE1 PHE A 845      72.940  33.410  43.860  1.00  0.00           H
ATOM   3052  CZ  PHE A 845      74.490  34.890  43.690  1.00  0.00           C
ATOM   3053  HZ  PHE A 845      75.270  34.140  43.730  1.00  0.00           H
ATOM   3054  CD2 PHE A 845      73.710  37.170  43.240  1.00  0.00           C
ATOM   3055  HD2 PHE A 845      73.980  38.220  43.100  1.00  0.00           H
ATOM   3056  CE2 PHE A 845      74.740  36.220  43.350  1.00  0.00           C
ATOM   3057  HE2 PHE A 845      75.790  36.470  43.220  1.00  0.00           H
ATOM   3058  C   PHE A 845      70.850  37.880  40.760  1.00  0.00           C
ATOM   3059  O   PHE A 845      71.650  37.120  40.240  1.00  0.00           O
ATOM   3060  N   LYS A 846      69.570  37.850  40.220  1.00  0.00           N
ATOM   3061  HN  LYS A 846      69.020  38.620  40.530  1.00  0.00           H
ATOM   3062  CA  LYS A 846      69.030  36.950  39.230  1.00  0.00           C
ATOM   3063  HA  LYS A 846      69.010  36.020  39.780  1.00  0.00           H
ATOM   3064  CB  LYS A 846      67.570  37.400  38.870  1.00  0.00           C
ATOM   3065  HB1 LYS A 846      67.530  38.480  38.590  1.00  0.00           H
ATOM   3066  HB2 LYS A 846      66.930  37.220  39.770  1.00  0.00           H
ATOM   3067  CG  LYS A 846      67.050  36.610  37.630  1.00  0.00           C
ATOM   3068  HG1 LYS A 846      67.480  35.590  37.770  1.00  0.00           H
ATOM   3069  HG2 LYS A 846      67.280  37.030  36.640  1.00  0.00           H
ATOM   3070  CD  LYS A 846      65.560  36.410  37.730  1.00  0.00           C
ATOM   3071  HD1 LYS A 846      65.120  35.930  36.830  1.00  0.00           H
ATOM   3072  HD2 LYS A 846      65.130  37.420  37.900  1.00  0.00           H
ATOM   3073  CE  LYS A 846      64.990  35.670  38.990  1.00  0.00           C
ATOM   3074  HE1 LYS A 846      65.220  36.370  39.820  1.00  0.00           H
ATOM   3075  HE2 LYS A 846      65.530  34.730  39.230  1.00  0.00           H
ATOM   3076  NZ  LYS A 846      63.540  35.460  38.790  1.00  0.00           N
ATOM   3077  HZ1 LYS A 846      63.480  34.870  37.940  1.00  0.00           H
ATOM   3078  HZ2 LYS A 846      63.040  36.360  38.660  1.00  0.00           H
ATOM   3079  HZ3 LYS A 846      63.130  34.890  39.550  1.00  0.00           H
ATOM   3080  C   LYS A 846      69.840  36.760  37.940  1.00  0.00           C
ATOM   3081  O   LYS A 846      70.040  35.600  37.480  1.00  0.00           O
ATOM   3082  N   THR A 847      70.520  37.810  37.470  1.00  0.00           N
ATOM   3083  HN  THR A 847      70.460  38.710  37.890  1.00  0.00           H
ATOM   3084  CA  THR A 847      71.240  37.750  36.300  1.00  0.00           C
ATOM   3085  HA  THR A 847      71.000  36.830  35.800  1.00  0.00           H
ATOM   3086  CB  THR A 847      70.880  38.900  35.320  1.00  0.00           C
ATOM   3087  HB  THR A 847      71.520  38.810  34.420  1.00  0.00           H
ATOM   3088  OG1 THR A 847      71.190  40.210  35.740  1.00  0.00           O
ATOM   3089  HG1 THR A 847      72.130  40.340  35.620  1.00  0.00           H
ATOM   3090  CG2 THR A 847      69.380  38.810  34.880  1.00  0.00           C
ATOM   3091 HG21 THR A 847      69.150  39.760  34.330  1.00  0.00           H
ATOM   3092 HG22 THR A 847      68.710  38.940  35.760  1.00  0.00           H
ATOM   3093 HG23 THR A 847      69.160  37.920  34.250  1.00  0.00           H
ATOM   3094  C   THR A 847      72.710  37.840  36.590  1.00  0.00           C
ATOM   3095  O   THR A 847      73.420  38.080  35.610  1.00  0.00           O
ATOM   3096  N   LYS A 848      73.230  37.670  37.810  1.00  0.00           N
ATOM   3097  HN  LYS A 848      72.590  37.380  38.510  1.00  0.00           H
ATOM   3098  CA  LYS A 848      74.670  37.960  38.080  1.00  0.00           C
ATOM   3099  HA  LYS A 848      74.840  38.940  37.630  1.00  0.00           H
ATOM   3100  CB  LYS A 848      74.930  38.230  39.540  1.00  0.00           C
ATOM   3101  HB1 LYS A 848      76.010  38.120  39.780  1.00  0.00           H
ATOM   3102  HB2 LYS A 848      74.430  37.410  40.090  1.00  0.00           H
ATOM   3103  CG  LYS A 848      74.400  39.620  39.960  1.00  0.00           C
ATOM   3104  HG1 LYS A 848      74.520  39.700  41.070  1.00  0.00           H
ATOM   3105  HG2 LYS A 848      73.310  39.680  39.770  1.00  0.00           H
ATOM   3106  CD  LYS A 848      75.110  40.810  39.520  1.00  0.00           C
ATOM   3107  HD1 LYS A 848      75.020  41.020  38.420  1.00  0.00           H
ATOM   3108  HD2 LYS A 848      76.210  40.730  39.660  1.00  0.00           H
ATOM   3109  CE  LYS A 848      74.740  42.080  40.290  1.00  0.00           C
ATOM   3110  HE1 LYS A 848      75.410  42.950  40.120  1.00  0.00           H
ATOM   3111  HE2 LYS A 848      74.770  41.720  41.350  1.00  0.00           H
ATOM   3112  NZ  LYS A 848      73.450  42.540  39.880  1.00  0.00           N
ATOM   3113  HZ1 LYS A 848      73.260  43.490  40.250  1.00  0.00           H
ATOM   3114  HZ2 LYS A 848      72.790  41.780  40.130  1.00  0.00           H
ATOM   3115  HZ3 LYS A 848      73.340  42.630  38.850  1.00  0.00           H
ATOM   3116  C   LYS A 848      75.750  36.930  37.520  1.00  0.00           C
ATOM   3117  O   LYS A 848      75.830  35.850  38.060  1.00  0.00           O
ATOM   3118  N   ARG A 849      76.440  37.310  36.490  1.00  0.00           N
ATOM   3119  HN  ARG A 849      76.340  38.200  36.050  1.00  0.00           H
ATOM   3120  CA  ARG A 849      77.430  36.680  35.720  1.00  0.00           C
ATOM   3121  HA  ARG A 849      76.930  35.980  35.080  1.00  0.00           H
ATOM   3122  CB  ARG A 849      78.200  37.510  34.760  1.00  0.00           C
ATOM   3123  HB1 ARG A 849      79.150  37.020  34.470  1.00  0.00           H
ATOM   3124  HB2 ARG A 849      78.440  38.480  35.250  1.00  0.00           H
ATOM   3125  CG  ARG A 849      77.390  37.830  33.560  1.00  0.00           C
ATOM   3126  HG1 ARG A 849      76.460  38.310  33.950  1.00  0.00           H
ATOM   3127  HG2 ARG A 849      77.120  36.850  33.110  1.00  0.00           H
ATOM   3128  CD  ARG A 849      77.940  38.870  32.610  1.00  0.00           C
ATOM   3129  HD1 ARG A 849      78.260  39.760  33.200  1.00  0.00           H
ATOM   3130  HD2 ARG A 849      77.130  39.230  31.940  1.00  0.00           H
ATOM   3131  NE  ARG A 849      79.040  38.270  31.710  1.00  0.00           N
ATOM   3132  HE  ARG A 849      79.130  37.270  31.580  1.00  0.00           H
ATOM   3133  CZ  ARG A 849      79.800  39.030  30.910  1.00  0.00           C
ATOM   3134  NH1 ARG A 849      79.730  40.310  30.890  1.00  0.00           N
ATOM   3135 HH11 ARG A 849      78.930  40.770  31.290  1.00  0.00           H
ATOM   3136 HH12 ARG A 849      80.200  40.830  30.190  1.00  0.00           H
ATOM   3137  NH2 ARG A 849      80.550  38.440  29.980  1.00  0.00           N
ATOM   3138 HH21 ARG A 849      80.650  37.440  30.020  1.00  0.00           H
ATOM   3139 HH22 ARG A 849      81.140  38.930  29.340  1.00  0.00           H
ATOM   3140  C   ARG A 849      78.460  36.020  36.690  1.00  0.00           C
ATOM   3141  O   ARG A 849      78.600  36.500  37.830  1.00  0.00           O
ATOM   3142  N   TYR A 850      79.190  34.900  36.210  1.00  0.00           N
ATOM   3143  HN  TYR A 850      79.090  34.540  35.280  1.00  0.00           H
ATOM   3144  CA  TYR A 850      79.980  34.030  37.010  1.00  0.00           C
ATOM   3145  HA  TYR A 850      80.590  33.580  36.230  1.00  0.00           H
ATOM   3146  CB  TYR A 850      81.000  34.740  37.860  1.00  0.00           C
ATOM   3147  HB1 TYR A 850      80.510  35.360  38.640  1.00  0.00           H
ATOM   3148  HB2 TYR A 850      81.570  35.450  37.210  1.00  0.00           H
ATOM   3149  CG  TYR A 850      81.900  33.760  38.610  1.00  0.00           C
ATOM   3150  CD1 TYR A 850      82.970  33.090  37.940  1.00  0.00           C
ATOM   3151  HD1 TYR A 850      83.190  33.140  36.880  1.00  0.00           H
ATOM   3152  CE1 TYR A 850      83.820  32.190  38.630  1.00  0.00           C
ATOM   3153  HE1 TYR A 850      84.550  31.600  38.100  1.00  0.00           H
ATOM   3154  CZ  TYR A 850      83.600  31.870  39.950  1.00  0.00           C
ATOM   3155  OH  TYR A 850      84.550  31.130  40.720  1.00  0.00           O
ATOM   3156  HH  TYR A 850      85.030  30.560  40.100  1.00  0.00           H
ATOM   3157  CD2 TYR A 850      81.810  33.510  40.000  1.00  0.00           C
ATOM   3158  HD2 TYR A 850      81.030  33.970  40.600  1.00  0.00           H
ATOM   3159  CE2 TYR A 850      82.600  32.530  40.570  1.00  0.00           C
ATOM   3160  HE2 TYR A 850      82.460  32.220  41.600  1.00  0.00           H
ATOM   3161  C   TYR A 850      79.230  32.850  37.700  1.00  0.00           C
ATOM   3162  O   TYR A 850      79.330  31.680  37.360  1.00  0.00           O
ATOM   3163  N   PHE A 851      78.480  33.210  38.760  1.00  0.00           N
ATOM   3164  HN  PHE A 851      78.400  34.190  38.900  1.00  0.00           H
ATOM   3165  CA  PHE A 851      77.780  32.300  39.750  1.00  0.00           C
ATOM   3166  HA  PHE A 851      78.500  31.710  40.300  1.00  0.00           H
ATOM   3167  CB  PHE A 851      77.030  33.350  40.740  1.00  0.00           C
ATOM   3168  HB1 PHE A 851      76.340  32.860  41.450  1.00  0.00           H
ATOM   3169  HB2 PHE A 851      76.390  34.040  40.160  1.00  0.00           H
ATOM   3170  CG  PHE A 851      78.020  34.150  41.520  1.00  0.00           C
ATOM   3171  CD1 PHE A 851      78.320  35.450  41.170  1.00  0.00           C
ATOM   3172  HD1 PHE A 851      77.740  35.830  40.340  1.00  0.00           H
ATOM   3173  CE1 PHE A 851      79.190  36.170  41.880  1.00  0.00           C
ATOM   3174  HE1 PHE A 851      79.490  37.190  41.680  1.00  0.00           H
ATOM   3175  CZ  PHE A 851      79.840  35.650  43.000  1.00  0.00           C
ATOM   3176  HZ  PHE A 851      80.540  36.240  43.580  1.00  0.00           H
ATOM   3177  CD2 PHE A 851      78.630  33.590  42.600  1.00  0.00           C
ATOM   3178  HD2 PHE A 851      78.510  32.520  42.760  1.00  0.00           H
ATOM   3179  CE2 PHE A 851      79.450  34.330  43.410  1.00  0.00           C
ATOM   3180  HE2 PHE A 851      79.870  33.870  44.290  1.00  0.00           H
ATOM   3181  C   PHE A 851      76.790  31.440  39.010  1.00  0.00           C
ATOM   3182  O   PHE A 851      76.080  31.900  38.120  1.00  0.00           O
ATOM   3183  N   PRO A 852      76.740  30.070  39.200  1.00  0.00           N
ATOM   3184  CD  PRO A 852      77.830  29.390  39.890  1.00  0.00           C
ATOM   3185  HD1 PRO A 852      77.960  29.730  40.940  1.00  0.00           H
ATOM   3186  HD2 PRO A 852      78.790  29.660  39.410  1.00  0.00           H
ATOM   3187  CA  PRO A 852      75.840  29.160  38.500  1.00  0.00           C
ATOM   3188  HA  PRO A 852      76.330  28.970  37.560  1.00  0.00           H
ATOM   3189  CB  PRO A 852      76.050  27.870  39.340  1.00  0.00           C
ATOM   3190  HB1 PRO A 852      75.640  27.010  38.760  1.00  0.00           H
ATOM   3191  HB2 PRO A 852      75.590  27.990  40.350  1.00  0.00           H
ATOM   3192  CG  PRO A 852      77.520  27.900  39.740  1.00  0.00           C
ATOM   3193  HG1 PRO A 852      77.870  27.140  40.470  1.00  0.00           H
ATOM   3194  HG2 PRO A 852      78.010  27.730  38.750  1.00  0.00           H
ATOM   3195  C   PRO A 852      74.400  29.600  38.310  1.00  0.00           C
ATOM   3196  O   PRO A 852      73.870  30.150  39.300  1.00  0.00           O
ATOM   3197  N   THR A 853      73.750  29.360  37.150  1.00  0.00           N
ATOM   3198  HN  THR A 853      74.170  28.740  36.500  1.00  0.00           H
ATOM   3199  CA  THR A 853      72.540  30.110  36.680  1.00  0.00           C
ATOM   3200  HA  THR A 853      72.770  31.150  36.880  1.00  0.00           H
ATOM   3201  CB  THR A 853      72.350  29.830  35.210  1.00  0.00           C
ATOM   3202  HB  THR A 853      71.640  30.590  34.830  1.00  0.00           H
ATOM   3203  OG1 THR A 853      71.650  28.650  34.830  1.00  0.00           O
ATOM   3204  HG1 THR A 853      70.910  29.060  34.380  1.00  0.00           H
ATOM   3205  CG2 THR A 853      73.590  29.840  34.390  1.00  0.00           C
ATOM   3206 HG21 THR A 853      73.360  29.980  33.310  1.00  0.00           H
ATOM   3207 HG22 THR A 853      74.210  28.940  34.560  1.00  0.00           H
ATOM   3208 HG23 THR A 853      74.230  30.690  34.680  1.00  0.00           H
ATOM   3209  C   THR A 853      71.310  29.870  37.400  1.00  0.00           C
ATOM   3210  O   THR A 853      70.640  30.810  37.830  1.00  0.00           O
ATOM   3211  N   LYS A 854      71.060  28.610  37.690  1.00  0.00           N
ATOM   3212  HN  LYS A 854      71.670  27.890  37.390  1.00  0.00           H
ATOM   3213  CA  LYS A 854      69.880  28.170  38.360  1.00  0.00           C
ATOM   3214  HA  LYS A 854      69.170  28.910  38.060  1.00  0.00           H
ATOM   3215  CB  LYS A 854      69.550  26.640  38.020  1.00  0.00           C
ATOM   3216  HB1 LYS A 854      68.510  26.500  38.360  1.00  0.00           H
ATOM   3217  HB2 LYS A 854      70.180  25.990  38.660  1.00  0.00           H
ATOM   3218  CG  LYS A 854      69.620  26.300  36.490  1.00  0.00           C
ATOM   3219  HG1 LYS A 854      69.280  25.250  36.340  1.00  0.00           H
ATOM   3220  HG2 LYS A 854      70.720  26.320  36.290  1.00  0.00           H
ATOM   3221  CD  LYS A 854      68.710  27.280  35.620  1.00  0.00           C
ATOM   3222  HD1 LYS A 854      69.090  27.140  34.590  1.00  0.00           H
ATOM   3223  HD2 LYS A 854      69.040  28.300  35.890  1.00  0.00           H
ATOM   3224  CE  LYS A 854      67.210  27.020  35.800  1.00  0.00           C
ATOM   3225  HE1 LYS A 854      66.840  27.360  36.800  1.00  0.00           H
ATOM   3226  HE2 LYS A 854      67.030  25.920  35.820  1.00  0.00           H
ATOM   3227  NZ  LYS A 854      66.380  27.720  34.860  1.00  0.00           N
ATOM   3228  HZ1 LYS A 854      66.310  27.420  33.860  1.00  0.00           H
ATOM   3229  HZ2 LYS A 854      66.740  28.680  34.690  1.00  0.00           H
ATOM   3230  HZ3 LYS A 854      65.370  27.840  35.120  1.00  0.00           H
ATOM   3231  C   LYS A 854      70.110  28.260  39.930  1.00  0.00           C
ATOM   3232  O   LYS A 854      69.110  28.400  40.710  1.00  0.00           O
ATOM   3233  N   VAL A 855      71.380  28.190  40.390  1.00  0.00           N
ATOM   3234  HN  VAL A 855      72.070  27.860  39.760  1.00  0.00           H
ATOM   3235  CA  VAL A 855      71.740  28.500  41.740  1.00  0.00           C
ATOM   3236  HA  VAL A 855      71.180  27.860  42.400  1.00  0.00           H
ATOM   3237  CB  VAL A 855      73.260  28.080  42.110  1.00  0.00           C
ATOM   3238  HB  VAL A 855      73.950  28.700  41.500  1.00  0.00           H
ATOM   3239  CG1 VAL A 855      73.620  28.340  43.550  1.00  0.00           C
ATOM   3240 HG11 VAL A 855      72.910  27.890  44.270  1.00  0.00           H
ATOM   3241 HG12 VAL A 855      73.640  29.410  43.800  1.00  0.00           H
ATOM   3242 HG13 VAL A 855      74.610  27.870  43.680  1.00  0.00           H
ATOM   3243  CG2 VAL A 855      73.460  26.600  41.780  1.00  0.00           C
ATOM   3244 HG21 VAL A 855      73.280  26.390  40.690  1.00  0.00           H
ATOM   3245 HG22 VAL A 855      72.730  25.920  42.280  1.00  0.00           H
ATOM   3246 HG23 VAL A 855      74.420  26.200  42.180  1.00  0.00           H
ATOM   3247  C   VAL A 855      71.440  29.890  42.220  1.00  0.00           C
ATOM   3248  O   VAL A 855      70.770  30.140  43.240  1.00  0.00           O
ATOM   3249  N   ARG A 856      71.780  30.850  41.350  1.00  0.00           N
ATOM   3250  HN  ARG A 856      72.310  30.580  40.550  1.00  0.00           H
ATOM   3251  CA  ARG A 856      71.540  32.260  41.630  1.00  0.00           C
ATOM   3252  HA  ARG A 856      71.810  32.440  42.660  1.00  0.00           H
ATOM   3253  CB  ARG A 856      72.490  33.180  40.840  1.00  0.00           C
ATOM   3254  HB1 ARG A 856      73.540  32.810  40.890  1.00  0.00           H
ATOM   3255  HB2 ARG A 856      72.370  34.200  41.280  1.00  0.00           H
ATOM   3256  CG  ARG A 856      72.220  33.220  39.320  1.00  0.00           C
ATOM   3257  HG1 ARG A 856      71.140  33.410  39.100  1.00  0.00           H
ATOM   3258  HG2 ARG A 856      72.650  32.310  38.850  1.00  0.00           H
ATOM   3259  CD  ARG A 856      72.990  34.400  38.620  1.00  0.00           C
ATOM   3260  HD1 ARG A 856      74.090  34.410  38.790  1.00  0.00           H
ATOM   3261  HD2 ARG A 856      72.640  35.380  38.980  1.00  0.00           H
ATOM   3262  NE  ARG A 856      72.640  34.220  37.150  1.00  0.00           N
ATOM   3263  HE  ARG A 856      71.750  34.350  36.730  1.00  0.00           H
ATOM   3264  CZ  ARG A 856      73.450  33.850  36.220  1.00  0.00           C
ATOM   3265  NH1 ARG A 856      74.730  33.670  36.360  1.00  0.00           N
ATOM   3266 HH11 ARG A 856      75.120  33.720  37.290  1.00  0.00           H
ATOM   3267 HH12 ARG A 856      75.220  33.790  35.500  1.00  0.00           H
ATOM   3268  NH2 ARG A 856      73.110  33.920  34.910  1.00  0.00           N
ATOM   3269 HH21 ARG A 856      73.840  33.780  34.240  1.00  0.00           H
ATOM   3270 HH22 ARG A 856      72.270  34.360  34.590  1.00  0.00           H
ATOM   3271  C   ARG A 856      70.090  32.770  41.460  1.00  0.00           C
ATOM   3272  O   ARG A 856      69.650  33.630  42.170  1.00  0.00           O
ATOM   3273  N   SER A 857      69.290  32.210  40.510  1.00  0.00           N
ATOM   3274  HN  SER A 857      69.630  31.540  39.870  1.00  0.00           H
ATOM   3275  CA  SER A 857      67.900  32.620  40.300  1.00  0.00           C
ATOM   3276  HA  SER A 857      68.050  33.680  40.380  1.00  0.00           H
ATOM   3277  CB  SER A 857      67.390  32.460  38.910  1.00  0.00           C
ATOM   3278  HB1 SER A 857      68.050  32.960  38.170  1.00  0.00           H
ATOM   3279  HB2 SER A 857      66.360  32.850  38.890  1.00  0.00           H
ATOM   3280  OG  SER A 857      67.340  31.060  38.710  1.00  0.00           O
ATOM   3281  HG1 SER A 857      67.070  31.000  37.790  1.00  0.00           H
ATOM   3282  C   SER A 857      66.940  32.170  41.380  1.00  0.00           C
ATOM   3283  O   SER A 857      65.910  32.760  41.640  1.00  0.00           O
ATOM   3284  N   THR A 858      67.220  30.990  41.950  1.00  0.00           N
ATOM   3285  HN  THR A 858      68.070  30.580  41.610  1.00  0.00           H
ATOM   3286  CA  THR A 858      66.330  30.330  42.970  1.00  0.00           C
ATOM   3287  HA  THR A 858      65.330  30.280  42.560  1.00  0.00           H
ATOM   3288  CB  THR A 858      66.830  28.890  43.240  1.00  0.00           C
ATOM   3289  HB  THR A 858      67.880  28.870  43.580  1.00  0.00           H
ATOM   3290  OG1 THR A 858      66.890  28.120  42.030  1.00  0.00           O
ATOM   3291  HG1 THR A 858      67.750  28.280  41.640  1.00  0.00           H
ATOM   3292  CG2 THR A 858      66.000  28.090  44.250  1.00  0.00           C
ATOM   3293 HG21 THR A 858      66.330  27.060  44.490  1.00  0.00           H
ATOM   3294 HG22 THR A 858      64.930  28.130  43.930  1.00  0.00           H
ATOM   3295 HG23 THR A 858      66.020  28.770  45.130  1.00  0.00           H
ATOM   3296  C   THR A 858      66.220  31.130  44.280  1.00  0.00           C
ATOM   3297  O   THR A 858      65.180  31.490  44.780  1.00  0.00           O
ATOM   3298  N   ILE A 859      67.330  31.660  44.800  1.00  0.00           N
ATOM   3299  HN  ILE A 859      68.210  31.460  44.390  1.00  0.00           H
ATOM   3300  CA  ILE A 859      67.400  32.340  46.020  1.00  0.00           C
ATOM   3301  HA  ILE A 859      66.710  31.950  46.760  1.00  0.00           H
ATOM   3302  CB  ILE A 859      68.790  32.150  46.660  1.00  0.00           C
ATOM   3303  HB  ILE A 859      68.870  32.860  47.510  1.00  0.00           H
ATOM   3304  CG2 ILE A 859      68.730  30.690  47.150  1.00  0.00           C
ATOM   3305 HG21 ILE A 859      69.540  30.400  47.850  1.00  0.00           H
ATOM   3306 HG22 ILE A 859      68.830  30.030  46.270  1.00  0.00           H
ATOM   3307 HG23 ILE A 859      67.900  30.440  47.830  1.00  0.00           H
ATOM   3308  CG1 ILE A 859      69.940  32.530  45.760  1.00  0.00           C
ATOM   3309 HG11 ILE A 859      69.840  33.580  45.430  1.00  0.00           H
ATOM   3310 HG12 ILE A 859      69.810  31.980  44.810  1.00  0.00           H
ATOM   3311  CD  ILE A 859      71.330  32.250  46.380  1.00  0.00           C
ATOM   3312  HD1 ILE A 859      72.170  32.610  45.730  1.00  0.00           H
ATOM   3313  HD2 ILE A 859      71.380  31.140  46.480  1.00  0.00           H
ATOM   3314  HD3 ILE A 859      71.320  32.850  47.320  1.00  0.00           H
ATOM   3315  C   ILE A 859      66.950  33.750  45.920  1.00  0.00           C
ATOM   3316  O   ILE A 859      66.720  34.490  46.890  1.00  0.00           O
ATOM   3317  N   SER A 860      66.970  34.130  44.660  1.00  0.00           N
ATOM   3318  HN  SER A 860      67.110  33.450  43.940  1.00  0.00           H
ATOM   3319  CA  SER A 860      66.480  35.430  44.250  1.00  0.00           C
ATOM   3320  HA  SER A 860      66.930  36.130  44.930  1.00  0.00           H
ATOM   3321  CB  SER A 860      67.070  35.710  42.780  1.00  0.00           C
ATOM   3322  HB1 SER A 860      66.600  34.940  42.110  1.00  0.00           H
ATOM   3323  HB2 SER A 860      68.140  35.410  42.780  1.00  0.00           H
ATOM   3324  OG  SER A 860      66.810  37.050  42.280  1.00  0.00           O
ATOM   3325  HG1 SER A 860      67.510  37.550  42.710  1.00  0.00           H
ATOM   3326  C   SER A 860      64.950  35.460  44.340  1.00  0.00           C
ATOM   3327  O   SER A 860      64.290  36.320  44.820  1.00  0.00           O
ATOM   3328  N   ASP A 861      64.300  34.400  43.850  1.00  0.00           N
ATOM   3329  HN  ASP A 861      64.790  33.740  43.290  1.00  0.00           H
ATOM   3330  CA  ASP A 861      62.870  34.120  43.920  1.00  0.00           C
ATOM   3331  HA  ASP A 861      62.320  35.010  43.640  1.00  0.00           H
ATOM   3332  CB  ASP A 861      62.450  32.960  42.960  1.00  0.00           C
ATOM   3333  HB1 ASP A 861      61.400  32.640  43.040  1.00  0.00           H
ATOM   3334  HB2 ASP A 861      63.260  32.220  43.170  1.00  0.00           H
ATOM   3335  CG  ASP A 861      62.680  33.350  41.480  1.00  0.00           C
ATOM   3336  OD1 ASP A 861      62.560  32.410  40.680  1.00  0.00           O
ATOM   3337  OD2 ASP A 861      62.870  34.580  41.170  1.00  0.00           O
ATOM   3338  C   ASP A 861      62.420  34.030  45.350  1.00  0.00           C
ATOM   3339  O   ASP A 861      61.440  34.650  45.820  1.00  0.00           O
ATOM   3340  N   PHE A 862      63.220  33.290  46.170  1.00  0.00           N
ATOM   3341  HN  PHE A 862      63.790  32.630  45.680  1.00  0.00           H
ATOM   3342  CA  PHE A 862      62.970  33.060  47.530  1.00  0.00           C
ATOM   3343  HA  PHE A 862      61.940  33.180  47.830  1.00  0.00           H
ATOM   3344  CB  PHE A 862      63.480  31.630  47.810  1.00  0.00           C
ATOM   3345  HB1 PHE A 862      63.560  31.510  48.910  1.00  0.00           H
ATOM   3346  HB2 PHE A 862      64.500  31.440  47.420  1.00  0.00           H
ATOM   3347  CG  PHE A 862      62.510  30.620  47.370  1.00  0.00           C
ATOM   3348  CD1 PHE A 862      61.280  30.360  48.060  1.00  0.00           C
ATOM   3349  HD1 PHE A 862      61.080  30.870  48.990  1.00  0.00           H
ATOM   3350  CE1 PHE A 862      60.330  29.450  47.580  1.00  0.00           C
ATOM   3351  HE1 PHE A 862      59.500  29.140  48.180  1.00  0.00           H
ATOM   3352  CZ  PHE A 862      60.610  28.630  46.510  1.00  0.00           C
ATOM   3353  HZ  PHE A 862      59.920  27.880  46.140  1.00  0.00           H
ATOM   3354  CD2 PHE A 862      62.690  29.850  46.150  1.00  0.00           C
ATOM   3355  HD2 PHE A 862      63.610  29.970  45.590  1.00  0.00           H
ATOM   3356  CE2 PHE A 862      61.740  28.930  45.770  1.00  0.00           C
ATOM   3357  HE2 PHE A 862      61.970  28.240  44.980  1.00  0.00           H
ATOM   3358  C   PHE A 862      63.630  34.120  48.390  1.00  0.00           C
ATOM   3359  O   PHE A 862      64.010  33.860  49.550  1.00  0.00           O
ATOM   3360  N   ALA A 863      63.890  35.330  47.880  1.00  0.00           N
ATOM   3361  HN  ALA A 863      63.700  35.600  46.940  1.00  0.00           H
ATOM   3362  CA  ALA A 863      64.550  36.410  48.580  1.00  0.00           C
ATOM   3363  HA  ALA A 863      65.540  36.050  48.770  1.00  0.00           H
ATOM   3364  CB  ALA A 863      64.680  37.620  47.660  1.00  0.00           C
ATOM   3365  HB1 ALA A 863      63.710  38.130  47.540  1.00  0.00           H
ATOM   3366  HB2 ALA A 863      65.170  37.270  46.730  1.00  0.00           H
ATOM   3367  HB3 ALA A 863      65.380  38.440  47.950  1.00  0.00           H
ATOM   3368  C   ALA A 863      63.990  36.900  49.930  1.00  0.00           C
ATOM   3369  O   ALA A 863      64.790  37.060  50.840  1.00  0.00           O
ATOM   3370  N   VAL A 864      62.670  37.240  50.040  1.00  0.00           N
ATOM   3371  HN  VAL A 864      62.120  36.940  49.270  1.00  0.00           H
ATOM   3372  CA  VAL A 864      61.950  37.600  51.310  1.00  0.00           C
ATOM   3373  HA  VAL A 864      62.430  38.440  51.810  1.00  0.00           H
ATOM   3374  CB  VAL A 864      60.480  38.070  51.090  1.00  0.00           C
ATOM   3375  HB  VAL A 864      60.030  37.330  50.400  1.00  0.00           H
ATOM   3376  CG1 VAL A 864      59.690  38.180  52.380  1.00  0.00           C
ATOM   3377 HG11 VAL A 864      58.770  38.790  52.220  1.00  0.00           H
ATOM   3378 HG12 VAL A 864      60.390  38.560  53.160  1.00  0.00           H
ATOM   3379 HG13 VAL A 864      59.340  37.220  52.800  1.00  0.00           H
ATOM   3380  CG2 VAL A 864      60.420  39.420  50.390  1.00  0.00           C
ATOM   3381 HG21 VAL A 864      60.790  40.250  51.030  1.00  0.00           H
ATOM   3382 HG22 VAL A 864      59.350  39.690  50.390  1.00  0.00           H
ATOM   3383 HG23 VAL A 864      60.990  39.450  49.430  1.00  0.00           H
ATOM   3384  C   VAL A 864      62.000  36.540  52.340  1.00  0.00           C
ATOM   3385  O   VAL A 864      62.350  36.860  53.470  1.00  0.00           O
ATOM   3386  N   PHE A 865      61.760  35.220  51.950  1.00  0.00           N
ATOM   3387  HN  PHE A 865      61.530  35.080  50.980  1.00  0.00           H
ATOM   3388  CA  PHE A 865      61.930  34.030  52.730  1.00  0.00           C
ATOM   3389  HA  PHE A 865      61.320  34.280  53.580  1.00  0.00           H
ATOM   3390  CB  PHE A 865      61.420  32.730  52.070  1.00  0.00           C
ATOM   3391  HB1 PHE A 865      61.860  32.610  51.050  1.00  0.00           H
ATOM   3392  HB2 PHE A 865      60.310  32.800  52.040  1.00  0.00           H
ATOM   3393  CG  PHE A 865      61.860  31.500  52.960  1.00  0.00           C
ATOM   3394  CD1 PHE A 865      61.410  31.560  54.270  1.00  0.00           C
ATOM   3395  HD1 PHE A 865      60.790  32.410  54.550  1.00  0.00           H
ATOM   3396  CE1 PHE A 865      61.660  30.500  55.160  1.00  0.00           C
ATOM   3397  HE1 PHE A 865      61.240  30.530  56.160  1.00  0.00           H
ATOM   3398  CZ  PHE A 865      62.430  29.400  54.710  1.00  0.00           C
ATOM   3399  HZ  PHE A 865      62.740  28.620  55.380  1.00  0.00           H
ATOM   3400  CD2 PHE A 865      62.510  30.360  52.490  1.00  0.00           C
ATOM   3401  HD2 PHE A 865      62.560  30.170  51.430  1.00  0.00           H
ATOM   3402  CE2 PHE A 865      62.870  29.310  53.400  1.00  0.00           C
ATOM   3403  HE2 PHE A 865      63.410  28.490  52.940  1.00  0.00           H
ATOM   3404  C   PHE A 865      63.410  33.890  53.260  1.00  0.00           C
ATOM   3405  O   PHE A 865      63.690  33.650  54.450  1.00  0.00           O
ATOM   3406  N   LEU A 866      64.370  34.000  52.320  1.00  0.00           N
ATOM   3407  HN  LEU A 866      64.090  33.980  51.360  1.00  0.00           H
ATOM   3408  CA  LEU A 866      65.790  33.920  52.670  1.00  0.00           C
ATOM   3409  HA  LEU A 866      65.990  33.010  53.230  1.00  0.00           H
ATOM   3410  CB  LEU A 866      66.590  33.750  51.330  1.00  0.00           C
ATOM   3411  HB1 LEU A 866      66.310  34.580  50.640  1.00  0.00           H
ATOM   3412  HB2 LEU A 866      66.300  32.730  51.030  1.00  0.00           H
ATOM   3413  CG  LEU A 866      68.060  33.790  51.590  1.00  0.00           C
ATOM   3414  HG  LEU A 866      68.320  34.750  52.050  1.00  0.00           H
ATOM   3415  CD1 LEU A 866      68.570  32.560  52.380  1.00  0.00           C
ATOM   3416 HD11 LEU A 866      68.140  32.520  53.390  1.00  0.00           H
ATOM   3417 HD12 LEU A 866      69.680  32.570  52.490  1.00  0.00           H
ATOM   3418 HD13 LEU A 866      68.310  31.700  51.720  1.00  0.00           H
ATOM   3419  CD2 LEU A 866      68.760  33.690  50.230  1.00  0.00           C
ATOM   3420 HD21 LEU A 866      69.830  33.930  50.400  1.00  0.00           H
ATOM   3421 HD22 LEU A 866      68.420  34.510  49.580  1.00  0.00           H
ATOM   3422 HD23 LEU A 866      68.590  32.680  49.780  1.00  0.00           H
ATOM   3423  C   LEU A 866      66.250  35.020  53.650  1.00  0.00           C
ATOM   3424  O   LEU A 866      66.890  34.830  54.670  1.00  0.00           O
ATOM   3425  N   THR A 867      65.840  36.290  53.320  1.00  0.00           N
ATOM   3426  HN  THR A 867      65.510  36.450  52.410  1.00  0.00           H
ATOM   3427  CA  THR A 867      66.060  37.450  54.110  1.00  0.00           C
ATOM   3428  HA  THR A 867      67.100  37.620  54.320  1.00  0.00           H
ATOM   3429  CB  THR A 867      65.440  38.660  53.470  1.00  0.00           C
ATOM   3430  HB  THR A 867      64.360  38.500  53.290  1.00  0.00           H
ATOM   3431  OG1 THR A 867      66.110  38.900  52.240  1.00  0.00           O
ATOM   3432  HG1 THR A 867      65.840  38.210  51.620  1.00  0.00           H
ATOM   3433  CG2 THR A 867      65.580  39.950  54.390  1.00  0.00           C
ATOM   3434 HG21 THR A 867      65.150  39.920  55.420  1.00  0.00           H
ATOM   3435 HG22 THR A 867      65.010  40.740  53.860  1.00  0.00           H
ATOM   3436 HG23 THR A 867      66.630  40.310  54.460  1.00  0.00           H
ATOM   3437  C   THR A 867      65.500  37.330  55.520  1.00  0.00           C
ATOM   3438  O   THR A 867      66.180  37.700  56.480  1.00  0.00           O
ATOM   3439  N   ILE A 868      64.330  36.710  55.720  1.00  0.00           N
ATOM   3440  HN  ILE A 868      63.760  36.480  54.920  1.00  0.00           H
ATOM   3441  CA  ILE A 868      63.790  36.350  57.020  1.00  0.00           C
ATOM   3442  HA  ILE A 868      63.890  37.260  57.610  1.00  0.00           H
ATOM   3443  CB  ILE A 868      62.350  36.010  56.980  1.00  0.00           C
ATOM   3444  HB  ILE A 868      62.160  35.280  56.160  1.00  0.00           H
ATOM   3445  CG2 ILE A 868      61.950  35.260  58.280  1.00  0.00           C
ATOM   3446 HG21 ILE A 868      60.850  35.060  58.280  1.00  0.00           H
ATOM   3447 HG22 ILE A 868      62.190  35.850  59.190  1.00  0.00           H
ATOM   3448 HG23 ILE A 868      62.460  34.280  58.350  1.00  0.00           H
ATOM   3449  CG1 ILE A 868      61.390  37.190  56.590  1.00  0.00           C
ATOM   3450 HG11 ILE A 868      61.700  37.500  55.570  1.00  0.00           H
ATOM   3451 HG12 ILE A 868      61.620  38.010  57.310  1.00  0.00           H
ATOM   3452  CD  ILE A 868      59.900  36.910  56.490  1.00  0.00           C
ATOM   3453  HD1 ILE A 868      59.730  36.030  55.840  1.00  0.00           H
ATOM   3454  HD2 ILE A 868      59.360  37.820  56.150  1.00  0.00           H
ATOM   3455  HD3 ILE A 868      59.550  36.770  57.540  1.00  0.00           H
ATOM   3456  C   ILE A 868      64.650  35.270  57.730  1.00  0.00           C
ATOM   3457  O   ILE A 868      64.960  35.380  58.910  1.00  0.00           O
ATOM   3458  N   VAL A 869      65.050  34.070  57.110  1.00  0.00           N
ATOM   3459  HN  VAL A 869      64.750  33.790  56.200  1.00  0.00           H
ATOM   3460  CA  VAL A 869      65.960  33.090  57.720  1.00  0.00           C
ATOM   3461  HA  VAL A 869      65.450  32.850  58.640  1.00  0.00           H
ATOM   3462  CB  VAL A 869      66.150  31.950  56.730  1.00  0.00           C
ATOM   3463  HB  VAL A 869      66.420  32.320  55.720  1.00  0.00           H
ATOM   3464  CG1 VAL A 869      67.330  30.960  57.150  1.00  0.00           C
ATOM   3465 HG11 VAL A 869      68.270  31.530  57.280  1.00  0.00           H
ATOM   3466 HG12 VAL A 869      67.310  30.240  56.280  1.00  0.00           H
ATOM   3467 HG13 VAL A 869      67.030  30.440  58.090  1.00  0.00           H
ATOM   3468  CG2 VAL A 869      64.790  31.180  56.500  1.00  0.00           C
ATOM   3469 HG21 VAL A 869      64.490  30.930  57.540  1.00  0.00           H
ATOM   3470 HG22 VAL A 869      64.900  30.180  56.020  1.00  0.00           H
ATOM   3471 HG23 VAL A 869      64.020  31.850  56.060  1.00  0.00           H
ATOM   3472  C   VAL A 869      67.360  33.610  58.140  1.00  0.00           C
ATOM   3473  O   VAL A 869      67.860  33.360  59.250  1.00  0.00           O
ATOM   3474  N   ILE A 870      68.060  34.410  57.250  1.00  0.00           N
ATOM   3475  HN  ILE A 870      67.660  34.530  56.350  1.00  0.00           H
ATOM   3476  CA  ILE A 870      69.330  35.040  57.570  1.00  0.00           C
ATOM   3477  HA  ILE A 870      70.020  34.260  57.860  1.00  0.00           H
ATOM   3478  CB  ILE A 870      69.900  35.650  56.270  1.00  0.00           C
ATOM   3479  HB  ILE A 870      69.150  36.310  55.780  1.00  0.00           H
ATOM   3480  CG2 ILE A 870      71.110  36.460  56.750  1.00  0.00           C
ATOM   3481 HG21 ILE A 870      71.780  35.870  57.420  1.00  0.00           H
ATOM   3482 HG22 ILE A 870      70.780  37.270  57.450  1.00  0.00           H
ATOM   3483 HG23 ILE A 870      71.650  36.890  55.880  1.00  0.00           H
ATOM   3484  CG1 ILE A 870      70.220  34.550  55.330  1.00  0.00           C
ATOM   3485 HG11 ILE A 870      69.320  33.990  55.000  1.00  0.00           H
ATOM   3486 HG12 ILE A 870      70.760  33.700  55.820  1.00  0.00           H
ATOM   3487  CD  ILE A 870      70.970  35.010  54.080  1.00  0.00           C
ATOM   3488  HD1 ILE A 870      71.250  34.130  53.460  1.00  0.00           H
ATOM   3489  HD2 ILE A 870      71.840  35.660  54.310  1.00  0.00           H
ATOM   3490  HD3 ILE A 870      70.250  35.560  53.430  1.00  0.00           H
ATOM   3491  C   ILE A 870      69.140  35.950  58.740  1.00  0.00           C
ATOM   3492  O   ILE A 870      69.940  36.000  59.640  1.00  0.00           O
ATOM   3493  N   MET A 871      68.070  36.760  58.770  1.00  0.00           N
ATOM   3494  HN  MET A 871      67.280  36.730  58.150  1.00  0.00           H
ATOM   3495  CA  MET A 871      67.860  37.700  59.810  1.00  0.00           C
ATOM   3496  HA  MET A 871      68.750  38.260  60.030  1.00  0.00           H
ATOM   3497  CB  MET A 871      66.700  38.670  59.480  1.00  0.00           C
ATOM   3498  HB1 MET A 871      66.400  39.240  60.380  1.00  0.00           H
ATOM   3499  HB2 MET A 871      65.830  38.120  59.060  1.00  0.00           H
ATOM   3500  CG  MET A 871      67.190  39.680  58.400  1.00  0.00           C
ATOM   3501  HG1 MET A 871      66.310  40.130  57.880  1.00  0.00           H
ATOM   3502  HG2 MET A 871      67.860  39.130  57.710  1.00  0.00           H
ATOM   3503  SD  MET A 871      68.260  40.920  59.090  1.00  0.00           S
ATOM   3504  CE  MET A 871      69.160  41.360  57.510  1.00  0.00           C
ATOM   3505  HE1 MET A 871      68.440  41.320  56.680  1.00  0.00           H
ATOM   3506  HE2 MET A 871      69.910  40.570  57.300  1.00  0.00           H
ATOM   3507  HE3 MET A 871      69.730  42.300  57.610  1.00  0.00           H
ATOM   3508  C   MET A 871      67.620  37.030  61.120  1.00  0.00           C
ATOM   3509  O   MET A 871      68.330  37.300  62.080  1.00  0.00           O
ATOM   3510  N   VAL A 872      66.760  35.990  61.240  1.00  0.00           N
ATOM   3511  HN  VAL A 872      66.220  35.760  60.440  1.00  0.00           H
ATOM   3512  CA  VAL A 872      66.680  35.190  62.450  1.00  0.00           C
ATOM   3513  HA  VAL A 872      66.430  35.870  63.240  1.00  0.00           H
ATOM   3514  CB  VAL A 872      65.560  34.080  62.320  1.00  0.00           C
ATOM   3515  HB  VAL A 872      65.650  33.430  61.420  1.00  0.00           H
ATOM   3516  CG1 VAL A 872      65.560  33.170  63.610  1.00  0.00           C
ATOM   3517 HG11 VAL A 872      65.590  33.870  64.480  1.00  0.00           H
ATOM   3518 HG12 VAL A 872      66.440  32.490  63.550  1.00  0.00           H
ATOM   3519 HG13 VAL A 872      64.620  32.580  63.670  1.00  0.00           H
ATOM   3520  CG2 VAL A 872      64.170  34.800  62.230  1.00  0.00           C
ATOM   3521 HG21 VAL A 872      63.450  34.020  61.870  1.00  0.00           H
ATOM   3522 HG22 VAL A 872      63.990  35.650  61.540  1.00  0.00           H
ATOM   3523 HG23 VAL A 872      63.840  35.220  63.200  1.00  0.00           H
ATOM   3524  C   VAL A 872      67.990  34.500  62.890  1.00  0.00           C
ATOM   3525  O   VAL A 872      68.320  34.650  64.060  1.00  0.00           O
ATOM   3526  N   THR A 873      68.720  33.830  61.980  1.00  0.00           N
ATOM   3527  HN  THR A 873      68.510  34.000  61.010  1.00  0.00           H
ATOM   3528  CA  THR A 873      69.960  33.180  62.350  1.00  0.00           C
ATOM   3529  HA  THR A 873      69.760  32.450  63.130  1.00  0.00           H
ATOM   3530  CB  THR A 873      70.630  32.520  61.110  1.00  0.00           C
ATOM   3531  HB  THR A 873      70.820  33.370  60.410  1.00  0.00           H
ATOM   3532  OG1 THR A 873      69.720  31.720  60.490  1.00  0.00           O
ATOM   3533  HG1 THR A 873      68.990  32.250  60.170  1.00  0.00           H
ATOM   3534  CG2 THR A 873      71.950  31.730  61.390  1.00  0.00           C
ATOM   3535 HG21 THR A 873      72.800  32.420  61.560  1.00  0.00           H
ATOM   3536 HG22 THR A 873      72.340  31.230  60.480  1.00  0.00           H
ATOM   3537 HG23 THR A 873      71.760  30.950  62.160  1.00  0.00           H
ATOM   3538  C   THR A 873      71.010  34.150  62.950  1.00  0.00           C
ATOM   3539  O   THR A 873      71.550  33.870  64.010  1.00  0.00           O
ATOM   3540  N   ILE A 874      71.280  35.320  62.370  1.00  0.00           N
ATOM   3541  HN  ILE A 874      70.770  35.580  61.540  1.00  0.00           H
ATOM   3542  CA  ILE A 874      72.290  36.340  62.720  1.00  0.00           C
ATOM   3543  HA  ILE A 874      73.180  35.790  62.960  1.00  0.00           H
ATOM   3544  CB  ILE A 874      72.800  37.270  61.600  1.00  0.00           C
ATOM   3545  HB  ILE A 874      71.840  37.680  61.240  1.00  0.00           H
ATOM   3546  CG2 ILE A 874      73.660  38.480  62.000  1.00  0.00           C
ATOM   3547 HG21 ILE A 874      74.550  38.160  62.590  1.00  0.00           H
ATOM   3548 HG22 ILE A 874      73.090  39.260  62.540  1.00  0.00           H
ATOM   3549 HG23 ILE A 874      73.980  39.020  61.090  1.00  0.00           H
ATOM   3550  CG1 ILE A 874      73.390  36.430  60.450  1.00  0.00           C
ATOM   3551 HG11 ILE A 874      72.750  35.550  60.210  1.00  0.00           H
ATOM   3552 HG12 ILE A 874      74.390  36.120  60.820  1.00  0.00           H
ATOM   3553  CD  ILE A 874      73.590  37.310  59.200  1.00  0.00           C
ATOM   3554  HD1 ILE A 874      74.040  36.650  58.430  1.00  0.00           H
ATOM   3555  HD2 ILE A 874      74.350  38.100  59.390  1.00  0.00           H
ATOM   3556  HD3 ILE A 874      72.560  37.650  59.020  1.00  0.00           H
ATOM   3557  C   ILE A 874      71.830  37.070  63.910  1.00  0.00           C
ATOM   3558  O   ILE A 874      72.690  37.320  64.800  1.00  0.00           O
ATOM   3559  N   ASP A 875      70.540  37.410  64.090  1.00  0.00           N
ATOM   3560  HN  ASP A 875      69.820  37.180  63.440  1.00  0.00           H
ATOM   3561  CA  ASP A 875      70.150  38.160  65.300  1.00  0.00           C
ATOM   3562  HA  ASP A 875      70.720  39.080  65.300  1.00  0.00           H
ATOM   3563  CB  ASP A 875      68.750  38.630  65.070  1.00  0.00           C
ATOM   3564  HB1 ASP A 875      68.150  37.790  64.670  1.00  0.00           H
ATOM   3565  HB2 ASP A 875      68.860  39.380  64.250  1.00  0.00           H
ATOM   3566  CG  ASP A 875      68.020  39.460  66.100  1.00  0.00           C
ATOM   3567  OD1 ASP A 875      68.530  40.520  66.530  1.00  0.00           O
ATOM   3568  OD2 ASP A 875      66.920  38.940  66.480  1.00  0.00           O
ATOM   3569  C   ASP A 875      70.290  37.430  66.660  1.00  0.00           C
ATOM   3570  O   ASP A 875      70.540  37.990  67.710  1.00  0.00           O
ATOM   3571  N   TYR A 876      70.170  36.030  66.660  1.00  0.00           N
ATOM   3572  HN  TYR A 876      69.770  35.550  65.890  1.00  0.00           H
ATOM   3573  CA  TYR A 876      70.580  35.280  67.850  1.00  0.00           C
ATOM   3574  HA  TYR A 876      70.050  35.660  68.700  1.00  0.00           H
ATOM   3575  CB  TYR A 876      69.990  33.790  67.590  1.00  0.00           C
ATOM   3576  HB1 TYR A 876      70.220  33.510  66.530  1.00  0.00           H
ATOM   3577  HB2 TYR A 876      68.910  33.810  67.840  1.00  0.00           H
ATOM   3578  CG  TYR A 876      70.620  32.620  68.500  1.00  0.00           C
ATOM   3579  CD1 TYR A 876      71.550  31.760  68.020  1.00  0.00           C
ATOM   3580  HD1 TYR A 876      71.900  31.920  67.010  1.00  0.00           H
ATOM   3581  CE1 TYR A 876      72.030  30.660  68.770  1.00  0.00           C
ATOM   3582  HE1 TYR A 876      72.710  29.970  68.310  1.00  0.00           H
ATOM   3583  CZ  TYR A 876      71.580  30.500  70.080  1.00  0.00           C
ATOM   3584  OH  TYR A 876      71.980  29.410  70.780  1.00  0.00           O
ATOM   3585  HH  TYR A 876      72.530  28.860  70.210  1.00  0.00           H
ATOM   3586  CD2 TYR A 876      70.170  32.450  69.830  1.00  0.00           C
ATOM   3587  HD2 TYR A 876      69.450  33.090  70.320  1.00  0.00           H
ATOM   3588  CE2 TYR A 876      70.650  31.350  70.640  1.00  0.00           C
ATOM   3589  HE2 TYR A 876      70.470  31.180  71.690  1.00  0.00           H
ATOM   3590  C   TYR A 876      72.150  35.270  68.060  1.00  0.00           C
ATOM   3591  O   TYR A 876      72.530  35.250  69.180  1.00  0.00           O
ATOM   3592  N   LEU A 877      73.040  35.250  67.030  1.00  0.00           N
ATOM   3593  HN  LEU A 877      72.710  35.200  66.090  1.00  0.00           H
ATOM   3594  CA  LEU A 877      74.460  35.330  67.250  1.00  0.00           C
ATOM   3595  HA  LEU A 877      74.820  34.570  67.940  1.00  0.00           H
ATOM   3596  CB  LEU A 877      75.170  35.270  65.850  1.00  0.00           C
ATOM   3597  HB1 LEU A 877      76.240  35.540  66.000  1.00  0.00           H
ATOM   3598  HB2 LEU A 877      74.800  36.050  65.150  1.00  0.00           H
ATOM   3599  CG  LEU A 877      75.080  33.900  65.160  1.00  0.00           C
ATOM   3600  HG  LEU A 877      74.010  33.680  64.970  1.00  0.00           H
ATOM   3601  CD1 LEU A 877      75.940  34.020  63.870  1.00  0.00           C
ATOM   3602 HD11 LEU A 877      75.570  34.740  63.110  1.00  0.00           H
ATOM   3603 HD12 LEU A 877      75.900  33.100  63.270  1.00  0.00           H
ATOM   3604 HD13 LEU A 877      77.020  34.190  64.060  1.00  0.00           H
ATOM   3605  CD2 LEU A 877      75.630  32.730  66.010  1.00  0.00           C
ATOM   3606 HD21 LEU A 877      74.790  32.410  66.660  1.00  0.00           H
ATOM   3607 HD22 LEU A 877      76.540  32.970  66.590  1.00  0.00           H
ATOM   3608 HD23 LEU A 877      75.870  31.880  65.330  1.00  0.00           H
ATOM   3609  C   LEU A 877      74.830  36.680  67.790  1.00  0.00           C
ATOM   3610  O   LEU A 877      75.750  36.800  68.540  1.00  0.00           O
ATOM   3611  N   VAL A 878      74.200  37.770  67.280  1.00  0.00           N
ATOM   3612  HN  VAL A 878      73.530  37.660  66.550  1.00  0.00           H
ATOM   3613  CA  VAL A 878      74.230  39.070  67.880  1.00  0.00           C
ATOM   3614  HA  VAL A 878      75.290  39.300  68.000  1.00  0.00           H
ATOM   3615  CB  VAL A 878      73.620  40.200  67.040  1.00  0.00           C
ATOM   3616  HB  VAL A 878      72.570  39.960  66.750  1.00  0.00           H
ATOM   3617  CG1 VAL A 878      73.670  41.650  67.560  1.00  0.00           C
ATOM   3618 HG11 VAL A 878      73.190  41.720  68.550  1.00  0.00           H
ATOM   3619 HG12 VAL A 878      73.230  42.430  66.880  1.00  0.00           H
ATOM   3620 HG13 VAL A 878      74.750  41.940  67.700  1.00  0.00           H
ATOM   3621  CG2 VAL A 878      74.380  40.200  65.740  1.00  0.00           C
ATOM   3622 HG21 VAL A 878      75.220  39.470  65.690  1.00  0.00           H
ATOM   3623 HG22 VAL A 878      74.800  41.220  65.610  1.00  0.00           H
ATOM   3624 HG23 VAL A 878      73.650  39.980  64.930  1.00  0.00           H
ATOM   3625  C   VAL A 878      73.750  39.160  69.320  1.00  0.00           C
ATOM   3626  O   VAL A 878      74.430  39.580  70.220  1.00  0.00           O
ATOM   3627  N   GLY A 879      72.540  38.610  69.600  1.00  0.00           N
ATOM   3628  HN  GLY A 879      71.800  38.380  68.970  1.00  0.00           H
ATOM   3629  CA  GLY A 879      72.050  38.430  71.010  1.00  0.00           C
ATOM   3630  HA1 GLY A 879      72.620  37.690  71.550  1.00  0.00           H
ATOM   3631  HA2 GLY A 879      71.050  38.020  70.930  1.00  0.00           H
ATOM   3632  C   GLY A 879      71.850  39.630  71.820  1.00  0.00           C
ATOM   3633  O   GLY A 879      71.930  39.590  73.040  1.00  0.00           O
ATOM   3634  N   VAL A 880      71.430  40.770  71.200  1.00  0.00           N
ATOM   3635  HN  VAL A 880      71.210  40.730  70.230  1.00  0.00           H
ATOM   3636  CA  VAL A 880      70.990  41.980  71.870  1.00  0.00           C
ATOM   3637  HA  VAL A 880      71.060  41.790  72.930  1.00  0.00           H
ATOM   3638  CB  VAL A 880      71.700  43.220  71.540  1.00  0.00           C
ATOM   3639  HB  VAL A 880      71.660  43.480  70.470  1.00  0.00           H
ATOM   3640  CG1 VAL A 880      71.080  44.440  72.310  1.00  0.00           C
ATOM   3641 HG11 VAL A 880      71.360  45.370  71.760  1.00  0.00           H
ATOM   3642 HG12 VAL A 880      71.510  44.470  73.340  1.00  0.00           H
ATOM   3643 HG13 VAL A 880      69.970  44.460  72.420  1.00  0.00           H
ATOM   3644  CG2 VAL A 880      73.110  42.970  71.990  1.00  0.00           C
ATOM   3645 HG21 VAL A 880      73.830  43.720  71.610  1.00  0.00           H
ATOM   3646 HG22 VAL A 880      73.450  41.970  71.650  1.00  0.00           H
ATOM   3647 HG23 VAL A 880      73.210  43.030  73.100  1.00  0.00           H
ATOM   3648  C   VAL A 880      69.520  42.160  71.550  1.00  0.00           C
ATOM   3649  O   VAL A 880      69.200  42.600  70.430  1.00  0.00           O
ATOM   3650  N   PRO A 881      68.430  41.920  72.370  1.00  0.00           N
ATOM   3651  CD  PRO A 881      68.680  41.130  73.610  1.00  0.00           C
ATOM   3652  HD1 PRO A 881      68.920  41.890  74.380  1.00  0.00           H
ATOM   3653  HD2 PRO A 881      69.550  40.440  73.550  1.00  0.00           H
ATOM   3654  CA  PRO A 881      67.140  41.500  71.930  1.00  0.00           C
ATOM   3655  HA  PRO A 881      67.320  40.610  71.340  1.00  0.00           H
ATOM   3656  CB  PRO A 881      66.380  41.050  73.140  1.00  0.00           C
ATOM   3657  HB1 PRO A 881      65.680  40.240  72.840  1.00  0.00           H
ATOM   3658  HB2 PRO A 881      65.980  41.840  73.800  1.00  0.00           H
ATOM   3659  CG  PRO A 881      67.480  40.360  74.030  1.00  0.00           C
ATOM   3660  HG1 PRO A 881      67.300  40.430  75.120  1.00  0.00           H
ATOM   3661  HG2 PRO A 881      67.520  39.290  73.780  1.00  0.00           H
ATOM   3662  C   PRO A 881      66.380  42.540  71.180  1.00  0.00           C
ATOM   3663  O   PRO A 881      66.100  43.570  71.720  1.00  0.00           O
ATOM   3664  N   SER A 882      66.010  42.220  69.970  1.00  0.00           N
ATOM   3665  HN  SER A 882      66.400  41.390  69.560  1.00  0.00           H
ATOM   3666  CA  SER A 882      65.150  43.100  69.140  1.00  0.00           C
ATOM   3667  HA  SER A 882      65.260  44.130  69.380  1.00  0.00           H
ATOM   3668  CB  SER A 882      65.560  42.950  67.590  1.00  0.00           C
ATOM   3669  HB1 SER A 882      66.580  43.390  67.560  1.00  0.00           H
ATOM   3670  HB2 SER A 882      64.970  43.570  66.890  1.00  0.00           H
ATOM   3671  OG  SER A 882      65.890  41.630  67.140  1.00  0.00           O
ATOM   3672  HG1 SER A 882      66.690  41.600  66.600  1.00  0.00           H
ATOM   3673  C   SER A 882      63.740  42.540  69.320  1.00  0.00           C
ATOM   3674  O   SER A 882      63.620  41.310  69.120  1.00  0.00           O
ATOM   3675  N   PRO A 883      62.710  43.330  69.660  1.00  0.00           N
ATOM   3676  CD  PRO A 883      62.840  44.700  70.300  1.00  0.00           C
ATOM   3677  HD1 PRO A 883      63.050  45.380  69.440  1.00  0.00           H
ATOM   3678  HD2 PRO A 883      63.610  44.740  71.100  1.00  0.00           H
ATOM   3679  CA  PRO A 883      61.310  42.850  69.840  1.00  0.00           C
ATOM   3680  HA  PRO A 883      61.310  42.210  70.700  1.00  0.00           H
ATOM   3681  CB  PRO A 883      60.500  44.180  70.060  1.00  0.00           C
ATOM   3682  HB1 PRO A 883      59.530  43.980  70.570  1.00  0.00           H
ATOM   3683  HB2 PRO A 883      60.350  44.540  69.030  1.00  0.00           H
ATOM   3684  CG  PRO A 883      61.490  45.040  70.910  1.00  0.00           C
ATOM   3685  HG1 PRO A 883      61.340  46.140  70.940  1.00  0.00           H
ATOM   3686  HG2 PRO A 883      61.520  44.640  71.950  1.00  0.00           H
ATOM   3687  C   PRO A 883      60.790  41.950  68.670  1.00  0.00           C
ATOM   3688  O   PRO A 883      61.020  42.270  67.530  1.00  0.00           O
ATOM   3689  N   LYS A 884      60.180  40.800  68.990  1.00  0.00           N
ATOM   3690  HN  LYS A 884      59.920  40.590  69.930  1.00  0.00           H
ATOM   3691  CA  LYS A 884      59.630  39.960  67.990  1.00  0.00           C
ATOM   3692  HA  LYS A 884      60.230  40.180  67.120  1.00  0.00           H
ATOM   3693  CB  LYS A 884      59.840  38.510  68.270  1.00  0.00           C
ATOM   3694  HB1 LYS A 884      59.060  37.910  67.750  1.00  0.00           H
ATOM   3695  HB2 LYS A 884      59.720  38.190  69.330  1.00  0.00           H
ATOM   3696  CG  LYS A 884      61.140  37.930  67.590  1.00  0.00           C
ATOM   3697  HG1 LYS A 884      61.000  38.190  66.530  1.00  0.00           H
ATOM   3698  HG2 LYS A 884      61.260  36.830  67.560  1.00  0.00           H
ATOM   3699  CD  LYS A 884      62.380  38.610  68.090  1.00  0.00           C
ATOM   3700  HD1 LYS A 884      62.470  38.380  69.180  1.00  0.00           H
ATOM   3701  HD2 LYS A 884      62.380  39.720  67.980  1.00  0.00           H
ATOM   3702  CE  LYS A 884      63.680  38.180  67.400  1.00  0.00           C
ATOM   3703  HE1 LYS A 884      63.660  38.280  66.300  1.00  0.00           H
ATOM   3704  HE2 LYS A 884      63.930  37.110  67.570  1.00  0.00           H
ATOM   3705  NZ  LYS A 884      64.750  39.080  67.980  1.00  0.00           N
ATOM   3706  HZ1 LYS A 884      65.540  39.330  67.340  1.00  0.00           H
ATOM   3707  HZ2 LYS A 884      65.090  38.740  68.900  1.00  0.00           H
ATOM   3708  HZ3 LYS A 884      64.320  39.960  68.340  1.00  0.00           H
ATOM   3709  C   LYS A 884      58.120  40.210  67.660  1.00  0.00           C
ATOM   3710  O   LYS A 884      57.250  40.400  68.560  1.00  0.00           O
ATOM   3711  N   LEU A 885      57.800  39.940  66.370  1.00  0.00           N
ATOM   3712  HN  LEU A 885      58.580  39.800  65.750  1.00  0.00           H
ATOM   3713  CA  LEU A 885      56.520  39.860  65.740  1.00  0.00           C
ATOM   3714  HA  LEU A 885      56.120  40.860  65.660  1.00  0.00           H
ATOM   3715  CB  LEU A 885      56.610  39.190  64.320  1.00  0.00           C
ATOM   3716  HB1 LEU A 885      56.700  38.090  64.460  1.00  0.00           H
ATOM   3717  HB2 LEU A 885      57.550  39.480  63.820  1.00  0.00           H
ATOM   3718  CG  LEU A 885      55.440  39.360  63.390  1.00  0.00           C
ATOM   3719  HG  LEU A 885      54.530  38.940  63.860  1.00  0.00           H
ATOM   3720  CD1 LEU A 885      55.180  40.870  63.020  1.00  0.00           C
ATOM   3721 HD11 LEU A 885      54.310  40.840  62.320  1.00  0.00           H
ATOM   3722 HD12 LEU A 885      55.980  41.350  62.410  1.00  0.00           H
ATOM   3723 HD13 LEU A 885      54.920  41.540  63.860  1.00  0.00           H
ATOM   3724  CD2 LEU A 885      55.560  38.510  62.100  1.00  0.00           C
ATOM   3725 HD21 LEU A 885      55.620  37.450  62.430  1.00  0.00           H
ATOM   3726 HD22 LEU A 885      56.440  38.760  61.480  1.00  0.00           H
ATOM   3727 HD23 LEU A 885      54.630  38.650  61.480  1.00  0.00           H
ATOM   3728  C   LEU A 885      55.500  39.120  66.480  1.00  0.00           C
ATOM   3729  O   LEU A 885      55.790  38.130  67.210  1.00  0.00           O
ATOM   3730  N   HSD A 886      54.220  39.490  66.350  1.00  0.00           N
ATOM   3731  HN  HSD A 886      53.970  40.270  65.790  1.00  0.00           H
ATOM   3732  CA  HSD A 886      53.060  38.850  66.990  1.00  0.00           C
ATOM   3733  HA  HSD A 886      53.360  37.960  67.530  1.00  0.00           H
ATOM   3734  CB  HSD A 886      52.470  39.730  68.220  1.00  0.00           C
ATOM   3735  HB1 HSD A 886      51.520  39.370  68.680  1.00  0.00           H
ATOM   3736  HB2 HSD A 886      52.310  40.790  67.930  1.00  0.00           H
ATOM   3737  ND1 HSD A 886      53.560  38.660  70.250  1.00  0.00           N
ATOM   3738  HD1 HSD A 886      52.940  37.880  70.330  1.00  0.00           H
ATOM   3739  CG  HSD A 886      53.440  39.720  69.340  1.00  0.00           C
ATOM   3740  CE1 HSD A 886      54.370  39.100  71.190  1.00  0.00           C
ATOM   3741  HE1 HSD A 886      54.670  38.550  72.090  1.00  0.00           H
ATOM   3742  NE2 HSD A 886      54.710  40.320  71.040  1.00  0.00           N
ATOM   3743  CD2 HSD A 886      54.230  40.730  69.840  1.00  0.00           C
ATOM   3744  HD2 HSD A 886      54.390  41.660  69.330  1.00  0.00           H
ATOM   3745  C   HSD A 886      51.980  38.360  65.940  1.00  0.00           C
ATOM   3746  O   HSD A 886      51.520  39.050  65.030  1.00  0.00           O
ATOM   3747  N   VAL A 887      51.590  37.120  66.100  1.00  0.00           N
ATOM   3748  HN  VAL A 887      51.940  36.490  66.790  1.00  0.00           H
ATOM   3749  CA  VAL A 887      50.590  36.470  65.280  1.00  0.00           C
ATOM   3750  HA  VAL A 887      50.100  37.180  64.630  1.00  0.00           H
ATOM   3751  CB  VAL A 887      51.090  35.300  64.390  1.00  0.00           C
ATOM   3752  HB  VAL A 887      51.350  34.420  65.020  1.00  0.00           H
ATOM   3753  CG1 VAL A 887      50.060  34.790  63.380  1.00  0.00           C
ATOM   3754 HG11 VAL A 887      49.050  34.610  63.790  1.00  0.00           H
ATOM   3755 HG12 VAL A 887      50.530  33.880  62.980  1.00  0.00           H
ATOM   3756 HG13 VAL A 887      50.060  35.550  62.560  1.00  0.00           H
ATOM   3757  CG2 VAL A 887      52.380  35.810  63.730  1.00  0.00           C
ATOM   3758 HG21 VAL A 887      52.220  36.730  63.130  1.00  0.00           H
ATOM   3759 HG22 VAL A 887      52.690  35.050  62.980  1.00  0.00           H
ATOM   3760 HG23 VAL A 887      53.120  36.020  64.540  1.00  0.00           H
ATOM   3761  C   VAL A 887      49.640  36.000  66.360  1.00  0.00           C
ATOM   3762  O   VAL A 887      50.160  35.710  67.450  1.00  0.00           O
ATOM   3763  N   PRO A 888      48.320  35.990  66.210  1.00  0.00           N
ATOM   3764  CD  PRO A 888      47.630  36.870  65.280  1.00  0.00           C
ATOM   3765  HD1 PRO A 888      47.780  36.460  64.260  1.00  0.00           H
ATOM   3766  HD2 PRO A 888      47.840  37.950  65.390  1.00  0.00           H
ATOM   3767  CA  PRO A 888      47.330  35.110  66.800  1.00  0.00           C
ATOM   3768  HA  PRO A 888      47.190  35.530  67.780  1.00  0.00           H
ATOM   3769  CB  PRO A 888      46.030  35.250  66.000  1.00  0.00           C
ATOM   3770  HB1 PRO A 888      45.130  34.900  66.530  1.00  0.00           H
ATOM   3771  HB2 PRO A 888      46.190  34.670  65.080  1.00  0.00           H
ATOM   3772  CG  PRO A 888      46.130  36.760  65.640  1.00  0.00           C
ATOM   3773  HG1 PRO A 888      45.510  37.210  64.840  1.00  0.00           H
ATOM   3774  HG2 PRO A 888      45.850  37.320  66.550  1.00  0.00           H
ATOM   3775  C   PRO A 888      47.780  33.740  67.070  1.00  0.00           C
ATOM   3776  O   PRO A 888      48.520  33.170  66.300  1.00  0.00           O
ATOM   3777  N   GLU A 889      47.500  33.270  68.320  1.00  0.00           N
ATOM   3778  HN  GLU A 889      47.110  33.820  69.060  1.00  0.00           H
ATOM   3779  CA  GLU A 889      48.130  31.990  68.710  1.00  0.00           C
ATOM   3780  HA  GLU A 889      48.700  31.560  67.910  1.00  0.00           H
ATOM   3781  CB  GLU A 889      48.920  32.300  69.990  1.00  0.00           C
ATOM   3782  HB1 GLU A 889      49.290  31.330  70.400  1.00  0.00           H
ATOM   3783  HB2 GLU A 889      48.220  32.700  70.750  1.00  0.00           H
ATOM   3784  CG  GLU A 889      50.120  33.230  69.830  1.00  0.00           C
ATOM   3785  HG1 GLU A 889      49.660  34.220  69.590  1.00  0.00           H
ATOM   3786  HG2 GLU A 889      50.880  32.870  69.100  1.00  0.00           H
ATOM   3787  CD  GLU A 889      50.930  33.450  71.170  1.00  0.00           C
ATOM   3788  OE1 GLU A 889      50.610  32.920  72.260  1.00  0.00           O
ATOM   3789  OE2 GLU A 889      51.930  34.230  71.060  1.00  0.00           O
ATOM   3790  C   GLU A 889      47.050  30.950  69.000  1.00  0.00           C
ATOM   3791  O   GLU A 889      47.370  29.820  69.190  1.00  0.00           O
ATOM   3792  N   LYS A 890      45.810  31.410  69.160  1.00  0.00           N
ATOM   3793  HN  LYS A 890      45.660  32.390  69.000  1.00  0.00           H
ATOM   3794  CA  LYS A 890      44.620  30.650  69.510  1.00  0.00           C
ATOM   3795  HA  LYS A 890      44.620  29.690  69.000  1.00  0.00           H
ATOM   3796  CB  LYS A 890      44.510  30.460  71.060  1.00  0.00           C
ATOM   3797  HB1 LYS A 890      45.300  29.810  71.480  1.00  0.00           H
ATOM   3798  HB2 LYS A 890      43.640  29.810  71.260  1.00  0.00           H
ATOM   3799  CG  LYS A 890      44.530  31.770  71.780  1.00  0.00           C
ATOM   3800  HG1 LYS A 890      43.850  32.550  71.390  1.00  0.00           H
ATOM   3801  HG2 LYS A 890      45.580  32.130  71.710  1.00  0.00           H
ATOM   3802  CD  LYS A 890      44.200  31.630  73.300  1.00  0.00           C
ATOM   3803  HD1 LYS A 890      44.920  30.950  73.790  1.00  0.00           H
ATOM   3804  HD2 LYS A 890      43.170  31.250  73.420  1.00  0.00           H
ATOM   3805  CE  LYS A 890      44.390  33.030  73.990  1.00  0.00           C
ATOM   3806  HE1 LYS A 890      43.880  33.820  73.410  1.00  0.00           H
ATOM   3807  HE2 LYS A 890      45.460  33.230  74.150  1.00  0.00           H
ATOM   3808  NZ  LYS A 890      43.570  33.040  75.250  1.00  0.00           N
ATOM   3809  HZ1 LYS A 890      42.620  32.610  75.190  1.00  0.00           H
ATOM   3810  HZ2 LYS A 890      43.530  34.000  75.650  1.00  0.00           H
ATOM   3811  HZ3 LYS A 890      44.210  32.530  75.900  1.00  0.00           H
ATOM   3812  C   LYS A 890      43.350  31.160  68.960  1.00  0.00           C
ATOM   3813  O   LYS A 890      43.280  32.380  68.720  1.00  0.00           O
ATOM   3814  N   PHE A 891      42.270  30.280  68.720  1.00  0.00           N
ATOM   3815  HN  PHE A 891      42.270  29.320  68.990  1.00  0.00           H
ATOM   3816  CA  PHE A 891      41.100  30.730  67.950  1.00  0.00           C
ATOM   3817  HA  PHE A 891      41.540  31.510  67.330  1.00  0.00           H
ATOM   3818  CB  PHE A 891      40.440  29.650  67.160  1.00  0.00           C
ATOM   3819  HB1 PHE A 891      39.710  30.230  66.570  1.00  0.00           H
ATOM   3820  HB2 PHE A 891      39.880  28.890  67.750  1.00  0.00           H
ATOM   3821  CG  PHE A 891      41.420  28.950  66.310  1.00  0.00           C
ATOM   3822  CD1 PHE A 891      41.810  29.480  65.180  1.00  0.00           C
ATOM   3823  HD1 PHE A 891      41.580  30.510  64.930  1.00  0.00           H
ATOM   3824  CE1 PHE A 891      42.590  28.760  64.240  1.00  0.00           C
ATOM   3825  HE1 PHE A 891      42.750  29.150  63.240  1.00  0.00           H
ATOM   3826  CZ  PHE A 891      43.020  27.510  64.550  1.00  0.00           C
ATOM   3827  HZ  PHE A 891      43.720  27.070  63.850  1.00  0.00           H
ATOM   3828  CD2 PHE A 891      41.850  27.630  66.620  1.00  0.00           C
ATOM   3829  HD2 PHE A 891      41.630  27.160  67.560  1.00  0.00           H
ATOM   3830  CE2 PHE A 891      42.680  26.920  65.750  1.00  0.00           C
ATOM   3831  HE2 PHE A 891      43.180  25.990  65.990  1.00  0.00           H
ATOM   3832  C   PHE A 891      39.960  31.400  68.820  1.00  0.00           C
ATOM   3833  O   PHE A 891      38.900  31.850  68.310  1.00  0.00           O
ATOM   3834  N   GLU A 892      40.190  31.340  70.160  1.00  0.00           N
ATOM   3835  HN  GLU A 892      41.040  30.910  70.450  1.00  0.00           H
ATOM   3836  CA  GLU A 892      39.270  31.800  71.200  1.00  0.00           C
ATOM   3837  HA  GLU A 892      38.350  31.240  71.310  1.00  0.00           H
ATOM   3838  CB  GLU A 892      39.940  31.470  72.530  1.00  0.00           C
ATOM   3839  HB1 GLU A 892      41.050  31.580  72.460  1.00  0.00           H
ATOM   3840  HB2 GLU A 892      39.900  30.360  72.680  1.00  0.00           H
ATOM   3841  CG  GLU A 892      39.370  32.050  73.900  1.00  0.00           C
ATOM   3842  HG1 GLU A 892      38.270  31.900  73.890  1.00  0.00           H
ATOM   3843  HG2 GLU A 892      39.480  33.160  73.880  1.00  0.00           H
ATOM   3844  CD  GLU A 892      39.960  31.350  75.070  1.00  0.00           C
ATOM   3845  OE1 GLU A 892      39.280  30.420  75.600  1.00  0.00           O
ATOM   3846  OE2 GLU A 892      41.120  31.550  75.450  1.00  0.00           O
ATOM   3847  C   GLU A 892      39.020  33.320  71.080  1.00  0.00           C
ATOM   3848  O   GLU A 892      40.060  34.020  70.990  1.00  0.00           O
ATOM   3849  N   PRO A 893      37.800  33.930  71.040  1.00  0.00           N
ATOM   3850  CD  PRO A 893      36.540  33.160  71.260  1.00  0.00           C
ATOM   3851  HD1 PRO A 893      36.530  32.450  72.120  1.00  0.00           H
ATOM   3852  HD2 PRO A 893      36.380  32.500  70.380  1.00  0.00           H
ATOM   3853  CA  PRO A 893      37.610  35.330  70.980  1.00  0.00           C
ATOM   3854  HA  PRO A 893      38.200  35.900  70.270  1.00  0.00           H
ATOM   3855  CB  PRO A 893      36.110  35.390  70.630  1.00  0.00           C
ATOM   3856  HB1 PRO A 893      36.160  35.270  69.520  1.00  0.00           H
ATOM   3857  HB2 PRO A 893      35.580  36.320  70.880  1.00  0.00           H
ATOM   3858  CG  PRO A 893      35.410  34.150  71.170  1.00  0.00           C
ATOM   3859  HG1 PRO A 893      35.020  34.440  72.160  1.00  0.00           H
ATOM   3860  HG2 PRO A 893      34.550  33.850  70.530  1.00  0.00           H
ATOM   3861  C   PRO A 893      37.960  36.080  72.230  1.00  0.00           C
ATOM   3862  O   PRO A 893      37.900  35.610  73.380  1.00  0.00           O
ATOM   3863  N   THR A 894      38.410  37.300  72.080  1.00  0.00           N
ATOM   3864  HN  THR A 894      38.390  37.790  71.210  1.00  0.00           H
ATOM   3865  CA  THR A 894      38.610  38.170  73.190  1.00  0.00           C
ATOM   3866  HA  THR A 894      39.270  37.680  73.900  1.00  0.00           H
ATOM   3867  CB  THR A 894      39.420  39.360  72.790  1.00  0.00           C
ATOM   3868  HB  THR A 894      39.410  40.210  73.520  1.00  0.00           H
ATOM   3869  OG1 THR A 894      39.060  39.830  71.490  1.00  0.00           O
ATOM   3870  HG1 THR A 894      38.150  40.170  71.480  1.00  0.00           H
ATOM   3871  CG2 THR A 894      40.840  38.890  72.570  1.00  0.00           C
ATOM   3872 HG21 THR A 894      41.430  39.740  72.140  1.00  0.00           H
ATOM   3873 HG22 THR A 894      40.810  38.070  71.830  1.00  0.00           H
ATOM   3874 HG23 THR A 894      41.380  38.470  73.440  1.00  0.00           H
ATOM   3875  C   THR A 894      37.270  38.680  73.830  1.00  0.00           C
ATOM   3876  O   THR A 894      37.200  39.040  74.980  1.00  0.00           O
ATOM   3877  N   HSD A 895      36.160  38.630  73.070  1.00  0.00           N
ATOM   3878  HN  HSD A 895      36.210  38.620  72.080  1.00  0.00           H
ATOM   3879  CA  HSD A 895      34.800  38.900  73.650  1.00  0.00           C
ATOM   3880  HA  HSD A 895      34.990  39.690  74.360  1.00  0.00           H
ATOM   3881  CB  HSD A 895      33.810  39.520  72.610  1.00  0.00           C
ATOM   3882  HB1 HSD A 895      33.730  38.920  71.680  1.00  0.00           H
ATOM   3883  HB2 HSD A 895      34.240  40.490  72.270  1.00  0.00           H
ATOM   3884  ND1 HSD A 895      32.330  40.690  74.340  1.00  0.00           N
ATOM   3885  HD1 HSD A 895      33.000  41.380  74.620  1.00  0.00           H
ATOM   3886  CG  HSD A 895      32.490  39.840  73.220  1.00  0.00           C
ATOM   3887  CE1 HSD A 895      30.990  40.840  74.520  1.00  0.00           C
ATOM   3888  HE1 HSD A 895      30.610  41.660  75.130  1.00  0.00           H
ATOM   3889  NE2 HSD A 895      30.380  40.320  73.520  1.00  0.00           N
ATOM   3890  CD2 HSD A 895      31.250  39.610  72.760  1.00  0.00           C
ATOM   3891  HD2 HSD A 895      30.950  39.080  71.880  1.00  0.00           H
ATOM   3892  C   HSD A 895      34.220  37.670  74.330  1.00  0.00           C
ATOM   3893  O   HSD A 895      34.040  36.660  73.610  1.00  0.00           O
ATOM   3894  N   PRO A 896      33.800  37.560  75.560  1.00  0.00           N
ATOM   3895  CD  PRO A 896      34.040  38.600  76.560  1.00  0.00           C
ATOM   3896  HD1 PRO A 896      33.380  39.490  76.440  1.00  0.00           H
ATOM   3897  HD2 PRO A 896      35.110  38.860  76.580  1.00  0.00           H
ATOM   3898  CA  PRO A 896      33.760  36.240  76.180  1.00  0.00           C
ATOM   3899  HA  PRO A 896      34.300  35.450  75.680  1.00  0.00           H
ATOM   3900  CB  PRO A 896      34.360  36.550  77.570  1.00  0.00           C
ATOM   3901  HB1 PRO A 896      35.440  36.720  77.400  1.00  0.00           H
ATOM   3902  HB2 PRO A 896      34.020  35.800  78.310  1.00  0.00           H
ATOM   3903  CG  PRO A 896      33.860  37.910  77.880  1.00  0.00           C
ATOM   3904  HG1 PRO A 896      32.820  38.030  78.230  1.00  0.00           H
ATOM   3905  HG2 PRO A 896      34.460  38.500  78.620  1.00  0.00           H
ATOM   3906  C   PRO A 896      32.350  35.850  76.350  1.00  0.00           C
ATOM   3907  O   PRO A 896      32.040  34.880  77.060  1.00  0.00           O
ATOM   3908  N   GLU A 897      31.410  36.550  75.650  1.00  0.00           N
ATOM   3909  HN  GLU A 897      31.660  37.400  75.180  1.00  0.00           H
ATOM   3910  CA  GLU A 897      30.090  36.020  75.420  1.00  0.00           C
ATOM   3911  HA  GLU A 897      30.030  34.990  75.740  1.00  0.00           H
ATOM   3912  CB  GLU A 897      28.960  36.800  76.190  1.00  0.00           C
ATOM   3913  HB1 GLU A 897      28.020  36.220  76.110  1.00  0.00           H
ATOM   3914  HB2 GLU A 897      28.750  37.740  75.660  1.00  0.00           H
ATOM   3915  CG  GLU A 897      29.160  36.980  77.740  1.00  0.00           C
ATOM   3916  HG1 GLU A 897      30.210  37.300  77.900  1.00  0.00           H
ATOM   3917  HG2 GLU A 897      28.900  36.000  78.190  1.00  0.00           H
ATOM   3918  CD  GLU A 897      28.280  38.080  78.290  1.00  0.00           C
ATOM   3919  OE1 GLU A 897      27.240  37.700  78.980  1.00  0.00           O
ATOM   3920  OE2 GLU A 897      28.530  39.280  78.020  1.00  0.00           O
ATOM   3921  C   GLU A 897      29.830  36.020  73.990  1.00  0.00           C
ATOM   3922  O   GLU A 897      28.710  36.000  73.570  1.00  0.00           O
ATOM   3923  N   ARG A 898      30.940  36.060  73.160  1.00  0.00           N
ATOM   3924  HN  ARG A 898      31.870  35.910  73.480  1.00  0.00           H
ATOM   3925  CA  ARG A 898      30.860  35.980  71.740  1.00  0.00           C
ATOM   3926  HA  ARG A 898      30.090  36.640  71.360  1.00  0.00           H
ATOM   3927  CB  ARG A 898      32.210  36.310  71.080  1.00  0.00           C
ATOM   3928  HB1 ARG A 898      33.020  35.580  71.310  1.00  0.00           H
ATOM   3929  HB2 ARG A 898      32.370  37.300  71.560  1.00  0.00           H
ATOM   3930  CG  ARG A 898      32.290  36.720  69.640  1.00  0.00           C
ATOM   3931  HG1 ARG A 898      33.280  37.180  69.420  1.00  0.00           H
ATOM   3932  HG2 ARG A 898      31.530  37.510  69.430  1.00  0.00           H
ATOM   3933  CD  ARG A 898      32.110  35.610  68.610  1.00  0.00           C
ATOM   3934  HD1 ARG A 898      31.130  35.080  68.660  1.00  0.00           H
ATOM   3935  HD2 ARG A 898      32.860  34.850  68.930  1.00  0.00           H
ATOM   3936  NE  ARG A 898      32.560  36.090  67.270  1.00  0.00           N
ATOM   3937  HE  ARG A 898      33.420  36.590  67.180  1.00  0.00           H
ATOM   3938  CZ  ARG A 898      32.010  35.690  66.140  1.00  0.00           C
ATOM   3939  NH1 ARG A 898      30.990  34.880  66.070  1.00  0.00           N
ATOM   3940 HH11 ARG A 898      30.540  34.600  66.910  1.00  0.00           H
ATOM   3941 HH12 ARG A 898      30.730  34.410  65.230  1.00  0.00           H
ATOM   3942  NH2 ARG A 898      32.480  36.190  65.000  1.00  0.00           N
ATOM   3943 HH21 ARG A 898      33.210  36.860  65.150  1.00  0.00           H
ATOM   3944 HH22 ARG A 898      31.920  36.020  64.190  1.00  0.00           H
ATOM   3945  C   ARG A 898      30.320  34.490  71.320  1.00  0.00           C
ATOM   3946  O   ARG A 898      30.780  33.440  71.750  1.00  0.00           O
ATOM   3947  N   GLY A 899      29.200  34.480  70.570  1.00  0.00           N
ATOM   3948  HN  GLY A 899      28.670  35.260  70.240  1.00  0.00           H
ATOM   3949  CA  GLY A 899      28.540  33.230  70.300  1.00  0.00           C
ATOM   3950  HA1 GLY A 899      27.530  33.470  70.020  1.00  0.00           H
ATOM   3951  HA2 GLY A 899      28.530  32.610  71.200  1.00  0.00           H
ATOM   3952  C   GLY A 899      29.180  32.430  69.120  1.00  0.00           C
ATOM   3953  O   GLY A 899      30.050  32.870  68.380  1.00  0.00           O
ATOM   3954  N   TRP A 900      28.760  31.150  69.060  1.00  0.00           N
ATOM   3955  HN  TRP A 900      28.110  30.850  69.750  1.00  0.00           H
ATOM   3956  CA  TRP A 900      29.200  30.210  68.070  1.00  0.00           C
ATOM   3957  HA  TRP A 900      30.280  30.280  68.140  1.00  0.00           H
ATOM   3958  CB  TRP A 900      28.770  28.710  68.310  1.00  0.00           C
ATOM   3959  HB1 TRP A 900      27.680  28.800  68.180  1.00  0.00           H
ATOM   3960  HB2 TRP A 900      28.950  28.320  69.330  1.00  0.00           H
ATOM   3961  CG  TRP A 900      29.330  27.790  67.290  1.00  0.00           C
ATOM   3962  CD1 TRP A 900      28.550  27.180  66.350  1.00  0.00           C
ATOM   3963  HD1 TRP A 900      27.500  27.360  66.200  1.00  0.00           H
ATOM   3964  NE1 TRP A 900      29.340  26.190  65.740  1.00  0.00           N
ATOM   3965  HE1 TRP A 900      29.090  25.600  65.010  1.00  0.00           H
ATOM   3966  CE2 TRP A 900      30.680  26.320  66.110  1.00  0.00           C
ATOM   3967  CD2 TRP A 900      30.680  27.310  67.140  1.00  0.00           C
ATOM   3968  CE3 TRP A 900      31.910  27.660  67.770  1.00  0.00           C
ATOM   3969  HE3 TRP A 900      31.950  28.450  68.510  1.00  0.00           H
ATOM   3970  CZ3 TRP A 900      33.050  26.950  67.370  1.00  0.00           C
ATOM   3971  HZ3 TRP A 900      34.020  27.210  67.770  1.00  0.00           H
ATOM   3972  CZ2 TRP A 900      31.810  25.590  65.740  1.00  0.00           C
ATOM   3973  HZ2 TRP A 900      31.780  24.750  65.090  1.00  0.00           H
ATOM   3974  CH2 TRP A 900      32.990  25.960  66.380  1.00  0.00           C
ATOM   3975  HH2 TRP A 900      33.900  25.450  66.070  1.00  0.00           H
ATOM   3976  C   TRP A 900      28.830  30.590  66.620  1.00  0.00           C
ATOM   3977  O   TRP A 900      27.740  30.700  66.050  1.00  0.00           O
ATOM   3978  N   ILE A 901      29.960  30.940  65.930  1.00  0.00           N
ATOM   3979  HN  ILE A 901      30.840  30.880  66.380  1.00  0.00           H
ATOM   3980  CA  ILE A 901      29.930  31.450  64.590  1.00  0.00           C
ATOM   3981  HA  ILE A 901      30.990  31.600  64.400  1.00  0.00           H
ATOM   3982  CB  ILE A 901      29.460  30.370  63.600  1.00  0.00           C
ATOM   3983  HB  ILE A 901      28.410  30.090  63.820  1.00  0.00           H
ATOM   3984  CG2 ILE A 901      29.400  30.870  62.100  1.00  0.00           C
ATOM   3985 HG21 ILE A 901      28.520  31.530  61.970  1.00  0.00           H
ATOM   3986 HG22 ILE A 901      29.330  30.040  61.360  1.00  0.00           H
ATOM   3987 HG23 ILE A 901      30.330  31.450  61.890  1.00  0.00           H
ATOM   3988  CG1 ILE A 901      30.260  29.090  63.660  1.00  0.00           C
ATOM   3989 HG11 ILE A 901      29.750  28.420  62.940  1.00  0.00           H
ATOM   3990 HG12 ILE A 901      30.140  28.630  64.670  1.00  0.00           H
ATOM   3991  CD  ILE A 901      31.790  29.100  63.340  1.00  0.00           C
ATOM   3992  HD1 ILE A 901      32.260  29.950  63.850  1.00  0.00           H
ATOM   3993  HD2 ILE A 901      31.900  29.280  62.250  1.00  0.00           H
ATOM   3994  HD3 ILE A 901      32.170  28.080  63.550  1.00  0.00           H
ATOM   3995  C   ILE A 901      29.240  32.800  64.270  1.00  0.00           C
ATOM   3996  O   ILE A 901      29.970  33.750  63.950  1.00  0.00           O
ATOM   3997  N   ILE A 902      27.920  32.810  64.290  1.00  0.00           N
ATOM   3998  HN  ILE A 902      27.380  31.970  64.300  1.00  0.00           H
ATOM   3999  CA  ILE A 902      27.050  33.910  64.180  1.00  0.00           C
ATOM   4000  HA  ILE A 902      27.290  34.230  63.170  1.00  0.00           H
ATOM   4001  CB  ILE A 902      25.510  33.490  64.130  1.00  0.00           C
ATOM   4002  HB  ILE A 902      24.840  34.350  64.310  1.00  0.00           H
ATOM   4003  CG2 ILE A 902      25.320  33.050  62.720  1.00  0.00           C
ATOM   4004 HG21 ILE A 902      25.600  31.990  62.500  1.00  0.00           H
ATOM   4005 HG22 ILE A 902      25.780  33.690  61.950  1.00  0.00           H
ATOM   4006 HG23 ILE A 902      24.240  33.110  62.440  1.00  0.00           H
ATOM   4007  CG1 ILE A 902      25.070  32.420  65.140  1.00  0.00           C
ATOM   4008 HG11 ILE A 902      25.670  31.480  65.040  1.00  0.00           H
ATOM   4009 HG12 ILE A 902      24.020  32.130  64.920  1.00  0.00           H
ATOM   4010  CD  ILE A 902      25.200  32.820  66.600  1.00  0.00           C
ATOM   4011  HD1 ILE A 902      24.950  31.990  67.290  1.00  0.00           H
ATOM   4012  HD2 ILE A 902      24.330  33.510  66.790  1.00  0.00           H
ATOM   4013  HD3 ILE A 902      26.180  33.300  66.770  1.00  0.00           H
ATOM   4014  C   ILE A 902      27.290  35.110  65.090  1.00  0.00           C
ATOM   4015  O   ILE A 902      27.740  35.040  66.200  1.00  0.00           O
ATOM   4016  N   SER A 903      26.910  36.290  64.570  1.00  0.00           N
ATOM   4017  HN  SER A 903      26.380  36.300  63.720  1.00  0.00           H
ATOM   4018  CA  SER A 903      27.010  37.540  65.260  1.00  0.00           C
ATOM   4019  HA  SER A 903      27.250  37.400  66.300  1.00  0.00           H
ATOM   4020  CB  SER A 903      28.020  38.570  64.590  1.00  0.00           C
ATOM   4021  HB1 SER A 903      27.620  38.930  63.610  1.00  0.00           H
ATOM   4022  HB2 SER A 903      29.040  38.130  64.450  1.00  0.00           H
ATOM   4023  OG  SER A 903      28.250  39.790  65.380  1.00  0.00           O
ATOM   4024  HG1 SER A 903      28.990  39.610  65.960  1.00  0.00           H
ATOM   4025  C   SER A 903      25.600  38.110  65.230  1.00  0.00           C
ATOM   4026  O   SER A 903      24.840  37.830  64.280  1.00  0.00           O
ATOM   4027  N   PRO A 904      25.130  38.830  66.260  1.00  0.00           N
ATOM   4028  CD  PRO A 904      25.800  39.040  67.580  1.00  0.00           C
ATOM   4029  HD1 PRO A 904      26.770  39.570  67.430  1.00  0.00           H
ATOM   4030  HD2 PRO A 904      26.040  38.060  68.030  1.00  0.00           H
ATOM   4031  CA  PRO A 904      23.760  39.320  66.440  1.00  0.00           C
ATOM   4032  HA  PRO A 904      23.110  38.530  66.770  1.00  0.00           H
ATOM   4033  CB  PRO A 904      23.810  40.400  67.500  1.00  0.00           C
ATOM   4034  HB1 PRO A 904      22.900  40.620  68.110  1.00  0.00           H
ATOM   4035  HB2 PRO A 904      24.270  41.330  67.100  1.00  0.00           H
ATOM   4036  CG  PRO A 904      24.900  39.890  68.450  1.00  0.00           C
ATOM   4037  HG1 PRO A 904      25.390  40.750  68.940  1.00  0.00           H
ATOM   4038  HG2 PRO A 904      24.430  39.190  69.180  1.00  0.00           H
ATOM   4039  C   PRO A 904      23.020  39.850  65.240  1.00  0.00           C
ATOM   4040  O   PRO A 904      23.720  40.450  64.470  1.00  0.00           O
ATOM   4041  N   LEU A 905      21.710  39.730  65.180  1.00  0.00           N
ATOM   4042  HN  LEU A 905      21.200  39.070  65.720  1.00  0.00           H
ATOM   4043  CA  LEU A 905      20.900  40.680  64.340  1.00  0.00           C
ATOM   4044  HA  LEU A 905      21.300  41.690  64.310  1.00  0.00           H
ATOM   4045  CB  LEU A 905      20.790  40.180  62.880  1.00  0.00           C
ATOM   4046  HB1 LEU A 905      20.220  39.240  63.050  1.00  0.00           H
ATOM   4047  HB2 LEU A 905      21.810  39.860  62.580  1.00  0.00           H
ATOM   4048  CG  LEU A 905      20.050  41.000  61.840  1.00  0.00           C
ATOM   4049  HG  LEU A 905      19.150  41.400  62.370  1.00  0.00           H
ATOM   4050  CD1 LEU A 905      20.870  42.290  61.470  1.00  0.00           C
ATOM   4051 HD11 LEU A 905      21.860  41.990  61.040  1.00  0.00           H
ATOM   4052 HD12 LEU A 905      21.100  42.950  62.340  1.00  0.00           H
ATOM   4053 HD13 LEU A 905      20.490  43.040  60.750  1.00  0.00           H
ATOM   4054  CD2 LEU A 905      19.530  40.180  60.660  1.00  0.00           C
ATOM   4055 HD21 LEU A 905      18.990  39.270  61.030  1.00  0.00           H
ATOM   4056 HD22 LEU A 905      20.330  39.860  59.960  1.00  0.00           H
ATOM   4057 HD23 LEU A 905      18.730  40.650  60.050  1.00  0.00           H
ATOM   4058  C   LEU A 905      19.510  40.760  65.030  1.00  0.00           C
ATOM   4059  O   LEU A 905      19.140  40.010  65.900  1.00  0.00           O
ATOM   4060  N   GLY A 906      18.630  41.790  64.720  1.00  0.00           N
ATOM   4061  HN  GLY A 906      18.970  42.480  64.070  1.00  0.00           H
ATOM   4062  CA  GLY A 906      17.230  41.950  65.210  1.00  0.00           C
ATOM   4063  HA1 GLY A 906      16.770  40.970  65.280  1.00  0.00           H
ATOM   4064  HA2 GLY A 906      16.800  42.640  64.510  1.00  0.00           H
ATOM   4065  C   GLY A 906      17.020  42.470  66.580  1.00  0.00           C
ATOM   4066  O   GLY A 906      15.960  42.300  67.130  1.00  0.00           O
ATOM   4067  N   ASP A 907      18.010  43.210  67.110  1.00  0.00           N
ATOM   4068  HN  ASP A 907      18.820  43.500  66.600  1.00  0.00           H
ATOM   4069  CA  ASP A 907      18.060  44.000  68.320  1.00  0.00           C
ATOM   4070  HA  ASP A 907      17.210  43.850  68.960  1.00  0.00           H
ATOM   4071  CB  ASP A 907      19.400  43.760  69.130  1.00  0.00           C
ATOM   4072  HB1 ASP A 907      19.550  44.580  69.880  1.00  0.00           H
ATOM   4073  HB2 ASP A 907      20.200  43.800  68.360  1.00  0.00           H
ATOM   4074  CG  ASP A 907      19.450  42.510  69.820  1.00  0.00           C
ATOM   4075  OD1 ASP A 907      20.520  42.190  70.290  1.00  0.00           O
ATOM   4076  OD2 ASP A 907      18.380  41.790  69.890  1.00  0.00           O
ATOM   4077  C   ASP A 907      18.110  45.520  68.020  1.00  0.00           C
ATOM   4078  O   ASP A 907      18.530  46.350  68.840  1.00  0.00           O
ATOM   4079  N   ASN A 908      17.560  45.980  66.810  1.00  0.00           N
ATOM   4080  HN  ASN A 908      17.370  45.220  66.200  1.00  0.00           H
ATOM   4081  CA  ASN A 908      17.510  47.440  66.510  1.00  0.00           C
ATOM   4082  HA  ASN A 908      17.880  48.050  67.320  1.00  0.00           H
ATOM   4083  CB  ASN A 908      18.270  47.900  65.240  1.00  0.00           C
ATOM   4084  HB1 ASN A 908      18.160  49.000  65.170  1.00  0.00           H
ATOM   4085  HB2 ASN A 908      17.860  47.460  64.310  1.00  0.00           H
ATOM   4086  CG  ASN A 908      19.650  47.320  65.230  1.00  0.00           C
ATOM   4087  OD1 ASN A 908      20.120  46.760  64.240  1.00  0.00           O
ATOM   4088  ND2 ASN A 908      20.510  47.510  66.260  1.00  0.00           N
ATOM   4089 HD21 ASN A 908      21.480  47.310  66.120  1.00  0.00           H
ATOM   4090 HD22 ASN A 908      20.220  48.100  67.020  1.00  0.00           H
ATOM   4091  C   ASN A 908      16.100  47.700  66.160  1.00  0.00           C
ATOM   4092  O   ASN A 908      15.410  47.090  65.360  1.00  0.00           O
ATOM   4093  N   PRO A 909      15.470  48.780  66.680  1.00  0.00           N
ATOM   4094  CD  PRO A 909      15.810  49.420  67.970  1.00  0.00           C
ATOM   4095  HD1 PRO A 909      16.570  50.170  67.680  1.00  0.00           H
ATOM   4096  HD2 PRO A 909      16.270  48.730  68.700  1.00  0.00           H
ATOM   4097  CA  PRO A 909      14.100  49.120  66.370  1.00  0.00           C
ATOM   4098  HA  PRO A 909      13.520  48.240  66.600  1.00  0.00           H
ATOM   4099  CB  PRO A 909      13.870  50.390  67.270  1.00  0.00           C
ATOM   4100  HB1 PRO A 909      12.780  50.370  67.450  1.00  0.00           H
ATOM   4101  HB2 PRO A 909      14.170  51.330  66.770  1.00  0.00           H
ATOM   4102  CG  PRO A 909      14.630  50.190  68.560  1.00  0.00           C
ATOM   4103  HG1 PRO A 909      14.990  51.040  69.180  1.00  0.00           H
ATOM   4104  HG2 PRO A 909      13.990  49.520  69.190  1.00  0.00           H
ATOM   4105  C   PRO A 909      13.860  49.490  64.910  1.00  0.00           C
ATOM   4106  O   PRO A 909      14.750  49.900  64.180  1.00  0.00           O
ATOM   4107  N   TRP A 910      12.740  49.100  64.430  1.00  0.00           N
ATOM   4108  HN  TRP A 910      11.920  48.960  65.000  1.00  0.00           H
ATOM   4109  CA  TRP A 910      12.500  48.910  62.980  1.00  0.00           C
ATOM   4110  HA  TRP A 910      13.200  48.180  62.610  1.00  0.00           H
ATOM   4111  CB  TRP A 910      11.040  48.280  62.720  1.00  0.00           C
ATOM   4112  HB1 TRP A 910      10.870  47.570  63.550  1.00  0.00           H
ATOM   4113  HB2 TRP A 910      11.030  47.730  61.750  1.00  0.00           H
ATOM   4114  CG  TRP A 910       9.820  49.160  62.700  1.00  0.00           C
ATOM   4115  CD1 TRP A 910       9.050  49.410  63.910  1.00  0.00           C
ATOM   4116  HD1 TRP A 910       9.190  48.950  64.870  1.00  0.00           H
ATOM   4117  NE1 TRP A 910       7.890  50.100  63.590  1.00  0.00           N
ATOM   4118  HE1 TRP A 910       7.110  50.340  64.130  1.00  0.00           H
ATOM   4119  CE2 TRP A 910       7.970  50.490  62.300  1.00  0.00           C
ATOM   4120  CD2 TRP A 910       9.180  49.950  61.710  1.00  0.00           C
ATOM   4121  CE3 TRP A 910       9.530  50.220  60.400  1.00  0.00           C
ATOM   4122  HE3 TRP A 910      10.460  49.840  60.000  1.00  0.00           H
ATOM   4123  CZ3 TRP A 910       8.650  51.090  59.730  1.00  0.00           C
ATOM   4124  HZ3 TRP A 910       8.840  51.400  58.710  1.00  0.00           H
ATOM   4125  CZ2 TRP A 910       7.170  51.350  61.620  1.00  0.00           C
ATOM   4126  HZ2 TRP A 910       6.430  51.950  62.130  1.00  0.00           H
ATOM   4127  CH2 TRP A 910       7.560  51.690  60.310  1.00  0.00           C
ATOM   4128  HH2 TRP A 910       6.920  52.350  59.740  1.00  0.00           H
ATOM   4129  C   TRP A 910      12.730  50.130  62.090  1.00  0.00           C
ATOM   4130  O   TRP A 910      13.280  50.050  60.980  1.00  0.00           O
ATOM   4131  N   TRP A 911      12.520  51.300  62.660  1.00  0.00           N
ATOM   4132  HN  TRP A 911      12.190  51.430  63.600  1.00  0.00           H
ATOM   4133  CA  TRP A 911      12.880  52.540  61.960  1.00  0.00           C
ATOM   4134  HA  TRP A 911      12.410  52.590  60.980  1.00  0.00           H
ATOM   4135  CB  TRP A 911      12.340  53.740  62.800  1.00  0.00           C
ATOM   4136  HB1 TRP A 911      12.800  53.840  63.810  1.00  0.00           H
ATOM   4137  HB2 TRP A 911      11.250  53.470  62.780  1.00  0.00           H
ATOM   4138  CG  TRP A 911      12.380  55.080  62.040  1.00  0.00           C
ATOM   4139  CD1 TRP A 911      13.220  56.110  62.220  1.00  0.00           C
ATOM   4140  HD1 TRP A 911      14.090  56.070  62.850  1.00  0.00           H
ATOM   4141  NE1 TRP A 911      12.860  57.180  61.390  1.00  0.00           N
ATOM   4142  HE1 TRP A 911      13.030  58.110  61.670  1.00  0.00           H
ATOM   4143  CE2 TRP A 911      11.920  56.730  60.550  1.00  0.00           C
ATOM   4144  CD2 TRP A 911      11.540  55.430  60.970  1.00  0.00           C
ATOM   4145  CE3 TRP A 911      10.460  54.790  60.390  1.00  0.00           C
ATOM   4146  HE3 TRP A 911      10.170  53.780  60.620  1.00  0.00           H
ATOM   4147  CZ3 TRP A 911       9.790  55.420  59.370  1.00  0.00           C
ATOM   4148  HZ3 TRP A 911       9.000  54.900  58.830  1.00  0.00           H
ATOM   4149  CZ2 TRP A 911      11.270  57.380  59.500  1.00  0.00           C
ATOM   4150  HZ2 TRP A 911      11.550  58.390  59.220  1.00  0.00           H
ATOM   4151  CH2 TRP A 911      10.180  56.700  58.910  1.00  0.00           C
ATOM   4152  HH2 TRP A 911       9.550  57.070  58.120  1.00  0.00           H
ATOM   4153  C   TRP A 911      14.360  52.760  61.850  1.00  0.00           C
ATOM   4154  O   TRP A 911      14.860  53.260  60.840  1.00  0.00           O
ATOM   4155  N   THR A 912      15.130  52.330  62.830  1.00  0.00           N
ATOM   4156  HN  THR A 912      14.790  52.000  63.710  1.00  0.00           H
ATOM   4157  CA  THR A 912      16.600  52.210  62.740  1.00  0.00           C
ATOM   4158  HA  THR A 912      16.890  53.240  62.520  1.00  0.00           H
ATOM   4159  CB  THR A 912      17.270  51.810  64.060  1.00  0.00           C
ATOM   4160  HB  THR A 912      17.630  50.760  63.970  1.00  0.00           H
ATOM   4161  OG1 THR A 912      16.400  51.810  65.200  1.00  0.00           O
ATOM   4162  HG1 THR A 912      15.820  51.070  65.040  1.00  0.00           H
ATOM   4163  CG2 THR A 912      18.540  52.620  64.400  1.00  0.00           C
ATOM   4164 HG21 THR A 912      18.950  52.410  65.410  1.00  0.00           H
ATOM   4165 HG22 THR A 912      18.210  53.690  64.430  1.00  0.00           H
ATOM   4166 HG23 THR A 912      19.190  52.580  63.500  1.00  0.00           H
ATOM   4167  C   THR A 912      17.050  51.260  61.690  1.00  0.00           C
ATOM   4168  O   THR A 912      18.060  51.560  60.990  1.00  0.00           O
ATOM   4169  N   LEU A 913      16.360  50.180  61.510  1.00  0.00           N
ATOM   4170  HN  LEU A 913      15.580  50.020  62.100  1.00  0.00           H
ATOM   4171  CA  LEU A 913      16.510  49.270  60.370  1.00  0.00           C
ATOM   4172  HA  LEU A 913      17.530  48.930  60.360  1.00  0.00           H
ATOM   4173  CB  LEU A 913      15.590  48.040  60.560  1.00  0.00           C
ATOM   4174  HB1 LEU A 913      14.530  48.320  60.360  1.00  0.00           H
ATOM   4175  HB2 LEU A 913      15.670  47.600  61.590  1.00  0.00           H
ATOM   4176  CG  LEU A 913      15.720  46.880  59.490  1.00  0.00           C
ATOM   4177  HG  LEU A 913      15.580  47.380  58.510  1.00  0.00           H
ATOM   4178  CD1 LEU A 913      17.140  46.290  59.350  1.00  0.00           C
ATOM   4179 HD11 LEU A 913      17.860  47.060  58.980  1.00  0.00           H
ATOM   4180 HD12 LEU A 913      17.190  45.500  58.580  1.00  0.00           H
ATOM   4181 HD13 LEU A 913      17.470  45.820  60.300  1.00  0.00           H
ATOM   4182  CD2 LEU A 913      14.670  45.750  59.660  1.00  0.00           C
ATOM   4183 HD21 LEU A 913      13.590  46.020  59.590  1.00  0.00           H
ATOM   4184 HD22 LEU A 913      14.830  45.240  60.620  1.00  0.00           H
ATOM   4185 HD23 LEU A 913      14.900  44.950  58.940  1.00  0.00           H
ATOM   4186  C   LEU A 913      16.410  49.900  59.020  1.00  0.00           C
ATOM   4187  O   LEU A 913      17.300  49.730  58.190  1.00  0.00           O
ATOM   4188  N   LEU A 914      15.410  50.790  58.840  1.00  0.00           N
ATOM   4189  HN  LEU A 914      14.630  50.920  59.430  1.00  0.00           H
ATOM   4190  CA  LEU A 914      15.340  51.670  57.660  1.00  0.00           C
ATOM   4191  HA  LEU A 914      15.260  50.980  56.840  1.00  0.00           H
ATOM   4192  CB  LEU A 914      14.060  52.480  57.740  1.00  0.00           C
ATOM   4193  HB1 LEU A 914      13.920  53.190  56.890  1.00  0.00           H
ATOM   4194  HB2 LEU A 914      14.040  53.080  58.680  1.00  0.00           H
ATOM   4195  CG  LEU A 914      12.860  51.550  57.690  1.00  0.00           C
ATOM   4196  HG  LEU A 914      12.960  50.730  58.420  1.00  0.00           H
ATOM   4197  CD1 LEU A 914      11.580  52.350  58.090  1.00  0.00           C
ATOM   4198 HD11 LEU A 914      11.700  52.730  59.120  1.00  0.00           H
ATOM   4199 HD12 LEU A 914      10.810  51.560  58.170  1.00  0.00           H
ATOM   4200 HD13 LEU A 914      11.370  53.160  57.360  1.00  0.00           H
ATOM   4201  CD2 LEU A 914      12.630  50.980  56.310  1.00  0.00           C
ATOM   4202 HD21 LEU A 914      11.970  50.100  56.420  1.00  0.00           H
ATOM   4203 HD22 LEU A 914      13.600  50.580  55.940  1.00  0.00           H
ATOM   4204 HD23 LEU A 914      12.250  51.690  55.550  1.00  0.00           H
ATOM   4205  C   LEU A 914      16.550  52.630  57.550  1.00  0.00           C
ATOM   4206  O   LEU A 914      17.120  52.550  56.460  1.00  0.00           O
ATOM   4207  N   ILE A 915      16.880  53.400  58.560  1.00  0.00           N
ATOM   4208  HN  ILE A 915      16.340  53.300  59.390  1.00  0.00           H
ATOM   4209  CA  ILE A 915      17.900  54.490  58.530  1.00  0.00           C
ATOM   4210  HA  ILE A 915      17.630  55.240  57.800  1.00  0.00           H
ATOM   4211  CB  ILE A 915      17.990  55.330  59.860  1.00  0.00           C
ATOM   4212  HB  ILE A 915      18.170  54.610  60.690  1.00  0.00           H
ATOM   4213  CG2 ILE A 915      19.250  56.290  59.800  1.00  0.00           C
ATOM   4214 HG21 ILE A 915      19.140  56.970  60.670  1.00  0.00           H
ATOM   4215 HG22 ILE A 915      19.210  56.860  58.850  1.00  0.00           H
ATOM   4216 HG23 ILE A 915      20.170  55.670  59.890  1.00  0.00           H
ATOM   4217  CG1 ILE A 915      16.720  56.050  60.180  1.00  0.00           C
ATOM   4218 HG11 ILE A 915      15.960  55.260  59.970  1.00  0.00           H
ATOM   4219 HG12 ILE A 915      16.540  56.890  59.470  1.00  0.00           H
ATOM   4220  CD  ILE A 915      16.720  56.410  61.650  1.00  0.00           C
ATOM   4221  HD1 ILE A 915      16.830  55.550  62.350  1.00  0.00           H
ATOM   4222  HD2 ILE A 915      15.840  57.030  61.920  1.00  0.00           H
ATOM   4223  HD3 ILE A 915      17.640  57.000  61.890  1.00  0.00           H
ATOM   4224  C   ILE A 915      19.330  54.030  58.050  1.00  0.00           C
ATOM   4225  O   ILE A 915      19.950  54.690  57.230  1.00  0.00           O
ATOM   4226  N   ALA A 916      19.710  52.830  58.580  1.00  0.00           N
ATOM   4227  HN  ALA A 916      19.070  52.500  59.250  1.00  0.00           H
ATOM   4228  CA  ALA A 916      20.900  52.070  58.320  1.00  0.00           C
ATOM   4229  HA  ALA A 916      21.760  52.610  58.690  1.00  0.00           H
ATOM   4230  CB  ALA A 916      20.780  50.710  59.120  1.00  0.00           C
ATOM   4231  HB1 ALA A 916      21.640  50.050  58.920  1.00  0.00           H
ATOM   4232  HB2 ALA A 916      19.860  50.190  58.800  1.00  0.00           H
ATOM   4233  HB3 ALA A 916      20.720  50.960  60.200  1.00  0.00           H
ATOM   4234  C   ALA A 916      21.200  51.790  56.860  1.00  0.00           C
ATOM   4235  O   ALA A 916      22.330  51.530  56.400  1.00  0.00           O
ATOM   4236  N   ALA A 917      20.190  51.800  55.970  1.00  0.00           N
ATOM   4237  HN  ALA A 917      19.230  51.920  56.180  1.00  0.00           H
ATOM   4238  CA  ALA A 917      20.430  51.970  54.530  1.00  0.00           C
ATOM   4239  HA  ALA A 917      20.890  51.110  54.080  1.00  0.00           H
ATOM   4240  CB  ALA A 917      19.030  51.840  53.830  1.00  0.00           C
ATOM   4241  HB1 ALA A 917      18.920  52.070  52.750  1.00  0.00           H
ATOM   4242  HB2 ALA A 917      18.330  52.560  54.310  1.00  0.00           H
ATOM   4243  HB3 ALA A 917      18.680  50.800  54.010  1.00  0.00           H
ATOM   4244  C   ALA A 917      21.110  53.210  54.010  1.00  0.00           C
ATOM   4245  O   ALA A 917      21.930  53.160  53.110  1.00  0.00           O
ATOM   4246  N   ILE A 918      20.890  54.420  54.640  1.00  0.00           N
ATOM   4247  HN  ILE A 918      20.380  54.430  55.490  1.00  0.00           H
ATOM   4248  CA  ILE A 918      21.740  55.570  54.350  1.00  0.00           C
ATOM   4249  HA  ILE A 918      21.710  55.660  53.270  1.00  0.00           H
ATOM   4250  CB  ILE A 918      21.070  56.860  54.960  1.00  0.00           C
ATOM   4251  HB  ILE A 918      20.510  56.560  55.870  1.00  0.00           H
ATOM   4252  CG2 ILE A 918      22.080  57.860  55.500  1.00  0.00           C
ATOM   4253 HG21 ILE A 918      22.580  57.710  56.480  1.00  0.00           H
ATOM   4254 HG22 ILE A 918      21.550  58.850  55.400  1.00  0.00           H
ATOM   4255 HG23 ILE A 918      22.850  58.100  54.740  1.00  0.00           H
ATOM   4256  CG1 ILE A 918      20.000  57.390  53.980  1.00  0.00           C
ATOM   4257 HG11 ILE A 918      19.270  57.980  54.570  1.00  0.00           H
ATOM   4258 HG12 ILE A 918      19.380  56.560  53.570  1.00  0.00           H
ATOM   4259  CD  ILE A 918      20.570  58.200  52.780  1.00  0.00           C
ATOM   4260  HD1 ILE A 918      20.970  59.160  53.170  1.00  0.00           H
ATOM   4261  HD2 ILE A 918      19.700  58.390  52.130  1.00  0.00           H
ATOM   4262  HD3 ILE A 918      21.310  57.660  52.150  1.00  0.00           H
ATOM   4263  C   ILE A 918      23.250  55.480  54.620  1.00  0.00           C
ATOM   4264  O   ILE A 918      23.970  55.880  53.660  1.00  0.00           O
ATOM   4265  N   PRO A 919      23.810  54.890  55.700  1.00  0.00           N
ATOM   4266  CD  PRO A 919      23.190  54.790  57.030  1.00  0.00           C
ATOM   4267  HD1 PRO A 919      22.260  54.200  56.970  1.00  0.00           H
ATOM   4268  HD2 PRO A 919      23.100  55.800  57.480  1.00  0.00           H
ATOM   4269  CA  PRO A 919      25.250  54.880  55.970  1.00  0.00           C
ATOM   4270  HA  PRO A 919      25.820  55.690  55.560  1.00  0.00           H
ATOM   4271  CB  PRO A 919      25.510  54.580  57.430  1.00  0.00           C
ATOM   4272  HB1 PRO A 919      25.760  55.470  58.050  1.00  0.00           H
ATOM   4273  HB2 PRO A 919      26.360  53.890  57.580  1.00  0.00           H
ATOM   4274  CG  PRO A 919      24.180  53.990  57.830  1.00  0.00           C
ATOM   4275  HG1 PRO A 919      24.180  52.960  57.390  1.00  0.00           H
ATOM   4276  HG2 PRO A 919      23.940  54.000  58.910  1.00  0.00           H
ATOM   4277  C   PRO A 919      25.800  53.880  54.990  1.00  0.00           C
ATOM   4278  O   PRO A 919      26.890  54.050  54.390  1.00  0.00           O
ATOM   4279  N   ALA A 920      25.040  52.720  54.750  1.00  0.00           N
ATOM   4280  HN  ALA A 920      24.180  52.730  55.270  1.00  0.00           H
ATOM   4281  CA  ALA A 920      25.330  51.590  53.930  1.00  0.00           C
ATOM   4282  HA  ALA A 920      26.300  51.200  54.230  1.00  0.00           H
ATOM   4283  CB  ALA A 920      24.170  50.600  54.000  1.00  0.00           C
ATOM   4284  HB1 ALA A 920      24.050  50.170  55.020  1.00  0.00           H
ATOM   4285  HB2 ALA A 920      24.480  49.720  53.400  1.00  0.00           H
ATOM   4286  HB3 ALA A 920      23.210  50.920  53.540  1.00  0.00           H
ATOM   4287  C   ALA A 920      25.470  52.040  52.480  1.00  0.00           C
ATOM   4288  O   ALA A 920      26.260  51.460  51.730  1.00  0.00           O
ATOM   4289  N   LEU A 921      24.660  53.020  52.050  1.00  0.00           N
ATOM   4290  HN  LEU A 921      23.880  53.250  52.620  1.00  0.00           H
ATOM   4291  CA  LEU A 921      24.730  53.660  50.660  1.00  0.00           C
ATOM   4292  HA  LEU A 921      24.680  52.730  50.110  1.00  0.00           H
ATOM   4293  CB  LEU A 921      23.570  54.700  50.340  1.00  0.00           C
ATOM   4294  HB1 LEU A 921      23.620  55.510  51.080  1.00  0.00           H
ATOM   4295  HB2 LEU A 921      22.540  54.310  50.450  1.00  0.00           H
ATOM   4296  CG  LEU A 921      23.640  55.320  48.930  1.00  0.00           C
ATOM   4297  HG  LEU A 921      24.660  55.670  48.660  1.00  0.00           H
ATOM   4298  CD1 LEU A 921      23.150  54.180  47.980  1.00  0.00           C
ATOM   4299 HD11 LEU A 921      22.740  54.690  47.080  1.00  0.00           H
ATOM   4300 HD12 LEU A 921      22.350  53.600  48.470  1.00  0.00           H
ATOM   4301 HD13 LEU A 921      23.990  53.520  47.670  1.00  0.00           H
ATOM   4302  CD2 LEU A 921      22.690  56.460  48.800  1.00  0.00           C
ATOM   4303 HD21 LEU A 921      22.760  57.230  49.610  1.00  0.00           H
ATOM   4304 HD22 LEU A 921      21.690  56.040  49.050  1.00  0.00           H
ATOM   4305 HD23 LEU A 921      22.720  56.980  47.820  1.00  0.00           H
ATOM   4306  C   LEU A 921      26.100  54.240  50.470  1.00  0.00           C
ATOM   4307  O   LEU A 921      26.760  54.050  49.440  1.00  0.00           O
ATOM   4308  N   LEU A 922      26.760  54.830  51.470  1.00  0.00           N
ATOM   4309  HN  LEU A 922      26.330  54.980  52.350  1.00  0.00           H
ATOM   4310  CA  LEU A 922      28.080  55.350  51.430  1.00  0.00           C
ATOM   4311  HA  LEU A 922      28.140  55.970  50.540  1.00  0.00           H
ATOM   4312  CB  LEU A 922      28.350  56.370  52.610  1.00  0.00           C
ATOM   4313  HB1 LEU A 922      29.370  56.800  52.510  1.00  0.00           H
ATOM   4314  HB2 LEU A 922      28.160  55.920  53.610  1.00  0.00           H
ATOM   4315  CG  LEU A 922      27.500  57.680  52.680  1.00  0.00           C
ATOM   4316  HG  LEU A 922      26.410  57.440  52.770  1.00  0.00           H
ATOM   4317  CD1 LEU A 922      27.950  58.540  53.840  1.00  0.00           C
ATOM   4318 HD11 LEU A 922      27.490  59.540  53.890  1.00  0.00           H
ATOM   4319 HD12 LEU A 922      29.060  58.600  53.770  1.00  0.00           H
ATOM   4320 HD13 LEU A 922      27.690  58.050  54.800  1.00  0.00           H
ATOM   4321  CD2 LEU A 922      27.570  58.500  51.400  1.00  0.00           C
ATOM   4322 HD21 LEU A 922      27.090  59.500  51.480  1.00  0.00           H
ATOM   4323 HD22 LEU A 922      27.090  58.020  50.510  1.00  0.00           H
ATOM   4324 HD23 LEU A 922      28.640  58.700  51.160  1.00  0.00           H
ATOM   4325  C   LEU A 922      29.160  54.270  51.500  1.00  0.00           C
ATOM   4326  O   LEU A 922      30.150  54.360  50.780  1.00  0.00           O
ATOM   4327  N   CYS A 923      28.920  53.250  52.350  1.00  0.00           N
ATOM   4328  HN  CYS A 923      28.120  53.280  52.950  1.00  0.00           H
ATOM   4329  CA  CYS A 923      29.790  52.110  52.500  1.00  0.00           C
ATOM   4330  HA  CYS A 923      30.780  52.430  52.790  1.00  0.00           H
ATOM   4331  CB  CYS A 923      29.270  51.180  53.660  1.00  0.00           C
ATOM   4332  HB1 CYS A 923      29.990  50.340  53.720  1.00  0.00           H
ATOM   4333  HB2 CYS A 923      28.280  50.720  53.440  1.00  0.00           H
ATOM   4334  SG  CYS A 923      29.340  52.070  55.160  1.00  0.00           S
ATOM   4335  HG1 CYS A 923      28.040  52.290  55.200  1.00  0.00           H
ATOM   4336  C   CYS A 923      29.940  51.350  51.190  1.00  0.00           C
ATOM   4337  O   CYS A 923      31.020  50.870  50.930  1.00  0.00           O
ATOM   4338  N   THR A 924      28.800  51.170  50.450  1.00  0.00           N
ATOM   4339  HN  THR A 924      27.880  51.280  50.820  1.00  0.00           H
ATOM   4340  CA  THR A 924      28.860  50.750  49.090  1.00  0.00           C
ATOM   4341  HA  THR A 924      29.150  49.700  49.100  1.00  0.00           H
ATOM   4342  CB  THR A 924      27.420  50.710  48.480  1.00  0.00           C
ATOM   4343  HB  THR A 924      26.970  51.730  48.540  1.00  0.00           H
ATOM   4344  OG1 THR A 924      26.630  49.820  49.250  1.00  0.00           O
ATOM   4345  HG1 THR A 924      26.260  50.380  49.920  1.00  0.00           H
ATOM   4346  CG2 THR A 924      27.330  50.230  47.030  1.00  0.00           C
ATOM   4347 HG21 THR A 924      26.270  49.930  46.820  1.00  0.00           H
ATOM   4348 HG22 THR A 924      27.900  49.330  46.740  1.00  0.00           H
ATOM   4349 HG23 THR A 924      27.590  50.960  46.240  1.00  0.00           H
ATOM   4350  C   THR A 924      29.810  51.480  48.140  1.00  0.00           C
ATOM   4351  O   THR A 924      30.540  50.860  47.350  1.00  0.00           O
ATOM   4352  N   ILE A 925      29.640  52.850  48.050  1.00  0.00           N
ATOM   4353  HN  ILE A 925      28.980  53.300  48.650  1.00  0.00           H
ATOM   4354  CA  ILE A 925      30.380  53.740  47.220  1.00  0.00           C
ATOM   4355  HA  ILE A 925      30.290  53.330  46.230  1.00  0.00           H
ATOM   4356  CB  ILE A 925      29.880  55.140  47.290  1.00  0.00           C
ATOM   4357  HB  ILE A 925      29.730  55.450  48.340  1.00  0.00           H
ATOM   4358  CG2 ILE A 925      30.820  56.110  46.600  1.00  0.00           C
ATOM   4359 HG21 ILE A 925      31.620  56.350  47.330  1.00  0.00           H
ATOM   4360 HG22 ILE A 925      30.280  57.060  46.400  1.00  0.00           H
ATOM   4361 HG23 ILE A 925      31.300  55.700  45.690  1.00  0.00           H
ATOM   4362  CG1 ILE A 925      28.370  55.160  46.770  1.00  0.00           C
ATOM   4363 HG11 ILE A 925      28.150  56.250  46.770  1.00  0.00           H
ATOM   4364 HG12 ILE A 925      27.680  54.660  47.480  1.00  0.00           H
ATOM   4365  CD  ILE A 925      28.070  54.590  45.350  1.00  0.00           C
ATOM   4366  HD1 ILE A 925      28.190  53.490  45.290  1.00  0.00           H
ATOM   4367  HD2 ILE A 925      28.720  55.200  44.690  1.00  0.00           H
ATOM   4368  HD3 ILE A 925      27.020  54.870  45.120  1.00  0.00           H
ATOM   4369  C   ILE A 925      31.860  53.650  47.650  1.00  0.00           C
ATOM   4370  O   ILE A 925      32.750  53.490  46.830  1.00  0.00           O
ATOM   4371  N   LEU A 926      32.090  53.670  48.980  1.00  0.00           N
ATOM   4372  HN  LEU A 926      31.420  53.880  49.700  1.00  0.00           H
ATOM   4373  CA  LEU A 926      33.460  53.450  49.500  1.00  0.00           C
ATOM   4374  HA  LEU A 926      34.060  54.280  49.170  1.00  0.00           H
ATOM   4375  CB  LEU A 926      33.550  53.600  51.070  1.00  0.00           C
ATOM   4376  HB1 LEU A 926      34.560  53.350  51.450  1.00  0.00           H
ATOM   4377  HB2 LEU A 926      32.800  52.900  51.470  1.00  0.00           H
ATOM   4378  CG  LEU A 926      33.230  54.990  51.630  1.00  0.00           C
ATOM   4379  HG  LEU A 926      32.320  55.320  51.080  1.00  0.00           H
ATOM   4380  CD1 LEU A 926      32.870  54.920  53.090  1.00  0.00           C
ATOM   4381 HD11 LEU A 926      31.840  54.530  53.220  1.00  0.00           H
ATOM   4382 HD12 LEU A 926      32.850  55.920  53.560  1.00  0.00           H
ATOM   4383 HD13 LEU A 926      33.660  54.280  53.530  1.00  0.00           H
ATOM   4384  CD2 LEU A 926      34.290  55.990  51.250  1.00  0.00           C
ATOM   4385 HD21 LEU A 926      34.320  56.340  50.190  1.00  0.00           H
ATOM   4386 HD22 LEU A 926      35.280  55.530  51.450  1.00  0.00           H
ATOM   4387 HD23 LEU A 926      34.180  56.910  51.860  1.00  0.00           H
ATOM   4388  C   LEU A 926      34.120  52.150  49.130  1.00  0.00           C
ATOM   4389  O   LEU A 926      35.270  52.130  48.840  1.00  0.00           O
ATOM   4390  N   ILE A 927      33.410  50.980  49.130  1.00  0.00           N
ATOM   4391  HN  ILE A 927      32.530  50.950  49.610  1.00  0.00           H
ATOM   4392  CA  ILE A 927      33.970  49.730  48.670  1.00  0.00           C
ATOM   4393  HA  ILE A 927      34.920  49.600  49.160  1.00  0.00           H
ATOM   4394  CB  ILE A 927      33.120  48.510  48.980  1.00  0.00           C
ATOM   4395  HB  ILE A 927      32.100  48.830  48.690  1.00  0.00           H
ATOM   4396  CG2 ILE A 927      33.450  47.200  48.150  1.00  0.00           C
ATOM   4397 HG21 ILE A 927      33.090  47.260  47.100  1.00  0.00           H
ATOM   4398 HG22 ILE A 927      32.910  46.310  48.550  1.00  0.00           H
ATOM   4399 HG23 ILE A 927      34.540  46.990  48.240  1.00  0.00           H
ATOM   4400  CG1 ILE A 927      33.130  48.260  50.520  1.00  0.00           C
ATOM   4401 HG11 ILE A 927      32.310  47.560  50.790  1.00  0.00           H
ATOM   4402 HG12 ILE A 927      33.010  49.230  51.040  1.00  0.00           H
ATOM   4403  CD  ILE A 927      34.360  47.490  51.060  1.00  0.00           C
ATOM   4404  HD1 ILE A 927      35.220  48.120  50.740  1.00  0.00           H
ATOM   4405  HD2 ILE A 927      34.500  46.530  50.540  1.00  0.00           H
ATOM   4406  HD3 ILE A 927      34.300  47.480  52.170  1.00  0.00           H
ATOM   4407  C   ILE A 927      34.330  49.740  47.190  1.00  0.00           C
ATOM   4408  O   ILE A 927      35.470  49.380  46.810  1.00  0.00           O
ATOM   4409  N   PHE A 928      33.410  50.210  46.320  1.00  0.00           N
ATOM   4410  HN  PHE A 928      32.520  50.450  46.710  1.00  0.00           H
ATOM   4411  CA  PHE A 928      33.500  50.560  44.930  1.00  0.00           C
ATOM   4412  HA  PHE A 928      33.700  49.610  44.460  1.00  0.00           H
ATOM   4413  CB  PHE A 928      32.210  51.090  44.270  1.00  0.00           C
ATOM   4414  HB1 PHE A 928      31.840  51.690  45.120  1.00  0.00           H
ATOM   4415  HB2 PHE A 928      31.650  50.130  44.150  1.00  0.00           H
ATOM   4416  CG  PHE A 928      32.250  51.870  42.940  1.00  0.00           C
ATOM   4417  CD1 PHE A 928      32.760  51.380  41.760  1.00  0.00           C
ATOM   4418  HD1 PHE A 928      33.380  50.500  41.610  1.00  0.00           H
ATOM   4419  CE1 PHE A 928      32.700  52.060  40.520  1.00  0.00           C
ATOM   4420  HE1 PHE A 928      33.220  51.610  39.690  1.00  0.00           H
ATOM   4421  CZ  PHE A 928      32.160  53.320  40.570  1.00  0.00           C
ATOM   4422  HZ  PHE A 928      32.090  53.800  39.610  1.00  0.00           H
ATOM   4423  CD2 PHE A 928      31.610  53.110  42.940  1.00  0.00           C
ATOM   4424  HD2 PHE A 928      31.160  53.460  43.870  1.00  0.00           H
ATOM   4425  CE2 PHE A 928      31.630  53.810  41.790  1.00  0.00           C
ATOM   4426  HE2 PHE A 928      31.150  54.770  41.650  1.00  0.00           H
ATOM   4427  C   PHE A 928      34.660  51.480  44.610  1.00  0.00           C
ATOM   4428  O   PHE A 928      35.550  51.070  43.830  1.00  0.00           O
ATOM   4429  N   MET A 929      34.790  52.660  45.250  1.00  0.00           N
ATOM   4430  HN  MET A 929      34.030  53.020  45.780  1.00  0.00           H
ATOM   4431  CA  MET A 929      35.840  53.590  45.090  1.00  0.00           C
ATOM   4432  HA  MET A 929      35.790  53.770  44.030  1.00  0.00           H
ATOM   4433  CB  MET A 929      35.610  54.870  45.910  1.00  0.00           C
ATOM   4434  HB1 MET A 929      36.590  55.360  46.010  1.00  0.00           H
ATOM   4435  HB2 MET A 929      35.140  54.590  46.890  1.00  0.00           H
ATOM   4436  CG  MET A 929      34.620  55.870  45.200  1.00  0.00           C
ATOM   4437  HG1 MET A 929      34.510  56.740  45.880  1.00  0.00           H
ATOM   4438  HG2 MET A 929      33.630  55.360  45.090  1.00  0.00           H
ATOM   4439  SD  MET A 929      35.310  56.530  43.590  1.00  0.00           S
ATOM   4440  CE  MET A 929      36.590  57.460  44.340  1.00  0.00           C
ATOM   4441  HE1 MET A 929      36.860  58.340  43.720  1.00  0.00           H
ATOM   4442  HE2 MET A 929      37.500  56.820  44.290  1.00  0.00           H
ATOM   4443  HE3 MET A 929      36.360  57.860  45.340  1.00  0.00           H
ATOM   4444  C   MET A 929      37.230  53.010  45.300  1.00  0.00           C
ATOM   4445  O   MET A 929      38.150  53.370  44.540  1.00  0.00           O
ATOM   4446  N   ASP A 930      37.440  52.120  46.260  1.00  0.00           N
ATOM   4447  HN  ASP A 930      36.710  51.820  46.870  1.00  0.00           H
ATOM   4448  CA  ASP A 930      38.760  51.640  46.620  1.00  0.00           C
ATOM   4449  HA  ASP A 930      39.510  52.360  46.370  1.00  0.00           H
ATOM   4450  CB  ASP A 930      38.860  51.290  48.130  1.00  0.00           C
ATOM   4451  HB1 ASP A 930      39.630  50.570  48.490  1.00  0.00           H
ATOM   4452  HB2 ASP A 930      37.880  50.850  48.410  1.00  0.00           H
ATOM   4453  CG  ASP A 930      38.950  52.550  49.030  1.00  0.00           C
ATOM   4454  OD1 ASP A 930      38.790  52.450  50.260  1.00  0.00           O
ATOM   4455  OD2 ASP A 930      39.100  53.650  48.440  1.00  0.00           O
ATOM   4456  C   ASP A 930      39.080  50.410  45.780  1.00  0.00           C
ATOM   4457  O   ASP A 930      40.170  50.260  45.300  1.00  0.00           O
ATOM   4458  N   GLN A 931      38.020  49.600  45.490  1.00  0.00           N
ATOM   4459  HN  GLN A 931      37.100  49.850  45.830  1.00  0.00           H
ATOM   4460  CA  GLN A 931      38.120  48.400  44.600  1.00  0.00           C
ATOM   4461  HA  GLN A 931      38.920  47.840  45.040  1.00  0.00           H
ATOM   4462  CB  GLN A 931      36.760  47.550  44.720  1.00  0.00           C
ATOM   4463  HB1 GLN A 931      35.900  48.130  44.310  1.00  0.00           H
ATOM   4464  HB2 GLN A 931      36.480  47.470  45.800  1.00  0.00           H
ATOM   4465  CG  GLN A 931      36.790  46.170  44.110  1.00  0.00           C
ATOM   4466  HG1 GLN A 931      36.510  46.160  43.040  1.00  0.00           H
ATOM   4467  HG2 GLN A 931      35.950  45.540  44.500  1.00  0.00           H
ATOM   4468  CD  GLN A 931      38.040  45.310  44.340  1.00  0.00           C
ATOM   4469  OE1 GLN A 931      38.340  44.970  45.480  1.00  0.00           O
ATOM   4470  NE2 GLN A 931      38.700  44.910  43.240  1.00  0.00           N
ATOM   4471 HE21 GLN A 931      39.390  44.180  43.230  1.00  0.00           H
ATOM   4472 HE22 GLN A 931      38.450  45.370  42.390  1.00  0.00           H
ATOM   4473  C   GLN A 931      38.370  48.720  43.160  1.00  0.00           C
ATOM   4474  O   GLN A 931      39.020  48.000  42.460  1.00  0.00           O
ATOM   4475  N   GLN A 932      37.730  49.700  42.610  1.00  0.00           N
ATOM   4476  HN  GLN A 932      37.010  50.130  43.150  1.00  0.00           H
ATOM   4477  CA  GLN A 932      37.900  50.050  41.220  1.00  0.00           C
ATOM   4478  HA  GLN A 932      37.720  49.150  40.660  1.00  0.00           H
ATOM   4479  CB  GLN A 932      36.850  51.160  40.850  1.00  0.00           C
ATOM   4480  HB1 GLN A 932      37.110  52.080  41.390  1.00  0.00           H
ATOM   4481  HB2 GLN A 932      35.830  50.860  41.180  1.00  0.00           H
ATOM   4482  CG  GLN A 932      36.660  51.510  39.390  1.00  0.00           C
ATOM   4483  HG1 GLN A 932      37.570  51.900  38.860  1.00  0.00           H
ATOM   4484  HG2 GLN A 932      35.870  52.290  39.420  1.00  0.00           H
ATOM   4485  CD  GLN A 932      36.110  50.290  38.670  1.00  0.00           C
ATOM   4486  OE1 GLN A 932      34.910  50.010  38.660  1.00  0.00           O
ATOM   4487  NE2 GLN A 932      36.960  49.440  38.080  1.00  0.00           N
ATOM   4488 HE21 GLN A 932      36.750  48.820  37.320  1.00  0.00           H
ATOM   4489 HE22 GLN A 932      37.890  49.490  38.440  1.00  0.00           H
ATOM   4490  C   GLN A 932      39.230  50.630  40.820  1.00  0.00           C
ATOM   4491  O   GLN A 932      39.700  50.120  39.790  1.00  0.00           O
ATOM   4492  N   ILE A 933      39.820  51.550  41.540  1.00  0.00           N
ATOM   4493  HN  ILE A 933      39.300  51.960  42.290  1.00  0.00           H
ATOM   4494  CA  ILE A 933      41.120  52.160  41.200  1.00  0.00           C
ATOM   4495  HA  ILE A 933      41.040  52.370  40.150  1.00  0.00           H
ATOM   4496  CB  ILE A 933      41.390  53.470  41.940  1.00  0.00           C
ATOM   4497  HB  ILE A 933      40.640  54.200  41.560  1.00  0.00           H
ATOM   4498  CG2 ILE A 933      41.280  53.310  43.420  1.00  0.00           C
ATOM   4499 HG21 ILE A 933      42.080  52.720  43.930  1.00  0.00           H
ATOM   4500 HG22 ILE A 933      40.380  52.740  43.700  1.00  0.00           H
ATOM   4501 HG23 ILE A 933      41.140  54.300  43.890  1.00  0.00           H
ATOM   4502  CG1 ILE A 933      42.700  54.180  41.560  1.00  0.00           C
ATOM   4503 HG11 ILE A 933      43.560  53.500  41.760  1.00  0.00           H
ATOM   4504 HG12 ILE A 933      42.810  55.060  42.240  1.00  0.00           H
ATOM   4505  CD  ILE A 933      42.710  54.620  40.120  1.00  0.00           C
ATOM   4506  HD1 ILE A 933      42.480  53.800  39.400  1.00  0.00           H
ATOM   4507  HD2 ILE A 933      43.740  54.950  39.870  1.00  0.00           H
ATOM   4508  HD3 ILE A 933      41.970  55.450  40.010  1.00  0.00           H
ATOM   4509  C   ILE A 933      42.210  51.100  41.300  1.00  0.00           C
ATOM   4510  O   ILE A 933      43.150  51.100  40.440  1.00  0.00           O
ATOM   4511  N   THR A 934      42.120  50.180  42.310  1.00  0.00           N
ATOM   4512  HN  THR A 934      41.510  50.400  43.070  1.00  0.00           H
ATOM   4513  CA  THR A 934      42.980  49.010  42.460  1.00  0.00           C
ATOM   4514  HA  THR A 934      43.960  49.460  42.510  1.00  0.00           H
ATOM   4515  CB  THR A 934      42.610  48.250  43.670  1.00  0.00           C
ATOM   4516  HB  THR A 934      41.660  47.710  43.530  1.00  0.00           H
ATOM   4517  OG1 THR A 934      42.510  49.160  44.770  1.00  0.00           O
ATOM   4518  HG1 THR A 934      41.610  49.490  44.810  1.00  0.00           H
ATOM   4519  CG2 THR A 934      43.690  47.120  43.950  1.00  0.00           C
ATOM   4520 HG21 THR A 934      44.730  47.460  43.750  1.00  0.00           H
ATOM   4521 HG22 THR A 934      43.530  46.210  43.330  1.00  0.00           H
ATOM   4522 HG23 THR A 934      43.620  46.760  44.990  1.00  0.00           H
ATOM   4523  C   THR A 934      43.080  48.080  41.240  1.00  0.00           C
ATOM   4524  O   THR A 934      44.120  47.650  40.750  1.00  0.00           O
ATOM   4525  N   ALA A 935      41.970  47.740  40.630  1.00  0.00           N
ATOM   4526  HN  ALA A 935      41.100  48.110  40.950  1.00  0.00           H
ATOM   4527  CA  ALA A 935      41.870  46.850  39.580  1.00  0.00           C
ATOM   4528  HA  ALA A 935      42.580  46.060  39.770  1.00  0.00           H
ATOM   4529  CB  ALA A 935      40.450  46.230  39.510  1.00  0.00           C
ATOM   4530  HB1 ALA A 935      39.710  47.050  39.390  1.00  0.00           H
ATOM   4531  HB2 ALA A 935      40.170  45.820  40.500  1.00  0.00           H
ATOM   4532  HB3 ALA A 935      40.400  45.450  38.710  1.00  0.00           H
ATOM   4533  C   ALA A 935      42.210  47.490  38.300  1.00  0.00           C
ATOM   4534  O   ALA A 935      42.780  46.850  37.460  1.00  0.00           O
ATOM   4535  N   VAL A 936      42.020  48.880  38.210  1.00  0.00           N
ATOM   4536  HN  VAL A 936      41.450  49.430  38.810  1.00  0.00           H
ATOM   4537  CA  VAL A 936      42.530  49.680  37.070  1.00  0.00           C
ATOM   4538  HA  VAL A 936      42.160  49.170  36.200  1.00  0.00           H
ATOM   4539  CB  VAL A 936      42.020  51.100  37.030  1.00  0.00           C
ATOM   4540  HB  VAL A 936      41.960  51.440  38.080  1.00  0.00           H
ATOM   4541  CG1 VAL A 936      42.780  52.000  36.040  1.00  0.00           C
ATOM   4542 HG11 VAL A 936      42.850  51.460  35.080  1.00  0.00           H
ATOM   4543 HG12 VAL A 936      43.800  52.230  36.450  1.00  0.00           H
ATOM   4544 HG13 VAL A 936      42.130  52.880  35.800  1.00  0.00           H
ATOM   4545  CG2 VAL A 936      40.500  51.240  36.600  1.00  0.00           C
ATOM   4546 HG21 VAL A 936      40.020  52.240  36.640  1.00  0.00           H
ATOM   4547 HG22 VAL A 936      40.020  50.450  37.220  1.00  0.00           H
ATOM   4548 HG23 VAL A 936      40.470  50.890  35.540  1.00  0.00           H
ATOM   4549  C   VAL A 936      44.050  49.670  36.960  1.00  0.00           C
ATOM   4550  O   VAL A 936      44.610  49.540  35.850  1.00  0.00           O
ATOM   4551  N   ILE A 937      44.770  49.850  38.080  1.00  0.00           N
ATOM   4552  HN  ILE A 937      44.220  49.930  38.910  1.00  0.00           H
ATOM   4553  CA  ILE A 937      46.210  49.950  38.160  1.00  0.00           C
ATOM   4554  HA  ILE A 937      46.530  50.460  37.260  1.00  0.00           H
ATOM   4555  CB  ILE A 937      46.690  50.640  39.430  1.00  0.00           C
ATOM   4556  HB  ILE A 937      46.180  50.040  40.230  1.00  0.00           H
ATOM   4557  CG2 ILE A 937      48.220  50.640  39.510  1.00  0.00           C
ATOM   4558 HG21 ILE A 937      48.680  51.040  38.590  1.00  0.00           H
ATOM   4559 HG22 ILE A 937      48.430  49.550  39.620  1.00  0.00           H
ATOM   4560 HG23 ILE A 937      48.530  51.160  40.430  1.00  0.00           H
ATOM   4561  CG1 ILE A 937      46.200  52.020  39.500  1.00  0.00           C
ATOM   4562 HG11 ILE A 937      46.580  52.420  40.460  1.00  0.00           H
ATOM   4563 HG12 ILE A 937      45.080  52.050  39.490  1.00  0.00           H
ATOM   4564  CD  ILE A 937      46.650  52.810  38.240  1.00  0.00           C
ATOM   4565  HD1 ILE A 937      46.220  52.440  37.290  1.00  0.00           H
ATOM   4566  HD2 ILE A 937      47.750  52.840  38.160  1.00  0.00           H
ATOM   4567  HD3 ILE A 937      46.300  53.860  38.360  1.00  0.00           H
ATOM   4568  C   ILE A 937      46.900  48.540  37.940  1.00  0.00           C
ATOM   4569  O   ILE A 937      47.880  48.310  37.200  1.00  0.00           O
ATOM   4570  N   ILE A 938      46.260  47.460  38.430  1.00  0.00           N
ATOM   4571  HN  ILE A 938      45.490  47.620  39.040  1.00  0.00           H
ATOM   4572  CA  ILE A 938      46.480  46.120  38.010  1.00  0.00           C
ATOM   4573  HA  ILE A 938      47.510  45.860  38.190  1.00  0.00           H
ATOM   4574  CB  ILE A 938      45.710  45.270  39.070  1.00  0.00           C
ATOM   4575  HB  ILE A 938      44.660  45.610  39.030  1.00  0.00           H
ATOM   4576  CG2 ILE A 938      45.540  43.780  38.640  1.00  0.00           C
ATOM   4577 HG21 ILE A 938      45.130  43.190  39.490  1.00  0.00           H
ATOM   4578 HG22 ILE A 938      46.510  43.330  38.360  1.00  0.00           H
ATOM   4579 HG23 ILE A 938      44.950  43.690  37.690  1.00  0.00           H
ATOM   4580  CG1 ILE A 938      46.260  45.320  40.520  1.00  0.00           C
ATOM   4581 HG11 ILE A 938      45.540  44.910  41.260  1.00  0.00           H
ATOM   4582 HG12 ILE A 938      46.530  46.390  40.660  1.00  0.00           H
ATOM   4583  CD  ILE A 938      47.530  44.600  40.550  1.00  0.00           C
ATOM   4584  HD1 ILE A 938      47.390  43.500  40.590  1.00  0.00           H
ATOM   4585  HD2 ILE A 938      48.010  44.990  41.470  1.00  0.00           H
ATOM   4586  HD3 ILE A 938      48.270  44.940  39.790  1.00  0.00           H
ATOM   4587  C   ILE A 938      46.230  45.790  36.540  1.00  0.00           C
ATOM   4588  O   ILE A 938      46.890  44.960  35.900  1.00  0.00           O
ATOM   4589  N   ASN A 939      45.350  46.490  35.810  1.00  0.00           N
ATOM   4590  HN  ASN A 939      44.820  47.210  36.240  1.00  0.00           H
ATOM   4591  CA  ASN A 939      44.960  46.170  34.520  1.00  0.00           C
ATOM   4592  HA  ASN A 939      44.900  45.100  34.390  1.00  0.00           H
ATOM   4593  CB  ASN A 939      43.570  46.720  34.190  1.00  0.00           C
ATOM   4594  HB1 ASN A 939      43.500  47.820  34.240  1.00  0.00           H
ATOM   4595  HB2 ASN A 939      42.900  46.310  34.990  1.00  0.00           H
ATOM   4596  CG  ASN A 939      42.890  46.250  32.910  1.00  0.00           C
ATOM   4597  OD1 ASN A 939      43.030  45.130  32.500  1.00  0.00           O
ATOM   4598  ND2 ASN A 939      42.210  47.220  32.280  1.00  0.00           N
ATOM   4599 HD21 ASN A 939      42.220  48.180  32.570  1.00  0.00           H
ATOM   4600 HD22 ASN A 939      41.550  47.020  31.560  1.00  0.00           H
ATOM   4601  C   ASN A 939      46.020  46.640  33.500  1.00  0.00           C
ATOM   4602  O   ASN A 939      46.010  46.120  32.410  1.00  0.00           O
ATOM   4603  N   ARG A 940      46.870  47.590  33.860  1.00  0.00           N
ATOM   4604  HN  ARG A 940      46.790  47.970  34.780  1.00  0.00           H
ATOM   4605  CA  ARG A 940      47.950  48.140  33.060  1.00  0.00           C
ATOM   4606  HA  ARG A 940      47.410  48.930  32.550  1.00  0.00           H
ATOM   4607  CB  ARG A 940      48.980  48.830  34.050  1.00  0.00           C
ATOM   4608  HB1 ARG A 940      49.920  48.930  33.460  1.00  0.00           H
ATOM   4609  HB2 ARG A 940      49.260  48.180  34.910  1.00  0.00           H
ATOM   4610  CG  ARG A 940      48.530  50.210  34.620  1.00  0.00           C
ATOM   4611  HG1 ARG A 940      49.220  50.550  35.430  1.00  0.00           H
ATOM   4612  HG2 ARG A 940      47.570  50.300  35.180  1.00  0.00           H
ATOM   4613  CD  ARG A 940      48.570  51.330  33.580  1.00  0.00           C
ATOM   4614  HD1 ARG A 940      47.720  51.200  32.880  1.00  0.00           H
ATOM   4615  HD2 ARG A 940      49.530  51.240  33.030  1.00  0.00           H
ATOM   4616  NE  ARG A 940      48.480  52.710  34.190  1.00  0.00           N
ATOM   4617  HE  ARG A 940      49.340  53.070  34.540  1.00  0.00           H
ATOM   4618  CZ  ARG A 940      47.360  53.350  34.410  1.00  0.00           C
ATOM   4619  NH1 ARG A 940      46.240  52.840  34.380  1.00  0.00           N
ATOM   4620 HH11 ARG A 940      45.980  52.030  33.860  1.00  0.00           H
ATOM   4621 HH12 ARG A 940      45.480  53.490  34.440  1.00  0.00           H
ATOM   4622  NH2 ARG A 940      47.470  54.610  34.680  1.00  0.00           N
ATOM   4623 HH21 ARG A 940      48.240  55.040  34.190  1.00  0.00           H
ATOM   4624 HH22 ARG A 940      46.600  55.080  34.800  1.00  0.00           H
ATOM   4625  C   ARG A 940      48.630  47.290  32.030  1.00  0.00           C
ATOM   4626  O   ARG A 940      49.000  46.130  32.320  1.00  0.00           O
ATOM   4627  N   LYS A 941      48.740  47.700  30.750  1.00  0.00           N
ATOM   4628  HN  LYS A 941      48.270  48.540  30.450  1.00  0.00           H
ATOM   4629  CA  LYS A 941      49.130  46.940  29.660  1.00  0.00           C
ATOM   4630  HA  LYS A 941      48.410  46.130  29.590  1.00  0.00           H
ATOM   4631  CB  LYS A 941      49.090  47.800  28.400  1.00  0.00           C
ATOM   4632  HB1 LYS A 941      49.540  47.370  27.470  1.00  0.00           H
ATOM   4633  HB2 LYS A 941      49.550  48.770  28.690  1.00  0.00           H
ATOM   4634  CG  LYS A 941      47.660  48.050  27.950  1.00  0.00           C
ATOM   4635  HG1 LYS A 941      47.010  48.360  28.800  1.00  0.00           H
ATOM   4636  HG2 LYS A 941      47.280  47.100  27.520  1.00  0.00           H
ATOM   4637  CD  LYS A 941      47.550  49.070  26.790  1.00  0.00           C
ATOM   4638  HD1 LYS A 941      46.490  49.090  26.490  1.00  0.00           H
ATOM   4639  HD2 LYS A 941      48.300  48.810  26.020  1.00  0.00           H
ATOM   4640  CE  LYS A 941      47.990  50.540  27.150  1.00  0.00           C
ATOM   4641  HE1 LYS A 941      49.090  50.480  27.280  1.00  0.00           H
ATOM   4642  HE2 LYS A 941      47.420  51.020  27.980  1.00  0.00           H
ATOM   4643  NZ  LYS A 941      47.710  51.460  26.040  1.00  0.00           N
ATOM   4644  HZ1 LYS A 941      48.250  52.350  26.110  1.00  0.00           H
ATOM   4645  HZ2 LYS A 941      46.700  51.700  25.950  1.00  0.00           H
ATOM   4646  HZ3 LYS A 941      47.950  51.000  25.140  1.00  0.00           H
ATOM   4647  C   LYS A 941      50.490  46.270  29.860  1.00  0.00           C
ATOM   4648  O   LYS A 941      50.820  45.330  29.100  1.00  0.00           O
ATOM   4649  N   GLU A 942      51.420  46.720  30.790  1.00  0.00           N
ATOM   4650  HN  GLU A 942      51.250  47.500  31.400  1.00  0.00           H
ATOM   4651  CA  GLU A 942      52.660  46.180  31.080  1.00  0.00           C
ATOM   4652  HA  GLU A 942      53.070  46.010  30.110  1.00  0.00           H
ATOM   4653  CB  GLU A 942      53.540  47.120  31.960  1.00  0.00           C
ATOM   4654  HB1 GLU A 942      53.690  48.080  31.440  1.00  0.00           H
ATOM   4655  HB2 GLU A 942      54.570  46.740  31.800  1.00  0.00           H
ATOM   4656  CG  GLU A 942      53.090  47.240  33.410  1.00  0.00           C
ATOM   4657  HG1 GLU A 942      53.310  46.300  33.950  1.00  0.00           H
ATOM   4658  HG2 GLU A 942      51.980  47.320  33.270  1.00  0.00           H
ATOM   4659  CD  GLU A 942      53.510  48.440  34.130  1.00  0.00           C
ATOM   4660  OE1 GLU A 942      54.360  48.250  35.040  1.00  0.00           O
ATOM   4661  OE2 GLU A 942      53.060  49.600  33.890  1.00  0.00           O
ATOM   4662  C   GLU A 942      52.570  44.820  31.710  1.00  0.00           C
ATOM   4663  O   GLU A 942      53.510  44.060  31.750  1.00  0.00           O
ATOM   4664  N   HSD A 943      51.450  44.370  32.290  1.00  0.00           N
ATOM   4665  HN  HSD A 943      50.610  44.900  32.270  1.00  0.00           H
ATOM   4666  CA  HSD A 943      51.380  43.110  33.070  1.00  0.00           C
ATOM   4667  HA  HSD A 943      52.300  42.730  33.490  1.00  0.00           H
ATOM   4668  CB  HSD A 943      50.320  43.230  34.140  1.00  0.00           C
ATOM   4669  HB1 HSD A 943      50.100  42.270  34.660  1.00  0.00           H
ATOM   4670  HB2 HSD A 943      49.370  43.450  33.590  1.00  0.00           H
ATOM   4671  ND1 HSD A 943      49.780  44.950  35.750  1.00  0.00           N
ATOM   4672  HD1 HSD A 943      48.840  45.100  35.440  1.00  0.00           H
ATOM   4673  CG  HSD A 943      50.650  44.130  35.150  1.00  0.00           C
ATOM   4674  CE1 HSD A 943      50.440  45.690  36.680  1.00  0.00           C
ATOM   4675  HE1 HSD A 943      50.040  46.600  37.120  1.00  0.00           H
ATOM   4676  NE2 HSD A 943      51.730  45.430  36.610  1.00  0.00           N
ATOM   4677  CD2 HSD A 943      51.880  44.440  35.660  1.00  0.00           C
ATOM   4678  HD2 HSD A 943      52.870  44.030  35.440  1.00  0.00           H
ATOM   4679  C   HSD A 943      50.870  42.070  32.110  1.00  0.00           C
ATOM   4680  O   HSD A 943      50.730  40.870  32.410  1.00  0.00           O
ATOM   4681  N   LYS A 944      50.480  42.460  30.850  1.00  0.00           N
ATOM   4682  HN  LYS A 944      50.620  43.410  30.590  1.00  0.00           H
ATOM   4683  CA  LYS A 944      49.840  41.710  29.810  1.00  0.00           C
ATOM   4684  HA  LYS A 944      49.290  42.400  29.190  1.00  0.00           H
ATOM   4685  CB  LYS A 944      51.000  41.120  28.930  1.00  0.00           C
ATOM   4686  HB1 LYS A 944      50.520  40.730  28.000  1.00  0.00           H
ATOM   4687  HB2 LYS A 944      51.470  40.330  29.550  1.00  0.00           H
ATOM   4688  CG  LYS A 944      52.060  42.030  28.370  1.00  0.00           C
ATOM   4689  HG1 LYS A 944      52.780  41.430  27.800  1.00  0.00           H
ATOM   4690  HG2 LYS A 944      52.640  42.300  29.280  1.00  0.00           H
ATOM   4691  CD  LYS A 944      51.470  43.060  27.490  1.00  0.00           C
ATOM   4692  HD1 LYS A 944      50.540  43.460  27.940  1.00  0.00           H
ATOM   4693  HD2 LYS A 944      51.030  42.580  26.590  1.00  0.00           H
ATOM   4694  CE  LYS A 944      52.410  44.200  27.010  1.00  0.00           C
ATOM   4695  HE1 LYS A 944      53.300  43.830  26.450  1.00  0.00           H
ATOM   4696  HE2 LYS A 944      52.810  44.670  27.940  1.00  0.00           H
ATOM   4697  NZ  LYS A 944      51.720  45.160  26.140  1.00  0.00           N
ATOM   4698  HZ1 LYS A 944      52.100  46.110  26.330  1.00  0.00           H
ATOM   4699  HZ2 LYS A 944      50.700  45.110  26.350  1.00  0.00           H
ATOM   4700  HZ3 LYS A 944      51.940  44.920  25.160  1.00  0.00           H
ATOM   4701  C   LYS A 944      48.890  40.610  30.200  1.00  0.00           C
ATOM   4702  O   LYS A 944      48.960  39.460  29.770  1.00  0.00           O
ATOM   4703  N   LEU A 945      47.780  41.020  30.890  1.00  0.00           N
ATOM   4704  HN  LEU A 945      47.640  41.950  31.200  1.00  0.00           H
ATOM   4705  CA  LEU A 945      46.690  40.170  31.230  1.00  0.00           C
ATOM   4706  HA  LEU A 945      47.150  39.280  31.600  1.00  0.00           H
ATOM   4707  CB  LEU A 945      45.820  40.760  32.410  1.00  0.00           C
ATOM   4708  HB1 LEU A 945      45.130  39.960  32.740  1.00  0.00           H
ATOM   4709  HB2 LEU A 945      45.220  41.620  32.030  1.00  0.00           H
ATOM   4710  CG  LEU A 945      46.600  41.190  33.680  1.00  0.00           C
ATOM   4711  HG  LEU A 945      47.390  41.920  33.380  1.00  0.00           H
ATOM   4712  CD1 LEU A 945      45.700  42.010  34.630  1.00  0.00           C
ATOM   4713 HD11 LEU A 945      46.320  42.790  35.140  1.00  0.00           H
ATOM   4714 HD12 LEU A 945      45.210  41.400  35.410  1.00  0.00           H
ATOM   4715 HD13 LEU A 945      44.900  42.500  34.040  1.00  0.00           H
ATOM   4716  CD2 LEU A 945      47.290  40.060  34.440  1.00  0.00           C
ATOM   4717 HD21 LEU A 945      46.520  39.430  34.910  1.00  0.00           H
ATOM   4718 HD22 LEU A 945      47.930  40.550  35.190  1.00  0.00           H
ATOM   4719 HD23 LEU A 945      47.920  39.380  33.810  1.00  0.00           H
ATOM   4720  C   LEU A 945      45.750  39.710  30.100  1.00  0.00           C
ATOM   4721  O   LEU A 945      45.830  40.100  29.010  1.00  0.00           O
ATOM   4722  N   LYS A 946      44.940  38.700  30.400  1.00  0.00           N
ATOM   4723  HN  LYS A 946      45.130  38.270  31.270  1.00  0.00           H
ATOM   4724  CA  LYS A 946      44.150  38.010  29.450  1.00  0.00           C
ATOM   4725  HA  LYS A 946      44.450  38.270  28.440  1.00  0.00           H
ATOM   4726  CB  LYS A 946      44.220  36.430  29.620  1.00  0.00           C
ATOM   4727  HB1 LYS A 946      43.390  35.970  29.050  1.00  0.00           H
ATOM   4728  HB2 LYS A 946      44.060  36.230  30.700  1.00  0.00           H
ATOM   4729  CG  LYS A 946      45.570  35.860  29.170  1.00  0.00           C
ATOM   4730  HG1 LYS A 946      46.480  36.190  29.710  1.00  0.00           H
ATOM   4731  HG2 LYS A 946      45.680  36.260  28.130  1.00  0.00           H
ATOM   4732  CD  LYS A 946      45.600  34.250  29.170  1.00  0.00           C
ATOM   4733  HD1 LYS A 946      46.540  33.790  28.800  1.00  0.00           H
ATOM   4734  HD2 LYS A 946      44.750  33.900  28.530  1.00  0.00           H
ATOM   4735  CE  LYS A 946      45.510  33.580  30.530  1.00  0.00           C
ATOM   4736  HE1 LYS A 946      45.470  32.490  30.300  1.00  0.00           H
ATOM   4737  HE2 LYS A 946      44.570  33.910  31.010  1.00  0.00           H
ATOM   4738  NZ  LYS A 946      46.750  33.920  31.360  1.00  0.00           N
ATOM   4739  HZ1 LYS A 946      47.610  33.850  30.780  1.00  0.00           H
ATOM   4740  HZ2 LYS A 946      46.890  33.210  32.100  1.00  0.00           H
ATOM   4741  HZ3 LYS A 946      46.730  34.870  31.790  1.00  0.00           H
ATOM   4742  C   LYS A 946      42.740  38.410  29.480  1.00  0.00           C
ATOM   4743  O   LYS A 946      41.960  38.110  30.370  1.00  0.00           O
ATOM   4744  N   LYS A 947      42.320  39.260  28.490  1.00  0.00           N
ATOM   4745  HN  LYS A 947      42.940  39.510  27.760  1.00  0.00           H
ATOM   4746  CA  LYS A 947      41.060  39.820  28.430  1.00  0.00           C
ATOM   4747  HA  LYS A 947      41.200  40.600  27.690  1.00  0.00           H
ATOM   4748  CB  LYS A 947      39.950  38.940  27.860  1.00  0.00           C
ATOM   4749  HB1 LYS A 947      39.000  39.530  27.910  1.00  0.00           H
ATOM   4750  HB2 LYS A 947      39.780  38.040  28.480  1.00  0.00           H
ATOM   4751  CG  LYS A 947      39.980  38.360  26.380  1.00  0.00           C
ATOM   4752  HG1 LYS A 947      38.960  37.960  26.250  1.00  0.00           H
ATOM   4753  HG2 LYS A 947      40.790  37.600  26.400  1.00  0.00           H
ATOM   4754  CD  LYS A 947      40.260  39.580  25.410  1.00  0.00           C
ATOM   4755  HD1 LYS A 947      41.350  39.790  25.320  1.00  0.00           H
ATOM   4756  HD2 LYS A 947      39.780  40.480  25.870  1.00  0.00           H
ATOM   4757  CE  LYS A 947      39.790  39.200  23.970  1.00  0.00           C
ATOM   4758  HE1 LYS A 947      38.720  38.950  23.870  1.00  0.00           H
ATOM   4759  HE2 LYS A 947      40.400  38.430  23.440  1.00  0.00           H
ATOM   4760  NZ  LYS A 947      39.940  40.450  23.150  1.00  0.00           N
ATOM   4761  HZ1 LYS A 947      39.190  40.640  22.460  1.00  0.00           H
ATOM   4762  HZ2 LYS A 947      40.870  40.480  22.680  1.00  0.00           H
ATOM   4763  HZ3 LYS A 947      39.920  41.320  23.720  1.00  0.00           H
ATOM   4764  C   LYS A 947      40.630  40.670  29.730  1.00  0.00           C
ATOM   4765  O   LYS A 947      39.580  40.420  30.290  1.00  0.00           O
ATOM   4766  N   GLY A 948      41.360  41.710  30.140  1.00  0.00           N
ATOM   4767  HN  GLY A 948      42.250  41.820  29.700  1.00  0.00           H
ATOM   4768  CA  GLY A 948      41.170  42.720  31.150  1.00  0.00           C
ATOM   4769  HA1 GLY A 948      40.250  43.270  31.000  1.00  0.00           H
ATOM   4770  HA2 GLY A 948      42.030  43.350  30.990  1.00  0.00           H
ATOM   4771  C   GLY A 948      41.110  42.130  32.510  1.00  0.00           C
ATOM   4772  O   GLY A 948      41.380  40.940  32.710  1.00  0.00           O
ATOM   4773  N   ALA A 949      40.760  43.000  33.440  1.00  0.00           N
ATOM   4774  HN  ALA A 949      40.590  43.940  33.190  1.00  0.00           H
ATOM   4775  CA  ALA A 949      40.890  42.660  34.860  1.00  0.00           C
ATOM   4776  HA  ALA A 949      41.560  41.820  34.930  1.00  0.00           H
ATOM   4777  CB  ALA A 949      41.670  43.810  35.400  1.00  0.00           C
ATOM   4778  HB1 ALA A 949      42.720  43.690  35.050  1.00  0.00           H
ATOM   4779  HB2 ALA A 949      41.690  43.770  36.510  1.00  0.00           H
ATOM   4780  HB3 ALA A 949      41.280  44.800  35.070  1.00  0.00           H
ATOM   4781  C   ALA A 949      39.520  42.360  35.470  1.00  0.00           C
ATOM   4782  O   ALA A 949      39.370  41.970  36.650  1.00  0.00           O
ATOM   4783  N   GLY A 950      38.410  42.440  34.610  1.00  0.00           N
ATOM   4784  HN  GLY A 950      38.550  42.640  33.650  1.00  0.00           H
ATOM   4785  CA  GLY A 950      37.070  42.100  34.980  1.00  0.00           C
ATOM   4786  HA1 GLY A 950      36.990  41.020  35.110  1.00  0.00           H
ATOM   4787  HA2 GLY A 950      36.500  42.460  34.150  1.00  0.00           H
ATOM   4788  C   GLY A 950      36.460  42.660  36.260  1.00  0.00           C
ATOM   4789  O   GLY A 950      36.090  42.010  37.260  1.00  0.00           O
ATOM   4790  N   TYR A 951      36.330  44.010  36.290  1.00  0.00           N
ATOM   4791  HN  TYR A 951      36.670  44.510  35.490  1.00  0.00           H
ATOM   4792  CA  TYR A 951      35.840  44.940  37.350  1.00  0.00           C
ATOM   4793  HA  TYR A 951      36.700  45.000  38.010  1.00  0.00           H
ATOM   4794  CB  TYR A 951      35.500  46.330  36.760  1.00  0.00           C
ATOM   4795  HB1 TYR A 951      35.320  47.000  37.620  1.00  0.00           H
ATOM   4796  HB2 TYR A 951      34.580  46.260  36.150  1.00  0.00           H
ATOM   4797  CG  TYR A 951      36.660  46.940  35.980  1.00  0.00           C
ATOM   4798  CD1 TYR A 951      36.470  47.690  34.800  1.00  0.00           C
ATOM   4799  HD1 TYR A 951      35.450  47.760  34.430  1.00  0.00           H
ATOM   4800  CE1 TYR A 951      37.460  48.400  34.160  1.00  0.00           C
ATOM   4801  HE1 TYR A 951      37.210  48.920  33.240  1.00  0.00           H
ATOM   4802  CZ  TYR A 951      38.720  48.360  34.700  1.00  0.00           C
ATOM   4803  OH  TYR A 951      39.760  49.050  34.090  1.00  0.00           O
ATOM   4804  HH  TYR A 951      39.410  49.470  33.290  1.00  0.00           H
ATOM   4805  CD2 TYR A 951      37.990  46.910  36.480  1.00  0.00           C
ATOM   4806  HD2 TYR A 951      38.220  46.500  37.450  1.00  0.00           H
ATOM   4807  CE2 TYR A 951      39.020  47.620  35.930  1.00  0.00           C
ATOM   4808  HE2 TYR A 951      40.000  47.510  36.330  1.00  0.00           H
ATOM   4809  C   TYR A 951      34.690  44.520  38.170  1.00  0.00           C
ATOM   4810  O   TYR A 951      34.850  44.390  39.390  1.00  0.00           O
ATOM   4811  N   HSD A 952      33.470  44.210  37.610  1.00  0.00           N
ATOM   4812  HN  HSD A 952      33.470  44.180  36.610  1.00  0.00           H
ATOM   4813  CA  HSD A 952      32.280  44.030  38.380  1.00  0.00           C
ATOM   4814  HA  HSD A 952      32.250  44.650  39.260  1.00  0.00           H
ATOM   4815  CB  HSD A 952      31.090  44.370  37.570  1.00  0.00           C
ATOM   4816  HB1 HSD A 952      30.100  44.090  38.000  1.00  0.00           H
ATOM   4817  HB2 HSD A 952      31.060  43.720  36.660  1.00  0.00           H
ATOM   4818  ND1 HSD A 952      31.280  46.610  36.140  1.00  0.00           N
ATOM   4819  HD1 HSD A 952      31.630  46.240  35.270  1.00  0.00           H
ATOM   4820  CG  HSD A 952      31.030  45.900  37.310  1.00  0.00           C
ATOM   4821  CE1 HSD A 952      30.870  47.910  36.330  1.00  0.00           C
ATOM   4822  HE1 HSD A 952      31.020  48.700  35.580  1.00  0.00           H
ATOM   4823  NE2 HSD A 952      30.440  48.140  37.540  1.00  0.00           N
ATOM   4824  CD2 HSD A 952      30.520  46.880  38.130  1.00  0.00           C
ATOM   4825  HD2 HSD A 952      30.180  46.680  39.130  1.00  0.00           H
ATOM   4826  C   HSD A 952      32.310  42.650  38.830  1.00  0.00           C
ATOM   4827  O   HSD A 952      31.660  42.300  39.810  1.00  0.00           O
ATOM   4828  N   LEU A 953      33.100  41.730  38.220  1.00  0.00           N
ATOM   4829  HN  LEU A 953      33.360  41.910  37.290  1.00  0.00           H
ATOM   4830  CA  LEU A 953      33.230  40.400  38.830  1.00  0.00           C
ATOM   4831  HA  LEU A 953      32.270  40.040  39.190  1.00  0.00           H
ATOM   4832  CB  LEU A 953      33.730  39.470  37.700  1.00  0.00           C
ATOM   4833  HB1 LEU A 953      34.770  39.810  37.500  1.00  0.00           H
ATOM   4834  HB2 LEU A 953      33.140  39.660  36.780  1.00  0.00           H
ATOM   4835  CG  LEU A 953      33.850  37.930  37.960  1.00  0.00           C
ATOM   4836  HG  LEU A 953      34.540  37.830  38.820  1.00  0.00           H
ATOM   4837  CD1 LEU A 953      32.390  37.490  38.150  1.00  0.00           C
ATOM   4838 HD11 LEU A 953      31.720  38.190  37.610  1.00  0.00           H
ATOM   4839 HD12 LEU A 953      32.120  37.400  39.230  1.00  0.00           H
ATOM   4840 HD13 LEU A 953      32.200  36.490  37.690  1.00  0.00           H
ATOM   4841  CD2 LEU A 953      34.440  37.180  36.750  1.00  0.00           C
ATOM   4842 HD21 LEU A 953      33.680  36.940  35.970  1.00  0.00           H
ATOM   4843 HD22 LEU A 953      34.790  36.160  37.010  1.00  0.00           H
ATOM   4844 HD23 LEU A 953      35.260  37.760  36.310  1.00  0.00           H
ATOM   4845  C   LEU A 953      34.140  40.410  40.070  1.00  0.00           C
ATOM   4846  O   LEU A 953      33.860  39.680  41.040  1.00  0.00           O
ATOM   4847  N   ASP A 954      35.170  41.270  40.150  1.00  0.00           N
ATOM   4848  HN  ASP A 954      35.500  41.750  39.340  1.00  0.00           H
ATOM   4849  CA  ASP A 954      35.940  41.550  41.360  1.00  0.00           C
ATOM   4850  HA  ASP A 954      36.300  40.580  41.680  1.00  0.00           H
ATOM   4851  CB  ASP A 954      37.140  42.510  41.020  1.00  0.00           C
ATOM   4852  HB1 ASP A 954      37.700  42.740  41.950  1.00  0.00           H
ATOM   4853  HB2 ASP A 954      36.730  43.440  40.610  1.00  0.00           H
ATOM   4854  CG  ASP A 954      38.110  41.910  39.970  1.00  0.00           C
ATOM   4855  OD1 ASP A 954      38.170  40.740  39.700  1.00  0.00           O
ATOM   4856  OD2 ASP A 954      38.770  42.840  39.320  1.00  0.00           O
ATOM   4857  HD2 ASP A 954      38.980  42.520  38.440  1.00  0.00           H
ATOM   4858  C   ASP A 954      34.970  42.130  42.410  1.00  0.00           C
ATOM   4859  O   ASP A 954      34.840  41.510  43.440  1.00  0.00           O
ATOM   4860  N   LEU A 955      34.270  43.200  41.980  1.00  0.00           N
ATOM   4861  HN  LEU A 955      34.310  43.520  41.040  1.00  0.00           H
ATOM   4862  CA  LEU A 955      33.370  43.990  42.870  1.00  0.00           C
ATOM   4863  HA  LEU A 955      33.940  44.190  43.770  1.00  0.00           H
ATOM   4864  CB  LEU A 955      32.920  45.350  42.210  1.00  0.00           C
ATOM   4865  HB1 LEU A 955      32.320  45.050  41.320  1.00  0.00           H
ATOM   4866  HB2 LEU A 955      33.810  45.920  41.870  1.00  0.00           H
ATOM   4867  CG  LEU A 955      32.160  46.270  43.100  1.00  0.00           C
ATOM   4868  HG  LEU A 955      31.380  45.650  43.600  1.00  0.00           H
ATOM   4869  CD1 LEU A 955      33.020  46.930  44.180  1.00  0.00           C
ATOM   4870 HD11 LEU A 955      33.340  46.210  44.970  1.00  0.00           H
ATOM   4871 HD12 LEU A 955      32.440  47.700  44.720  1.00  0.00           H
ATOM   4872 HD13 LEU A 955      33.970  47.260  43.710  1.00  0.00           H
ATOM   4873  CD2 LEU A 955      31.490  47.240  42.180  1.00  0.00           C
ATOM   4874 HD21 LEU A 955      32.250  47.560  41.430  1.00  0.00           H
ATOM   4875 HD22 LEU A 955      31.220  48.160  42.750  1.00  0.00           H
ATOM   4876 HD23 LEU A 955      30.610  46.910  41.580  1.00  0.00           H
ATOM   4877  C   LEU A 955      32.100  43.140  43.350  1.00  0.00           C
ATOM   4878  O   LEU A 955      31.590  43.310  44.510  1.00  0.00           O
ATOM   4879  N   LEU A 956      31.660  42.190  42.450  1.00  0.00           N
ATOM   4880  HN  LEU A 956      32.030  42.080  41.540  1.00  0.00           H
ATOM   4881  CA  LEU A 956      30.600  41.280  42.850  1.00  0.00           C
ATOM   4882  HA  LEU A 956      29.720  41.820  43.170  1.00  0.00           H
ATOM   4883  CB  LEU A 956      30.160  40.340  41.700  1.00  0.00           C
ATOM   4884  HB1 LEU A 956      31.020  39.790  41.250  1.00  0.00           H
ATOM   4885  HB2 LEU A 956      29.880  41.070  40.910  1.00  0.00           H
ATOM   4886  CG  LEU A 956      28.960  39.400  42.040  1.00  0.00           C
ATOM   4887  HG  LEU A 956      29.240  38.840  42.970  1.00  0.00           H
ATOM   4888  CD1 LEU A 956      27.660  40.270  42.170  1.00  0.00           C
ATOM   4889 HD11 LEU A 956      26.880  39.520  42.410  1.00  0.00           H
ATOM   4890 HD12 LEU A 956      27.310  40.690  41.210  1.00  0.00           H
ATOM   4891 HD13 LEU A 956      27.840  40.920  43.050  1.00  0.00           H
ATOM   4892  CD2 LEU A 956      28.730  38.450  40.880  1.00  0.00           C
ATOM   4893 HD21 LEU A 956      29.560  37.800  40.530  1.00  0.00           H
ATOM   4894 HD22 LEU A 956      28.230  39.040  40.070  1.00  0.00           H
ATOM   4895 HD23 LEU A 956      27.970  37.730  41.260  1.00  0.00           H
ATOM   4896  C   LEU A 956      31.100  40.310  43.950  1.00  0.00           C
ATOM   4897  O   LEU A 956      30.370  40.030  44.920  1.00  0.00           O
ATOM   4898  N   MET A 957      32.380  39.770  43.840  1.00  0.00           N
ATOM   4899  HN  MET A 957      32.870  40.110  43.030  1.00  0.00           H
ATOM   4900  CA  MET A 957      32.920  38.950  44.970  1.00  0.00           C
ATOM   4901  HA  MET A 957      32.150  38.220  45.140  1.00  0.00           H
ATOM   4902  CB  MET A 957      34.220  38.240  44.570  1.00  0.00           C
ATOM   4903  HB1 MET A 957      34.850  38.110  45.480  1.00  0.00           H
ATOM   4904  HB2 MET A 957      34.680  38.850  43.760  1.00  0.00           H
ATOM   4905  CG  MET A 957      33.810  36.900  44.080  1.00  0.00           C
ATOM   4906  HG1 MET A 957      33.360  36.370  44.940  1.00  0.00           H
ATOM   4907  HG2 MET A 957      34.770  36.340  43.970  1.00  0.00           H
ATOM   4908  SD  MET A 957      32.970  36.680  42.500  1.00  0.00           S
ATOM   4909  CE  MET A 957      31.540  35.740  43.200  1.00  0.00           C
ATOM   4910  HE1 MET A 957      31.740  34.860  43.840  1.00  0.00           H
ATOM   4911  HE2 MET A 957      30.920  35.440  42.340  1.00  0.00           H
ATOM   4912  HE3 MET A 957      30.920  36.370  43.870  1.00  0.00           H
ATOM   4913  C   MET A 957      33.040  39.690  46.380  1.00  0.00           C
ATOM   4914  O   MET A 957      32.700  39.180  47.410  1.00  0.00           O
ATOM   4915  N   VAL A 958      33.670  40.890  46.330  1.00  0.00           N
ATOM   4916  HN  VAL A 958      34.180  41.260  45.570  1.00  0.00           H
ATOM   4917  CA  VAL A 958      33.710  41.770  47.470  1.00  0.00           C
ATOM   4918  HA  VAL A 958      34.240  41.260  48.260  1.00  0.00           H
ATOM   4919  CB  VAL A 958      34.530  43.000  47.260  1.00  0.00           C
ATOM   4920  HB  VAL A 958      33.980  43.530  46.460  1.00  0.00           H
ATOM   4921  CG1 VAL A 958      34.620  43.760  48.590  1.00  0.00           C
ATOM   4922 HG11 VAL A 958      33.680  44.270  48.880  1.00  0.00           H
ATOM   4923 HG12 VAL A 958      35.270  44.680  48.610  1.00  0.00           H
ATOM   4924 HG13 VAL A 958      34.890  43.110  49.450  1.00  0.00           H
ATOM   4925  CG2 VAL A 958      35.980  42.590  46.820  1.00  0.00           C
ATOM   4926 HG21 VAL A 958      35.970  42.330  45.730  1.00  0.00           H
ATOM   4927 HG22 VAL A 958      36.500  41.680  47.190  1.00  0.00           H
ATOM   4928 HG23 VAL A 958      36.720  43.410  46.920  1.00  0.00           H
ATOM   4929  C   VAL A 958      32.230  42.070  47.960  1.00  0.00           C
ATOM   4930  O   VAL A 958      31.900  41.950  49.130  1.00  0.00           O
ATOM   4931  N   GLY A 959      31.310  42.410  47.130  1.00  0.00           N
ATOM   4932  HN  GLY A 959      31.550  42.640  46.190  1.00  0.00           H
ATOM   4933  CA  GLY A 959      29.860  42.450  47.390  1.00  0.00           C
ATOM   4934  HA1 GLY A 959      29.410  42.490  46.420  1.00  0.00           H
ATOM   4935  HA2 GLY A 959      29.610  43.300  48.030  1.00  0.00           H
ATOM   4936  C   GLY A 959      29.180  41.340  48.080  1.00  0.00           C
ATOM   4937  O   GLY A 959      28.620  41.560  49.170  1.00  0.00           O
ATOM   4938  N   VAL A 960      29.300  40.100  47.550  1.00  0.00           N
ATOM   4939  HN  VAL A 960      29.740  39.930  46.680  1.00  0.00           H
ATOM   4940  CA  VAL A 960      28.730  38.860  48.140  1.00  0.00           C
ATOM   4941  HA  VAL A 960      27.710  39.200  48.320  1.00  0.00           H
ATOM   4942  CB  VAL A 960      28.660  37.670  47.180  1.00  0.00           C
ATOM   4943  HB  VAL A 960      28.180  36.840  47.740  1.00  0.00           H
ATOM   4944  CG1 VAL A 960      27.790  38.130  45.970  1.00  0.00           C
ATOM   4945 HG11 VAL A 960      28.320  38.780  45.250  1.00  0.00           H
ATOM   4946 HG12 VAL A 960      26.810  38.570  46.260  1.00  0.00           H
ATOM   4947 HG13 VAL A 960      27.530  37.140  45.530  1.00  0.00           H
ATOM   4948  CG2 VAL A 960      30.000  37.110  46.720  1.00  0.00           C
ATOM   4949 HG21 VAL A 960      29.810  36.320  45.960  1.00  0.00           H
ATOM   4950 HG22 VAL A 960      30.480  36.590  47.580  1.00  0.00           H
ATOM   4951 HG23 VAL A 960      30.680  37.890  46.310  1.00  0.00           H
ATOM   4952  C   VAL A 960      29.300  38.430  49.480  1.00  0.00           C
ATOM   4953  O   VAL A 960      28.560  38.300  50.440  1.00  0.00           O
ATOM   4954  N   MET A 961      30.640  38.340  49.540  1.00  0.00           N
ATOM   4955  HN  MET A 961      31.220  38.460  48.740  1.00  0.00           H
ATOM   4956  CA  MET A 961      31.390  37.860  50.700  1.00  0.00           C
ATOM   4957  HA  MET A 961      30.740  37.070  51.020  1.00  0.00           H
ATOM   4958  CB  MET A 961      32.890  37.640  50.380  1.00  0.00           C
ATOM   4959  HB1 MET A 961      33.520  37.450  51.270  1.00  0.00           H
ATOM   4960  HB2 MET A 961      33.240  38.570  49.890  1.00  0.00           H
ATOM   4961  CG  MET A 961      33.110  36.440  49.470  1.00  0.00           C
ATOM   4962  HG1 MET A 961      34.200  36.230  49.520  1.00  0.00           H
ATOM   4963  HG2 MET A 961      32.960  36.800  48.430  1.00  0.00           H
ATOM   4964  SD  MET A 961      32.160  34.990  49.610  1.00  0.00           S
ATOM   4965  CE  MET A 961      32.670  34.470  51.290  1.00  0.00           C
ATOM   4966  HE1 MET A 961      32.040  33.650  51.710  1.00  0.00           H
ATOM   4967  HE2 MET A 961      32.720  35.280  52.050  1.00  0.00           H
ATOM   4968  HE3 MET A 961      33.750  34.210  51.210  1.00  0.00           H
ATOM   4969  C   MET A 961      31.230  38.770  51.860  1.00  0.00           C
ATOM   4970  O   MET A 961      31.210  38.300  53.010  1.00  0.00           O
ATOM   4971  N   LEU A 962      31.030  40.040  51.590  1.00  0.00           N
ATOM   4972  HN  LEU A 962      31.010  40.300  50.630  1.00  0.00           H
ATOM   4973  CA  LEU A 962      30.670  40.970  52.590  1.00  0.00           C
ATOM   4974  HA  LEU A 962      31.450  41.080  53.330  1.00  0.00           H
ATOM   4975  CB  LEU A 962      30.700  42.410  51.940  1.00  0.00           C
ATOM   4976  HB1 LEU A 962      29.900  42.540  51.190  1.00  0.00           H
ATOM   4977  HB2 LEU A 962      31.720  42.500  51.490  1.00  0.00           H
ATOM   4978  CG  LEU A 962      30.580  43.640  52.860  1.00  0.00           C
ATOM   4979  HG  LEU A 962      30.970  43.280  53.830  1.00  0.00           H
ATOM   4980  CD1 LEU A 962      31.560  44.730  52.450  1.00  0.00           C
ATOM   4981 HD11 LEU A 962      31.330  44.890  51.370  1.00  0.00           H
ATOM   4982 HD12 LEU A 962      32.650  44.560  52.580  1.00  0.00           H
ATOM   4983 HD13 LEU A 962      31.460  45.630  53.080  1.00  0.00           H
ATOM   4984  CD2 LEU A 962      29.130  44.140  53.050  1.00  0.00           C
ATOM   4985 HD21 LEU A 962      28.470  43.350  53.450  1.00  0.00           H
ATOM   4986 HD22 LEU A 962      28.850  44.350  52.000  1.00  0.00           H
ATOM   4987 HD23 LEU A 962      29.090  45.030  53.720  1.00  0.00           H
ATOM   4988  C   LEU A 962      29.430  40.700  53.460  1.00  0.00           C
ATOM   4989  O   LEU A 962      29.390  40.890  54.670  1.00  0.00           O
ATOM   4990  N   GLY A 963      28.390  40.200  52.850  1.00  0.00           N
ATOM   4991  HN  GLY A 963      28.360  40.040  51.870  1.00  0.00           H
ATOM   4992  CA  GLY A 963      27.150  39.770  53.560  1.00  0.00           C
ATOM   4993  HA1 GLY A 963      26.440  39.480  52.790  1.00  0.00           H
ATOM   4994  HA2 GLY A 963      26.860  40.570  54.220  1.00  0.00           H
ATOM   4995  C   GLY A 963      27.290  38.450  54.290  1.00  0.00           C
ATOM   4996  O   GLY A 963      26.750  38.240  55.390  1.00  0.00           O
ATOM   4997  N   VAL A 964      27.980  37.510  53.740  1.00  0.00           N
ATOM   4998  HN  VAL A 964      28.420  37.610  52.860  1.00  0.00           H
ATOM   4999  CA  VAL A 964      28.400  36.280  54.380  1.00  0.00           C
ATOM   5000  HA  VAL A 964      27.500  35.750  54.670  1.00  0.00           H
ATOM   5001  CB  VAL A 964      29.200  35.430  53.350  1.00  0.00           C
ATOM   5002  HB  VAL A 964      30.170  35.960  53.180  1.00  0.00           H
ATOM   5003  CG1 VAL A 964      29.670  33.980  53.900  1.00  0.00           C
ATOM   5004 HG11 VAL A 964      30.500  34.020  54.650  1.00  0.00           H
ATOM   5005 HG12 VAL A 964      30.040  33.410  53.020  1.00  0.00           H
ATOM   5006 HG13 VAL A 964      28.890  33.350  54.380  1.00  0.00           H
ATOM   5007  CG2 VAL A 964      28.410  35.310  51.960  1.00  0.00           C
ATOM   5008 HG21 VAL A 964      28.890  36.000  51.230  1.00  0.00           H
ATOM   5009 HG22 VAL A 964      27.360  35.560  52.220  1.00  0.00           H
ATOM   5010 HG23 VAL A 964      28.340  34.250  51.640  1.00  0.00           H
ATOM   5011  C   VAL A 964      29.260  36.470  55.630  1.00  0.00           C
ATOM   5012  O   VAL A 964      29.060  35.830  56.620  1.00  0.00           O
ATOM   5013  N   CYS A 965      30.190  37.380  55.470  1.00  0.00           N
ATOM   5014  HN  CYS A 965      30.390  37.680  54.550  1.00  0.00           H
ATOM   5015  CA  CYS A 965      31.010  37.780  56.560  1.00  0.00           C
ATOM   5016  HA  CYS A 965      31.300  36.900  57.100  1.00  0.00           H
ATOM   5017  CB  CYS A 965      32.340  38.400  56.050  1.00  0.00           C
ATOM   5018  HB1 CYS A 965      32.900  38.840  56.900  1.00  0.00           H
ATOM   5019  HB2 CYS A 965      32.110  39.240  55.360  1.00  0.00           H
ATOM   5020  SG  CYS A 965      33.340  37.180  55.240  1.00  0.00           S
ATOM   5021  HG1 CYS A 965      33.930  37.830  54.240  1.00  0.00           H
ATOM   5022  C   CYS A 965      30.320  38.720  57.610  1.00  0.00           C
ATOM   5023  O   CYS A 965      30.580  38.510  58.810  1.00  0.00           O
ATOM   5024  N   SER A 966      29.380  39.590  57.210  1.00  0.00           N
ATOM   5025  HN  SER A 966      29.200  39.600  56.240  1.00  0.00           H
ATOM   5026  CA  SER A 966      28.580  40.420  58.090  1.00  0.00           C
ATOM   5027  HA  SER A 966      29.310  40.940  58.680  1.00  0.00           H
ATOM   5028  CB  SER A 966      27.680  41.410  57.410  1.00  0.00           C
ATOM   5029  HB1 SER A 966      27.010  41.690  58.250  1.00  0.00           H
ATOM   5030  HB2 SER A 966      27.000  40.910  56.700  1.00  0.00           H
ATOM   5031  OG  SER A 966      28.360  42.520  56.810  1.00  0.00           O
ATOM   5032  HG1 SER A 966      28.540  42.190  55.930  1.00  0.00           H
ATOM   5033  C   SER A 966      27.700  39.530  59.020  1.00  0.00           C
ATOM   5034  O   SER A 966      27.360  39.890  60.160  1.00  0.00           O
ATOM   5035  N   VAL A 967      27.200  38.390  58.510  1.00  0.00           N
ATOM   5036  HN  VAL A 967      27.180  38.170  57.540  1.00  0.00           H
ATOM   5037  CA  VAL A 967      26.400  37.360  59.210  1.00  0.00           C
ATOM   5038  HA  VAL A 967      25.570  37.860  59.670  1.00  0.00           H
ATOM   5039  CB  VAL A 967      25.780  36.360  58.140  1.00  0.00           C
ATOM   5040  HB  VAL A 967      26.550  36.100  57.380  1.00  0.00           H
ATOM   5041  CG1 VAL A 967      25.270  35.020  58.720  1.00  0.00           C
ATOM   5042 HG11 VAL A 967      24.440  35.260  59.420  1.00  0.00           H
ATOM   5043 HG12 VAL A 967      26.010  34.360  59.240  1.00  0.00           H
ATOM   5044 HG13 VAL A 967      24.850  34.350  57.940  1.00  0.00           H
ATOM   5045  CG2 VAL A 967      24.610  37.120  57.480  1.00  0.00           C
ATOM   5046 HG21 VAL A 967      24.110  36.500  56.710  1.00  0.00           H
ATOM   5047 HG22 VAL A 967      25.010  38.080  57.090  1.00  0.00           H
ATOM   5048 HG23 VAL A 967      23.870  37.410  58.250  1.00  0.00           H
ATOM   5049  C   VAL A 967      27.080  36.630  60.400  1.00  0.00           C
ATOM   5050  O   VAL A 967      26.560  36.170  61.400  1.00  0.00           O
ATOM   5051  N   MET A 968      28.370  36.460  60.260  1.00  0.00           N
ATOM   5052  HN  MET A 968      28.790  36.720  59.400  1.00  0.00           H
ATOM   5053  CA  MET A 968      29.220  35.800  61.250  1.00  0.00           C
ATOM   5054  HA  MET A 968      28.630  35.270  61.980  1.00  0.00           H
ATOM   5055  CB  MET A 968      30.250  34.870  60.620  1.00  0.00           C
ATOM   5056  HB1 MET A 968      30.870  34.500  61.470  1.00  0.00           H
ATOM   5057  HB2 MET A 968      30.830  35.490  59.910  1.00  0.00           H
ATOM   5058  CG  MET A 968      29.650  33.780  59.720  1.00  0.00           C
ATOM   5059  HG1 MET A 968      28.850  34.230  59.070  1.00  0.00           H
ATOM   5060  HG2 MET A 968      29.260  33.000  60.410  1.00  0.00           H
[truncated: 6,873,249 more chars]
