# Supplementary material for: CryoEM and computational modeling structural insights into the pH regulator NBCn1
Source: Nat Commun. 2025 Nov 11;16:9932. doi: 10.1038/s41467-025-64868-z (PMC12606367; doi:10.1038/s41467-025-64868-z)
Supplement: Supplementary file 7 — Supplementary Data 5 [file 41467_2025_64868_MOESM7_ESM.zip › 100ns_z_restr_MD_NBCn1_2NaCO3/hNBCn1_OF/z-restr_hNBCn1_OF_2NaCO3_first_step_15.pdb]

REMARK    GENERATED BY TRJCONV
TITLE     Title t= 4100.00000 step= 2050000
REMARK    THIS IS A SIMULATION BOX
CRYST1   92.725   92.725  104.037  90.00  90.00  90.00 P 1           1
MODEL        1
ATOM      1  N   LEU A 585      25.080  42.870  33.460  1.00  0.00           N
ATOM      2  HT1 LEU A 585      25.810  42.900  32.720  1.00  0.00           H
ATOM      3  HT2 LEU A 585      24.900  43.830  33.820  1.00  0.00           H
ATOM      4  HT3 LEU A 585      24.190  42.560  33.040  1.00  0.00           H
ATOM      5  CA  LEU A 585      25.650  41.990  34.580  1.00  0.00           C
ATOM      6  HA  LEU A 585      26.460  42.550  35.040  1.00  0.00           H
ATOM      7  CB  LEU A 585      24.590  41.780  35.770  1.00  0.00           C
ATOM      8  HB1 LEU A 585      23.730  41.130  35.480  1.00  0.00           H
ATOM      9  HB2 LEU A 585      24.250  42.830  35.910  1.00  0.00           H
ATOM     10  CG  LEU A 585      25.060  41.230  37.140  1.00  0.00           C
ATOM     11  HG  LEU A 585      26.170  41.360  37.170  1.00  0.00           H
ATOM     12  CD1 LEU A 585      24.340  41.890  38.280  1.00  0.00           C
ATOM     13 HD11 LEU A 585      24.510  42.990  38.250  1.00  0.00           H
ATOM     14 HD12 LEU A 585      24.720  41.610  39.290  1.00  0.00           H
ATOM     15 HD13 LEU A 585      23.230  41.810  38.250  1.00  0.00           H
ATOM     16  CD2 LEU A 585      24.880  39.700  37.120  1.00  0.00           C
ATOM     17 HD21 LEU A 585      23.800  39.480  37.030  1.00  0.00           H
ATOM     18 HD22 LEU A 585      25.370  39.340  38.050  1.00  0.00           H
ATOM     19 HD23 LEU A 585      25.380  39.390  36.180  1.00  0.00           H
ATOM     20  C   LEU A 585      26.220  40.740  34.060  1.00  0.00           C
ATOM     21  O   LEU A 585      27.440  40.510  34.040  1.00  0.00           O
ATOM     22  N   ILE A 586      25.350  39.810  33.490  1.00  0.00           N
ATOM     23  HN  ILE A 586      24.410  40.060  33.270  1.00  0.00           H
ATOM     24  CA  ILE A 586      25.740  38.440  33.010  1.00  0.00           C
ATOM     25  HA  ILE A 586      25.910  37.810  33.870  1.00  0.00           H
ATOM     26  CB  ILE A 586      24.550  37.830  32.250  1.00  0.00           C
ATOM     27  HB  ILE A 586      24.450  38.450  31.330  1.00  0.00           H
ATOM     28  CG2 ILE A 586      24.810  36.340  31.950  1.00  0.00           C
ATOM     29 HG21 ILE A 586      24.780  35.720  32.860  1.00  0.00           H
ATOM     30 HG22 ILE A 586      25.770  36.200  31.430  1.00  0.00           H
ATOM     31 HG23 ILE A 586      23.950  36.180  31.270  1.00  0.00           H
ATOM     32  CG1 ILE A 586      23.140  38.070  32.950  1.00  0.00           C
ATOM     33 HG11 ILE A 586      22.440  37.480  32.320  1.00  0.00           H
ATOM     34 HG12 ILE A 586      22.710  39.090  32.910  1.00  0.00           H
ATOM     35  CD  ILE A 586      23.060  37.580  34.400  1.00  0.00           C
ATOM     36  HD1 ILE A 586      21.990  37.490  34.730  1.00  0.00           H
ATOM     37  HD2 ILE A 586      23.640  38.200  35.120  1.00  0.00           H
ATOM     38  HD3 ILE A 586      23.490  36.560  34.490  1.00  0.00           H
ATOM     39  C   ILE A 586      26.880  38.300  32.050  1.00  0.00           C
ATOM     40  O   ILE A 586      27.820  37.430  32.140  1.00  0.00           O
ATOM     41  N   LEU A 587      26.870  39.080  30.960  1.00  0.00           N
ATOM     42  HN  LEU A 587      26.120  39.700  30.760  1.00  0.00           H
ATOM     43  CA  LEU A 587      27.930  39.080  30.010  1.00  0.00           C
ATOM     44  HA  LEU A 587      28.030  38.020  29.800  1.00  0.00           H
ATOM     45  CB  LEU A 587      27.540  40.050  28.800  1.00  0.00           C
ATOM     46  HB1 LEU A 587      27.260  41.010  29.280  1.00  0.00           H
ATOM     47  HB2 LEU A 587      26.680  39.570  28.280  1.00  0.00           H
ATOM     48  CG  LEU A 587      28.700  40.280  27.820  1.00  0.00           C
ATOM     49  HG  LEU A 587      29.560  40.740  28.360  1.00  0.00           H
ATOM     50  CD1 LEU A 587      29.210  38.940  27.260  1.00  0.00           C
ATOM     51 HD11 LEU A 587      30.010  39.120  26.530  1.00  0.00           H
ATOM     52 HD12 LEU A 587      28.420  38.420  26.660  1.00  0.00           H
ATOM     53 HD13 LEU A 587      29.610  38.320  28.090  1.00  0.00           H
ATOM     54  CD2 LEU A 587      28.320  41.300  26.770  1.00  0.00           C
ATOM     55 HD21 LEU A 587      29.190  41.320  26.070  1.00  0.00           H
ATOM     56 HD22 LEU A 587      28.080  42.340  27.080  1.00  0.00           H
ATOM     57 HD23 LEU A 587      27.480  40.840  26.200  1.00  0.00           H
ATOM     58  C   LEU A 587      29.310  39.490  30.610  1.00  0.00           C
ATOM     59  O   LEU A 587      30.370  38.950  30.250  1.00  0.00           O
ATOM     60  N   ASP A 588      29.330  40.540  31.430  1.00  0.00           N
ATOM     61  HN  ASP A 588      28.480  40.960  31.760  1.00  0.00           H
ATOM     62  CA  ASP A 588      30.480  40.990  32.160  1.00  0.00           C
ATOM     63  HA  ASP A 588      31.220  41.270  31.430  1.00  0.00           H
ATOM     64  CB  ASP A 588      30.140  42.240  33.030  1.00  0.00           C
ATOM     65  HB1 ASP A 588      31.080  42.520  33.570  1.00  0.00           H
ATOM     66  HB2 ASP A 588      29.340  42.170  33.790  1.00  0.00           H
ATOM     67  CG  ASP A 588      29.790  43.540  32.190  1.00  0.00           C
ATOM     68  OD1 ASP A 588      29.720  44.620  32.820  1.00  0.00           O
ATOM     69  OD2 ASP A 588      29.520  43.450  31.040  1.00  0.00           O
ATOM     70  C   ASP A 588      31.040  39.910  33.100  1.00  0.00           C
ATOM     71  O   ASP A 588      32.260  39.760  33.290  1.00  0.00           O
ATOM     72  N   ILE A 589      30.170  39.110  33.720  1.00  0.00           N
ATOM     73  HN  ILE A 589      29.260  39.500  33.670  1.00  0.00           H
ATOM     74  CA  ILE A 589      30.570  37.800  34.390  1.00  0.00           C
ATOM     75  HA  ILE A 589      31.390  38.010  35.050  1.00  0.00           H
ATOM     76  CB  ILE A 589      29.480  37.200  35.170  1.00  0.00           C
ATOM     77  HB  ILE A 589      28.750  36.730  34.470  1.00  0.00           H
ATOM     78  CG2 ILE A 589      29.930  36.060  36.180  1.00  0.00           C
ATOM     79 HG21 ILE A 589      30.400  35.230  35.600  1.00  0.00           H
ATOM     80 HG22 ILE A 589      29.070  35.700  36.780  1.00  0.00           H
ATOM     81 HG23 ILE A 589      30.720  36.430  36.880  1.00  0.00           H
ATOM     82  CG1 ILE A 589      28.540  38.210  35.900  1.00  0.00           C
ATOM     83 HG11 ILE A 589      27.810  37.640  36.500  1.00  0.00           H
ATOM     84 HG12 ILE A 589      27.900  38.560  35.050  1.00  0.00           H
ATOM     85  CD  ILE A 589      29.210  39.400  36.710  1.00  0.00           C
ATOM     86  HD1 ILE A 589      30.030  39.880  36.140  1.00  0.00           H
ATOM     87  HD2 ILE A 589      29.730  39.060  37.640  1.00  0.00           H
ATOM     88  HD3 ILE A 589      28.400  40.120  36.990  1.00  0.00           H
ATOM     89  C   ILE A 589      31.170  36.860  33.360  1.00  0.00           C
ATOM     90  O   ILE A 589      32.210  36.280  33.480  1.00  0.00           O
ATOM     91  N   LYS A 590      30.560  36.740  32.110  1.00  0.00           N
ATOM     92  HN  LYS A 590      29.710  37.150  31.800  1.00  0.00           H
ATOM     93  CA  LYS A 590      31.100  35.900  31.030  1.00  0.00           C
ATOM     94  HA  LYS A 590      31.340  34.940  31.470  1.00  0.00           H
ATOM     95  CB  LYS A 590      30.120  35.680  29.830  1.00  0.00           C
ATOM     96  HB1 LYS A 590      30.640  35.000  29.110  1.00  0.00           H
ATOM     97  HB2 LYS A 590      29.910  36.600  29.260  1.00  0.00           H
ATOM     98  CG  LYS A 590      28.900  34.830  30.250  1.00  0.00           C
ATOM     99  HG1 LYS A 590      28.150  35.470  30.760  1.00  0.00           H
ATOM    100  HG2 LYS A 590      29.250  34.250  31.120  1.00  0.00           H
ATOM    101  CD  LYS A 590      28.180  34.070  29.190  1.00  0.00           C
ATOM    102  HD1 LYS A 590      27.460  33.400  29.710  1.00  0.00           H
ATOM    103  HD2 LYS A 590      28.880  33.380  28.670  1.00  0.00           H
ATOM    104  CE  LYS A 590      27.490  34.870  28.090  1.00  0.00           C
ATOM    105  HE1 LYS A 590      28.260  35.590  27.770  1.00  0.00           H
ATOM    106  HE2 LYS A 590      26.590  35.330  28.580  1.00  0.00           H
ATOM    107  NZ  LYS A 590      27.100  34.050  26.940  1.00  0.00           N
ATOM    108  HZ1 LYS A 590      27.960  33.520  26.710  1.00  0.00           H
ATOM    109  HZ2 LYS A 590      26.820  34.610  26.100  1.00  0.00           H
ATOM    110  HZ3 LYS A 590      26.260  33.450  27.090  1.00  0.00           H
ATOM    111  C   LYS A 590      32.360  36.350  30.460  1.00  0.00           C
ATOM    112  O   LYS A 590      32.940  35.500  29.810  1.00  0.00           O
ATOM    113  N   ARG A 591      32.900  37.570  30.730  1.00  0.00           N
ATOM    114  HN  ARG A 591      32.390  38.280  31.220  1.00  0.00           H
ATOM    115  CA  ARG A 591      34.230  37.970  30.240  1.00  0.00           C
ATOM    116  HA  ARG A 591      34.240  37.740  29.180  1.00  0.00           H
ATOM    117  CB  ARG A 591      34.410  39.480  30.490  1.00  0.00           C
ATOM    118  HB1 ARG A 591      35.430  39.760  30.140  1.00  0.00           H
ATOM    119  HB2 ARG A 591      34.490  39.710  31.570  1.00  0.00           H
ATOM    120  CG  ARG A 591      33.390  40.320  29.760  1.00  0.00           C
ATOM    121  HG1 ARG A 591      33.530  41.380  30.020  1.00  0.00           H
ATOM    122  HG2 ARG A 591      32.340  40.010  29.990  1.00  0.00           H
ATOM    123  CD  ARG A 591      33.540  40.330  28.210  1.00  0.00           C
ATOM    124  HD1 ARG A 591      33.300  39.320  27.830  1.00  0.00           H
ATOM    125  HD2 ARG A 591      34.620  40.520  27.980  1.00  0.00           H
ATOM    126  NE  ARG A 591      32.680  41.450  27.750  1.00  0.00           N
ATOM    127  HE  ARG A 591      32.110  41.930  28.410  1.00  0.00           H
ATOM    128  CZ  ARG A 591      32.470  41.910  26.490  1.00  0.00           C
ATOM    129  NH1 ARG A 591      33.180  41.640  25.460  1.00  0.00           N
ATOM    130 HH11 ARG A 591      32.820  42.090  24.640  1.00  0.00           H
ATOM    131 HH12 ARG A 591      33.880  40.970  25.250  1.00  0.00           H
ATOM    132  NH2 ARG A 591      31.510  42.770  26.400  1.00  0.00           N
ATOM    133 HH21 ARG A 591      31.170  43.090  27.280  1.00  0.00           H
ATOM    134 HH22 ARG A 591      31.220  43.070  25.490  1.00  0.00           H
ATOM    135  C   ARG A 591      35.410  37.220  30.740  1.00  0.00           C
ATOM    136  O   ARG A 591      36.350  36.820  30.100  1.00  0.00           O
ATOM    137  N   LYS A 592      35.380  36.870  32.070  1.00  0.00           N
ATOM    138  HN  LYS A 592      34.550  36.980  32.600  1.00  0.00           H
ATOM    139  CA  LYS A 592      36.430  36.220  32.780  1.00  0.00           C
ATOM    140  HA  LYS A 592      37.160  35.900  32.060  1.00  0.00           H
ATOM    141  CB  LYS A 592      37.060  37.130  33.850  1.00  0.00           C
ATOM    142  HB1 LYS A 592      37.700  36.570  34.570  1.00  0.00           H
ATOM    143  HB2 LYS A 592      36.150  37.380  34.450  1.00  0.00           H
ATOM    144  CG  LYS A 592      37.740  38.400  33.320  1.00  0.00           C
ATOM    145  HG1 LYS A 592      38.050  39.080  34.150  1.00  0.00           H
ATOM    146  HG2 LYS A 592      36.990  38.910  32.690  1.00  0.00           H
ATOM    147  CD  LYS A 592      39.010  38.130  32.350  1.00  0.00           C
ATOM    148  HD1 LYS A 592      39.220  39.150  32.000  1.00  0.00           H
ATOM    149  HD2 LYS A 592      38.710  37.370  31.590  1.00  0.00           H
ATOM    150  CE  LYS A 592      40.160  37.530  33.200  1.00  0.00           C
ATOM    151  HE1 LYS A 592      39.800  36.570  33.620  1.00  0.00           H
ATOM    152  HE2 LYS A 592      40.430  38.210  34.030  1.00  0.00           H
ATOM    153  NZ  LYS A 592      41.370  37.240  32.390  1.00  0.00           N
ATOM    154  HZ1 LYS A 592      42.260  36.890  32.780  1.00  0.00           H
ATOM    155  HZ2 LYS A 592      41.530  38.140  31.910  1.00  0.00           H
ATOM    156  HZ3 LYS A 592      41.050  36.540  31.690  1.00  0.00           H
ATOM    157  C   LYS A 592      36.100  34.890  33.450  1.00  0.00           C
ATOM    158  O   LYS A 592      37.020  34.070  33.700  1.00  0.00           O
ATOM    159  N   ALA A 593      34.810  34.580  33.770  1.00  0.00           N
ATOM    160  HN  ALA A 593      34.070  35.190  33.500  1.00  0.00           H
ATOM    161  CA  ALA A 593      34.460  33.350  34.450  1.00  0.00           C
ATOM    162  HA  ALA A 593      35.070  33.320  35.350  1.00  0.00           H
ATOM    163  CB  ALA A 593      32.970  33.500  34.840  1.00  0.00           C
ATOM    164  HB1 ALA A 593      33.060  34.150  35.730  1.00  0.00           H
ATOM    165  HB2 ALA A 593      32.710  32.480  35.210  1.00  0.00           H
ATOM    166  HB3 ALA A 593      32.330  33.800  33.980  1.00  0.00           H
ATOM    167  C   ALA A 593      34.730  32.030  33.730  1.00  0.00           C
ATOM    168  O   ALA A 593      35.170  31.100  34.410  1.00  0.00           O
ATOM    169  N   PRO A 594      34.420  31.860  32.430  1.00  0.00           N
ATOM    170  CD  PRO A 594      33.640  32.720  31.610  1.00  0.00           C
ATOM    171  HD1 PRO A 594      34.290  33.540  31.230  1.00  0.00           H
ATOM    172  HD2 PRO A 594      32.700  32.970  32.160  1.00  0.00           H
ATOM    173  CA  PRO A 594      34.900  30.700  31.710  1.00  0.00           C
ATOM    174  HA  PRO A 594      34.310  29.880  32.100  1.00  0.00           H
ATOM    175  CB  PRO A 594      34.550  30.970  30.290  1.00  0.00           C
ATOM    176  HB1 PRO A 594      34.250  30.120  29.650  1.00  0.00           H
ATOM    177  HB2 PRO A 594      35.370  31.550  29.790  1.00  0.00           H
ATOM    178  CG  PRO A 594      33.300  31.840  30.430  1.00  0.00           C
ATOM    179  HG1 PRO A 594      32.940  32.240  29.460  1.00  0.00           H
ATOM    180  HG2 PRO A 594      32.500  31.110  30.710  1.00  0.00           H
ATOM    181  C   PRO A 594      36.360  30.240  31.930  1.00  0.00           C
ATOM    182  O   PRO A 594      36.700  29.060  31.770  1.00  0.00           O
ATOM    183  N   PHE A 595      37.240  31.240  32.230  1.00  0.00           N
ATOM    184  HN  PHE A 595      36.840  32.140  32.430  1.00  0.00           H
ATOM    185  CA  PHE A 595      38.690  31.140  32.080  1.00  0.00           C
ATOM    186  HA  PHE A 595      38.850  30.340  31.370  1.00  0.00           H
ATOM    187  CB  PHE A 595      39.250  32.450  31.330  1.00  0.00           C
ATOM    188  HB1 PHE A 595      40.340  32.440  31.130  1.00  0.00           H
ATOM    189  HB2 PHE A 595      39.040  33.390  31.890  1.00  0.00           H
ATOM    190  CG  PHE A 595      38.540  32.570  29.990  1.00  0.00           C
ATOM    191  CD1 PHE A 595      37.680  33.630  29.620  1.00  0.00           C
ATOM    192  HD1 PHE A 595      37.450  34.350  30.390  1.00  0.00           H
ATOM    193  CE1 PHE A 595      37.130  33.740  28.300  1.00  0.00           C
ATOM    194  HE1 PHE A 595      36.380  34.470  28.050  1.00  0.00           H
ATOM    195  CZ  PHE A 595      37.370  32.720  27.440  1.00  0.00           C
ATOM    196  HZ  PHE A 595      36.930  32.680  26.440  1.00  0.00           H
ATOM    197  CD2 PHE A 595      38.940  31.690  28.970  1.00  0.00           C
ATOM    198  HD2 PHE A 595      39.520  30.830  29.270  1.00  0.00           H
ATOM    199  CE2 PHE A 595      38.280  31.710  27.720  1.00  0.00           C
ATOM    200  HE2 PHE A 595      38.320  30.900  27.000  1.00  0.00           H
ATOM    201  C   PHE A 595      39.390  30.730  33.390  1.00  0.00           C
ATOM    202  O   PHE A 595      40.600  30.720  33.520  1.00  0.00           O
ATOM    203  N   PHE A 596      38.610  30.280  34.420  1.00  0.00           N
ATOM    204  HN  PHE A 596      37.620  30.210  34.390  1.00  0.00           H
ATOM    205  CA  PHE A 596      39.070  29.950  35.810  1.00  0.00           C
ATOM    206  HA  PHE A 596      39.630  30.810  36.160  1.00  0.00           H
ATOM    207  CB  PHE A 596      37.930  29.680  36.800  1.00  0.00           C
ATOM    208  HB1 PHE A 596      38.290  29.140  37.700  1.00  0.00           H
ATOM    209  HB2 PHE A 596      37.170  29.120  36.200  1.00  0.00           H
ATOM    210  CG  PHE A 596      37.310  30.990  37.250  1.00  0.00           C
ATOM    211  CD1 PHE A 596      36.290  30.870  38.210  1.00  0.00           C
ATOM    212  HD1 PHE A 596      35.960  29.890  38.510  1.00  0.00           H
ATOM    213  CE1 PHE A 596      35.410  31.900  38.600  1.00  0.00           C
ATOM    214  HE1 PHE A 596      34.630  31.540  39.240  1.00  0.00           H
ATOM    215  CZ  PHE A 596      35.540  33.160  37.980  1.00  0.00           C
ATOM    216  HZ  PHE A 596      34.730  33.840  38.170  1.00  0.00           H
ATOM    217  CD2 PHE A 596      37.330  32.270  36.650  1.00  0.00           C
ATOM    218  HD2 PHE A 596      37.940  32.410  35.770  1.00  0.00           H
ATOM    219  CE2 PHE A 596      36.600  33.350  37.140  1.00  0.00           C
ATOM    220  HE2 PHE A 596      36.610  34.340  36.690  1.00  0.00           H
ATOM    221  C   PHE A 596      40.120  28.810  35.850  1.00  0.00           C
ATOM    222  O   PHE A 596      40.960  28.770  36.740  1.00  0.00           O
ATOM    223  N   LEU A 597      40.050  27.880  34.920  1.00  0.00           N
ATOM    224  HN  LEU A 597      39.220  27.870  34.370  1.00  0.00           H
ATOM    225  CA  LEU A 597      40.900  26.720  34.920  1.00  0.00           C
ATOM    226  HA  LEU A 597      41.420  26.680  35.870  1.00  0.00           H
ATOM    227  CB  LEU A 597      40.160  25.440  34.600  1.00  0.00           C
ATOM    228  HB1 LEU A 597      40.800  24.560  34.370  1.00  0.00           H
ATOM    229  HB2 LEU A 597      39.580  25.630  33.670  1.00  0.00           H
ATOM    230  CG  LEU A 597      39.230  24.920  35.780  1.00  0.00           C
ATOM    231  HG  LEU A 597      38.500  25.730  36.010  1.00  0.00           H
ATOM    232  CD1 LEU A 597      38.530  23.680  35.210  1.00  0.00           C
ATOM    233 HD11 LEU A 597      37.970  24.140  34.370  1.00  0.00           H
ATOM    234 HD12 LEU A 597      37.880  23.170  35.950  1.00  0.00           H
ATOM    235 HD13 LEU A 597      39.280  22.950  34.860  1.00  0.00           H
ATOM    236  CD2 LEU A 597      40.030  24.660  37.000  1.00  0.00           C
ATOM    237 HD21 LEU A 597      40.580  25.600  37.250  1.00  0.00           H
ATOM    238 HD22 LEU A 597      40.750  23.860  36.750  1.00  0.00           H
ATOM    239 HD23 LEU A 597      39.560  24.430  37.970  1.00  0.00           H
ATOM    240  C   LEU A 597      41.990  26.820  33.780  1.00  0.00           C
ATOM    241  O   LEU A 597      42.890  25.940  33.700  1.00  0.00           O
ATOM    242  N   SER A 598      41.940  27.930  32.960  1.00  0.00           N
ATOM    243  HN  SER A 598      41.250  28.640  33.070  1.00  0.00           H
ATOM    244  CA  SER A 598      42.820  28.000  31.740  1.00  0.00           C
ATOM    245  HA  SER A 598      42.530  27.330  30.940  1.00  0.00           H
ATOM    246  CB  SER A 598      42.840  29.450  31.130  1.00  0.00           C
ATOM    247  HB1 SER A 598      43.590  29.550  30.330  1.00  0.00           H
ATOM    248  HB2 SER A 598      43.090  30.210  31.910  1.00  0.00           H
ATOM    249  OG  SER A 598      41.650  29.880  30.530  1.00  0.00           O
ATOM    250  HG1 SER A 598      41.550  29.600  29.620  1.00  0.00           H
ATOM    251  C   SER A 598      44.390  27.770  31.910  1.00  0.00           C
ATOM    252  O   SER A 598      45.090  27.060  31.140  1.00  0.00           O
ATOM    253  N   ASP A 599      44.910  28.350  32.970  1.00  0.00           N
ATOM    254  HN  ASP A 599      44.220  28.870  33.480  1.00  0.00           H
ATOM    255  CA  ASP A 599      46.290  28.440  33.370  1.00  0.00           C
ATOM    256  HA  ASP A 599      46.930  28.220  32.540  1.00  0.00           H
ATOM    257  CB  ASP A 599      46.430  29.950  33.800  1.00  0.00           C
ATOM    258  HB1 ASP A 599      47.370  30.180  34.360  1.00  0.00           H
ATOM    259  HB2 ASP A 599      45.600  30.320  34.440  1.00  0.00           H
ATOM    260  CG  ASP A 599      46.300  30.860  32.580  1.00  0.00           C
ATOM    261  OD1 ASP A 599      45.190  30.990  32.070  1.00  0.00           O
ATOM    262  OD2 ASP A 599      47.340  31.420  32.170  1.00  0.00           O
ATOM    263  C   ASP A 599      46.620  27.450  34.500  1.00  0.00           C
ATOM    264  O   ASP A 599      47.790  27.400  34.900  1.00  0.00           O
ATOM    265  N   PHE A 600      45.640  26.620  35.050  1.00  0.00           N
ATOM    266  HN  PHE A 600      44.760  26.690  34.590  1.00  0.00           H
ATOM    267  CA  PHE A 600      45.960  25.690  36.150  1.00  0.00           C
ATOM    268  HA  PHE A 600      46.260  26.230  37.050  1.00  0.00           H
ATOM    269  CB  PHE A 600      44.640  24.970  36.450  1.00  0.00           C
ATOM    270  HB1 PHE A 600      44.340  24.430  35.530  1.00  0.00           H
ATOM    271  HB2 PHE A 600      43.890  25.730  36.750  1.00  0.00           H
ATOM    272  CG  PHE A 600      44.810  23.960  37.590  1.00  0.00           C
ATOM    273  CD1 PHE A 600      44.970  24.380  38.910  1.00  0.00           C
ATOM    274  HD1 PHE A 600      45.060  25.420  39.200  1.00  0.00           H
ATOM    275  CE1 PHE A 600      45.040  23.420  39.900  1.00  0.00           C
ATOM    276  HE1 PHE A 600      45.210  23.730  40.910  1.00  0.00           H
ATOM    277  CZ  PHE A 600      44.910  22.060  39.620  1.00  0.00           C
ATOM    278  HZ  PHE A 600      44.960  21.330  40.420  1.00  0.00           H
ATOM    279  CD2 PHE A 600      44.670  22.600  37.290  1.00  0.00           C
ATOM    280  HD2 PHE A 600      44.570  22.320  36.250  1.00  0.00           H
ATOM    281  CE2 PHE A 600      44.850  21.670  38.310  1.00  0.00           C
ATOM    282  HE2 PHE A 600      44.950  20.630  38.100  1.00  0.00           H
ATOM    283  C   PHE A 600      47.160  24.660  35.800  1.00  0.00           C
ATOM    284  O   PHE A 600      48.010  24.300  36.600  1.00  0.00           O
ATOM    285  N   LYS A 601      47.210  24.290  34.520  1.00  0.00           N
ATOM    286  HN  LYS A 601      46.510  24.740  33.980  1.00  0.00           H
ATOM    287  CA  LYS A 601      48.270  23.580  33.880  1.00  0.00           C
ATOM    288  HA  LYS A 601      48.250  22.630  34.390  1.00  0.00           H
ATOM    289  CB  LYS A 601      48.000  23.380  32.380  1.00  0.00           C
ATOM    290  HB1 LYS A 601      47.000  22.890  32.350  1.00  0.00           H
ATOM    291  HB2 LYS A 601      48.660  22.630  31.920  1.00  0.00           H
ATOM    292  CG  LYS A 601      47.740  24.750  31.690  1.00  0.00           C
ATOM    293  HG1 LYS A 601      48.680  25.340  31.820  1.00  0.00           H
ATOM    294  HG2 LYS A 601      46.900  25.290  32.170  1.00  0.00           H
ATOM    295  CD  LYS A 601      47.530  24.600  30.200  1.00  0.00           C
ATOM    296  HD1 LYS A 601      47.360  25.580  29.700  1.00  0.00           H
ATOM    297  HD2 LYS A 601      46.710  23.860  30.160  1.00  0.00           H
ATOM    298  CE  LYS A 601      48.770  23.930  29.470  1.00  0.00           C
ATOM    299  HE1 LYS A 601      48.430  23.570  28.480  1.00  0.00           H
ATOM    300  HE2 LYS A 601      49.080  22.960  29.910  1.00  0.00           H
ATOM    301  NZ  LYS A 601      49.900  24.810  29.210  1.00  0.00           N
ATOM    302  HZ1 LYS A 601      49.680  25.690  28.710  1.00  0.00           H
ATOM    303  HZ2 LYS A 601      50.730  24.410  28.730  1.00  0.00           H
ATOM    304  HZ3 LYS A 601      50.360  25.260  30.020  1.00  0.00           H
ATOM    305  C   LYS A 601      49.710  24.030  34.080  1.00  0.00           C
ATOM    306  O   LYS A 601      50.530  23.220  34.420  1.00  0.00           O
ATOM    307  N   ASP A 602      50.120  25.340  34.030  1.00  0.00           N
ATOM    308  HN  ASP A 602      49.510  26.100  33.900  1.00  0.00           H
ATOM    309  CA  ASP A 602      51.490  25.850  34.050  1.00  0.00           C
ATOM    310  HA  ASP A 602      52.160  25.050  33.780  1.00  0.00           H
ATOM    311  CB  ASP A 602      51.680  27.180  33.120  1.00  0.00           C
ATOM    312  HB1 ASP A 602      52.700  27.600  33.170  1.00  0.00           H
ATOM    313  HB2 ASP A 602      51.080  27.970  33.600  1.00  0.00           H
ATOM    314  CG  ASP A 602      51.280  27.130  31.600  1.00  0.00           C
ATOM    315  OD1 ASP A 602      51.330  26.010  30.970  1.00  0.00           O
ATOM    316  OD2 ASP A 602      50.970  28.190  31.070  1.00  0.00           O
ATOM    317  C   ASP A 602      51.890  26.270  35.430  1.00  0.00           C
ATOM    318  O   ASP A 602      52.960  26.830  35.710  1.00  0.00           O
ATOM    319  N   ALA A 603      50.970  26.050  36.410  1.00  0.00           N
ATOM    320  HN  ALA A 603      50.120  25.590  36.240  1.00  0.00           H
ATOM    321  CA  ALA A 603      51.160  26.450  37.800  1.00  0.00           C
ATOM    322  HA  ALA A 603      51.090  27.530  37.790  1.00  0.00           H
ATOM    323  CB  ALA A 603      49.940  25.990  38.580  1.00  0.00           C
ATOM    324  HB1 ALA A 603      49.010  26.220  38.020  1.00  0.00           H
ATOM    325  HB2 ALA A 603      49.740  26.390  39.600  1.00  0.00           H
ATOM    326  HB3 ALA A 603      49.990  24.890  38.760  1.00  0.00           H
ATOM    327  C   ALA A 603      52.400  26.030  38.490  1.00  0.00           C
ATOM    328  O   ALA A 603      53.020  26.890  39.160  1.00  0.00           O
ATOM    329  N   LEU A 604      52.880  24.750  38.410  1.00  0.00           N
ATOM    330  HN  LEU A 604      52.500  24.050  37.820  1.00  0.00           H
ATOM    331  CA  LEU A 604      54.080  24.280  39.070  1.00  0.00           C
ATOM    332  HA  LEU A 604      54.420  24.950  39.860  1.00  0.00           H
ATOM    333  CB  LEU A 604      53.950  22.830  39.500  1.00  0.00           C
ATOM    334  HB1 LEU A 604      54.890  22.620  40.060  1.00  0.00           H
ATOM    335  HB2 LEU A 604      53.870  22.120  38.650  1.00  0.00           H
ATOM    336  CG  LEU A 604      52.900  22.640  40.530  1.00  0.00           C
ATOM    337  HG  LEU A 604      51.940  22.720  39.970  1.00  0.00           H
ATOM    338  CD1 LEU A 604      52.920  21.190  41.100  1.00  0.00           C
ATOM    339 HD11 LEU A 604      53.570  21.220  42.010  1.00  0.00           H
ATOM    340 HD12 LEU A 604      53.260  20.470  40.320  1.00  0.00           H
ATOM    341 HD13 LEU A 604      51.920  20.840  41.390  1.00  0.00           H
ATOM    342  CD2 LEU A 604      52.670  23.670  41.660  1.00  0.00           C
ATOM    343 HD21 LEU A 604      52.040  23.130  42.400  1.00  0.00           H
ATOM    344 HD22 LEU A 604      52.070  24.540  41.330  1.00  0.00           H
ATOM    345 HD23 LEU A 604      53.670  23.830  42.090  1.00  0.00           H
ATOM    346  C   LEU A 604      55.220  24.420  38.030  1.00  0.00           C
ATOM    347  O   LEU A 604      56.390  24.250  38.310  1.00  0.00           O
ATOM    348  N   SER A 605      54.950  24.800  36.740  1.00  0.00           N
ATOM    349  HN  SER A 605      54.090  25.150  36.380  1.00  0.00           H
ATOM    350  CA  SER A 605      55.930  24.900  35.660  1.00  0.00           C
ATOM    351  HA  SER A 605      56.550  24.020  35.710  1.00  0.00           H
ATOM    352  CB  SER A 605      55.360  24.850  34.210  1.00  0.00           C
ATOM    353  HB1 SER A 605      56.190  24.780  33.490  1.00  0.00           H
ATOM    354  HB2 SER A 605      54.620  25.650  33.990  1.00  0.00           H
ATOM    355  OG  SER A 605      54.640  23.630  34.010  1.00  0.00           O
ATOM    356  HG1 SER A 605      55.250  22.900  34.170  1.00  0.00           H
ATOM    357  C   SER A 605      56.830  26.190  35.780  1.00  0.00           C
ATOM    358  O   SER A 605      57.830  26.250  35.130  1.00  0.00           O
ATOM    359  N   LEU A 606      56.470  27.160  36.700  1.00  0.00           N
ATOM    360  HN  LEU A 606      55.720  26.890  37.290  1.00  0.00           H
ATOM    361  CA  LEU A 606      56.990  28.480  36.950  1.00  0.00           C
ATOM    362  HA  LEU A 606      57.940  28.430  36.450  1.00  0.00           H
ATOM    363  CB  LEU A 606      56.060  29.560  36.380  1.00  0.00           C
ATOM    364  HB1 LEU A 606      56.600  30.510  36.510  1.00  0.00           H
ATOM    365  HB2 LEU A 606      55.030  29.550  36.820  1.00  0.00           H
ATOM    366  CG  LEU A 606      55.930  29.610  34.830  1.00  0.00           C
ATOM    367  HG  LEU A 606      55.800  28.600  34.390  1.00  0.00           H
ATOM    368  CD1 LEU A 606      54.730  30.440  34.350  1.00  0.00           C
ATOM    369 HD11 LEU A 606      53.800  30.130  34.870  1.00  0.00           H
ATOM    370 HD12 LEU A 606      54.540  30.180  33.280  1.00  0.00           H
ATOM    371 HD13 LEU A 606      54.680  31.510  34.590  1.00  0.00           H
ATOM    372  CD2 LEU A 606      57.290  30.080  34.270  1.00  0.00           C
ATOM    373 HD21 LEU A 606      58.190  29.640  34.760  1.00  0.00           H
ATOM    374 HD22 LEU A 606      57.380  31.180  34.440  1.00  0.00           H
ATOM    375 HD23 LEU A 606      57.340  29.890  33.180  1.00  0.00           H
ATOM    376  C   LEU A 606      57.360  28.680  38.430  1.00  0.00           C
ATOM    377  O   LEU A 606      57.780  27.650  39.040  1.00  0.00           O
ATOM    378  N   GLN A 607      57.260  29.920  39.010  1.00  0.00           N
ATOM    379  HN  GLN A 607      57.040  30.760  38.520  1.00  0.00           H
ATOM    380  CA  GLN A 607      57.350  30.130  40.490  1.00  0.00           C
ATOM    381  HA  GLN A 607      58.010  29.370  40.850  1.00  0.00           H
ATOM    382  CB  GLN A 607      57.950  31.560  40.830  1.00  0.00           C
ATOM    383  HB1 GLN A 607      58.930  31.580  40.300  1.00  0.00           H
ATOM    384  HB2 GLN A 607      58.320  31.620  41.880  1.00  0.00           H
ATOM    385  CG  GLN A 607      57.170  32.870  40.540  1.00  0.00           C
ATOM    386  HG1 GLN A 607      57.500  33.850  40.950  1.00  0.00           H
ATOM    387  HG2 GLN A 607      56.230  32.700  41.120  1.00  0.00           H
ATOM    388  CD  GLN A 607      56.640  32.970  39.130  1.00  0.00           C
ATOM    389  OE1 GLN A 607      55.950  32.350  38.350  1.00  0.00           O
ATOM    390  NE2 GLN A 607      57.260  34.000  38.530  1.00  0.00           N
ATOM    391 HE21 GLN A 607      57.020  34.290  37.610  1.00  0.00           H
ATOM    392 HE22 GLN A 607      57.470  34.760  39.140  1.00  0.00           H
ATOM    393  C   GLN A 607      55.900  30.020  41.030  1.00  0.00           C
ATOM    394  O   GLN A 607      54.870  30.170  40.330  1.00  0.00           O
ATOM    395  N   CYS A 608      55.720  29.680  42.310  1.00  0.00           N
ATOM    396  HN  CYS A 608      56.450  29.460  42.950  1.00  0.00           H
ATOM    397  CA  CYS A 608      54.390  29.420  42.790  1.00  0.00           C
ATOM    398  HA  CYS A 608      53.650  30.080  42.350  1.00  0.00           H
ATOM    399  CB  CYS A 608      53.900  28.020  42.250  1.00  0.00           C
ATOM    400  HB1 CYS A 608      54.410  27.200  42.790  1.00  0.00           H
ATOM    401  HB2 CYS A 608      54.150  27.980  41.170  1.00  0.00           H
ATOM    402  SG  CYS A 608      52.130  27.720  42.640  1.00  0.00           S
ATOM    403  HG1 CYS A 608      51.600  28.370  41.620  1.00  0.00           H
ATOM    404  C   CYS A 608      54.440  29.520  44.300  1.00  0.00           C
ATOM    405  O   CYS A 608      53.850  30.450  44.900  1.00  0.00           O
ATOM    406  N   LEU A 609      55.100  28.510  44.920  1.00  0.00           N
ATOM    407  HN  LEU A 609      55.430  27.720  44.400  1.00  0.00           H
ATOM    408  CA  LEU A 609      55.420  28.550  46.360  1.00  0.00           C
ATOM    409  HA  LEU A 609      54.430  28.550  46.800  1.00  0.00           H
ATOM    410  CB  LEU A 609      56.130  27.200  46.800  1.00  0.00           C
ATOM    411  HB1 LEU A 609      57.050  26.900  46.280  1.00  0.00           H
ATOM    412  HB2 LEU A 609      55.330  26.420  46.760  1.00  0.00           H
ATOM    413  CG  LEU A 609      56.450  27.250  48.340  1.00  0.00           C
ATOM    414  HG  LEU A 609      57.120  28.110  48.570  1.00  0.00           H
ATOM    415  CD1 LEU A 609      55.140  27.380  49.160  1.00  0.00           C
ATOM    416 HD11 LEU A 609      54.550  28.260  48.820  1.00  0.00           H
ATOM    417 HD12 LEU A 609      55.410  27.480  50.230  1.00  0.00           H
ATOM    418 HD13 LEU A 609      54.460  26.510  49.150  1.00  0.00           H
ATOM    419  CD2 LEU A 609      57.160  26.030  48.880  1.00  0.00           C
ATOM    420 HD21 LEU A 609      57.260  26.060  49.990  1.00  0.00           H
ATOM    421 HD22 LEU A 609      58.100  25.800  48.340  1.00  0.00           H
ATOM    422 HD23 LEU A 609      56.550  25.110  48.730  1.00  0.00           H
ATOM    423  C   LEU A 609      56.170  29.810  46.850  1.00  0.00           C
ATOM    424  O   LEU A 609      55.910  30.300  47.950  1.00  0.00           O
ATOM    425  N   ALA A 610      57.190  30.340  46.100  1.00  0.00           N
ATOM    426  HN  ALA A 610      57.590  29.910  45.310  1.00  0.00           H
ATOM    427  CA  ALA A 610      57.840  31.600  46.520  1.00  0.00           C
ATOM    428  HA  ALA A 610      58.230  31.540  47.530  1.00  0.00           H
ATOM    429  CB  ALA A 610      58.920  31.950  45.500  1.00  0.00           C
ATOM    430  HB1 ALA A 610      59.420  32.900  45.820  1.00  0.00           H
ATOM    431  HB2 ALA A 610      58.390  32.130  44.540  1.00  0.00           H
ATOM    432  HB3 ALA A 610      59.740  31.210  45.420  1.00  0.00           H
ATOM    433  C   ALA A 610      56.860  32.790  46.660  1.00  0.00           C
ATOM    434  O   ALA A 610      56.890  33.620  47.590  1.00  0.00           O
ATOM    435  N   SER A 611      55.860  32.880  45.710  1.00  0.00           N
ATOM    436  HN  SER A 611      55.830  32.210  44.970  1.00  0.00           H
ATOM    437  CA  SER A 611      54.800  33.900  45.670  1.00  0.00           C
ATOM    438  HA  SER A 611      55.250  34.880  45.600  1.00  0.00           H
ATOM    439  CB  SER A 611      53.900  33.790  44.390  1.00  0.00           C
ATOM    440  HB1 SER A 611      53.230  34.690  44.320  1.00  0.00           H
ATOM    441  HB2 SER A 611      53.300  32.860  44.410  1.00  0.00           H
ATOM    442  OG  SER A 611      54.640  33.790  43.140  1.00  0.00           O
ATOM    443  HG1 SER A 611      55.030  34.660  43.080  1.00  0.00           H
ATOM    444  C   SER A 611      53.910  33.870  46.860  1.00  0.00           C
ATOM    445  O   SER A 611      53.680  34.780  47.600  1.00  0.00           O
ATOM    446  N   ILE A 612      53.470  32.580  47.170  1.00  0.00           N
ATOM    447  HN  ILE A 612      53.850  31.830  46.630  1.00  0.00           H
ATOM    448  CA  ILE A 612      52.620  32.280  48.290  1.00  0.00           C
ATOM    449  HA  ILE A 612      51.740  32.870  48.100  1.00  0.00           H
ATOM    450  CB  ILE A 612      52.300  30.760  48.260  1.00  0.00           C
ATOM    451  HB  ILE A 612      53.190  30.100  48.160  1.00  0.00           H
ATOM    452  CG2 ILE A 612      51.680  30.430  49.580  1.00  0.00           C
ATOM    453 HG21 ILE A 612      52.310  30.380  50.480  1.00  0.00           H
ATOM    454 HG22 ILE A 612      51.220  29.410  49.570  1.00  0.00           H
ATOM    455 HG23 ILE A 612      50.800  31.110  49.680  1.00  0.00           H
ATOM    456  CG1 ILE A 612      51.300  30.450  47.120  1.00  0.00           C
ATOM    457 HG11 ILE A 612      51.540  31.040  46.210  1.00  0.00           H
ATOM    458 HG12 ILE A 612      50.260  30.790  47.330  1.00  0.00           H
ATOM    459  CD  ILE A 612      51.330  29.040  46.640  1.00  0.00           C
ATOM    460  HD1 ILE A 612      50.640  28.800  45.800  1.00  0.00           H
ATOM    461  HD2 ILE A 612      51.010  28.290  47.400  1.00  0.00           H
ATOM    462  HD3 ILE A 612      52.300  28.760  46.200  1.00  0.00           H
ATOM    463  C   ILE A 612      53.120  32.730  49.670  1.00  0.00           C
ATOM    464  O   ILE A 612      52.480  33.440  50.460  1.00  0.00           O
ATOM    465  N   LEU A 613      54.380  32.340  50.020  1.00  0.00           N
ATOM    466  HN  LEU A 613      54.870  31.830  49.320  1.00  0.00           H
ATOM    467  CA  LEU A 613      55.130  32.770  51.300  1.00  0.00           C
ATOM    468  HA  LEU A 613      54.580  32.470  52.190  1.00  0.00           H
ATOM    469  CB  LEU A 613      56.520  32.120  51.400  1.00  0.00           C
ATOM    470  HB1 LEU A 613      56.990  32.560  52.310  1.00  0.00           H
ATOM    471  HB2 LEU A 613      57.030  32.360  50.450  1.00  0.00           H
ATOM    472  CG  LEU A 613      56.490  30.530  51.600  1.00  0.00           C
ATOM    473  HG  LEU A 613      55.670  30.170  50.960  1.00  0.00           H
ATOM    474  CD1 LEU A 613      57.800  29.910  51.150  1.00  0.00           C
ATOM    475 HD11 LEU A 613      57.560  28.840  50.980  1.00  0.00           H
ATOM    476 HD12 LEU A 613      58.540  29.900  51.980  1.00  0.00           H
ATOM    477 HD13 LEU A 613      58.200  30.320  50.200  1.00  0.00           H
ATOM    478  CD2 LEU A 613      56.050  30.090  53.030  1.00  0.00           C
ATOM    479 HD21 LEU A 613      57.030  29.950  53.540  1.00  0.00           H
ATOM    480 HD22 LEU A 613      55.530  29.110  53.010  1.00  0.00           H
ATOM    481 HD23 LEU A 613      55.400  30.750  53.650  1.00  0.00           H
ATOM    482  C   LEU A 613      55.330  34.330  51.370  1.00  0.00           C
ATOM    483  O   LEU A 613      55.030  34.900  52.400  1.00  0.00           O
ATOM    484  N   PHE A 614      55.740  35.010  50.260  1.00  0.00           N
ATOM    485  HN  PHE A 614      56.010  34.520  49.440  1.00  0.00           H
ATOM    486  CA  PHE A 614      55.970  36.420  50.130  1.00  0.00           C
ATOM    487  HA  PHE A 614      56.730  36.730  50.830  1.00  0.00           H
ATOM    488  CB  PHE A 614      56.480  36.750  48.680  1.00  0.00           C
ATOM    489  HB1 PHE A 614      55.780  36.160  48.030  1.00  0.00           H
ATOM    490  HB2 PHE A 614      57.530  36.450  48.500  1.00  0.00           H
ATOM    491  CG  PHE A 614      56.360  38.220  48.280  1.00  0.00           C
ATOM    492  CD1 PHE A 614      56.870  39.230  49.180  1.00  0.00           C
ATOM    493  HD1 PHE A 614      57.120  39.000  50.220  1.00  0.00           H
ATOM    494  CE1 PHE A 614      57.120  40.540  48.790  1.00  0.00           C
ATOM    495  HE1 PHE A 614      57.500  41.210  49.550  1.00  0.00           H
ATOM    496  CZ  PHE A 614      56.900  40.990  47.440  1.00  0.00           C
ATOM    497  HZ  PHE A 614      57.230  41.950  47.080  1.00  0.00           H
ATOM    498  CD2 PHE A 614      56.040  38.730  46.960  1.00  0.00           C
ATOM    499  HD2 PHE A 614      55.580  38.000  46.300  1.00  0.00           H
ATOM    500  CE2 PHE A 614      56.410  40.010  46.570  1.00  0.00           C
ATOM    501  HE2 PHE A 614      56.260  40.340  45.550  1.00  0.00           H
ATOM    502  C   PHE A 614      54.810  37.210  50.520  1.00  0.00           C
ATOM    503  O   PHE A 614      54.860  38.050  51.410  1.00  0.00           O
ATOM    504  N   LEU A 615      53.610  36.880  49.900  1.00  0.00           N
ATOM    505  HN  LEU A 615      53.680  36.260  49.130  1.00  0.00           H
ATOM    506  CA  LEU A 615      52.350  37.470  50.170  1.00  0.00           C
ATOM    507  HA  LEU A 615      52.560  38.530  50.160  1.00  0.00           H
ATOM    508  CB  LEU A 615      51.450  37.070  49.030  1.00  0.00           C
ATOM    509  HB1 LEU A 615      50.470  36.870  49.500  1.00  0.00           H
ATOM    510  HB2 LEU A 615      51.690  36.210  48.370  1.00  0.00           H
ATOM    511  CG  LEU A 615      51.390  38.100  47.900  1.00  0.00           C
ATOM    512  HG  LEU A 615      50.760  37.580  47.150  1.00  0.00           H
ATOM    513  CD1 LEU A 615      50.680  39.320  48.430  1.00  0.00           C
ATOM    514 HD11 LEU A 615      49.950  38.970  49.190  1.00  0.00           H
ATOM    515 HD12 LEU A 615      50.170  39.950  47.670  1.00  0.00           H
ATOM    516 HD13 LEU A 615      51.410  39.870  49.040  1.00  0.00           H
ATOM    517  CD2 LEU A 615      52.700  38.520  47.160  1.00  0.00           C
ATOM    518 HD21 LEU A 615      53.320  37.740  46.670  1.00  0.00           H
ATOM    519 HD22 LEU A 615      53.350  39.100  47.840  1.00  0.00           H
ATOM    520 HD23 LEU A 615      52.380  39.180  46.330  1.00  0.00           H
ATOM    521  C   LEU A 615      51.800  37.170  51.530  1.00  0.00           C
ATOM    522  O   LEU A 615      51.260  38.030  52.240  1.00  0.00           O
ATOM    523  N   TYR A 616      51.860  35.870  51.930  1.00  0.00           N
ATOM    524  HN  TYR A 616      52.300  35.200  51.330  1.00  0.00           H
ATOM    525  CA  TYR A 616      51.470  35.410  53.290  1.00  0.00           C
ATOM    526  HA  TYR A 616      50.430  35.680  53.440  1.00  0.00           H
ATOM    527  CB  TYR A 616      51.490  33.890  53.470  1.00  0.00           C
ATOM    528  HB1 TYR A 616      52.490  33.490  53.200  1.00  0.00           H
ATOM    529  HB2 TYR A 616      50.710  33.500  52.780  1.00  0.00           H
ATOM    530  CG  TYR A 616      51.160  33.480  54.850  1.00  0.00           C
ATOM    531  CD1 TYR A 616      49.970  33.920  55.470  1.00  0.00           C
ATOM    532  HD1 TYR A 616      49.280  34.610  55.000  1.00  0.00           H
ATOM    533  CE1 TYR A 616      49.560  33.480  56.770  1.00  0.00           C
ATOM    534  HE1 TYR A 616      48.680  33.890  57.240  1.00  0.00           H
ATOM    535  CZ  TYR A 616      50.390  32.590  57.430  1.00  0.00           C
ATOM    536  OH  TYR A 616      50.050  32.250  58.770  1.00  0.00           O
ATOM    537  HH  TYR A 616      49.170  32.600  58.910  1.00  0.00           H
ATOM    538  CD2 TYR A 616      51.960  32.580  55.570  1.00  0.00           C
ATOM    539  HD2 TYR A 616      52.820  32.070  55.160  1.00  0.00           H
ATOM    540  CE2 TYR A 616      51.590  32.200  56.870  1.00  0.00           C
ATOM    541  HE2 TYR A 616      52.350  31.720  57.470  1.00  0.00           H
ATOM    542  C   TYR A 616      52.160  36.170  54.430  1.00  0.00           C
ATOM    543  O   TYR A 616      51.460  36.660  55.260  1.00  0.00           O
ATOM    544  N   CYS A 617      53.520  36.300  54.430  1.00  0.00           N
ATOM    545  HN  CYS A 617      54.170  36.000  53.750  1.00  0.00           H
ATOM    546  CA  CYS A 617      54.240  37.160  55.340  1.00  0.00           C
ATOM    547  HA  CYS A 617      53.940  36.740  56.290  1.00  0.00           H
ATOM    548  CB  CYS A 617      55.820  36.960  55.210  1.00  0.00           C
ATOM    549  HB1 CYS A 617      56.430  37.520  55.940  1.00  0.00           H
ATOM    550  HB2 CYS A 617      56.150  37.360  54.220  1.00  0.00           H
ATOM    551  SG  CYS A 617      56.230  35.230  55.350  1.00  0.00           S
ATOM    552  HG1 CYS A 617      56.080  35.000  54.050  1.00  0.00           H
ATOM    553  C   CYS A 617      53.920  38.670  55.390  1.00  0.00           C
ATOM    554  O   CYS A 617      53.730  39.270  56.430  1.00  0.00           O
ATOM    555  N   ALA A 618      53.760  39.260  54.170  1.00  0.00           N
ATOM    556  HN  ALA A 618      54.130  38.840  53.340  1.00  0.00           H
ATOM    557  CA  ALA A 618      53.240  40.620  53.990  1.00  0.00           C
ATOM    558  HA  ALA A 618      53.940  41.290  54.470  1.00  0.00           H
ATOM    559  CB  ALA A 618      53.130  40.800  52.490  1.00  0.00           C
ATOM    560  HB1 ALA A 618      52.350  40.090  52.150  1.00  0.00           H
ATOM    561  HB2 ALA A 618      54.060  40.540  51.950  1.00  0.00           H
ATOM    562  HB3 ALA A 618      52.780  41.800  52.140  1.00  0.00           H
ATOM    563  C   ALA A 618      51.840  40.900  54.570  1.00  0.00           C
ATOM    564  O   ALA A 618      51.710  42.000  55.110  1.00  0.00           O
ATOM    565  N   CYS A 619      50.910  39.980  54.400  1.00  0.00           N
ATOM    566  HN  CYS A 619      51.270  39.200  53.900  1.00  0.00           H
ATOM    567  CA  CYS A 619      49.480  40.140  54.860  1.00  0.00           C
ATOM    568  HA  CYS A 619      49.220  41.180  54.700  1.00  0.00           H
ATOM    569  CB  CYS A 619      48.590  39.220  54.130  1.00  0.00           C
ATOM    570  HB1 CYS A 619      47.570  39.200  54.570  1.00  0.00           H
ATOM    571  HB2 CYS A 619      48.870  38.150  54.110  1.00  0.00           H
ATOM    572  SG  CYS A 619      48.520  39.740  52.420  1.00  0.00           S
ATOM    573  HG1 CYS A 619      49.800  39.410  52.300  1.00  0.00           H
ATOM    574  C   CYS A 619      49.280  39.920  56.380  1.00  0.00           C
ATOM    575  O   CYS A 619      48.500  40.580  57.070  1.00  0.00           O
ATOM    576  N   MET A 620      50.010  38.910  56.870  1.00  0.00           N
ATOM    577  HN  MET A 620      50.610  38.450  56.210  1.00  0.00           H
ATOM    578  CA  MET A 620      49.840  38.370  58.220  1.00  0.00           C
ATOM    579  HA  MET A 620      48.800  38.060  58.250  1.00  0.00           H
ATOM    580  CB  MET A 620      50.720  37.090  58.320  1.00  0.00           C
ATOM    581  HB1 MET A 620      51.790  37.280  58.030  1.00  0.00           H
ATOM    582  HB2 MET A 620      50.300  36.500  57.480  1.00  0.00           H
ATOM    583  CG  MET A 620      50.650  36.350  59.630  1.00  0.00           C
ATOM    584  HG1 MET A 620      49.610  36.080  59.880  1.00  0.00           H
ATOM    585  HG2 MET A 620      50.950  37.040  60.450  1.00  0.00           H
ATOM    586  SD  MET A 620      51.740  34.930  59.590  1.00  0.00           S
ATOM    587  CE  MET A 620      53.300  35.780  59.630  1.00  0.00           C
ATOM    588  HE1 MET A 620      53.310  36.540  58.830  1.00  0.00           H
ATOM    589  HE2 MET A 620      54.100  35.040  59.420  1.00  0.00           H
ATOM    590  HE3 MET A 620      53.480  36.230  60.620  1.00  0.00           H
ATOM    591  C   MET A 620      50.000  39.400  59.380  1.00  0.00           C
ATOM    592  O   MET A 620      49.030  39.510  60.110  1.00  0.00           O
ATOM    593  N   SER A 621      51.060  40.270  59.430  1.00  0.00           N
ATOM    594  HN  SER A 621      51.700  40.090  58.690  1.00  0.00           H
ATOM    595  CA  SER A 621      51.280  41.260  60.530  1.00  0.00           C
ATOM    596  HA  SER A 621      51.150  40.670  61.430  1.00  0.00           H
ATOM    597  CB  SER A 621      52.740  41.740  60.700  1.00  0.00           C
ATOM    598  HB1 SER A 621      53.120  41.970  59.690  1.00  0.00           H
ATOM    599  HB2 SER A 621      53.420  40.950  61.100  1.00  0.00           H
ATOM    600  OG  SER A 621      52.870  42.730  61.730  1.00  0.00           O
ATOM    601  HG1 SER A 621      52.640  43.620  61.430  1.00  0.00           H
ATOM    602  C   SER A 621      50.190  42.310  60.470  1.00  0.00           C
ATOM    603  O   SER A 621      49.690  42.630  61.510  1.00  0.00           O
ATOM    604  N   PRO A 622      49.790  42.960  59.370  1.00  0.00           N
ATOM    605  CD  PRO A 622      50.520  43.060  58.130  1.00  0.00           C
ATOM    606  HD1 PRO A 622      49.980  42.590  57.280  1.00  0.00           H
ATOM    607  HD2 PRO A 622      51.570  42.690  58.150  1.00  0.00           H
ATOM    608  CA  PRO A 622      48.770  44.030  59.460  1.00  0.00           C
ATOM    609  HA  PRO A 622      49.040  44.630  60.310  1.00  0.00           H
ATOM    610  CB  PRO A 622      48.920  44.880  58.170  1.00  0.00           C
ATOM    611  HB1 PRO A 622      48.680  45.950  58.390  1.00  0.00           H
ATOM    612  HB2 PRO A 622      48.280  44.500  57.350  1.00  0.00           H
ATOM    613  CG  PRO A 622      50.430  44.550  57.790  1.00  0.00           C
ATOM    614  HG1 PRO A 622      50.580  44.950  56.760  1.00  0.00           H
ATOM    615  HG2 PRO A 622      51.170  45.110  58.390  1.00  0.00           H
ATOM    616  C   PRO A 622      47.290  43.560  59.840  1.00  0.00           C
ATOM    617  O   PRO A 622      46.760  44.030  60.780  1.00  0.00           O
ATOM    618  N   VAL A 623      46.730  42.480  59.310  1.00  0.00           N
ATOM    619  HN  VAL A 623      47.160  41.900  58.620  1.00  0.00           H
ATOM    620  CA  VAL A 623      45.380  42.000  59.690  1.00  0.00           C
ATOM    621  HA  VAL A 623      44.680  42.820  59.550  1.00  0.00           H
ATOM    622  CB  VAL A 623      44.880  41.020  58.710  1.00  0.00           C
ATOM    623  HB  VAL A 623      45.390  40.040  58.750  1.00  0.00           H
ATOM    624  CG1 VAL A 623      43.390  40.620  59.000  1.00  0.00           C
ATOM    625 HG11 VAL A 623      42.750  41.530  58.990  1.00  0.00           H
ATOM    626 HG12 VAL A 623      43.400  40.190  60.020  1.00  0.00           H
ATOM    627 HG13 VAL A 623      42.990  39.920  58.240  1.00  0.00           H
ATOM    628  CG2 VAL A 623      44.870  41.590  57.280  1.00  0.00           C
ATOM    629 HG21 VAL A 623      44.480  40.950  56.480  1.00  0.00           H
ATOM    630 HG22 VAL A 623      45.890  41.770  56.870  1.00  0.00           H
ATOM    631 HG23 VAL A 623      44.360  42.580  57.240  1.00  0.00           H
ATOM    632  C   VAL A 623      45.330  41.510  61.110  1.00  0.00           C
ATOM    633  O   VAL A 623      44.290  41.620  61.780  1.00  0.00           O
ATOM    634  N   ILE A 624      46.430  40.950  61.680  1.00  0.00           N
ATOM    635  HN  ILE A 624      47.210  40.700  61.120  1.00  0.00           H
ATOM    636  CA  ILE A 624      46.640  40.650  63.100  1.00  0.00           C
ATOM    637  HA  ILE A 624      45.660  40.280  63.390  1.00  0.00           H
ATOM    638  CB  ILE A 624      47.730  39.610  63.340  1.00  0.00           C
ATOM    639  HB  ILE A 624      48.660  40.000  62.890  1.00  0.00           H
ATOM    640  CG2 ILE A 624      48.140  39.430  64.820  1.00  0.00           C
ATOM    641 HG21 ILE A 624      48.950  38.680  64.950  1.00  0.00           H
ATOM    642 HG22 ILE A 624      47.200  39.120  65.300  1.00  0.00           H
ATOM    643 HG23 ILE A 624      48.520  40.430  65.150  1.00  0.00           H
ATOM    644  CG1 ILE A 624      47.420  38.250  62.540  1.00  0.00           C
ATOM    645 HG11 ILE A 624      47.330  38.400  61.440  1.00  0.00           H
ATOM    646 HG12 ILE A 624      46.490  37.920  63.070  1.00  0.00           H
ATOM    647  CD  ILE A 624      48.530  37.180  62.690  1.00  0.00           C
ATOM    648  HD1 ILE A 624      48.430  36.600  63.630  1.00  0.00           H
ATOM    649  HD2 ILE A 624      49.560  37.600  62.690  1.00  0.00           H
ATOM    650  HD3 ILE A 624      48.430  36.410  61.900  1.00  0.00           H
ATOM    651  C   ILE A 624      46.960  41.910  64.010  1.00  0.00           C
ATOM    652  O   ILE A 624      46.380  41.980  65.080  1.00  0.00           O
ATOM    653  N   THR A 625      47.760  42.950  63.560  1.00  0.00           N
ATOM    654  HN  THR A 625      48.280  42.890  62.710  1.00  0.00           H
ATOM    655  CA  THR A 625      47.790  44.210  64.280  1.00  0.00           C
ATOM    656  HA  THR A 625      48.110  44.000  65.300  1.00  0.00           H
ATOM    657  CB  THR A 625      48.860  45.120  63.550  1.00  0.00           C
ATOM    658  HB  THR A 625      48.520  45.200  62.490  1.00  0.00           H
ATOM    659  OG1 THR A 625      50.110  44.440  63.700  1.00  0.00           O
ATOM    660  HG1 THR A 625      50.100  43.560  63.330  1.00  0.00           H
ATOM    661  CG2 THR A 625      48.970  46.530  64.300  1.00  0.00           C
ATOM    662 HG21 THR A 625      49.250  46.350  65.370  1.00  0.00           H
ATOM    663 HG22 THR A 625      48.000  47.060  64.260  1.00  0.00           H
ATOM    664 HG23 THR A 625      49.800  47.100  63.840  1.00  0.00           H
ATOM    665  C   THR A 625      46.460  44.980  64.320  1.00  0.00           C
ATOM    666  O   THR A 625      46.050  45.380  65.420  1.00  0.00           O
ATOM    667  N   PHE A 626      45.760  45.110  63.160  1.00  0.00           N
ATOM    668  HN  PHE A 626      46.130  44.890  62.260  1.00  0.00           H
ATOM    669  CA  PHE A 626      44.490  45.810  62.960  1.00  0.00           C
ATOM    670  HA  PHE A 626      44.650  46.870  63.060  1.00  0.00           H
ATOM    671  CB  PHE A 626      44.010  45.630  61.400  1.00  0.00           C
ATOM    672  HB1 PHE A 626      44.080  44.590  61.020  1.00  0.00           H
ATOM    673  HB2 PHE A 626      44.590  46.300  60.750  1.00  0.00           H
ATOM    674  CG  PHE A 626      42.490  45.990  61.160  1.00  0.00           C
ATOM    675  CD1 PHE A 626      41.590  44.960  61.360  1.00  0.00           C
ATOM    676  HD1 PHE A 626      41.930  43.960  61.560  1.00  0.00           H
ATOM    677  CE1 PHE A 626      40.190  45.250  61.280  1.00  0.00           C
ATOM    678  HE1 PHE A 626      39.500  44.430  61.370  1.00  0.00           H
ATOM    679  CZ  PHE A 626      39.840  46.510  60.860  1.00  0.00           C
ATOM    680  HZ  PHE A 626      38.790  46.800  60.810  1.00  0.00           H
ATOM    681  CD2 PHE A 626      42.080  47.300  60.830  1.00  0.00           C
ATOM    682  HD2 PHE A 626      42.840  48.010  60.550  1.00  0.00           H
ATOM    683  CE2 PHE A 626      40.740  47.540  60.670  1.00  0.00           C
ATOM    684  HE2 PHE A 626      40.300  48.510  60.470  1.00  0.00           H
ATOM    685  C   PHE A 626      43.370  45.530  63.920  1.00  0.00           C
ATOM    686  O   PHE A 626      42.800  46.450  64.540  1.00  0.00           O
ATOM    687  N   GLY A 627      43.110  44.180  64.140  1.00  0.00           N
ATOM    688  HN  GLY A 627      43.540  43.440  63.620  1.00  0.00           H
ATOM    689  CA  GLY A 627      42.090  43.780  65.030  1.00  0.00           C
ATOM    690  HA1 GLY A 627      41.970  42.710  64.990  1.00  0.00           H
ATOM    691  HA2 GLY A 627      41.170  44.300  64.770  1.00  0.00           H
ATOM    692  C   GLY A 627      42.370  43.930  66.450  1.00  0.00           C
ATOM    693  O   GLY A 627      41.430  43.820  67.220  1.00  0.00           O
ATOM    694  N   GLY A 628      43.640  44.120  66.820  1.00  0.00           N
ATOM    695  HN  GLY A 628      44.370  44.200  66.140  1.00  0.00           H
ATOM    696  CA  GLY A 628      44.120  44.430  68.220  1.00  0.00           C
ATOM    697  HA1 GLY A 628      45.170  44.210  68.300  1.00  0.00           H
ATOM    698  HA2 GLY A 628      43.590  43.840  68.950  1.00  0.00           H
ATOM    699  C   GLY A 628      43.880  45.910  68.520  1.00  0.00           C
ATOM    700  O   GLY A 628      43.180  46.210  69.490  1.00  0.00           O
ATOM    701  N   LEU A 629      44.430  46.910  67.770  1.00  0.00           N
ATOM    702  HN  LEU A 629      44.930  46.730  66.920  1.00  0.00           H
ATOM    703  CA  LEU A 629      44.150  48.340  68.080  1.00  0.00           C
ATOM    704  HA  LEU A 629      44.540  48.430  69.080  1.00  0.00           H
ATOM    705  CB  LEU A 629      45.020  49.360  67.270  1.00  0.00           C
ATOM    706  HB1 LEU A 629      46.030  49.020  67.570  1.00  0.00           H
ATOM    707  HB2 LEU A 629      44.920  50.370  67.720  1.00  0.00           H
ATOM    708  CG  LEU A 629      45.120  49.370  65.690  1.00  0.00           C
ATOM    709  HG  LEU A 629      44.820  48.390  65.260  1.00  0.00           H
ATOM    710  CD1 LEU A 629      44.170  50.350  65.040  1.00  0.00           C
ATOM    711 HD11 LEU A 629      44.540  51.390  65.110  1.00  0.00           H
ATOM    712 HD12 LEU A 629      43.260  50.280  65.690  1.00  0.00           H
ATOM    713 HD13 LEU A 629      43.910  50.100  63.990  1.00  0.00           H
ATOM    714  CD2 LEU A 629      46.570  49.500  65.190  1.00  0.00           C
ATOM    715 HD21 LEU A 629      46.540  49.530  64.080  1.00  0.00           H
ATOM    716 HD22 LEU A 629      47.090  48.580  65.540  1.00  0.00           H
ATOM    717 HD23 LEU A 629      47.110  50.360  65.660  1.00  0.00           H
ATOM    718  C   LEU A 629      42.650  48.740  68.000  1.00  0.00           C
ATOM    719  O   LEU A 629      42.180  49.520  68.740  1.00  0.00           O
ATOM    720  N   LEU A 630      41.950  48.280  66.950  1.00  0.00           N
ATOM    721  HN  LEU A 630      42.530  48.050  66.180  1.00  0.00           H
ATOM    722  CA  LEU A 630      40.540  48.460  66.870  1.00  0.00           C
ATOM    723  HA  LEU A 630      40.340  49.510  67.070  1.00  0.00           H
ATOM    724  CB  LEU A 630      40.160  48.080  65.410  1.00  0.00           C
ATOM    725  HB1 LEU A 630      40.210  46.990  65.190  1.00  0.00           H
ATOM    726  HB2 LEU A 630      40.930  48.370  64.670  1.00  0.00           H
ATOM    727  CG  LEU A 630      38.830  48.720  64.870  1.00  0.00           C
ATOM    728  HG  LEU A 630      37.920  48.240  65.310  1.00  0.00           H
ATOM    729  CD1 LEU A 630      38.780  50.210  65.160  1.00  0.00           C
ATOM    730 HD11 LEU A 630      39.810  50.590  64.990  1.00  0.00           H
ATOM    731 HD12 LEU A 630      38.560  50.260  66.240  1.00  0.00           H
ATOM    732 HD13 LEU A 630      37.920  50.700  64.660  1.00  0.00           H
ATOM    733  CD2 LEU A 630      38.560  48.430  63.390  1.00  0.00           C
ATOM    734 HD21 LEU A 630      37.720  49.030  62.990  1.00  0.00           H
ATOM    735 HD22 LEU A 630      38.210  47.390  63.240  1.00  0.00           H
ATOM    736 HD23 LEU A 630      39.430  48.470  62.690  1.00  0.00           H
ATOM    737  C   LEU A 630      39.700  47.740  67.840  1.00  0.00           C
ATOM    738  O   LEU A 630      38.570  48.080  68.170  1.00  0.00           O
ATOM    739  N   GLY A 631      40.310  46.710  68.380  1.00  0.00           N
ATOM    740  HN  GLY A 631      41.260  46.590  68.110  1.00  0.00           H
ATOM    741  CA  GLY A 631      39.850  45.990  69.590  1.00  0.00           C
ATOM    742  HA1 GLY A 631      40.460  45.100  69.610  1.00  0.00           H
ATOM    743  HA2 GLY A 631      38.820  45.760  69.360  1.00  0.00           H
ATOM    744  C   GLY A 631      39.850  46.770  70.800  1.00  0.00           C
ATOM    745  O   GLY A 631      38.950  46.760  71.560  1.00  0.00           O
ATOM    746  N   GLU A 632      40.800  47.620  70.910  1.00  0.00           N
ATOM    747  HN  GLU A 632      41.530  47.550  70.230  1.00  0.00           H
ATOM    748  CA  GLU A 632      40.950  48.560  71.970  1.00  0.00           C
ATOM    749  HA  GLU A 632      40.810  47.970  72.860  1.00  0.00           H
ATOM    750  CB  GLU A 632      42.370  49.130  72.140  1.00  0.00           C
ATOM    751  HB1 GLU A 632      42.760  49.560  71.190  1.00  0.00           H
ATOM    752  HB2 GLU A 632      42.900  48.180  72.390  1.00  0.00           H
ATOM    753  CG  GLU A 632      42.550  50.200  73.170  1.00  0.00           C
ATOM    754  HG1 GLU A 632      42.130  50.000  74.180  1.00  0.00           H
ATOM    755  HG2 GLU A 632      41.900  51.050  72.830  1.00  0.00           H
ATOM    756  CD  GLU A 632      44.010  50.510  73.200  1.00  0.00           C
ATOM    757  OE1 GLU A 632      44.460  51.170  72.250  1.00  0.00           O
ATOM    758  OE2 GLU A 632      44.720  50.170  74.170  1.00  0.00           O
ATOM    759  C   GLU A 632      39.970  49.670  72.040  1.00  0.00           C
ATOM    760  O   GLU A 632      39.270  49.870  73.030  1.00  0.00           O
ATOM    761  N   ALA A 633      39.740  50.210  70.800  1.00  0.00           N
ATOM    762  HN  ALA A 633      40.350  50.080  70.030  1.00  0.00           H
ATOM    763  CA  ALA A 633      38.640  51.190  70.560  1.00  0.00           C
ATOM    764  HA  ALA A 633      38.850  52.050  71.180  1.00  0.00           H
ATOM    765  CB  ALA A 633      38.720  51.660  69.140  1.00  0.00           C
ATOM    766  HB1 ALA A 633      38.080  52.530  68.880  1.00  0.00           H
ATOM    767  HB2 ALA A 633      38.610  50.820  68.420  1.00  0.00           H
ATOM    768  HB3 ALA A 633      39.750  51.980  68.860  1.00  0.00           H
ATOM    769  C   ALA A 633      37.240  50.690  70.740  1.00  0.00           C
ATOM    770  O   ALA A 633      36.380  51.280  71.430  1.00  0.00           O
ATOM    771  N   THR A 634      36.880  49.450  70.180  1.00  0.00           N
ATOM    772  HN  THR A 634      37.590  48.880  69.790  1.00  0.00           H
ATOM    773  CA  THR A 634      35.590  48.830  70.320  1.00  0.00           C
ATOM    774  HA  THR A 634      34.920  49.680  70.300  1.00  0.00           H
ATOM    775  CB  THR A 634      35.360  47.810  69.160  1.00  0.00           C
ATOM    776  HB  THR A 634      34.360  47.380  69.330  1.00  0.00           H
ATOM    777  OG1 THR A 634      36.320  46.800  68.970  1.00  0.00           O
ATOM    778  HG1 THR A 634      37.110  47.280  68.710  1.00  0.00           H
ATOM    779  CG2 THR A 634      35.200  48.630  67.910  1.00  0.00           C
ATOM    780 HG21 THR A 634      35.390  48.020  67.010  1.00  0.00           H
ATOM    781 HG22 THR A 634      35.810  49.560  67.870  1.00  0.00           H
ATOM    782 HG23 THR A 634      34.160  49.000  67.840  1.00  0.00           H
ATOM    783  C   THR A 634      35.340  48.050  71.560  1.00  0.00           C
ATOM    784  O   THR A 634      34.420  47.280  71.640  1.00  0.00           O
ATOM    785  N   GLU A 635      36.240  48.230  72.550  1.00  0.00           N
ATOM    786  HN  GLU A 635      36.990  48.840  72.340  1.00  0.00           H
ATOM    787  CA  GLU A 635      36.490  47.490  73.780  1.00  0.00           C
ATOM    788  HA  GLU A 635      37.530  47.530  74.020  1.00  0.00           H
ATOM    789  CB  GLU A 635      35.720  48.100  75.060  1.00  0.00           C
ATOM    790  HB1 GLU A 635      35.910  47.480  75.960  1.00  0.00           H
ATOM    791  HB2 GLU A 635      34.650  48.140  74.750  1.00  0.00           H
ATOM    792  CG  GLU A 635      36.270  49.480  75.480  1.00  0.00           C
ATOM    793  HG1 GLU A 635      36.170  50.250  74.680  1.00  0.00           H
ATOM    794  HG2 GLU A 635      37.310  49.350  75.860  1.00  0.00           H
ATOM    795  CD  GLU A 635      35.420  49.970  76.620  1.00  0.00           C
ATOM    796  OE1 GLU A 635      35.690  49.650  77.840  1.00  0.00           O
ATOM    797  OE2 GLU A 635      34.500  50.730  76.220  1.00  0.00           O
ATOM    798  C   GLU A 635      36.210  46.000  73.710  1.00  0.00           C
ATOM    799  O   GLU A 635      35.260  45.450  74.340  1.00  0.00           O
ATOM    800  N   GLY A 636      36.990  45.350  72.840  1.00  0.00           N
ATOM    801  HN  GLY A 636      37.790  45.770  72.400  1.00  0.00           H
ATOM    802  CA  GLY A 636      37.260  43.940  72.520  1.00  0.00           C
ATOM    803  HA1 GLY A 636      37.210  43.370  73.430  1.00  0.00           H
ATOM    804  HA2 GLY A 636      38.210  43.860  72.010  1.00  0.00           H
ATOM    805  C   GLY A 636      36.370  43.350  71.500  1.00  0.00           C
ATOM    806  O   GLY A 636      36.560  42.170  71.180  1.00  0.00           O
ATOM    807  N   ARG A 637      35.490  44.180  70.820  1.00  0.00           N
ATOM    808  HN  ARG A 637      35.370  45.160  70.940  1.00  0.00           H
ATOM    809  CA  ARG A 637      34.420  43.580  70.020  1.00  0.00           C
ATOM    810  HA  ARG A 637      34.230  42.590  70.420  1.00  0.00           H
ATOM    811  CB  ARG A 637      33.110  44.400  69.950  1.00  0.00           C
ATOM    812  HB1 ARG A 637      32.440  43.870  69.260  1.00  0.00           H
ATOM    813  HB2 ARG A 637      33.260  45.470  69.680  1.00  0.00           H
ATOM    814  CG  ARG A 637      32.430  44.440  71.290  1.00  0.00           C
ATOM    815  HG1 ARG A 637      33.160  44.860  72.020  1.00  0.00           H
ATOM    816  HG2 ARG A 637      32.220  43.390  71.570  1.00  0.00           H
ATOM    817  CD  ARG A 637      31.210  45.300  71.380  1.00  0.00           C
ATOM    818  HD1 ARG A 637      30.400  44.890  70.750  1.00  0.00           H
ATOM    819  HD2 ARG A 637      31.540  46.340  71.170  1.00  0.00           H
ATOM    820  NE  ARG A 637      30.710  45.310  72.820  1.00  0.00           N
ATOM    821  HE  ARG A 637      29.930  44.730  73.020  1.00  0.00           H
ATOM    822  CZ  ARG A 637      31.450  45.670  73.880  1.00  0.00           C
ATOM    823  NH1 ARG A 637      32.570  46.380  73.880  1.00  0.00           N
ATOM    824 HH11 ARG A 637      32.890  46.960  73.130  1.00  0.00           H
ATOM    825 HH12 ARG A 637      32.880  46.510  74.820  1.00  0.00           H
ATOM    826  NH2 ARG A 637      30.890  45.480  75.040  1.00  0.00           N
ATOM    827 HH21 ARG A 637      29.900  45.350  75.000  1.00  0.00           H
ATOM    828 HH22 ARG A 637      31.390  45.870  75.820  1.00  0.00           H
ATOM    829  C   ARG A 637      34.930  43.340  68.620  1.00  0.00           C
ATOM    830  O   ARG A 637      34.280  42.570  67.900  1.00  0.00           O
ATOM    831  N   ILE A 638      36.010  43.950  68.270  1.00  0.00           N
ATOM    832  HN  ILE A 638      36.480  44.430  69.010  1.00  0.00           H
ATOM    833  CA  ILE A 638      36.830  43.590  67.140  1.00  0.00           C
ATOM    834  HA  ILE A 638      36.260  42.950  66.480  1.00  0.00           H
ATOM    835  CB  ILE A 638      37.330  44.740  66.290  1.00  0.00           C
ATOM    836  HB  ILE A 638      37.970  45.460  66.850  1.00  0.00           H
ATOM    837  CG2 ILE A 638      38.100  44.340  65.030  1.00  0.00           C
ATOM    838 HG21 ILE A 638      37.480  43.850  64.260  1.00  0.00           H
ATOM    839 HG22 ILE A 638      38.760  43.480  65.280  1.00  0.00           H
ATOM    840 HG23 ILE A 638      38.630  45.240  64.630  1.00  0.00           H
ATOM    841  CG1 ILE A 638      36.160  45.680  65.810  1.00  0.00           C
ATOM    842 HG11 ILE A 638      36.590  46.620  65.390  1.00  0.00           H
ATOM    843 HG12 ILE A 638      35.550  45.980  66.700  1.00  0.00           H
ATOM    844  CD  ILE A 638      35.090  45.110  64.900  1.00  0.00           C
ATOM    845  HD1 ILE A 638      34.490  45.980  64.560  1.00  0.00           H
ATOM    846  HD2 ILE A 638      34.430  44.350  65.390  1.00  0.00           H
ATOM    847  HD3 ILE A 638      35.600  44.650  64.020  1.00  0.00           H
ATOM    848  C   ILE A 638      38.040  42.900  67.720  1.00  0.00           C
ATOM    849  O   ILE A 638      38.550  43.220  68.800  1.00  0.00           O
ATOM    850  N   SER A 639      38.410  41.740  67.110  1.00  0.00           N
ATOM    851  HN  SER A 639      37.980  41.410  66.270  1.00  0.00           H
ATOM    852  CA  SER A 639      39.610  40.980  67.580  1.00  0.00           C
ATOM    853  HA  SER A 639      40.170  41.660  68.220  1.00  0.00           H
ATOM    854  CB  SER A 639      39.220  39.650  68.360  1.00  0.00           C
ATOM    855  HB1 SER A 639      38.590  39.850  69.250  1.00  0.00           H
ATOM    856  HB2 SER A 639      40.190  39.270  68.760  1.00  0.00           H
ATOM    857  OG  SER A 639      38.530  38.700  67.600  1.00  0.00           O
ATOM    858  HG1 SER A 639      37.670  39.070  67.390  1.00  0.00           H
ATOM    859  C   SER A 639      40.490  40.580  66.420  1.00  0.00           C
ATOM    860  O   SER A 639      39.900  40.510  65.280  1.00  0.00           O
ATOM    861  N   ALA A 640      41.790  40.200  66.610  1.00  0.00           N
ATOM    862  HN  ALA A 640      42.050  40.350  67.560  1.00  0.00           H
ATOM    863  CA  ALA A 640      42.720  39.580  65.570  1.00  0.00           C
ATOM    864  HA  ALA A 640      42.690  40.230  64.710  1.00  0.00           H
ATOM    865  CB  ALA A 640      44.130  39.560  66.040  1.00  0.00           C
ATOM    866  HB1 ALA A 640      44.450  40.580  66.300  1.00  0.00           H
ATOM    867  HB2 ALA A 640      44.860  39.320  65.240  1.00  0.00           H
ATOM    868  HB3 ALA A 640      44.270  38.860  66.890  1.00  0.00           H
ATOM    869  C   ALA A 640      42.360  38.190  65.140  1.00  0.00           C
ATOM    870  O   ALA A 640      42.540  37.750  64.000  1.00  0.00           O
ATOM    871  N   ILE A 641      41.900  37.430  66.070  1.00  0.00           N
ATOM    872  HN  ILE A 641      41.840  37.700  67.030  1.00  0.00           H
ATOM    873  CA  ILE A 641      41.460  36.070  65.680  1.00  0.00           C
ATOM    874  HA  ILE A 641      42.310  35.700  65.120  1.00  0.00           H
ATOM    875  CB  ILE A 641      41.220  35.250  66.950  1.00  0.00           C
ATOM    876  HB  ILE A 641      42.110  35.290  67.610  1.00  0.00           H
ATOM    877  CG2 ILE A 641      40.000  35.740  67.770  1.00  0.00           C
ATOM    878 HG21 ILE A 641      39.010  35.660  67.260  1.00  0.00           H
ATOM    879 HG22 ILE A 641      40.150  36.830  67.930  1.00  0.00           H
ATOM    880 HG23 ILE A 641      40.010  35.170  68.720  1.00  0.00           H
ATOM    881  CG1 ILE A 641      41.130  33.720  66.680  1.00  0.00           C
ATOM    882 HG11 ILE A 641      40.200  33.460  66.120  1.00  0.00           H
ATOM    883 HG12 ILE A 641      41.030  33.130  67.610  1.00  0.00           H
ATOM    884  CD  ILE A 641      42.370  33.210  65.920  1.00  0.00           C
ATOM    885  HD1 ILE A 641      43.280  33.720  66.280  1.00  0.00           H
ATOM    886  HD2 ILE A 641      42.190  33.480  64.850  1.00  0.00           H
ATOM    887  HD3 ILE A 641      42.410  32.110  66.030  1.00  0.00           H
ATOM    888  C   ILE A 641      40.200  35.980  64.800  1.00  0.00           C
ATOM    889  O   ILE A 641      40.170  35.170  63.920  1.00  0.00           O
ATOM    890  N   GLU A 642      39.250  36.920  65.010  1.00  0.00           N
ATOM    891  HN  GLU A 642      39.180  37.510  65.810  1.00  0.00           H
ATOM    892  CA  GLU A 642      38.080  37.140  64.110  1.00  0.00           C
ATOM    893  HA  GLU A 642      37.690  36.160  63.940  1.00  0.00           H
ATOM    894  CB  GLU A 642      36.890  37.970  64.650  1.00  0.00           C
ATOM    895  HB1 GLU A 642      36.190  38.210  63.820  1.00  0.00           H
ATOM    896  HB2 GLU A 642      37.330  38.900  65.050  1.00  0.00           H
ATOM    897  CG  GLU A 642      36.190  37.310  65.790  1.00  0.00           C
ATOM    898  HG1 GLU A 642      36.870  36.800  66.530  1.00  0.00           H
ATOM    899  HG2 GLU A 642      35.510  36.500  65.460  1.00  0.00           H
ATOM    900  CD  GLU A 642      35.290  38.340  66.410  1.00  0.00           C
ATOM    901  OE1 GLU A 642      34.010  38.160  66.320  1.00  0.00           O
ATOM    902  OE2 GLU A 642      35.810  39.330  66.960  1.00  0.00           O
ATOM    903  C   GLU A 642      38.480  37.750  62.760  1.00  0.00           C
ATOM    904  O   GLU A 642      37.940  37.400  61.690  1.00  0.00           O
ATOM    905  N   SER A 643      39.480  38.720  62.810  1.00  0.00           N
ATOM    906  HN  SER A 643      39.840  38.950  63.710  1.00  0.00           H
ATOM    907  CA  SER A 643      40.030  39.300  61.640  1.00  0.00           C
ATOM    908  HA  SER A 643      39.250  39.780  61.080  1.00  0.00           H
ATOM    909  CB  SER A 643      41.130  40.340  61.940  1.00  0.00           C
ATOM    910  HB1 SER A 643      41.680  40.670  61.030  1.00  0.00           H
ATOM    911  HB2 SER A 643      41.930  39.850  62.530  1.00  0.00           H
ATOM    912  OG  SER A 643      40.600  41.500  62.540  1.00  0.00           O
ATOM    913  HG1 SER A 643      39.980  41.260  63.230  1.00  0.00           H
ATOM    914  C   SER A 643      40.790  38.350  60.660  1.00  0.00           C
ATOM    915  O   SER A 643      40.640  38.450  59.450  1.00  0.00           O
ATOM    916  N   LEU A 644      41.540  37.370  61.190  1.00  0.00           N
ATOM    917  HN  LEU A 644      41.610  37.320  62.180  1.00  0.00           H
ATOM    918  CA  LEU A 644      42.190  36.340  60.390  1.00  0.00           C
ATOM    919  HA  LEU A 644      42.860  36.820  59.690  1.00  0.00           H
ATOM    920  CB  LEU A 644      42.990  35.500  61.410  1.00  0.00           C
ATOM    921  HB1 LEU A 644      43.120  34.490  60.960  1.00  0.00           H
ATOM    922  HB2 LEU A 644      42.290  35.470  62.270  1.00  0.00           H
ATOM    923  CG  LEU A 644      44.370  35.990  61.870  1.00  0.00           C
ATOM    924  HG  LEU A 644      44.270  37.080  62.070  1.00  0.00           H
ATOM    925  CD1 LEU A 644      45.020  35.240  62.960  1.00  0.00           C
ATOM    926 HD11 LEU A 644      45.280  34.270  62.490  1.00  0.00           H
ATOM    927 HD12 LEU A 644      44.440  34.990  63.870  1.00  0.00           H
ATOM    928 HD13 LEU A 644      46.010  35.710  63.160  1.00  0.00           H
ATOM    929  CD2 LEU A 644      45.260  35.820  60.580  1.00  0.00           C
ATOM    930 HD21 LEU A 644      44.800  36.270  59.680  1.00  0.00           H
ATOM    931 HD22 LEU A 644      45.300  34.740  60.330  1.00  0.00           H
ATOM    932 HD23 LEU A 644      46.220  36.370  60.730  1.00  0.00           H
ATOM    933  C   LEU A 644      41.220  35.470  59.620  1.00  0.00           C
ATOM    934  O   LEU A 644      41.340  35.220  58.380  1.00  0.00           O
ATOM    935  N   PHE A 645      40.130  35.050  60.360  1.00  0.00           N
ATOM    936  HN  PHE A 645      40.120  35.280  61.340  1.00  0.00           H
ATOM    937  CA  PHE A 645      39.030  34.330  59.820  1.00  0.00           C
ATOM    938  HA  PHE A 645      39.410  33.470  59.290  1.00  0.00           H
ATOM    939  CB  PHE A 645      37.980  33.880  60.970  1.00  0.00           C
ATOM    940  HB1 PHE A 645      37.000  33.530  60.580  1.00  0.00           H
ATOM    941  HB2 PHE A 645      37.630  34.760  61.560  1.00  0.00           H
ATOM    942  CG  PHE A 645      38.660  32.890  61.970  1.00  0.00           C
ATOM    943  CD1 PHE A 645      39.910  32.310  61.790  1.00  0.00           C
ATOM    944  HD1 PHE A 645      40.370  32.310  60.810  1.00  0.00           H
ATOM    945  CE1 PHE A 645      40.480  31.490  62.800  1.00  0.00           C
ATOM    946  HE1 PHE A 645      41.460  31.040  62.690  1.00  0.00           H
ATOM    947  CZ  PHE A 645      39.900  31.450  64.020  1.00  0.00           C
ATOM    948  HZ  PHE A 645      40.240  30.850  64.840  1.00  0.00           H
ATOM    949  CD2 PHE A 645      37.990  32.630  63.140  1.00  0.00           C
ATOM    950  HD2 PHE A 645      37.000  33.080  63.260  1.00  0.00           H
ATOM    951  CE2 PHE A 645      38.520  31.890  64.180  1.00  0.00           C
ATOM    952  HE2 PHE A 645      38.190  31.980  65.200  1.00  0.00           H
ATOM    953  C   PHE A 645      38.330  35.130  58.760  1.00  0.00           C
ATOM    954  O   PHE A 645      37.880  34.540  57.730  1.00  0.00           O
ATOM    955  N   GLY A 646      38.180  36.460  58.940  1.00  0.00           N
ATOM    956  HN  GLY A 646      38.340  36.880  59.830  1.00  0.00           H
ATOM    957  CA  GLY A 646      37.440  37.280  57.900  1.00  0.00           C
ATOM    958  HA1 GLY A 646      37.260  38.230  58.400  1.00  0.00           H
ATOM    959  HA2 GLY A 646      36.550  36.780  57.560  1.00  0.00           H
ATOM    960  C   GLY A 646      38.160  37.550  56.630  1.00  0.00           C
ATOM    961  O   GLY A 646      37.590  37.580  55.520  1.00  0.00           O
ATOM    962  N   ALA A 647      39.500  37.860  56.750  1.00  0.00           N
ATOM    963  HN  ALA A 647      39.990  37.920  57.620  1.00  0.00           H
ATOM    964  CA  ALA A 647      40.310  37.970  55.550  1.00  0.00           C
ATOM    965  HA  ALA A 647      39.790  38.590  54.840  1.00  0.00           H
ATOM    966  CB  ALA A 647      41.680  38.560  55.970  1.00  0.00           C
ATOM    967  HB1 ALA A 647      42.250  37.990  56.740  1.00  0.00           H
ATOM    968  HB2 ALA A 647      41.440  39.500  56.510  1.00  0.00           H
ATOM    969  HB3 ALA A 647      42.300  38.800  55.080  1.00  0.00           H
ATOM    970  C   ALA A 647      40.510  36.670  54.920  1.00  0.00           C
ATOM    971  O   ALA A 647      40.580  36.620  53.690  1.00  0.00           O
ATOM    972  N   SER A 648      40.620  35.530  55.650  1.00  0.00           N
ATOM    973  HN  SER A 648      40.800  35.640  56.630  1.00  0.00           H
ATOM    974  CA  SER A 648      40.650  34.260  55.010  1.00  0.00           C
ATOM    975  HA  SER A 648      41.330  34.250  54.180  1.00  0.00           H
ATOM    976  CB  SER A 648      41.060  33.100  55.990  1.00  0.00           C
ATOM    977  HB1 SER A 648      40.230  32.970  56.730  1.00  0.00           H
ATOM    978  HB2 SER A 648      41.870  33.480  56.630  1.00  0.00           H
ATOM    979  OG  SER A 648      41.390  31.840  55.420  1.00  0.00           O
ATOM    980  HG1 SER A 648      42.110  31.980  54.810  1.00  0.00           H
ATOM    981  C   SER A 648      39.350  33.980  54.270  1.00  0.00           C
ATOM    982  O   SER A 648      39.410  33.560  53.080  1.00  0.00           O
ATOM    983  N   LEU A 649      38.100  34.190  54.860  1.00  0.00           N
ATOM    984  HN  LEU A 649      38.080  34.510  55.790  1.00  0.00           H
ATOM    985  CA  LEU A 649      36.880  33.880  54.270  1.00  0.00           C
ATOM    986  HA  LEU A 649      36.950  32.860  53.920  1.00  0.00           H
ATOM    987  CB  LEU A 649      35.640  33.930  55.280  1.00  0.00           C
ATOM    988  HB1 LEU A 649      35.270  34.970  55.270  1.00  0.00           H
ATOM    989  HB2 LEU A 649      36.100  33.590  56.230  1.00  0.00           H
ATOM    990  CG  LEU A 649      34.470  32.960  54.850  1.00  0.00           C
ATOM    991  HG  LEU A 649      34.910  32.020  54.450  1.00  0.00           H
ATOM    992  CD1 LEU A 649      33.780  32.590  56.190  1.00  0.00           C
ATOM    993 HD11 LEU A 649      32.810  32.080  55.980  1.00  0.00           H
ATOM    994 HD12 LEU A 649      33.520  33.520  56.740  1.00  0.00           H
ATOM    995 HD13 LEU A 649      34.450  32.030  56.890  1.00  0.00           H
ATOM    996  CD2 LEU A 649      33.450  33.630  53.880  1.00  0.00           C
ATOM    997 HD21 LEU A 649      33.330  34.710  54.130  1.00  0.00           H
ATOM    998 HD22 LEU A 649      32.480  33.100  53.970  1.00  0.00           H
ATOM    999 HD23 LEU A 649      33.770  33.470  52.830  1.00  0.00           H
ATOM   1000  C   LEU A 649      36.700  34.740  53.080  1.00  0.00           C
ATOM   1001  O   LEU A 649      36.350  34.320  51.960  1.00  0.00           O
ATOM   1002  N   THR A 650      37.050  35.990  53.150  1.00  0.00           N
ATOM   1003  HN  THR A 650      37.150  36.410  54.040  1.00  0.00           H
ATOM   1004  CA  THR A 650      36.900  36.850  51.990  1.00  0.00           C
ATOM   1005  HA  THR A 650      35.900  36.860  51.590  1.00  0.00           H
ATOM   1006  CB  THR A 650      37.280  38.310  52.280  1.00  0.00           C
ATOM   1007  HB  THR A 650      38.310  38.410  52.690  1.00  0.00           H
ATOM   1008  OG1 THR A 650      36.430  38.720  53.320  1.00  0.00           O
ATOM   1009  HG1 THR A 650      36.820  38.350  54.130  1.00  0.00           H
ATOM   1010  CG2 THR A 650      37.170  39.290  51.070  1.00  0.00           C
ATOM   1011 HG21 THR A 650      38.030  39.190  50.370  1.00  0.00           H
ATOM   1012 HG22 THR A 650      37.330  40.340  51.420  1.00  0.00           H
ATOM   1013 HG23 THR A 650      36.120  39.210  50.750  1.00  0.00           H
ATOM   1014  C   THR A 650      37.880  36.400  50.830  1.00  0.00           C
ATOM   1015  O   THR A 650      37.440  36.230  49.650  1.00  0.00           O
ATOM   1016  N   GLY A 651      39.170  36.160  51.140  1.00  0.00           N
ATOM   1017  HN  GLY A 651      39.530  36.420  52.040  1.00  0.00           H
ATOM   1018  CA  GLY A 651      40.280  35.760  50.190  1.00  0.00           C
ATOM   1019  HA1 GLY A 651      40.980  35.530  50.980  1.00  0.00           H
ATOM   1020  HA2 GLY A 651      40.420  36.580  49.500  1.00  0.00           H
ATOM   1021  C   GLY A 651      40.110  34.470  49.420  1.00  0.00           C
ATOM   1022  O   GLY A 651      40.400  34.430  48.220  1.00  0.00           O
ATOM   1023  N   ILE A 652      39.760  33.440  50.200  1.00  0.00           N
ATOM   1024  HN  ILE A 652      39.470  33.520  51.150  1.00  0.00           H
ATOM   1025  CA  ILE A 652      39.480  32.130  49.600  1.00  0.00           C
ATOM   1026  HA  ILE A 652      40.450  31.810  49.240  1.00  0.00           H
ATOM   1027  CB  ILE A 652      39.180  31.030  50.640  1.00  0.00           C
ATOM   1028  HB  ILE A 652      38.310  31.340  51.260  1.00  0.00           H
ATOM   1029  CG2 ILE A 652      38.630  29.730  49.940  1.00  0.00           C
ATOM   1030 HG21 ILE A 652      37.570  30.000  49.730  1.00  0.00           H
ATOM   1031 HG22 ILE A 652      38.770  28.860  50.620  1.00  0.00           H
ATOM   1032 HG23 ILE A 652      39.130  29.610  48.950  1.00  0.00           H
ATOM   1033  CG1 ILE A 652      40.450  30.780  51.510  1.00  0.00           C
ATOM   1034 HG11 ILE A 652      40.720  31.730  51.990  1.00  0.00           H
ATOM   1035 HG12 ILE A 652      41.370  30.400  51.020  1.00  0.00           H
ATOM   1036  CD  ILE A 652      40.190  29.820  52.660  1.00  0.00           C
ATOM   1037  HD1 ILE A 652      39.960  28.820  52.250  1.00  0.00           H
ATOM   1038  HD2 ILE A 652      39.350  30.240  53.260  1.00  0.00           H
ATOM   1039  HD3 ILE A 652      41.000  29.900  53.410  1.00  0.00           H
ATOM   1040  C   ILE A 652      38.540  32.290  48.370  1.00  0.00           C
ATOM   1041  O   ILE A 652      38.870  31.860  47.220  1.00  0.00           O
ATOM   1042  N   ALA A 653      37.350  32.920  48.620  1.00  0.00           N
ATOM   1043  HN  ALA A 653      37.090  33.280  49.510  1.00  0.00           H
ATOM   1044  CA  ALA A 653      36.300  33.090  47.660  1.00  0.00           C
ATOM   1045  HA  ALA A 653      35.980  32.200  47.130  1.00  0.00           H
ATOM   1046  CB  ALA A 653      35.050  33.610  48.410  1.00  0.00           C
ATOM   1047  HB1 ALA A 653      34.340  34.070  47.690  1.00  0.00           H
ATOM   1048  HB2 ALA A 653      35.400  34.320  49.200  1.00  0.00           H
ATOM   1049  HB3 ALA A 653      34.490  32.780  48.880  1.00  0.00           H
ATOM   1050  C   ALA A 653      36.660  34.050  46.560  1.00  0.00           C
ATOM   1051  O   ALA A 653      36.510  33.790  45.350  1.00  0.00           O
ATOM   1052  N   TYR A 654      37.440  35.100  46.930  1.00  0.00           N
ATOM   1053  HN  TYR A 654      37.590  35.240  47.900  1.00  0.00           H
ATOM   1054  CA  TYR A 654      37.980  36.050  46.050  1.00  0.00           C
ATOM   1055  HA  TYR A 654      37.090  36.490  45.620  1.00  0.00           H
ATOM   1056  CB  TYR A 654      38.680  37.240  46.850  1.00  0.00           C
ATOM   1057  HB1 TYR A 654      39.630  36.810  47.210  1.00  0.00           H
ATOM   1058  HB2 TYR A 654      37.970  37.530  47.660  1.00  0.00           H
ATOM   1059  CG  TYR A 654      38.930  38.440  46.040  1.00  0.00           C
ATOM   1060  CD1 TYR A 654      40.040  38.510  45.250  1.00  0.00           C
ATOM   1061  HD1 TYR A 654      40.840  37.800  45.240  1.00  0.00           H
ATOM   1062  CE1 TYR A 654      40.210  39.560  44.380  1.00  0.00           C
ATOM   1063  HE1 TYR A 654      41.100  39.690  43.770  1.00  0.00           H
ATOM   1064  CZ  TYR A 654      39.310  40.700  44.380  1.00  0.00           C
ATOM   1065  OH  TYR A 654      39.620  41.770  43.560  1.00  0.00           O
ATOM   1066  HH  TYR A 654      40.480  41.580  43.190  1.00  0.00           H
ATOM   1067  CD2 TYR A 654      37.990  39.490  46.010  1.00  0.00           C
ATOM   1068  HD2 TYR A 654      37.060  39.440  46.560  1.00  0.00           H
ATOM   1069  CE2 TYR A 654      38.180  40.710  45.170  1.00  0.00           C
ATOM   1070  HE2 TYR A 654      37.520  41.570  45.160  1.00  0.00           H
ATOM   1071  C   TYR A 654      38.870  35.480  44.950  1.00  0.00           C
ATOM   1072  O   TYR A 654      38.660  35.590  43.770  1.00  0.00           O
ATOM   1073  N   SER A 655      39.850  34.720  45.420  1.00  0.00           N
ATOM   1074  HN  SER A 655      39.890  34.500  46.390  1.00  0.00           H
ATOM   1075  CA  SER A 655      40.820  33.930  44.610  1.00  0.00           C
ATOM   1076  HA  SER A 655      41.400  34.550  43.940  1.00  0.00           H
ATOM   1077  CB  SER A 655      41.770  33.080  45.480  1.00  0.00           C
ATOM   1078  HB1 SER A 655      42.570  32.540  44.930  1.00  0.00           H
ATOM   1079  HB2 SER A 655      41.220  32.320  46.070  1.00  0.00           H
ATOM   1080  OG  SER A 655      42.430  33.860  46.500  1.00  0.00           O
ATOM   1081  HG1 SER A 655      41.710  34.120  47.070  1.00  0.00           H
ATOM   1082  C   SER A 655      40.310  32.930  43.670  1.00  0.00           C
ATOM   1083  O   SER A 655      40.780  32.890  42.510  1.00  0.00           O
ATOM   1084  N   LEU A 656      39.250  32.130  44.070  1.00  0.00           N
ATOM   1085  HN  LEU A 656      38.870  32.210  44.990  1.00  0.00           H
ATOM   1086  CA  LEU A 656      38.500  31.280  43.180  1.00  0.00           C
ATOM   1087  HA  LEU A 656      39.290  30.750  42.650  1.00  0.00           H
ATOM   1088  CB  LEU A 656      37.570  30.340  44.070  1.00  0.00           C
ATOM   1089  HB1 LEU A 656      36.940  29.740  43.370  1.00  0.00           H
ATOM   1090  HB2 LEU A 656      36.950  31.010  44.700  1.00  0.00           H
ATOM   1091  CG  LEU A 656      38.350  29.330  44.920  1.00  0.00           C
ATOM   1092  HG  LEU A 656      39.170  29.800  45.500  1.00  0.00           H
ATOM   1093  CD1 LEU A 656      37.430  28.600  45.860  1.00  0.00           C
ATOM   1094 HD11 LEU A 656      36.540  28.190  45.350  1.00  0.00           H
ATOM   1095 HD12 LEU A 656      37.060  29.330  46.610  1.00  0.00           H
ATOM   1096 HD13 LEU A 656      37.860  27.730  46.420  1.00  0.00           H
ATOM   1097  CD2 LEU A 656      39.020  28.400  43.860  1.00  0.00           C
ATOM   1098 HD21 LEU A 656      39.760  28.980  43.270  1.00  0.00           H
ATOM   1099 HD22 LEU A 656      38.310  27.910  43.180  1.00  0.00           H
ATOM   1100 HD23 LEU A 656      39.570  27.550  44.340  1.00  0.00           H
ATOM   1101  C   LEU A 656      37.710  32.000  42.110  1.00  0.00           C
ATOM   1102  O   LEU A 656      37.790  31.660  40.920  1.00  0.00           O
ATOM   1103  N   PHE A 657      36.960  33.030  42.520  1.00  0.00           N
ATOM   1104  HN  PHE A 657      37.080  33.380  43.440  1.00  0.00           H
ATOM   1105  CA  PHE A 657      35.830  33.580  41.760  1.00  0.00           C
ATOM   1106  HA  PHE A 657      35.660  32.970  40.900  1.00  0.00           H
ATOM   1107  CB  PHE A 657      34.590  33.370  42.670  1.00  0.00           C
ATOM   1108  HB1 PHE A 657      33.680  33.570  42.050  1.00  0.00           H
ATOM   1109  HB2 PHE A 657      34.640  34.090  43.510  1.00  0.00           H
ATOM   1110  CG  PHE A 657      34.360  32.000  43.280  1.00  0.00           C
ATOM   1111  CD1 PHE A 657      34.020  31.880  44.620  1.00  0.00           C
ATOM   1112  HD1 PHE A 657      33.990  32.800  45.180  1.00  0.00           H
ATOM   1113  CE1 PHE A 657      33.810  30.570  45.180  1.00  0.00           C
ATOM   1114  HE1 PHE A 657      33.690  30.550  46.250  1.00  0.00           H
ATOM   1115  CZ  PHE A 657      34.060  29.420  44.350  1.00  0.00           C
ATOM   1116  HZ  PHE A 657      33.910  28.400  44.710  1.00  0.00           H
ATOM   1117  CD2 PHE A 657      34.450  30.870  42.500  1.00  0.00           C
ATOM   1118  HD2 PHE A 657      34.630  30.930  41.440  1.00  0.00           H
ATOM   1119  CE2 PHE A 657      34.280  29.560  42.970  1.00  0.00           C
ATOM   1120  HE2 PHE A 657      34.330  28.680  42.340  1.00  0.00           H
ATOM   1121  C   PHE A 657      35.920  34.980  41.260  1.00  0.00           C
ATOM   1122  O   PHE A 657      35.060  35.420  40.500  1.00  0.00           O
ATOM   1123  N   ALA A 658      36.970  35.840  41.590  1.00  0.00           N
ATOM   1124  HN  ALA A 658      37.650  35.470  42.210  1.00  0.00           H
ATOM   1125  CA  ALA A 658      37.100  37.200  41.120  1.00  0.00           C
ATOM   1126  HA  ALA A 658      36.120  37.640  41.280  1.00  0.00           H
ATOM   1127  CB  ALA A 658      38.110  38.020  41.910  1.00  0.00           C
ATOM   1128  HB1 ALA A 658      37.870  39.070  41.680  1.00  0.00           H
ATOM   1129  HB2 ALA A 658      39.180  37.740  41.810  1.00  0.00           H
ATOM   1130  HB3 ALA A 658      37.780  37.940  42.970  1.00  0.00           H
ATOM   1131  C   ALA A 658      37.390  37.200  39.600  1.00  0.00           C
ATOM   1132  O   ALA A 658      37.670  36.180  38.980  1.00  0.00           O
ATOM   1133  N   GLY A 659      37.490  38.390  38.990  1.00  0.00           N
ATOM   1134  HN  GLY A 659      37.130  39.190  39.490  1.00  0.00           H
ATOM   1135  CA  GLY A 659      37.990  38.580  37.680  1.00  0.00           C
ATOM   1136  HA1 GLY A 659      38.190  39.650  37.580  1.00  0.00           H
ATOM   1137  HA2 GLY A 659      37.280  38.110  37.020  1.00  0.00           H
ATOM   1138  C   GLY A 659      39.250  37.980  37.370  1.00  0.00           C
ATOM   1139  O   GLY A 659      39.380  37.310  36.340  1.00  0.00           O
ATOM   1140  N   GLN A 660      40.220  38.170  38.270  1.00  0.00           N
ATOM   1141  HN  GLN A 660      40.000  38.640  39.130  1.00  0.00           H
ATOM   1142  CA  GLN A 660      41.500  37.540  38.260  1.00  0.00           C
ATOM   1143  HA  GLN A 660      41.340  36.570  37.820  1.00  0.00           H
ATOM   1144  CB  GLN A 660      42.360  38.310  37.250  1.00  0.00           C
ATOM   1145  HB1 GLN A 660      42.130  38.010  36.210  1.00  0.00           H
ATOM   1146  HB2 GLN A 660      43.410  37.960  37.350  1.00  0.00           H
ATOM   1147  CG  GLN A 660      42.290  39.870  37.450  1.00  0.00           C
ATOM   1148  HG1 GLN A 660      41.360  40.110  36.890  1.00  0.00           H
ATOM   1149  HG2 GLN A 660      43.220  40.300  37.020  1.00  0.00           H
ATOM   1150  CD  GLN A 660      42.220  40.390  38.830  1.00  0.00           C
ATOM   1151  OE1 GLN A 660      43.160  40.440  39.640  1.00  0.00           O
ATOM   1152  NE2 GLN A 660      41.020  40.890  39.320  1.00  0.00           N
ATOM   1153 HE21 GLN A 660      40.980  41.100  40.300  1.00  0.00           H
ATOM   1154 HE22 GLN A 660      40.280  40.990  38.650  1.00  0.00           H
ATOM   1155  C   GLN A 660      42.130  37.410  39.580  1.00  0.00           C
ATOM   1156  O   GLN A 660      41.550  38.060  40.460  1.00  0.00           O
ATOM   1157  N   PRO A 661      43.220  36.710  39.890  1.00  0.00           N
ATOM   1158  CD  PRO A 661      43.830  35.710  38.950  1.00  0.00           C
ATOM   1159  HD1 PRO A 661      44.350  36.210  38.110  1.00  0.00           H
ATOM   1160  HD2 PRO A 661      43.080  35.020  38.530  1.00  0.00           H
ATOM   1161  CA  PRO A 661      43.660  36.490  41.310  1.00  0.00           C
ATOM   1162  HA  PRO A 661      42.880  36.650  42.040  1.00  0.00           H
ATOM   1163  CB  PRO A 661      44.150  34.960  41.240  1.00  0.00           C
ATOM   1164  HB1 PRO A 661      43.210  34.370  41.250  1.00  0.00           H
ATOM   1165  HB2 PRO A 661      44.920  34.830  42.030  1.00  0.00           H
ATOM   1166  CG  PRO A 661      44.740  34.890  39.840  1.00  0.00           C
ATOM   1167  HG1 PRO A 661      45.740  35.390  39.900  1.00  0.00           H
ATOM   1168  HG2 PRO A 661      44.790  33.830  39.500  1.00  0.00           H
ATOM   1169  C   PRO A 661      44.900  37.390  41.650  1.00  0.00           C
ATOM   1170  O   PRO A 661      45.600  37.170  42.650  1.00  0.00           O
ATOM   1171  N   LEU A 662      45.060  38.510  40.920  1.00  0.00           N
ATOM   1172  HN  LEU A 662      44.440  38.730  40.170  1.00  0.00           H
ATOM   1173  CA  LEU A 662      46.210  39.390  41.060  1.00  0.00           C
ATOM   1174  HA  LEU A 662      47.070  38.830  41.410  1.00  0.00           H
ATOM   1175  CB  LEU A 662      46.670  39.910  39.690  1.00  0.00           C
ATOM   1176  HB1 LEU A 662      47.520  40.620  39.770  1.00  0.00           H
ATOM   1177  HB2 LEU A 662      45.930  40.510  39.130  1.00  0.00           H
ATOM   1178  CG  LEU A 662      47.120  38.740  38.840  1.00  0.00           C
ATOM   1179  HG  LEU A 662      46.450  37.860  38.850  1.00  0.00           H
ATOM   1180  CD1 LEU A 662      47.120  39.200  37.400  1.00  0.00           C
ATOM   1181 HD11 LEU A 662      47.920  39.930  37.160  1.00  0.00           H
ATOM   1182 HD12 LEU A 662      46.170  39.720  37.130  1.00  0.00           H
ATOM   1183 HD13 LEU A 662      47.310  38.370  36.670  1.00  0.00           H
ATOM   1184  CD2 LEU A 662      48.550  38.260  39.160  1.00  0.00           C
ATOM   1185 HD21 LEU A 662      49.230  39.130  39.020  1.00  0.00           H
ATOM   1186 HD22 LEU A 662      48.880  37.430  38.500  1.00  0.00           H
ATOM   1187 HD23 LEU A 662      48.550  37.870  40.200  1.00  0.00           H
ATOM   1188  C   LEU A 662      45.940  40.450  42.150  1.00  0.00           C
ATOM   1189  O   LEU A 662      46.830  40.840  42.820  1.00  0.00           O
ATOM   1190  N   THR A 663      44.610  40.860  42.280  1.00  0.00           N
ATOM   1191  HN  THR A 663      43.950  40.390  41.700  1.00  0.00           H
ATOM   1192  CA  THR A 663      44.210  41.680  43.440  1.00  0.00           C
ATOM   1193  HA  THR A 663      44.920  42.470  43.400  1.00  0.00           H
ATOM   1194  CB  THR A 663      42.820  42.290  43.320  1.00  0.00           C
ATOM   1195  HB  THR A 663      42.240  42.220  44.270  1.00  0.00           H
ATOM   1196  OG1 THR A 663      42.100  41.690  42.250  1.00  0.00           O
ATOM   1197  HG1 THR A 663      42.680  41.720  41.480  1.00  0.00           H
ATOM   1198  CG2 THR A 663      42.930  43.750  42.930  1.00  0.00           C
ATOM   1199 HG21 THR A 663      43.360  43.920  41.920  1.00  0.00           H
ATOM   1200 HG22 THR A 663      43.520  44.400  43.610  1.00  0.00           H
ATOM   1201 HG23 THR A 663      41.880  44.120  42.840  1.00  0.00           H
ATOM   1202  C   THR A 663      44.270  40.970  44.760  1.00  0.00           C
ATOM   1203  O   THR A 663      43.870  39.850  44.920  1.00  0.00           O
ATOM   1204  N   ILE A 664      44.850  41.620  45.840  1.00  0.00           N
ATOM   1205  HN  ILE A 664      45.260  42.540  45.800  1.00  0.00           H
ATOM   1206  CA  ILE A 664      45.130  40.970  47.150  1.00  0.00           C
ATOM   1207  HA  ILE A 664      44.650  40.000  47.140  1.00  0.00           H
ATOM   1208  CB  ILE A 664      46.650  40.700  47.400  1.00  0.00           C
ATOM   1209  HB  ILE A 664      47.090  41.700  47.190  1.00  0.00           H
ATOM   1210  CG2 ILE A 664      46.940  40.190  48.790  1.00  0.00           C
ATOM   1211 HG21 ILE A 664      47.970  39.790  48.820  1.00  0.00           H
ATOM   1212 HG22 ILE A 664      46.230  39.390  49.100  1.00  0.00           H
ATOM   1213 HG23 ILE A 664      46.880  40.970  49.580  1.00  0.00           H
ATOM   1214  CG1 ILE A 664      47.220  39.690  46.360  1.00  0.00           C
ATOM   1215 HG11 ILE A 664      48.330  39.840  46.450  1.00  0.00           H
ATOM   1216 HG12 ILE A 664      46.890  39.900  45.320  1.00  0.00           H
ATOM   1217  CD  ILE A 664      46.960  38.190  46.670  1.00  0.00           C
ATOM   1218  HD1 ILE A 664      47.430  37.510  45.920  1.00  0.00           H
ATOM   1219  HD2 ILE A 664      45.860  38.010  46.550  1.00  0.00           H
ATOM   1220  HD3 ILE A 664      47.340  37.940  47.680  1.00  0.00           H
ATOM   1221  C   ILE A 664      44.480  41.820  48.290  1.00  0.00           C
ATOM   1222  O   ILE A 664      44.660  43.030  48.320  1.00  0.00           O
ATOM   1223  N   LEU A 665      43.570  41.240  49.100  1.00  0.00           N
ATOM   1224  HN  LEU A 665      43.330  40.290  48.910  1.00  0.00           H
ATOM   1225  CA  LEU A 665      42.840  41.920  50.190  1.00  0.00           C
ATOM   1226  HA  LEU A 665      42.300  42.810  49.900  1.00  0.00           H
ATOM   1227  CB  LEU A 665      41.780  40.960  50.730  1.00  0.00           C
ATOM   1228  HB1 LEU A 665      41.290  41.570  51.530  1.00  0.00           H
ATOM   1229  HB2 LEU A 665      42.200  40.100  51.300  1.00  0.00           H
ATOM   1230  CG  LEU A 665      40.650  40.530  49.760  1.00  0.00           C
ATOM   1231  HG  LEU A 665      39.910  39.980  50.380  1.00  0.00           H
ATOM   1232  CD1 LEU A 665      39.820  41.690  49.070  1.00  0.00           C
ATOM   1233 HD11 LEU A 665      40.470  42.290  48.390  1.00  0.00           H
ATOM   1234 HD12 LEU A 665      39.330  42.380  49.790  1.00  0.00           H
ATOM   1235 HD13 LEU A 665      39.010  41.270  48.440  1.00  0.00           H
ATOM   1236  CD2 LEU A 665      41.080  39.510  48.690  1.00  0.00           C
ATOM   1237 HD21 LEU A 665      40.180  38.930  48.390  1.00  0.00           H
ATOM   1238 HD22 LEU A 665      41.890  38.810  49.000  1.00  0.00           H
ATOM   1239 HD23 LEU A 665      41.410  40.040  47.770  1.00  0.00           H
ATOM   1240  C   LEU A 665      43.780  42.490  51.300  1.00  0.00           C
ATOM   1241  O   LEU A 665      44.760  41.920  51.680  1.00  0.00           O
ATOM   1242  N   GLY A 666      43.510  43.660  51.990  1.00  0.00           N
ATOM   1243  HN  GLY A 666      42.930  44.270  51.450  1.00  0.00           H
ATOM   1244  CA  GLY A 666      43.940  44.160  53.220  1.00  0.00           C
ATOM   1245  HA1 GLY A 666      44.690  44.870  52.920  1.00  0.00           H
ATOM   1246  HA2 GLY A 666      44.230  43.400  53.930  1.00  0.00           H
ATOM   1247  C   GLY A 666      42.770  44.950  53.910  1.00  0.00           C
ATOM   1248  O   GLY A 666      41.680  45.140  53.350  1.00  0.00           O
ATOM   1249  N   SER A 667      43.110  45.550  55.050  1.00  0.00           N
ATOM   1250  HN  SER A 667      43.990  45.400  55.510  1.00  0.00           H
ATOM   1251  CA  SER A 667      42.300  46.510  55.830  1.00  0.00           C
ATOM   1252  HA  SER A 667      41.270  46.170  55.810  1.00  0.00           H
ATOM   1253  CB  SER A 667      42.680  46.590  57.280  1.00  0.00           C
ATOM   1254  HB1 SER A 667      42.610  45.580  57.750  1.00  0.00           H
ATOM   1255  HB2 SER A 667      42.030  47.200  57.950  1.00  0.00           H
ATOM   1256  OG  SER A 667      43.970  47.090  57.520  1.00  0.00           O
ATOM   1257  HG1 SER A 667      44.550  46.370  57.260  1.00  0.00           H
ATOM   1258  C   SER A 667      42.250  47.890  55.150  1.00  0.00           C
ATOM   1259  O   SER A 667      42.910  48.180  54.110  1.00  0.00           O
ATOM   1260  N   THR A 668      41.410  48.910  55.590  1.00  0.00           N
ATOM   1261  HN  THR A 668      40.860  48.750  56.400  1.00  0.00           H
ATOM   1262  CA  THR A 668      41.210  50.160  54.920  1.00  0.00           C
ATOM   1263  HA  THR A 668      42.170  50.590  54.640  1.00  0.00           H
ATOM   1264  CB  THR A 668      40.460  49.950  53.610  1.00  0.00           C
ATOM   1265  HB  THR A 668      41.050  49.280  52.940  1.00  0.00           H
ATOM   1266  OG1 THR A 668      40.340  51.160  52.900  1.00  0.00           O
ATOM   1267  HG1 THR A 668      40.040  50.880  52.030  1.00  0.00           H
ATOM   1268  CG2 THR A 668      39.130  49.220  53.740  1.00  0.00           C
ATOM   1269 HG21 THR A 668      38.450  49.710  54.470  1.00  0.00           H
ATOM   1270 HG22 THR A 668      39.250  48.190  54.140  1.00  0.00           H
ATOM   1271 HG23 THR A 668      38.600  49.150  52.760  1.00  0.00           H
ATOM   1272  C   THR A 668      40.460  51.140  55.810  1.00  0.00           C
ATOM   1273  O   THR A 668      39.730  50.800  56.700  1.00  0.00           O
ATOM   1274  N   GLY A 669      40.640  52.430  55.490  1.00  0.00           N
ATOM   1275  HN  GLY A 669      41.250  52.610  54.720  1.00  0.00           H
ATOM   1276  CA  GLY A 669      40.170  53.640  56.180  1.00  0.00           C
ATOM   1277  HA1 GLY A 669      40.480  54.550  55.680  1.00  0.00           H
ATOM   1278  HA2 GLY A 669      40.730  53.530  57.100  1.00  0.00           H
ATOM   1279  C   GLY A 669      38.750  53.710  56.610  1.00  0.00           C
ATOM   1280  O   GLY A 669      38.570  53.990  57.780  1.00  0.00           O
ATOM   1281  N   PRO A 670      37.720  53.510  55.730  1.00  0.00           N
ATOM   1282  CD  PRO A 670      38.020  53.350  54.320  1.00  0.00           C
ATOM   1283  HD1 PRO A 670      38.290  52.280  54.140  1.00  0.00           H
ATOM   1284  HD2 PRO A 670      38.820  54.060  54.010  1.00  0.00           H
ATOM   1285  CA  PRO A 670      36.320  53.450  56.030  1.00  0.00           C
ATOM   1286  HA  PRO A 670      36.150  54.440  56.410  1.00  0.00           H
ATOM   1287  CB  PRO A 670      35.630  53.210  54.730  1.00  0.00           C
ATOM   1288  HB1 PRO A 670      34.650  53.730  54.770  1.00  0.00           H
ATOM   1289  HB2 PRO A 670      35.610  52.100  54.610  1.00  0.00           H
ATOM   1290  CG  PRO A 670      36.650  53.640  53.670  1.00  0.00           C
ATOM   1291  HG1 PRO A 670      36.620  53.150  52.670  1.00  0.00           H
ATOM   1292  HG2 PRO A 670      36.490  54.740  53.650  1.00  0.00           H
ATOM   1293  C   PRO A 670      35.960  52.410  57.060  1.00  0.00           C
ATOM   1294  O   PRO A 670      35.230  52.720  57.970  1.00  0.00           O
ATOM   1295  N   VAL A 671      36.530  51.180  56.940  1.00  0.00           N
ATOM   1296  HN  VAL A 671      37.070  50.970  56.110  1.00  0.00           H
ATOM   1297  CA  VAL A 671      36.190  50.130  57.890  1.00  0.00           C
ATOM   1298  HA  VAL A 671      35.110  50.050  57.890  1.00  0.00           H
ATOM   1299  CB  VAL A 671      36.800  48.820  57.330  1.00  0.00           C
ATOM   1300  HB  VAL A 671      37.900  48.860  57.420  1.00  0.00           H
ATOM   1301  CG1 VAL A 671      36.270  47.700  58.230  1.00  0.00           C
ATOM   1302 HG11 VAL A 671      36.010  46.730  57.760  1.00  0.00           H
ATOM   1303 HG12 VAL A 671      35.330  48.000  58.760  1.00  0.00           H
ATOM   1304 HG13 VAL A 671      37.000  47.600  59.070  1.00  0.00           H
ATOM   1305  CG2 VAL A 671      36.110  48.500  55.990  1.00  0.00           C
ATOM   1306 HG21 VAL A 671      36.610  47.630  55.510  1.00  0.00           H
ATOM   1307 HG22 VAL A 671      36.350  49.230  55.180  1.00  0.00           H
ATOM   1308 HG23 VAL A 671      35.010  48.360  56.050  1.00  0.00           H
ATOM   1309  C   VAL A 671      36.590  50.390  59.320  1.00  0.00           C
ATOM   1310  O   VAL A 671      35.780  50.260  60.220  1.00  0.00           O
ATOM   1311  N   LEU A 672      37.860  50.930  59.390  1.00  0.00           N
ATOM   1312  HN  LEU A 672      38.390  51.040  58.550  1.00  0.00           H
ATOM   1313  CA  LEU A 672      38.570  51.380  60.610  1.00  0.00           C
ATOM   1314  HA  LEU A 672      38.710  50.510  61.240  1.00  0.00           H
ATOM   1315  CB  LEU A 672      40.000  51.910  60.260  1.00  0.00           C
ATOM   1316  HB1 LEU A 672      40.000  52.940  59.850  1.00  0.00           H
ATOM   1317  HB2 LEU A 672      40.620  51.280  59.590  1.00  0.00           H
ATOM   1318  CG  LEU A 672      40.940  52.150  61.410  1.00  0.00           C
ATOM   1319  HG  LEU A 672      40.370  52.850  62.050  1.00  0.00           H
ATOM   1320  CD1 LEU A 672      41.370  50.880  62.180  1.00  0.00           C
ATOM   1321 HD11 LEU A 672      41.980  51.190  63.050  1.00  0.00           H
ATOM   1322 HD12 LEU A 672      41.900  50.110  61.580  1.00  0.00           H
ATOM   1323 HD13 LEU A 672      40.450  50.370  62.550  1.00  0.00           H
ATOM   1324  CD2 LEU A 672      42.200  52.760  60.880  1.00  0.00           C
ATOM   1325 HD21 LEU A 672      42.650  52.000  60.190  1.00  0.00           H
ATOM   1326 HD22 LEU A 672      42.860  52.980  61.740  1.00  0.00           H
ATOM   1327 HD23 LEU A 672      42.000  53.730  60.370  1.00  0.00           H
ATOM   1328  C   LEU A 672      37.940  52.480  61.380  1.00  0.00           C
ATOM   1329  O   LEU A 672      37.770  52.250  62.570  1.00  0.00           O
ATOM   1330  N   VAL A 673      37.570  53.510  60.690  1.00  0.00           N
ATOM   1331  HN  VAL A 673      37.880  53.600  59.750  1.00  0.00           H
ATOM   1332  CA  VAL A 673      36.810  54.590  61.330  1.00  0.00           C
ATOM   1333  HA  VAL A 673      37.340  54.810  62.250  1.00  0.00           H
ATOM   1334  CB  VAL A 673      36.800  55.860  60.590  1.00  0.00           C
ATOM   1335  HB  VAL A 673      37.860  56.200  60.490  1.00  0.00           H
ATOM   1336  CG1 VAL A 673      36.270  55.750  59.170  1.00  0.00           C
ATOM   1337 HG11 VAL A 673      35.180  55.560  59.060  1.00  0.00           H
ATOM   1338 HG12 VAL A 673      36.740  54.940  58.560  1.00  0.00           H
ATOM   1339 HG13 VAL A 673      36.360  56.720  58.640  1.00  0.00           H
ATOM   1340  CG2 VAL A 673      36.010  56.990  61.290  1.00  0.00           C
ATOM   1341 HG21 VAL A 673      36.230  57.940  60.750  1.00  0.00           H
ATOM   1342 HG22 VAL A 673      36.370  57.210  62.310  1.00  0.00           H
ATOM   1343 HG23 VAL A 673      34.900  56.870  61.230  1.00  0.00           H
ATOM   1344  C   VAL A 673      35.460  54.080  61.720  1.00  0.00           C
ATOM   1345  O   VAL A 673      35.060  54.170  62.920  1.00  0.00           O
ATOM   1346  N   PHE A 674      34.740  53.420  60.830  1.00  0.00           N
ATOM   1347  HN  PHE A 674      35.100  53.340  59.910  1.00  0.00           H
ATOM   1348  CA  PHE A 674      33.360  52.950  60.990  1.00  0.00           C
ATOM   1349  HA  PHE A 674      32.790  53.870  60.990  1.00  0.00           H
ATOM   1350  CB  PHE A 674      32.920  52.160  59.660  1.00  0.00           C
ATOM   1351  HB1 PHE A 674      33.680  51.470  59.270  1.00  0.00           H
ATOM   1352  HB2 PHE A 674      32.770  52.960  58.890  1.00  0.00           H
ATOM   1353  CG  PHE A 674      31.740  51.340  59.760  1.00  0.00           C
ATOM   1354  CD1 PHE A 674      31.910  50.120  60.430  1.00  0.00           C
ATOM   1355  HD1 PHE A 674      32.880  49.870  60.850  1.00  0.00           H
ATOM   1356  CE1 PHE A 674      30.770  49.370  60.600  1.00  0.00           C
ATOM   1357  HE1 PHE A 674      30.780  48.400  61.070  1.00  0.00           H
ATOM   1358  CZ  PHE A 674      29.540  49.750  60.040  1.00  0.00           C
ATOM   1359  HZ  PHE A 674      28.630  49.190  60.220  1.00  0.00           H
ATOM   1360  CD2 PHE A 674      30.480  51.870  59.280  1.00  0.00           C
ATOM   1361  HD2 PHE A 674      30.550  52.840  58.830  1.00  0.00           H
ATOM   1362  CE2 PHE A 674      29.350  51.070  59.460  1.00  0.00           C
ATOM   1363  HE2 PHE A 674      28.360  51.380  59.120  1.00  0.00           H
ATOM   1364  C   PHE A 674      33.040  52.210  62.340  1.00  0.00           C
ATOM   1365  O   PHE A 674      32.040  52.550  62.970  1.00  0.00           O
ATOM   1366  N   GLU A 675      33.880  51.240  62.730  1.00  0.00           N
ATOM   1367  HN  GLU A 675      34.570  50.890  62.090  1.00  0.00           H
ATOM   1368  CA  GLU A 675      33.550  50.420  63.790  1.00  0.00           C
ATOM   1369  HA  GLU A 675      32.530  50.120  63.640  1.00  0.00           H
ATOM   1370  CB  GLU A 675      34.500  49.240  63.920  1.00  0.00           C
ATOM   1371  HB1 GLU A 675      34.390  48.790  64.940  1.00  0.00           H
ATOM   1372  HB2 GLU A 675      35.540  49.600  64.080  1.00  0.00           H
ATOM   1373  CG  GLU A 675      34.190  48.120  62.970  1.00  0.00           C
ATOM   1374  HG1 GLU A 675      35.020  47.410  63.210  1.00  0.00           H
ATOM   1375  HG2 GLU A 675      34.260  48.500  61.930  1.00  0.00           H
ATOM   1376  CD  GLU A 675      32.890  47.380  63.220  1.00  0.00           C
ATOM   1377  OE1 GLU A 675      32.640  46.540  62.350  1.00  0.00           O
ATOM   1378  OE2 GLU A 675      32.060  47.710  64.140  1.00  0.00           O
ATOM   1379  C   GLU A 675      33.570  51.130  65.180  1.00  0.00           C
ATOM   1380  O   GLU A 675      32.750  50.970  66.060  1.00  0.00           O
ATOM   1381  N   LYS A 676      34.600  51.950  65.420  1.00  0.00           N
ATOM   1382  HN  LYS A 676      35.340  52.040  64.760  1.00  0.00           H
ATOM   1383  CA  LYS A 676      34.790  52.610  66.620  1.00  0.00           C
ATOM   1384  HA  LYS A 676      34.570  51.970  67.460  1.00  0.00           H
ATOM   1385  CB  LYS A 676      36.280  53.080  66.890  1.00  0.00           C
ATOM   1386  HB1 LYS A 676      36.690  52.090  67.130  1.00  0.00           H
ATOM   1387  HB2 LYS A 676      36.320  53.690  67.810  1.00  0.00           H
ATOM   1388  CG  LYS A 676      36.930  53.760  65.660  1.00  0.00           C
ATOM   1389  HG1 LYS A 676      36.380  54.660  65.300  1.00  0.00           H
ATOM   1390  HG2 LYS A 676      36.940  52.940  64.910  1.00  0.00           H
ATOM   1391  CD  LYS A 676      38.280  54.150  66.030  1.00  0.00           C
ATOM   1392  HD1 LYS A 676      38.800  53.220  66.370  1.00  0.00           H
ATOM   1393  HD2 LYS A 676      38.330  54.820  66.920  1.00  0.00           H
ATOM   1394  CE  LYS A 676      38.990  54.790  64.930  1.00  0.00           C
ATOM   1395  HE1 LYS A 676      38.400  55.690  64.670  1.00  0.00           H
ATOM   1396  HE2 LYS A 676      39.080  54.160  64.020  1.00  0.00           H
ATOM   1397  NZ  LYS A 676      40.240  55.250  65.470  1.00  0.00           N
ATOM   1398  HZ1 LYS A 676      40.950  55.700  64.860  1.00  0.00           H
ATOM   1399  HZ2 LYS A 676      40.690  54.450  65.970  1.00  0.00           H
ATOM   1400  HZ3 LYS A 676      40.010  55.960  66.210  1.00  0.00           H
ATOM   1401  C   LYS A 676      33.920  53.850  66.750  1.00  0.00           C
ATOM   1402  O   LYS A 676      33.400  54.190  67.820  1.00  0.00           O
ATOM   1403  N   ILE A 677      33.810  54.620  65.700  1.00  0.00           N
ATOM   1404  HN  ILE A 677      34.340  54.410  64.890  1.00  0.00           H
ATOM   1405  CA  ILE A 677      32.780  55.640  65.700  1.00  0.00           C
ATOM   1406  HA  ILE A 677      32.920  56.260  66.570  1.00  0.00           H
ATOM   1407  CB  ILE A 677      33.100  56.610  64.570  1.00  0.00           C
ATOM   1408  HB  ILE A 677      32.920  56.080  63.610  1.00  0.00           H
ATOM   1409  CG2 ILE A 677      32.120  57.790  64.580  1.00  0.00           C
ATOM   1410 HG21 ILE A 677      31.080  57.430  64.430  1.00  0.00           H
ATOM   1411 HG22 ILE A 677      32.470  58.360  63.690  1.00  0.00           H
ATOM   1412 HG23 ILE A 677      32.190  58.380  65.520  1.00  0.00           H
ATOM   1413  CG1 ILE A 677      34.580  57.170  64.560  1.00  0.00           C
ATOM   1414 HG11 ILE A 677      34.780  57.820  63.680  1.00  0.00           H
ATOM   1415 HG12 ILE A 677      35.300  56.330  64.450  1.00  0.00           H
ATOM   1416  CD  ILE A 677      34.960  58.040  65.820  1.00  0.00           C
ATOM   1417  HD1 ILE A 677      35.170  57.380  66.680  1.00  0.00           H
ATOM   1418  HD2 ILE A 677      34.010  58.580  66.060  1.00  0.00           H
ATOM   1419  HD3 ILE A 677      35.810  58.700  65.550  1.00  0.00           H
ATOM   1420  C   ILE A 677      31.380  55.090  65.840  1.00  0.00           C
ATOM   1421  O   ILE A 677      30.510  55.620  66.490  1.00  0.00           O
ATOM   1422  N   LEU A 678      31.000  53.990  65.220  1.00  0.00           N
ATOM   1423  HN  LEU A 678      31.560  53.420  64.630  1.00  0.00           H
ATOM   1424  CA  LEU A 678      29.750  53.300  65.550  1.00  0.00           C
ATOM   1425  HA  LEU A 678      28.910  53.980  65.400  1.00  0.00           H
ATOM   1426  CB  LEU A 678      29.410  52.270  64.440  1.00  0.00           C
ATOM   1427  HB1 LEU A 678      30.220  51.500  64.370  1.00  0.00           H
ATOM   1428  HB2 LEU A 678      29.380  52.790  63.450  1.00  0.00           H
ATOM   1429  CG  LEU A 678      28.080  51.470  64.550  1.00  0.00           C
ATOM   1430  HG  LEU A 678      27.960  51.140  65.610  1.00  0.00           H
ATOM   1431  CD1 LEU A 678      26.840  52.300  64.140  1.00  0.00           C
ATOM   1432 HD11 LEU A 678      26.630  53.160  64.800  1.00  0.00           H
ATOM   1433 HD12 LEU A 678      25.930  51.650  64.130  1.00  0.00           H
ATOM   1434 HD13 LEU A 678      27.060  52.630  63.110  1.00  0.00           H
ATOM   1435  CD2 LEU A 678      28.320  50.170  63.770  1.00  0.00           C
ATOM   1436 HD21 LEU A 678      27.430  49.600  63.440  1.00  0.00           H
ATOM   1437 HD22 LEU A 678      28.890  49.390  64.320  1.00  0.00           H
ATOM   1438 HD23 LEU A 678      28.850  50.490  62.850  1.00  0.00           H
ATOM   1439  C   LEU A 678      29.470  52.730  66.940  1.00  0.00           C
ATOM   1440  O   LEU A 678      28.360  52.870  67.490  1.00  0.00           O
ATOM   1441  N   TYR A 679      30.540  52.120  67.570  1.00  0.00           N
ATOM   1442  HN  TYR A 679      31.380  51.980  67.060  1.00  0.00           H
ATOM   1443  CA  TYR A 679      30.560  51.700  68.970  1.00  0.00           C
ATOM   1444  HA  TYR A 679      29.680  51.100  69.150  1.00  0.00           H
ATOM   1445  CB  TYR A 679      31.850  50.960  69.390  1.00  0.00           C
ATOM   1446  HB1 TYR A 679      32.760  51.500  69.040  1.00  0.00           H
ATOM   1447  HB2 TYR A 679      31.730  50.010  68.820  1.00  0.00           H
ATOM   1448  CG  TYR A 679      31.960  50.620  70.920  1.00  0.00           C
ATOM   1449  CD1 TYR A 679      33.120  50.980  71.570  1.00  0.00           C
ATOM   1450  HD1 TYR A 679      33.790  51.610  70.990  1.00  0.00           H
ATOM   1451  CE1 TYR A 679      33.290  50.750  72.970  1.00  0.00           C
ATOM   1452  HE1 TYR A 679      34.210  51.120  73.410  1.00  0.00           H
ATOM   1453  CZ  TYR A 679      32.390  49.900  73.560  1.00  0.00           C
ATOM   1454  OH  TYR A 679      32.440  49.610  74.910  1.00  0.00           O
ATOM   1455  HH  TYR A 679      33.090  50.170  75.340  1.00  0.00           H
ATOM   1456  CD2 TYR A 679      31.030  49.780  71.580  1.00  0.00           C
ATOM   1457  HD2 TYR A 679      30.200  49.410  70.990  1.00  0.00           H
ATOM   1458  CE2 TYR A 679      31.370  49.310  72.840  1.00  0.00           C
ATOM   1459  HE2 TYR A 679      30.670  48.630  73.270  1.00  0.00           H
ATOM   1460  C   TYR A 679      30.310  52.870  70.000  1.00  0.00           C
ATOM   1461  O   TYR A 679      29.520  52.760  70.940  1.00  0.00           O
ATOM   1462  N   LYS A 680      31.000  53.970  69.790  1.00  0.00           N
ATOM   1463  HN  LYS A 680      31.710  54.010  69.090  1.00  0.00           H
ATOM   1464  CA  LYS A 680      30.750  55.180  70.570  1.00  0.00           C
ATOM   1465  HA  LYS A 680      30.940  55.000  71.620  1.00  0.00           H
ATOM   1466  CB  LYS A 680      31.820  56.220  70.110  1.00  0.00           C
ATOM   1467  HB1 LYS A 680      31.830  56.350  69.000  1.00  0.00           H
ATOM   1468  HB2 LYS A 680      32.840  55.820  70.300  1.00  0.00           H
ATOM   1469  CG  LYS A 680      31.770  57.630  70.720  1.00  0.00           C
ATOM   1470  HG1 LYS A 680      30.920  58.290  70.440  1.00  0.00           H
ATOM   1471  HG2 LYS A 680      32.680  58.090  70.290  1.00  0.00           H
ATOM   1472  CD  LYS A 680      31.850  57.570  72.250  1.00  0.00           C
ATOM   1473  HD1 LYS A 680      32.660  56.880  72.530  1.00  0.00           H
ATOM   1474  HD2 LYS A 680      30.910  57.100  72.630  1.00  0.00           H
ATOM   1475  CE  LYS A 680      32.270  58.850  72.950  1.00  0.00           C
ATOM   1476  HE1 LYS A 680      33.170  59.390  72.600  1.00  0.00           H
ATOM   1477  HE2 LYS A 680      32.340  58.600  74.030  1.00  0.00           H
ATOM   1478  NZ  LYS A 680      31.180  59.880  72.950  1.00  0.00           N
ATOM   1479  HZ1 LYS A 680      31.380  60.640  73.620  1.00  0.00           H
ATOM   1480  HZ2 LYS A 680      30.230  59.500  73.160  1.00  0.00           H
ATOM   1481  HZ3 LYS A 680      31.070  60.320  72.010  1.00  0.00           H
ATOM   1482  C   LYS A 680      29.380  55.850  70.460  1.00  0.00           C
ATOM   1483  O   LYS A 680      28.940  56.310  71.510  1.00  0.00           O
ATOM   1484  N   PHE A 681      28.860  55.920  69.190  1.00  0.00           N
ATOM   1485  HN  PHE A 681      29.350  55.630  68.370  1.00  0.00           H
ATOM   1486  CA  PHE A 681      27.520  56.540  68.890  1.00  0.00           C
ATOM   1487  HA  PHE A 681      27.540  57.580  69.200  1.00  0.00           H
ATOM   1488  CB  PHE A 681      27.220  56.370  67.350  1.00  0.00           C
ATOM   1489  HB1 PHE A 681      27.040  55.320  67.050  1.00  0.00           H
ATOM   1490  HB2 PHE A 681      28.200  56.660  66.900  1.00  0.00           H
ATOM   1491  CG  PHE A 681      26.040  57.230  66.900  1.00  0.00           C
ATOM   1492  CD1 PHE A 681      24.750  56.600  66.750  1.00  0.00           C
ATOM   1493  HD1 PHE A 681      24.680  55.540  67.000  1.00  0.00           H
ATOM   1494  CE1 PHE A 681      23.690  57.260  66.210  1.00  0.00           C
ATOM   1495  HE1 PHE A 681      22.770  56.730  66.040  1.00  0.00           H
ATOM   1496  CZ  PHE A 681      23.860  58.640  65.800  1.00  0.00           C
ATOM   1497  HZ  PHE A 681      22.990  59.140  65.410  1.00  0.00           H
ATOM   1498  CD2 PHE A 681      26.190  58.510  66.500  1.00  0.00           C
ATOM   1499  HD2 PHE A 681      27.150  59.010  66.600  1.00  0.00           H
ATOM   1500  CE2 PHE A 681      25.080  59.240  65.940  1.00  0.00           C
ATOM   1501  HE2 PHE A 681      25.290  60.260  65.650  1.00  0.00           H
ATOM   1502  C   PHE A 681      26.410  55.840  69.640  1.00  0.00           C
ATOM   1503  O   PHE A 681      25.550  56.420  70.270  1.00  0.00           O
ATOM   1504  N   CYS A 682      26.410  54.520  69.540  1.00  0.00           N
ATOM   1505  HN  CYS A 682      27.130  54.110  68.970  1.00  0.00           H
ATOM   1506  CA  CYS A 682      25.540  53.580  70.200  1.00  0.00           C
ATOM   1507  HA  CYS A 682      24.530  53.900  70.000  1.00  0.00           H
ATOM   1508  CB  CYS A 682      25.770  52.080  69.700  1.00  0.00           C
ATOM   1509  HB1 CYS A 682      25.120  51.450  70.330  1.00  0.00           H
ATOM   1510  HB2 CYS A 682      26.860  51.950  69.940  1.00  0.00           H
ATOM   1511  SG  CYS A 682      25.650  51.800  67.890  1.00  0.00           S
ATOM   1512  HG1 CYS A 682      26.920  52.030  67.590  1.00  0.00           H
ATOM   1513  C   CYS A 682      25.720  53.670  71.770  1.00  0.00           C
ATOM   1514  O   CYS A 682      24.730  53.780  72.520  1.00  0.00           O
ATOM   1515  N   ARG A 683      26.940  53.840  72.420  1.00  0.00           N
ATOM   1516  HN  ARG A 683      27.790  53.640  71.940  1.00  0.00           H
ATOM   1517  CA  ARG A 683      26.930  54.310  73.840  1.00  0.00           C
ATOM   1518  HA  ARG A 683      26.420  53.600  74.480  1.00  0.00           H
ATOM   1519  CB  ARG A 683      28.410  54.360  74.390  1.00  0.00           C
ATOM   1520  HB1 ARG A 683      28.360  54.750  75.420  1.00  0.00           H
ATOM   1521  HB2 ARG A 683      28.920  55.100  73.730  1.00  0.00           H
ATOM   1522  CG  ARG A 683      29.110  52.960  74.460  1.00  0.00           C
ATOM   1523  HG1 ARG A 683      30.150  53.150  74.830  1.00  0.00           H
ATOM   1524  HG2 ARG A 683      29.290  52.700  73.390  1.00  0.00           H
ATOM   1525  CD  ARG A 683      28.290  51.940  75.220  1.00  0.00           C
ATOM   1526  HD1 ARG A 683      27.380  51.630  74.670  1.00  0.00           H
ATOM   1527  HD2 ARG A 683      28.050  52.430  76.180  1.00  0.00           H
ATOM   1528  NE  ARG A 683      29.190  50.780  75.430  1.00  0.00           N
ATOM   1529  HE  ARG A 683      30.160  50.970  75.530  1.00  0.00           H
ATOM   1530  CZ  ARG A 683      28.890  49.600  75.960  1.00  0.00           C
ATOM   1531  NH1 ARG A 683      27.690  49.190  76.160  1.00  0.00           N
ATOM   1532 HH11 ARG A 683      26.910  49.780  75.970  1.00  0.00           H
ATOM   1533 HH12 ARG A 683      27.440  48.270  76.480  1.00  0.00           H
ATOM   1534  NH2 ARG A 683      29.920  48.780  76.290  1.00  0.00           N
ATOM   1535 HH21 ARG A 683      29.770  47.900  76.740  1.00  0.00           H
ATOM   1536 HH22 ARG A 683      30.860  48.970  75.990  1.00  0.00           H
ATOM   1537  C   ARG A 683      26.340  55.690  74.050  1.00  0.00           C
ATOM   1538  O   ARG A 683      25.710  55.940  75.080  1.00  0.00           O
ATOM   1539  N   ASP A 684      26.520  56.700  73.210  1.00  0.00           N
ATOM   1540  HN  ASP A 684      27.150  56.490  72.470  1.00  0.00           H
ATOM   1541  CA  ASP A 684      26.060  58.120  73.260  1.00  0.00           C
ATOM   1542  HA  ASP A 684      26.270  58.540  74.240  1.00  0.00           H
ATOM   1543  CB  ASP A 684      26.720  59.000  72.200  1.00  0.00           C
ATOM   1544  HB1 ASP A 684      26.040  59.840  71.900  1.00  0.00           H
ATOM   1545  HB2 ASP A 684      26.970  58.290  71.380  1.00  0.00           H
ATOM   1546  CG  ASP A 684      27.980  59.620  72.710  1.00  0.00           C
ATOM   1547  OD1 ASP A 684      28.530  60.660  72.150  1.00  0.00           O
ATOM   1548  OD2 ASP A 684      28.540  59.230  73.760  1.00  0.00           O
ATOM   1549  C   ASP A 684      24.550  58.110  73.100  1.00  0.00           C
ATOM   1550  O   ASP A 684      23.840  58.840  73.780  1.00  0.00           O
ATOM   1551  N   TYR A 685      24.010  57.280  72.210  1.00  0.00           N
ATOM   1552  HN  TYR A 685      24.670  56.790  71.660  1.00  0.00           H
ATOM   1553  CA  TYR A 685      22.540  57.220  71.910  1.00  0.00           C
ATOM   1554  HA  TYR A 685      22.050  58.070  72.390  1.00  0.00           H
ATOM   1555  CB  TYR A 685      22.270  57.490  70.410  1.00  0.00           C
ATOM   1556  HB1 TYR A 685      21.220  57.330  70.100  1.00  0.00           H
ATOM   1557  HB2 TYR A 685      22.970  56.860  69.820  1.00  0.00           H
ATOM   1558  CG  TYR A 685      22.610  58.920  70.130  1.00  0.00           C
ATOM   1559  CD1 TYR A 685      21.740  59.970  70.240  1.00  0.00           C
ATOM   1560  HD1 TYR A 685      20.760  59.720  70.610  1.00  0.00           H
ATOM   1561  CE1 TYR A 685      21.980  61.300  69.770  1.00  0.00           C
ATOM   1562  HE1 TYR A 685      21.180  62.010  69.880  1.00  0.00           H
ATOM   1563  CZ  TYR A 685      23.270  61.560  69.220  1.00  0.00           C
ATOM   1564  OH  TYR A 685      23.610  62.810  68.770  1.00  0.00           O
ATOM   1565  HH  TYR A 685      22.810  63.340  68.850  1.00  0.00           H
ATOM   1566  CD2 TYR A 685      23.850  59.250  69.550  1.00  0.00           C
ATOM   1567  HD2 TYR A 685      24.590  58.490  69.350  1.00  0.00           H
ATOM   1568  CE2 TYR A 685      24.150  60.500  68.980  1.00  0.00           C
ATOM   1569  HE2 TYR A 685      25.130  60.620  68.550  1.00  0.00           H
ATOM   1570  C   TYR A 685      21.670  56.090  72.450  1.00  0.00           C
ATOM   1571  O   TYR A 685      20.530  55.900  72.120  1.00  0.00           O
ATOM   1572  N   GLN A 686      22.320  55.190  73.330  1.00  0.00           N
ATOM   1573  HN  GLN A 686      23.300  55.230  73.500  1.00  0.00           H
ATOM   1574  CA  GLN A 686      21.700  53.980  73.750  1.00  0.00           C
ATOM   1575  HA  GLN A 686      22.530  53.390  74.120  1.00  0.00           H
ATOM   1576  CB  GLN A 686      20.750  54.220  74.980  1.00  0.00           C
ATOM   1577  HB1 GLN A 686      20.110  53.340  75.160  1.00  0.00           H
ATOM   1578  HB2 GLN A 686      20.170  55.140  74.760  1.00  0.00           H
ATOM   1579  CG  GLN A 686      21.490  54.570  76.300  1.00  0.00           C
ATOM   1580  HG1 GLN A 686      20.750  54.590  77.140  1.00  0.00           H
ATOM   1581  HG2 GLN A 686      21.890  55.590  76.090  1.00  0.00           H
ATOM   1582  CD  GLN A 686      22.540  53.590  76.610  1.00  0.00           C
ATOM   1583  OE1 GLN A 686      22.260  52.490  77.190  1.00  0.00           O
ATOM   1584  NE2 GLN A 686      23.800  53.840  76.240  1.00  0.00           N
ATOM   1585 HE21 GLN A 686      24.530  53.210  76.500  1.00  0.00           H
ATOM   1586 HE22 GLN A 686      23.990  54.700  75.760  1.00  0.00           H
ATOM   1587  C   GLN A 686      21.030  53.070  72.720  1.00  0.00           C
ATOM   1588  O   GLN A 686      19.750  53.050  72.730  1.00  0.00           O
ATOM   1589  N   LEU A 687      21.780  52.380  71.960  1.00  0.00           N
ATOM   1590  HN  LEU A 687      22.740  52.410  72.220  1.00  0.00           H
ATOM   1591  CA  LEU A 687      21.430  51.500  70.940  1.00  0.00           C
ATOM   1592  HA  LEU A 687      20.380  51.270  71.040  1.00  0.00           H
ATOM   1593  CB  LEU A 687      21.760  52.150  69.480  1.00  0.00           C
ATOM   1594  HB1 LEU A 687      21.760  51.410  68.650  1.00  0.00           H
ATOM   1595  HB2 LEU A 687      22.770  52.570  69.630  1.00  0.00           H
ATOM   1596  CG  LEU A 687      20.710  53.280  69.060  1.00  0.00           C
ATOM   1597  HG  LEU A 687      20.430  53.850  69.970  1.00  0.00           H
ATOM   1598  CD1 LEU A 687      21.380  54.130  67.940  1.00  0.00           C
ATOM   1599 HD11 LEU A 687      20.650  54.840  67.510  1.00  0.00           H
ATOM   1600 HD12 LEU A 687      21.430  53.560  66.990  1.00  0.00           H
ATOM   1601 HD13 LEU A 687      22.320  54.670  68.190  1.00  0.00           H
ATOM   1602  CD2 LEU A 687      19.510  52.430  68.580  1.00  0.00           C
ATOM   1603 HD21 LEU A 687      19.190  51.750  69.410  1.00  0.00           H
ATOM   1604 HD22 LEU A 687      19.820  51.830  67.690  1.00  0.00           H
ATOM   1605 HD23 LEU A 687      18.650  53.080  68.330  1.00  0.00           H
ATOM   1606  C   LEU A 687      22.080  50.200  71.090  1.00  0.00           C
ATOM   1607  O   LEU A 687      23.070  50.180  71.810  1.00  0.00           O
ATOM   1608  N   SER A 688      21.570  49.160  70.530  1.00  0.00           N
ATOM   1609  HN  SER A 688      20.800  49.300  69.900  1.00  0.00           H
ATOM   1610  CA  SER A 688      22.200  47.810  70.510  1.00  0.00           C
ATOM   1611  HA  SER A 688      22.700  47.750  71.470  1.00  0.00           H
ATOM   1612  CB  SER A 688      21.120  46.660  70.550  1.00  0.00           C
ATOM   1613  HB1 SER A 688      20.530  46.820  69.610  1.00  0.00           H
ATOM   1614  HB2 SER A 688      20.460  46.930  71.410  1.00  0.00           H
ATOM   1615  OG  SER A 688      21.600  45.340  70.780  1.00  0.00           O
ATOM   1616  HG1 SER A 688      21.860  45.370  71.710  1.00  0.00           H
ATOM   1617  C   SER A 688      23.220  47.570  69.390  1.00  0.00           C
ATOM   1618  O   SER A 688      22.850  47.440  68.260  1.00  0.00           O
ATOM   1619  N   TYR A 689      24.500  47.680  69.640  1.00  0.00           N
ATOM   1620  HN  TYR A 689      24.770  47.670  70.600  1.00  0.00           H
ATOM   1621  CA  TYR A 689      25.570  47.750  68.630  1.00  0.00           C
ATOM   1622  HA  TYR A 689      25.430  48.660  68.080  1.00  0.00           H
ATOM   1623  CB  TYR A 689      26.880  47.840  69.430  1.00  0.00           C
ATOM   1624  HB1 TYR A 689      26.930  47.060  70.230  1.00  0.00           H
ATOM   1625  HB2 TYR A 689      26.890  48.790  69.990  1.00  0.00           H
ATOM   1626  CG  TYR A 689      28.140  47.640  68.570  1.00  0.00           C
ATOM   1627  CD1 TYR A 689      28.740  48.650  67.850  1.00  0.00           C
ATOM   1628  HD1 TYR A 689      28.300  49.640  67.930  1.00  0.00           H
ATOM   1629  CE1 TYR A 689      30.080  48.500  67.320  1.00  0.00           C
ATOM   1630  HE1 TYR A 689      30.640  49.320  66.900  1.00  0.00           H
ATOM   1631  CZ  TYR A 689      30.710  47.200  67.340  1.00  0.00           C
ATOM   1632  OH  TYR A 689      31.960  47.040  66.730  1.00  0.00           O
ATOM   1633  HH  TYR A 689      31.960  47.550  65.920  1.00  0.00           H
ATOM   1634  CD2 TYR A 689      28.780  46.370  68.560  1.00  0.00           C
ATOM   1635  HD2 TYR A 689      28.200  45.550  68.960  1.00  0.00           H
ATOM   1636  CE2 TYR A 689      30.040  46.120  67.960  1.00  0.00           C
ATOM   1637  HE2 TYR A 689      30.430  45.120  67.960  1.00  0.00           H
ATOM   1638  C   TYR A 689      25.610  46.600  67.520  1.00  0.00           C
ATOM   1639  O   TYR A 689      25.530  46.910  66.370  1.00  0.00           O
ATOM   1640  N   LEU A 690      25.620  45.280  67.890  1.00  0.00           N
ATOM   1641  HN  LEU A 690      25.600  44.990  68.830  1.00  0.00           H
ATOM   1642  CA  LEU A 690      25.590  44.200  66.850  1.00  0.00           C
ATOM   1643  HA  LEU A 690      26.490  44.340  66.280  1.00  0.00           H
ATOM   1644  CB  LEU A 690      25.590  42.840  67.500  1.00  0.00           C
ATOM   1645  HB1 LEU A 690      25.330  42.060  66.750  1.00  0.00           H
ATOM   1646  HB2 LEU A 690      24.850  42.940  68.320  1.00  0.00           H
ATOM   1647  CG  LEU A 690      26.930  42.420  68.080  1.00  0.00           C
ATOM   1648  HG  LEU A 690      27.440  43.240  68.630  1.00  0.00           H
ATOM   1649  CD1 LEU A 690      26.570  41.190  69.010  1.00  0.00           C
ATOM   1650 HD11 LEU A 690      27.530  40.840  69.470  1.00  0.00           H
ATOM   1651 HD12 LEU A 690      26.080  40.420  68.400  1.00  0.00           H
ATOM   1652 HD13 LEU A 690      25.910  41.540  69.840  1.00  0.00           H
ATOM   1653  CD2 LEU A 690      27.900  42.040  66.960  1.00  0.00           C
ATOM   1654 HD21 LEU A 690      28.260  42.970  66.450  1.00  0.00           H
ATOM   1655 HD22 LEU A 690      27.440  41.390  66.190  1.00  0.00           H
ATOM   1656 HD23 LEU A 690      28.870  41.560  67.210  1.00  0.00           H
ATOM   1657  C   LEU A 690      24.520  44.250  65.800  1.00  0.00           C
ATOM   1658  O   LEU A 690      24.710  44.080  64.640  1.00  0.00           O
ATOM   1659  N   SER A 691      23.220  44.480  66.240  1.00  0.00           N
ATOM   1660  HN  SER A 691      23.060  44.500  67.230  1.00  0.00           H
ATOM   1661  CA  SER A 691      22.120  44.430  65.260  1.00  0.00           C
ATOM   1662  HA  SER A 691      22.340  43.540  64.700  1.00  0.00           H
ATOM   1663  CB  SER A 691      20.760  44.460  65.900  1.00  0.00           C
ATOM   1664  HB1 SER A 691      20.750  45.090  66.830  1.00  0.00           H
ATOM   1665  HB2 SER A 691      20.550  43.460  66.310  1.00  0.00           H
ATOM   1666  OG  SER A 691      19.680  44.890  65.050  1.00  0.00           O
ATOM   1667  HG1 SER A 691      19.880  45.830  65.020  1.00  0.00           H
ATOM   1668  C   SER A 691      22.280  45.610  64.310  1.00  0.00           C
ATOM   1669  O   SER A 691      22.120  45.500  63.090  1.00  0.00           O
ATOM   1670  N   LEU A 692      22.710  46.830  64.850  1.00  0.00           N
ATOM   1671  HN  LEU A 692      23.000  46.970  65.800  1.00  0.00           H
ATOM   1672  CA  LEU A 692      22.780  48.050  64.000  1.00  0.00           C
ATOM   1673  HA  LEU A 692      21.870  48.180  63.430  1.00  0.00           H
ATOM   1674  CB  LEU A 692      23.100  49.390  64.860  1.00  0.00           C
ATOM   1675  HB1 LEU A 692      24.080  49.390  65.410  1.00  0.00           H
ATOM   1676  HB2 LEU A 692      22.340  49.160  65.630  1.00  0.00           H
ATOM   1677  CG  LEU A 692      22.910  50.710  64.110  1.00  0.00           C
ATOM   1678  HG  LEU A 692      23.690  50.670  63.310  1.00  0.00           H
ATOM   1679  CD1 LEU A 692      21.510  50.890  63.470  1.00  0.00           C
ATOM   1680 HD11 LEU A 692      21.500  51.900  63.010  1.00  0.00           H
ATOM   1681 HD12 LEU A 692      20.740  50.990  64.280  1.00  0.00           H
ATOM   1682 HD13 LEU A 692      21.210  50.120  62.720  1.00  0.00           H
ATOM   1683  CD2 LEU A 692      23.140  51.910  65.090  1.00  0.00           C
ATOM   1684 HD21 LEU A 692      22.380  51.660  65.860  1.00  0.00           H
ATOM   1685 HD22 LEU A 692      22.920  52.890  64.640  1.00  0.00           H
ATOM   1686 HD23 LEU A 692      24.180  51.990  65.460  1.00  0.00           H
ATOM   1687  C   LEU A 692      23.930  47.940  62.970  1.00  0.00           C
ATOM   1688  O   LEU A 692      23.820  48.300  61.820  1.00  0.00           O
ATOM   1689  N   ARG A 693      25.090  47.450  63.390  1.00  0.00           N
ATOM   1690  HN  ARG A 693      25.230  47.210  64.340  1.00  0.00           H
ATOM   1691  CA  ARG A 693      26.250  47.150  62.520  1.00  0.00           C
ATOM   1692  HA  ARG A 693      26.460  48.040  61.940  1.00  0.00           H
ATOM   1693  CB  ARG A 693      27.470  46.730  63.380  1.00  0.00           C
ATOM   1694  HB1 ARG A 693      27.330  45.670  63.720  1.00  0.00           H
ATOM   1695  HB2 ARG A 693      27.450  47.340  64.310  1.00  0.00           H
ATOM   1696  CG  ARG A 693      28.930  46.920  62.890  1.00  0.00           C
ATOM   1697  HG1 ARG A 693      29.680  46.990  63.690  1.00  0.00           H
ATOM   1698  HG2 ARG A 693      28.790  47.920  62.420  1.00  0.00           H
ATOM   1699  CD  ARG A 693      29.450  45.880  61.870  1.00  0.00           C
ATOM   1700  HD1 ARG A 693      30.490  46.090  61.550  1.00  0.00           H
ATOM   1701  HD2 ARG A 693      28.810  45.800  60.960  1.00  0.00           H
ATOM   1702  NE  ARG A 693      29.450  44.540  62.560  1.00  0.00           N
ATOM   1703  HE  ARG A 693      28.910  43.840  62.100  1.00  0.00           H
ATOM   1704  CZ  ARG A 693      30.170  44.190  63.540  1.00  0.00           C
ATOM   1705  NH1 ARG A 693      31.050  44.940  64.210  1.00  0.00           N
ATOM   1706 HH11 ARG A 693      31.560  44.600  65.010  1.00  0.00           H
ATOM   1707 HH12 ARG A 693      31.240  45.860  63.860  1.00  0.00           H
ATOM   1708  NH2 ARG A 693      29.920  42.960  63.990  1.00  0.00           N
ATOM   1709 HH21 ARG A 693      29.320  42.410  63.420  1.00  0.00           H
ATOM   1710 HH22 ARG A 693      30.510  42.570  64.710  1.00  0.00           H
ATOM   1711  C   ARG A 693      26.000  46.080  61.470  1.00  0.00           C
ATOM   1712  O   ARG A 693      26.440  46.110  60.300  1.00  0.00           O
ATOM   1713  N   THR A 694      25.220  45.010  61.870  1.00  0.00           N
ATOM   1714  HN  THR A 694      25.090  44.870  62.840  1.00  0.00           H
ATOM   1715  CA  THR A 694      24.760  44.000  60.960  1.00  0.00           C
ATOM   1716  HA  THR A 694      25.590  43.700  60.340  1.00  0.00           H
ATOM   1717  CB  THR A 694      24.150  42.810  61.620  1.00  0.00           C
ATOM   1718  HB  THR A 694      23.140  42.970  62.050  1.00  0.00           H
ATOM   1719  OG1 THR A 694      24.880  42.370  62.700  1.00  0.00           O
ATOM   1720  HG1 THR A 694      24.640  42.840  63.500  1.00  0.00           H
ATOM   1721  CG2 THR A 694      24.100  41.700  60.600  1.00  0.00           C
ATOM   1722 HG21 THR A 694      23.390  42.030  59.790  1.00  0.00           H
ATOM   1723 HG22 THR A 694      23.720  40.750  61.000  1.00  0.00           H
ATOM   1724 HG23 THR A 694      25.070  41.710  60.060  1.00  0.00           H
ATOM   1725  C   THR A 694      23.780  44.590  59.950  1.00  0.00           C
ATOM   1726  O   THR A 694      23.700  44.190  58.830  1.00  0.00           O
ATOM   1727  N   SER A 695      22.870  45.480  60.380  1.00  0.00           N
ATOM   1728  HN  SER A 695      22.730  45.670  61.350  1.00  0.00           H
ATOM   1729  CA  SER A 695      21.920  46.180  59.470  1.00  0.00           C
ATOM   1730  HA  SER A 695      21.390  45.470  58.860  1.00  0.00           H
ATOM   1731  CB  SER A 695      20.830  47.040  60.210  1.00  0.00           C
ATOM   1732  HB1 SER A 695      20.030  47.520  59.590  1.00  0.00           H
ATOM   1733  HB2 SER A 695      21.270  47.940  60.690  1.00  0.00           H
ATOM   1734  OG  SER A 695      20.200  46.150  61.180  1.00  0.00           O
ATOM   1735  HG1 SER A 695      20.890  45.920  61.790  1.00  0.00           H
ATOM   1736  C   SER A 695      22.670  47.070  58.550  1.00  0.00           C
ATOM   1737  O   SER A 695      22.380  47.060  57.340  1.00  0.00           O
ATOM   1738  N   ILE A 696      23.550  47.940  59.030  1.00  0.00           N
ATOM   1739  HN  ILE A 696      23.710  47.970  60.010  1.00  0.00           H
ATOM   1740  CA  ILE A 696      24.360  48.790  58.200  1.00  0.00           C
ATOM   1741  HA  ILE A 696      23.600  49.410  57.730  1.00  0.00           H
ATOM   1742  CB  ILE A 696      25.220  49.900  58.950  1.00  0.00           C
ATOM   1743  HB  ILE A 696      25.950  49.360  59.590  1.00  0.00           H
ATOM   1744  CG2 ILE A 696      25.940  50.890  57.960  1.00  0.00           C
ATOM   1745 HG21 ILE A 696      26.680  50.380  57.310  1.00  0.00           H
ATOM   1746 HG22 ILE A 696      26.530  51.660  58.490  1.00  0.00           H
ATOM   1747 HG23 ILE A 696      25.210  51.370  57.270  1.00  0.00           H
ATOM   1748  CG1 ILE A 696      24.360  50.830  59.990  1.00  0.00           C
ATOM   1749 HG11 ILE A 696      23.570  50.250  60.530  1.00  0.00           H
ATOM   1750 HG12 ILE A 696      23.740  51.510  59.370  1.00  0.00           H
ATOM   1751  CD  ILE A 696      25.180  51.450  61.100  1.00  0.00           C
ATOM   1752  HD1 ILE A 696      25.810  50.750  61.700  1.00  0.00           H
ATOM   1753  HD2 ILE A 696      24.550  51.890  61.900  1.00  0.00           H
ATOM   1754  HD3 ILE A 696      25.890  52.170  60.650  1.00  0.00           H
ATOM   1755  C   ILE A 696      25.220  48.070  57.180  1.00  0.00           C
ATOM   1756  O   ILE A 696      25.310  48.410  56.010  1.00  0.00           O
ATOM   1757  N   GLY A 697      25.800  46.930  57.590  1.00  0.00           N
ATOM   1758  HN  GLY A 697      25.700  46.720  58.560  1.00  0.00           H
ATOM   1759  CA  GLY A 697      26.490  45.990  56.740  1.00  0.00           C
ATOM   1760  HA1 GLY A 697      26.850  45.200  57.380  1.00  0.00           H
ATOM   1761  HA2 GLY A 697      27.340  46.500  56.300  1.00  0.00           H
ATOM   1762  C   GLY A 697      25.680  45.400  55.700  1.00  0.00           C
ATOM   1763  O   GLY A 697      26.100  45.400  54.570  1.00  0.00           O
ATOM   1764  N   LEU A 698      24.470  44.810  56.030  1.00  0.00           N
ATOM   1765  HN  LEU A 698      24.200  44.770  56.990  1.00  0.00           H
ATOM   1766  CA  LEU A 698      23.480  44.300  55.090  1.00  0.00           C
ATOM   1767  HA  LEU A 698      24.050  43.710  54.390  1.00  0.00           H
ATOM   1768  CB  LEU A 698      22.390  43.450  55.780  1.00  0.00           C
ATOM   1769  HB1 LEU A 698      21.530  43.140  55.150  1.00  0.00           H
ATOM   1770  HB2 LEU A 698      21.970  44.230  56.470  1.00  0.00           H
ATOM   1771  CG  LEU A 698      22.900  42.140  56.540  1.00  0.00           C
ATOM   1772  HG  LEU A 698      23.810  42.440  57.100  1.00  0.00           H
ATOM   1773  CD1 LEU A 698      21.870  41.580  57.470  1.00  0.00           C
ATOM   1774 HD11 LEU A 698      22.250  40.750  58.120  1.00  0.00           H
ATOM   1775 HD12 LEU A 698      21.060  41.230  56.800  1.00  0.00           H
ATOM   1776 HD13 LEU A 698      21.410  42.350  58.130  1.00  0.00           H
ATOM   1777  CD2 LEU A 698      23.400  41.000  55.510  1.00  0.00           C
ATOM   1778 HD21 LEU A 698      23.540  40.020  56.020  1.00  0.00           H
ATOM   1779 HD22 LEU A 698      24.410  41.290  55.150  1.00  0.00           H
ATOM   1780 HD23 LEU A 698      22.690  40.870  54.660  1.00  0.00           H
ATOM   1781  C   LEU A 698      22.940  45.330  54.100  1.00  0.00           C
ATOM   1782  O   LEU A 698      22.920  44.970  52.950  1.00  0.00           O
ATOM   1783  N   TRP A 699      22.590  46.560  54.430  1.00  0.00           N
ATOM   1784  HN  TRP A 699      22.430  46.930  55.340  1.00  0.00           H
ATOM   1785  CA  TRP A 699      22.280  47.590  53.410  1.00  0.00           C
ATOM   1786  HA  TRP A 699      21.520  47.190  52.760  1.00  0.00           H
ATOM   1787  CB  TRP A 699      21.660  48.890  54.070  1.00  0.00           C
ATOM   1788  HB1 TRP A 699      21.540  49.770  53.400  1.00  0.00           H
ATOM   1789  HB2 TRP A 699      22.330  49.260  54.890  1.00  0.00           H
ATOM   1790  CG  TRP A 699      20.330  48.810  54.710  1.00  0.00           C
ATOM   1791  CD1 TRP A 699      20.120  49.230  55.960  1.00  0.00           C
ATOM   1792  HD1 TRP A 699      20.920  49.400  56.670  1.00  0.00           H
ATOM   1793  NE1 TRP A 699      18.800  49.530  56.180  1.00  0.00           N
ATOM   1794  HE1 TRP A 699      18.470  49.670  57.080  1.00  0.00           H
ATOM   1795  CE2 TRP A 699      18.090  49.180  55.040  1.00  0.00           C
ATOM   1796  CD2 TRP A 699      19.030  48.800  54.050  1.00  0.00           C
ATOM   1797  CE3 TRP A 699      18.630  48.580  52.710  1.00  0.00           C
ATOM   1798  HE3 TRP A 699      19.360  48.370  51.950  1.00  0.00           H
ATOM   1799  CZ3 TRP A 699      17.220  48.610  52.400  1.00  0.00           C
ATOM   1800  HZ3 TRP A 699      16.750  48.450  51.450  1.00  0.00           H
ATOM   1801  CZ2 TRP A 699      16.760  49.130  54.770  1.00  0.00           C
ATOM   1802  HZ2 TRP A 699      16.100  49.230  55.610  1.00  0.00           H
ATOM   1803  CH2 TRP A 699      16.380  48.970  53.450  1.00  0.00           C
ATOM   1804  HH2 TRP A 699      15.330  48.860  53.220  1.00  0.00           H
ATOM   1805  C   TRP A 699      23.490  47.820  52.460  1.00  0.00           C
ATOM   1806  O   TRP A 699      23.340  47.800  51.240  1.00  0.00           O
ATOM   1807  N   THR A 700      24.720  48.030  52.940  1.00  0.00           N
ATOM   1808  HN  THR A 700      24.830  47.940  53.920  1.00  0.00           H
ATOM   1809  CA  THR A 700      25.910  48.300  52.150  1.00  0.00           C
ATOM   1810  HA  THR A 700      25.760  49.180  51.550  1.00  0.00           H
ATOM   1811  CB  THR A 700      27.170  48.460  53.020  1.00  0.00           C
ATOM   1812  HB  THR A 700      27.500  47.490  53.460  1.00  0.00           H
ATOM   1813  OG1 THR A 700      26.910  49.430  54.070  1.00  0.00           O
ATOM   1814  HG1 THR A 700      26.370  49.120  54.790  1.00  0.00           H
ATOM   1815  CG2 THR A 700      28.320  49.010  52.120  1.00  0.00           C
ATOM   1816 HG21 THR A 700      29.210  49.250  52.740  1.00  0.00           H
ATOM   1817 HG22 THR A 700      27.970  49.940  51.610  1.00  0.00           H
ATOM   1818 HG23 THR A 700      28.620  48.300  51.330  1.00  0.00           H
ATOM   1819  C   THR A 700      26.240  47.180  51.190  1.00  0.00           C
ATOM   1820  O   THR A 700      26.500  47.340  49.980  1.00  0.00           O
ATOM   1821  N   SER A 701      26.160  45.910  51.640  1.00  0.00           N
ATOM   1822  HN  SER A 701      25.900  45.780  52.590  1.00  0.00           H
ATOM   1823  CA  SER A 701      26.160  44.690  50.830  1.00  0.00           C
ATOM   1824  HA  SER A 701      27.060  44.700  50.240  1.00  0.00           H
ATOM   1825  CB  SER A 701      26.330  43.340  51.570  1.00  0.00           C
ATOM   1826  HB1 SER A 701      27.420  43.170  51.630  1.00  0.00           H
ATOM   1827  HB2 SER A 701      25.910  42.430  51.090  1.00  0.00           H
ATOM   1828  OG  SER A 701      25.780  43.320  52.930  1.00  0.00           O
ATOM   1829  HG1 SER A 701      26.220  43.920  53.530  1.00  0.00           H
ATOM   1830  C   SER A 701      25.100  44.570  49.710  1.00  0.00           C
ATOM   1831  O   SER A 701      25.400  44.210  48.570  1.00  0.00           O
ATOM   1832  N   PHE A 702      23.830  44.820  50.000  1.00  0.00           N
ATOM   1833  HN  PHE A 702      23.590  44.850  50.970  1.00  0.00           H
ATOM   1834  CA  PHE A 702      22.810  44.940  49.020  1.00  0.00           C
ATOM   1835  HA  PHE A 702      22.650  44.090  48.380  1.00  0.00           H
ATOM   1836  CB  PHE A 702      21.500  45.150  49.790  1.00  0.00           C
ATOM   1837  HB1 PHE A 702      21.580  46.090  50.370  1.00  0.00           H
ATOM   1838  HB2 PHE A 702      21.470  44.280  50.500  1.00  0.00           H
ATOM   1839  CG  PHE A 702      20.200  45.150  49.030  1.00  0.00           C
ATOM   1840  CD1 PHE A 702      19.880  43.900  48.460  1.00  0.00           C
ATOM   1841  HD1 PHE A 702      20.490  43.010  48.540  1.00  0.00           H
ATOM   1842  CE1 PHE A 702      18.700  43.870  47.660  1.00  0.00           C
ATOM   1843  HE1 PHE A 702      18.420  42.890  47.310  1.00  0.00           H
ATOM   1844  CZ  PHE A 702      17.890  44.990  47.550  1.00  0.00           C
ATOM   1845  HZ  PHE A 702      16.920  44.910  47.070  1.00  0.00           H
ATOM   1846  CD2 PHE A 702      19.360  46.270  49.020  1.00  0.00           C
ATOM   1847  HD2 PHE A 702      19.660  47.170  49.550  1.00  0.00           H
ATOM   1848  CE2 PHE A 702      18.250  46.240  48.220  1.00  0.00           C
ATOM   1849  HE2 PHE A 702      17.580  47.070  48.110  1.00  0.00           H
ATOM   1850  C   PHE A 702      23.030  46.200  48.010  1.00  0.00           C
ATOM   1851  O   PHE A 702      22.870  46.140  46.800  1.00  0.00           O
ATOM   1852  N   LEU A 703      23.360  47.400  48.510  1.00  0.00           N
ATOM   1853  HN  LEU A 703      23.380  47.470  49.500  1.00  0.00           H
ATOM   1854  CA  LEU A 703      23.700  48.550  47.630  1.00  0.00           C
ATOM   1855  HA  LEU A 703      22.860  48.840  47.040  1.00  0.00           H
ATOM   1856  CB  LEU A 703      24.100  49.810  48.500  1.00  0.00           C
ATOM   1857  HB1 LEU A 703      24.470  50.620  47.850  1.00  0.00           H
ATOM   1858  HB2 LEU A 703      24.810  49.460  49.290  1.00  0.00           H
ATOM   1859  CG  LEU A 703      22.830  50.410  49.260  1.00  0.00           C
ATOM   1860  HG  LEU A 703      22.250  49.520  49.610  1.00  0.00           H
ATOM   1861  CD1 LEU A 703      23.180  51.290  50.440  1.00  0.00           C
ATOM   1862 HD11 LEU A 703      22.410  51.330  51.250  1.00  0.00           H
ATOM   1863 HD12 LEU A 703      23.520  52.310  50.130  1.00  0.00           H
ATOM   1864 HD13 LEU A 703      24.050  50.730  50.840  1.00  0.00           H
ATOM   1865  CD2 LEU A 703      21.950  51.210  48.280  1.00  0.00           C
ATOM   1866 HD21 LEU A 703      21.590  50.500  47.510  1.00  0.00           H
ATOM   1867 HD22 LEU A 703      22.520  51.970  47.730  1.00  0.00           H
ATOM   1868 HD23 LEU A 703      21.080  51.620  48.830  1.00  0.00           H
ATOM   1869  C   LEU A 703      24.840  48.270  46.660  1.00  0.00           C
ATOM   1870  O   LEU A 703      24.720  48.610  45.510  1.00  0.00           O
ATOM   1871  N   CYS A 704      25.860  47.550  47.110  1.00  0.00           N
ATOM   1872  HN  CYS A 704      26.020  47.200  48.030  1.00  0.00           H
ATOM   1873  CA  CYS A 704      26.910  47.000  46.270  1.00  0.00           C
ATOM   1874  HA  CYS A 704      27.350  47.850  45.790  1.00  0.00           H
ATOM   1875  CB  CYS A 704      28.100  46.270  47.030  1.00  0.00           C
ATOM   1876  HB1 CYS A 704      28.850  45.720  46.420  1.00  0.00           H
ATOM   1877  HB2 CYS A 704      27.830  45.510  47.790  1.00  0.00           H
ATOM   1878  SG  CYS A 704      28.950  47.580  47.970  1.00  0.00           S
ATOM   1879  HG1 CYS A 704      28.250  47.540  49.100  1.00  0.00           H
ATOM   1880  C   CYS A 704      26.480  46.050  45.180  1.00  0.00           C
ATOM   1881  O   CYS A 704      26.900  46.180  44.040  1.00  0.00           O
ATOM   1882  N   ILE A 705      25.620  45.080  45.440  1.00  0.00           N
ATOM   1883  HN  ILE A 705      25.300  44.780  46.340  1.00  0.00           H
ATOM   1884  CA  ILE A 705      25.080  44.150  44.460  1.00  0.00           C
ATOM   1885  HA  ILE A 705      25.840  43.750  43.810  1.00  0.00           H
ATOM   1886  CB  ILE A 705      24.420  42.850  45.070  1.00  0.00           C
ATOM   1887  HB  ILE A 705      23.700  43.220  45.830  1.00  0.00           H
ATOM   1888  CG2 ILE A 705      23.750  42.080  43.990  1.00  0.00           C
ATOM   1889 HG21 ILE A 705      22.850  42.540  43.550  1.00  0.00           H
ATOM   1890 HG22 ILE A 705      23.210  41.250  44.480  1.00  0.00           H
ATOM   1891 HG23 ILE A 705      24.500  41.730  43.240  1.00  0.00           H
ATOM   1892  CG1 ILE A 705      25.410  42.100  45.890  1.00  0.00           C
ATOM   1893 HG11 ILE A 705      25.980  42.900  46.430  1.00  0.00           H
ATOM   1894 HG12 ILE A 705      26.000  41.510  45.150  1.00  0.00           H
ATOM   1895  CD  ILE A 705      24.750  41.310  47.000  1.00  0.00           C
ATOM   1896  HD1 ILE A 705      24.260  40.410  46.560  1.00  0.00           H
ATOM   1897  HD2 ILE A 705      24.120  41.940  47.660  1.00  0.00           H
ATOM   1898  HD3 ILE A 705      25.560  41.020  47.700  1.00  0.00           H
ATOM   1899  C   ILE A 705      24.120  44.850  43.500  1.00  0.00           C
ATOM   1900  O   ILE A 705      24.310  44.700  42.320  1.00  0.00           O
ATOM   1901  N   VAL A 706      23.200  45.680  43.960  1.00  0.00           N
ATOM   1902  HN  VAL A 706      23.080  45.780  44.950  1.00  0.00           H
ATOM   1903  CA  VAL A 706      22.410  46.630  43.230  1.00  0.00           C
ATOM   1904  HA  VAL A 706      21.760  46.160  42.510  1.00  0.00           H
ATOM   1905  CB  VAL A 706      21.590  47.570  44.150  1.00  0.00           C
ATOM   1906  HB  VAL A 706      22.300  47.900  44.940  1.00  0.00           H
ATOM   1907  CG1 VAL A 706      21.020  48.880  43.520  1.00  0.00           C
ATOM   1908 HG11 VAL A 706      20.210  49.280  44.170  1.00  0.00           H
ATOM   1909 HG12 VAL A 706      20.640  48.470  42.570  1.00  0.00           H
ATOM   1910 HG13 VAL A 706      21.790  49.630  43.210  1.00  0.00           H
ATOM   1911  CG2 VAL A 706      20.540  46.670  44.740  1.00  0.00           C
ATOM   1912 HG21 VAL A 706      20.010  47.230  45.540  1.00  0.00           H
ATOM   1913 HG22 VAL A 706      21.000  45.750  45.150  1.00  0.00           H
ATOM   1914 HG23 VAL A 706      19.740  46.390  44.030  1.00  0.00           H
ATOM   1915  C   VAL A 706      23.330  47.520  42.340  1.00  0.00           C
ATOM   1916  O   VAL A 706      22.960  47.720  41.160  1.00  0.00           O
ATOM   1917  N   LEU A 707      24.510  48.120  42.700  1.00  0.00           N
ATOM   1918  HN  LEU A 707      24.790  48.090  43.660  1.00  0.00           H
ATOM   1919  CA  LEU A 707      25.400  48.880  41.870  1.00  0.00           C
ATOM   1920  HA  LEU A 707      24.890  49.670  41.330  1.00  0.00           H
ATOM   1921  CB  LEU A 707      26.500  49.420  42.830  1.00  0.00           C
ATOM   1922  HB1 LEU A 707      27.050  48.590  43.320  1.00  0.00           H
ATOM   1923  HB2 LEU A 707      26.010  49.890  43.720  1.00  0.00           H
ATOM   1924  CG  LEU A 707      27.530  50.480  42.290  1.00  0.00           C
ATOM   1925  HG  LEU A 707      28.010  50.000  41.410  1.00  0.00           H
ATOM   1926  CD1 LEU A 707      26.870  51.720  41.800  1.00  0.00           C
ATOM   1927 HD11 LEU A 707      26.180  51.520  40.950  1.00  0.00           H
ATOM   1928 HD12 LEU A 707      27.710  52.380  41.450  1.00  0.00           H
ATOM   1929 HD13 LEU A 707      26.310  52.220  42.620  1.00  0.00           H
ATOM   1930  CD2 LEU A 707      28.550  50.770  43.350  1.00  0.00           C
ATOM   1931 HD21 LEU A 707      28.020  51.160  44.250  1.00  0.00           H
ATOM   1932 HD22 LEU A 707      29.280  51.560  43.070  1.00  0.00           H
ATOM   1933 HD23 LEU A 707      29.100  49.830  43.530  1.00  0.00           H
ATOM   1934  C   LEU A 707      26.000  48.070  40.740  1.00  0.00           C
ATOM   1935  O   LEU A 707      26.090  48.540  39.610  1.00  0.00           O
ATOM   1936  N   VAL A 708      26.330  46.820  40.970  1.00  0.00           N
ATOM   1937  HN  VAL A 708      26.100  46.370  41.830  1.00  0.00           H
ATOM   1938  CA  VAL A 708      26.650  46.030  39.840  1.00  0.00           C
ATOM   1939  HA  VAL A 708      27.450  46.540  39.330  1.00  0.00           H
ATOM   1940  CB  VAL A 708      27.160  44.630  40.250  1.00  0.00           C
ATOM   1941  HB  VAL A 708      26.420  44.040  40.810  1.00  0.00           H
ATOM   1942  CG1 VAL A 708      27.630  43.860  39.010  1.00  0.00           C
ATOM   1943 HG11 VAL A 708      26.760  43.690  38.340  1.00  0.00           H
ATOM   1944 HG12 VAL A 708      27.980  42.860  39.340  1.00  0.00           H
ATOM   1945 HG13 VAL A 708      28.460  44.350  38.450  1.00  0.00           H
ATOM   1946  CG2 VAL A 708      28.330  44.750  41.300  1.00  0.00           C
ATOM   1947 HG21 VAL A 708      28.180  45.670  41.910  1.00  0.00           H
ATOM   1948 HG22 VAL A 708      29.330  44.930  40.830  1.00  0.00           H
ATOM   1949 HG23 VAL A 708      28.340  43.880  41.980  1.00  0.00           H
ATOM   1950  C   VAL A 708      25.470  45.840  38.950  1.00  0.00           C
ATOM   1951  O   VAL A 708      25.570  45.970  37.730  1.00  0.00           O
ATOM   1952  N   ALA A 709      24.330  45.580  39.490  1.00  0.00           N
ATOM   1953  HN  ALA A 709      24.220  45.580  40.480  1.00  0.00           H
ATOM   1954  CA  ALA A 709      23.080  45.290  38.730  1.00  0.00           C
ATOM   1955  HA  ALA A 709      23.220  44.540  37.950  1.00  0.00           H
ATOM   1956  CB  ALA A 709      22.010  44.850  39.700  1.00  0.00           C
ATOM   1957  HB1 ALA A 709      21.770  45.560  40.510  1.00  0.00           H
ATOM   1958  HB2 ALA A 709      22.180  43.790  40.030  1.00  0.00           H
ATOM   1959  HB3 ALA A 709      21.010  44.750  39.210  1.00  0.00           H
ATOM   1960  C   ALA A 709      22.600  46.490  37.830  1.00  0.00           C
ATOM   1961  O   ALA A 709      22.140  46.380  36.690  1.00  0.00           O
ATOM   1962  N   THR A 710      22.670  47.700  38.400  1.00  0.00           N
ATOM   1963  HN  THR A 710      23.020  47.870  39.310  1.00  0.00           H
ATOM   1964  CA  THR A 710      22.310  48.970  37.740  1.00  0.00           C
ATOM   1965  HA  THR A 710      21.550  48.690  37.030  1.00  0.00           H
ATOM   1966  CB  THR A 710      21.740  50.100  38.570  1.00  0.00           C
ATOM   1967  HB  THR A 710      21.500  50.930  37.860  1.00  0.00           H
ATOM   1968  OG1 THR A 710      22.700  50.420  39.660  1.00  0.00           O
ATOM   1969  HG1 THR A 710      22.610  49.590  40.140  1.00  0.00           H
ATOM   1970  CG2 THR A 710      20.530  49.510  39.270  1.00  0.00           C
ATOM   1971 HG21 THR A 710      19.840  50.230  39.750  1.00  0.00           H
ATOM   1972 HG22 THR A 710      20.710  48.660  39.950  1.00  0.00           H
ATOM   1973 HG23 THR A 710      19.900  49.080  38.460  1.00  0.00           H
ATOM   1974  C   THR A 710      23.470  49.530  36.860  1.00  0.00           C
ATOM   1975  O   THR A 710      23.330  50.540  36.120  1.00  0.00           O
ATOM   1976  N   ASP A 711      24.680  48.850  36.860  1.00  0.00           N
ATOM   1977  HN  ASP A 711      24.920  48.210  37.590  1.00  0.00           H
ATOM   1978  CA  ASP A 711      25.720  48.950  35.880  1.00  0.00           C
ATOM   1979  HA  ASP A 711      26.340  48.100  36.150  1.00  0.00           H
ATOM   1980  CB  ASP A 711      25.200  48.670  34.450  1.00  0.00           C
ATOM   1981  HB1 ASP A 711      24.480  49.510  34.320  1.00  0.00           H
ATOM   1982  HB2 ASP A 711      24.720  47.690  34.210  1.00  0.00           H
ATOM   1983  CG  ASP A 711      26.240  48.790  33.340  1.00  0.00           C
ATOM   1984  OD1 ASP A 711      27.390  48.510  33.620  1.00  0.00           O
ATOM   1985  OD2 ASP A 711      25.750  48.890  32.170  1.00  0.00           O
ATOM   1986  C   ASP A 711      26.500  50.230  36.080  1.00  0.00           C
ATOM   1987  O   ASP A 711      26.200  51.310  35.530  1.00  0.00           O
ATOM   1988  N   ALA A 712      27.650  50.030  36.800  1.00  0.00           N
ATOM   1989  HN  ALA A 712      27.960  49.090  36.870  1.00  0.00           H
ATOM   1990  CA  ALA A 712      28.680  50.950  37.100  1.00  0.00           C
ATOM   1991  HA  ALA A 712      28.220  51.920  37.010  1.00  0.00           H
ATOM   1992  CB  ALA A 712      29.310  50.880  38.550  1.00  0.00           C
ATOM   1993  HB1 ALA A 712      29.750  49.900  38.820  1.00  0.00           H
ATOM   1994  HB2 ALA A 712      28.390  51.070  39.170  1.00  0.00           H
ATOM   1995  HB3 ALA A 712      30.080  51.640  38.770  1.00  0.00           H
ATOM   1996  C   ALA A 712      29.900  50.810  36.160  1.00  0.00           C
ATOM   1997  O   ALA A 712      31.010  51.310  36.370  1.00  0.00           O
ATOM   1998  N   SER A 713      29.810  50.090  35.010  1.00  0.00           N
ATOM   1999  HN  SER A 713      28.940  49.690  34.740  1.00  0.00           H
ATOM   2000  CA  SER A 713      31.090  49.780  34.280  1.00  0.00           C
ATOM   2001  HA  SER A 713      31.920  49.770  34.980  1.00  0.00           H
ATOM   2002  CB  SER A 713      31.110  48.490  33.360  1.00  0.00           C
ATOM   2003  HB1 SER A 713      31.110  47.580  34.010  1.00  0.00           H
ATOM   2004  HB2 SER A 713      31.990  48.370  32.690  1.00  0.00           H
ATOM   2005  OG  SER A 713      29.960  48.360  32.470  1.00  0.00           O
ATOM   2006  HG1 SER A 713      29.170  48.330  33.020  1.00  0.00           H
ATOM   2007  C   SER A 713      31.540  50.830  33.280  1.00  0.00           C
ATOM   2008  O   SER A 713      32.780  50.990  33.150  1.00  0.00           O
ATOM   2009  N   SER A 714      30.660  51.630  32.680  1.00  0.00           N
ATOM   2010  HN  SER A 714      29.780  51.770  33.110  1.00  0.00           H
ATOM   2011  CA  SER A 714      31.070  52.760  31.810  1.00  0.00           C
ATOM   2012  HA  SER A 714      31.890  52.480  31.180  1.00  0.00           H
ATOM   2013  CB  SER A 714      29.950  53.230  30.870  1.00  0.00           C
ATOM   2014  HB1 SER A 714      29.310  53.930  31.450  1.00  0.00           H
ATOM   2015  HB2 SER A 714      29.450  52.360  30.400  1.00  0.00           H
ATOM   2016  OG  SER A 714      30.470  54.030  29.840  1.00  0.00           O
ATOM   2017  HG1 SER A 714      30.740  53.340  29.230  1.00  0.00           H
ATOM   2018  C   SER A 714      31.690  53.890  32.620  1.00  0.00           C
ATOM   2019  O   SER A 714      32.550  54.640  32.140  1.00  0.00           O
ATOM   2020  N   LEU A 715      31.190  54.070  33.880  1.00  0.00           N
ATOM   2021  HN  LEU A 715      30.440  53.620  34.340  1.00  0.00           H
ATOM   2022  CA  LEU A 715      31.960  54.830  34.860  1.00  0.00           C
ATOM   2023  HA  LEU A 715      31.880  55.870  34.580  1.00  0.00           H
ATOM   2024  CB  LEU A 715      31.340  54.650  36.290  1.00  0.00           C
ATOM   2025  HB1 LEU A 715      32.020  55.020  37.100  1.00  0.00           H
ATOM   2026  HB2 LEU A 715      31.000  53.610  36.400  1.00  0.00           H
ATOM   2027  CG  LEU A 715      30.150  55.560  36.590  1.00  0.00           C
ATOM   2028  HG  LEU A 715      30.380  56.650  36.490  1.00  0.00           H
ATOM   2029  CD1 LEU A 715      28.970  55.350  35.560  1.00  0.00           C
ATOM   2030 HD11 LEU A 715      28.030  55.920  35.740  1.00  0.00           H
ATOM   2031 HD12 LEU A 715      28.700  54.280  35.680  1.00  0.00           H
ATOM   2032 HD13 LEU A 715      29.240  55.640  34.530  1.00  0.00           H
ATOM   2033  CD2 LEU A 715      29.740  55.280  38.020  1.00  0.00           C
ATOM   2034 HD21 LEU A 715      28.970  55.970  38.430  1.00  0.00           H
ATOM   2035 HD22 LEU A 715      30.640  55.480  38.630  1.00  0.00           H
ATOM   2036 HD23 LEU A 715      29.300  54.290  38.300  1.00  0.00           H
ATOM   2037  C   LEU A 715      33.430  54.430  35.100  1.00  0.00           C
ATOM   2038  O   LEU A 715      34.320  55.270  35.130  1.00  0.00           O
ATOM   2039  N   VAL A 716      33.770  53.100  35.100  1.00  0.00           N
ATOM   2040  HN  VAL A 716      33.070  52.400  35.090  1.00  0.00           H
ATOM   2041  CA  VAL A 716      35.170  52.680  35.310  1.00  0.00           C
ATOM   2042  HA  VAL A 716      35.510  53.340  36.100  1.00  0.00           H
ATOM   2043  CB  VAL A 716      35.310  51.360  36.100  1.00  0.00           C
ATOM   2044  HB  VAL A 716      34.870  50.560  35.470  1.00  0.00           H
ATOM   2045  CG1 VAL A 716      36.800  51.000  36.380  1.00  0.00           C
ATOM   2046 HG11 VAL A 716      36.820  50.090  37.020  1.00  0.00           H
ATOM   2047 HG12 VAL A 716      37.300  51.860  36.860  1.00  0.00           H
ATOM   2048 HG13 VAL A 716      37.270  50.840  35.390  1.00  0.00           H
ATOM   2049  CG2 VAL A 716      34.520  51.420  37.360  1.00  0.00           C
ATOM   2050 HG21 VAL A 716      34.820  50.500  37.900  1.00  0.00           H
ATOM   2051 HG22 VAL A 716      33.430  51.460  37.180  1.00  0.00           H
ATOM   2052 HG23 VAL A 716      34.810  52.340  37.920  1.00  0.00           H
ATOM   2053  C   VAL A 716      36.150  52.790  34.080  1.00  0.00           C
ATOM   2054  O   VAL A 716      37.330  53.040  34.170  1.00  0.00           O
ATOM   2055  N   CYS A 717      35.590  52.690  32.840  1.00  0.00           N
ATOM   2056  HN  CYS A 717      34.680  52.320  32.730  1.00  0.00           H
ATOM   2057  CA  CYS A 717      36.260  52.900  31.550  1.00  0.00           C
ATOM   2058  HA  CYS A 717      36.990  52.120  31.400  1.00  0.00           H
ATOM   2059  CB  CYS A 717      35.250  52.790  30.460  1.00  0.00           C
ATOM   2060  HB1 CYS A 717      35.800  52.970  29.520  1.00  0.00           H
ATOM   2061  HB2 CYS A 717      34.490  53.610  30.530  1.00  0.00           H
ATOM   2062  SG  CYS A 717      34.420  51.210  30.260  1.00  0.00           S
ATOM   2063  HG1 CYS A 717      33.880  51.190  31.470  1.00  0.00           H
ATOM   2064  C   CYS A 717      36.900  54.220  31.420  1.00  0.00           C
ATOM   2065  O   CYS A 717      37.990  54.240  30.890  1.00  0.00           O
ATOM   2066  N   TYR A 718      36.330  55.290  31.940  1.00  0.00           N
ATOM   2067  HN  TYR A 718      35.470  55.130  32.410  1.00  0.00           H
ATOM   2068  CA  TYR A 718      36.840  56.640  31.840  1.00  0.00           C
ATOM   2069  HA  TYR A 718      37.640  56.640  31.100  1.00  0.00           H
ATOM   2070  CB  TYR A 718      35.810  57.570  31.310  1.00  0.00           C
ATOM   2071  HB1 TYR A 718      36.320  58.550  31.160  1.00  0.00           H
ATOM   2072  HB2 TYR A 718      34.960  57.650  32.020  1.00  0.00           H
ATOM   2073  CG  TYR A 718      35.380  57.100  29.900  1.00  0.00           C
ATOM   2074  CD1 TYR A 718      34.290  56.260  29.750  1.00  0.00           C
ATOM   2075  HD1 TYR A 718      33.690  56.060  30.630  1.00  0.00           H
ATOM   2076  CE1 TYR A 718      33.830  55.830  28.500  1.00  0.00           C
ATOM   2077  HE1 TYR A 718      32.960  55.210  28.310  1.00  0.00           H
ATOM   2078  CZ  TYR A 718      34.550  56.250  27.380  1.00  0.00           C
ATOM   2079  OH  TYR A 718      34.240  55.700  26.160  1.00  0.00           O
ATOM   2080  HH  TYR A 718      33.750  54.880  26.210  1.00  0.00           H
ATOM   2081  CD2 TYR A 718      35.980  57.550  28.720  1.00  0.00           C
ATOM   2082  HD2 TYR A 718      36.760  58.310  28.810  1.00  0.00           H
ATOM   2083  CE2 TYR A 718      35.630  57.120  27.470  1.00  0.00           C
ATOM   2084  HE2 TYR A 718      36.220  57.430  26.620  1.00  0.00           H
ATOM   2085  C   TYR A 718      37.260  57.150  33.210  1.00  0.00           C
ATOM   2086  O   TYR A 718      36.730  58.160  33.640  1.00  0.00           O
ATOM   2087  N   ILE A 719      38.090  56.510  34.010  1.00  0.00           N
ATOM   2088  HN  ILE A 719      38.490  55.670  33.650  1.00  0.00           H
ATOM   2089  CA  ILE A 719      38.370  56.840  35.410  1.00  0.00           C
ATOM   2090  HA  ILE A 719      37.510  57.340  35.830  1.00  0.00           H
ATOM   2091  CB  ILE A 719      38.590  55.520  36.250  1.00  0.00           C
ATOM   2092  HB  ILE A 719      37.670  54.940  36.020  1.00  0.00           H
ATOM   2093  CG2 ILE A 719      39.710  54.720  35.600  1.00  0.00           C
ATOM   2094 HG21 ILE A 719      39.450  54.180  34.660  1.00  0.00           H
ATOM   2095 HG22 ILE A 719      39.930  53.850  36.250  1.00  0.00           H
ATOM   2096 HG23 ILE A 719      40.670  55.280  35.520  1.00  0.00           H
ATOM   2097  CG1 ILE A 719      38.740  55.750  37.770  1.00  0.00           C
ATOM   2098 HG11 ILE A 719      39.700  56.300  37.920  1.00  0.00           H
ATOM   2099 HG12 ILE A 719      39.020  54.750  38.180  1.00  0.00           H
ATOM   2100  CD  ILE A 719      37.590  56.540  38.470  1.00  0.00           C
ATOM   2101  HD1 ILE A 719      37.940  56.720  39.510  1.00  0.00           H
ATOM   2102  HD2 ILE A 719      36.720  55.850  38.370  1.00  0.00           H
ATOM   2103  HD3 ILE A 719      37.370  57.450  37.850  1.00  0.00           H
ATOM   2104  C   ILE A 719      39.500  57.840  35.550  1.00  0.00           C
ATOM   2105  O   ILE A 719      39.750  58.490  36.550  1.00  0.00           O
ATOM   2106  N   THR A 720      40.110  58.080  34.360  1.00  0.00           N
ATOM   2107  HN  THR A 720      39.650  57.710  33.540  1.00  0.00           H
ATOM   2108  CA  THR A 720      41.230  59.070  34.060  1.00  0.00           C
ATOM   2109  HA  THR A 720      41.270  59.170  33.000  1.00  0.00           H
ATOM   2110  CB  THR A 720      41.020  60.520  34.560  1.00  0.00           C
ATOM   2111  HB  THR A 720      41.840  61.080  34.070  1.00  0.00           H
ATOM   2112  OG1 THR A 720      41.180  60.870  35.950  1.00  0.00           O
ATOM   2113  HG1 THR A 720      40.630  60.200  36.340  1.00  0.00           H
ATOM   2114  CG2 THR A 720      39.790  61.060  34.030  1.00  0.00           C
ATOM   2115 HG21 THR A 720      39.650  62.110  34.350  1.00  0.00           H
ATOM   2116 HG22 THR A 720      38.950  60.550  34.530  1.00  0.00           H
ATOM   2117 HG23 THR A 720      39.630  61.120  32.930  1.00  0.00           H
ATOM   2118  C   THR A 720      42.630  58.620  34.440  1.00  0.00           C
ATOM   2119  O   THR A 720      42.980  58.320  35.610  1.00  0.00           O
ATOM   2120  N   ARG A 721      43.500  58.580  33.500  1.00  0.00           N
ATOM   2121  HN  ARG A 721      43.260  58.890  32.580  1.00  0.00           H
ATOM   2122  CA  ARG A 721      44.880  58.130  33.560  1.00  0.00           C
ATOM   2123  HA  ARG A 721      44.840  57.150  34.010  1.00  0.00           H
ATOM   2124  CB  ARG A 721      45.550  57.950  32.150  1.00  0.00           C
ATOM   2125  HB1 ARG A 721      46.530  57.470  32.290  1.00  0.00           H
ATOM   2126  HB2 ARG A 721      45.720  59.000  31.830  1.00  0.00           H
ATOM   2127  CG  ARG A 721      44.710  57.320  31.020  1.00  0.00           C
ATOM   2128  HG1 ARG A 721      44.500  58.010  30.170  1.00  0.00           H
ATOM   2129  HG2 ARG A 721      43.730  57.000  31.410  1.00  0.00           H
ATOM   2130  CD  ARG A 721      45.430  56.180  30.390  1.00  0.00           C
ATOM   2131  HD1 ARG A 721      46.440  56.360  29.940  1.00  0.00           H
ATOM   2132  HD2 ARG A 721      44.880  55.720  29.530  1.00  0.00           H
ATOM   2133  NE  ARG A 721      45.440  55.100  31.440  1.00  0.00           N
ATOM   2134  HE  ARG A 721      45.010  55.240  32.330  1.00  0.00           H
ATOM   2135  CZ  ARG A 721      45.770  53.890  31.120  1.00  0.00           C
ATOM   2136  NH1 ARG A 721      46.430  53.490  30.010  1.00  0.00           N
ATOM   2137 HH11 ARG A 721      47.080  52.730  30.140  1.00  0.00           H
ATOM   2138 HH12 ARG A 721      46.680  54.260  29.430  1.00  0.00           H
ATOM   2139  NH2 ARG A 721      45.320  52.970  31.970  1.00  0.00           N
ATOM   2140 HH21 ARG A 721      44.930  53.390  32.800  1.00  0.00           H
ATOM   2141 HH22 ARG A 721      45.340  52.030  31.670  1.00  0.00           H
ATOM   2142  C   ARG A 721      45.700  58.900  34.480  1.00  0.00           C
ATOM   2143  O   ARG A 721      46.600  58.340  35.050  1.00  0.00           O
ATOM   2144  N   PHE A 722      45.370  60.230  34.600  1.00  0.00           N
ATOM   2145  HN  PHE A 722      44.770  60.480  33.850  1.00  0.00           H
ATOM   2146  CA  PHE A 722      45.860  61.220  35.570  1.00  0.00           C
ATOM   2147  HA  PHE A 722      46.930  61.270  35.490  1.00  0.00           H
ATOM   2148  CB  PHE A 722      45.150  62.590  35.200  1.00  0.00           C
ATOM   2149  HB1 PHE A 722      44.060  62.420  35.230  1.00  0.00           H
ATOM   2150  HB2 PHE A 722      45.450  62.970  34.190  1.00  0.00           H
ATOM   2151  CG  PHE A 722      45.580  63.700  36.170  1.00  0.00           C
ATOM   2152  CD1 PHE A 722      46.810  64.490  36.020  1.00  0.00           C
ATOM   2153  HD1 PHE A 722      47.460  64.170  35.210  1.00  0.00           H
ATOM   2154  CE1 PHE A 722      47.200  65.360  36.980  1.00  0.00           C
ATOM   2155  HE1 PHE A 722      48.140  65.880  36.880  1.00  0.00           H
ATOM   2156  CZ  PHE A 722      46.330  65.610  38.090  1.00  0.00           C
ATOM   2157  HZ  PHE A 722      46.610  66.400  38.770  1.00  0.00           H
ATOM   2158  CD2 PHE A 722      44.720  63.990  37.240  1.00  0.00           C
ATOM   2159  HD2 PHE A 722      43.770  63.470  37.280  1.00  0.00           H
ATOM   2160  CE2 PHE A 722      45.180  64.890  38.200  1.00  0.00           C
ATOM   2161  HE2 PHE A 722      44.480  65.170  38.980  1.00  0.00           H
ATOM   2162  C   PHE A 722      45.730  60.850  36.990  1.00  0.00           C
ATOM   2163  O   PHE A 722      46.600  61.060  37.810  1.00  0.00           O
ATOM   2164  N   THR A 723      44.590  60.270  37.410  1.00  0.00           N
ATOM   2165  HN  THR A 723      43.810  60.280  36.790  1.00  0.00           H
ATOM   2166  CA  THR A 723      44.340  59.740  38.770  1.00  0.00           C
ATOM   2167  HA  THR A 723      44.820  60.410  39.450  1.00  0.00           H
ATOM   2168  CB  THR A 723      42.820  59.840  38.980  1.00  0.00           C
ATOM   2169  HB  THR A 723      42.250  59.220  38.260  1.00  0.00           H
ATOM   2170  OG1 THR A 723      42.370  61.180  38.760  1.00  0.00           O
ATOM   2171  HG1 THR A 723      42.150  61.100  37.830  1.00  0.00           H
ATOM   2172  CG2 THR A 723      42.480  59.450  40.470  1.00  0.00           C
ATOM   2173 HG21 THR A 723      41.390  59.480  40.640  1.00  0.00           H
ATOM   2174 HG22 THR A 723      42.830  60.150  41.270  1.00  0.00           H
ATOM   2175 HG23 THR A 723      42.930  58.470  40.750  1.00  0.00           H
ATOM   2176  C   THR A 723      44.950  58.400  39.020  1.00  0.00           C
ATOM   2177  O   THR A 723      45.310  58.070  40.140  1.00  0.00           O
ATOM   2178  N   GLU A 724      45.140  57.540  37.960  1.00  0.00           N
ATOM   2179  HN  GLU A 724      44.750  57.790  37.080  1.00  0.00           H
ATOM   2180  CA  GLU A 724      45.930  56.330  38.110  1.00  0.00           C
ATOM   2181  HA  GLU A 724      45.640  55.650  38.900  1.00  0.00           H
ATOM   2182  CB  GLU A 724      45.910  55.570  36.730  1.00  0.00           C
ATOM   2183  HB1 GLU A 724      46.520  54.640  36.830  1.00  0.00           H
ATOM   2184  HB2 GLU A 724      46.380  56.120  35.900  1.00  0.00           H
ATOM   2185  CG  GLU A 724      44.450  55.110  36.350  1.00  0.00           C
ATOM   2186  HG1 GLU A 724      43.770  55.980  36.170  1.00  0.00           H
ATOM   2187  HG2 GLU A 724      43.980  54.450  37.100  1.00  0.00           H
ATOM   2188  CD  GLU A 724      44.620  54.450  35.060  1.00  0.00           C
ATOM   2189  OE1 GLU A 724      44.160  54.960  33.980  1.00  0.00           O
ATOM   2190  OE2 GLU A 724      45.350  53.420  35.030  1.00  0.00           O
ATOM   2191  C   GLU A 724      47.330  56.550  38.380  1.00  0.00           C
ATOM   2192  O   GLU A 724      47.840  55.980  39.390  1.00  0.00           O
ATOM   2193  N   GLU A 725      47.950  57.510  37.620  1.00  0.00           N
ATOM   2194  HN  GLU A 725      47.430  57.930  36.880  1.00  0.00           H
ATOM   2195  CA  GLU A 725      49.340  57.800  37.900  1.00  0.00           C
ATOM   2196  HA  GLU A 725      49.840  56.890  37.600  1.00  0.00           H
ATOM   2197  CB  GLU A 725      49.950  59.020  37.020  1.00  0.00           C
ATOM   2198  HB1 GLU A 725      49.360  59.930  37.250  1.00  0.00           H
ATOM   2199  HB2 GLU A 725      49.720  58.880  35.930  1.00  0.00           H
ATOM   2200  CG  GLU A 725      51.480  59.280  37.230  1.00  0.00           C
ATOM   2201  HG1 GLU A 725      52.120  58.500  36.750  1.00  0.00           H
ATOM   2202  HG2 GLU A 725      51.870  59.160  38.270  1.00  0.00           H
ATOM   2203  CD  GLU A 725      51.980  60.630  36.680  1.00  0.00           C
ATOM   2204  OE1 GLU A 725      52.920  61.240  37.280  1.00  0.00           O
ATOM   2205  OE2 GLU A 725      51.380  61.140  35.710  1.00  0.00           O
ATOM   2206  C   GLU A 725      49.570  58.290  39.350  1.00  0.00           C
ATOM   2207  O   GLU A 725      50.510  57.860  40.050  1.00  0.00           O
ATOM   2208  N   ALA A 726      48.870  59.300  39.840  1.00  0.00           N
ATOM   2209  HN  ALA A 726      48.390  59.750  39.100  1.00  0.00           H
ATOM   2210  CA  ALA A 726      49.020  59.950  41.100  1.00  0.00           C
ATOM   2211  HA  ALA A 726      50.080  60.130  41.240  1.00  0.00           H
ATOM   2212  CB  ALA A 726      48.170  61.190  41.060  1.00  0.00           C
ATOM   2213  HB1 ALA A 726      48.150  61.770  42.010  1.00  0.00           H
ATOM   2214  HB2 ALA A 726      47.090  61.110  40.800  1.00  0.00           H
ATOM   2215  HB3 ALA A 726      48.520  61.920  40.310  1.00  0.00           H
ATOM   2216  C   ALA A 726      48.630  59.100  42.330  1.00  0.00           C
ATOM   2217  O   ALA A 726      49.360  59.060  43.290  1.00  0.00           O
ATOM   2218  N   PHE A 727      47.530  58.250  42.210  1.00  0.00           N
ATOM   2219  HN  PHE A 727      46.920  58.230  41.430  1.00  0.00           H
ATOM   2220  CA  PHE A 727      47.310  57.260  43.220  1.00  0.00           C
ATOM   2221  HA  PHE A 727      47.310  57.750  44.170  1.00  0.00           H
ATOM   2222  CB  PHE A 727      45.870  56.620  42.890  1.00  0.00           C
ATOM   2223  HB1 PHE A 727      45.990  55.790  42.160  1.00  0.00           H
ATOM   2224  HB2 PHE A 727      45.140  57.380  42.540  1.00  0.00           H
ATOM   2225  CG  PHE A 727      45.400  55.830  44.130  1.00  0.00           C
ATOM   2226  CD1 PHE A 727      45.800  54.510  44.420  1.00  0.00           C
ATOM   2227  HD1 PHE A 727      46.480  54.020  43.750  1.00  0.00           H
ATOM   2228  CE1 PHE A 727      45.530  53.980  45.660  1.00  0.00           C
ATOM   2229  HE1 PHE A 727      46.020  53.030  45.830  1.00  0.00           H
ATOM   2230  CZ  PHE A 727      44.780  54.580  46.640  1.00  0.00           C
ATOM   2231  HZ  PHE A 727      44.380  54.010  47.460  1.00  0.00           H
ATOM   2232  CD2 PHE A 727      44.660  56.570  45.110  1.00  0.00           C
ATOM   2233  HD2 PHE A 727      44.340  57.530  44.760  1.00  0.00           H
ATOM   2234  CE2 PHE A 727      44.300  55.920  46.340  1.00  0.00           C
ATOM   2235  HE2 PHE A 727      43.570  56.360  47.000  1.00  0.00           H
ATOM   2236  C   PHE A 727      48.320  56.170  43.300  1.00  0.00           C
ATOM   2237  O   PHE A 727      48.790  55.810  44.360  1.00  0.00           O
ATOM   2238  N   ALA A 728      48.840  55.620  42.190  1.00  0.00           N
ATOM   2239  HN  ALA A 728      48.520  55.750  41.250  1.00  0.00           H
ATOM   2240  CA  ALA A 728      49.860  54.590  42.180  1.00  0.00           C
ATOM   2241  HA  ALA A 728      49.530  53.840  42.890  1.00  0.00           H
ATOM   2242  CB  ALA A 728      49.990  54.040  40.720  1.00  0.00           C
ATOM   2243  HB1 ALA A 728      50.590  54.740  40.100  1.00  0.00           H
ATOM   2244  HB2 ALA A 728      49.000  53.880  40.250  1.00  0.00           H
ATOM   2245  HB3 ALA A 728      50.440  53.030  40.600  1.00  0.00           H
ATOM   2246  C   ALA A 728      51.240  55.010  42.790  1.00  0.00           C
ATOM   2247  O   ALA A 728      51.930  54.300  43.540  1.00  0.00           O
ATOM   2248  N   ALA A 729      51.610  56.270  42.590  1.00  0.00           N
ATOM   2249  HN  ALA A 729      51.000  56.830  42.040  1.00  0.00           H
ATOM   2250  CA  ALA A 729      52.840  56.820  43.140  1.00  0.00           C
ATOM   2251  HA  ALA A 729      53.590  56.050  43.080  1.00  0.00           H
ATOM   2252  CB  ALA A 729      53.320  58.110  42.410  1.00  0.00           C
ATOM   2253  HB1 ALA A 729      52.370  58.660  42.210  1.00  0.00           H
ATOM   2254  HB2 ALA A 729      53.840  57.920  41.450  1.00  0.00           H
ATOM   2255  HB3 ALA A 729      54.070  58.670  43.010  1.00  0.00           H
ATOM   2256  C   ALA A 729      52.650  57.240  44.650  1.00  0.00           C
ATOM   2257  O   ALA A 729      53.530  56.940  45.480  1.00  0.00           O
ATOM   2258  N   LEU A 730      51.470  57.790  45.050  1.00  0.00           N
ATOM   2259  HN  LEU A 730      50.700  57.900  44.420  1.00  0.00           H
ATOM   2260  CA  LEU A 730      51.190  58.290  46.450  1.00  0.00           C
ATOM   2261  HA  LEU A 730      52.000  58.920  46.810  1.00  0.00           H
ATOM   2262  CB  LEU A 730      49.820  59.110  46.530  1.00  0.00           C
ATOM   2263  HB1 LEU A 730      49.020  58.510  46.040  1.00  0.00           H
ATOM   2264  HB2 LEU A 730      49.910  60.010  45.890  1.00  0.00           H
ATOM   2265  CG  LEU A 730      49.350  59.430  47.970  1.00  0.00           C
ATOM   2266  HG  LEU A 730      49.510  58.620  48.700  1.00  0.00           H
ATOM   2267  CD1 LEU A 730      50.070  60.710  48.500  1.00  0.00           C
ATOM   2268 HD11 LEU A 730      50.160  61.390  47.630  1.00  0.00           H
ATOM   2269 HD12 LEU A 730      51.140  60.610  48.800  1.00  0.00           H
ATOM   2270 HD13 LEU A 730      49.460  61.120  49.330  1.00  0.00           H
ATOM   2271  CD2 LEU A 730      47.850  59.590  47.980  1.00  0.00           C
ATOM   2272 HD21 LEU A 730      47.510  60.080  48.920  1.00  0.00           H
ATOM   2273 HD22 LEU A 730      47.410  58.580  47.900  1.00  0.00           H
ATOM   2274 HD23 LEU A 730      47.470  60.270  47.190  1.00  0.00           H
ATOM   2275  C   LEU A 730      51.230  57.110  47.470  1.00  0.00           C
ATOM   2276  O   LEU A 730      51.830  57.340  48.560  1.00  0.00           O
ATOM   2277  N   ILE A 731      50.530  55.940  47.180  1.00  0.00           N
ATOM   2278  HN  ILE A 731      49.950  55.890  46.370  1.00  0.00           H
ATOM   2279  CA  ILE A 731      50.290  54.890  48.100  1.00  0.00           C
ATOM   2280  HA  ILE A 731      50.010  55.390  49.010  1.00  0.00           H
ATOM   2281  CB  ILE A 731      49.210  53.930  47.660  1.00  0.00           C
ATOM   2282  HB  ILE A 731      48.250  54.490  47.560  1.00  0.00           H
ATOM   2283  CG2 ILE A 731      49.570  53.270  46.350  1.00  0.00           C
ATOM   2284 HG21 ILE A 731      49.630  54.010  45.530  1.00  0.00           H
ATOM   2285 HG22 ILE A 731      48.700  52.630  46.090  1.00  0.00           H
ATOM   2286 HG23 ILE A 731      50.410  52.540  46.400  1.00  0.00           H
ATOM   2287  CG1 ILE A 731      48.880  52.940  48.720  1.00  0.00           C
ATOM   2288 HG11 ILE A 731      49.740  52.370  49.130  1.00  0.00           H
ATOM   2289 HG12 ILE A 731      48.210  52.180  48.260  1.00  0.00           H
ATOM   2290  CD  ILE A 731      48.140  53.570  49.920  1.00  0.00           C
ATOM   2291  HD1 ILE A 731      48.650  54.470  50.310  1.00  0.00           H
ATOM   2292  HD2 ILE A 731      48.060  52.800  50.720  1.00  0.00           H
ATOM   2293  HD3 ILE A 731      47.120  53.940  49.680  1.00  0.00           H
ATOM   2294  C   ILE A 731      51.610  54.240  48.430  1.00  0.00           C
ATOM   2295  O   ILE A 731      51.900  53.860  49.540  1.00  0.00           O
ATOM   2296  N   CYS A 732      52.540  54.300  47.490  1.00  0.00           N
ATOM   2297  HN  CYS A 732      52.160  54.530  46.590  1.00  0.00           H
ATOM   2298  CA  CYS A 732      53.840  53.710  47.650  1.00  0.00           C
ATOM   2299  HA  CYS A 732      53.790  52.730  48.110  1.00  0.00           H
ATOM   2300  CB  CYS A 732      54.470  53.500  46.250  1.00  0.00           C
ATOM   2301  HB1 CYS A 732      55.570  53.380  46.330  1.00  0.00           H
ATOM   2302  HB2 CYS A 732      54.290  54.470  45.730  1.00  0.00           H
ATOM   2303  SG  CYS A 732      53.590  52.140  45.280  1.00  0.00           S
ATOM   2304  HG1 CYS A 732      52.750  52.910  44.600  1.00  0.00           H
ATOM   2305  C   CYS A 732      54.820  54.530  48.580  1.00  0.00           C
ATOM   2306  O   CYS A 732      55.610  53.890  49.280  1.00  0.00           O
ATOM   2307  N   ILE A 733      54.800  55.910  48.540  1.00  0.00           N
ATOM   2308  HN  ILE A 733      54.160  56.320  47.890  1.00  0.00           H
ATOM   2309  CA  ILE A 733      55.410  56.810  49.450  1.00  0.00           C
ATOM   2310  HA  ILE A 733      56.430  56.460  49.590  1.00  0.00           H
ATOM   2311  CB  ILE A 733      55.490  58.250  48.980  1.00  0.00           C
ATOM   2312  HB  ILE A 733      54.420  58.480  48.800  1.00  0.00           H
ATOM   2313  CG2 ILE A 733      56.080  59.280  49.980  1.00  0.00           C
ATOM   2314 HG21 ILE A 733      57.160  59.130  50.190  1.00  0.00           H
ATOM   2315 HG22 ILE A 733      55.520  59.470  50.920  1.00  0.00           H
ATOM   2316 HG23 ILE A 733      56.220  60.260  49.470  1.00  0.00           H
ATOM   2317  CG1 ILE A 733      56.230  58.240  47.650  1.00  0.00           C
ATOM   2318 HG11 ILE A 733      56.340  59.300  47.350  1.00  0.00           H
ATOM   2319 HG12 ILE A 733      55.560  57.800  46.880  1.00  0.00           H
ATOM   2320  CD  ILE A 733      57.580  57.530  47.670  1.00  0.00           C
ATOM   2321  HD1 ILE A 733      58.120  57.530  46.710  1.00  0.00           H
ATOM   2322  HD2 ILE A 733      57.540  56.430  47.850  1.00  0.00           H
ATOM   2323  HD3 ILE A 733      58.330  58.100  48.280  1.00  0.00           H
ATOM   2324  C   ILE A 733      54.790  56.730  50.780  1.00  0.00           C
ATOM   2325  O   ILE A 733      55.390  56.720  51.860  1.00  0.00           O
ATOM   2326  N   ILE A 734      53.440  56.580  50.860  1.00  0.00           N
ATOM   2327  HN  ILE A 734      52.900  56.800  50.050  1.00  0.00           H
ATOM   2328  CA  ILE A 734      52.670  56.370  52.080  1.00  0.00           C
ATOM   2329  HA  ILE A 734      53.000  57.080  52.810  1.00  0.00           H
ATOM   2330  CB  ILE A 734      51.130  56.370  51.770  1.00  0.00           C
ATOM   2331  HB  ILE A 734      51.030  55.750  50.860  1.00  0.00           H
ATOM   2332  CG2 ILE A 734      50.210  55.640  52.830  1.00  0.00           C
ATOM   2333 HG21 ILE A 734      50.440  54.550  52.770  1.00  0.00           H
ATOM   2334 HG22 ILE A 734      49.160  55.740  52.490  1.00  0.00           H
ATOM   2335 HG23 ILE A 734      50.350  56.030  53.860  1.00  0.00           H
ATOM   2336  CG1 ILE A 734      50.710  57.850  51.610  1.00  0.00           C
ATOM   2337 HG11 ILE A 734      49.780  57.660  51.050  1.00  0.00           H
ATOM   2338 HG12 ILE A 734      51.380  58.460  50.970  1.00  0.00           H
ATOM   2339  CD  ILE A 734      50.470  58.690  52.930  1.00  0.00           C
ATOM   2340  HD1 ILE A 734      49.870  58.200  53.730  1.00  0.00           H
ATOM   2341  HD2 ILE A 734      50.080  59.700  52.690  1.00  0.00           H
ATOM   2342  HD3 ILE A 734      51.390  58.880  53.530  1.00  0.00           H
ATOM   2343  C   ILE A 734      53.050  55.110  52.720  1.00  0.00           C
ATOM   2344  O   ILE A 734      53.260  54.950  53.940  1.00  0.00           O
ATOM   2345  N   PHE A 735      53.300  53.960  51.910  1.00  0.00           N
ATOM   2346  HN  PHE A 735      53.040  53.980  50.940  1.00  0.00           H
ATOM   2347  CA  PHE A 735      53.730  52.640  52.410  1.00  0.00           C
ATOM   2348  HA  PHE A 735      53.070  52.350  53.230  1.00  0.00           H
ATOM   2349  CB  PHE A 735      53.620  51.620  51.320  1.00  0.00           C
ATOM   2350  HB1 PHE A 735      54.520  51.710  50.680  1.00  0.00           H
ATOM   2351  HB2 PHE A 735      52.730  51.860  50.690  1.00  0.00           H
ATOM   2352  CG  PHE A 735      53.510  50.210  51.780  1.00  0.00           C
ATOM   2353  CD1 PHE A 735      52.230  49.640  51.770  1.00  0.00           C
ATOM   2354  HD1 PHE A 735      51.340  50.080  51.340  1.00  0.00           H
ATOM   2355  CE1 PHE A 735      52.090  48.310  52.250  1.00  0.00           C
ATOM   2356  HE1 PHE A 735      51.100  47.870  52.270  1.00  0.00           H
ATOM   2357  CZ  PHE A 735      53.220  47.530  52.520  1.00  0.00           C
ATOM   2358  HZ  PHE A 735      53.100  46.450  52.500  1.00  0.00           H
ATOM   2359  CD2 PHE A 735      54.650  49.480  52.170  1.00  0.00           C
ATOM   2360  HD2 PHE A 735      55.640  49.910  52.240  1.00  0.00           H
ATOM   2361  CE2 PHE A 735      54.500  48.120  52.420  1.00  0.00           C
ATOM   2362  HE2 PHE A 735      55.370  47.500  52.620  1.00  0.00           H
ATOM   2363  C   PHE A 735      55.140  52.740  52.980  1.00  0.00           C
ATOM   2364  O   PHE A 735      55.400  52.110  54.040  1.00  0.00           O
ATOM   2365  N   ILE A 736      56.090  53.440  52.310  1.00  0.00           N
ATOM   2366  HN  ILE A 736      55.880  53.920  51.460  1.00  0.00           H
ATOM   2367  CA  ILE A 736      57.430  53.660  52.810  1.00  0.00           C
ATOM   2368  HA  ILE A 736      57.850  52.660  52.900  1.00  0.00           H
ATOM   2369  CB  ILE A 736      58.340  54.370  51.760  1.00  0.00           C
ATOM   2370  HB  ILE A 736      57.740  55.220  51.380  1.00  0.00           H
ATOM   2371  CG2 ILE A 736      59.590  54.940  52.410  1.00  0.00           C
ATOM   2372 HG21 ILE A 736      60.050  54.090  52.950  1.00  0.00           H
ATOM   2373 HG22 ILE A 736      59.310  55.750  53.130  1.00  0.00           H
ATOM   2374 HG23 ILE A 736      60.270  55.220  51.580  1.00  0.00           H
ATOM   2375  CG1 ILE A 736      58.740  53.500  50.540  1.00  0.00           C
ATOM   2376 HG11 ILE A 736      57.810  52.970  50.220  1.00  0.00           H
ATOM   2377 HG12 ILE A 736      59.470  52.750  50.920  1.00  0.00           H
ATOM   2378  CD  ILE A 736      59.290  54.260  49.270  1.00  0.00           C
ATOM   2379  HD1 ILE A 736      58.510  54.940  48.850  1.00  0.00           H
ATOM   2380  HD2 ILE A 736      59.620  53.560  48.480  1.00  0.00           H
ATOM   2381  HD3 ILE A 736      60.220  54.840  49.480  1.00  0.00           H
ATOM   2382  C   ILE A 736      57.420  54.380  54.130  1.00  0.00           C
ATOM   2383  O   ILE A 736      58.010  54.000  55.140  1.00  0.00           O
ATOM   2384  N   TYR A 737      56.560  55.430  54.150  1.00  0.00           N
ATOM   2385  HN  TYR A 737      56.210  55.810  53.300  1.00  0.00           H
ATOM   2386  CA  TYR A 737      56.350  56.280  55.320  1.00  0.00           C
ATOM   2387  HA  TYR A 737      57.320  56.700  55.610  1.00  0.00           H
ATOM   2388  CB  TYR A 737      55.480  57.570  54.870  1.00  0.00           C
ATOM   2389  HB1 TYR A 737      54.690  57.320  54.140  1.00  0.00           H
ATOM   2390  HB2 TYR A 737      56.240  58.190  54.350  1.00  0.00           H
ATOM   2391  CG  TYR A 737      55.090  58.440  56.030  1.00  0.00           C
ATOM   2392  CD1 TYR A 737      53.800  58.740  56.160  1.00  0.00           C
ATOM   2393  HD1 TYR A 737      53.050  58.390  55.460  1.00  0.00           H
ATOM   2394  CE1 TYR A 737      53.300  59.480  57.190  1.00  0.00           C
ATOM   2395  HE1 TYR A 737      52.230  59.670  57.300  1.00  0.00           H
ATOM   2396  CZ  TYR A 737      54.110  59.890  58.190  1.00  0.00           C
ATOM   2397  OH  TYR A 737      53.620  60.690  59.150  1.00  0.00           O
ATOM   2398  HH  TYR A 737      52.680  60.580  59.230  1.00  0.00           H
ATOM   2399  CD2 TYR A 737      56.040  58.820  57.010  1.00  0.00           C
ATOM   2400  HD2 TYR A 737      57.070  58.510  56.880  1.00  0.00           H
ATOM   2401  CE2 TYR A 737      55.500  59.540  58.160  1.00  0.00           C
ATOM   2402  HE2 TYR A 737      56.200  59.970  58.860  1.00  0.00           H
ATOM   2403  C   TYR A 737      55.760  55.560  56.520  1.00  0.00           C
ATOM   2404  O   TYR A 737      56.290  55.510  57.650  1.00  0.00           O
ATOM   2405  N   GLU A 738      54.780  54.660  56.290  1.00  0.00           N
ATOM   2406  HN  GLU A 738      54.280  54.620  55.420  1.00  0.00           H
ATOM   2407  CA  GLU A 738      54.340  53.760  57.370  1.00  0.00           C
ATOM   2408  HA  GLU A 738      54.050  54.490  58.110  1.00  0.00           H
ATOM   2409  CB  GLU A 738      53.140  52.810  56.940  1.00  0.00           C
ATOM   2410  HB1 GLU A 738      53.000  52.140  57.820  1.00  0.00           H
ATOM   2411  HB2 GLU A 738      53.520  52.130  56.160  1.00  0.00           H
ATOM   2412  CG  GLU A 738      51.730  53.450  56.560  1.00  0.00           C
ATOM   2413  HG1 GLU A 738      51.720  53.920  55.550  1.00  0.00           H
ATOM   2414  HG2 GLU A 738      51.590  54.160  57.400  1.00  0.00           H
ATOM   2415  CD  GLU A 738      50.560  52.410  56.650  1.00  0.00           C
ATOM   2416  OE1 GLU A 738      50.540  51.470  55.840  1.00  0.00           O
ATOM   2417  OE2 GLU A 738      49.720  52.580  57.500  1.00  0.00           O
ATOM   2418  C   GLU A 738      55.410  52.810  57.970  1.00  0.00           C
ATOM   2419  O   GLU A 738      55.530  52.740  59.240  1.00  0.00           O
ATOM   2420  N   ALA A 739      56.280  52.210  57.120  1.00  0.00           N
ATOM   2421  HN  ALA A 739      55.990  52.160  56.160  1.00  0.00           H
ATOM   2422  CA  ALA A 739      57.430  51.460  57.620  1.00  0.00           C
ATOM   2423  HA  ALA A 739      57.080  50.550  58.100  1.00  0.00           H
ATOM   2424  CB  ALA A 739      58.310  51.010  56.410  1.00  0.00           C
ATOM   2425  HB1 ALA A 739      57.830  50.470  55.580  1.00  0.00           H
ATOM   2426  HB2 ALA A 739      59.130  50.360  56.780  1.00  0.00           H
ATOM   2427  HB3 ALA A 739      58.790  51.910  55.950  1.00  0.00           H
ATOM   2428  C   ALA A 739      58.430  52.290  58.480  1.00  0.00           C
ATOM   2429  O   ALA A 739      58.780  51.870  59.600  1.00  0.00           O
ATOM   2430  N   LEU A 740      58.860  53.500  58.060  1.00  0.00           N
ATOM   2431  HN  LEU A 740      58.560  53.880  57.180  1.00  0.00           H
ATOM   2432  CA  LEU A 740      59.620  54.370  58.910  1.00  0.00           C
ATOM   2433  HA  LEU A 740      60.490  53.830  59.290  1.00  0.00           H
ATOM   2434  CB  LEU A 740      60.160  55.650  58.130  1.00  0.00           C
ATOM   2435  HB1 LEU A 740      60.970  56.050  58.760  1.00  0.00           H
ATOM   2436  HB2 LEU A 740      59.290  56.350  58.120  1.00  0.00           H
ATOM   2437  CG  LEU A 740      60.880  55.370  56.760  1.00  0.00           C
ATOM   2438  HG  LEU A 740      60.270  54.630  56.200  1.00  0.00           H
ATOM   2439  CD1 LEU A 740      60.930  56.720  56.030  1.00  0.00           C
ATOM   2440 HD11 LEU A 740      59.920  57.110  55.780  1.00  0.00           H
ATOM   2441 HD12 LEU A 740      61.330  56.550  55.010  1.00  0.00           H
ATOM   2442 HD13 LEU A 740      61.510  57.520  56.530  1.00  0.00           H
ATOM   2443  CD2 LEU A 740      62.270  54.790  57.060  1.00  0.00           C
ATOM   2444 HD21 LEU A 740      62.200  53.990  57.830  1.00  0.00           H
ATOM   2445 HD22 LEU A 740      62.920  55.560  57.530  1.00  0.00           H
ATOM   2446 HD23 LEU A 740      62.750  54.380  56.160  1.00  0.00           H
ATOM   2447  C   LEU A 740      58.830  54.790  60.230  1.00  0.00           C
ATOM   2448  O   LEU A 740      59.440  54.830  61.330  1.00  0.00           O
ATOM   2449  N   GLU A 741      57.580  55.150  60.190  1.00  0.00           N
ATOM   2450  HN  GLU A 741      57.090  55.210  59.330  1.00  0.00           H
ATOM   2451  CA  GLU A 741      56.730  55.640  61.250  1.00  0.00           C
ATOM   2452  HA  GLU A 741      57.220  56.500  61.690  1.00  0.00           H
ATOM   2453  CB  GLU A 741      55.460  56.020  60.510  1.00  0.00           C
ATOM   2454  HB1 GLU A 741      54.990  55.120  60.050  1.00  0.00           H
ATOM   2455  HB2 GLU A 741      55.820  56.610  59.640  1.00  0.00           H
ATOM   2456  CG  GLU A 741      54.410  56.970  61.160  1.00  0.00           C
ATOM   2457  HG1 GLU A 741      54.070  57.520  60.250  1.00  0.00           H
ATOM   2458  HG2 GLU A 741      55.020  57.540  61.890  1.00  0.00           H
ATOM   2459  CD  GLU A 741      53.220  56.310  61.760  1.00  0.00           C
ATOM   2460  OE1 GLU A 741      52.040  56.470  61.240  1.00  0.00           O
ATOM   2461  OE2 GLU A 741      53.380  55.510  62.720  1.00  0.00           O
ATOM   2462  C   GLU A 741      56.510  54.670  62.350  1.00  0.00           C
ATOM   2463  O   GLU A 741      56.710  54.950  63.570  1.00  0.00           O
ATOM   2464  N   LYS A 742      56.230  53.450  61.940  1.00  0.00           N
ATOM   2465  HN  LYS A 742      55.900  53.210  61.040  1.00  0.00           H
ATOM   2466  CA  LYS A 742      56.150  52.330  62.940  1.00  0.00           C
ATOM   2467  HA  LYS A 742      55.610  52.650  63.820  1.00  0.00           H
ATOM   2468  CB  LYS A 742      55.290  51.200  62.490  1.00  0.00           C
ATOM   2469  HB1 LYS A 742      55.260  50.370  63.220  1.00  0.00           H
ATOM   2470  HB2 LYS A 742      55.590  50.660  61.570  1.00  0.00           H
ATOM   2471  CG  LYS A 742      53.760  51.610  62.230  1.00  0.00           C
ATOM   2472  HG1 LYS A 742      53.260  50.650  61.960  1.00  0.00           H
ATOM   2473  HG2 LYS A 742      53.790  52.300  61.360  1.00  0.00           H
ATOM   2474  CD  LYS A 742      53.100  52.240  63.490  1.00  0.00           C
ATOM   2475  HD1 LYS A 742      53.680  53.100  63.890  1.00  0.00           H
ATOM   2476  HD2 LYS A 742      53.110  51.480  64.300  1.00  0.00           H
ATOM   2477  CE  LYS A 742      51.640  52.540  63.480  1.00  0.00           C
ATOM   2478  HE1 LYS A 742      51.380  52.950  64.480  1.00  0.00           H
ATOM   2479  HE2 LYS A 742      51.100  51.640  63.100  1.00  0.00           H
ATOM   2480  NZ  LYS A 742      51.520  53.700  62.600  1.00  0.00           N
ATOM   2481  HZ1 LYS A 742      51.170  53.410  61.650  1.00  0.00           H
ATOM   2482  HZ2 LYS A 742      52.440  54.170  62.490  1.00  0.00           H
ATOM   2483  HZ3 LYS A 742      50.870  54.450  62.900  1.00  0.00           H
ATOM   2484  C   LYS A 742      57.470  51.880  63.580  1.00  0.00           C
ATOM   2485  O   LYS A 742      57.430  51.530  64.750  1.00  0.00           O
ATOM   2486  N   LEU A 743      58.610  51.970  62.900  1.00  0.00           N
ATOM   2487  HN  LEU A 743      58.510  52.140  61.930  1.00  0.00           H
ATOM   2488  CA  LEU A 743      59.900  51.660  63.520  1.00  0.00           C
ATOM   2489  HA  LEU A 743      59.810  50.700  64.030  1.00  0.00           H
ATOM   2490  CB  LEU A 743      61.010  51.720  62.450  1.00  0.00           C
ATOM   2491  HB1 LEU A 743      60.990  52.720  61.960  1.00  0.00           H
ATOM   2492  HB2 LEU A 743      60.660  50.990  61.680  1.00  0.00           H
ATOM   2493  CG  LEU A 743      62.430  51.250  62.860  1.00  0.00           C
ATOM   2494  HG  LEU A 743      62.800  52.030  63.550  1.00  0.00           H
ATOM   2495  CD1 LEU A 743      62.420  49.990  63.670  1.00  0.00           C
ATOM   2496 HD11 LEU A 743      63.400  49.740  64.130  1.00  0.00           H
ATOM   2497 HD12 LEU A 743      62.110  49.150  63.010  1.00  0.00           H
ATOM   2498 HD13 LEU A 743      61.800  49.990  64.590  1.00  0.00           H
ATOM   2499  CD2 LEU A 743      63.300  50.880  61.670  1.00  0.00           C
ATOM   2500 HD21 LEU A 743      62.750  50.150  61.040  1.00  0.00           H
ATOM   2501 HD22 LEU A 743      64.300  50.400  61.810  1.00  0.00           H
ATOM   2502 HD23 LEU A 743      63.510  51.780  61.080  1.00  0.00           H
ATOM   2503  C   LEU A 743      60.290  52.670  64.630  1.00  0.00           C
ATOM   2504  O   LEU A 743      60.880  52.340  65.640  1.00  0.00           O
ATOM   2505  N   PHE A 744      60.010  53.980  64.420  1.00  0.00           N
ATOM   2506  HN  PHE A 744      59.340  54.150  63.710  1.00  0.00           H
ATOM   2507  CA  PHE A 744      60.160  55.020  65.360  1.00  0.00           C
ATOM   2508  HA  PHE A 744      61.160  55.060  65.770  1.00  0.00           H
ATOM   2509  CB  PHE A 744      59.970  56.420  64.640  1.00  0.00           C
ATOM   2510  HB1 PHE A 744      58.920  56.480  64.280  1.00  0.00           H
ATOM   2511  HB2 PHE A 744      60.510  56.330  63.670  1.00  0.00           H
ATOM   2512  CG  PHE A 744      60.270  57.580  65.470  1.00  0.00           C
ATOM   2513  CD1 PHE A 744      61.490  58.280  65.500  1.00  0.00           C
ATOM   2514  HD1 PHE A 744      62.240  57.900  64.830  1.00  0.00           H
ATOM   2515  CE1 PHE A 744      61.670  59.430  66.340  1.00  0.00           C
ATOM   2516  HE1 PHE A 744      62.610  59.960  66.280  1.00  0.00           H
ATOM   2517  CZ  PHE A 744      60.630  59.880  67.140  1.00  0.00           C
ATOM   2518  HZ  PHE A 744      60.800  60.770  67.720  1.00  0.00           H
ATOM   2519  CD2 PHE A 744      59.310  58.020  66.480  1.00  0.00           C
ATOM   2520  HD2 PHE A 744      58.380  57.480  66.520  1.00  0.00           H
ATOM   2521  CE2 PHE A 744      59.400  59.180  67.140  1.00  0.00           C
ATOM   2522  HE2 PHE A 744      58.550  59.430  67.770  1.00  0.00           H
ATOM   2523  C   PHE A 744      59.180  54.760  66.560  1.00  0.00           C
ATOM   2524  O   PHE A 744      59.460  54.760  67.740  1.00  0.00           O
ATOM   2525  N   ASP A 745      57.890  54.450  66.260  1.00  0.00           N
ATOM   2526  HN  ASP A 745      57.500  54.310  65.360  1.00  0.00           H
ATOM   2527  CA  ASP A 745      56.870  54.140  67.260  1.00  0.00           C
ATOM   2528  HA  ASP A 745      56.920  54.930  68.000  1.00  0.00           H
ATOM   2529  CB  ASP A 745      55.410  54.090  66.580  1.00  0.00           C
ATOM   2530  HB1 ASP A 745      55.330  53.360  65.750  1.00  0.00           H
ATOM   2531  HB2 ASP A 745      55.200  55.010  66.010  1.00  0.00           H
ATOM   2532  CG  ASP A 745      54.350  54.020  67.640  1.00  0.00           C
ATOM   2533  OD1 ASP A 745      53.410  53.190  67.510  1.00  0.00           O
ATOM   2534  OD2 ASP A 745      54.330  54.800  68.590  1.00  0.00           O
ATOM   2535  C   ASP A 745      57.180  52.900  68.030  1.00  0.00           C
ATOM   2536  O   ASP A 745      57.040  52.870  69.240  1.00  0.00           O
ATOM   2537  N   LEU A 746      57.700  51.820  67.370  1.00  0.00           N
ATOM   2538  HN  LEU A 746      57.800  51.910  66.390  1.00  0.00           H
ATOM   2539  CA  LEU A 746      58.340  50.710  68.000  1.00  0.00           C
ATOM   2540  HA  LEU A 746      57.540  50.230  68.540  1.00  0.00           H
ATOM   2541  CB  LEU A 746      58.960  49.820  66.900  1.00  0.00           C
ATOM   2542  HB1 LEU A 746      59.710  50.480  66.410  1.00  0.00           H
ATOM   2543  HB2 LEU A 746      58.190  49.510  66.160  1.00  0.00           H
ATOM   2544  CG  LEU A 746      59.610  48.480  67.420  1.00  0.00           C
ATOM   2545  HG  LEU A 746      59.780  48.450  68.520  1.00  0.00           H
ATOM   2546  CD1 LEU A 746      58.620  47.290  67.330  1.00  0.00           C
ATOM   2547 HD11 LEU A 746      57.690  47.680  67.760  1.00  0.00           H
ATOM   2548 HD12 LEU A 746      59.040  46.360  67.770  1.00  0.00           H
ATOM   2549 HD13 LEU A 746      58.380  47.220  66.240  1.00  0.00           H
ATOM   2550  CD2 LEU A 746      60.990  48.330  66.740  1.00  0.00           C
ATOM   2551 HD21 LEU A 746      61.550  49.280  66.800  1.00  0.00           H
ATOM   2552 HD22 LEU A 746      60.850  47.910  65.710  1.00  0.00           H
ATOM   2553 HD23 LEU A 746      61.560  47.530  67.280  1.00  0.00           H
ATOM   2554  C   LEU A 746      59.310  51.080  69.050  1.00  0.00           C
ATOM   2555  O   LEU A 746      59.310  50.600  70.150  1.00  0.00           O
ATOM   2556  N   GLY A 747      60.170  52.080  68.720  1.00  0.00           N
ATOM   2557  HN  GLY A 747      60.250  52.340  67.760  1.00  0.00           H
ATOM   2558  CA  GLY A 747      61.130  52.630  69.680  1.00  0.00           C
ATOM   2559  HA1 GLY A 747      61.440  53.450  69.040  1.00  0.00           H
ATOM   2560  HA2 GLY A 747      61.960  51.960  69.840  1.00  0.00           H
ATOM   2561  C   GLY A 747      60.650  53.240  70.940  1.00  0.00           C
ATOM   2562  O   GLY A 747      61.010  52.890  72.030  1.00  0.00           O
ATOM   2563  N   GLU A 748      59.710  54.170  70.840  1.00  0.00           N
ATOM   2564  HN  GLU A 748      59.450  54.440  69.900  1.00  0.00           H
ATOM   2565  CA  GLU A 748      59.120  54.900  71.960  1.00  0.00           C
ATOM   2566  HA  GLU A 748      59.850  55.250  72.660  1.00  0.00           H
ATOM   2567  CB  GLU A 748      58.300  56.060  71.420  1.00  0.00           C
ATOM   2568  HB1 GLU A 748      57.620  55.650  70.640  1.00  0.00           H
ATOM   2569  HB2 GLU A 748      59.090  56.700  70.980  1.00  0.00           H
ATOM   2570  CG  GLU A 748      57.700  56.880  72.600  1.00  0.00           C
ATOM   2571  HG1 GLU A 748      58.340  57.100  73.490  1.00  0.00           H
ATOM   2572  HG2 GLU A 748      56.790  56.360  72.960  1.00  0.00           H
ATOM   2573  CD  GLU A 748      57.180  58.230  72.120  1.00  0.00           C
ATOM   2574  OE1 GLU A 748      57.690  59.260  72.660  1.00  0.00           O
ATOM   2575  OE2 GLU A 748      56.360  58.260  71.190  1.00  0.00           O
ATOM   2576  C   GLU A 748      58.190  53.930  72.670  1.00  0.00           C
ATOM   2577  O   GLU A 748      57.900  54.130  73.850  1.00  0.00           O
ATOM   2578  N   THR A 749      57.640  52.840  71.960  1.00  0.00           N
ATOM   2579  HN  THR A 749      57.710  52.810  70.970  1.00  0.00           H
ATOM   2580  CA  THR A 749      57.000  51.690  72.640  1.00  0.00           C
ATOM   2581  HA  THR A 749      56.260  52.080  73.320  1.00  0.00           H
ATOM   2582  CB  THR A 749      56.270  50.790  71.640  1.00  0.00           C
ATOM   2583  HB  THR A 749      56.780  50.720  70.650  1.00  0.00           H
ATOM   2584  OG1 THR A 749      54.980  51.320  71.420  1.00  0.00           O
ATOM   2585  HG1 THR A 749      54.880  51.290  70.460  1.00  0.00           H
ATOM   2586  CG2 THR A 749      55.950  49.470  72.160  1.00  0.00           C
ATOM   2587 HG21 THR A 749      55.210  48.900  71.560  1.00  0.00           H
ATOM   2588 HG22 THR A 749      55.490  49.570  73.180  1.00  0.00           H
ATOM   2589 HG23 THR A 749      56.800  48.770  72.210  1.00  0.00           H
ATOM   2590  C   THR A 749      57.870  50.900  73.550  1.00  0.00           C
ATOM   2591  O   THR A 749      57.410  50.420  74.580  1.00  0.00           O
ATOM   2592  N   TYR A 750      59.210  50.870  73.260  1.00  0.00           N
ATOM   2593  HN  TYR A 750      59.530  51.250  72.390  1.00  0.00           H
ATOM   2594  CA  TYR A 750      60.180  50.300  74.230  1.00  0.00           C
ATOM   2595  HA  TYR A 750      59.650  49.750  74.990  1.00  0.00           H
ATOM   2596  CB  TYR A 750      61.030  49.150  73.720  1.00  0.00           C
ATOM   2597  HB1 TYR A 750      61.800  48.630  74.330  1.00  0.00           H
ATOM   2598  HB2 TYR A 750      61.710  49.560  72.940  1.00  0.00           H
ATOM   2599  CG  TYR A 750      60.070  48.030  73.210  1.00  0.00           C
ATOM   2600  CD1 TYR A 750      59.760  47.850  71.890  1.00  0.00           C
ATOM   2601  HD1 TYR A 750      60.110  48.490  71.090  1.00  0.00           H
ATOM   2602  CE1 TYR A 750      58.870  46.890  71.570  1.00  0.00           C
ATOM   2603  HE1 TYR A 750      58.580  46.700  70.560  1.00  0.00           H
ATOM   2604  CZ  TYR A 750      58.270  46.050  72.610  1.00  0.00           C
ATOM   2605  OH  TYR A 750      57.170  45.270  72.350  1.00  0.00           O
ATOM   2606  HH  TYR A 750      57.270  44.480  72.890  1.00  0.00           H
ATOM   2607  CD2 TYR A 750      59.680  47.080  74.240  1.00  0.00           C
ATOM   2608  HD2 TYR A 750      59.970  47.380  75.240  1.00  0.00           H
ATOM   2609  CE2 TYR A 750      58.730  46.140  73.950  1.00  0.00           C
ATOM   2610  HE2 TYR A 750      58.430  45.440  74.710  1.00  0.00           H
ATOM   2611  C   TYR A 750      60.980  51.310  75.100  1.00  0.00           C
ATOM   2612  O   TYR A 750      61.930  51.000  75.860  1.00  0.00           O
ATOM   2613  N   ALA A 751      60.600  52.620  74.970  1.00  0.00           N
ATOM   2614  HN  ALA A 751      59.840  52.760  74.340  1.00  0.00           H
ATOM   2615  CA  ALA A 751      61.080  53.740  75.730  1.00  0.00           C
ATOM   2616  HA  ALA A 751      60.440  54.550  75.410  1.00  0.00           H
ATOM   2617  CB  ALA A 751      60.990  53.680  77.280  1.00  0.00           C
ATOM   2618  HB1 ALA A 751      59.940  53.500  77.600  1.00  0.00           H
ATOM   2619  HB2 ALA A 751      61.230  54.680  77.730  1.00  0.00           H
ATOM   2620  HB3 ALA A 751      61.720  52.900  77.570  1.00  0.00           H
ATOM   2621  C   ALA A 751      62.450  54.200  75.290  1.00  0.00           C
ATOM   2622  O   ALA A 751      63.310  54.570  76.120  1.00  0.00           O
ATOM   2623  N   PHE A 752      62.790  54.110  74.070  1.00  0.00           N
ATOM   2624  HN  PHE A 752      62.080  53.730  73.480  1.00  0.00           H
ATOM   2625  CA  PHE A 752      64.050  54.470  73.420  1.00  0.00           C
ATOM   2626  HA  PHE A 752      64.210  55.360  74.000  1.00  0.00           H
ATOM   2627  CB  PHE A 752      63.970  54.600  71.850  1.00  0.00           C
ATOM   2628  HB1 PHE A 752      63.550  53.670  71.400  1.00  0.00           H
ATOM   2629  HB2 PHE A 752      65.000  54.600  71.420  1.00  0.00           H
ATOM   2630  CG  PHE A 752      63.180  55.730  71.330  1.00  0.00           C
ATOM   2631  CD1 PHE A 752      62.680  56.860  72.040  1.00  0.00           C
ATOM   2632  HD1 PHE A 752      62.910  56.890  73.090  1.00  0.00           H
ATOM   2633  CE1 PHE A 752      61.900  57.850  71.420  1.00  0.00           C
ATOM   2634  HE1 PHE A 752      61.620  58.750  71.950  1.00  0.00           H
ATOM   2635  CZ  PHE A 752      61.570  57.790  70.070  1.00  0.00           C
ATOM   2636  HZ  PHE A 752      61.010  58.530  69.530  1.00  0.00           H
ATOM   2637  CD2 PHE A 752      62.730  55.650  69.990  1.00  0.00           C
ATOM   2638  HD2 PHE A 752      63.060  54.810  69.390  1.00  0.00           H
ATOM   2639  CE2 PHE A 752      61.970  56.680  69.390  1.00  0.00           C
ATOM   2640  HE2 PHE A 752      61.600  56.610  68.370  1.00  0.00           H
ATOM   2641  C   PHE A 752      65.200  53.580  73.810  1.00  0.00           C
ATOM   2642  O   PHE A 752      66.150  54.150  74.340  1.00  0.00           O
ATOM   2643  N   PRO A 822      65.230  52.230  73.660  1.00  0.00           N
ATOM   2644  CD  PRO A 822      64.260  51.470  72.890  1.00  0.00           C
ATOM   2645  HD1 PRO A 822      64.110  51.770  71.830  1.00  0.00           H
ATOM   2646  HD2 PRO A 822      63.320  51.530  73.480  1.00  0.00           H
ATOM   2647  CA  PRO A 822      66.240  51.400  74.270  1.00  0.00           C
ATOM   2648  HA  PRO A 822      66.460  51.840  75.220  1.00  0.00           H
ATOM   2649  CB  PRO A 822      65.560  50.030  74.250  1.00  0.00           C
ATOM   2650  HB1 PRO A 822      64.910  49.940  75.160  1.00  0.00           H
ATOM   2651  HB2 PRO A 822      66.230  49.140  74.180  1.00  0.00           H
ATOM   2652  CG  PRO A 822      64.780  50.040  72.900  1.00  0.00           C
ATOM   2653  HG1 PRO A 822      65.520  49.960  72.060  1.00  0.00           H
ATOM   2654  HG2 PRO A 822      63.920  49.330  72.810  1.00  0.00           H
ATOM   2655  C   PRO A 822      67.540  51.360  73.400  1.00  0.00           C
ATOM   2656  O   PRO A 822      67.550  51.770  72.280  1.00  0.00           O
ATOM   2657  N   ASP A 823      68.570  50.760  73.990  1.00  0.00           N
ATOM   2658  HN  ASP A 823      68.390  50.370  74.880  1.00  0.00           H
ATOM   2659  CA  ASP A 823      69.880  50.630  73.410  1.00  0.00           C
ATOM   2660  HA  ASP A 823      70.120  51.540  72.870  1.00  0.00           H
ATOM   2661  CB  ASP A 823      71.030  50.240  74.410  1.00  0.00           C
ATOM   2662  HB1 ASP A 823      71.950  49.870  73.890  1.00  0.00           H
ATOM   2663  HB2 ASP A 823      70.670  49.370  74.990  1.00  0.00           H
ATOM   2664  CG  ASP A 823      71.320  51.340  75.370  1.00  0.00           C
ATOM   2665  OD1 ASP A 823      72.100  51.120  76.340  1.00  0.00           O
ATOM   2666  OD2 ASP A 823      70.780  52.470  75.160  1.00  0.00           O
ATOM   2667  C   ASP A 823      69.820  49.540  72.420  1.00  0.00           C
ATOM   2668  O   ASP A 823      70.470  49.430  71.350  1.00  0.00           O
ATOM   2669  N   VAL A 824      68.920  48.630  72.670  1.00  0.00           N
ATOM   2670  HN  VAL A 824      68.450  48.700  73.550  1.00  0.00           H
ATOM   2671  CA  VAL A 824      68.370  47.730  71.670  1.00  0.00           C
ATOM   2672  HA  VAL A 824      69.260  47.160  71.480  1.00  0.00           H
ATOM   2673  CB  VAL A 824      67.270  46.890  72.260  1.00  0.00           C
ATOM   2674  HB  VAL A 824      66.470  47.560  72.620  1.00  0.00           H
ATOM   2675  CG1 VAL A 824      66.550  45.980  71.200  1.00  0.00           C
ATOM   2676 HG11 VAL A 824      66.080  46.620  70.410  1.00  0.00           H
ATOM   2677 HG12 VAL A 824      65.770  45.390  71.710  1.00  0.00           H
ATOM   2678 HG13 VAL A 824      67.290  45.260  70.790  1.00  0.00           H
ATOM   2679  CG2 VAL A 824      67.800  46.080  73.430  1.00  0.00           C
ATOM   2680 HG21 VAL A 824      68.780  45.610  73.170  1.00  0.00           H
ATOM   2681 HG22 VAL A 824      67.160  45.190  73.660  1.00  0.00           H
ATOM   2682 HG23 VAL A 824      67.910  46.740  74.300  1.00  0.00           H
ATOM   2683  C   VAL A 824      68.080  48.260  70.260  1.00  0.00           C
ATOM   2684  O   VAL A 824      68.270  47.590  69.240  1.00  0.00           O
ATOM   2685  N   LEU A 825      67.570  49.480  70.100  1.00  0.00           N
ATOM   2686  HN  LEU A 825      67.550  50.110  70.870  1.00  0.00           H
ATOM   2687  CA  LEU A 825      67.100  50.050  68.870  1.00  0.00           C
ATOM   2688  HA  LEU A 825      66.360  49.380  68.460  1.00  0.00           H
ATOM   2689  CB  LEU A 825      66.360  51.330  69.230  1.00  0.00           C
ATOM   2690  HB1 LEU A 825      67.050  52.040  69.740  1.00  0.00           H
ATOM   2691  HB2 LEU A 825      65.570  51.100  69.980  1.00  0.00           H
ATOM   2692  CG  LEU A 825      65.770  52.120  68.070  1.00  0.00           C
ATOM   2693  HG  LEU A 825      66.440  52.200  67.190  1.00  0.00           H
ATOM   2694  CD1 LEU A 825      64.430  51.580  67.560  1.00  0.00           C
ATOM   2695 HD11 LEU A 825      63.750  51.380  68.420  1.00  0.00           H
ATOM   2696 HD12 LEU A 825      64.660  50.700  66.930  1.00  0.00           H
ATOM   2697 HD13 LEU A 825      63.890  52.190  66.790  1.00  0.00           H
ATOM   2698  CD2 LEU A 825      65.500  53.570  68.590  1.00  0.00           C
ATOM   2699 HD21 LEU A 825      65.020  53.610  69.590  1.00  0.00           H
ATOM   2700 HD22 LEU A 825      65.060  54.220  67.820  1.00  0.00           H
ATOM   2701 HD23 LEU A 825      66.470  54.050  68.850  1.00  0.00           H
ATOM   2702  C   LEU A 825      68.260  50.270  67.850  1.00  0.00           C
ATOM   2703  O   LEU A 825      68.020  50.270  66.650  1.00  0.00           O
ATOM   2704  N   PHE A 826      69.550  50.420  68.290  1.00  0.00           N
ATOM   2705  HN  PHE A 826      69.660  50.580  69.270  1.00  0.00           H
ATOM   2706  CA  PHE A 826      70.680  50.390  67.450  1.00  0.00           C
ATOM   2707  HA  PHE A 826      70.510  51.240  66.800  1.00  0.00           H
ATOM   2708  CB  PHE A 826      71.990  50.590  68.310  1.00  0.00           C
ATOM   2709  HB1 PHE A 826      71.940  49.770  69.040  1.00  0.00           H
ATOM   2710  HB2 PHE A 826      71.970  51.600  68.790  1.00  0.00           H
ATOM   2711  CG  PHE A 826      73.280  50.370  67.570  1.00  0.00           C
ATOM   2712  CD1 PHE A 826      73.960  49.140  67.530  1.00  0.00           C
ATOM   2713  HD1 PHE A 826      73.500  48.340  68.100  1.00  0.00           H
ATOM   2714  CE1 PHE A 826      75.160  48.990  66.800  1.00  0.00           C
ATOM   2715  HE1 PHE A 826      75.760  48.100  66.900  1.00  0.00           H
ATOM   2716  CZ  PHE A 826      75.630  50.110  66.140  1.00  0.00           C
ATOM   2717  HZ  PHE A 826      76.540  49.990  65.570  1.00  0.00           H
ATOM   2718  CD2 PHE A 826      73.860  51.540  66.930  1.00  0.00           C
ATOM   2719  HD2 PHE A 826      73.390  52.510  66.940  1.00  0.00           H
ATOM   2720  CE2 PHE A 826      74.970  51.350  66.080  1.00  0.00           C
ATOM   2721  HE2 PHE A 826      75.450  52.070  65.450  1.00  0.00           H
ATOM   2722  C   PHE A 826      70.850  49.170  66.540  1.00  0.00           C
ATOM   2723  O   PHE A 826      71.020  49.360  65.320  1.00  0.00           O
ATOM   2724  N   TRP A 827      70.690  47.890  67.050  1.00  0.00           N
ATOM   2725  HN  TRP A 827      70.700  47.760  68.040  1.00  0.00           H
ATOM   2726  CA  TRP A 827      70.770  46.670  66.360  1.00  0.00           C
ATOM   2727  HA  TRP A 827      71.680  46.640  65.780  1.00  0.00           H
ATOM   2728  CB  TRP A 827      70.850  45.370  67.240  1.00  0.00           C
ATOM   2729  HB1 TRP A 827      70.230  45.590  68.130  1.00  0.00           H
ATOM   2730  HB2 TRP A 827      71.880  45.220  67.650  1.00  0.00           H
ATOM   2731  CG  TRP A 827      70.390  44.020  66.690  1.00  0.00           C
ATOM   2732  CD1 TRP A 827      69.430  43.150  67.130  1.00  0.00           C
ATOM   2733  HD1 TRP A 827      68.980  43.180  68.110  1.00  0.00           H
ATOM   2734  NE1 TRP A 827      69.290  42.110  66.210  1.00  0.00           N
ATOM   2735  HE1 TRP A 827      68.620  41.390  66.270  1.00  0.00           H
ATOM   2736  CE2 TRP A 827      70.250  42.180  65.220  1.00  0.00           C
ATOM   2737  CD2 TRP A 827      70.920  43.430  65.440  1.00  0.00           C
ATOM   2738  CE3 TRP A 827      71.880  43.880  64.450  1.00  0.00           C
ATOM   2739  HE3 TRP A 827      72.330  44.860  64.540  1.00  0.00           H
ATOM   2740  CZ3 TRP A 827      72.150  43.040  63.380  1.00  0.00           C
ATOM   2741  HZ3 TRP A 827      72.980  43.400  62.790  1.00  0.00           H
ATOM   2742  CZ2 TRP A 827      70.650  41.320  64.150  1.00  0.00           C
ATOM   2743  HZ2 TRP A 827      70.150  40.390  63.910  1.00  0.00           H
ATOM   2744  CH2 TRP A 827      71.530  41.810  63.250  1.00  0.00           C
ATOM   2745  HH2 TRP A 827      71.830  41.190  62.420  1.00  0.00           H
ATOM   2746  C   TRP A 827      69.600  46.620  65.380  1.00  0.00           C
ATOM   2747  O   TRP A 827      69.810  46.300  64.200  1.00  0.00           O
ATOM   2748  N   CYS A 828      68.510  47.170  65.850  1.00  0.00           N
ATOM   2749  HN  CYS A 828      68.560  47.540  66.770  1.00  0.00           H
ATOM   2750  CA  CYS A 828      67.300  47.200  65.140  1.00  0.00           C
ATOM   2751  HA  CYS A 828      67.000  46.230  64.750  1.00  0.00           H
ATOM   2752  CB  CYS A 828      66.090  47.580  66.030  1.00  0.00           C
ATOM   2753  HB1 CYS A 828      65.180  47.750  65.430  1.00  0.00           H
ATOM   2754  HB2 CYS A 828      66.290  48.610  66.420  1.00  0.00           H
ATOM   2755  SG  CYS A 828      65.830  46.450  67.470  1.00  0.00           S
ATOM   2756  HG1 CYS A 828      66.640  47.120  68.270  1.00  0.00           H
ATOM   2757  C   CYS A 828      67.340  48.000  63.860  1.00  0.00           C
ATOM   2758  O   CYS A 828      66.850  47.530  62.830  1.00  0.00           O
ATOM   2759  N   VAL A 829      67.980  49.230  63.790  1.00  0.00           N
ATOM   2760  HN  VAL A 829      68.420  49.630  64.590  1.00  0.00           H
ATOM   2761  CA  VAL A 829      68.120  50.000  62.630  1.00  0.00           C
ATOM   2762  HA  VAL A 829      67.170  50.150  62.140  1.00  0.00           H
ATOM   2763  CB  VAL A 829      68.420  51.460  62.920  1.00  0.00           C
ATOM   2764  HB  VAL A 829      69.350  51.390  63.520  1.00  0.00           H
ATOM   2765  CG1 VAL A 829      68.780  52.170  61.650  1.00  0.00           C
ATOM   2766 HG11 VAL A 829      69.800  51.870  61.310  1.00  0.00           H
ATOM   2767 HG12 VAL A 829      68.840  53.270  61.820  1.00  0.00           H
ATOM   2768 HG13 VAL A 829      68.080  51.950  60.810  1.00  0.00           H
ATOM   2769  CG2 VAL A 829      67.230  52.150  63.640  1.00  0.00           C
ATOM   2770 HG21 VAL A 829      67.170  51.810  64.690  1.00  0.00           H
ATOM   2771 HG22 VAL A 829      66.270  51.870  63.150  1.00  0.00           H
ATOM   2772 HG23 VAL A 829      67.330  53.260  63.610  1.00  0.00           H
ATOM   2773  C   VAL A 829      68.930  49.370  61.610  1.00  0.00           C
ATOM   2774  O   VAL A 829      68.540  49.350  60.450  1.00  0.00           O
ATOM   2775  N   ILE A 830      70.020  48.690  61.990  1.00  0.00           N
ATOM   2776  HN  ILE A 830      70.260  48.710  62.950  1.00  0.00           H
ATOM   2777  CA  ILE A 830      70.920  47.830  61.290  1.00  0.00           C
ATOM   2778  HA  ILE A 830      71.360  48.330  60.430  1.00  0.00           H
ATOM   2779  CB  ILE A 830      72.120  47.510  62.260  1.00  0.00           C
ATOM   2780  HB  ILE A 830      71.650  47.310  63.250  1.00  0.00           H
ATOM   2781  CG2 ILE A 830      72.900  46.320  61.770  1.00  0.00           C
ATOM   2782 HG21 ILE A 830      72.280  45.410  61.880  1.00  0.00           H
ATOM   2783 HG22 ILE A 830      73.810  46.100  62.380  1.00  0.00           H
ATOM   2784 HG23 ILE A 830      73.190  46.490  60.700  1.00  0.00           H
ATOM   2785  CG1 ILE A 830      72.960  48.810  62.440  1.00  0.00           C
ATOM   2786 HG11 ILE A 830      72.380  49.700  62.800  1.00  0.00           H
ATOM   2787 HG12 ILE A 830      73.380  49.070  61.440  1.00  0.00           H
ATOM   2788  CD  ILE A 830      74.200  48.660  63.360  1.00  0.00           C
ATOM   2789  HD1 ILE A 830      73.920  48.290  64.380  1.00  0.00           H
ATOM   2790  HD2 ILE A 830      74.700  49.650  63.360  1.00  0.00           H
ATOM   2791  HD3 ILE A 830      74.990  47.950  63.020  1.00  0.00           H
ATOM   2792  C   ILE A 830      70.240  46.600  60.620  1.00  0.00           C
ATOM   2793  O   ILE A 830      70.260  46.400  59.430  1.00  0.00           O
ATOM   2794  N   LEU A 831      69.550  45.800  61.480  1.00  0.00           N
ATOM   2795  HN  LEU A 831      69.540  45.990  62.460  1.00  0.00           H
ATOM   2796  CA  LEU A 831      68.760  44.620  61.110  1.00  0.00           C
ATOM   2797  HA  LEU A 831      69.390  43.850  60.680  1.00  0.00           H
ATOM   2798  CB  LEU A 831      68.160  44.150  62.440  1.00  0.00           C
ATOM   2799  HB1 LEU A 831      67.730  45.000  63.020  1.00  0.00           H
ATOM   2800  HB2 LEU A 831      68.900  43.750  63.160  1.00  0.00           H
ATOM   2801  CG  LEU A 831      67.190  42.950  62.330  1.00  0.00           C
ATOM   2802  HG  LEU A 831      66.230  43.230  61.840  1.00  0.00           H
ATOM   2803  CD1 LEU A 831      67.730  41.860  61.420  1.00  0.00           C
ATOM   2804 HD11 LEU A 831      67.980  42.320  60.430  1.00  0.00           H
ATOM   2805 HD12 LEU A 831      67.110  40.960  61.250  1.00  0.00           H
ATOM   2806 HD13 LEU A 831      68.650  41.410  61.860  1.00  0.00           H
ATOM   2807  CD2 LEU A 831      66.830  42.410  63.740  1.00  0.00           C
ATOM   2808 HD21 LEU A 831      66.760  43.350  64.310  1.00  0.00           H
ATOM   2809 HD22 LEU A 831      67.650  41.730  64.040  1.00  0.00           H
ATOM   2810 HD23 LEU A 831      65.880  41.820  63.820  1.00  0.00           H
ATOM   2811  C   LEU A 831      67.670  44.970  60.190  1.00  0.00           C
ATOM   2812  O   LEU A 831      67.400  44.320  59.230  1.00  0.00           O
ATOM   2813  N   PHE A 832      66.990  46.070  60.370  1.00  0.00           N
ATOM   2814  HN  PHE A 832      67.250  46.580  61.180  1.00  0.00           H
ATOM   2815  CA  PHE A 832      66.140  46.740  59.370  1.00  0.00           C
ATOM   2816  HA  PHE A 832      65.290  46.120  59.090  1.00  0.00           H
ATOM   2817  CB  PHE A 832      65.490  47.980  60.090  1.00  0.00           C
ATOM   2818  HB1 PHE A 832      66.340  48.480  60.610  1.00  0.00           H
ATOM   2819  HB2 PHE A 832      64.630  47.790  60.760  1.00  0.00           H
ATOM   2820  CG  PHE A 832      64.920  48.920  59.080  1.00  0.00           C
ATOM   2821  CD1 PHE A 832      63.710  48.630  58.500  1.00  0.00           C
ATOM   2822  HD1 PHE A 832      63.190  47.710  58.670  1.00  0.00           H
ATOM   2823  CE1 PHE A 832      63.100  49.510  57.590  1.00  0.00           C
ATOM   2824  HE1 PHE A 832      62.120  49.240  57.250  1.00  0.00           H
ATOM   2825  CZ  PHE A 832      63.680  50.730  57.310  1.00  0.00           C
ATOM   2826  HZ  PHE A 832      63.170  51.350  56.590  1.00  0.00           H
ATOM   2827  CD2 PHE A 832      65.520  50.150  58.830  1.00  0.00           C
ATOM   2828  HD2 PHE A 832      66.480  50.350  59.270  1.00  0.00           H
ATOM   2829  CE2 PHE A 832      64.890  51.090  57.920  1.00  0.00           C
ATOM   2830  HE2 PHE A 832      65.350  52.060  57.760  1.00  0.00           H
ATOM   2831  C   PHE A 832      66.860  47.020  57.970  1.00  0.00           C
ATOM   2832  O   PHE A 832      66.500  46.500  56.940  1.00  0.00           O
ATOM   2833  N   PHE A 833      67.940  47.830  57.990  1.00  0.00           N
ATOM   2834  HN  PHE A 833      68.370  48.190  58.820  1.00  0.00           H
ATOM   2835  CA  PHE A 833      68.800  48.060  56.800  1.00  0.00           C
ATOM   2836  HA  PHE A 833      68.140  48.600  56.130  1.00  0.00           H
ATOM   2837  CB  PHE A 833      69.860  49.050  57.190  1.00  0.00           C
ATOM   2838  HB1 PHE A 833      70.190  49.030  58.250  1.00  0.00           H
ATOM   2839  HB2 PHE A 833      69.580  50.120  57.100  1.00  0.00           H
ATOM   2840  CG  PHE A 833      71.100  48.880  56.450  1.00  0.00           C
ATOM   2841  CD1 PHE A 833      72.160  48.170  56.870  1.00  0.00           C
ATOM   2842  HD1 PHE A 833      72.210  47.830  57.890  1.00  0.00           H
ATOM   2843  CE1 PHE A 833      73.350  48.050  56.080  1.00  0.00           C
ATOM   2844  HE1 PHE A 833      74.230  47.520  56.430  1.00  0.00           H
ATOM   2845  CZ  PHE A 833      73.340  48.440  54.690  1.00  0.00           C
ATOM   2846  HZ  PHE A 833      74.240  48.290  54.120  1.00  0.00           H
ATOM   2847  CD2 PHE A 833      71.070  49.320  55.090  1.00  0.00           C
ATOM   2848  HD2 PHE A 833      70.130  49.750  54.800  1.00  0.00           H
ATOM   2849  CE2 PHE A 833      72.140  49.090  54.210  1.00  0.00           C
ATOM   2850  HE2 PHE A 833      72.040  49.520  53.220  1.00  0.00           H
ATOM   2851  C   PHE A 833      69.260  46.780  56.160  1.00  0.00           C
ATOM   2852  O   PHE A 833      69.060  46.590  55.000  1.00  0.00           O
ATOM   2853  N   THR A 834      69.780  45.860  56.970  1.00  0.00           N
ATOM   2854  HN  THR A 834      69.900  45.970  57.950  1.00  0.00           H
ATOM   2855  CA  THR A 834      70.370  44.580  56.380  1.00  0.00           C
ATOM   2856  HA  THR A 834      70.930  44.750  55.480  1.00  0.00           H
ATOM   2857  CB  THR A 834      71.240  43.810  57.340  1.00  0.00           C
ATOM   2858  HB  THR A 834      70.720  43.380  58.230  1.00  0.00           H
ATOM   2859  OG1 THR A 834      72.150  44.700  57.940  1.00  0.00           O
ATOM   2860  HG1 THR A 834      71.770  45.130  58.700  1.00  0.00           H
ATOM   2861  CG2 THR A 834      72.080  42.820  56.580  1.00  0.00           C
ATOM   2862 HG21 THR A 834      72.630  42.250  57.370  1.00  0.00           H
ATOM   2863 HG22 THR A 834      72.760  43.320  55.860  1.00  0.00           H
ATOM   2864 HG23 THR A 834      71.450  42.170  55.950  1.00  0.00           H
ATOM   2865  C   THR A 834      69.290  43.710  55.920  1.00  0.00           C
ATOM   2866  O   THR A 834      69.480  43.070  54.890  1.00  0.00           O
ATOM   2867  N   THR A 835      68.100  43.630  56.510  1.00  0.00           N
ATOM   2868  HN  THR A 835      67.860  44.040  57.390  1.00  0.00           H
ATOM   2869  CA  THR A 835      66.970  42.910  55.840  1.00  0.00           C
ATOM   2870  HA  THR A 835      67.150  41.850  55.830  1.00  0.00           H
ATOM   2871  CB  THR A 835      65.670  43.160  56.660  1.00  0.00           C
ATOM   2872  HB  THR A 835      65.440  44.240  56.680  1.00  0.00           H
ATOM   2873  OG1 THR A 835      65.860  42.710  58.000  1.00  0.00           O
ATOM   2874  HG1 THR A 835      66.440  43.270  58.520  1.00  0.00           H
ATOM   2875  CG2 THR A 835      64.610  42.190  56.150  1.00  0.00           C
ATOM   2876 HG21 THR A 835      63.690  42.280  56.780  1.00  0.00           H
ATOM   2877 HG22 THR A 835      64.940  41.140  56.260  1.00  0.00           H
ATOM   2878 HG23 THR A 835      64.310  42.390  55.100  1.00  0.00           H
ATOM   2879  C   THR A 835      66.680  43.510  54.420  1.00  0.00           C
ATOM   2880  O   THR A 835      66.500  42.760  53.510  1.00  0.00           O
ATOM   2881  N   PHE A 836      66.570  44.910  54.260  1.00  0.00           N
ATOM   2882  HN  PHE A 836      66.600  45.510  55.060  1.00  0.00           H
ATOM   2883  CA  PHE A 836      66.360  45.650  53.020  1.00  0.00           C
ATOM   2884  HA  PHE A 836      65.380  45.440  52.600  1.00  0.00           H
ATOM   2885  CB  PHE A 836      66.260  47.140  53.360  1.00  0.00           C
ATOM   2886  HB1 PHE A 836      67.080  47.540  53.990  1.00  0.00           H
ATOM   2887  HB2 PHE A 836      65.370  47.320  53.980  1.00  0.00           H
ATOM   2888  CG  PHE A 836      66.300  48.020  52.090  1.00  0.00           C
ATOM   2889  CD1 PHE A 836      65.310  47.910  51.140  1.00  0.00           C
ATOM   2890  HD1 PHE A 836      64.510  47.200  51.270  1.00  0.00           H
ATOM   2891  CE1 PHE A 836      65.410  48.670  49.930  1.00  0.00           C
ATOM   2892  HE1 PHE A 836      64.640  48.680  49.180  1.00  0.00           H
ATOM   2893  CZ  PHE A 836      66.500  49.490  49.740  1.00  0.00           C
ATOM   2894  HZ  PHE A 836      66.450  50.160  48.890  1.00  0.00           H
ATOM   2895  CD2 PHE A 836      67.380  49.030  51.950  1.00  0.00           C
ATOM   2896  HD2 PHE A 836      68.030  49.210  52.780  1.00  0.00           H
ATOM   2897  CE2 PHE A 836      67.430  49.760  50.820  1.00  0.00           C
ATOM   2898  HE2 PHE A 836      68.130  50.570  50.670  1.00  0.00           H
ATOM   2899  C   PHE A 836      67.480  45.350  51.970  1.00  0.00           C
ATOM   2900  O   PHE A 836      67.260  45.140  50.750  1.00  0.00           O
ATOM   2901  N   PHE A 837      68.740  45.350  52.470  1.00  0.00           N
ATOM   2902  HN  PHE A 837      68.780  45.600  53.440  1.00  0.00           H
ATOM   2903  CA  PHE A 837      69.930  45.040  51.660  1.00  0.00           C
ATOM   2904  HA  PHE A 837      69.820  45.680  50.790  1.00  0.00           H
ATOM   2905  CB  PHE A 837      71.180  45.520  52.480  1.00  0.00           C
ATOM   2906  HB1 PHE A 837      71.150  44.970  53.450  1.00  0.00           H
ATOM   2907  HB2 PHE A 837      71.220  46.610  52.710  1.00  0.00           H
ATOM   2908  CG  PHE A 837      72.550  45.230  51.830  1.00  0.00           C
ATOM   2909  CD1 PHE A 837      73.650  45.210  52.670  1.00  0.00           C
ATOM   2910  HD1 PHE A 837      73.390  45.220  53.720  1.00  0.00           H
ATOM   2911  CE1 PHE A 837      74.930  45.130  52.280  1.00  0.00           C
ATOM   2912  HE1 PHE A 837      75.770  45.130  52.940  1.00  0.00           H
ATOM   2913  CZ  PHE A 837      75.100  45.240  50.870  1.00  0.00           C
ATOM   2914  HZ  PHE A 837      76.150  45.330  50.650  1.00  0.00           H
ATOM   2915  CD2 PHE A 837      72.750  45.410  50.430  1.00  0.00           C
ATOM   2916  HD2 PHE A 837      71.840  45.330  49.850  1.00  0.00           H
ATOM   2917  CE2 PHE A 837      74.060  45.370  49.970  1.00  0.00           C
ATOM   2918  HE2 PHE A 837      74.260  45.320  48.910  1.00  0.00           H
ATOM   2919  C   PHE A 837      69.980  43.660  51.180  1.00  0.00           C
ATOM   2920  O   PHE A 837      70.100  43.430  49.990  1.00  0.00           O
ATOM   2921  N   LEU A 838      69.860  42.650  52.130  1.00  0.00           N
ATOM   2922  HN  LEU A 838      69.770  42.800  53.110  1.00  0.00           H
ATOM   2923  CA  LEU A 838      69.790  41.280  51.660  1.00  0.00           C
ATOM   2924  HA  LEU A 838      70.630  41.070  51.000  1.00  0.00           H
ATOM   2925  CB  LEU A 838      69.810  40.490  52.930  1.00  0.00           C
ATOM   2926  HB1 LEU A 838      68.910  40.820  53.510  1.00  0.00           H
ATOM   2927  HB2 LEU A 838      70.630  40.800  53.610  1.00  0.00           H
ATOM   2928  CG  LEU A 838      69.860  38.920  52.810  1.00  0.00           C
ATOM   2929  HG  LEU A 838      68.970  38.550  52.250  1.00  0.00           H
ATOM   2930  CD1 LEU A 838      71.180  38.460  52.080  1.00  0.00           C
ATOM   2931 HD11 LEU A 838      71.250  38.940  51.080  1.00  0.00           H
ATOM   2932 HD12 LEU A 838      71.330  37.360  52.030  1.00  0.00           H
ATOM   2933 HD13 LEU A 838      72.110  38.810  52.580  1.00  0.00           H
ATOM   2934  CD2 LEU A 838      69.920  38.200  54.220  1.00  0.00           C
ATOM   2935 HD21 LEU A 838      70.340  37.170  54.140  1.00  0.00           H
ATOM   2936 HD22 LEU A 838      68.960  38.180  54.770  1.00  0.00           H
ATOM   2937 HD23 LEU A 838      70.660  38.830  54.750  1.00  0.00           H
ATOM   2938  C   LEU A 838      68.610  40.980  50.750  1.00  0.00           C
ATOM   2939  O   LEU A 838      68.760  40.360  49.730  1.00  0.00           O
ATOM   2940  N   SER A 839      67.420  41.520  51.050  1.00  0.00           N
ATOM   2941  HN  SER A 839      67.290  42.080  51.860  1.00  0.00           H
ATOM   2942  CA  SER A 839      66.240  41.220  50.240  1.00  0.00           C
ATOM   2943  HA  SER A 839      66.160  40.150  50.120  1.00  0.00           H
ATOM   2944  CB  SER A 839      64.970  41.770  50.890  1.00  0.00           C
ATOM   2945  HB1 SER A 839      64.810  41.120  51.780  1.00  0.00           H
ATOM   2946  HB2 SER A 839      64.150  41.640  50.150  1.00  0.00           H
ATOM   2947  OG  SER A 839      65.100  43.220  51.020  1.00  0.00           O
ATOM   2948  HG1 SER A 839      65.710  43.450  51.720  1.00  0.00           H
ATOM   2949  C   SER A 839      66.450  41.830  48.850  1.00  0.00           C
ATOM   2950  O   SER A 839      66.210  41.170  47.850  1.00  0.00           O
ATOM   2951  N   SER A 840      66.970  43.070  48.760  1.00  0.00           N
ATOM   2952  HN  SER A 840      66.900  43.740  49.490  1.00  0.00           H
ATOM   2953  CA  SER A 840      67.350  43.650  47.490  1.00  0.00           C
ATOM   2954  HA  SER A 840      66.460  43.630  46.870  1.00  0.00           H
ATOM   2955  CB  SER A 840      67.710  45.140  47.550  1.00  0.00           C
ATOM   2956  HB1 SER A 840      67.930  45.650  46.580  1.00  0.00           H
ATOM   2957  HB2 SER A 840      68.590  45.300  48.190  1.00  0.00           H
ATOM   2958  OG  SER A 840      66.650  45.880  48.130  1.00  0.00           O
ATOM   2959  HG1 SER A 840      66.680  45.710  49.080  1.00  0.00           H
ATOM   2960  C   SER A 840      68.390  42.870  46.720  1.00  0.00           C
ATOM   2961  O   SER A 840      68.320  42.640  45.540  1.00  0.00           O
ATOM   2962  N   PHE A 841      69.380  42.390  47.470  1.00  0.00           N
ATOM   2963  HN  PHE A 841      69.490  42.690  48.410  1.00  0.00           H
ATOM   2964  CA  PHE A 841      70.540  41.620  47.020  1.00  0.00           C
ATOM   2965  HA  PHE A 841      70.910  42.060  46.110  1.00  0.00           H
ATOM   2966  CB  PHE A 841      71.680  41.420  48.120  1.00  0.00           C
ATOM   2967  HB1 PHE A 841      71.160  41.250  49.090  1.00  0.00           H
ATOM   2968  HB2 PHE A 841      72.200  42.400  48.180  1.00  0.00           H
ATOM   2969  CG  PHE A 841      72.680  40.270  47.940  1.00  0.00           C
ATOM   2970  CD1 PHE A 841      72.460  38.880  48.320  1.00  0.00           C
ATOM   2971  HD1 PHE A 841      71.550  38.680  48.860  1.00  0.00           H
ATOM   2972  CE1 PHE A 841      73.500  37.980  48.060  1.00  0.00           C
ATOM   2973  HE1 PHE A 841      73.380  36.970  48.400  1.00  0.00           H
ATOM   2974  CZ  PHE A 841      74.740  38.340  47.470  1.00  0.00           C
ATOM   2975  HZ  PHE A 841      75.520  37.600  47.420  1.00  0.00           H
ATOM   2976  CD2 PHE A 841      73.830  40.620  47.260  1.00  0.00           C
ATOM   2977  HD2 PHE A 841      74.030  41.620  46.940  1.00  0.00           H
ATOM   2978  CE2 PHE A 841      74.870  39.690  46.990  1.00  0.00           C
ATOM   2979  HE2 PHE A 841      75.700  39.990  46.360  1.00  0.00           H
ATOM   2980  C   PHE A 841      70.050  40.280  46.490  1.00  0.00           C
ATOM   2981  O   PHE A 841      70.550  39.910  45.440  1.00  0.00           O
ATOM   2982  N   LEU A 842      69.180  39.590  47.190  1.00  0.00           N
ATOM   2983  HN  LEU A 842      68.850  40.010  48.040  1.00  0.00           H
ATOM   2984  CA  LEU A 842      68.730  38.310  46.700  1.00  0.00           C
ATOM   2985  HA  LEU A 842      69.550  37.700  46.360  1.00  0.00           H
ATOM   2986  CB  LEU A 842      67.960  37.450  47.780  1.00  0.00           C
ATOM   2987  HB1 LEU A 842      67.400  36.630  47.280  1.00  0.00           H
ATOM   2988  HB2 LEU A 842      67.300  38.150  48.340  1.00  0.00           H
ATOM   2989  CG  LEU A 842      68.840  36.810  48.850  1.00  0.00           C
ATOM   2990  HG  LEU A 842      69.600  37.570  49.140  1.00  0.00           H
ATOM   2991  CD1 LEU A 842      67.990  36.290  49.980  1.00  0.00           C
ATOM   2992 HD11 LEU A 842      68.630  35.750  50.710  1.00  0.00           H
ATOM   2993 HD12 LEU A 842      67.290  35.610  49.440  1.00  0.00           H
ATOM   2994 HD13 LEU A 842      67.320  37.060  50.440  1.00  0.00           H
ATOM   2995  CD2 LEU A 842      69.570  35.630  48.270  1.00  0.00           C
ATOM   2996 HD21 LEU A 842      69.770  35.750  47.180  1.00  0.00           H
ATOM   2997 HD22 LEU A 842      69.160  34.630  48.510  1.00  0.00           H
ATOM   2998 HD23 LEU A 842      70.600  35.640  48.680  1.00  0.00           H
ATOM   2999  C   LEU A 842      67.860  38.500  45.460  1.00  0.00           C
ATOM   3000  O   LEU A 842      67.990  37.690  44.520  1.00  0.00           O
ATOM   3001  N   LYS A 843      67.090  39.560  45.380  1.00  0.00           N
ATOM   3002  HN  LYS A 843      67.070  40.170  46.160  1.00  0.00           H
ATOM   3003  CA  LYS A 843      66.390  39.860  44.120  1.00  0.00           C
ATOM   3004  HA  LYS A 843      65.760  39.010  43.890  1.00  0.00           H
ATOM   3005  CB  LYS A 843      65.460  41.120  44.280  1.00  0.00           C
ATOM   3006  HB1 LYS A 843      66.060  41.960  44.670  1.00  0.00           H
ATOM   3007  HB2 LYS A 843      64.690  40.840  45.030  1.00  0.00           H
ATOM   3008  CG  LYS A 843      64.710  41.620  43.060  1.00  0.00           C
ATOM   3009  HG1 LYS A 843      65.340  41.860  42.180  1.00  0.00           H
ATOM   3010  HG2 LYS A 843      64.230  42.600  43.250  1.00  0.00           H
ATOM   3011  CD  LYS A 843      63.610  40.560  42.510  1.00  0.00           C
ATOM   3012  HD1 LYS A 843      62.650  40.810  43.000  1.00  0.00           H
ATOM   3013  HD2 LYS A 843      63.860  39.510  42.750  1.00  0.00           H
ATOM   3014  CE  LYS A 843      63.330  40.650  41.020  1.00  0.00           C
ATOM   3015  HE1 LYS A 843      63.230  41.730  40.800  1.00  0.00           H
ATOM   3016  HE2 LYS A 843      62.420  40.060  40.750  1.00  0.00           H
ATOM   3017  NZ  LYS A 843      64.400  40.150  40.200  1.00  0.00           N
ATOM   3018  HZ1 LYS A 843      64.190  40.080  39.180  1.00  0.00           H
ATOM   3019  HZ2 LYS A 843      64.660  39.190  40.510  1.00  0.00           H
ATOM   3020  HZ3 LYS A 843      65.260  40.730  40.290  1.00  0.00           H
ATOM   3021  C   LYS A 843      67.200  40.000  42.890  1.00  0.00           C
ATOM   3022  O   LYS A 843      66.860  39.640  41.800  1.00  0.00           O
ATOM   3023  N   GLN A 844      68.370  40.630  43.060  1.00  0.00           N
ATOM   3024  HN  GLN A 844      68.600  41.170  43.860  1.00  0.00           H
ATOM   3025  CA  GLN A 844      69.300  40.860  41.920  1.00  0.00           C
ATOM   3026  HA  GLN A 844      68.720  41.000  41.020  1.00  0.00           H
ATOM   3027  CB  GLN A 844      70.230  42.040  42.260  1.00  0.00           C
ATOM   3028  HB1 GLN A 844      71.090  42.110  41.560  1.00  0.00           H
ATOM   3029  HB2 GLN A 844      70.730  41.840  43.230  1.00  0.00           H
ATOM   3030  CG  GLN A 844      69.570  43.390  42.320  1.00  0.00           C
ATOM   3031  HG1 GLN A 844      70.330  44.210  42.310  1.00  0.00           H
ATOM   3032  HG2 GLN A 844      68.980  43.490  43.260  1.00  0.00           H
ATOM   3033  CD  GLN A 844      68.430  43.640  41.360  1.00  0.00           C
ATOM   3034  OE1 GLN A 844      67.260  43.790  41.700  1.00  0.00           O
ATOM   3035  NE2 GLN A 844      68.880  43.880  40.080  1.00  0.00           N
ATOM   3036 HE21 GLN A 844      68.270  44.210  39.360  1.00  0.00           H
ATOM   3037 HE22 GLN A 844      69.830  43.650  39.890  1.00  0.00           H
ATOM   3038  C   GLN A 844      70.250  39.790  41.630  1.00  0.00           C
ATOM   3039  O   GLN A 844      71.100  39.980  40.760  1.00  0.00           O
ATOM   3040  N   PHE A 845      70.080  38.580  42.310  1.00  0.00           N
ATOM   3041  HN  PHE A 845      69.390  38.370  43.000  1.00  0.00           H
ATOM   3042  CA  PHE A 845      71.080  37.540  42.220  1.00  0.00           C
ATOM   3043  HA  PHE A 845      72.050  38.020  42.150  1.00  0.00           H
ATOM   3044  CB  PHE A 845      70.930  36.760  43.470  1.00  0.00           C
ATOM   3045  HB1 PHE A 845      70.030  36.090  43.550  1.00  0.00           H
ATOM   3046  HB2 PHE A 845      70.640  37.560  44.180  1.00  0.00           H
ATOM   3047  CG  PHE A 845      72.160  36.090  43.970  1.00  0.00           C
ATOM   3048  CD1 PHE A 845      72.230  34.710  44.010  1.00  0.00           C
ATOM   3049  HD1 PHE A 845      71.360  34.150  43.710  1.00  0.00           H
ATOM   3050  CE1 PHE A 845      73.450  34.050  44.140  1.00  0.00           C
ATOM   3051  HE1 PHE A 845      73.650  32.990  44.080  1.00  0.00           H
ATOM   3052  CZ  PHE A 845      74.570  34.830  44.410  1.00  0.00           C
ATOM   3053  HZ  PHE A 845      75.490  34.310  44.640  1.00  0.00           H
ATOM   3054  CD2 PHE A 845      73.330  36.820  44.260  1.00  0.00           C
ATOM   3055  HD2 PHE A 845      73.300  37.890  44.400  1.00  0.00           H
ATOM   3056  CE2 PHE A 845      74.550  36.200  44.530  1.00  0.00           C
ATOM   3057  HE2 PHE A 845      75.400  36.850  44.680  1.00  0.00           H
ATOM   3058  C   PHE A 845      70.890  36.710  40.940  1.00  0.00           C
ATOM   3059  O   PHE A 845      71.790  36.030  40.420  1.00  0.00           O
ATOM   3060  N   LYS A 846      69.680  36.770  40.370  1.00  0.00           N
ATOM   3061  HN  LYS A 846      69.010  37.340  40.830  1.00  0.00           H
ATOM   3062  CA  LYS A 846      69.210  35.940  39.260  1.00  0.00           C
ATOM   3063  HA  LYS A 846      68.980  34.950  39.620  1.00  0.00           H
ATOM   3064  CB  LYS A 846      67.820  36.440  38.760  1.00  0.00           C
ATOM   3065  HB1 LYS A 846      67.860  37.520  38.470  1.00  0.00           H
ATOM   3066  HB2 LYS A 846      67.070  36.390  39.580  1.00  0.00           H
ATOM   3067  CG  LYS A 846      67.130  35.730  37.500  1.00  0.00           C
ATOM   3068  HG1 LYS A 846      67.820  35.700  36.630  1.00  0.00           H
ATOM   3069  HG2 LYS A 846      66.400  36.390  37.000  1.00  0.00           H
ATOM   3070  CD  LYS A 846      66.520  34.320  37.590  1.00  0.00           C
ATOM   3071  HD1 LYS A 846      67.360  33.680  37.960  1.00  0.00           H
ATOM   3072  HD2 LYS A 846      66.270  33.990  36.560  1.00  0.00           H
ATOM   3073  CE  LYS A 846      65.370  34.110  38.600  1.00  0.00           C
ATOM   3074  HE1 LYS A 846      64.430  34.630  38.320  1.00  0.00           H
ATOM   3075  HE2 LYS A 846      65.660  34.400  39.640  1.00  0.00           H
ATOM   3076  NZ  LYS A 846      65.030  32.630  38.740  1.00  0.00           N
ATOM   3077  HZ1 LYS A 846      64.510  32.440  39.630  1.00  0.00           H
ATOM   3078  HZ2 LYS A 846      65.820  31.970  38.760  1.00  0.00           H
ATOM   3079  HZ3 LYS A 846      64.470  32.390  37.900  1.00  0.00           H
ATOM   3080  C   LYS A 846      70.140  35.720  38.090  1.00  0.00           C
ATOM   3081  O   LYS A 846      70.270  34.570  37.740  1.00  0.00           O
ATOM   3082  N   THR A 847      70.610  36.770  37.390  1.00  0.00           N
ATOM   3083  HN  THR A 847      70.540  37.670  37.820  1.00  0.00           H
ATOM   3084  CA  THR A 847      71.420  36.580  36.230  1.00  0.00           C
ATOM   3085  HA  THR A 847      71.380  35.540  35.920  1.00  0.00           H
ATOM   3086  CB  THR A 847      70.980  37.450  35.050  1.00  0.00           C
ATOM   3087  HB  THR A 847      71.640  37.270  34.170  1.00  0.00           H
ATOM   3088  OG1 THR A 847      71.020  38.860  35.330  1.00  0.00           O
ATOM   3089  HG1 THR A 847      70.900  39.030  36.270  1.00  0.00           H
ATOM   3090  CG2 THR A 847      69.550  37.010  34.670  1.00  0.00           C
ATOM   3091 HG21 THR A 847      69.390  35.950  34.390  1.00  0.00           H
ATOM   3092 HG22 THR A 847      69.430  37.610  33.740  1.00  0.00           H
ATOM   3093 HG23 THR A 847      68.820  37.390  35.410  1.00  0.00           H
ATOM   3094  C   THR A 847      72.880  36.860  36.420  1.00  0.00           C
ATOM   3095  O   THR A 847      73.620  36.950  35.460  1.00  0.00           O
ATOM   3096  N   LYS A 848      73.280  36.940  37.660  1.00  0.00           N
ATOM   3097  HN  LYS A 848      72.650  36.790  38.420  1.00  0.00           H
ATOM   3098  CA  LYS A 848      74.540  37.400  37.950  1.00  0.00           C
ATOM   3099  HA  LYS A 848      74.640  38.370  37.490  1.00  0.00           H
ATOM   3100  CB  LYS A 848      74.720  37.700  39.510  1.00  0.00           C
ATOM   3101  HB1 LYS A 848      75.760  37.700  39.890  1.00  0.00           H
ATOM   3102  HB2 LYS A 848      74.130  36.810  39.840  1.00  0.00           H
ATOM   3103  CG  LYS A 848      73.930  38.960  39.880  1.00  0.00           C
ATOM   3104  HG1 LYS A 848      73.800  39.140  40.970  1.00  0.00           H
ATOM   3105  HG2 LYS A 848      72.910  38.680  39.550  1.00  0.00           H
ATOM   3106  CD  LYS A 848      74.520  40.250  39.400  1.00  0.00           C
ATOM   3107  HD1 LYS A 848      73.820  41.090  39.580  1.00  0.00           H
ATOM   3108  HD2 LYS A 848      74.770  40.340  38.320  1.00  0.00           H
ATOM   3109  CE  LYS A 848      75.930  40.500  39.930  1.00  0.00           C
ATOM   3110  HE1 LYS A 848      76.610  39.640  39.890  1.00  0.00           H
ATOM   3111  HE2 LYS A 848      75.900  40.720  41.030  1.00  0.00           H
ATOM   3112  NZ  LYS A 848      76.590  41.580  39.140  1.00  0.00           N
ATOM   3113  HZ1 LYS A 848      75.900  42.320  38.950  1.00  0.00           H
ATOM   3114  HZ2 LYS A 848      76.940  41.250  38.210  1.00  0.00           H
ATOM   3115  HZ3 LYS A 848      77.390  41.920  39.710  1.00  0.00           H
ATOM   3116  C   LYS A 848      75.750  36.560  37.410  1.00  0.00           C
ATOM   3117  O   LYS A 848      75.610  35.350  37.490  1.00  0.00           O
ATOM   3118  N   ARG A 849      76.860  37.160  36.910  1.00  0.00           N
ATOM   3119  HN  ARG A 849      76.820  38.120  36.650  1.00  0.00           H
ATOM   3120  CA  ARG A 849      78.080  36.480  36.490  1.00  0.00           C
ATOM   3121  HA  ARG A 849      77.660  35.660  35.930  1.00  0.00           H
ATOM   3122  CB  ARG A 849      78.940  37.310  35.510  1.00  0.00           C
ATOM   3123  HB1 ARG A 849      79.760  36.650  35.150  1.00  0.00           H
ATOM   3124  HB2 ARG A 849      79.320  38.150  36.120  1.00  0.00           H
ATOM   3125  CG  ARG A 849      78.240  37.790  34.250  1.00  0.00           C
ATOM   3126  HG1 ARG A 849      78.940  38.380  33.610  1.00  0.00           H
ATOM   3127  HG2 ARG A 849      77.450  38.460  34.680  1.00  0.00           H
ATOM   3128  CD  ARG A 849      77.470  36.830  33.400  1.00  0.00           C
ATOM   3129  HD1 ARG A 849      76.870  36.100  33.980  1.00  0.00           H
ATOM   3130  HD2 ARG A 849      78.170  36.290  32.720  1.00  0.00           H
ATOM   3131  NE  ARG A 849      76.530  37.660  32.580  1.00  0.00           N
ATOM   3132  HE  ARG A 849      76.770  38.610  32.340  1.00  0.00           H
ATOM   3133  CZ  ARG A 849      75.480  37.150  31.970  1.00  0.00           C
ATOM   3134  NH1 ARG A 849      74.850  36.160  32.510  1.00  0.00           N
ATOM   3135 HH11 ARG A 849      74.840  36.270  33.500  1.00  0.00           H
ATOM   3136 HH12 ARG A 849      74.010  35.860  32.070  1.00  0.00           H
ATOM   3137  NH2 ARG A 849      74.970  37.830  30.940  1.00  0.00           N
ATOM   3138 HH21 ARG A 849      75.420  38.700  30.740  1.00  0.00           H
ATOM   3139 HH22 ARG A 849      74.120  37.600  30.470  1.00  0.00           H
ATOM   3140  C   ARG A 849      78.920  35.980  37.680  1.00  0.00           C
ATOM   3141  O   ARG A 849      78.770  36.500  38.850  1.00  0.00           O
ATOM   3142  N   TYR A 850      79.730  34.910  37.400  1.00  0.00           N
ATOM   3143  HN  TYR A 850      79.520  34.370  36.590  1.00  0.00           H
ATOM   3144  CA  TYR A 850      80.720  34.240  38.320  1.00  0.00           C
ATOM   3145  HA  TYR A 850      81.310  33.660  37.640  1.00  0.00           H
ATOM   3146  CB  TYR A 850      81.630  35.330  39.090  1.00  0.00           C
ATOM   3147  HB1 TYR A 850      81.030  36.030  39.710  1.00  0.00           H
ATOM   3148  HB2 TYR A 850      82.140  35.930  38.320  1.00  0.00           H
ATOM   3149  CG  TYR A 850      82.670  34.730  40.030  1.00  0.00           C
ATOM   3150  CD1 TYR A 850      83.720  34.060  39.550  1.00  0.00           C
ATOM   3151  HD1 TYR A 850      83.910  33.980  38.480  1.00  0.00           H
ATOM   3152  CE1 TYR A 850      84.660  33.360  40.300  1.00  0.00           C
ATOM   3153  HE1 TYR A 850      85.550  32.910  39.900  1.00  0.00           H
ATOM   3154  CZ  TYR A 850      84.510  33.360  41.680  1.00  0.00           C
ATOM   3155  OH  TYR A 850      85.550  32.770  42.390  1.00  0.00           O
ATOM   3156  HH  TYR A 850      86.160  32.690  41.650  1.00  0.00           H
ATOM   3157  CD2 TYR A 850      82.440  34.640  41.430  1.00  0.00           C
ATOM   3158  HD2 TYR A 850      81.600  35.200  41.810  1.00  0.00           H
ATOM   3159  CE2 TYR A 850      83.380  34.030  42.260  1.00  0.00           C
ATOM   3160  HE2 TYR A 850      83.300  34.000  43.320  1.00  0.00           H
ATOM   3161  C   TYR A 850      80.050  33.200  39.270  1.00  0.00           C
ATOM   3162  O   TYR A 850      80.690  32.420  40.010  1.00  0.00           O
ATOM   3163  N   PHE A 851      78.720  33.080  39.070  1.00  0.00           N
ATOM   3164  HN  PHE A 851      78.300  33.530  38.280  1.00  0.00           H
ATOM   3165  CA  PHE A 851      77.930  32.170  39.900  1.00  0.00           C
ATOM   3166  HA  PHE A 851      78.510  31.640  40.640  1.00  0.00           H
ATOM   3167  CB  PHE A 851      76.750  32.970  40.490  1.00  0.00           C
ATOM   3168  HB1 PHE A 851      76.030  32.290  41.000  1.00  0.00           H
ATOM   3169  HB2 PHE A 851      76.190  33.690  39.850  1.00  0.00           H
ATOM   3170  CG  PHE A 851      77.320  33.940  41.600  1.00  0.00           C
ATOM   3171  CD1 PHE A 851      77.160  35.310  41.410  1.00  0.00           C
ATOM   3172  HD1 PHE A 851      76.630  35.690  40.540  1.00  0.00           H
ATOM   3173  CE1 PHE A 851      77.440  36.220  42.440  1.00  0.00           C
ATOM   3174  HE1 PHE A 851      77.150  37.240  42.250  1.00  0.00           H
ATOM   3175  CZ  PHE A 851      77.950  35.750  43.650  1.00  0.00           C
ATOM   3176  HZ  PHE A 851      78.280  36.390  44.460  1.00  0.00           H
ATOM   3177  CD2 PHE A 851      77.750  33.470  42.850  1.00  0.00           C
ATOM   3178  HD2 PHE A 851      77.950  32.420  42.930  1.00  0.00           H
ATOM   3179  CE2 PHE A 851      78.190  34.390  43.850  1.00  0.00           C
ATOM   3180  HE2 PHE A 851      78.540  34.010  44.810  1.00  0.00           H
ATOM   3181  C   PHE A 851      77.320  31.180  38.940  1.00  0.00           C
ATOM   3182  O   PHE A 851      76.650  31.670  38.000  1.00  0.00           O
ATOM   3183  N   PRO A 852      77.460  29.860  39.020  1.00  0.00           N
ATOM   3184  CD  PRO A 852      78.640  29.230  39.630  1.00  0.00           C
ATOM   3185  HD1 PRO A 852      78.630  29.240  40.740  1.00  0.00           H
ATOM   3186  HD2 PRO A 852      79.590  29.670  39.280  1.00  0.00           H
ATOM   3187  CA  PRO A 852      76.610  28.900  38.370  1.00  0.00           C
ATOM   3188  HA  PRO A 852      76.970  28.710  37.370  1.00  0.00           H
ATOM   3189  CB  PRO A 852      76.930  27.670  39.170  1.00  0.00           C
ATOM   3190  HB1 PRO A 852      76.740  26.640  38.780  1.00  0.00           H
ATOM   3191  HB2 PRO A 852      76.510  27.840  40.190  1.00  0.00           H
ATOM   3192  CG  PRO A 852      78.430  27.730  39.350  1.00  0.00           C
ATOM   3193  HG1 PRO A 852      78.790  27.120  40.210  1.00  0.00           H
ATOM   3194  HG2 PRO A 852      78.980  27.390  38.450  1.00  0.00           H
ATOM   3195  C   PRO A 852      75.120  29.170  38.370  1.00  0.00           C
ATOM   3196  O   PRO A 852      74.490  29.550  39.370  1.00  0.00           O
ATOM   3197  N   THR A 853      74.490  28.890  37.210  1.00  0.00           N
ATOM   3198  HN  THR A 853      75.030  28.390  36.540  1.00  0.00           H
ATOM   3199  CA  THR A 853      73.160  29.420  36.860  1.00  0.00           C
ATOM   3200  HA  THR A 853      73.360  30.460  37.030  1.00  0.00           H
ATOM   3201  CB  THR A 853      72.690  29.240  35.450  1.00  0.00           C
ATOM   3202  HB  THR A 853      72.350  28.220  35.180  1.00  0.00           H
ATOM   3203  OG1 THR A 853      73.710  29.600  34.510  1.00  0.00           O
ATOM   3204  HG1 THR A 853      74.510  29.100  34.740  1.00  0.00           H
ATOM   3205  CG2 THR A 853      71.520  30.180  35.120  1.00  0.00           C
ATOM   3206 HG21 THR A 853      71.780  31.260  35.230  1.00  0.00           H
ATOM   3207 HG22 THR A 853      70.640  29.930  35.750  1.00  0.00           H
ATOM   3208 HG23 THR A 853      71.260  30.170  34.040  1.00  0.00           H
ATOM   3209  C   THR A 853      72.090  29.090  37.770  1.00  0.00           C
ATOM   3210  O   THR A 853      71.280  29.870  38.180  1.00  0.00           O
ATOM   3211  N   LYS A 854      71.950  27.780  38.190  1.00  0.00           N
ATOM   3212  HN  LYS A 854      72.590  27.070  37.930  1.00  0.00           H
ATOM   3213  CA  LYS A 854      70.740  27.370  38.850  1.00  0.00           C
ATOM   3214  HA  LYS A 854      69.910  27.830  38.320  1.00  0.00           H
ATOM   3215  CB  LYS A 854      70.570  25.820  38.670  1.00  0.00           C
ATOM   3216  HB1 LYS A 854      69.810  25.450  39.380  1.00  0.00           H
ATOM   3217  HB2 LYS A 854      71.470  25.400  39.140  1.00  0.00           H
ATOM   3218  CG  LYS A 854      70.380  25.300  37.260  1.00  0.00           C
ATOM   3219  HG1 LYS A 854      70.000  24.260  37.220  1.00  0.00           H
ATOM   3220  HG2 LYS A 854      71.350  25.190  36.740  1.00  0.00           H
ATOM   3221  CD  LYS A 854      69.310  26.060  36.420  1.00  0.00           C
ATOM   3222  HD1 LYS A 854      69.640  27.100  36.220  1.00  0.00           H
ATOM   3223  HD2 LYS A 854      68.350  26.120  36.960  1.00  0.00           H
ATOM   3224  CE  LYS A 854      69.050  25.380  35.060  1.00  0.00           C
ATOM   3225  HE1 LYS A 854      68.640  24.350  35.150  1.00  0.00           H
ATOM   3226  HE2 LYS A 854      70.020  25.490  34.520  1.00  0.00           H
ATOM   3227  NZ  LYS A 854      68.000  26.100  34.310  1.00  0.00           N
ATOM   3228  HZ1 LYS A 854      67.930  25.570  33.420  1.00  0.00           H
ATOM   3229  HZ2 LYS A 854      68.170  27.120  34.160  1.00  0.00           H
ATOM   3230  HZ3 LYS A 854      67.120  26.060  34.860  1.00  0.00           H
ATOM   3231  C   LYS A 854      70.600  27.780  40.330  1.00  0.00           C
ATOM   3232  O   LYS A 854      69.580  28.360  40.720  1.00  0.00           O
ATOM   3233  N   VAL A 855      71.770  27.690  41.050  1.00  0.00           N
ATOM   3234  HN  VAL A 855      72.640  27.560  40.590  1.00  0.00           H
ATOM   3235  CA  VAL A 855      71.810  28.020  42.510  1.00  0.00           C
ATOM   3236  HA  VAL A 855      70.950  27.550  42.970  1.00  0.00           H
ATOM   3237  CB  VAL A 855      73.160  27.510  43.230  1.00  0.00           C
ATOM   3238  HB  VAL A 855      73.280  28.080  44.180  1.00  0.00           H
ATOM   3239  CG1 VAL A 855      73.080  26.060  43.550  1.00  0.00           C
ATOM   3240 HG11 VAL A 855      73.930  25.870  44.250  1.00  0.00           H
ATOM   3241 HG12 VAL A 855      73.180  25.370  42.680  1.00  0.00           H
ATOM   3242 HG13 VAL A 855      72.210  25.710  44.140  1.00  0.00           H
ATOM   3243  CG2 VAL A 855      74.400  28.000  42.420  1.00  0.00           C
ATOM   3244 HG21 VAL A 855      74.360  27.650  41.370  1.00  0.00           H
ATOM   3245 HG22 VAL A 855      75.290  27.570  42.940  1.00  0.00           H
ATOM   3246 HG23 VAL A 855      74.630  29.080  42.270  1.00  0.00           H
ATOM   3247  C   VAL A 855      71.620  29.510  42.720  1.00  0.00           C
ATOM   3248  O   VAL A 855      71.000  29.920  43.700  1.00  0.00           O
ATOM   3249  N   ARG A 856      72.170  30.440  41.900  1.00  0.00           N
ATOM   3250  HN  ARG A 856      72.630  30.080  41.100  1.00  0.00           H
ATOM   3251  CA  ARG A 856      71.900  31.870  41.830  1.00  0.00           C
ATOM   3252  HA  ARG A 856      72.000  32.180  42.860  1.00  0.00           H
ATOM   3253  CB  ARG A 856      72.900  32.710  40.990  1.00  0.00           C
ATOM   3254  HB1 ARG A 856      73.930  32.300  41.160  1.00  0.00           H
ATOM   3255  HB2 ARG A 856      72.900  33.750  41.390  1.00  0.00           H
ATOM   3256  CG  ARG A 856      72.620  32.610  39.450  1.00  0.00           C
ATOM   3257  HG1 ARG A 856      71.550  32.870  39.300  1.00  0.00           H
ATOM   3258  HG2 ARG A 856      72.700  31.530  39.200  1.00  0.00           H
ATOM   3259  CD  ARG A 856      73.510  33.490  38.560  1.00  0.00           C
ATOM   3260  HD1 ARG A 856      74.570  33.180  38.640  1.00  0.00           H
ATOM   3261  HD2 ARG A 856      73.450  34.560  38.840  1.00  0.00           H
ATOM   3262  NE  ARG A 856      72.960  33.350  37.160  1.00  0.00           N
ATOM   3263  HE  ARG A 856      72.000  33.580  37.020  1.00  0.00           H
ATOM   3264  CZ  ARG A 856      73.680  33.120  36.110  1.00  0.00           C
ATOM   3265  NH1 ARG A 856      74.880  32.610  36.080  1.00  0.00           N
ATOM   3266 HH11 ARG A 856      75.470  32.440  36.870  1.00  0.00           H
ATOM   3267 HH12 ARG A 856      75.390  32.480  35.230  1.00  0.00           H
ATOM   3268  NH2 ARG A 856      73.220  33.460  34.900  1.00  0.00           N
ATOM   3269 HH21 ARG A 856      73.810  33.260  34.110  1.00  0.00           H
ATOM   3270 HH22 ARG A 856      72.270  33.740  34.930  1.00  0.00           H
ATOM   3271  C   ARG A 856      70.430  32.140  41.430  1.00  0.00           C
ATOM   3272  O   ARG A 856      69.730  33.020  41.960  1.00  0.00           O
ATOM   3273  N   SER A 857      69.860  31.280  40.590  1.00  0.00           N
ATOM   3274  HN  SER A 857      70.380  30.520  40.220  1.00  0.00           H
ATOM   3275  CA  SER A 857      68.480  31.370  40.150  1.00  0.00           C
ATOM   3276  HA  SER A 857      68.360  32.390  39.840  1.00  0.00           H
ATOM   3277  CB  SER A 857      68.210  30.600  38.780  1.00  0.00           C
ATOM   3278  HB1 SER A 857      68.590  29.560  38.870  1.00  0.00           H
ATOM   3279  HB2 SER A 857      68.790  31.040  37.940  1.00  0.00           H
ATOM   3280  OG  SER A 857      66.830  30.610  38.370  1.00  0.00           O
ATOM   3281  HG1 SER A 857      66.820  29.890  37.730  1.00  0.00           H
ATOM   3282  C   SER A 857      67.450  31.120  41.250  1.00  0.00           C
ATOM   3283  O   SER A 857      66.480  31.900  41.340  1.00  0.00           O
ATOM   3284  N   THR A 858      67.660  30.090  42.080  1.00  0.00           N
ATOM   3285  HN  THR A 858      68.540  29.640  41.930  1.00  0.00           H
ATOM   3286  CA  THR A 858      66.680  29.400  42.910  1.00  0.00           C
ATOM   3287  HA  THR A 858      65.710  29.310  42.450  1.00  0.00           H
ATOM   3288  CB  THR A 858      67.220  28.010  43.350  1.00  0.00           C
ATOM   3289  HB  THR A 858      68.100  28.080  44.040  1.00  0.00           H
ATOM   3290  OG1 THR A 858      67.350  27.110  42.280  1.00  0.00           O
ATOM   3291  HG1 THR A 858      67.780  27.400  41.480  1.00  0.00           H
ATOM   3292  CG2 THR A 858      66.020  27.410  44.170  1.00  0.00           C
ATOM   3293 HG21 THR A 858      65.070  27.440  43.600  1.00  0.00           H
ATOM   3294 HG22 THR A 858      65.870  27.920  45.150  1.00  0.00           H
ATOM   3295 HG23 THR A 858      66.280  26.370  44.470  1.00  0.00           H
ATOM   3296  C   THR A 858      66.390  30.290  44.080  1.00  0.00           C
ATOM   3297  O   THR A 858      65.270  30.570  44.540  1.00  0.00           O
ATOM   3298  N   ILE A 859      67.500  30.820  44.640  1.00  0.00           N
ATOM   3299  HN  ILE A 859      68.390  30.640  44.240  1.00  0.00           H
ATOM   3300  CA  ILE A 859      67.380  31.560  45.860  1.00  0.00           C
ATOM   3301  HA  ILE A 859      66.550  31.160  46.420  1.00  0.00           H
ATOM   3302  CB  ILE A 859      68.580  31.520  46.770  1.00  0.00           C
ATOM   3303  HB  ILE A 859      68.400  31.930  47.800  1.00  0.00           H
ATOM   3304  CG2 ILE A 859      68.930  30.060  46.960  1.00  0.00           C
ATOM   3305 HG21 ILE A 859      69.580  29.800  47.830  1.00  0.00           H
ATOM   3306 HG22 ILE A 859      69.470  29.620  46.090  1.00  0.00           H
ATOM   3307 HG23 ILE A 859      67.960  29.560  47.200  1.00  0.00           H
ATOM   3308  CG1 ILE A 859      69.780  32.340  46.240  1.00  0.00           C
ATOM   3309 HG11 ILE A 859      69.450  33.370  45.980  1.00  0.00           H
ATOM   3310 HG12 ILE A 859      70.160  31.750  45.360  1.00  0.00           H
ATOM   3311  CD  ILE A 859      70.980  32.450  47.280  1.00  0.00           C
ATOM   3312  HD1 ILE A 859      71.420  31.430  47.360  1.00  0.00           H
ATOM   3313  HD2 ILE A 859      70.590  32.680  48.300  1.00  0.00           H
ATOM   3314  HD3 ILE A 859      71.800  33.080  46.890  1.00  0.00           H
ATOM   3315  C   ILE A 859      66.870  32.960  45.590  1.00  0.00           C
ATOM   3316  O   ILE A 859      66.450  33.610  46.570  1.00  0.00           O
ATOM   3317  N   SER A 860      66.890  33.390  44.310  1.00  0.00           N
ATOM   3318  HN  SER A 860      67.270  32.890  43.530  1.00  0.00           H
ATOM   3319  CA  SER A 860      66.430  34.740  43.950  1.00  0.00           C
ATOM   3320  HA  SER A 860      66.800  35.460  44.670  1.00  0.00           H
ATOM   3321  CB  SER A 860      67.020  35.240  42.650  1.00  0.00           C
ATOM   3322  HB1 SER A 860      66.680  34.610  41.790  1.00  0.00           H
ATOM   3323  HB2 SER A 860      68.110  35.070  42.740  1.00  0.00           H
ATOM   3324  OG  SER A 860      66.850  36.610  42.200  1.00  0.00           O
ATOM   3325  HG1 SER A 860      66.990  37.170  42.960  1.00  0.00           H
ATOM   3326  C   SER A 860      64.890  34.790  43.790  1.00  0.00           C
ATOM   3327  O   SER A 860      64.270  35.840  43.990  1.00  0.00           O
ATOM   3328  N   ASP A 861      64.200  33.730  43.400  1.00  0.00           N
ATOM   3329  HN  ASP A 861      64.680  32.910  43.120  1.00  0.00           H
ATOM   3330  CA  ASP A 861      62.760  33.560  43.390  1.00  0.00           C
ATOM   3331  HA  ASP A 861      62.250  34.370  42.880  1.00  0.00           H
ATOM   3332  CB  ASP A 861      62.460  32.150  42.860  1.00  0.00           C
ATOM   3333  HB1 ASP A 861      61.460  31.750  43.160  1.00  0.00           H
ATOM   3334  HB2 ASP A 861      63.180  31.510  43.410  1.00  0.00           H
ATOM   3335  CG  ASP A 861      62.750  31.860  41.410  1.00  0.00           C
ATOM   3336  OD1 ASP A 861      62.310  30.800  40.890  1.00  0.00           O
ATOM   3337  OD2 ASP A 861      63.460  32.680  40.770  1.00  0.00           O
ATOM   3338  C   ASP A 861      62.180  33.630  44.780  1.00  0.00           C
ATOM   3339  O   ASP A 861      61.160  34.270  45.000  1.00  0.00           O
ATOM   3340  N   PHE A 862      62.830  32.980  45.790  1.00  0.00           N
ATOM   3341  HN  PHE A 862      63.610  32.390  45.620  1.00  0.00           H
ATOM   3342  CA  PHE A 862      62.450  33.010  47.210  1.00  0.00           C
ATOM   3343  HA  PHE A 862      61.370  33.110  47.360  1.00  0.00           H
ATOM   3344  CB  PHE A 862      62.840  31.600  47.770  1.00  0.00           C
ATOM   3345  HB1 PHE A 862      62.860  31.550  48.880  1.00  0.00           H
ATOM   3346  HB2 PHE A 862      63.850  31.280  47.440  1.00  0.00           H
ATOM   3347  CG  PHE A 862      61.870  30.540  47.330  1.00  0.00           C
ATOM   3348  CD1 PHE A 862      62.190  29.780  46.250  1.00  0.00           C
ATOM   3349  HD1 PHE A 862      62.920  29.970  45.480  1.00  0.00           H
ATOM   3350  CE1 PHE A 862      61.440  28.620  45.960  1.00  0.00           C
ATOM   3351  HE1 PHE A 862      61.840  28.020  45.150  1.00  0.00           H
ATOM   3352  CZ  PHE A 862      60.330  28.280  46.800  1.00  0.00           C
ATOM   3353  HZ  PHE A 862      59.590  27.570  46.450  1.00  0.00           H
ATOM   3354  CD2 PHE A 862      60.810  30.140  48.180  1.00  0.00           C
ATOM   3355  HD2 PHE A 862      60.620  30.740  49.060  1.00  0.00           H
ATOM   3356  CE2 PHE A 862      59.990  29.050  47.850  1.00  0.00           C
ATOM   3357  HE2 PHE A 862      59.170  28.880  48.530  1.00  0.00           H
ATOM   3358  C   PHE A 862      63.060  34.120  48.090  1.00  0.00           C
ATOM   3359  O   PHE A 862      63.130  33.990  49.280  1.00  0.00           O
ATOM   3360  N   ALA A 863      63.560  35.270  47.530  1.00  0.00           N
ATOM   3361  HN  ALA A 863      63.400  35.510  46.570  1.00  0.00           H
ATOM   3362  CA  ALA A 863      64.290  36.320  48.190  1.00  0.00           C
ATOM   3363  HA  ALA A 863      65.270  35.940  48.430  1.00  0.00           H
ATOM   3364  CB  ALA A 863      64.310  37.530  47.270  1.00  0.00           C
ATOM   3365  HB1 ALA A 863      64.750  38.400  47.810  1.00  0.00           H
ATOM   3366  HB2 ALA A 863      63.230  37.660  47.030  1.00  0.00           H
ATOM   3367  HB3 ALA A 863      64.880  37.400  46.330  1.00  0.00           H
ATOM   3368  C   ALA A 863      63.720  36.790  49.560  1.00  0.00           C
ATOM   3369  O   ALA A 863      64.480  36.970  50.540  1.00  0.00           O
ATOM   3370  N   VAL A 864      62.370  37.070  49.700  1.00  0.00           N
ATOM   3371  HN  VAL A 864      61.750  37.000  48.940  1.00  0.00           H
ATOM   3372  CA  VAL A 864      61.800  37.680  50.930  1.00  0.00           C
ATOM   3373  HA  VAL A 864      62.460  38.450  51.290  1.00  0.00           H
ATOM   3374  CB  VAL A 864      60.400  38.170  50.800  1.00  0.00           C
ATOM   3375  HB  VAL A 864      59.710  37.340  50.540  1.00  0.00           H
ATOM   3376  CG1 VAL A 864      59.940  38.890  52.090  1.00  0.00           C
ATOM   3377 HG11 VAL A 864      59.890  38.160  52.940  1.00  0.00           H
ATOM   3378 HG12 VAL A 864      58.930  39.340  52.070  1.00  0.00           H
ATOM   3379 HG13 VAL A 864      60.630  39.710  52.380  1.00  0.00           H
ATOM   3380  CG2 VAL A 864      60.430  39.150  49.610  1.00  0.00           C
ATOM   3381 HG21 VAL A 864      59.660  39.950  49.610  1.00  0.00           H
ATOM   3382 HG22 VAL A 864      60.270  38.590  48.660  1.00  0.00           H
ATOM   3383 HG23 VAL A 864      61.310  39.820  49.560  1.00  0.00           H
ATOM   3384  C   VAL A 864      61.840  36.530  52.010  1.00  0.00           C
ATOM   3385  O   VAL A 864      62.050  36.700  53.200  1.00  0.00           O
ATOM   3386  N   PHE A 865      61.540  35.260  51.670  1.00  0.00           N
ATOM   3387  HN  PHE A 865      61.470  35.090  50.690  1.00  0.00           H
ATOM   3388  CA  PHE A 865      61.520  34.060  52.570  1.00  0.00           C
ATOM   3389  HA  PHE A 865      60.890  34.320  53.410  1.00  0.00           H
ATOM   3390  CB  PHE A 865      60.940  32.770  51.800  1.00  0.00           C
ATOM   3391  HB1 PHE A 865      61.570  32.620  50.890  1.00  0.00           H
ATOM   3392  HB2 PHE A 865      59.920  32.850  51.360  1.00  0.00           H
ATOM   3393  CG  PHE A 865      61.030  31.470  52.560  1.00  0.00           C
ATOM   3394  CD1 PHE A 865      60.250  31.280  53.660  1.00  0.00           C
ATOM   3395  HD1 PHE A 865      59.540  32.070  53.890  1.00  0.00           H
ATOM   3396  CE1 PHE A 865      60.350  30.110  54.410  1.00  0.00           C
ATOM   3397  HE1 PHE A 865      59.600  29.890  55.150  1.00  0.00           H
ATOM   3398  CZ  PHE A 865      61.230  29.050  53.980  1.00  0.00           C
ATOM   3399  HZ  PHE A 865      61.460  28.170  54.560  1.00  0.00           H
ATOM   3400  CD2 PHE A 865      61.880  30.430  52.130  1.00  0.00           C
ATOM   3401  HD2 PHE A 865      62.550  30.550  51.300  1.00  0.00           H
ATOM   3402  CE2 PHE A 865      61.980  29.270  52.840  1.00  0.00           C
ATOM   3403  HE2 PHE A 865      62.780  28.590  52.640  1.00  0.00           H
ATOM   3404  C   PHE A 865      62.890  33.780  53.080  1.00  0.00           C
ATOM   3405  O   PHE A 865      63.140  33.460  54.230  1.00  0.00           O
ATOM   3406  N   LEU A 866      63.990  33.820  52.200  1.00  0.00           N
ATOM   3407  HN  LEU A 866      63.830  34.070  51.250  1.00  0.00           H
ATOM   3408  CA  LEU A 866      65.280  33.400  52.690  1.00  0.00           C
ATOM   3409  HA  LEU A 866      65.210  32.630  53.440  1.00  0.00           H
ATOM   3410  CB  LEU A 866      66.070  32.860  51.460  1.00  0.00           C
ATOM   3411  HB1 LEU A 866      67.060  32.610  51.880  1.00  0.00           H
ATOM   3412  HB2 LEU A 866      66.230  33.700  50.760  1.00  0.00           H
ATOM   3413  CG  LEU A 866      65.440  31.650  50.800  1.00  0.00           C
ATOM   3414  HG  LEU A 866      64.430  31.930  50.430  1.00  0.00           H
ATOM   3415  CD1 LEU A 866      66.270  31.310  49.520  1.00  0.00           C
ATOM   3416 HD11 LEU A 866      65.790  30.590  48.810  1.00  0.00           H
ATOM   3417 HD12 LEU A 866      67.260  30.890  49.820  1.00  0.00           H
ATOM   3418 HD13 LEU A 866      66.580  32.230  48.990  1.00  0.00           H
ATOM   3419  CD2 LEU A 866      65.400  30.420  51.740  1.00  0.00           C
ATOM   3420 HD21 LEU A 866      64.650  30.590  52.540  1.00  0.00           H
ATOM   3421 HD22 LEU A 866      66.400  30.040  52.060  1.00  0.00           H
ATOM   3422 HD23 LEU A 866      64.950  29.680  51.040  1.00  0.00           H
ATOM   3423  C   LEU A 866      65.950  34.600  53.400  1.00  0.00           C
ATOM   3424  O   LEU A 866      66.810  34.550  54.280  1.00  0.00           O
ATOM   3425  N   THR A 867      65.470  35.880  53.120  1.00  0.00           N
ATOM   3426  HN  THR A 867      64.850  36.190  52.400  1.00  0.00           H
ATOM   3427  CA  THR A 867      65.940  37.020  53.990  1.00  0.00           C
ATOM   3428  HA  THR A 867      67.010  36.960  54.060  1.00  0.00           H
ATOM   3429  CB  THR A 867      65.520  38.340  53.370  1.00  0.00           C
ATOM   3430  HB  THR A 867      64.410  38.360  53.370  1.00  0.00           H
ATOM   3431  OG1 THR A 867      66.110  38.480  52.140  1.00  0.00           O
ATOM   3432  HG1 THR A 867      65.670  37.750  51.690  1.00  0.00           H
ATOM   3433  CG2 THR A 867      65.900  39.580  54.180  1.00  0.00           C
ATOM   3434 HG21 THR A 867      65.580  40.530  53.710  1.00  0.00           H
ATOM   3435 HG22 THR A 867      66.990  39.640  54.360  1.00  0.00           H
ATOM   3436 HG23 THR A 867      65.440  39.520  55.190  1.00  0.00           H
ATOM   3437  C   THR A 867      65.400  36.850  55.410  1.00  0.00           C
ATOM   3438  O   THR A 867      66.050  37.140  56.430  1.00  0.00           O
ATOM   3439  N   ILE A 868      64.170  36.360  55.560  1.00  0.00           N
ATOM   3440  HN  ILE A 868      63.660  36.230  54.720  1.00  0.00           H
ATOM   3441  CA  ILE A 868      63.590  35.890  56.800  1.00  0.00           C
ATOM   3442  HA  ILE A 868      63.800  36.680  57.490  1.00  0.00           H
ATOM   3443  CB  ILE A 868      62.100  35.600  56.760  1.00  0.00           C
ATOM   3444  HB  ILE A 868      61.900  34.880  55.950  1.00  0.00           H
ATOM   3445  CG2 ILE A 868      61.680  35.130  58.210  1.00  0.00           C
ATOM   3446 HG21 ILE A 868      62.190  35.790  58.960  1.00  0.00           H
ATOM   3447 HG22 ILE A 868      62.050  34.090  58.290  1.00  0.00           H
ATOM   3448 HG23 ILE A 868      60.580  35.140  58.350  1.00  0.00           H
ATOM   3449  CG1 ILE A 868      61.320  36.880  56.440  1.00  0.00           C
ATOM   3450 HG11 ILE A 868      61.750  37.360  55.530  1.00  0.00           H
ATOM   3451 HG12 ILE A 868      61.210  37.560  57.320  1.00  0.00           H
ATOM   3452  CD  ILE A 868      59.890  36.550  55.960  1.00  0.00           C
ATOM   3453  HD1 ILE A 868      59.170  37.370  56.170  1.00  0.00           H
ATOM   3454  HD2 ILE A 868      59.480  35.680  56.510  1.00  0.00           H
ATOM   3455  HD3 ILE A 868      59.880  36.300  54.880  1.00  0.00           H
ATOM   3456  C   ILE A 868      64.360  34.690  57.400  1.00  0.00           C
ATOM   3457  O   ILE A 868      64.770  34.760  58.550  1.00  0.00           O
ATOM   3458  N   VAL A 869      64.760  33.630  56.610  1.00  0.00           N
ATOM   3459  HN  VAL A 869      64.360  33.480  55.710  1.00  0.00           H
ATOM   3460  CA  VAL A 869      65.680  32.570  57.180  1.00  0.00           C
ATOM   3461  HA  VAL A 869      65.120  32.110  57.980  1.00  0.00           H
ATOM   3462  CB  VAL A 869      66.000  31.500  56.170  1.00  0.00           C
ATOM   3463  HB  VAL A 869      66.690  31.780  55.350  1.00  0.00           H
ATOM   3464  CG1 VAL A 869      66.740  30.300  56.780  1.00  0.00           C
ATOM   3465 HG11 VAL A 869      66.190  29.980  57.690  1.00  0.00           H
ATOM   3466 HG12 VAL A 869      67.760  30.570  57.130  1.00  0.00           H
ATOM   3467 HG13 VAL A 869      66.940  29.470  56.080  1.00  0.00           H
ATOM   3468  CG2 VAL A 869      64.680  30.820  55.650  1.00  0.00           C
ATOM   3469 HG21 VAL A 869      64.150  31.340  54.820  1.00  0.00           H
ATOM   3470 HG22 VAL A 869      64.080  30.800  56.580  1.00  0.00           H
ATOM   3471 HG23 VAL A 869      64.970  29.820  55.280  1.00  0.00           H
ATOM   3472  C   VAL A 869      67.020  33.080  57.700  1.00  0.00           C
ATOM   3473  O   VAL A 869      67.510  32.740  58.770  1.00  0.00           O
ATOM   3474  N   ILE A 870      67.700  33.960  56.890  1.00  0.00           N
ATOM   3475  HN  ILE A 870      67.290  34.200  56.000  1.00  0.00           H
ATOM   3476  CA  ILE A 870      69.000  34.480  57.280  1.00  0.00           C
ATOM   3477  HA  ILE A 870      69.630  33.680  57.640  1.00  0.00           H
ATOM   3478  CB  ILE A 870      69.730  35.120  56.090  1.00  0.00           C
ATOM   3479  HB  ILE A 870      69.030  35.800  55.570  1.00  0.00           H
ATOM   3480  CG2 ILE A 870      70.980  35.740  56.600  1.00  0.00           C
ATOM   3481 HG21 ILE A 870      70.710  36.600  57.240  1.00  0.00           H
ATOM   3482 HG22 ILE A 870      71.760  36.150  55.920  1.00  0.00           H
ATOM   3483 HG23 ILE A 870      71.530  35.040  57.270  1.00  0.00           H
ATOM   3484  CG1 ILE A 870      70.100  33.910  55.120  1.00  0.00           C
ATOM   3485 HG11 ILE A 870      69.240  33.220  55.060  1.00  0.00           H
ATOM   3486 HG12 ILE A 870      70.830  33.230  55.600  1.00  0.00           H
ATOM   3487  CD  ILE A 870      70.480  34.360  53.670  1.00  0.00           C
ATOM   3488  HD1 ILE A 870      70.580  33.570  52.900  1.00  0.00           H
ATOM   3489  HD2 ILE A 870      71.360  35.020  53.520  1.00  0.00           H
ATOM   3490  HD3 ILE A 870      69.620  34.980  53.340  1.00  0.00           H
ATOM   3491  C   ILE A 870      68.850  35.470  58.520  1.00  0.00           C
ATOM   3492  O   ILE A 870      69.490  35.220  59.550  1.00  0.00           O
ATOM   3493  N   MET A 871      68.060  36.490  58.470  1.00  0.00           N
ATOM   3494  HN  MET A 871      67.450  36.740  57.730  1.00  0.00           H
ATOM   3495  CA  MET A 871      67.920  37.400  59.520  1.00  0.00           C
ATOM   3496  HA  MET A 871      68.900  37.870  59.550  1.00  0.00           H
ATOM   3497  CB  MET A 871      66.960  38.510  59.050  1.00  0.00           C
ATOM   3498  HB1 MET A 871      66.920  39.160  59.950  1.00  0.00           H
ATOM   3499  HB2 MET A 871      65.920  38.190  58.800  1.00  0.00           H
ATOM   3500  CG  MET A 871      67.510  39.430  57.950  1.00  0.00           C
ATOM   3501  HG1 MET A 871      66.660  40.090  57.710  1.00  0.00           H
ATOM   3502  HG2 MET A 871      67.790  38.980  56.960  1.00  0.00           H
ATOM   3503  SD  MET A 871      68.890  40.380  58.650  1.00  0.00           S
ATOM   3504  CE  MET A 871      70.070  39.840  57.430  1.00  0.00           C
ATOM   3505  HE1 MET A 871      69.760  40.170  56.430  1.00  0.00           H
ATOM   3506  HE2 MET A 871      70.300  38.750  57.490  1.00  0.00           H
ATOM   3507  HE3 MET A 871      71.040  40.330  57.680  1.00  0.00           H
ATOM   3508  C   MET A 871      67.560  36.930  60.860  1.00  0.00           C
ATOM   3509  O   MET A 871      68.200  37.340  61.850  1.00  0.00           O
ATOM   3510  N   VAL A 872      66.600  35.990  60.870  1.00  0.00           N
ATOM   3511  HN  VAL A 872      66.130  35.750  60.020  1.00  0.00           H
ATOM   3512  CA  VAL A 872      66.150  35.390  62.120  1.00  0.00           C
ATOM   3513  HA  VAL A 872      65.750  36.210  62.710  1.00  0.00           H
ATOM   3514  CB  VAL A 872      65.040  34.310  61.890  1.00  0.00           C
ATOM   3515  HB  VAL A 872      65.380  33.680  61.030  1.00  0.00           H
ATOM   3516  CG1 VAL A 872      64.790  33.400  63.120  1.00  0.00           C
ATOM   3517 HG11 VAL A 872      64.680  34.020  64.040  1.00  0.00           H
ATOM   3518 HG12 VAL A 872      65.610  32.690  63.330  1.00  0.00           H
ATOM   3519 HG13 VAL A 872      63.900  32.750  63.040  1.00  0.00           H
ATOM   3520  CG2 VAL A 872      63.780  34.990  61.520  1.00  0.00           C
ATOM   3521 HG21 VAL A 872      64.100  35.850  60.900  1.00  0.00           H
ATOM   3522 HG22 VAL A 872      63.220  35.440  62.370  1.00  0.00           H
ATOM   3523 HG23 VAL A 872      63.050  34.340  60.990  1.00  0.00           H
ATOM   3524  C   VAL A 872      67.270  34.640  62.840  1.00  0.00           C
ATOM   3525  O   VAL A 872      67.490  34.740  64.050  1.00  0.00           O
ATOM   3526  N   THR A 873      68.000  33.930  62.080  1.00  0.00           N
ATOM   3527  HN  THR A 873      67.790  33.990  61.110  1.00  0.00           H
ATOM   3528  CA  THR A 873      69.110  33.080  62.430  1.00  0.00           C
ATOM   3529  HA  THR A 873      68.680  32.410  63.160  1.00  0.00           H
ATOM   3530  CB  THR A 873      69.640  32.260  61.220  1.00  0.00           C
ATOM   3531  HB  THR A 873      69.870  33.020  60.440  1.00  0.00           H
ATOM   3532  OG1 THR A 873      68.730  31.280  60.790  1.00  0.00           O
ATOM   3533  HG1 THR A 873      68.210  31.690  60.090  1.00  0.00           H
ATOM   3534  CG2 THR A 873      71.010  31.550  61.510  1.00  0.00           C
ATOM   3535 HG21 THR A 873      71.860  32.270  61.600  1.00  0.00           H
ATOM   3536 HG22 THR A 873      71.250  31.000  60.570  1.00  0.00           H
ATOM   3537 HG23 THR A 873      70.960  30.900  62.410  1.00  0.00           H
ATOM   3538  C   THR A 873      70.210  33.980  63.030  1.00  0.00           C
ATOM   3539  O   THR A 873      70.720  33.790  64.120  1.00  0.00           O
ATOM   3540  N   ILE A 874      70.580  35.060  62.320  1.00  0.00           N
ATOM   3541  HN  ILE A 874      70.100  35.280  61.470  1.00  0.00           H
ATOM   3542  CA  ILE A 874      71.570  36.110  62.710  1.00  0.00           C
ATOM   3543  HA  ILE A 874      72.510  35.580  62.870  1.00  0.00           H
ATOM   3544  CB  ILE A 874      71.700  37.180  61.570  1.00  0.00           C
ATOM   3545  HB  ILE A 874      70.670  37.510  61.330  1.00  0.00           H
ATOM   3546  CG2 ILE A 874      72.300  38.490  62.080  1.00  0.00           C
ATOM   3547 HG21 ILE A 874      73.330  38.280  62.440  1.00  0.00           H
ATOM   3548 HG22 ILE A 874      71.840  39.010  62.950  1.00  0.00           H
ATOM   3549 HG23 ILE A 874      72.330  39.230  61.260  1.00  0.00           H
ATOM   3550  CG1 ILE A 874      72.330  36.630  60.350  1.00  0.00           C
ATOM   3551 HG11 ILE A 874      72.520  37.380  59.550  1.00  0.00           H
ATOM   3552 HG12 ILE A 874      71.660  35.860  59.940  1.00  0.00           H
ATOM   3553  CD  ILE A 874      73.660  35.900  60.580  1.00  0.00           C
ATOM   3554  HD1 ILE A 874      74.280  35.730  59.680  1.00  0.00           H
ATOM   3555  HD2 ILE A 874      73.530  34.940  61.110  1.00  0.00           H
ATOM   3556  HD3 ILE A 874      74.290  36.530  61.260  1.00  0.00           H
ATOM   3557  C   ILE A 874      71.180  36.820  63.960  1.00  0.00           C
ATOM   3558  O   ILE A 874      72.070  36.950  64.850  1.00  0.00           O
ATOM   3559  N   ASP A 875      69.860  37.110  64.110  1.00  0.00           N
ATOM   3560  HN  ASP A 875      69.230  36.980  63.340  1.00  0.00           H
ATOM   3561  CA  ASP A 875      69.410  37.600  65.410  1.00  0.00           C
ATOM   3562  HA  ASP A 875      69.990  38.480  65.640  1.00  0.00           H
ATOM   3563  CB  ASP A 875      67.950  38.030  65.200  1.00  0.00           C
ATOM   3564  HB1 ASP A 875      67.360  37.120  64.950  1.00  0.00           H
ATOM   3565  HB2 ASP A 875      67.930  38.760  64.360  1.00  0.00           H
ATOM   3566  CG  ASP A 875      67.280  38.710  66.330  1.00  0.00           C
ATOM   3567  OD1 ASP A 875      67.460  39.950  66.490  1.00  0.00           O
ATOM   3568  OD2 ASP A 875      66.600  37.980  67.140  1.00  0.00           O
ATOM   3569  C   ASP A 875      69.680  36.660  66.580  1.00  0.00           C
ATOM   3570  O   ASP A 875      70.010  37.120  67.690  1.00  0.00           O
ATOM   3571  N   TYR A 876      69.490  35.310  66.380  1.00  0.00           N
ATOM   3572  HN  TYR A 876      69.250  35.090  65.440  1.00  0.00           H
ATOM   3573  CA  TYR A 876      69.680  34.300  67.400  1.00  0.00           C
ATOM   3574  HA  TYR A 876      69.280  34.680  68.330  1.00  0.00           H
ATOM   3575  CB  TYR A 876      69.050  32.870  67.050  1.00  0.00           C
ATOM   3576  HB1 TYR A 876      69.640  32.470  66.210  1.00  0.00           H
ATOM   3577  HB2 TYR A 876      68.020  32.890  66.630  1.00  0.00           H
ATOM   3578  CG  TYR A 876      68.990  31.930  68.180  1.00  0.00           C
ATOM   3579  CD1 TYR A 876      69.010  30.550  67.840  1.00  0.00           C
ATOM   3580  HD1 TYR A 876      69.100  30.180  66.830  1.00  0.00           H
ATOM   3581  CE1 TYR A 876      68.680  29.540  68.750  1.00  0.00           C
ATOM   3582  HE1 TYR A 876      68.570  28.500  68.470  1.00  0.00           H
ATOM   3583  CZ  TYR A 876      68.310  29.890  70.050  1.00  0.00           C
ATOM   3584  OH  TYR A 876      67.940  29.000  71.040  1.00  0.00           O
ATOM   3585  HH  TYR A 876      67.850  28.130  70.640  1.00  0.00           H
ATOM   3586  CD2 TYR A 876      68.690  32.280  69.520  1.00  0.00           C
ATOM   3587  HD2 TYR A 876      68.590  33.300  69.850  1.00  0.00           H
ATOM   3588  CE2 TYR A 876      68.320  31.240  70.440  1.00  0.00           C
ATOM   3589  HE2 TYR A 876      67.930  31.540  71.400  1.00  0.00           H
ATOM   3590  C   TYR A 876      71.130  34.070  67.770  1.00  0.00           C
ATOM   3591  O   TYR A 876      71.540  34.130  68.950  1.00  0.00           O
ATOM   3592  N   LEU A 877      72.040  34.090  66.730  1.00  0.00           N
ATOM   3593  HN  LEU A 877      71.660  33.930  65.830  1.00  0.00           H
ATOM   3594  CA  LEU A 877      73.530  34.310  66.790  1.00  0.00           C
ATOM   3595  HA  LEU A 877      73.880  33.540  67.450  1.00  0.00           H
ATOM   3596  CB  LEU A 877      73.980  33.950  65.320  1.00  0.00           C
ATOM   3597  HB1 LEU A 877      75.070  34.060  65.210  1.00  0.00           H
ATOM   3598  HB2 LEU A 877      73.430  34.560  64.570  1.00  0.00           H
ATOM   3599  CG  LEU A 877      73.780  32.490  64.820  1.00  0.00           C
ATOM   3600  HG  LEU A 877      72.730  32.170  64.930  1.00  0.00           H
ATOM   3601  CD1 LEU A 877      74.060  32.480  63.300  1.00  0.00           C
ATOM   3602 HD11 LEU A 877      73.910  31.430  62.960  1.00  0.00           H
ATOM   3603 HD12 LEU A 877      75.110  32.820  63.100  1.00  0.00           H
ATOM   3604 HD13 LEU A 877      73.380  33.150  62.740  1.00  0.00           H
ATOM   3605  CD2 LEU A 877      74.680  31.470  65.630  1.00  0.00           C
ATOM   3606 HD21 LEU A 877      74.520  31.420  66.720  1.00  0.00           H
ATOM   3607 HD22 LEU A 877      75.730  31.810  65.490  1.00  0.00           H
ATOM   3608 HD23 LEU A 877      74.630  30.460  65.170  1.00  0.00           H
ATOM   3609  C   LEU A 877      74.050  35.630  67.440  1.00  0.00           C
ATOM   3610  O   LEU A 877      74.940  35.590  68.280  1.00  0.00           O
ATOM   3611  N   VAL A 878      73.460  36.820  67.060  1.00  0.00           N
ATOM   3612  HN  VAL A 878      72.800  36.780  66.320  1.00  0.00           H
ATOM   3613  CA  VAL A 878      73.910  38.050  67.700  1.00  0.00           C
ATOM   3614  HA  VAL A 878      74.990  38.120  67.610  1.00  0.00           H
ATOM   3615  CB  VAL A 878      73.330  39.280  66.950  1.00  0.00           C
ATOM   3616  HB  VAL A 878      72.270  38.990  66.780  1.00  0.00           H
ATOM   3617  CG1 VAL A 878      73.220  40.610  67.760  1.00  0.00           C
ATOM   3618 HG11 VAL A 878      72.890  41.390  67.040  1.00  0.00           H
ATOM   3619 HG12 VAL A 878      74.260  40.890  68.030  1.00  0.00           H
ATOM   3620 HG13 VAL A 878      72.670  40.740  68.710  1.00  0.00           H
ATOM   3621  CG2 VAL A 878      73.930  39.460  65.570  1.00  0.00           C
ATOM   3622 HG21 VAL A 878      73.890  38.470  65.080  1.00  0.00           H
ATOM   3623 HG22 VAL A 878      74.960  39.900  65.610  1.00  0.00           H
ATOM   3624 HG23 VAL A 878      73.270  40.150  65.000  1.00  0.00           H
ATOM   3625  C   VAL A 878      73.590  38.200  69.130  1.00  0.00           C
ATOM   3626  O   VAL A 878      74.340  38.720  69.920  1.00  0.00           O
ATOM   3627  N   GLY A 879      72.330  37.760  69.610  1.00  0.00           N
ATOM   3628  HN  GLY A 879      71.660  37.490  68.920  1.00  0.00           H
ATOM   3629  CA  GLY A 879      71.990  37.670  71.070  1.00  0.00           C
ATOM   3630  HA1 GLY A 879      72.750  37.150  71.620  1.00  0.00           H
ATOM   3631  HA2 GLY A 879      71.100  37.060  71.180  1.00  0.00           H
ATOM   3632  C   GLY A 879      71.620  38.920  71.770  1.00  0.00           C
ATOM   3633  O   GLY A 879      71.580  38.910  73.010  1.00  0.00           O
ATOM   3634  N   VAL A 880      71.230  39.980  71.040  1.00  0.00           N
ATOM   3635  HN  VAL A 880      71.340  40.000  70.060  1.00  0.00           H
ATOM   3636  CA  VAL A 880      70.620  41.280  71.510  1.00  0.00           C
ATOM   3637  HA  VAL A 880      70.810  41.330  72.560  1.00  0.00           H
ATOM   3638  CB  VAL A 880      71.200  42.470  70.800  1.00  0.00           C
ATOM   3639  HB  VAL A 880      71.240  42.330  69.690  1.00  0.00           H
ATOM   3640  CG1 VAL A 880      70.330  43.720  71.080  1.00  0.00           C
ATOM   3641 HG11 VAL A 880      69.290  43.620  70.680  1.00  0.00           H
ATOM   3642 HG12 VAL A 880      70.770  44.670  70.700  1.00  0.00           H
ATOM   3643 HG13 VAL A 880      70.140  43.800  72.160  1.00  0.00           H
ATOM   3644  CG2 VAL A 880      72.560  42.730  71.360  1.00  0.00           C
ATOM   3645 HG21 VAL A 880      73.330  41.980  71.090  1.00  0.00           H
ATOM   3646 HG22 VAL A 880      72.470  42.820  72.470  1.00  0.00           H
ATOM   3647 HG23 VAL A 880      72.970  43.710  71.030  1.00  0.00           H
ATOM   3648  C   VAL A 880      69.110  41.220  71.160  1.00  0.00           C
ATOM   3649  O   VAL A 880      68.840  40.990  70.010  1.00  0.00           O
ATOM   3650  N   PRO A 881      68.230  41.290  72.160  1.00  0.00           N
ATOM   3651  CD  PRO A 881      68.490  41.670  73.540  1.00  0.00           C
ATOM   3652  HD1 PRO A 881      69.300  42.430  73.630  1.00  0.00           H
ATOM   3653  HD2 PRO A 881      69.050  40.790  73.970  1.00  0.00           H
ATOM   3654  CA  PRO A 881      66.790  40.970  72.060  1.00  0.00           C
ATOM   3655  HA  PRO A 881      66.810  40.010  71.560  1.00  0.00           H
ATOM   3656  CB  PRO A 881      66.260  40.840  73.510  1.00  0.00           C
ATOM   3657  HB1 PRO A 881      66.390  39.800  73.860  1.00  0.00           H
ATOM   3658  HB2 PRO A 881      65.220  41.100  73.800  1.00  0.00           H
ATOM   3659  CG  PRO A 881      67.190  41.790  74.300  1.00  0.00           C
ATOM   3660  HG1 PRO A 881      66.740  42.790  74.170  1.00  0.00           H
ATOM   3661  HG2 PRO A 881      67.330  41.510  75.370  1.00  0.00           H
ATOM   3662  C   PRO A 881      66.100  41.970  71.160  1.00  0.00           C
ATOM   3663  O   PRO A 881      65.710  43.010  71.650  1.00  0.00           O
ATOM   3664  N   SER A 882      65.900  41.730  69.880  1.00  0.00           N
ATOM   3665  HN  SER A 882      66.260  40.900  69.430  1.00  0.00           H
ATOM   3666  CA  SER A 882      65.110  42.550  69.020  1.00  0.00           C
ATOM   3667  HA  SER A 882      65.420  43.580  69.120  1.00  0.00           H
ATOM   3668  CB  SER A 882      65.460  42.310  67.490  1.00  0.00           C
ATOM   3669  HB1 SER A 882      66.530  42.400  67.210  1.00  0.00           H
ATOM   3670  HB2 SER A 882      64.940  43.050  66.850  1.00  0.00           H
ATOM   3671  OG  SER A 882      65.120  40.960  67.160  1.00  0.00           O
ATOM   3672  HG1 SER A 882      65.920  40.530  66.830  1.00  0.00           H
ATOM   3673  C   SER A 882      63.660  42.360  69.290  1.00  0.00           C
ATOM   3674  O   SER A 882      63.380  41.170  69.570  1.00  0.00           O
ATOM   3675  N   PRO A 883      62.720  43.280  69.170  1.00  0.00           N
ATOM   3676  CD  PRO A 883      62.930  44.630  68.800  1.00  0.00           C
ATOM   3677  HD1 PRO A 883      63.050  44.720  67.690  1.00  0.00           H
ATOM   3678  HD2 PRO A 883      63.740  45.080  69.400  1.00  0.00           H
ATOM   3679  CA  PRO A 883      61.240  42.990  69.350  1.00  0.00           C
ATOM   3680  HA  PRO A 883      61.130  42.680  70.380  1.00  0.00           H
ATOM   3681  CB  PRO A 883      60.560  44.290  69.040  1.00  0.00           C
ATOM   3682  HB1 PRO A 883      59.610  44.410  69.590  1.00  0.00           H
ATOM   3683  HB2 PRO A 883      60.330  44.330  67.940  1.00  0.00           H
ATOM   3684  CG  PRO A 883      61.660  45.350  69.350  1.00  0.00           C
ATOM   3685  HG1 PRO A 883      61.520  46.260  68.740  1.00  0.00           H
ATOM   3686  HG2 PRO A 883      61.770  45.500  70.440  1.00  0.00           H
ATOM   3687  C   PRO A 883      60.630  41.870  68.460  1.00  0.00           C
ATOM   3688  O   PRO A 883      60.890  41.920  67.290  1.00  0.00           O
ATOM   3689  N   LYS A 884      59.930  40.790  68.890  1.00  0.00           N
ATOM   3690  HN  LYS A 884      59.830  40.600  69.850  1.00  0.00           H
ATOM   3691  CA  LYS A 884      59.600  39.700  67.980  1.00  0.00           C
ATOM   3692  HA  LYS A 884      60.120  39.740  67.030  1.00  0.00           H
ATOM   3693  CB  LYS A 884      59.900  38.400  68.710  1.00  0.00           C
ATOM   3694  HB1 LYS A 884      59.740  37.460  68.130  1.00  0.00           H
ATOM   3695  HB2 LYS A 884      59.290  38.350  69.640  1.00  0.00           H
ATOM   3696  CG  LYS A 884      61.400  38.220  69.130  1.00  0.00           C
ATOM   3697  HG1 LYS A 884      61.490  37.400  69.890  1.00  0.00           H
ATOM   3698  HG2 LYS A 884      61.710  39.130  69.700  1.00  0.00           H
ATOM   3699  CD  LYS A 884      62.240  37.860  67.880  1.00  0.00           C
ATOM   3700  HD1 LYS A 884      62.310  38.720  67.170  1.00  0.00           H
ATOM   3701  HD2 LYS A 884      61.780  37.010  67.350  1.00  0.00           H
ATOM   3702  CE  LYS A 884      63.740  37.510  68.120  1.00  0.00           C
ATOM   3703  HE1 LYS A 884      64.140  37.130  67.160  1.00  0.00           H
ATOM   3704  HE2 LYS A 884      63.760  36.710  68.890  1.00  0.00           H
ATOM   3705  NZ  LYS A 884      64.510  38.610  68.710  1.00  0.00           N
ATOM   3706  HZ1 LYS A 884      65.450  38.640  68.230  1.00  0.00           H
ATOM   3707  HZ2 LYS A 884      64.740  38.450  69.700  1.00  0.00           H
ATOM   3708  HZ3 LYS A 884      64.170  39.580  68.520  1.00  0.00           H
ATOM   3709  C   LYS A 884      58.050  39.760  67.660  1.00  0.00           C
ATOM   3710  O   LYS A 884      57.230  40.150  68.480  1.00  0.00           O
ATOM   3711  N   LEU A 885      57.640  39.190  66.490  1.00  0.00           N
ATOM   3712  HN  LEU A 885      58.380  38.810  65.930  1.00  0.00           H
ATOM   3713  CA  LEU A 885      56.220  39.120  66.040  1.00  0.00           C
ATOM   3714  HA  LEU A 885      55.780  40.110  65.900  1.00  0.00           H
ATOM   3715  CB  LEU A 885      56.060  38.380  64.730  1.00  0.00           C
ATOM   3716  HB1 LEU A 885      56.590  37.410  64.860  1.00  0.00           H
ATOM   3717  HB2 LEU A 885      56.720  38.890  64.010  1.00  0.00           H
ATOM   3718  CG  LEU A 885      54.790  38.240  64.030  1.00  0.00           C
ATOM   3719  HG  LEU A 885      54.070  37.590  64.570  1.00  0.00           H
ATOM   3720  CD1 LEU A 885      54.180  39.700  63.800  1.00  0.00           C
ATOM   3721 HD11 LEU A 885      55.040  40.360  63.610  1.00  0.00           H
ATOM   3722 HD12 LEU A 885      53.620  40.100  64.680  1.00  0.00           H
ATOM   3723 HD13 LEU A 885      53.520  39.680  62.910  1.00  0.00           H
ATOM   3724  CD2 LEU A 885      54.930  37.510  62.710  1.00  0.00           C
ATOM   3725 HD21 LEU A 885      53.920  37.350  62.270  1.00  0.00           H
ATOM   3726 HD22 LEU A 885      55.320  36.490  62.900  1.00  0.00           H
ATOM   3727 HD23 LEU A 885      55.510  37.960  61.890  1.00  0.00           H
ATOM   3728  C   LEU A 885      55.280  38.290  67.050  1.00  0.00           C
ATOM   3729  O   LEU A 885      55.650  37.230  67.510  1.00  0.00           O
ATOM   3730  N   HSD A 886      54.120  38.780  67.350  1.00  0.00           N
ATOM   3731  HN  HSD A 886      53.890  39.620  66.870  1.00  0.00           H
ATOM   3732  CA  HSD A 886      53.190  38.170  68.380  1.00  0.00           C
ATOM   3733  HA  HSD A 886      53.570  37.220  68.730  1.00  0.00           H
ATOM   3734  CB  HSD A 886      52.990  39.140  69.590  1.00  0.00           C
ATOM   3735  HB1 HSD A 886      52.060  38.960  70.160  1.00  0.00           H
ATOM   3736  HB2 HSD A 886      52.980  40.200  69.240  1.00  0.00           H
ATOM   3737  ND1 HSD A 886      55.390  39.110  70.370  1.00  0.00           N
ATOM   3738  HD1 HSD A 886      55.800  39.320  69.480  1.00  0.00           H
ATOM   3739  CG  HSD A 886      54.070  39.020  70.640  1.00  0.00           C
ATOM   3740  CE1 HSD A 886      56.090  39.030  71.510  1.00  0.00           C
ATOM   3741  HE1 HSD A 886      57.160  39.230  71.440  1.00  0.00           H
ATOM   3742  NE2 HSD A 886      55.330  38.830  72.510  1.00  0.00           N
ATOM   3743  CD2 HSD A 886      54.040  38.840  72.010  1.00  0.00           C
ATOM   3744  HD2 HSD A 886      53.150  38.700  72.610  1.00  0.00           H
ATOM   3745  C   HSD A 886      51.950  37.720  67.700  1.00  0.00           C
ATOM   3746  O   HSD A 886      51.230  38.490  67.100  1.00  0.00           O
ATOM   3747  N   VAL A 887      51.720  36.390  67.670  1.00  0.00           N
ATOM   3748  HN  VAL A 887      52.290  35.750  68.190  1.00  0.00           H
ATOM   3749  CA  VAL A 887      50.760  35.800  66.780  1.00  0.00           C
ATOM   3750  HA  VAL A 887      50.310  36.630  66.250  1.00  0.00           H
ATOM   3751  CB  VAL A 887      51.470  34.740  65.910  1.00  0.00           C
ATOM   3752  HB  VAL A 887      51.950  33.960  66.520  1.00  0.00           H
ATOM   3753  CG1 VAL A 887      50.480  34.100  64.870  1.00  0.00           C
ATOM   3754 HG11 VAL A 887      51.140  33.450  64.250  1.00  0.00           H
ATOM   3755 HG12 VAL A 887      50.050  34.940  64.290  1.00  0.00           H
ATOM   3756 HG13 VAL A 887      49.710  33.410  65.270  1.00  0.00           H
ATOM   3757  CG2 VAL A 887      52.560  35.400  65.010  1.00  0.00           C
ATOM   3758 HG21 VAL A 887      53.050  34.840  64.190  1.00  0.00           H
ATOM   3759 HG22 VAL A 887      53.290  35.850  65.710  1.00  0.00           H
ATOM   3760 HG23 VAL A 887      52.110  36.210  64.390  1.00  0.00           H
ATOM   3761  C   VAL A 887      49.790  35.030  67.690  1.00  0.00           C
ATOM   3762  O   VAL A 887      50.280  34.330  68.590  1.00  0.00           O
ATOM   3763  N   PRO A 888      48.390  35.150  67.660  1.00  0.00           N
ATOM   3764  CD  PRO A 888      47.710  35.990  66.660  1.00  0.00           C
ATOM   3765  HD1 PRO A 888      47.790  35.470  65.680  1.00  0.00           H
ATOM   3766  HD2 PRO A 888      48.110  37.030  66.680  1.00  0.00           H
ATOM   3767  CA  PRO A 888      47.460  34.500  68.550  1.00  0.00           C
ATOM   3768  HA  PRO A 888      47.490  34.970  69.530  1.00  0.00           H
ATOM   3769  CB  PRO A 888      46.170  34.650  67.820  1.00  0.00           C
ATOM   3770  HB1 PRO A 888      45.370  34.590  68.600  1.00  0.00           H
ATOM   3771  HB2 PRO A 888      45.940  33.900  67.030  1.00  0.00           H
ATOM   3772  CG  PRO A 888      46.240  36.040  67.100  1.00  0.00           C
ATOM   3773  HG1 PRO A 888      45.520  35.970  66.260  1.00  0.00           H
ATOM   3774  HG2 PRO A 888      46.060  36.880  67.800  1.00  0.00           H
ATOM   3775  C   PRO A 888      47.760  33.050  68.940  1.00  0.00           C
ATOM   3776  O   PRO A 888      48.090  32.220  68.100  1.00  0.00           O
ATOM   3777  N   GLU A 889      47.590  32.740  70.210  1.00  0.00           N
ATOM   3778  HN  GLU A 889      47.210  33.460  70.790  1.00  0.00           H
ATOM   3779  CA  GLU A 889      47.690  31.400  70.780  1.00  0.00           C
ATOM   3780  HA  GLU A 889      47.910  30.700  70.000  1.00  0.00           H
ATOM   3781  CB  GLU A 889      48.910  31.470  71.760  1.00  0.00           C
ATOM   3782  HB1 GLU A 889      48.810  30.650  72.500  1.00  0.00           H
ATOM   3783  HB2 GLU A 889      48.960  32.380  72.410  1.00  0.00           H
ATOM   3784  CG  GLU A 889      50.220  31.270  71.060  1.00  0.00           C
ATOM   3785  HG1 GLU A 889      50.190  31.830  70.100  1.00  0.00           H
ATOM   3786  HG2 GLU A 889      50.510  30.230  70.770  1.00  0.00           H
ATOM   3787  CD  GLU A 889      51.430  31.830  71.800  1.00  0.00           C
ATOM   3788  OE1 GLU A 889      51.540  33.080  71.920  1.00  0.00           O
ATOM   3789  OE2 GLU A 889      52.290  31.000  72.360  1.00  0.00           O
ATOM   3790  C   GLU A 889      46.410  30.890  71.410  1.00  0.00           C
ATOM   3791  O   GLU A 889      46.300  29.680  71.790  1.00  0.00           O
ATOM   3792  N   LYS A 890      45.390  31.820  71.360  1.00  0.00           N
ATOM   3793  HN  LYS A 890      45.550  32.740  71.020  1.00  0.00           H
ATOM   3794  CA  LYS A 890      44.060  31.510  71.750  1.00  0.00           C
ATOM   3795  HA  LYS A 890      43.910  30.530  72.200  1.00  0.00           H
ATOM   3796  CB  LYS A 890      43.630  32.550  72.800  1.00  0.00           C
ATOM   3797  HB1 LYS A 890      42.610  32.280  73.180  1.00  0.00           H
ATOM   3798  HB2 LYS A 890      43.590  33.540  72.300  1.00  0.00           H
ATOM   3799  CG  LYS A 890      44.550  32.660  74.070  1.00  0.00           C
ATOM   3800  HG1 LYS A 890      43.880  33.110  74.840  1.00  0.00           H
ATOM   3801  HG2 LYS A 890      45.390  33.350  73.830  1.00  0.00           H
ATOM   3802  CD  LYS A 890      45.010  31.390  74.750  1.00  0.00           C
ATOM   3803  HD1 LYS A 890      45.680  31.520  75.640  1.00  0.00           H
ATOM   3804  HD2 LYS A 890      45.770  31.010  74.030  1.00  0.00           H
ATOM   3805  CE  LYS A 890      44.010  30.380  75.170  1.00  0.00           C
ATOM   3806  HE1 LYS A 890      44.490  29.400  75.330  1.00  0.00           H
ATOM   3807  HE2 LYS A 890      43.300  30.150  74.350  1.00  0.00           H
ATOM   3808  NZ  LYS A 890      43.180  30.960  76.290  1.00  0.00           N
ATOM   3809  HZ1 LYS A 890      43.690  31.170  77.160  1.00  0.00           H
ATOM   3810  HZ2 LYS A 890      42.470  30.220  76.500  1.00  0.00           H
ATOM   3811  HZ3 LYS A 890      42.610  31.750  75.910  1.00  0.00           H
ATOM   3812  C   LYS A 890      43.060  31.450  70.550  1.00  0.00           C
ATOM   3813  O   LYS A 890      43.190  32.250  69.660  1.00  0.00           O
ATOM   3814  N   PHE A 891      42.040  30.520  70.480  1.00  0.00           N
ATOM   3815  HN  PHE A 891      41.920  29.910  71.260  1.00  0.00           H
ATOM   3816  CA  PHE A 891      41.140  30.300  69.300  1.00  0.00           C
ATOM   3817  HA  PHE A 891      41.520  30.780  68.400  1.00  0.00           H
ATOM   3818  CB  PHE A 891      41.140  28.770  69.240  1.00  0.00           C
ATOM   3819  HB1 PHE A 891      40.650  28.310  70.120  1.00  0.00           H
ATOM   3820  HB2 PHE A 891      42.230  28.570  69.180  1.00  0.00           H
ATOM   3821  CG  PHE A 891      40.600  28.290  67.990  1.00  0.00           C
ATOM   3822  CD1 PHE A 891      39.510  27.400  67.990  1.00  0.00           C
ATOM   3823  HD1 PHE A 891      39.300  26.960  68.950  1.00  0.00           H
ATOM   3824  CE1 PHE A 891      38.960  26.920  66.810  1.00  0.00           C
ATOM   3825  HE1 PHE A 891      38.110  26.240  66.860  1.00  0.00           H
ATOM   3826  CZ  PHE A 891      39.400  27.400  65.600  1.00  0.00           C
ATOM   3827  HZ  PHE A 891      38.800  27.240  64.720  1.00  0.00           H
ATOM   3828  CD2 PHE A 891      41.110  28.720  66.740  1.00  0.00           C
ATOM   3829  HD2 PHE A 891      41.920  29.430  66.590  1.00  0.00           H
ATOM   3830  CE2 PHE A 891      40.470  28.270  65.540  1.00  0.00           C
ATOM   3831  HE2 PHE A 891      40.730  28.600  64.550  1.00  0.00           H
ATOM   3832  C   PHE A 891      39.730  30.950  69.490  1.00  0.00           C
ATOM   3833  O   PHE A 891      39.010  31.170  68.560  1.00  0.00           O
ATOM   3834  N   GLU A 892      39.410  31.350  70.700  1.00  0.00           N
ATOM   3835  HN  GLU A 892      40.100  31.350  71.410  1.00  0.00           H
ATOM   3836  CA  GLU A 892      38.150  31.920  71.040  1.00  0.00           C
ATOM   3837  HA  GLU A 892      37.420  31.560  70.340  1.00  0.00           H
ATOM   3838  CB  GLU A 892      37.700  31.400  72.440  1.00  0.00           C
ATOM   3839  HB1 GLU A 892      36.830  31.940  72.870  1.00  0.00           H
ATOM   3840  HB2 GLU A 892      38.550  31.580  73.150  1.00  0.00           H
ATOM   3841  CG  GLU A 892      37.440  29.910  72.550  1.00  0.00           C
ATOM   3842  HG1 GLU A 892      38.290  29.450  71.990  1.00  0.00           H
ATOM   3843  HG2 GLU A 892      36.460  29.630  72.110  1.00  0.00           H
ATOM   3844  CD  GLU A 892      37.480  29.320  73.980  1.00  0.00           C
ATOM   3845  OE1 GLU A 892      36.550  28.680  74.510  1.00  0.00           O
ATOM   3846  OE2 GLU A 892      38.540  29.470  74.610  1.00  0.00           O
ATOM   3847  C   GLU A 892      38.150  33.470  71.050  1.00  0.00           C
ATOM   3848  O   GLU A 892      39.020  34.090  71.620  1.00  0.00           O
ATOM   3849  N   PRO A 893      37.250  34.160  70.290  1.00  0.00           N
ATOM   3850  CD  PRO A 893      36.290  33.550  69.400  1.00  0.00           C
ATOM   3851  HD1 PRO A 893      35.490  33.160  70.070  1.00  0.00           H
ATOM   3852  HD2 PRO A 893      36.670  32.730  68.740  1.00  0.00           H
ATOM   3853  CA  PRO A 893      37.050  35.600  70.310  1.00  0.00           C
ATOM   3854  HA  PRO A 893      37.900  35.930  69.720  1.00  0.00           H
ATOM   3855  CB  PRO A 893      35.680  35.820  69.580  1.00  0.00           C
ATOM   3856  HB1 PRO A 893      35.480  36.820  69.150  1.00  0.00           H
ATOM   3857  HB2 PRO A 893      34.860  35.470  70.250  1.00  0.00           H
ATOM   3858  CG  PRO A 893      35.740  34.690  68.530  1.00  0.00           C
ATOM   3859  HG1 PRO A 893      34.790  34.530  67.990  1.00  0.00           H
ATOM   3860  HG2 PRO A 893      36.510  34.900  67.760  1.00  0.00           H
ATOM   3861  C   PRO A 893      37.150  36.400  71.640  1.00  0.00           C
ATOM   3862  O   PRO A 893      36.620  35.950  72.660  1.00  0.00           O
ATOM   3863  N   THR A 894      37.870  37.520  71.630  1.00  0.00           N
ATOM   3864  HN  THR A 894      38.120  37.970  70.770  1.00  0.00           H
ATOM   3865  CA  THR A 894      38.190  38.270  72.820  1.00  0.00           C
ATOM   3866  HA  THR A 894      38.680  37.480  73.350  1.00  0.00           H
ATOM   3867  CB  THR A 894      39.010  39.590  72.490  1.00  0.00           C
ATOM   3868  HB  THR A 894      38.270  40.380  72.230  1.00  0.00           H
ATOM   3869  OG1 THR A 894      39.950  39.380  71.470  1.00  0.00           O
ATOM   3870  HG1 THR A 894      40.200  40.240  71.120  1.00  0.00           H
ATOM   3871  CG2 THR A 894      39.700  40.150  73.770  1.00  0.00           C
ATOM   3872 HG21 THR A 894      40.430  39.390  74.120  1.00  0.00           H
ATOM   3873 HG22 THR A 894      38.990  40.310  74.620  1.00  0.00           H
ATOM   3874 HG23 THR A 894      40.200  41.140  73.620  1.00  0.00           H
ATOM   3875  C   THR A 894      36.880  38.800  73.570  1.00  0.00           C
ATOM   3876  O   THR A 894      36.860  38.890  74.820  1.00  0.00           O
ATOM   3877  N   HSD A 895      35.800  39.200  72.880  1.00  0.00           N
ATOM   3878  HN  HSD A 895      35.880  39.190  71.880  1.00  0.00           H
ATOM   3879  CA  HSD A 895      34.610  39.790  73.470  1.00  0.00           C
ATOM   3880  HA  HSD A 895      34.970  40.530  74.160  1.00  0.00           H
ATOM   3881  CB  HSD A 895      33.690  40.520  72.470  1.00  0.00           C
ATOM   3882  HB1 HSD A 895      33.650  39.980  71.500  1.00  0.00           H
ATOM   3883  HB2 HSD A 895      34.230  41.480  72.430  1.00  0.00           H
ATOM   3884  ND1 HSD A 895      32.030  41.900  73.870  1.00  0.00           N
ATOM   3885  HD1 HSD A 895      32.700  42.420  74.380  1.00  0.00           H
ATOM   3886  CG  HSD A 895      32.300  40.910  72.910  1.00  0.00           C
ATOM   3887  CE1 HSD A 895      30.710  41.900  74.070  1.00  0.00           C
ATOM   3888  HE1 HSD A 895      30.290  42.510  74.860  1.00  0.00           H
ATOM   3889  NE2 HSD A 895      30.100  41.080  73.260  1.00  0.00           N
ATOM   3890  CD2 HSD A 895      31.060  40.450  72.530  1.00  0.00           C
ATOM   3891  HD2 HSD A 895      30.800  39.770  71.740  1.00  0.00           H
ATOM   3892  C   HSD A 895      33.860  38.770  74.370  1.00  0.00           C
ATOM   3893  O   HSD A 895      33.640  37.720  73.830  1.00  0.00           O
ATOM   3894  N   PRO A 896      33.480  38.900  75.660  1.00  0.00           N
ATOM   3895  CD  PRO A 896      33.710  40.100  76.500  1.00  0.00           C
ATOM   3896  HD1 PRO A 896      32.770  40.650  76.690  1.00  0.00           H
ATOM   3897  HD2 PRO A 896      34.460  40.810  76.100  1.00  0.00           H
ATOM   3898  CA  PRO A 896      33.030  37.720  76.430  1.00  0.00           C
ATOM   3899  HA  PRO A 896      33.650  36.900  76.140  1.00  0.00           H
ATOM   3900  CB  PRO A 896      33.280  38.240  77.890  1.00  0.00           C
ATOM   3901  HB1 PRO A 896      33.900  37.530  78.480  1.00  0.00           H
ATOM   3902  HB2 PRO A 896      32.380  38.590  78.430  1.00  0.00           H
ATOM   3903  CG  PRO A 896      34.130  39.580  77.770  1.00  0.00           C
ATOM   3904  HG1 PRO A 896      33.860  40.220  78.630  1.00  0.00           H
ATOM   3905  HG2 PRO A 896      35.200  39.300  77.710  1.00  0.00           H
ATOM   3906  C   PRO A 896      31.560  37.370  76.160  1.00  0.00           C
ATOM   3907  O   PRO A 896      31.130  36.230  76.440  1.00  0.00           O
ATOM   3908  N   GLU A 897      30.870  38.320  75.550  1.00  0.00           N
ATOM   3909  HN  GLU A 897      31.310  39.210  75.390  1.00  0.00           H
ATOM   3910  CA  GLU A 897      29.500  38.110  75.180  1.00  0.00           C
ATOM   3911  HA  GLU A 897      29.040  37.250  75.650  1.00  0.00           H
ATOM   3912  CB  GLU A 897      28.470  39.240  75.630  1.00  0.00           C
ATOM   3913  HB1 GLU A 897      27.500  39.180  75.090  1.00  0.00           H
ATOM   3914  HB2 GLU A 897      29.020  40.160  75.370  1.00  0.00           H
ATOM   3915  CG  GLU A 897      28.180  39.110  77.170  1.00  0.00           C
ATOM   3916  HG1 GLU A 897      29.120  39.200  77.750  1.00  0.00           H
ATOM   3917  HG2 GLU A 897      27.620  38.170  77.420  1.00  0.00           H
ATOM   3918  CD  GLU A 897      27.450  40.280  77.650  1.00  0.00           C
ATOM   3919  OE1 GLU A 897      26.220  40.120  77.930  1.00  0.00           O
ATOM   3920  OE2 GLU A 897      28.080  41.280  77.930  1.00  0.00           O
ATOM   3921  C   GLU A 897      29.290  37.690  73.710  1.00  0.00           C
ATOM   3922  O   GLU A 897      28.170  37.760  73.140  1.00  0.00           O
ATOM   3923  N   ARG A 898      30.420  37.210  73.110  1.00  0.00           N
ATOM   3924  HN  ARG A 898      31.270  37.250  73.640  1.00  0.00           H
ATOM   3925  CA  ARG A 898      30.570  36.600  71.800  1.00  0.00           C
ATOM   3926  HA  ARG A 898      29.820  37.090  71.200  1.00  0.00           H
ATOM   3927  CB  ARG A 898      32.010  36.910  71.390  1.00  0.00           C
ATOM   3928  HB1 ARG A 898      32.830  36.230  71.690  1.00  0.00           H
ATOM   3929  HB2 ARG A 898      32.370  37.900  71.760  1.00  0.00           H
ATOM   3930  CG  ARG A 898      32.210  37.110  69.860  1.00  0.00           C
ATOM   3931  HG1 ARG A 898      33.250  37.440  69.650  1.00  0.00           H
ATOM   3932  HG2 ARG A 898      31.590  38.010  69.620  1.00  0.00           H
ATOM   3933  CD  ARG A 898      31.820  36.050  68.870  1.00  0.00           C
ATOM   3934  HD1 ARG A 898      30.780  35.810  69.150  1.00  0.00           H
ATOM   3935  HD2 ARG A 898      32.390  35.120  69.060  1.00  0.00           H
ATOM   3936  NE  ARG A 898      31.940  36.560  67.440  1.00  0.00           N
ATOM   3937  HE  ARG A 898      32.740  37.110  67.180  1.00  0.00           H
ATOM   3938  CZ  ARG A 898      31.180  36.560  66.420  1.00  0.00           C
ATOM   3939  NH1 ARG A 898      30.070  35.820  66.410  1.00  0.00           N
ATOM   3940 HH11 ARG A 898      30.020  35.250  67.230  1.00  0.00           H
ATOM   3941 HH12 ARG A 898      29.430  36.000  65.660  1.00  0.00           H
ATOM   3942  NH2 ARG A 898      31.650  37.120  65.380  1.00  0.00           N
ATOM   3943 HH21 ARG A 898      32.570  37.510  65.440  1.00  0.00           H
ATOM   3944 HH22 ARG A 898      31.240  36.880  64.510  1.00  0.00           H
ATOM   3945  C   ARG A 898      30.150  35.120  71.760  1.00  0.00           C
ATOM   3946  O   ARG A 898      31.060  34.250  71.860  1.00  0.00           O
ATOM   3947  N   GLY A 899      28.840  34.710  71.600  1.00  0.00           N
ATOM   3948  HN  GLY A 899      28.140  35.420  71.560  1.00  0.00           H
ATOM   3949  CA  GLY A 899      28.500  33.340  71.450  1.00  0.00           C
ATOM   3950  HA1 GLY A 899      27.490  33.140  71.780  1.00  0.00           H
ATOM   3951  HA2 GLY A 899      29.160  32.610  71.890  1.00  0.00           H
ATOM   3952  C   GLY A 899      28.420  33.010  69.990  1.00  0.00           C
ATOM   3953  O   GLY A 899      29.310  33.390  69.200  1.00  0.00           O
ATOM   3954  N   TRP A 900      27.420  32.170  69.590  1.00  0.00           N
ATOM   3955  HN  TRP A 900      26.710  31.900  70.240  1.00  0.00           H
ATOM   3956  CA  TRP A 900      27.210  31.560  68.320  1.00  0.00           C
ATOM   3957  HA  TRP A 900      27.930  30.760  68.210  1.00  0.00           H
ATOM   3958  CB  TRP A 900      25.870  30.770  68.260  1.00  0.00           C
ATOM   3959  HB1 TRP A 900      25.050  31.450  68.560  1.00  0.00           H
ATOM   3960  HB2 TRP A 900      25.890  29.810  68.820  1.00  0.00           H
ATOM   3961  CG  TRP A 900      25.490  30.220  66.920  1.00  0.00           C
ATOM   3962  CD1 TRP A 900      24.540  30.710  66.050  1.00  0.00           C
ATOM   3963  HD1 TRP A 900      23.930  31.610  66.080  1.00  0.00           H
ATOM   3964  NE1 TRP A 900      24.530  29.950  64.890  1.00  0.00           N
ATOM   3965  HE1 TRP A 900      23.670  29.770  64.480  1.00  0.00           H
ATOM   3966  CE2 TRP A 900      25.530  28.960  64.940  1.00  0.00           C
ATOM   3967  CD2 TRP A 900      26.150  29.100  66.160  1.00  0.00           C
ATOM   3968  CE3 TRP A 900      27.180  28.300  66.500  1.00  0.00           C
ATOM   3969  HE3 TRP A 900      27.780  28.410  67.390  1.00  0.00           H
ATOM   3970  CZ3 TRP A 900      27.490  27.270  65.680  1.00  0.00           C
ATOM   3971  HZ3 TRP A 900      28.100  26.450  66.030  1.00  0.00           H
ATOM   3972  CZ2 TRP A 900      25.810  27.870  64.060  1.00  0.00           C
ATOM   3973  HZ2 TRP A 900      25.310  27.860  63.100  1.00  0.00           H
ATOM   3974  CH2 TRP A 900      26.900  27.050  64.450  1.00  0.00           C
ATOM   3975  HH2 TRP A 900      27.230  26.230  63.830  1.00  0.00           H
ATOM   3976  C   TRP A 900      27.380  32.550  67.120  1.00  0.00           C
ATOM   3977  O   TRP A 900      26.940  33.730  67.190  1.00  0.00           O
ATOM   3978  N   ILE A 901      27.920  31.990  66.040  1.00  0.00           N
ATOM   3979  HN  ILE A 901      28.210  31.030  66.060  1.00  0.00           H
ATOM   3980  CA  ILE A 901      28.490  32.700  64.860  1.00  0.00           C
ATOM   3981  HA  ILE A 901      29.490  32.960  65.160  1.00  0.00           H
ATOM   3982  CB  ILE A 901      28.700  31.680  63.630  1.00  0.00           C
ATOM   3983  HB  ILE A 901      27.730  31.200  63.390  1.00  0.00           H
ATOM   3984  CG2 ILE A 901      29.270  32.540  62.490  1.00  0.00           C
ATOM   3985 HG21 ILE A 901      29.780  31.950  61.700  1.00  0.00           H
ATOM   3986 HG22 ILE A 901      30.000  33.270  62.880  1.00  0.00           H
ATOM   3987 HG23 ILE A 901      28.510  33.200  62.000  1.00  0.00           H
ATOM   3988  CG1 ILE A 901      29.660  30.450  64.030  1.00  0.00           C
ATOM   3989 HG11 ILE A 901      29.700  29.870  63.090  1.00  0.00           H
ATOM   3990 HG12 ILE A 901      29.250  29.920  64.920  1.00  0.00           H
ATOM   3991  CD  ILE A 901      31.060  30.910  64.420  1.00  0.00           C
ATOM   3992  HD1 ILE A 901      31.430  31.750  63.790  1.00  0.00           H
ATOM   3993  HD2 ILE A 901      31.790  30.090  64.250  1.00  0.00           H
ATOM   3994  HD3 ILE A 901      31.100  31.320  65.450  1.00  0.00           H
ATOM   3995  C   ILE A 901      27.650  33.880  64.400  1.00  0.00           C
ATOM   3996  O   ILE A 901      28.160  34.970  64.110  1.00  0.00           O
ATOM   3997  N   ILE A 902      26.390  33.600  64.140  1.00  0.00           N
ATOM   3998  HN  ILE A 902      26.150  32.650  64.340  1.00  0.00           H
ATOM   3999  CA  ILE A 902      25.400  34.570  63.610  1.00  0.00           C
ATOM   4000  HA  ILE A 902      25.870  35.010  62.760  1.00  0.00           H
ATOM   4001  CB  ILE A 902      24.040  33.900  63.250  1.00  0.00           C
ATOM   4002  HB  ILE A 902      23.640  33.540  64.210  1.00  0.00           H
ATOM   4003  CG2 ILE A 902      23.010  34.920  62.610  1.00  0.00           C
ATOM   4004 HG21 ILE A 902      23.350  35.270  61.610  1.00  0.00           H
ATOM   4005 HG22 ILE A 902      22.870  35.840  63.230  1.00  0.00           H
ATOM   4006 HG23 ILE A 902      21.980  34.550  62.480  1.00  0.00           H
ATOM   4007  CG1 ILE A 902      24.110  32.640  62.320  1.00  0.00           C
ATOM   4008 HG11 ILE A 902      23.140  32.170  62.070  1.00  0.00           H
ATOM   4009 HG12 ILE A 902      24.690  31.860  62.870  1.00  0.00           H
ATOM   4010  CD  ILE A 902      24.770  32.800  60.960  1.00  0.00           C
ATOM   4011  HD1 ILE A 902      25.740  33.330  61.050  1.00  0.00           H
ATOM   4012  HD2 ILE A 902      24.120  33.400  60.300  1.00  0.00           H
ATOM   4013  HD3 ILE A 902      24.990  31.900  60.360  1.00  0.00           H
ATOM   4014  C   ILE A 902      25.180  35.710  64.540  1.00  0.00           C
ATOM   4015  O   ILE A 902      24.770  35.570  65.660  1.00  0.00           O
ATOM   4016  N   SER A 903      25.300  36.910  64.000  1.00  0.00           N
ATOM   4017  HN  SER A 903      25.660  36.960  63.070  1.00  0.00           H
ATOM   4018  CA  SER A 903      25.170  38.120  64.810  1.00  0.00           C
ATOM   4019  HA  SER A 903      25.760  37.990  65.710  1.00  0.00           H
ATOM   4020  CB  SER A 903      25.760  39.410  64.160  1.00  0.00           C
ATOM   4021  HB1 SER A 903      25.750  40.270  64.870  1.00  0.00           H
ATOM   4022  HB2 SER A 903      25.200  39.720  63.250  1.00  0.00           H
ATOM   4023  OG  SER A 903      27.120  39.150  63.830  1.00  0.00           O
ATOM   4024  HG1 SER A 903      27.200  38.910  62.910  1.00  0.00           H
ATOM   4025  C   SER A 903      23.680  38.430  65.000  1.00  0.00           C
ATOM   4026  O   SER A 903      22.880  38.110  64.090  1.00  0.00           O
ATOM   4027  N   PRO A 904      23.270  39.030  66.160  1.00  0.00           N
ATOM   4028  CD  PRO A 904      24.140  38.950  67.380  1.00  0.00           C
ATOM   4029  HD1 PRO A 904      25.020  39.550  67.070  1.00  0.00           H
ATOM   4030  HD2 PRO A 904      24.420  37.880  67.520  1.00  0.00           H
ATOM   4031  CA  PRO A 904      22.080  39.800  66.420  1.00  0.00           C
ATOM   4032  HA  PRO A 904      21.350  38.990  66.520  1.00  0.00           H
ATOM   4033  CB  PRO A 904      22.440  40.480  67.690  1.00  0.00           C
ATOM   4034  HB1 PRO A 904      21.580  40.830  68.290  1.00  0.00           H
ATOM   4035  HB2 PRO A 904      23.100  41.290  67.310  1.00  0.00           H
ATOM   4036  CG  PRO A 904      23.240  39.490  68.470  1.00  0.00           C
ATOM   4037  HG1 PRO A 904      23.790  39.910  69.340  1.00  0.00           H
ATOM   4038  HG2 PRO A 904      22.600  38.650  68.760  1.00  0.00           H
ATOM   4039  C   PRO A 904      21.650  40.590  65.300  1.00  0.00           C
ATOM   4040  O   PRO A 904      22.450  41.240  64.710  1.00  0.00           O
ATOM   4041  N   LEU A 905      20.300  40.460  64.960  1.00  0.00           N
ATOM   4042  HN  LEU A 905      19.660  39.950  65.540  1.00  0.00           H
ATOM   4043  CA  LEU A 905      19.670  41.370  63.940  1.00  0.00           C
ATOM   4044  HA  LEU A 905      20.190  42.300  63.820  1.00  0.00           H
ATOM   4045  CB  LEU A 905      19.880  40.700  62.560  1.00  0.00           C
ATOM   4046  HB1 LEU A 905      19.460  39.690  62.400  1.00  0.00           H
ATOM   4047  HB2 LEU A 905      20.990  40.590  62.580  1.00  0.00           H
ATOM   4048  CG  LEU A 905      19.390  41.520  61.290  1.00  0.00           C
ATOM   4049  HG  LEU A 905      18.290  41.630  61.390  1.00  0.00           H
ATOM   4050  CD1 LEU A 905      19.940  42.870  61.130  1.00  0.00           C
ATOM   4051 HD11 LEU A 905      19.920  43.570  61.980  1.00  0.00           H
ATOM   4052 HD12 LEU A 905      19.380  43.160  60.220  1.00  0.00           H
ATOM   4053 HD13 LEU A 905      20.990  42.820  60.750  1.00  0.00           H
ATOM   4054  CD2 LEU A 905      19.750  40.770  60.010  1.00  0.00           C
ATOM   4055 HD21 LEU A 905      19.680  39.660  60.070  1.00  0.00           H
ATOM   4056 HD22 LEU A 905      20.860  40.800  59.890  1.00  0.00           H
ATOM   4057 HD23 LEU A 905      19.150  41.100  59.140  1.00  0.00           H
ATOM   4058  C   LEU A 905      18.180  41.660  64.290  1.00  0.00           C
ATOM   4059  O   LEU A 905      17.450  40.740  64.680  1.00  0.00           O
ATOM   4060  N   GLY A 906      17.770  42.930  64.280  1.00  0.00           N
ATOM   4061  HN  GLY A 906      18.370  43.680  64.040  1.00  0.00           H
ATOM   4062  CA  GLY A 906      16.380  43.300  64.610  1.00  0.00           C
ATOM   4063  HA1 GLY A 906      15.730  42.450  64.480  1.00  0.00           H
ATOM   4064  HA2 GLY A 906      16.070  44.080  63.940  1.00  0.00           H
ATOM   4065  C   GLY A 906      16.110  43.890  66.040  1.00  0.00           C
ATOM   4066  O   GLY A 906      14.920  44.210  66.430  1.00  0.00           O
ATOM   4067  N   ASP A 907      17.170  44.320  66.820  1.00  0.00           N
ATOM   4068  HN  ASP A 907      18.080  44.320  66.400  1.00  0.00           H
ATOM   4069  CA  ASP A 907      17.150  44.900  68.120  1.00  0.00           C
ATOM   4070  HA  ASP A 907      16.230  44.560  68.580  1.00  0.00           H
ATOM   4071  CB  ASP A 907      18.360  44.380  68.920  1.00  0.00           C
ATOM   4072  HB1 ASP A 907      18.470  44.900  69.900  1.00  0.00           H
ATOM   4073  HB2 ASP A 907      19.290  44.770  68.450  1.00  0.00           H
ATOM   4074  CG  ASP A 907      18.420  42.870  69.120  1.00  0.00           C
ATOM   4075  OD1 ASP A 907      17.320  42.180  69.160  1.00  0.00           O
ATOM   4076  OD2 ASP A 907      19.540  42.400  69.280  1.00  0.00           O
ATOM   4077  C   ASP A 907      17.040  46.400  68.180  1.00  0.00           C
ATOM   4078  O   ASP A 907      17.070  46.910  69.280  1.00  0.00           O
ATOM   4079  N   ASN A 908      16.910  47.150  67.040  1.00  0.00           N
ATOM   4080  HN  ASN A 908      16.720  46.770  66.130  1.00  0.00           H
ATOM   4081  CA  ASN A 908      16.950  48.570  67.050  1.00  0.00           C
ATOM   4082  HA  ASN A 908      17.250  48.980  68.000  1.00  0.00           H
ATOM   4083  CB  ASN A 908      17.990  49.060  66.030  1.00  0.00           C
ATOM   4084  HB1 ASN A 908      18.100  50.160  65.890  1.00  0.00           H
ATOM   4085  HB2 ASN A 908      17.530  48.760  65.070  1.00  0.00           H
ATOM   4086  CG  ASN A 908      19.310  48.330  66.200  1.00  0.00           C
ATOM   4087  OD1 ASN A 908      19.680  47.480  65.410  1.00  0.00           O
ATOM   4088  ND2 ASN A 908      20.160  48.600  67.220  1.00  0.00           N
ATOM   4089 HD21 ASN A 908      20.920  47.950  67.340  1.00  0.00           H
ATOM   4090 HD22 ASN A 908      19.800  49.010  68.060  1.00  0.00           H
ATOM   4091  C   ASN A 908      15.520  49.120  66.580  1.00  0.00           C
ATOM   4092  O   ASN A 908      14.790  48.300  65.950  1.00  0.00           O
ATOM   4093  N   PRO A 909      15.080  50.300  66.880  1.00  0.00           N
ATOM   4094  CD  PRO A 909      15.520  51.140  68.030  1.00  0.00           C
ATOM   4095  HD1 PRO A 909      16.410  51.620  67.580  1.00  0.00           H
ATOM   4096  HD2 PRO A 909      15.780  50.590  68.970  1.00  0.00           H
ATOM   4097  CA  PRO A 909      13.860  50.890  66.270  1.00  0.00           C
ATOM   4098  HA  PRO A 909      13.050  50.250  66.560  1.00  0.00           H
ATOM   4099  CB  PRO A 909      13.830  52.280  66.750  1.00  0.00           C
ATOM   4100  HB1 PRO A 909      12.810  52.620  67.000  1.00  0.00           H
ATOM   4101  HB2 PRO A 909      14.510  52.880  66.100  1.00  0.00           H
ATOM   4102  CG  PRO A 909      14.470  52.200  68.210  1.00  0.00           C
ATOM   4103  HG1 PRO A 909      14.830  53.170  68.640  1.00  0.00           H
ATOM   4104  HG2 PRO A 909      13.630  51.960  68.890  1.00  0.00           H
ATOM   4105  C   PRO A 909      13.730  50.790  64.760  1.00  0.00           C
ATOM   4106  O   PRO A 909      14.700  50.940  64.040  1.00  0.00           O
ATOM   4107  N   TRP A 910      12.520  50.580  64.280  1.00  0.00           N
ATOM   4108  HN  TRP A 910      11.790  50.340  64.920  1.00  0.00           H
ATOM   4109  CA  TRP A 910      12.270  50.410  62.890  1.00  0.00           C
ATOM   4110  HA  TRP A 910      12.930  49.670  62.470  1.00  0.00           H
ATOM   4111  CB  TRP A 910      10.790  49.950  62.650  1.00  0.00           C
ATOM   4112  HB1 TRP A 910      10.620  48.940  63.080  1.00  0.00           H
ATOM   4113  HB2 TRP A 910      10.660  49.830  61.550  1.00  0.00           H
ATOM   4114  CG  TRP A 910       9.670  50.830  62.990  1.00  0.00           C
ATOM   4115  CD1 TRP A 910       8.940  50.710  64.120  1.00  0.00           C
ATOM   4116  HD1 TRP A 910       9.150  49.970  64.880  1.00  0.00           H
ATOM   4117  NE1 TRP A 910       7.880  51.710  64.130  1.00  0.00           N
ATOM   4118  HE1 TRP A 910       7.100  51.630  64.700  1.00  0.00           H
ATOM   4119  CE2 TRP A 910       8.020  52.410  62.950  1.00  0.00           C
ATOM   4120  CD2 TRP A 910       9.140  51.900  62.210  1.00  0.00           C
ATOM   4121  CE3 TRP A 910       9.450  52.490  61.020  1.00  0.00           C
ATOM   4122  HE3 TRP A 910      10.270  52.130  60.420  1.00  0.00           H
ATOM   4123  CZ3 TRP A 910       8.710  53.610  60.590  1.00  0.00           C
ATOM   4124  HZ3 TRP A 910       8.900  54.180  59.680  1.00  0.00           H
ATOM   4125  CZ2 TRP A 910       7.200  53.540  62.510  1.00  0.00           C
ATOM   4126  HZ2 TRP A 910       6.320  53.890  63.040  1.00  0.00           H
ATOM   4127  CH2 TRP A 910       7.590  54.090  61.310  1.00  0.00           C
ATOM   4128  HH2 TRP A 910       7.000  54.830  60.780  1.00  0.00           H
ATOM   4129  C   TRP A 910      12.610  51.630  62.050  1.00  0.00           C
ATOM   4130  O   TRP A 910      13.130  51.520  60.960  1.00  0.00           O
ATOM   4131  N   TRP A 911      12.470  52.830  62.560  1.00  0.00           N
ATOM   4132  HN  TRP A 911      11.980  53.070  63.400  1.00  0.00           H
ATOM   4133  CA  TRP A 911      12.960  54.060  61.860  1.00  0.00           C
ATOM   4134  HA  TRP A 911      12.850  54.000  60.790  1.00  0.00           H
ATOM   4135  CB  TRP A 911      12.130  55.200  62.440  1.00  0.00           C
ATOM   4136  HB1 TRP A 911      12.260  55.000  63.530  1.00  0.00           H
ATOM   4137  HB2 TRP A 911      11.070  55.080  62.180  1.00  0.00           H
ATOM   4138  CG  TRP A 911      12.510  56.590  62.040  1.00  0.00           C
ATOM   4139  CD1 TRP A 911      13.050  57.580  62.900  1.00  0.00           C
ATOM   4140  HD1 TRP A 911      13.190  57.470  63.970  1.00  0.00           H
ATOM   4141  NE1 TRP A 911      13.360  58.690  62.170  1.00  0.00           N
ATOM   4142  HE1 TRP A 911      13.940  59.400  62.500  1.00  0.00           H
ATOM   4143  CE2 TRP A 911      12.960  58.550  60.900  1.00  0.00           C
ATOM   4144  CD2 TRP A 911      12.410  57.250  60.800  1.00  0.00           C
ATOM   4145  CE3 TRP A 911      12.040  56.770  59.500  1.00  0.00           C
ATOM   4146  HE3 TRP A 911      11.670  55.770  59.310  1.00  0.00           H
ATOM   4147  CZ3 TRP A 911      12.020  57.760  58.520  1.00  0.00           C
ATOM   4148  HZ3 TRP A 911      11.720  57.440  57.530  1.00  0.00           H
ATOM   4149  CZ2 TRP A 911      13.050  59.430  59.920  1.00  0.00           C
ATOM   4150  HZ2 TRP A 911      13.460  60.390  60.210  1.00  0.00           H
ATOM   4151  CH2 TRP A 911      12.530  59.060  58.700  1.00  0.00           C
ATOM   4152  HH2 TRP A 911      12.620  59.720  57.860  1.00  0.00           H
ATOM   4153  C   TRP A 911      14.420  54.240  61.880  1.00  0.00           C
ATOM   4154  O   TRP A 911      15.060  54.590  60.880  1.00  0.00           O
ATOM   4155  N   THR A 912      15.090  53.870  62.960  1.00  0.00           N
ATOM   4156  HN  THR A 912      14.510  53.700  63.760  1.00  0.00           H
ATOM   4157  CA  THR A 912      16.510  53.860  63.050  1.00  0.00           C
ATOM   4158  HA  THR A 912      16.810  54.810  62.650  1.00  0.00           H
ATOM   4159  CB  THR A 912      17.040  53.600  64.410  1.00  0.00           C
ATOM   4160  HB  THR A 912      16.350  52.860  64.890  1.00  0.00           H
ATOM   4161  OG1 THR A 912      16.890  54.740  65.270  1.00  0.00           O
ATOM   4162  HG1 THR A 912      15.990  55.070  65.300  1.00  0.00           H
ATOM   4163  CG2 THR A 912      18.470  53.030  64.730  1.00  0.00           C
ATOM   4164 HG21 THR A 912      18.630  53.170  65.820  1.00  0.00           H
ATOM   4165 HG22 THR A 912      19.190  53.690  64.190  1.00  0.00           H
ATOM   4166 HG23 THR A 912      18.620  51.980  64.410  1.00  0.00           H
ATOM   4167  C   THR A 912      17.060  52.840  62.080  1.00  0.00           C
ATOM   4168  O   THR A 912      18.100  53.050  61.460  1.00  0.00           O
ATOM   4169  N   LEU A 913      16.380  51.680  61.830  1.00  0.00           N
ATOM   4170  HN  LEU A 913      15.580  51.450  62.380  1.00  0.00           H
ATOM   4171  CA  LEU A 913      16.800  50.730  60.850  1.00  0.00           C
ATOM   4172  HA  LEU A 913      17.850  50.520  61.030  1.00  0.00           H
ATOM   4173  CB  LEU A 913      16.150  49.380  61.160  1.00  0.00           C
ATOM   4174  HB1 LEU A 913      16.390  48.650  60.350  1.00  0.00           H
ATOM   4175  HB2 LEU A 913      15.070  49.620  61.150  1.00  0.00           H
ATOM   4176  CG  LEU A 913      16.610  48.680  62.450  1.00  0.00           C
ATOM   4177  HG  LEU A 913      16.480  49.340  63.330  1.00  0.00           H
ATOM   4178  CD1 LEU A 913      15.540  47.590  62.730  1.00  0.00           C
ATOM   4179 HD11 LEU A 913      15.700  46.960  63.620  1.00  0.00           H
ATOM   4180 HD12 LEU A 913      15.680  46.850  61.910  1.00  0.00           H
ATOM   4181 HD13 LEU A 913      14.540  48.060  62.820  1.00  0.00           H
ATOM   4182  CD2 LEU A 913      17.990  47.970  62.400  1.00  0.00           C
ATOM   4183 HD21 LEU A 913      18.190  47.220  63.200  1.00  0.00           H
ATOM   4184 HD22 LEU A 913      18.830  48.700  62.430  1.00  0.00           H
ATOM   4185 HD23 LEU A 913      18.170  47.550  61.380  1.00  0.00           H
ATOM   4186  C   LEU A 913      16.560  51.250  59.370  1.00  0.00           C
ATOM   4187  O   LEU A 913      17.320  51.010  58.450  1.00  0.00           O
ATOM   4188  N   LEU A 914      15.490  52.040  59.120  1.00  0.00           N
ATOM   4189  HN  LEU A 914      14.910  52.430  59.830  1.00  0.00           H
ATOM   4190  CA  LEU A 914      15.320  52.710  57.840  1.00  0.00           C
ATOM   4191  HA  LEU A 914      15.250  51.990  57.040  1.00  0.00           H
ATOM   4192  CB  LEU A 914      13.900  53.310  57.710  1.00  0.00           C
ATOM   4193  HB1 LEU A 914      13.770  54.230  57.090  1.00  0.00           H
ATOM   4194  HB2 LEU A 914      13.640  53.590  58.750  1.00  0.00           H
ATOM   4195  CG  LEU A 914      12.790  52.290  57.400  1.00  0.00           C
ATOM   4196  HG  LEU A 914      12.800  51.420  58.090  1.00  0.00           H
ATOM   4197  CD1 LEU A 914      11.450  53.070  57.620  1.00  0.00           C
ATOM   4198 HD11 LEU A 914      11.230  53.360  58.660  1.00  0.00           H
ATOM   4199 HD12 LEU A 914      10.600  52.460  57.280  1.00  0.00           H
ATOM   4200 HD13 LEU A 914      11.600  54.070  57.150  1.00  0.00           H
ATOM   4201  CD2 LEU A 914      12.880  51.730  56.000  1.00  0.00           C
ATOM   4202 HD21 LEU A 914      13.580  50.860  56.020  1.00  0.00           H
ATOM   4203 HD22 LEU A 914      13.080  52.490  55.220  1.00  0.00           H
ATOM   4204 HD23 LEU A 914      11.880  51.330  55.750  1.00  0.00           H
ATOM   4205  C   LEU A 914      16.410  53.750  57.470  1.00  0.00           C
ATOM   4206  O   LEU A 914      16.970  53.740  56.340  1.00  0.00           O
ATOM   4207  N   ILE A 915      16.750  54.680  58.450  1.00  0.00           N
ATOM   4208  HN  ILE A 915      16.160  54.760  59.240  1.00  0.00           H
ATOM   4209  CA  ILE A 915      17.830  55.610  58.410  1.00  0.00           C
ATOM   4210  HA  ILE A 915      17.780  56.030  57.420  1.00  0.00           H
ATOM   4211  CB  ILE A 915      17.930  56.610  59.530  1.00  0.00           C
ATOM   4212  HB  ILE A 915      17.910  55.960  60.430  1.00  0.00           H
ATOM   4213  CG2 ILE A 915      19.080  57.610  59.480  1.00  0.00           C
ATOM   4214 HG21 ILE A 915      19.150  58.040  58.470  1.00  0.00           H
ATOM   4215 HG22 ILE A 915      20.110  57.210  59.650  1.00  0.00           H
ATOM   4216 HG23 ILE A 915      19.040  58.480  60.190  1.00  0.00           H
ATOM   4217  CG1 ILE A 915      16.560  57.420  59.460  1.00  0.00           C
ATOM   4218 HG11 ILE A 915      16.420  58.110  60.320  1.00  0.00           H
ATOM   4219 HG12 ILE A 915      15.670  56.770  59.480  1.00  0.00           H
ATOM   4220  CD  ILE A 915      16.310  58.250  58.220  1.00  0.00           C
ATOM   4221  HD1 ILE A 915      17.080  59.050  58.180  1.00  0.00           H
ATOM   4222  HD2 ILE A 915      15.340  58.790  58.220  1.00  0.00           H
ATOM   4223  HD3 ILE A 915      16.410  57.550  57.360  1.00  0.00           H
ATOM   4224  C   ILE A 915      19.150  54.940  58.310  1.00  0.00           C
ATOM   4225  O   ILE A 915      20.040  55.440  57.670  1.00  0.00           O
ATOM   4226  N   ALA A 916      19.390  53.670  58.810  1.00  0.00           N
ATOM   4227  HN  ALA A 916      18.720  53.240  59.400  1.00  0.00           H
ATOM   4228  CA  ALA A 916      20.620  52.940  58.660  1.00  0.00           C
ATOM   4229  HA  ALA A 916      21.420  53.520  59.090  1.00  0.00           H
ATOM   4230  CB  ALA A 916      20.600  51.560  59.420  1.00  0.00           C
ATOM   4231  HB1 ALA A 916      19.990  50.810  58.860  1.00  0.00           H
ATOM   4232  HB2 ALA A 916      20.240  51.640  60.450  1.00  0.00           H
ATOM   4233  HB3 ALA A 916      21.630  51.140  59.420  1.00  0.00           H
ATOM   4234  C   ALA A 916      21.040  52.650  57.140  1.00  0.00           C
ATOM   4235  O   ALA A 916      22.180  52.200  56.940  1.00  0.00           O
ATOM   4236  N   ALA A 917      20.250  53.020  56.120  1.00  0.00           N
ATOM   4237  HN  ALA A 917      19.380  53.490  56.270  1.00  0.00           H
ATOM   4238  CA  ALA A 917      20.760  52.940  54.800  1.00  0.00           C
ATOM   4239  HA  ALA A 917      21.290  52.010  54.650  1.00  0.00           H
ATOM   4240  CB  ALA A 917      19.580  52.770  53.920  1.00  0.00           C
ATOM   4241  HB1 ALA A 917      18.760  53.510  54.080  1.00  0.00           H
ATOM   4242  HB2 ALA A 917      19.060  51.830  54.180  1.00  0.00           H
ATOM   4243  HB3 ALA A 917      19.900  52.770  52.850  1.00  0.00           H
ATOM   4244  C   ALA A 917      21.670  54.160  54.400  1.00  0.00           C
ATOM   4245  O   ALA A 917      22.510  54.090  53.500  1.00  0.00           O
ATOM   4246  N   ILE A 918      21.530  55.360  55.050  1.00  0.00           N
ATOM   4247  HN  ILE A 918      20.880  55.340  55.800  1.00  0.00           H
ATOM   4248  CA  ILE A 918      22.280  56.540  54.830  1.00  0.00           C
ATOM   4249  HA  ILE A 918      22.250  56.670  53.760  1.00  0.00           H
ATOM   4250  CB  ILE A 918      21.720  57.700  55.640  1.00  0.00           C
ATOM   4251  HB  ILE A 918      21.840  57.530  56.730  1.00  0.00           H
ATOM   4252  CG2 ILE A 918      22.450  58.970  55.300  1.00  0.00           C
ATOM   4253 HG21 ILE A 918      23.520  58.950  55.590  1.00  0.00           H
ATOM   4254 HG22 ILE A 918      22.070  59.860  55.840  1.00  0.00           H
ATOM   4255 HG23 ILE A 918      22.340  59.160  54.210  1.00  0.00           H
ATOM   4256  CG1 ILE A 918      20.190  57.830  55.400  1.00  0.00           C
ATOM   4257 HG11 ILE A 918      20.020  58.760  55.980  1.00  0.00           H
ATOM   4258 HG12 ILE A 918      19.660  56.920  55.760  1.00  0.00           H
ATOM   4259  CD  ILE A 918      19.680  58.030  53.950  1.00  0.00           C
ATOM   4260  HD1 ILE A 918      20.070  57.250  53.260  1.00  0.00           H
ATOM   4261  HD2 ILE A 918      20.170  58.940  53.570  1.00  0.00           H
ATOM   4262  HD3 ILE A 918      18.580  58.200  53.910  1.00  0.00           H
ATOM   4263  C   ILE A 918      23.770  56.400  55.180  1.00  0.00           C
ATOM   4264  O   ILE A 918      24.520  56.910  54.370  1.00  0.00           O
ATOM   4265  N   PRO A 919      24.290  55.810  56.280  1.00  0.00           N
ATOM   4266  CD  PRO A 919      23.530  55.300  57.460  1.00  0.00           C
ATOM   4267  HD1 PRO A 919      22.630  54.690  57.210  1.00  0.00           H
ATOM   4268  HD2 PRO A 919      23.140  56.190  58.010  1.00  0.00           H
ATOM   4269  CA  PRO A 919      25.700  55.480  56.410  1.00  0.00           C
ATOM   4270  HA  PRO A 919      26.150  56.400  56.040  1.00  0.00           H
ATOM   4271  CB  PRO A 919      25.950  55.130  57.890  1.00  0.00           C
ATOM   4272  HB1 PRO A 919      26.070  56.110  58.390  1.00  0.00           H
ATOM   4273  HB2 PRO A 919      26.780  54.410  58.040  1.00  0.00           H
ATOM   4274  CG  PRO A 919      24.630  54.620  58.330  1.00  0.00           C
ATOM   4275  HG1 PRO A 919      24.520  53.530  58.150  1.00  0.00           H
ATOM   4276  HG2 PRO A 919      24.580  54.600  59.440  1.00  0.00           H
ATOM   4277  C   PRO A 919      26.100  54.350  55.450  1.00  0.00           C
ATOM   4278  O   PRO A 919      27.230  54.300  55.000  1.00  0.00           O
ATOM   4279  N   ALA A 920      25.190  53.420  54.980  1.00  0.00           N
ATOM   4280  HN  ALA A 920      24.310  53.320  55.440  1.00  0.00           H
ATOM   4281  CA  ALA A 920      25.500  52.430  53.930  1.00  0.00           C
ATOM   4282  HA  ALA A 920      26.360  51.880  54.240  1.00  0.00           H
ATOM   4283  CB  ALA A 920      24.420  51.410  54.000  1.00  0.00           C
ATOM   4284  HB1 ALA A 920      24.570  50.700  53.160  1.00  0.00           H
ATOM   4285  HB2 ALA A 920      23.390  51.770  53.820  1.00  0.00           H
ATOM   4286  HB3 ALA A 920      24.350  50.880  54.970  1.00  0.00           H
ATOM   4287  C   ALA A 920      25.760  52.940  52.520  1.00  0.00           C
ATOM   4288  O   ALA A 920      26.730  52.550  51.850  1.00  0.00           O
ATOM   4289  N   LEU A 921      24.920  53.910  52.040  1.00  0.00           N
ATOM   4290  HN  LEU A 921      24.110  54.190  52.560  1.00  0.00           H
ATOM   4291  CA  LEU A 921      25.140  54.720  50.870  1.00  0.00           C
ATOM   4292  HA  LEU A 921      25.100  54.030  50.050  1.00  0.00           H
ATOM   4293  CB  LEU A 921      24.050  55.850  50.940  1.00  0.00           C
ATOM   4294  HB1 LEU A 921      24.350  56.510  50.100  1.00  0.00           H
ATOM   4295  HB2 LEU A 921      24.020  56.420  51.890  1.00  0.00           H
ATOM   4296  CG  LEU A 921      22.610  55.510  50.520  1.00  0.00           C
ATOM   4297  HG  LEU A 921      22.180  54.800  51.270  1.00  0.00           H
ATOM   4298  CD1 LEU A 921      21.710  56.720  50.490  1.00  0.00           C
ATOM   4299 HD11 LEU A 921      22.110  57.410  49.720  1.00  0.00           H
ATOM   4300 HD12 LEU A 921      21.860  57.190  51.490  1.00  0.00           H
ATOM   4301 HD13 LEU A 921      20.670  56.420  50.250  1.00  0.00           H
ATOM   4302  CD2 LEU A 921      22.490  54.820  49.200  1.00  0.00           C
ATOM   4303 HD21 LEU A 921      21.460  54.880  48.800  1.00  0.00           H
ATOM   4304 HD22 LEU A 921      22.740  53.730  49.200  1.00  0.00           H
ATOM   4305 HD23 LEU A 921      23.150  55.350  48.490  1.00  0.00           H
ATOM   4306  C   LEU A 921      26.470  55.340  50.830  1.00  0.00           C
ATOM   4307  O   LEU A 921      27.260  55.070  49.930  1.00  0.00           O
ATOM   4308  N   LEU A 922      26.800  56.080  51.870  1.00  0.00           N
ATOM   4309  HN  LEU A 922      26.190  56.180  52.660  1.00  0.00           H
ATOM   4310  CA  LEU A 922      28.060  56.730  51.950  1.00  0.00           C
ATOM   4311  HA  LEU A 922      28.260  57.270  51.040  1.00  0.00           H
ATOM   4312  CB  LEU A 922      28.140  57.630  53.220  1.00  0.00           C
ATOM   4313  HB1 LEU A 922      27.630  56.940  53.930  1.00  0.00           H
ATOM   4314  HB2 LEU A 922      27.350  58.420  53.180  1.00  0.00           H
ATOM   4315  CG  LEU A 922      29.550  58.030  53.570  1.00  0.00           C
ATOM   4316  HG  LEU A 922      30.220  57.160  53.770  1.00  0.00           H
ATOM   4317  CD1 LEU A 922      30.100  59.000  52.550  1.00  0.00           C
ATOM   4318 HD11 LEU A 922      30.150  58.580  51.530  1.00  0.00           H
ATOM   4319 HD12 LEU A 922      31.090  59.360  52.890  1.00  0.00           H
ATOM   4320 HD13 LEU A 922      29.470  59.920  52.600  1.00  0.00           H
ATOM   4321  CD2 LEU A 922      29.720  58.790  54.840  1.00  0.00           C
ATOM   4322 HD21 LEU A 922      29.030  59.650  55.010  1.00  0.00           H
ATOM   4323 HD22 LEU A 922      30.760  59.100  55.080  1.00  0.00           H
ATOM   4324 HD23 LEU A 922      29.430  58.200  55.740  1.00  0.00           H
ATOM   4325  C   LEU A 922      29.160  55.710  52.000  1.00  0.00           C
ATOM   4326  O   LEU A 922      30.080  55.840  51.140  1.00  0.00           O
ATOM   4327  N   CYS A 923      29.100  54.600  52.860  1.00  0.00           N
ATOM   4328  HN  CYS A 923      28.350  54.410  53.480  1.00  0.00           H
ATOM   4329  CA  CYS A 923      30.050  53.530  52.820  1.00  0.00           C
ATOM   4330  HA  CYS A 923      30.990  53.950  53.130  1.00  0.00           H
ATOM   4331  CB  CYS A 923      29.790  52.460  53.980  1.00  0.00           C
ATOM   4332  HB1 CYS A 923      28.800  52.090  53.630  1.00  0.00           H
ATOM   4333  HB2 CYS A 923      29.610  52.890  54.990  1.00  0.00           H
ATOM   4334  SG  CYS A 923      31.030  51.120  53.920  1.00  0.00           S
ATOM   4335  HG1 CYS A 923      31.180  51.120  52.600  1.00  0.00           H
ATOM   4336  C   CYS A 923      30.250  52.930  51.450  1.00  0.00           C
ATOM   4337  O   CYS A 923      31.310  52.560  51.000  1.00  0.00           O
ATOM   4338  N   THR A 924      29.150  52.770  50.640  1.00  0.00           N
ATOM   4339  HN  THR A 924      28.240  53.060  50.900  1.00  0.00           H
ATOM   4340  CA  THR A 924      29.130  52.170  49.380  1.00  0.00           C
ATOM   4341  HA  THR A 924      29.540  51.160  49.480  1.00  0.00           H
ATOM   4342  CB  THR A 924      27.790  51.940  48.690  1.00  0.00           C
ATOM   4343  HB  THR A 924      27.330  52.930  48.480  1.00  0.00           H
ATOM   4344  OG1 THR A 924      26.860  51.220  49.540  1.00  0.00           O
ATOM   4345  HG1 THR A 924      26.670  51.740  50.330  1.00  0.00           H
ATOM   4346  CG2 THR A 924      27.860  51.110  47.350  1.00  0.00           C
ATOM   4347 HG21 THR A 924      26.830  50.760  47.100  1.00  0.00           H
ATOM   4348 HG22 THR A 924      28.420  50.150  47.460  1.00  0.00           H
ATOM   4349 HG23 THR A 924      28.100  51.690  46.440  1.00  0.00           H
ATOM   4350  C   THR A 924      30.030  52.890  48.340  1.00  0.00           C
ATOM   4351  O   THR A 924      30.730  52.290  47.520  1.00  0.00           O
ATOM   4352  N   ILE A 925      29.950  54.250  48.330  1.00  0.00           N
ATOM   4353  HN  ILE A 925      29.410  54.730  49.030  1.00  0.00           H
ATOM   4354  CA  ILE A 925      30.780  55.030  47.470  1.00  0.00           C
ATOM   4355  HA  ILE A 925      30.710  54.650  46.460  1.00  0.00           H
ATOM   4356  CB  ILE A 925      30.430  56.500  47.560  1.00  0.00           C
ATOM   4357  HB  ILE A 925      30.550  56.840  48.620  1.00  0.00           H
ATOM   4358  CG2 ILE A 925      31.340  57.400  46.660  1.00  0.00           C
ATOM   4359 HG21 ILE A 925      30.990  58.440  46.840  1.00  0.00           H
ATOM   4360 HG22 ILE A 925      31.310  57.080  45.590  1.00  0.00           H
ATOM   4361 HG23 ILE A 925      32.400  57.410  46.960  1.00  0.00           H
ATOM   4362  CG1 ILE A 925      28.990  56.720  47.150  1.00  0.00           C
ATOM   4363 HG11 ILE A 925      28.370  55.820  47.330  1.00  0.00           H
ATOM   4364 HG12 ILE A 925      28.950  56.850  46.040  1.00  0.00           H
ATOM   4365  CD  ILE A 925      28.400  57.940  47.800  1.00  0.00           C
ATOM   4366  HD1 ILE A 925      27.350  58.130  47.480  1.00  0.00           H
ATOM   4367  HD2 ILE A 925      28.980  58.800  47.400  1.00  0.00           H
ATOM   4368  HD3 ILE A 925      28.550  57.820  48.890  1.00  0.00           H
ATOM   4369  C   ILE A 925      32.280  54.790  47.780  1.00  0.00           C
ATOM   4370  O   ILE A 925      33.050  54.490  46.870  1.00  0.00           O
ATOM   4371  N   LEU A 926      32.660  54.820  49.020  1.00  0.00           N
ATOM   4372  HN  LEU A 926      32.030  54.870  49.790  1.00  0.00           H
ATOM   4373  CA  LEU A 926      34.020  54.580  49.510  1.00  0.00           C
ATOM   4374  HA  LEU A 926      34.650  55.360  49.090  1.00  0.00           H
ATOM   4375  CB  LEU A 926      34.100  54.870  51.100  1.00  0.00           C
ATOM   4376  HB1 LEU A 926      35.160  54.950  51.400  1.00  0.00           H
ATOM   4377  HB2 LEU A 926      33.770  53.960  51.640  1.00  0.00           H
ATOM   4378  CG  LEU A 926      33.360  56.180  51.600  1.00  0.00           C
ATOM   4379  HG  LEU A 926      32.290  56.130  51.320  1.00  0.00           H
ATOM   4380  CD1 LEU A 926      33.340  56.190  53.080  1.00  0.00           C
ATOM   4381 HD11 LEU A 926      34.340  56.540  53.440  1.00  0.00           H
ATOM   4382 HD12 LEU A 926      33.250  55.170  53.520  1.00  0.00           H
ATOM   4383 HD13 LEU A 926      32.650  56.890  53.600  1.00  0.00           H
ATOM   4384  CD2 LEU A 926      34.000  57.400  51.040  1.00  0.00           C
ATOM   4385 HD21 LEU A 926      35.070  57.380  51.340  1.00  0.00           H
ATOM   4386 HD22 LEU A 926      33.600  58.350  51.470  1.00  0.00           H
ATOM   4387 HD23 LEU A 926      33.910  57.450  49.940  1.00  0.00           H
ATOM   4388  C   LEU A 926      34.580  53.250  49.220  1.00  0.00           C
ATOM   4389  O   LEU A 926      35.760  53.160  48.850  1.00  0.00           O
ATOM   4390  N   ILE A 927      33.750  52.170  49.340  1.00  0.00           N
ATOM   4391  HN  ILE A 927      32.880  52.330  49.800  1.00  0.00           H
ATOM   4392  CA  ILE A 927      34.000  50.850  48.910  1.00  0.00           C
ATOM   4393  HA  ILE A 927      34.900  50.500  49.410  1.00  0.00           H
ATOM   4394  CB  ILE A 927      32.970  49.790  49.260  1.00  0.00           C
ATOM   4395  HB  ILE A 927      31.950  50.110  48.930  1.00  0.00           H
ATOM   4396  CG2 ILE A 927      33.070  48.380  48.610  1.00  0.00           C
ATOM   4397 HG21 ILE A 927      33.890  47.780  49.050  1.00  0.00           H
ATOM   4398 HG22 ILE A 927      33.140  48.310  47.500  1.00  0.00           H
ATOM   4399 HG23 ILE A 927      32.160  47.770  48.820  1.00  0.00           H
ATOM   4400  CG1 ILE A 927      32.800  49.640  50.820  1.00  0.00           C
ATOM   4401 HG11 ILE A 927      31.830  49.100  50.970  1.00  0.00           H
ATOM   4402 HG12 ILE A 927      32.740  50.630  51.330  1.00  0.00           H
ATOM   4403  CD  ILE A 927      34.040  48.860  51.500  1.00  0.00           C
ATOM   4404  HD1 ILE A 927      34.060  48.990  52.600  1.00  0.00           H
ATOM   4405  HD2 ILE A 927      35.050  49.170  51.140  1.00  0.00           H
ATOM   4406  HD3 ILE A 927      33.870  47.790  51.280  1.00  0.00           H
ATOM   4407  C   ILE A 927      34.300  50.740  47.400  1.00  0.00           C
ATOM   4408  O   ILE A 927      35.110  49.990  46.860  1.00  0.00           O
ATOM   4409  N   PHE A 928      33.450  51.490  46.600  1.00  0.00           N
ATOM   4410  HN  PHE A 928      32.770  52.150  46.910  1.00  0.00           H
ATOM   4411  CA  PHE A 928      33.620  51.550  45.090  1.00  0.00           C
ATOM   4412  HA  PHE A 928      33.700  50.540  44.710  1.00  0.00           H
ATOM   4413  CB  PHE A 928      32.470  52.320  44.390  1.00  0.00           C
ATOM   4414  HB1 PHE A 928      32.360  53.330  44.850  1.00  0.00           H
ATOM   4415  HB2 PHE A 928      31.530  51.800  44.670  1.00  0.00           H
ATOM   4416  CG  PHE A 928      32.590  52.280  42.860  1.00  0.00           C
ATOM   4417  CD1 PHE A 928      32.080  51.220  42.070  1.00  0.00           C
ATOM   4418  HD1 PHE A 928      31.770  50.320  42.570  1.00  0.00           H
ATOM   4419  CE1 PHE A 928      32.160  51.410  40.710  1.00  0.00           C
ATOM   4420  HE1 PHE A 928      31.960  50.520  40.120  1.00  0.00           H
ATOM   4421  CZ  PHE A 928      32.660  52.590  40.120  1.00  0.00           C
ATOM   4422  HZ  PHE A 928      32.640  52.690  39.040  1.00  0.00           H
ATOM   4423  CD2 PHE A 928      33.060  53.430  42.290  1.00  0.00           C
ATOM   4424  HD2 PHE A 928      33.530  54.140  42.950  1.00  0.00           H
ATOM   4425  CE2 PHE A 928      33.100  53.660  40.900  1.00  0.00           C
ATOM   4426  HE2 PHE A 928      33.360  54.620  40.480  1.00  0.00           H
ATOM   4427  C   PHE A 928      34.980  52.150  44.730  1.00  0.00           C
ATOM   4428  O   PHE A 928      35.740  51.540  43.950  1.00  0.00           O
ATOM   4429  N   MET A 929      35.330  53.320  45.320  1.00  0.00           N
ATOM   4430  HN  MET A 929      34.680  53.750  45.940  1.00  0.00           H
ATOM   4431  CA  MET A 929      36.570  53.920  45.150  1.00  0.00           C
ATOM   4432  HA  MET A 929      36.750  54.010  44.090  1.00  0.00           H
ATOM   4433  CB  MET A 929      36.540  55.430  45.670  1.00  0.00           C
ATOM   4434  HB1 MET A 929      37.430  56.090  45.580  1.00  0.00           H
ATOM   4435  HB2 MET A 929      36.220  55.190  46.720  1.00  0.00           H
ATOM   4436  CG  MET A 929      35.500  56.290  45.000  1.00  0.00           C
ATOM   4437  HG1 MET A 929      35.450  57.280  45.500  1.00  0.00           H
ATOM   4438  HG2 MET A 929      34.520  55.860  45.330  1.00  0.00           H
ATOM   4439  SD  MET A 929      35.540  56.440  43.160  1.00  0.00           S
ATOM   4440  CE  MET A 929      37.350  56.780  43.090  1.00  0.00           C
ATOM   4441  HE1 MET A 929      37.970  55.850  43.160  1.00  0.00           H
ATOM   4442  HE2 MET A 929      37.710  57.560  43.790  1.00  0.00           H
ATOM   4443  HE3 MET A 929      37.590  57.070  42.040  1.00  0.00           H
ATOM   4444  C   MET A 929      37.870  53.190  45.590  1.00  0.00           C
ATOM   4445  O   MET A 929      38.790  53.140  44.730  1.00  0.00           O
ATOM   4446  N   ASP A 930      37.900  52.620  46.800  1.00  0.00           N
ATOM   4447  HN  ASP A 930      37.160  52.600  47.460  1.00  0.00           H
ATOM   4448  CA  ASP A 930      39.040  51.880  47.300  1.00  0.00           C
ATOM   4449  HA  ASP A 930      39.900  52.530  47.290  1.00  0.00           H
ATOM   4450  CB  ASP A 930      38.690  51.600  48.810  1.00  0.00           C
ATOM   4451  HB1 ASP A 930      37.850  50.860  48.870  1.00  0.00           H
ATOM   4452  HB2 ASP A 930      38.390  52.610  49.180  1.00  0.00           H
ATOM   4453  CG  ASP A 930      39.860  51.060  49.530  1.00  0.00           C
ATOM   4454  OD1 ASP A 930      40.950  51.630  49.220  1.00  0.00           O
ATOM   4455  OD2 ASP A 930      39.700  50.160  50.370  1.00  0.00           O
ATOM   4456  C   ASP A 930      39.400  50.600  46.430  1.00  0.00           C
ATOM   4457  O   ASP A 930      40.570  50.290  46.100  1.00  0.00           O
ATOM   4458  N   GLN A 931      38.400  49.900  46.040  1.00  0.00           N
ATOM   4459  HN  GLN A 931      37.470  50.210  46.270  1.00  0.00           H
ATOM   4460  CA  GLN A 931      38.480  48.640  45.380  1.00  0.00           C
ATOM   4461  HA  GLN A 931      39.240  48.040  45.850  1.00  0.00           H
ATOM   4462  CB  GLN A 931      37.120  47.940  45.460  1.00  0.00           C
ATOM   4463  HB1 GLN A 931      36.330  48.570  45.000  1.00  0.00           H
ATOM   4464  HB2 GLN A 931      36.920  47.790  46.550  1.00  0.00           H
ATOM   4465  CG  GLN A 931      36.880  46.540  44.840  1.00  0.00           C
ATOM   4466  HG1 GLN A 931      36.580  46.680  43.790  1.00  0.00           H
ATOM   4467  HG2 GLN A 931      36.090  46.100  45.490  1.00  0.00           H
ATOM   4468  CD  GLN A 931      38.120  45.620  45.040  1.00  0.00           C
ATOM   4469  OE1 GLN A 931      38.550  45.360  46.180  1.00  0.00           O
ATOM   4470  NE2 GLN A 931      38.710  45.150  43.920  1.00  0.00           N
ATOM   4471 HE21 GLN A 931      39.540  44.620  43.820  1.00  0.00           H
ATOM   4472 HE22 GLN A 931      38.360  45.500  43.050  1.00  0.00           H
ATOM   4473  C   GLN A 931      38.810  48.770  43.870  1.00  0.00           C
ATOM   4474  O   GLN A 931      39.670  48.090  43.340  1.00  0.00           O
ATOM   4475  N   GLN A 932      38.130  49.620  43.180  1.00  0.00           N
ATOM   4476  HN  GLN A 932      37.470  50.240  43.580  1.00  0.00           H
ATOM   4477  CA  GLN A 932      38.180  49.720  41.720  1.00  0.00           C
ATOM   4478  HA  GLN A 932      38.170  48.700  41.390  1.00  0.00           H
ATOM   4479  CB  GLN A 932      36.900  50.480  41.170  1.00  0.00           C
ATOM   4480  HB1 GLN A 932      37.030  50.620  40.070  1.00  0.00           H
ATOM   4481  HB2 GLN A 932      36.750  51.450  41.660  1.00  0.00           H
ATOM   4482  CG  GLN A 932      35.570  49.680  41.370  1.00  0.00           C
ATOM   4483  HG1 GLN A 932      34.750  50.140  40.790  1.00  0.00           H
ATOM   4484  HG2 GLN A 932      35.230  49.810  42.420  1.00  0.00           H
ATOM   4485  CD  GLN A 932      35.540  48.170  40.990  1.00  0.00           C
ATOM   4486  OE1 GLN A 932      36.170  47.380  41.710  1.00  0.00           O
ATOM   4487  NE2 GLN A 932      34.640  47.740  40.090  1.00  0.00           N
ATOM   4488 HE21 GLN A 932      34.510  46.750  40.120  1.00  0.00           H
ATOM   4489 HE22 GLN A 932      34.170  48.300  39.410  1.00  0.00           H
ATOM   4490  C   GLN A 932      39.400  50.300  41.140  1.00  0.00           C
ATOM   4491  O   GLN A 932      39.950  49.790  40.210  1.00  0.00           O
ATOM   4492  N   ILE A 933      39.900  51.410  41.800  1.00  0.00           N
ATOM   4493  HN  ILE A 933      39.260  51.810  42.460  1.00  0.00           H
ATOM   4494  CA  ILE A 933      41.210  52.020  41.570  1.00  0.00           C
ATOM   4495  HA  ILE A 933      41.230  52.250  40.510  1.00  0.00           H
ATOM   4496  CB  ILE A 933      41.490  53.320  42.260  1.00  0.00           C
ATOM   4497  HB  ILE A 933      40.580  53.970  42.180  1.00  0.00           H
ATOM   4498  CG2 ILE A 933      41.810  53.250  43.770  1.00  0.00           C
ATOM   4499 HG21 ILE A 933      42.920  53.180  43.740  1.00  0.00           H
ATOM   4500 HG22 ILE A 933      41.390  52.390  44.330  1.00  0.00           H
ATOM   4501 HG23 ILE A 933      41.450  54.180  44.250  1.00  0.00           H
ATOM   4502  CG1 ILE A 933      42.460  54.280  41.490  1.00  0.00           C
ATOM   4503 HG11 ILE A 933      43.460  53.820  41.480  1.00  0.00           H
ATOM   4504 HG12 ILE A 933      42.550  55.220  42.060  1.00  0.00           H
ATOM   4505  CD  ILE A 933      41.930  54.770  40.120  1.00  0.00           C
ATOM   4506  HD1 ILE A 933      42.090  53.930  39.400  1.00  0.00           H
ATOM   4507  HD2 ILE A 933      42.490  55.660  39.730  1.00  0.00           H
ATOM   4508  HD3 ILE A 933      40.850  54.940  40.140  1.00  0.00           H
ATOM   4509  C   ILE A 933      42.320  51.110  41.710  1.00  0.00           C
ATOM   4510  O   ILE A 933      43.260  51.150  40.890  1.00  0.00           O
ATOM   4511  N   THR A 934      42.210  50.130  42.600  1.00  0.00           N
ATOM   4512  HN  THR A 934      41.500  50.230  43.290  1.00  0.00           H
ATOM   4513  CA  THR A 934      43.200  49.040  42.810  1.00  0.00           C
ATOM   4514  HA  THR A 934      44.120  49.590  42.810  1.00  0.00           H
ATOM   4515  CB  THR A 934      43.070  48.190  44.090  1.00  0.00           C
ATOM   4516  HB  THR A 934      42.320  47.390  43.910  1.00  0.00           H
ATOM   4517  OG1 THR A 934      42.700  49.020  45.160  1.00  0.00           O
ATOM   4518  HG1 THR A 934      41.750  49.140  45.270  1.00  0.00           H
ATOM   4519  CG2 THR A 934      44.400  47.570  44.400  1.00  0.00           C
ATOM   4520 HG21 THR A 934      44.270  47.000  45.340  1.00  0.00           H
ATOM   4521 HG22 THR A 934      45.160  48.370  44.490  1.00  0.00           H
ATOM   4522 HG23 THR A 934      44.670  46.910  43.540  1.00  0.00           H
ATOM   4523  C   THR A 934      43.100  48.080  41.600  1.00  0.00           C
ATOM   4524  O   THR A 934      44.130  47.660  41.060  1.00  0.00           O
ATOM   4525  N   ALA A 935      41.880  47.680  41.160  1.00  0.00           N
ATOM   4526  HN  ALA A 935      41.100  47.930  41.740  1.00  0.00           H
ATOM   4527  CA  ALA A 935      41.560  46.770  40.050  1.00  0.00           C
ATOM   4528  HA  ALA A 935      42.150  45.880  40.240  1.00  0.00           H
ATOM   4529  CB  ALA A 935      40.120  46.380  40.050  1.00  0.00           C
ATOM   4530  HB1 ALA A 935      39.520  47.310  39.930  1.00  0.00           H
ATOM   4531  HB2 ALA A 935      39.920  45.980  41.060  1.00  0.00           H
ATOM   4532  HB3 ALA A 935      39.990  45.680  39.200  1.00  0.00           H
ATOM   4533  C   ALA A 935      42.040  47.390  38.750  1.00  0.00           C
ATOM   4534  O   ALA A 935      42.630  46.680  37.900  1.00  0.00           O
ATOM   4535  N   VAL A 936      41.860  48.720  38.540  1.00  0.00           N
ATOM   4536  HN  VAL A 936      41.420  49.220  39.280  1.00  0.00           H
ATOM   4537  CA  VAL A 936      42.410  49.630  37.500  1.00  0.00           C
ATOM   4538  HA  VAL A 936      42.030  49.180  36.590  1.00  0.00           H
ATOM   4539  CB  VAL A 936      41.670  51.050  37.620  1.00  0.00           C
ATOM   4540  HB  VAL A 936      41.710  51.390  38.680  1.00  0.00           H
ATOM   4541  CG1 VAL A 936      42.330  52.010  36.590  1.00  0.00           C
ATOM   4542 HG11 VAL A 936      43.320  52.350  36.940  1.00  0.00           H
ATOM   4543 HG12 VAL A 936      41.760  52.950  36.430  1.00  0.00           H
ATOM   4544 HG13 VAL A 936      42.390  51.520  35.600  1.00  0.00           H
ATOM   4545  CG2 VAL A 936      40.190  50.910  37.260  1.00  0.00           C
ATOM   4546 HG21 VAL A 936      40.080  50.610  36.190  1.00  0.00           H
ATOM   4547 HG22 VAL A 936      39.630  51.850  37.460  1.00  0.00           H
ATOM   4548 HG23 VAL A 936      39.770  50.080  37.880  1.00  0.00           H
ATOM   4549  C   VAL A 936      43.900  49.760  37.440  1.00  0.00           C
ATOM   4550  O   VAL A 936      44.460  49.660  36.340  1.00  0.00           O
ATOM   4551  N   ILE A 937      44.580  49.840  38.620  1.00  0.00           N
ATOM   4552  HN  ILE A 937      44.060  49.800  39.460  1.00  0.00           H
ATOM   4553  CA  ILE A 937      46.030  49.700  38.680  1.00  0.00           C
ATOM   4554  HA  ILE A 937      46.450  50.290  37.880  1.00  0.00           H
ATOM   4555  CB  ILE A 937      46.660  50.270  39.920  1.00  0.00           C
ATOM   4556  HB  ILE A 937      46.090  49.840  40.770  1.00  0.00           H
ATOM   4557  CG2 ILE A 937      48.140  49.980  40.040  1.00  0.00           C
ATOM   4558 HG21 ILE A 937      48.510  50.210  41.060  1.00  0.00           H
ATOM   4559 HG22 ILE A 937      48.660  50.490  39.200  1.00  0.00           H
ATOM   4560 HG23 ILE A 937      48.410  48.900  39.960  1.00  0.00           H
ATOM   4561  CG1 ILE A 937      46.330  51.800  39.940  1.00  0.00           C
ATOM   4562 HG11 ILE A 937      45.310  52.080  39.580  1.00  0.00           H
ATOM   4563 HG12 ILE A 937      47.050  52.290  39.250  1.00  0.00           H
ATOM   4564  CD  ILE A 937      46.380  52.460  41.390  1.00  0.00           C
ATOM   4565  HD1 ILE A 937      45.460  52.040  41.850  1.00  0.00           H
ATOM   4566  HD2 ILE A 937      46.390  53.570  41.480  1.00  0.00           H
ATOM   4567  HD3 ILE A 937      47.290  52.130  41.940  1.00  0.00           H
ATOM   4568  C   ILE A 937      46.530  48.320  38.420  1.00  0.00           C
ATOM   4569  O   ILE A 937      47.590  48.110  37.840  1.00  0.00           O
ATOM   4570  N   ILE A 938      45.780  47.230  38.800  1.00  0.00           N
ATOM   4571  HN  ILE A 938      45.000  47.410  39.390  1.00  0.00           H
ATOM   4572  CA  ILE A 938      46.080  45.880  38.280  1.00  0.00           C
ATOM   4573  HA  ILE A 938      47.150  45.840  38.450  1.00  0.00           H
ATOM   4574  CB  ILE A 938      45.270  44.830  39.070  1.00  0.00           C
ATOM   4575  HB  ILE A 938      44.260  45.210  39.360  1.00  0.00           H
ATOM   4576  CG2 ILE A 938      44.850  43.630  38.130  1.00  0.00           C
ATOM   4577 HG21 ILE A 938      44.230  42.920  38.720  1.00  0.00           H
ATOM   4578 HG22 ILE A 938      45.710  43.080  37.680  1.00  0.00           H
ATOM   4579 HG23 ILE A 938      44.170  44.000  37.330  1.00  0.00           H
ATOM   4580  CG1 ILE A 938      45.970  44.450  40.410  1.00  0.00           C
ATOM   4581 HG11 ILE A 938      45.240  44.010  41.120  1.00  0.00           H
ATOM   4582 HG12 ILE A 938      46.380  45.370  40.870  1.00  0.00           H
ATOM   4583  CD  ILE A 938      47.200  43.490  40.190  1.00  0.00           C
ATOM   4584  HD1 ILE A 938      47.970  43.810  39.450  1.00  0.00           H
ATOM   4585  HD2 ILE A 938      46.750  42.560  39.770  1.00  0.00           H
ATOM   4586  HD3 ILE A 938      47.630  43.280  41.190  1.00  0.00           H
ATOM   4587  C   ILE A 938      46.010  45.780  36.780  1.00  0.00           C
ATOM   4588  O   ILE A 938      46.940  45.200  36.100  1.00  0.00           O
ATOM   4589  N   ASN A 939      44.930  46.290  36.080  1.00  0.00           N
ATOM   4590  HN  ASN A 939      44.300  46.800  36.650  1.00  0.00           H
ATOM   4591  CA  ASN A 939      44.700  46.210  34.680  1.00  0.00           C
ATOM   4592  HA  ASN A 939      45.060  45.220  34.440  1.00  0.00           H
ATOM   4593  CB  ASN A 939      43.180  46.290  34.560  1.00  0.00           C
ATOM   4594  HB1 ASN A 939      42.880  47.360  34.620  1.00  0.00           H
ATOM   4595  HB2 ASN A 939      42.730  45.700  35.390  1.00  0.00           H
ATOM   4596  CG  ASN A 939      42.780  45.740  33.200  1.00  0.00           C
ATOM   4597  OD1 ASN A 939      43.560  45.070  32.520  1.00  0.00           O
ATOM   4598  ND2 ASN A 939      41.580  46.230  32.790  1.00  0.00           N
ATOM   4599 HD21 ASN A 939      41.110  46.960  33.300  1.00  0.00           H
ATOM   4600 HD22 ASN A 939      41.170  46.110  31.890  1.00  0.00           H
ATOM   4601  C   ASN A 939      45.420  47.270  33.810  1.00  0.00           C
ATOM   4602  O   ASN A 939      44.940  47.650  32.730  1.00  0.00           O
ATOM   4603  N   ARG A 940      46.620  47.670  34.180  1.00  0.00           N
ATOM   4604  HN  ARG A 940      47.020  47.090  34.870  1.00  0.00           H
ATOM   4605  CA  ARG A 940      47.600  48.420  33.420  1.00  0.00           C
ATOM   4606  HA  ARG A 940      47.120  49.320  33.070  1.00  0.00           H
ATOM   4607  CB  ARG A 940      48.790  49.060  34.230  1.00  0.00           C
ATOM   4608  HB1 ARG A 940      49.490  49.440  33.440  1.00  0.00           H
ATOM   4609  HB2 ARG A 940      49.240  48.260  34.840  1.00  0.00           H
ATOM   4610  CG  ARG A 940      48.330  50.200  35.160  1.00  0.00           C
ATOM   4611  HG1 ARG A 940      49.150  50.400  35.870  1.00  0.00           H
ATOM   4612  HG2 ARG A 940      47.370  49.890  35.620  1.00  0.00           H
ATOM   4613  CD  ARG A 940      47.790  51.550  34.540  1.00  0.00           C
ATOM   4614  HD1 ARG A 940      47.200  52.070  35.320  1.00  0.00           H
ATOM   4615  HD2 ARG A 940      47.150  51.420  33.650  1.00  0.00           H
ATOM   4616  NE  ARG A 940      48.990  52.300  34.200  1.00  0.00           N
ATOM   4617  HE  ARG A 940      49.900  51.900  34.180  1.00  0.00           H
ATOM   4618  CZ  ARG A 940      49.080  53.630  34.320  1.00  0.00           C
ATOM   4619  NH1 ARG A 940      48.010  54.380  34.230  1.00  0.00           N
ATOM   4620 HH11 ARG A 940      47.150  54.020  34.600  1.00  0.00           H
ATOM   4621 HH12 ARG A 940      48.210  55.350  34.390  1.00  0.00           H
ATOM   4622  NH2 ARG A 940      50.220  54.280  34.230  1.00  0.00           N
ATOM   4623 HH21 ARG A 940      51.040  53.710  34.170  1.00  0.00           H
ATOM   4624 HH22 ARG A 940      50.130  55.180  33.800  1.00  0.00           H
ATOM   4625  C   ARG A 940      48.030  47.710  32.190  1.00  0.00           C
ATOM   4626  O   ARG A 940      48.430  46.520  32.420  1.00  0.00           O
ATOM   4627  N   LYS A 941      48.110  48.270  30.930  1.00  0.00           N
ATOM   4628  HN  LYS A 941      47.780  49.210  30.920  1.00  0.00           H
ATOM   4629  CA  LYS A 941      48.410  47.470  29.690  1.00  0.00           C
ATOM   4630  HA  LYS A 941      47.710  46.650  29.660  1.00  0.00           H
ATOM   4631  CB  LYS A 941      48.120  48.280  28.410  1.00  0.00           C
ATOM   4632  HB1 LYS A 941      48.420  47.740  27.490  1.00  0.00           H
ATOM   4633  HB2 LYS A 941      48.700  49.220  28.290  1.00  0.00           H
ATOM   4634  CG  LYS A 941      46.670  48.770  28.260  1.00  0.00           C
ATOM   4635  HG1 LYS A 941      46.550  49.680  28.890  1.00  0.00           H
ATOM   4636  HG2 LYS A 941      45.960  48.040  28.700  1.00  0.00           H
ATOM   4637  CD  LYS A 941      46.240  49.120  26.830  1.00  0.00           C
ATOM   4638  HD1 LYS A 941      45.130  49.220  26.840  1.00  0.00           H
ATOM   4639  HD2 LYS A 941      46.450  48.250  26.190  1.00  0.00           H
ATOM   4640  CE  LYS A 941      46.940  50.310  26.240  1.00  0.00           C
ATOM   4641  HE1 LYS A 941      48.000  50.030  26.000  1.00  0.00           H
ATOM   4642  HE2 LYS A 941      46.850  51.180  26.940  1.00  0.00           H
ATOM   4643  NZ  LYS A 941      46.270  50.600  25.050  1.00  0.00           N
ATOM   4644  HZ1 LYS A 941      45.240  50.650  25.180  1.00  0.00           H
ATOM   4645  HZ2 LYS A 941      46.550  49.920  24.300  1.00  0.00           H
ATOM   4646  HZ3 LYS A 941      46.580  51.500  24.650  1.00  0.00           H
ATOM   4647  C   LYS A 941      49.840  46.850  29.660  1.00  0.00           C
ATOM   4648  O   LYS A 941      50.000  45.830  28.960  1.00  0.00           O
ATOM   4649  N   GLU A 942      50.810  47.360  30.360  1.00  0.00           N
ATOM   4650  HN  GLU A 942      50.640  48.240  30.780  1.00  0.00           H
ATOM   4651  CA  GLU A 942      52.100  46.810  30.490  1.00  0.00           C
ATOM   4652  HA  GLU A 942      52.460  46.560  29.500  1.00  0.00           H
ATOM   4653  CB  GLU A 942      53.100  47.780  31.200  1.00  0.00           C
ATOM   4654  HB1 GLU A 942      52.920  48.790  30.750  1.00  0.00           H
ATOM   4655  HB2 GLU A 942      54.160  47.560  30.970  1.00  0.00           H
ATOM   4656  CG  GLU A 942      52.800  47.940  32.690  1.00  0.00           C
ATOM   4657  HG1 GLU A 942      53.060  47.070  33.320  1.00  0.00           H
ATOM   4658  HG2 GLU A 942      51.750  48.080  33.000  1.00  0.00           H
ATOM   4659  CD  GLU A 942      53.520  49.200  33.120  1.00  0.00           C
ATOM   4660  OE1 GLU A 942      54.610  49.100  33.700  1.00  0.00           O
ATOM   4661  OE2 GLU A 942      53.010  50.300  33.060  1.00  0.00           O
ATOM   4662  C   GLU A 942      52.170  45.580  31.280  1.00  0.00           C
ATOM   4663  O   GLU A 942      53.140  44.870  31.100  1.00  0.00           O
ATOM   4664  N   HSD A 943      51.170  45.250  32.190  1.00  0.00           N
ATOM   4665  HN  HSD A 943      50.390  45.850  32.320  1.00  0.00           H
ATOM   4666  CA  HSD A 943      51.080  43.960  32.830  1.00  0.00           C
ATOM   4667  HA  HSD A 943      52.110  43.730  33.120  1.00  0.00           H
ATOM   4668  CB  HSD A 943      50.220  43.980  34.070  1.00  0.00           C
ATOM   4669  HB1 HSD A 943      50.290  42.950  34.500  1.00  0.00           H
ATOM   4670  HB2 HSD A 943      49.210  44.380  33.850  1.00  0.00           H
ATOM   4671  ND1 HSD A 943      49.850  45.630  35.860  1.00  0.00           N
ATOM   4672  HD1 HSD A 943      48.880  45.410  35.830  1.00  0.00           H
ATOM   4673  CG  HSD A 943      50.730  44.930  35.050  1.00  0.00           C
ATOM   4674  CE1 HSD A 943      50.530  46.600  36.460  1.00  0.00           C
ATOM   4675  HE1 HSD A 943      50.130  47.440  37.030  1.00  0.00           H
ATOM   4676  NE2 HSD A 943      51.790  46.550  36.130  1.00  0.00           N
ATOM   4677  CD2 HSD A 943      51.900  45.500  35.210  1.00  0.00           C
ATOM   4678  HD2 HSD A 943      52.840  45.230  34.760  1.00  0.00           H
ATOM   4679  C   HSD A 943      50.630  42.900  31.820  1.00  0.00           C
ATOM   4680  O   HSD A 943      50.860  41.710  32.010  1.00  0.00           O
ATOM   4681  N   LYS A 944      50.020  43.220  30.670  1.00  0.00           N
ATOM   4682  HN  LYS A 944      50.030  44.200  30.450  1.00  0.00           H
ATOM   4683  CA  LYS A 944      49.550  42.380  29.550  1.00  0.00           C
ATOM   4684  HA  LYS A 944      49.160  43.050  28.800  1.00  0.00           H
ATOM   4685  CB  LYS A 944      50.750  41.700  28.940  1.00  0.00           C
ATOM   4686  HB1 LYS A 944      50.500  40.840  28.280  1.00  0.00           H
ATOM   4687  HB2 LYS A 944      51.470  41.280  29.680  1.00  0.00           H
ATOM   4688  CG  LYS A 944      51.620  42.770  28.090  1.00  0.00           C
ATOM   4689  HG1 LYS A 944      51.780  43.700  28.680  1.00  0.00           H
ATOM   4690  HG2 LYS A 944      50.990  43.170  27.260  1.00  0.00           H
ATOM   4691  CD  LYS A 944      52.960  42.150  27.710  1.00  0.00           C
ATOM   4692  HD1 LYS A 944      53.440  41.830  28.650  1.00  0.00           H
ATOM   4693  HD2 LYS A 944      53.590  43.000  27.370  1.00  0.00           H
ATOM   4694  CE  LYS A 944      53.000  41.050  26.610  1.00  0.00           C
ATOM   4695  HE1 LYS A 944      52.550  40.140  27.060  1.00  0.00           H
ATOM   4696  HE2 LYS A 944      54.060  40.850  26.380  1.00  0.00           H
ATOM   4697  NZ  LYS A 944      52.370  41.400  25.260  1.00  0.00           N
ATOM   4698  HZ1 LYS A 944      51.410  41.740  25.460  1.00  0.00           H
ATOM   4699  HZ2 LYS A 944      52.320  40.520  24.690  1.00  0.00           H
ATOM   4700  HZ3 LYS A 944      52.910  42.190  24.840  1.00  0.00           H
ATOM   4701  C   LYS A 944      48.310  41.410  29.770  1.00  0.00           C
ATOM   4702  O   LYS A 944      48.150  40.430  29.030  1.00  0.00           O
ATOM   4703  N   LEU A 945      47.490  41.690  30.810  1.00  0.00           N
ATOM   4704  HN  LEU A 945      47.560  42.540  31.310  1.00  0.00           H
ATOM   4705  CA  LEU A 945      46.430  40.760  31.270  1.00  0.00           C
ATOM   4706  HA  LEU A 945      46.970  39.830  31.420  1.00  0.00           H
ATOM   4707  CB  LEU A 945      45.620  41.120  32.560  1.00  0.00           C
ATOM   4708  HB1 LEU A 945      44.970  40.300  32.910  1.00  0.00           H
ATOM   4709  HB2 LEU A 945      45.090  42.080  32.340  1.00  0.00           H
ATOM   4710  CG  LEU A 945      46.480  41.370  33.910  1.00  0.00           C
ATOM   4711  HG  LEU A 945      47.180  42.200  33.630  1.00  0.00           H
ATOM   4712  CD1 LEU A 945      45.690  41.950  35.040  1.00  0.00           C
ATOM   4713 HD11 LEU A 945      44.810  42.480  34.620  1.00  0.00           H
ATOM   4714 HD12 LEU A 945      46.320  42.620  35.640  1.00  0.00           H
ATOM   4715 HD13 LEU A 945      45.280  41.120  35.650  1.00  0.00           H
ATOM   4716  CD2 LEU A 945      47.370  40.170  34.250  1.00  0.00           C
ATOM   4717 HD21 LEU A 945      46.740  39.260  34.260  1.00  0.00           H
ATOM   4718 HD22 LEU A 945      48.050  40.180  35.130  1.00  0.00           H
ATOM   4719 HD23 LEU A 945      48.120  40.010  33.450  1.00  0.00           H
ATOM   4720  C   LEU A 945      45.330  40.490  30.270  1.00  0.00           C
ATOM   4721  O   LEU A 945      44.500  41.370  30.030  1.00  0.00           O
ATOM   4722  N   LYS A 946      45.230  39.240  29.760  1.00  0.00           N
ATOM   4723  HN  LYS A 946      45.740  38.500  30.190  1.00  0.00           H
ATOM   4724  CA  LYS A 946      44.140  38.850  28.850  1.00  0.00           C
ATOM   4725  HA  LYS A 946      44.210  39.350  27.900  1.00  0.00           H
ATOM   4726  CB  LYS A 946      44.250  37.390  28.550  1.00  0.00           C
ATOM   4727  HB1 LYS A 946      43.340  37.020  28.020  1.00  0.00           H
ATOM   4728  HB2 LYS A 946      44.230  36.990  29.580  1.00  0.00           H
ATOM   4729  CG  LYS A 946      45.540  36.900  27.830  1.00  0.00           C
ATOM   4730  HG1 LYS A 946      46.400  37.570  28.100  1.00  0.00           H
ATOM   4731  HG2 LYS A 946      45.390  37.250  26.790  1.00  0.00           H
ATOM   4732  CD  LYS A 946      45.710  35.410  27.890  1.00  0.00           C
ATOM   4733  HD1 LYS A 946      45.740  35.220  28.980  1.00  0.00           H
ATOM   4734  HD2 LYS A 946      46.660  35.220  27.360  1.00  0.00           H
ATOM   4735  CE  LYS A 946      44.620  34.580  27.220  1.00  0.00           C
ATOM   4736  HE1 LYS A 946      44.590  34.880  26.150  1.00  0.00           H
ATOM   4737  HE2 LYS A 946      43.620  34.640  27.730  1.00  0.00           H
ATOM   4738  NZ  LYS A 946      44.960  33.220  27.220  1.00  0.00           N
ATOM   4739  HZ1 LYS A 946      45.830  33.030  26.700  1.00  0.00           H
ATOM   4740  HZ2 LYS A 946      44.180  32.590  26.910  1.00  0.00           H
ATOM   4741  HZ3 LYS A 946      45.020  32.960  28.230  1.00  0.00           H
ATOM   4742  C   LYS A 946      42.740  39.040  29.390  1.00  0.00           C
ATOM   4743  O   LYS A 946      42.380  38.840  30.550  1.00  0.00           O
ATOM   4744  N   LYS A 947      41.810  39.560  28.470  1.00  0.00           N
ATOM   4745  HN  LYS A 947      42.090  39.740  27.530  1.00  0.00           H
ATOM   4746  CA  LYS A 947      40.480  39.980  28.810  1.00  0.00           C
ATOM   4747  HA  LYS A 947      40.230  40.430  27.850  1.00  0.00           H
ATOM   4748  CB  LYS A 947      39.560  38.820  28.860  1.00  0.00           C
ATOM   4749  HB1 LYS A 947      38.540  39.140  29.150  1.00  0.00           H
ATOM   4750  HB2 LYS A 947      39.980  38.050  29.550  1.00  0.00           H
ATOM   4751  CG  LYS A 947      39.470  38.090  27.420  1.00  0.00           C
ATOM   4752  HG1 LYS A 947      40.410  37.500  27.340  1.00  0.00           H
ATOM   4753  HG2 LYS A 947      39.450  38.960  26.720  1.00  0.00           H
ATOM   4754  CD  LYS A 947      38.220  37.240  27.290  1.00  0.00           C
ATOM   4755  HD1 LYS A 947      37.300  37.810  27.570  1.00  0.00           H
ATOM   4756  HD2 LYS A 947      38.370  36.480  28.090  1.00  0.00           H
ATOM   4757  CE  LYS A 947      38.060  36.460  25.940  1.00  0.00           C
ATOM   4758  HE1 LYS A 947      37.170  35.800  25.950  1.00  0.00           H
ATOM   4759  HE2 LYS A 947      38.890  35.730  25.840  1.00  0.00           H
ATOM   4760  NZ  LYS A 947      37.950  37.320  24.810  1.00  0.00           N
ATOM   4761  HZ1 LYS A 947      37.110  37.940  24.820  1.00  0.00           H
ATOM   4762  HZ2 LYS A 947      37.830  36.790  23.920  1.00  0.00           H
ATOM   4763  HZ3 LYS A 947      38.740  37.960  24.590  1.00  0.00           H
ATOM   4764  C   LYS A 947      40.110  40.990  29.930  1.00  0.00           C
ATOM   4765  O   LYS A 947      39.030  41.130  30.490  1.00  0.00           O
ATOM   4766  N   GLY A 948      41.130  41.770  30.350  1.00  0.00           N
ATOM   4767  HN  GLY A 948      42.030  41.680  29.970  1.00  0.00           H
ATOM   4768  CA  GLY A 948      41.020  42.580  31.510  1.00  0.00           C
ATOM   4769  HA1 GLY A 948      40.250  43.350  31.480  1.00  0.00           H
ATOM   4770  HA2 GLY A 948      41.990  43.040  31.620  1.00  0.00           H
ATOM   4771  C   GLY A 948      40.800  41.850  32.780  1.00  0.00           C
ATOM   4772  O   GLY A 948      41.070  40.660  32.980  1.00  0.00           O
ATOM   4773  N   ALA A 949      40.390  42.610  33.810  1.00  0.00           N
ATOM   4774  HN  ALA A 949      40.010  43.520  33.690  1.00  0.00           H
ATOM   4775  CA  ALA A 949      40.570  42.300  35.180  1.00  0.00           C
ATOM   4776  HA  ALA A 949      41.220  41.440  35.280  1.00  0.00           H
ATOM   4777  CB  ALA A 949      41.180  43.590  35.860  1.00  0.00           C
ATOM   4778  HB1 ALA A 949      42.200  43.680  35.440  1.00  0.00           H
ATOM   4779  HB2 ALA A 949      41.350  43.360  36.930  1.00  0.00           H
ATOM   4780  HB3 ALA A 949      40.570  44.520  35.850  1.00  0.00           H
ATOM   4781  C   ALA A 949      39.290  41.980  35.900  1.00  0.00           C
ATOM   4782  O   ALA A 949      39.310  41.850  37.130  1.00  0.00           O
ATOM   4783  N   GLY A 950      38.160  41.860  35.200  1.00  0.00           N
ATOM   4784  HN  GLY A 950      38.250  41.880  34.200  1.00  0.00           H
ATOM   4785  CA  GLY A 950      36.800  41.670  35.760  1.00  0.00           C
ATOM   4786  HA1 GLY A 950      36.840  40.730  36.270  1.00  0.00           H
ATOM   4787  HA2 GLY A 950      35.970  41.690  35.040  1.00  0.00           H
ATOM   4788  C   GLY A 950      36.480  42.650  36.880  1.00  0.00           C
ATOM   4789  O   GLY A 950      36.230  42.260  37.990  1.00  0.00           O
ATOM   4790  N   TYR A 951      36.480  44.000  36.620  1.00  0.00           N
ATOM   4791  HN  TYR A 951      36.560  44.220  35.650  1.00  0.00           H
ATOM   4792  CA  TYR A 951      36.160  45.120  37.520  1.00  0.00           C
ATOM   4793  HA  TYR A 951      36.870  45.110  38.330  1.00  0.00           H
ATOM   4794  CB  TYR A 951      36.000  46.490  36.810  1.00  0.00           C
ATOM   4795  HB1 TYR A 951      35.700  47.210  37.590  1.00  0.00           H
ATOM   4796  HB2 TYR A 951      35.130  46.510  36.110  1.00  0.00           H
ATOM   4797  CG  TYR A 951      37.240  46.980  36.140  1.00  0.00           C
ATOM   4798  CD1 TYR A 951      38.450  46.970  36.830  1.00  0.00           C
ATOM   4799  HD1 TYR A 951      38.600  46.610  37.840  1.00  0.00           H
ATOM   4800  CE1 TYR A 951      39.620  47.380  36.080  1.00  0.00           C
ATOM   4801  HE1 TYR A 951      40.590  47.310  36.570  1.00  0.00           H
ATOM   4802  CZ  TYR A 951      39.480  48.060  34.890  1.00  0.00           C
ATOM   4803  OH  TYR A 951      40.640  48.550  34.310  1.00  0.00           O
ATOM   4804  HH  TYR A 951      40.350  49.360  33.870  1.00  0.00           H
ATOM   4805  CD2 TYR A 951      37.140  47.550  34.840  1.00  0.00           C
ATOM   4806  HD2 TYR A 951      36.200  47.580  34.290  1.00  0.00           H
ATOM   4807  CE2 TYR A 951      38.260  48.160  34.280  1.00  0.00           C
ATOM   4808  HE2 TYR A 951      38.130  48.680  33.330  1.00  0.00           H
ATOM   4809  C   TYR A 951      34.870  44.870  38.290  1.00  0.00           C
ATOM   4810  O   TYR A 951      34.790  45.000  39.500  1.00  0.00           O
ATOM   4811  N   HSD A 952      33.760  44.590  37.550  1.00  0.00           N
ATOM   4812  HN  HSD A 952      33.850  44.700  36.560  1.00  0.00           H
ATOM   4813  CA  HSD A 952      32.350  44.240  37.950  1.00  0.00           C
ATOM   4814  HA  HSD A 952      32.140  45.000  38.690  1.00  0.00           H
ATOM   4815  CB  HSD A 952      31.300  44.140  36.870  1.00  0.00           C
ATOM   4816  HB1 HSD A 952      30.520  43.390  37.170  1.00  0.00           H
ATOM   4817  HB2 HSD A 952      31.720  43.910  35.880  1.00  0.00           H
ATOM   4818  ND1 HSD A 952      29.610  45.560  35.670  1.00  0.00           N
ATOM   4819  HD1 HSD A 952      29.640  45.170  34.760  1.00  0.00           H
ATOM   4820  CG  HSD A 952      30.500  45.410  36.710  1.00  0.00           C
ATOM   4821  CE1 HSD A 952      28.960  46.750  35.840  1.00  0.00           C
ATOM   4822  HE1 HSD A 952      28.300  47.140  35.060  1.00  0.00           H
ATOM   4823  NE2 HSD A 952      29.280  47.280  36.990  1.00  0.00           N
ATOM   4824  CD2 HSD A 952      30.280  46.450  37.550  1.00  0.00           C
ATOM   4825  HD2 HSD A 952      30.740  46.660  38.510  1.00  0.00           H
ATOM   4826  C   HSD A 952      32.320  43.040  38.820  1.00  0.00           C
ATOM   4827  O   HSD A 952      31.620  43.010  39.850  1.00  0.00           O
ATOM   4828  N   LEU A 953      33.120  42.050  38.380  1.00  0.00           N
ATOM   4829  HN  LEU A 953      33.470  42.060  37.440  1.00  0.00           H
ATOM   4830  CA  LEU A 953      33.170  40.740  39.030  1.00  0.00           C
ATOM   4831  HA  LEU A 953      32.140  40.470  39.210  1.00  0.00           H
ATOM   4832  CB  LEU A 953      33.690  39.780  37.990  1.00  0.00           C
ATOM   4833  HB1 LEU A 953      34.740  40.020  37.700  1.00  0.00           H
ATOM   4834  HB2 LEU A 953      33.060  39.720  37.080  1.00  0.00           H
ATOM   4835  CG  LEU A 953      33.810  38.370  38.460  1.00  0.00           C
ATOM   4836  HG  LEU A 953      34.480  38.290  39.330  1.00  0.00           H
ATOM   4837  CD1 LEU A 953      32.510  37.830  38.960  1.00  0.00           C
ATOM   4838 HD11 LEU A 953      32.600  36.830  39.430  1.00  0.00           H
ATOM   4839 HD12 LEU A 953      31.730  37.820  38.180  1.00  0.00           H
ATOM   4840 HD13 LEU A 953      32.110  38.430  39.820  1.00  0.00           H
ATOM   4841  CD2 LEU A 953      34.390  37.460  37.330  1.00  0.00           C
ATOM   4842 HD21 LEU A 953      33.730  37.620  36.440  1.00  0.00           H
ATOM   4843 HD22 LEU A 953      34.300  36.400  37.640  1.00  0.00           H
ATOM   4844 HD23 LEU A 953      35.380  37.850  37.030  1.00  0.00           H
ATOM   4845  C   LEU A 953      33.930  40.850  40.340  1.00  0.00           C
ATOM   4846  O   LEU A 953      33.540  40.280  41.350  1.00  0.00           O
ATOM   4847  N   ASP A 954      35.030  41.700  40.390  1.00  0.00           N
ATOM   4848  HN  ASP A 954      35.340  42.180  39.570  1.00  0.00           H
ATOM   4849  CA  ASP A 954      35.650  42.060  41.610  1.00  0.00           C
ATOM   4850  HA  ASP A 954      35.990  41.150  42.070  1.00  0.00           H
ATOM   4851  CB  ASP A 954      36.840  43.030  41.510  1.00  0.00           C
ATOM   4852  HB1 ASP A 954      37.290  43.180  42.520  1.00  0.00           H
ATOM   4853  HB2 ASP A 954      36.640  44.010  41.040  1.00  0.00           H
ATOM   4854  CG  ASP A 954      37.880  42.420  40.640  1.00  0.00           C
ATOM   4855  OD1 ASP A 954      37.930  41.300  40.210  1.00  0.00           O
ATOM   4856  OD2 ASP A 954      38.870  43.360  40.180  1.00  0.00           O
ATOM   4857  HD2 ASP A 954      39.410  42.920  39.520  1.00  0.00           H
ATOM   4858  C   ASP A 954      34.670  42.680  42.590  1.00  0.00           C
ATOM   4859  O   ASP A 954      34.600  42.210  43.700  1.00  0.00           O
ATOM   4860  N   LEU A 955      33.940  43.750  42.230  1.00  0.00           N
ATOM   4861  HN  LEU A 955      34.230  44.020  41.310  1.00  0.00           H
ATOM   4862  CA  LEU A 955      32.990  44.440  43.040  1.00  0.00           C
ATOM   4863  HA  LEU A 955      33.510  44.660  43.960  1.00  0.00           H
ATOM   4864  CB  LEU A 955      32.450  45.740  42.260  1.00  0.00           C
ATOM   4865  HB1 LEU A 955      31.980  45.420  41.310  1.00  0.00           H
ATOM   4866  HB2 LEU A 955      33.310  46.430  42.050  1.00  0.00           H
ATOM   4867  CG  LEU A 955      31.400  46.630  42.970  1.00  0.00           C
ATOM   4868  HG  LEU A 955      30.490  46.080  43.270  1.00  0.00           H
ATOM   4869  CD1 LEU A 955      31.930  47.380  44.170  1.00  0.00           C
ATOM   4870 HD11 LEU A 955      32.220  46.750  45.050  1.00  0.00           H
ATOM   4871 HD12 LEU A 955      31.170  48.040  44.630  1.00  0.00           H
ATOM   4872 HD13 LEU A 955      32.800  48.060  43.980  1.00  0.00           H
ATOM   4873  CD2 LEU A 955      30.990  47.690  41.950  1.00  0.00           C
ATOM   4874 HD21 LEU A 955      30.400  48.480  42.460  1.00  0.00           H
ATOM   4875 HD22 LEU A 955      30.470  47.290  41.060  1.00  0.00           H
ATOM   4876 HD23 LEU A 955      31.940  48.200  41.660  1.00  0.00           H
ATOM   4877  C   LEU A 955      31.810  43.560  43.430  1.00  0.00           C
ATOM   4878  O   LEU A 955      31.280  43.500  44.490  1.00  0.00           O
ATOM   4879  N   LEU A 956      31.380  42.670  42.490  1.00  0.00           N
ATOM   4880  HN  LEU A 956      31.610  42.760  41.520  1.00  0.00           H
ATOM   4881  CA  LEU A 956      30.360  41.720  42.840  1.00  0.00           C
ATOM   4882  HA  LEU A 956      29.620  42.370  43.290  1.00  0.00           H
ATOM   4883  CB  LEU A 956      29.910  41.040  41.520  1.00  0.00           C
ATOM   4884  HB1 LEU A 956      30.780  40.440  41.190  1.00  0.00           H
ATOM   4885  HB2 LEU A 956      29.620  41.770  40.740  1.00  0.00           H
ATOM   4886  CG  LEU A 956      28.790  40.010  41.730  1.00  0.00           C
ATOM   4887  HG  LEU A 956      29.010  39.130  42.380  1.00  0.00           H
ATOM   4888  CD1 LEU A 956      27.490  40.740  42.150  1.00  0.00           C
ATOM   4889 HD11 LEU A 956      27.360  41.480  41.320  1.00  0.00           H
ATOM   4890 HD12 LEU A 956      27.690  41.280  43.100  1.00  0.00           H
ATOM   4891 HD13 LEU A 956      26.630  40.040  42.190  1.00  0.00           H
ATOM   4892  CD2 LEU A 956      28.500  39.240  40.380  1.00  0.00           C
ATOM   4893 HD21 LEU A 956      29.360  38.590  40.160  1.00  0.00           H
ATOM   4894 HD22 LEU A 956      28.210  39.910  39.550  1.00  0.00           H
ATOM   4895 HD23 LEU A 956      27.720  38.460  40.540  1.00  0.00           H
ATOM   4896  C   LEU A 956      30.750  40.660  43.920  1.00  0.00           C
ATOM   4897  O   LEU A 956      30.000  40.500  44.880  1.00  0.00           O
ATOM   4898  N   MET A 957      31.950  40.090  43.880  1.00  0.00           N
ATOM   4899  HN  MET A 957      32.460  40.120  43.030  1.00  0.00           H
ATOM   4900  CA  MET A 957      32.610  39.430  45.000  1.00  0.00           C
ATOM   4901  HA  MET A 957      31.950  38.650  45.370  1.00  0.00           H
ATOM   4902  CB  MET A 957      33.950  38.760  44.660  1.00  0.00           C
ATOM   4903  HB1 MET A 957      34.560  38.480  45.550  1.00  0.00           H
ATOM   4904  HB2 MET A 957      34.560  39.600  44.280  1.00  0.00           H
ATOM   4905  CG  MET A 957      33.850  37.700  43.590  1.00  0.00           C
ATOM   4906  HG1 MET A 957      34.820  37.220  43.380  1.00  0.00           H
ATOM   4907  HG2 MET A 957      33.440  38.040  42.610  1.00  0.00           H
ATOM   4908  SD  MET A 957      32.790  36.370  44.180  1.00  0.00           S
ATOM   4909  CE  MET A 957      33.630  35.760  45.670  1.00  0.00           C
ATOM   4910  HE1 MET A 957      33.040  34.940  46.130  1.00  0.00           H
ATOM   4911  HE2 MET A 957      33.720  36.620  46.370  1.00  0.00           H
ATOM   4912  HE3 MET A 957      34.580  35.290  45.370  1.00  0.00           H
ATOM   4913  C   MET A 957      32.770  40.100  46.310  1.00  0.00           C
ATOM   4914  O   MET A 957      32.350  39.620  47.330  1.00  0.00           O
ATOM   4915  N   VAL A 958      33.270  41.390  46.310  1.00  0.00           N
ATOM   4916  HN  VAL A 958      33.710  41.740  45.490  1.00  0.00           H
ATOM   4917  CA  VAL A 958      33.340  42.200  47.540  1.00  0.00           C
ATOM   4918  HA  VAL A 958      33.730  41.590  48.340  1.00  0.00           H
ATOM   4919  CB  VAL A 958      34.280  43.340  47.360  1.00  0.00           C
ATOM   4920  HB  VAL A 958      34.000  43.830  46.400  1.00  0.00           H
ATOM   4921  CG1 VAL A 958      34.120  44.530  48.390  1.00  0.00           C
ATOM   4922 HG11 VAL A 958      33.960  44.230  49.450  1.00  0.00           H
ATOM   4923 HG12 VAL A 958      33.170  45.060  48.150  1.00  0.00           H
ATOM   4924 HG13 VAL A 958      34.940  45.260  48.330  1.00  0.00           H
ATOM   4925  CG2 VAL A 958      35.720  42.760  47.230  1.00  0.00           C
ATOM   4926 HG21 VAL A 958      35.870  42.100  46.350  1.00  0.00           H
ATOM   4927 HG22 VAL A 958      35.950  42.180  48.160  1.00  0.00           H
ATOM   4928 HG23 VAL A 958      36.460  43.560  47.070  1.00  0.00           H
ATOM   4929  C   VAL A 958      31.890  42.640  48.000  1.00  0.00           C
ATOM   4930  O   VAL A 958      31.580  42.680  49.170  1.00  0.00           O
ATOM   4931  N   GLY A 959      30.920  42.890  47.070  1.00  0.00           N
ATOM   4932  HN  GLY A 959      31.110  42.980  46.090  1.00  0.00           H
ATOM   4933  CA  GLY A 959      29.500  42.940  47.370  1.00  0.00           C
ATOM   4934  HA1 GLY A 959      28.990  42.940  46.420  1.00  0.00           H
ATOM   4935  HA2 GLY A 959      29.400  43.850  47.930  1.00  0.00           H
ATOM   4936  C   GLY A 959      28.860  41.870  48.240  1.00  0.00           C
ATOM   4937  O   GLY A 959      28.380  42.290  49.270  1.00  0.00           O
ATOM   4938  N   VAL A 960      28.890  40.590  47.790  1.00  0.00           N
ATOM   4939  HN  VAL A 960      29.170  40.410  46.850  1.00  0.00           H
ATOM   4940  CA  VAL A 960      28.360  39.490  48.570  1.00  0.00           C
ATOM   4941  HA  VAL A 960      27.400  39.770  48.980  1.00  0.00           H
ATOM   4942  CB  VAL A 960      28.130  38.210  47.790  1.00  0.00           C
ATOM   4943  HB  VAL A 960      27.830  37.310  48.370  1.00  0.00           H
ATOM   4944  CG1 VAL A 960      26.840  38.510  46.920  1.00  0.00           C
ATOM   4945 HG11 VAL A 960      26.350  37.730  46.300  1.00  0.00           H
ATOM   4946 HG12 VAL A 960      27.230  39.240  46.180  1.00  0.00           H
ATOM   4947 HG13 VAL A 960      26.100  38.990  47.580  1.00  0.00           H
ATOM   4948  CG2 VAL A 960      29.300  37.800  46.880  1.00  0.00           C
ATOM   4949 HG21 VAL A 960      30.320  38.080  47.210  1.00  0.00           H
ATOM   4950 HG22 VAL A 960      29.120  38.140  45.830  1.00  0.00           H
ATOM   4951 HG23 VAL A 960      29.310  36.690  46.760  1.00  0.00           H
ATOM   4952  C   VAL A 960      29.250  39.180  49.790  1.00  0.00           C
ATOM   4953  O   VAL A 960      28.810  38.740  50.850  1.00  0.00           O
ATOM   4954  N   MET A 961      30.580  39.360  49.760  1.00  0.00           N
ATOM   4955  HN  MET A 961      30.880  39.640  48.860  1.00  0.00           H
ATOM   4956  CA  MET A 961      31.540  39.160  50.790  1.00  0.00           C
ATOM   4957  HA  MET A 961      31.400  38.150  51.180  1.00  0.00           H
ATOM   4958  CB  MET A 961      33.030  39.070  50.300  1.00  0.00           C
ATOM   4959  HB1 MET A 961      33.690  39.180  51.200  1.00  0.00           H
ATOM   4960  HB2 MET A 961      33.260  39.950  49.660  1.00  0.00           H
ATOM   4961  CG  MET A 961      33.540  37.780  49.530  1.00  0.00           C
ATOM   4962  HG1 MET A 961      34.530  37.940  49.060  1.00  0.00           H
ATOM   4963  HG2 MET A 961      32.850  37.900  48.660  1.00  0.00           H
ATOM   4964  SD  MET A 961      33.330  36.240  50.390  1.00  0.00           S
ATOM   4965  CE  MET A 961      31.990  35.750  49.220  1.00  0.00           C
ATOM   4966  HE1 MET A 961      32.140  35.850  48.130  1.00  0.00           H
ATOM   4967  HE2 MET A 961      31.040  36.280  49.460  1.00  0.00           H
ATOM   4968  HE3 MET A 961      31.860  34.660  49.400  1.00  0.00           H
ATOM   4969  C   MET A 961      31.330  40.000  52.010  1.00  0.00           C
ATOM   4970  O   MET A 961      31.370  39.480  53.130  1.00  0.00           O
ATOM   4971  N   LEU A 962      31.050  41.330  51.840  1.00  0.00           N
ATOM   4972  HN  LEU A 962      30.990  41.720  50.920  1.00  0.00           H
ATOM   4973  CA  LEU A 962      30.750  42.330  52.910  1.00  0.00           C
ATOM   4974  HA  LEU A 962      31.670  42.290  53.480  1.00  0.00           H
ATOM   4975  CB  LEU A 962      30.560  43.740  52.320  1.00  0.00           C
ATOM   4976  HB1 LEU A 962      29.550  43.870  51.890  1.00  0.00           H
ATOM   4977  HB2 LEU A 962      31.330  43.950  51.550  1.00  0.00           H
ATOM   4978  CG  LEU A 962      30.770  44.830  53.400  1.00  0.00           C
ATOM   4979  HG  LEU A 962      31.440  44.380  54.160  1.00  0.00           H
ATOM   4980  CD1 LEU A 962      31.570  45.910  52.810  1.00  0.00           C
ATOM   4981 HD11 LEU A 962      31.030  46.340  51.930  1.00  0.00           H
ATOM   4982 HD12 LEU A 962      32.530  45.500  52.420  1.00  0.00           H
ATOM   4983 HD13 LEU A 962      31.950  46.650  53.550  1.00  0.00           H
ATOM   4984  CD2 LEU A 962      29.460  45.290  54.010  1.00  0.00           C
ATOM   4985 HD21 LEU A 962      28.780  45.620  53.200  1.00  0.00           H
ATOM   4986 HD22 LEU A 962      29.640  46.180  54.660  1.00  0.00           H
ATOM   4987 HD23 LEU A 962      28.940  44.490  54.580  1.00  0.00           H
ATOM   4988  C   LEU A 962      29.530  41.840  53.720  1.00  0.00           C
ATOM   4989  O   LEU A 962      29.590  41.760  54.950  1.00  0.00           O
ATOM   4990  N   GLY A 963      28.460  41.320  53.080  1.00  0.00           N
ATOM   4991  HN  GLY A 963      28.470  41.280  52.080  1.00  0.00           H
ATOM   4992  CA  GLY A 963      27.290  40.770  53.820  1.00  0.00           C
ATOM   4993  HA1 GLY A 963      26.460  40.770  53.120  1.00  0.00           H
ATOM   4994  HA2 GLY A 963      26.980  41.390  54.650  1.00  0.00           H
ATOM   4995  C   GLY A 963      27.480  39.410  54.460  1.00  0.00           C
ATOM   4996  O   GLY A 963      27.210  39.190  55.630  1.00  0.00           O
ATOM   4997  N   VAL A 964      28.140  38.440  53.740  1.00  0.00           N
ATOM   4998  HN  VAL A 964      28.520  38.660  52.850  1.00  0.00           H
ATOM   4999  CA  VAL A 964      28.720  37.240  54.440  1.00  0.00           C
ATOM   5000  HA  VAL A 964      27.870  36.760  54.930  1.00  0.00           H
ATOM   5001  CB  VAL A 964      29.470  36.290  53.460  1.00  0.00           C
ATOM   5002  HB  VAL A 964      30.060  36.980  52.810  1.00  0.00           H
ATOM   5003  CG1 VAL A 964      30.220  35.210  54.250  1.00  0.00           C
ATOM   5004 HG11 VAL A 964      31.210  35.660  54.540  1.00  0.00           H
ATOM   5005 HG12 VAL A 964      30.560  34.380  53.590  1.00  0.00           H
ATOM   5006 HG13 VAL A 964      29.630  34.700  55.030  1.00  0.00           H
ATOM   5007  CG2 VAL A 964      28.320  35.580  52.640  1.00  0.00           C
ATOM   5008 HG21 VAL A 964      27.460  35.220  53.250  1.00  0.00           H
ATOM   5009 HG22 VAL A 964      28.640  34.700  52.060  1.00  0.00           H
ATOM   5010 HG23 VAL A 964      27.900  36.370  51.970  1.00  0.00           H
ATOM   5011  C   VAL A 964      29.590  37.550  55.630  1.00  0.00           C
ATOM   5012  O   VAL A 964      29.390  37.070  56.770  1.00  0.00           O
ATOM   5013  N   CYS A 965      30.530  38.440  55.490  1.00  0.00           N
ATOM   5014  HN  CYS A 965      30.830  38.780  54.610  1.00  0.00           H
ATOM   5015  CA  CYS A 965      31.260  38.910  56.710  1.00  0.00           C
ATOM   5016  HA  CYS A 965      31.690  38.040  57.180  1.00  0.00           H
ATOM   5017  CB  CYS A 965      32.550  39.730  56.400  1.00  0.00           C
ATOM   5018  HB1 CYS A 965      33.080  40.140  57.280  1.00  0.00           H
ATOM   5019  HB2 CYS A 965      32.160  40.560  55.770  1.00  0.00           H
ATOM   5020  SG  CYS A 965      33.780  38.830  55.370  1.00  0.00           S
ATOM   5021  HG1 CYS A 965      33.120  38.730  54.220  1.00  0.00           H
ATOM   5022  C   CYS A 965      30.530  39.600  57.790  1.00  0.00           C
ATOM   5023  O   CYS A 965      30.720  39.280  58.980  1.00  0.00           O
ATOM   5024  N   SER A 966      29.510  40.420  57.430  1.00  0.00           N
ATOM   5025  HN  SER A 966      29.310  40.580  56.460  1.00  0.00           H
ATOM   5026  CA  SER A 966      28.640  41.010  58.420  1.00  0.00           C
ATOM   5027  HA  SER A 966      29.340  41.500  59.100  1.00  0.00           H
ATOM   5028  CB  SER A 966      27.520  41.970  57.830  1.00  0.00           C
ATOM   5029  HB1 SER A 966      26.990  42.480  58.660  1.00  0.00           H
ATOM   5030  HB2 SER A 966      26.760  41.530  57.150  1.00  0.00           H
ATOM   5031  OG  SER A 966      28.220  42.930  57.060  1.00  0.00           O
ATOM   5032  HG1 SER A 966      28.850  42.480  56.500  1.00  0.00           H
ATOM   5033  C   SER A 966      27.840  40.060  59.330  1.00  0.00           C
ATOM   5034  O   SER A 966      27.720  40.280  60.510  1.00  0.00           O
ATOM   5035  N   VAL A 967      27.240  39.050  58.690  1.00  0.00           N
ATOM   5036  HN  VAL A 967      27.320  38.950  57.700  1.00  0.00           H
ATOM   5037  CA  VAL A 967      26.310  38.110  59.410  1.00  0.00           C
ATOM   5038  HA  VAL A 967      25.530  38.610  59.950  1.00  0.00           H
ATOM   5039  CB  VAL A 967      25.650  37.170  58.440  1.00  0.00           C
ATOM   5040  HB  VAL A 967      26.320  36.850  57.620  1.00  0.00           H
ATOM   5041  CG1 VAL A 967      25.080  35.910  59.170  1.00  0.00           C
ATOM   5042 HG11 VAL A 967      24.490  36.210  60.070  1.00  0.00           H
ATOM   5043 HG12 VAL A 967      25.910  35.240  59.510  1.00  0.00           H
ATOM   5044 HG13 VAL A 967      24.480  35.340  58.450  1.00  0.00           H
ATOM   5045  CG2 VAL A 967      24.520  37.920  57.740  1.00  0.00           C
ATOM   5046 HG21 VAL A 967      24.230  37.290  56.870  1.00  0.00           H
ATOM   5047 HG22 VAL A 967      24.900  38.870  57.320  1.00  0.00           H
ATOM   5048 HG23 VAL A 967      23.640  38.160  58.370  1.00  0.00           H
ATOM   5049  C   VAL A 967      27.060  37.410  60.470  1.00  0.00           C
ATOM   5050  O   VAL A 967      26.580  37.300  61.610  1.00  0.00           O
ATOM   5051  N   MET A 968      28.320  36.980  60.140  1.00  0.00           N
ATOM   5052  HN  MET A 968      28.730  37.170  59.250  1.00  0.00           H
ATOM   5053  CA  MET A 968      29.200  36.300  61.080  1.00  0.00           C
ATOM   5054  HA  MET A 968      28.640  35.690  61.770  1.00  0.00           H
ATOM   5055  CB  MET A 968      30.150  35.610  60.040  1.00  0.00           C
ATOM   5056  HB1 MET A 968      30.970  35.050  60.530  1.00  0.00           H
ATOM   5057  HB2 MET A 968      30.660  36.400  59.440  1.00  0.00           H
ATOM   5058  CG  MET A 968      29.420  34.580  59.060  1.00  0.00           C
ATOM   5059  HG1 MET A 968      28.640  35.130  58.470  1.00  0.00           H
ATOM   5060  HG2 MET A 968      28.870  33.790  59.600  1.00  0.00           H
[truncated: 6,873,249 more chars]
