# Supplementary material for: CryoEM and computational modeling structural insights into the pH regulator NBCn1
Source: Nat Commun. 2025 Nov 11;16:9932. doi: 10.1038/s41467-025-64868-z (PMC12606367; doi:10.1038/s41467-025-64868-z)
Supplement: Supplementary file 7 — Supplementary Data 5 [file 41467_2025_64868_MOESM7_ESM.zip › 100ns_z_restr_MD_NBCn1_2NaCO3/hNBCn1_OF/z-restr_hNBCn1_OF_2NaCO3_first_step_9.pdb]

REMARK    GENERATED BY TRJCONV
TITLE     Title t= 4100.00000 step= 2050000
REMARK    THIS IS A SIMULATION BOX
CRYST1   93.023   93.023  103.440  90.00  90.00  90.00 P 1           1
MODEL        1
ATOM      1  N   LEU A 585      27.580  42.490  34.230  1.00  0.00           N
ATOM      2  HT1 LEU A 585      28.430  43.040  34.000  1.00  0.00           H
ATOM      3  HT2 LEU A 585      26.880  43.050  34.770  1.00  0.00           H
ATOM      4  HT3 LEU A 585      27.120  42.210  33.340  1.00  0.00           H
ATOM      5  CA  LEU A 585      28.130  41.270  34.920  1.00  0.00           C
ATOM      6  HA  LEU A 585      28.770  41.660  35.700  1.00  0.00           H
ATOM      7  CB  LEU A 585      26.970  40.480  35.570  1.00  0.00           C
ATOM      8  HB1 LEU A 585      26.190  40.470  34.770  1.00  0.00           H
ATOM      9  HB2 LEU A 585      26.560  41.070  36.420  1.00  0.00           H
ATOM     10  CG  LEU A 585      27.350  39.080  36.180  1.00  0.00           C
ATOM     11  HG  LEU A 585      27.690  38.360  35.420  1.00  0.00           H
ATOM     12  CD1 LEU A 585      28.350  39.130  37.300  1.00  0.00           C
ATOM     13 HD11 LEU A 585      27.980  39.810  38.100  1.00  0.00           H
ATOM     14 HD12 LEU A 585      29.300  39.460  36.820  1.00  0.00           H
ATOM     15 HD13 LEU A 585      28.410  38.120  37.740  1.00  0.00           H
ATOM     16  CD2 LEU A 585      26.000  38.460  36.660  1.00  0.00           C
ATOM     17 HD21 LEU A 585      25.500  39.270  37.220  1.00  0.00           H
ATOM     18 HD22 LEU A 585      26.030  37.550  37.300  1.00  0.00           H
ATOM     19 HD23 LEU A 585      25.420  38.140  35.770  1.00  0.00           H
ATOM     20  C   LEU A 585      28.900  40.320  33.990  1.00  0.00           C
ATOM     21  O   LEU A 585      30.030  39.940  34.240  1.00  0.00           O
ATOM     22  N   ILE A 586      28.190  39.820  32.960  1.00  0.00           N
ATOM     23  HN  ILE A 586      27.250  40.130  32.850  1.00  0.00           H
ATOM     24  CA  ILE A 586      28.420  38.660  32.110  1.00  0.00           C
ATOM     25  HA  ILE A 586      28.800  37.910  32.800  1.00  0.00           H
ATOM     26  CB  ILE A 586      27.150  38.210  31.260  1.00  0.00           C
ATOM     27  HB  ILE A 586      26.840  39.180  30.810  1.00  0.00           H
ATOM     28  CG2 ILE A 586      27.390  37.150  30.140  1.00  0.00           C
ATOM     29 HG21 ILE A 586      28.070  36.330  30.430  1.00  0.00           H
ATOM     30 HG22 ILE A 586      27.920  37.670  29.290  1.00  0.00           H
ATOM     31 HG23 ILE A 586      26.370  36.810  29.850  1.00  0.00           H
ATOM     32  CG1 ILE A 586      26.030  37.660  32.230  1.00  0.00           C
ATOM     33 HG11 ILE A 586      25.120  37.290  31.700  1.00  0.00           H
ATOM     34 HG12 ILE A 586      25.690  38.510  32.870  1.00  0.00           H
ATOM     35  CD  ILE A 586      26.610  36.540  33.150  1.00  0.00           C
ATOM     36  HD1 ILE A 586      25.880  36.200  33.930  1.00  0.00           H
ATOM     37  HD2 ILE A 586      27.410  36.990  33.780  1.00  0.00           H
ATOM     38  HD3 ILE A 586      26.990  35.680  32.560  1.00  0.00           H
ATOM     39  C   ILE A 586      29.580  38.890  31.180  1.00  0.00           C
ATOM     40  O   ILE A 586      30.320  38.040  30.780  1.00  0.00           O
ATOM     41  N   LEU A 587      29.740  40.200  30.750  1.00  0.00           N
ATOM     42  HN  LEU A 587      29.170  40.980  30.990  1.00  0.00           H
ATOM     43  CA  LEU A 587      30.910  40.600  29.900  1.00  0.00           C
ATOM     44  HA  LEU A 587      30.990  40.000  29.000  1.00  0.00           H
ATOM     45  CB  LEU A 587      31.020  42.080  29.560  1.00  0.00           C
ATOM     46  HB1 LEU A 587      32.060  42.300  29.240  1.00  0.00           H
ATOM     47  HB2 LEU A 587      30.770  42.800  30.370  1.00  0.00           H
ATOM     48  CG  LEU A 587      30.270  42.310  28.240  1.00  0.00           C
ATOM     49  HG  LEU A 587      29.200  41.980  28.240  1.00  0.00           H
ATOM     50  CD1 LEU A 587      30.180  43.850  28.140  1.00  0.00           C
ATOM     51 HD11 LEU A 587      31.220  44.210  28.340  1.00  0.00           H
ATOM     52 HD12 LEU A 587      29.570  44.280  28.970  1.00  0.00           H
ATOM     53 HD13 LEU A 587      29.760  44.220  27.170  1.00  0.00           H
ATOM     54  CD2 LEU A 587      30.930  41.650  27.040  1.00  0.00           C
ATOM     55 HD21 LEU A 587      31.900  42.080  26.710  1.00  0.00           H
ATOM     56 HD22 LEU A 587      30.240  41.840  26.180  1.00  0.00           H
ATOM     57 HD23 LEU A 587      31.120  40.560  27.090  1.00  0.00           H
ATOM     58  C   LEU A 587      32.240  40.340  30.620  1.00  0.00           C
ATOM     59  O   LEU A 587      33.110  39.660  30.090  1.00  0.00           O
ATOM     60  N   ASP A 588      32.300  40.740  31.910  1.00  0.00           N
ATOM     61  HN  ASP A 588      31.420  40.890  32.360  1.00  0.00           H
ATOM     62  CA  ASP A 588      33.400  40.470  32.780  1.00  0.00           C
ATOM     63  HA  ASP A 588      34.320  40.630  32.230  1.00  0.00           H
ATOM     64  CB  ASP A 588      33.300  41.220  34.120  1.00  0.00           C
ATOM     65  HB1 ASP A 588      34.190  41.040  34.770  1.00  0.00           H
ATOM     66  HB2 ASP A 588      32.460  40.830  34.720  1.00  0.00           H
ATOM     67  CG  ASP A 588      33.240  42.690  33.990  1.00  0.00           C
ATOM     68  OD1 ASP A 588      33.730  43.280  32.950  1.00  0.00           O
ATOM     69  OD2 ASP A 588      32.610  43.360  34.870  1.00  0.00           O
ATOM     70  C   ASP A 588      33.620  38.900  33.060  1.00  0.00           C
ATOM     71  O   ASP A 588      34.720  38.360  33.060  1.00  0.00           O
ATOM     72  N   ILE A 589      32.510  38.190  33.270  1.00  0.00           N
ATOM     73  HN  ILE A 589      31.620  38.520  33.570  1.00  0.00           H
ATOM     74  CA  ILE A 589      32.540  36.690  33.350  1.00  0.00           C
ATOM     75  HA  ILE A 589      33.250  36.540  34.150  1.00  0.00           H
ATOM     76  CB  ILE A 589      31.210  36.220  33.920  1.00  0.00           C
ATOM     77  HB  ILE A 589      30.340  36.660  33.390  1.00  0.00           H
ATOM     78  CG2 ILE A 589      31.150  34.680  33.700  1.00  0.00           C
ATOM     79 HG21 ILE A 589      30.140  34.310  33.980  1.00  0.00           H
ATOM     80 HG22 ILE A 589      31.870  34.220  34.420  1.00  0.00           H
ATOM     81 HG23 ILE A 589      31.370  34.220  32.720  1.00  0.00           H
ATOM     82  CG1 ILE A 589      31.130  36.720  35.370  1.00  0.00           C
ATOM     83 HG11 ILE A 589      30.920  37.820  35.400  1.00  0.00           H
ATOM     84 HG12 ILE A 589      32.060  36.570  35.960  1.00  0.00           H
ATOM     85  CD  ILE A 589      30.080  36.070  36.180  1.00  0.00           C
ATOM     86  HD1 ILE A 589      29.070  36.050  35.730  1.00  0.00           H
ATOM     87  HD2 ILE A 589      30.040  36.480  37.220  1.00  0.00           H
ATOM     88  HD3 ILE A 589      30.370  35.000  36.280  1.00  0.00           H
ATOM     89  C   ILE A 589      33.070  36.100  32.040  1.00  0.00           C
ATOM     90  O   ILE A 589      33.960  35.190  31.940  1.00  0.00           O
ATOM     91  N   LYS A 590      32.550  36.530  30.830  1.00  0.00           N
ATOM     92  HN  LYS A 590      31.800  37.190  30.780  1.00  0.00           H
ATOM     93  CA  LYS A 590      33.010  35.890  29.610  1.00  0.00           C
ATOM     94  HA  LYS A 590      32.980  34.810  29.660  1.00  0.00           H
ATOM     95  CB  LYS A 590      32.050  36.220  28.370  1.00  0.00           C
ATOM     96  HB1 LYS A 590      32.530  35.890  27.430  1.00  0.00           H
ATOM     97  HB2 LYS A 590      32.000  37.330  28.260  1.00  0.00           H
ATOM     98  CG  LYS A 590      30.690  35.600  28.640  1.00  0.00           C
ATOM     99  HG1 LYS A 590      29.970  35.880  27.850  1.00  0.00           H
ATOM    100  HG2 LYS A 590      30.370  35.960  29.660  1.00  0.00           H
ATOM    101  CD  LYS A 590      30.630  33.980  28.590  1.00  0.00           C
ATOM    102  HD1 LYS A 590      29.580  33.620  28.630  1.00  0.00           H
ATOM    103  HD2 LYS A 590      31.090  33.600  29.530  1.00  0.00           H
ATOM    104  CE  LYS A 590      31.350  33.380  27.400  1.00  0.00           C
ATOM    105  HE1 LYS A 590      32.360  33.800  27.330  1.00  0.00           H
ATOM    106  HE2 LYS A 590      30.820  33.710  26.490  1.00  0.00           H
ATOM    107  NZ  LYS A 590      31.290  31.950  27.470  1.00  0.00           N
ATOM    108  HZ1 LYS A 590      31.700  31.500  28.310  1.00  0.00           H
ATOM    109  HZ2 LYS A 590      31.600  31.390  26.640  1.00  0.00           H
ATOM    110  HZ3 LYS A 590      30.330  31.590  27.660  1.00  0.00           H
ATOM    111  C   LYS A 590      34.460  36.190  29.260  1.00  0.00           C
ATOM    112  O   LYS A 590      35.280  35.440  28.770  1.00  0.00           O
ATOM    113  N   ARG A 591      34.890  37.410  29.670  1.00  0.00           N
ATOM    114  HN  ARG A 591      34.220  38.080  29.970  1.00  0.00           H
ATOM    115  CA  ARG A 591      36.260  37.840  29.420  1.00  0.00           C
ATOM    116  HA  ARG A 591      36.510  37.590  28.390  1.00  0.00           H
ATOM    117  CB  ARG A 591      36.490  39.320  29.320  1.00  0.00           C
ATOM    118  HB1 ARG A 591      37.530  39.600  29.580  1.00  0.00           H
ATOM    119  HB2 ARG A 591      35.820  39.960  29.950  1.00  0.00           H
ATOM    120  CG  ARG A 591      36.030  39.790  27.920  1.00  0.00           C
ATOM    121  HG1 ARG A 591      34.960  39.510  27.880  1.00  0.00           H
ATOM    122  HG2 ARG A 591      36.510  39.410  26.990  1.00  0.00           H
ATOM    123  CD  ARG A 591      35.930  41.300  27.780  1.00  0.00           C
ATOM    124  HD1 ARG A 591      35.200  41.700  28.520  1.00  0.00           H
ATOM    125  HD2 ARG A 591      35.600  41.530  26.740  1.00  0.00           H
ATOM    126  NE  ARG A 591      37.370  41.880  27.950  1.00  0.00           N
ATOM    127  HE  ARG A 591      37.530  42.380  28.790  1.00  0.00           H
ATOM    128  CZ  ARG A 591      38.220  41.880  26.960  1.00  0.00           C
ATOM    129  NH1 ARG A 591      38.070  41.300  25.760  1.00  0.00           N
ATOM    130 HH11 ARG A 591      38.680  41.390  24.980  1.00  0.00           H
ATOM    131 HH12 ARG A 591      37.260  40.770  25.530  1.00  0.00           H
ATOM    132  NH2 ARG A 591      39.220  42.730  27.090  1.00  0.00           N
ATOM    133 HH21 ARG A 591      39.320  43.470  27.750  1.00  0.00           H
ATOM    134 HH22 ARG A 591      39.750  42.900  26.260  1.00  0.00           H
ATOM    135  C   ARG A 591      37.340  37.100  30.240  1.00  0.00           C
ATOM    136  O   ARG A 591      38.500  37.040  29.840  1.00  0.00           O
ATOM    137  N   LYS A 592      36.920  36.550  31.380  1.00  0.00           N
ATOM    138  HN  LYS A 592      35.960  36.760  31.560  1.00  0.00           H
ATOM    139  CA  LYS A 592      37.830  36.040  32.330  1.00  0.00           C
ATOM    140  HA  LYS A 592      38.850  36.040  31.970  1.00  0.00           H
ATOM    141  CB  LYS A 592      37.750  36.950  33.560  1.00  0.00           C
ATOM    142  HB1 LYS A 592      38.340  36.570  34.430  1.00  0.00           H
ATOM    143  HB2 LYS A 592      36.700  36.990  33.910  1.00  0.00           H
ATOM    144  CG  LYS A 592      38.110  38.480  33.500  1.00  0.00           C
ATOM    145  HG1 LYS A 592      38.070  38.930  34.520  1.00  0.00           H
ATOM    146  HG2 LYS A 592      37.450  38.960  32.770  1.00  0.00           H
ATOM    147  CD  LYS A 592      39.480  38.900  32.820  1.00  0.00           C
ATOM    148  HD1 LYS A 592      39.600  40.000  32.800  1.00  0.00           H
ATOM    149  HD2 LYS A 592      39.450  38.580  31.750  1.00  0.00           H
ATOM    150  CE  LYS A 592      40.660  38.160  33.430  1.00  0.00           C
ATOM    151  HE1 LYS A 592      40.460  37.090  33.630  1.00  0.00           H
ATOM    152  HE2 LYS A 592      40.840  38.640  34.430  1.00  0.00           H
ATOM    153  NZ  LYS A 592      41.910  38.270  32.630  1.00  0.00           N
ATOM    154  HZ1 LYS A 592      42.150  39.270  32.470  1.00  0.00           H
ATOM    155  HZ2 LYS A 592      41.850  37.730  31.740  1.00  0.00           H
ATOM    156  HZ3 LYS A 592      42.700  37.900  33.200  1.00  0.00           H
ATOM    157  C   LYS A 592      37.550  34.550  32.710  1.00  0.00           C
ATOM    158  O   LYS A 592      38.480  33.770  32.710  1.00  0.00           O
ATOM    159  N   ALA A 593      36.300  34.170  33.030  1.00  0.00           N
ATOM    160  HN  ALA A 593      35.500  34.760  32.980  1.00  0.00           H
ATOM    161  CA  ALA A 593      35.990  32.870  33.670  1.00  0.00           C
ATOM    162  HA  ALA A 593      36.660  32.910  34.520  1.00  0.00           H
ATOM    163  CB  ALA A 593      34.550  32.780  34.140  1.00  0.00           C
ATOM    164  HB1 ALA A 593      34.390  31.810  34.640  1.00  0.00           H
ATOM    165  HB2 ALA A 593      33.920  32.800  33.230  1.00  0.00           H
ATOM    166  HB3 ALA A 593      34.320  33.680  34.730  1.00  0.00           H
ATOM    167  C   ALA A 593      36.300  31.640  32.790  1.00  0.00           C
ATOM    168  O   ALA A 593      36.680  30.650  33.420  1.00  0.00           O
ATOM    169  N   PRO A 594      36.270  31.450  31.490  1.00  0.00           N
ATOM    170  CD  PRO A 594      35.480  32.230  30.540  1.00  0.00           C
ATOM    171  HD1 PRO A 594      35.670  33.320  30.670  1.00  0.00           H
ATOM    172  HD2 PRO A 594      34.440  31.880  30.630  1.00  0.00           H
ATOM    173  CA  PRO A 594      36.730  30.220  30.860  1.00  0.00           C
ATOM    174  HA  PRO A 594      36.220  29.380  31.270  1.00  0.00           H
ATOM    175  CB  PRO A 594      36.190  30.190  29.410  1.00  0.00           C
ATOM    176  HB1 PRO A 594      35.160  29.770  29.370  1.00  0.00           H
ATOM    177  HB2 PRO A 594      36.840  29.650  28.690  1.00  0.00           H
ATOM    178  CG  PRO A 594      36.050  31.720  29.240  1.00  0.00           C
ATOM    179  HG1 PRO A 594      37.050  32.110  28.990  1.00  0.00           H
ATOM    180  HG2 PRO A 594      35.380  31.960  28.390  1.00  0.00           H
ATOM    181  C   PRO A 594      38.260  30.010  30.940  1.00  0.00           C
ATOM    182  O   PRO A 594      38.750  28.950  30.580  1.00  0.00           O
ATOM    183  N   PHE A 595      38.970  31.020  31.430  1.00  0.00           N
ATOM    184  HN  PHE A 595      38.480  31.830  31.740  1.00  0.00           H
ATOM    185  CA  PHE A 595      40.460  31.090  31.340  1.00  0.00           C
ATOM    186  HA  PHE A 595      40.700  30.310  30.640  1.00  0.00           H
ATOM    187  CB  PHE A 595      41.050  32.400  30.750  1.00  0.00           C
ATOM    188  HB1 PHE A 595      42.150  32.250  30.710  1.00  0.00           H
ATOM    189  HB2 PHE A 595      40.920  33.180  31.530  1.00  0.00           H
ATOM    190  CG  PHE A 595      40.500  32.770  29.450  1.00  0.00           C
ATOM    191  CD1 PHE A 595      39.710  33.910  29.400  1.00  0.00           C
ATOM    192  HD1 PHE A 595      39.350  34.300  30.340  1.00  0.00           H
ATOM    193  CE1 PHE A 595      39.080  34.210  28.190  1.00  0.00           C
ATOM    194  HE1 PHE A 595      38.430  35.080  28.120  1.00  0.00           H
ATOM    195  CZ  PHE A 595      39.410  33.450  27.030  1.00  0.00           C
ATOM    196  HZ  PHE A 595      38.860  33.710  26.130  1.00  0.00           H
ATOM    197  CD2 PHE A 595      40.800  31.990  28.310  1.00  0.00           C
ATOM    198  HD2 PHE A 595      41.450  31.170  28.590  1.00  0.00           H
ATOM    199  CE2 PHE A 595      40.330  32.350  27.020  1.00  0.00           C
ATOM    200  HE2 PHE A 595      40.460  31.780  26.100  1.00  0.00           H
ATOM    201  C   PHE A 595      41.130  30.830  32.720  1.00  0.00           C
ATOM    202  O   PHE A 595      42.340  30.860  32.900  1.00  0.00           O
ATOM    203  N   PHE A 596      40.290  30.330  33.660  1.00  0.00           N
ATOM    204  HN  PHE A 596      39.320  30.230  33.480  1.00  0.00           H
ATOM    205  CA  PHE A 596      40.710  30.090  35.040  1.00  0.00           C
ATOM    206  HA  PHE A 596      41.060  30.990  35.500  1.00  0.00           H
ATOM    207  CB  PHE A 596      39.420  29.690  35.790  1.00  0.00           C
ATOM    208  HB1 PHE A 596      38.920  29.030  35.050  1.00  0.00           H
ATOM    209  HB2 PHE A 596      38.730  30.540  35.920  1.00  0.00           H
ATOM    210  CG  PHE A 596      39.630  29.090  37.110  1.00  0.00           C
ATOM    211  CD1 PHE A 596      39.420  29.700  38.320  1.00  0.00           C
ATOM    212  HD1 PHE A 596      39.170  30.750  38.410  1.00  0.00           H
ATOM    213  CE1 PHE A 596      39.320  29.020  39.570  1.00  0.00           C
ATOM    214  HE1 PHE A 596      38.980  29.550  40.440  1.00  0.00           H
ATOM    215  CZ  PHE A 596      39.470  27.650  39.680  1.00  0.00           C
ATOM    216  HZ  PHE A 596      39.510  27.210  40.670  1.00  0.00           H
ATOM    217  CD2 PHE A 596      39.670  27.660  37.200  1.00  0.00           C
ATOM    218  HD2 PHE A 596      39.550  27.100  36.280  1.00  0.00           H
ATOM    219  CE2 PHE A 596      39.570  26.960  38.430  1.00  0.00           C
ATOM    220  HE2 PHE A 596      39.590  25.890  38.290  1.00  0.00           H
ATOM    221  C   PHE A 596      41.840  29.060  35.190  1.00  0.00           C
ATOM    222  O   PHE A 596      42.570  29.210  36.120  1.00  0.00           O
ATOM    223  N   LEU A 597      41.960  28.080  34.280  1.00  0.00           N
ATOM    224  HN  LEU A 597      41.250  27.970  33.580  1.00  0.00           H
ATOM    225  CA  LEU A 597      42.950  27.020  34.180  1.00  0.00           C
ATOM    226  HA  LEU A 597      43.600  27.120  35.050  1.00  0.00           H
ATOM    227  CB  LEU A 597      42.310  25.570  34.000  1.00  0.00           C
ATOM    228  HB1 LEU A 597      43.120  24.820  33.910  1.00  0.00           H
ATOM    229  HB2 LEU A 597      41.710  25.490  33.070  1.00  0.00           H
ATOM    230  CG  LEU A 597      41.550  25.120  35.250  1.00  0.00           C
ATOM    231  HG  LEU A 597      40.590  25.620  35.470  1.00  0.00           H
ATOM    232  CD1 LEU A 597      41.160  23.660  34.940  1.00  0.00           C
ATOM    233 HD11 LEU A 597      40.210  23.350  35.410  1.00  0.00           H
ATOM    234 HD12 LEU A 597      41.920  23.020  35.420  1.00  0.00           H
ATOM    235 HD13 LEU A 597      41.200  23.490  33.840  1.00  0.00           H
ATOM    236  CD2 LEU A 597      42.420  25.180  36.570  1.00  0.00           C
ATOM    237 HD21 LEU A 597      43.400  24.730  36.350  1.00  0.00           H
ATOM    238 HD22 LEU A 597      41.980  24.570  37.380  1.00  0.00           H
ATOM    239 HD23 LEU A 597      42.510  26.250  36.900  1.00  0.00           H
ATOM    240  C   LEU A 597      43.930  27.200  33.090  1.00  0.00           C
ATOM    241  O   LEU A 597      44.720  26.340  32.730  1.00  0.00           O
ATOM    242  N   SER A 598      43.850  28.340  32.370  1.00  0.00           N
ATOM    243  HN  SER A 598      43.180  29.060  32.530  1.00  0.00           H
ATOM    244  CA  SER A 598      44.690  28.630  31.210  1.00  0.00           C
ATOM    245  HA  SER A 598      44.680  27.770  30.540  1.00  0.00           H
ATOM    246  CB  SER A 598      44.120  29.820  30.410  1.00  0.00           C
ATOM    247  HB1 SER A 598      44.040  30.700  31.100  1.00  0.00           H
ATOM    248  HB2 SER A 598      43.070  29.540  30.170  1.00  0.00           H
ATOM    249  OG  SER A 598      44.800  30.230  29.170  1.00  0.00           O
ATOM    250  HG1 SER A 598      44.760  29.430  28.620  1.00  0.00           H
ATOM    251  C   SER A 598      46.140  28.750  31.510  1.00  0.00           C
ATOM    252  O   SER A 598      46.950  28.270  30.710  1.00  0.00           O
ATOM    253  N   ASP A 599      46.570  29.350  32.670  1.00  0.00           N
ATOM    254  HN  ASP A 599      45.900  29.640  33.350  1.00  0.00           H
ATOM    255  CA  ASP A 599      47.930  29.540  33.060  1.00  0.00           C
ATOM    256  HA  ASP A 599      48.490  29.390  32.150  1.00  0.00           H
ATOM    257  CB  ASP A 599      48.250  31.070  33.470  1.00  0.00           C
ATOM    258  HB1 ASP A 599      49.330  31.260  33.640  1.00  0.00           H
ATOM    259  HB2 ASP A 599      47.750  31.220  34.450  1.00  0.00           H
ATOM    260  CG  ASP A 599      47.780  32.020  32.380  1.00  0.00           C
ATOM    261  OD1 ASP A 599      46.970  32.910  32.660  1.00  0.00           O
ATOM    262  OD2 ASP A 599      48.320  31.920  31.260  1.00  0.00           O
ATOM    263  C   ASP A 599      48.450  28.580  34.050  1.00  0.00           C
ATOM    264  O   ASP A 599      49.680  28.530  34.270  1.00  0.00           O
ATOM    265  N   PHE A 600      47.660  27.650  34.600  1.00  0.00           N
ATOM    266  HN  PHE A 600      46.710  27.570  34.290  1.00  0.00           H
ATOM    267  CA  PHE A 600      47.860  26.650  35.710  1.00  0.00           C
ATOM    268  HA  PHE A 600      48.320  27.210  36.500  1.00  0.00           H
ATOM    269  CB  PHE A 600      46.480  26.070  36.110  1.00  0.00           C
ATOM    270  HB1 PHE A 600      46.100  25.430  35.290  1.00  0.00           H
ATOM    271  HB2 PHE A 600      45.860  26.990  36.230  1.00  0.00           H
ATOM    272  CG  PHE A 600      46.440  25.220  37.350  1.00  0.00           C
ATOM    273  CD1 PHE A 600      47.090  24.030  37.510  1.00  0.00           C
ATOM    274  HD1 PHE A 600      47.680  23.720  36.660  1.00  0.00           H
ATOM    275  CE1 PHE A 600      47.180  23.380  38.740  1.00  0.00           C
ATOM    276  HE1 PHE A 600      47.800  22.500  38.760  1.00  0.00           H
ATOM    277  CZ  PHE A 600      46.470  23.820  39.840  1.00  0.00           C
ATOM    278  HZ  PHE A 600      46.450  23.340  40.800  1.00  0.00           H
ATOM    279  CD2 PHE A 600      45.780  25.720  38.520  1.00  0.00           C
ATOM    280  HD2 PHE A 600      45.300  26.690  38.490  1.00  0.00           H
ATOM    281  CE2 PHE A 600      45.780  24.990  39.740  1.00  0.00           C
ATOM    282  HE2 PHE A 600      45.180  25.360  40.560  1.00  0.00           H
ATOM    283  C   PHE A 600      48.930  25.670  35.230  1.00  0.00           C
ATOM    284  O   PHE A 600      49.940  25.400  35.930  1.00  0.00           O
ATOM    285  N   LYS A 601      48.830  25.320  33.930  1.00  0.00           N
ATOM    286  HN  LYS A 601      48.070  25.660  33.400  1.00  0.00           H
ATOM    287  CA  LYS A 601      49.800  24.560  33.200  1.00  0.00           C
ATOM    288  HA  LYS A 601      49.960  23.580  33.630  1.00  0.00           H
ATOM    289  CB  LYS A 601      49.350  24.300  31.760  1.00  0.00           C
ATOM    290  HB1 LYS A 601      48.450  23.660  31.810  1.00  0.00           H
ATOM    291  HB2 LYS A 601      50.130  23.700  31.230  1.00  0.00           H
ATOM    292  CG  LYS A 601      48.920  25.490  30.860  1.00  0.00           C
ATOM    293  HG1 LYS A 601      48.100  26.090  31.300  1.00  0.00           H
ATOM    294  HG2 LYS A 601      48.420  24.940  30.030  1.00  0.00           H
ATOM    295  CD  LYS A 601      50.030  26.310  30.130  1.00  0.00           C
ATOM    296  HD1 LYS A 601      50.370  27.020  30.910  1.00  0.00           H
ATOM    297  HD2 LYS A 601      49.570  26.990  29.370  1.00  0.00           H
ATOM    298  CE  LYS A 601      51.200  25.620  29.430  1.00  0.00           C
ATOM    299  HE1 LYS A 601      50.970  25.090  28.490  1.00  0.00           H
ATOM    300  HE2 LYS A 601      51.690  24.890  30.100  1.00  0.00           H
ATOM    301  NZ  LYS A 601      52.230  26.580  29.070  1.00  0.00           N
ATOM    302  HZ1 LYS A 601      52.840  26.170  28.330  1.00  0.00           H
ATOM    303  HZ2 LYS A 601      52.830  26.790  29.890  1.00  0.00           H
ATOM    304  HZ3 LYS A 601      51.880  27.530  28.780  1.00  0.00           H
ATOM    305  C   LYS A 601      51.260  25.100  33.190  1.00  0.00           C
ATOM    306  O   LYS A 601      52.230  24.450  32.850  1.00  0.00           O
ATOM    307  N   ASP A 602      51.490  26.390  33.560  1.00  0.00           N
ATOM    308  HN  ASP A 602      50.810  27.040  33.880  1.00  0.00           H
ATOM    309  CA  ASP A 602      52.870  26.880  33.770  1.00  0.00           C
ATOM    310  HA  ASP A 602      53.540  26.260  33.200  1.00  0.00           H
ATOM    311  CB  ASP A 602      52.950  28.380  33.250  1.00  0.00           C
ATOM    312  HB1 ASP A 602      53.920  28.870  33.510  1.00  0.00           H
ATOM    313  HB2 ASP A 602      52.060  28.890  33.660  1.00  0.00           H
ATOM    314  CG  ASP A 602      52.930  28.510  31.730  1.00  0.00           C
ATOM    315  OD1 ASP A 602      52.380  29.540  31.120  1.00  0.00           O
ATOM    316  OD2 ASP A 602      53.560  27.620  31.140  1.00  0.00           O
ATOM    317  C   ASP A 602      53.290  27.000  35.210  1.00  0.00           C
ATOM    318  O   ASP A 602      54.470  27.250  35.550  1.00  0.00           O
ATOM    319  N   ALA A 603      52.420  26.700  36.240  1.00  0.00           N
ATOM    320  HN  ALA A 603      51.500  26.410  36.020  1.00  0.00           H
ATOM    321  CA  ALA A 603      52.790  27.070  37.620  1.00  0.00           C
ATOM    322  HA  ALA A 603      53.170  28.070  37.590  1.00  0.00           H
ATOM    323  CB  ALA A 603      51.530  27.000  38.510  1.00  0.00           C
ATOM    324  HB1 ALA A 603      50.650  27.420  37.980  1.00  0.00           H
ATOM    325  HB2 ALA A 603      51.730  27.610  39.430  1.00  0.00           H
ATOM    326  HB3 ALA A 603      51.390  25.960  38.880  1.00  0.00           H
ATOM    327  C   ALA A 603      54.020  26.340  38.290  1.00  0.00           C
ATOM    328  O   ALA A 603      54.630  26.780  39.250  1.00  0.00           O
ATOM    329  N   LEU A 604      54.330  25.210  37.740  1.00  0.00           N
ATOM    330  HN  LEU A 604      53.790  24.770  37.020  1.00  0.00           H
ATOM    331  CA  LEU A 604      55.510  24.400  37.980  1.00  0.00           C
ATOM    332  HA  LEU A 604      55.520  24.280  39.050  1.00  0.00           H
ATOM    333  CB  LEU A 604      55.350  23.050  37.340  1.00  0.00           C
ATOM    334  HB1 LEU A 604      55.150  23.280  36.260  1.00  0.00           H
ATOM    335  HB2 LEU A 604      54.450  22.610  37.810  1.00  0.00           H
ATOM    336  CG  LEU A 604      56.550  22.090  37.500  1.00  0.00           C
ATOM    337  HG  LEU A 604      57.400  22.630  37.020  1.00  0.00           H
ATOM    338  CD1 LEU A 604      56.820  21.990  39.090  1.00  0.00           C
ATOM    339 HD11 LEU A 604      55.920  21.420  39.420  1.00  0.00           H
ATOM    340 HD12 LEU A 604      56.870  22.950  39.640  1.00  0.00           H
ATOM    341 HD13 LEU A 604      57.730  21.360  39.180  1.00  0.00           H
ATOM    342  CD2 LEU A 604      56.240  20.750  36.810  1.00  0.00           C
ATOM    343 HD21 LEU A 604      55.370  20.220  37.260  1.00  0.00           H
ATOM    344 HD22 LEU A 604      57.040  19.990  36.890  1.00  0.00           H
ATOM    345 HD23 LEU A 604      56.040  20.880  35.720  1.00  0.00           H
ATOM    346  C   LEU A 604      56.770  25.150  37.660  1.00  0.00           C
ATOM    347  O   LEU A 604      57.760  25.210  38.430  1.00  0.00           O
ATOM    348  N   SER A 605      56.820  25.770  36.490  1.00  0.00           N
ATOM    349  HN  SER A 605      55.990  25.810  35.920  1.00  0.00           H
ATOM    350  CA  SER A 605      57.930  26.590  36.020  1.00  0.00           C
ATOM    351  HA  SER A 605      58.840  26.080  36.290  1.00  0.00           H
ATOM    352  CB  SER A 605      57.970  26.710  34.420  1.00  0.00           C
ATOM    353  HB1 SER A 605      57.060  27.300  34.190  1.00  0.00           H
ATOM    354  HB2 SER A 605      57.890  25.710  33.920  1.00  0.00           H
ATOM    355  OG  SER A 605      59.070  27.410  33.920  1.00  0.00           O
ATOM    356  HG1 SER A 605      59.870  26.910  34.100  1.00  0.00           H
ATOM    357  C   SER A 605      58.100  27.960  36.590  1.00  0.00           C
ATOM    358  O   SER A 605      59.160  28.610  36.520  1.00  0.00           O
ATOM    359  N   LEU A 606      57.070  28.520  37.210  1.00  0.00           N
ATOM    360  HN  LEU A 606      56.160  28.130  37.300  1.00  0.00           H
ATOM    361  CA  LEU A 606      57.190  29.840  37.790  1.00  0.00           C
ATOM    362  HA  LEU A 606      57.810  30.470  37.170  1.00  0.00           H
ATOM    363  CB  LEU A 606      55.720  30.370  37.950  1.00  0.00           C
ATOM    364  HB1 LEU A 606      55.540  31.090  38.780  1.00  0.00           H
ATOM    365  HB2 LEU A 606      55.020  29.550  38.170  1.00  0.00           H
ATOM    366  CG  LEU A 606      55.370  31.100  36.670  1.00  0.00           C
ATOM    367  HG  LEU A 606      55.770  30.590  35.770  1.00  0.00           H
ATOM    368  CD1 LEU A 606      53.820  31.340  36.440  1.00  0.00           C
ATOM    369 HD11 LEU A 606      53.380  32.000  37.210  1.00  0.00           H
ATOM    370 HD12 LEU A 606      53.210  30.420  36.330  1.00  0.00           H
ATOM    371 HD13 LEU A 606      53.570  31.870  35.500  1.00  0.00           H
ATOM    372  CD2 LEU A 606      56.070  32.500  36.710  1.00  0.00           C
ATOM    373 HD21 LEU A 606      55.530  33.160  37.420  1.00  0.00           H
ATOM    374 HD22 LEU A 606      55.940  32.950  35.710  1.00  0.00           H
ATOM    375 HD23 LEU A 606      57.180  32.450  36.810  1.00  0.00           H
ATOM    376  C   LEU A 606      57.800  29.720  39.190  1.00  0.00           C
ATOM    377  O   LEU A 606      57.820  28.650  39.870  1.00  0.00           O
ATOM    378  N   GLN A 607      58.280  30.830  39.680  1.00  0.00           N
ATOM    379  HN  GLN A 607      58.510  31.560  39.050  1.00  0.00           H
ATOM    380  CA  GLN A 607      58.690  31.040  41.090  1.00  0.00           C
ATOM    381  HA  GLN A 607      59.150  30.130  41.430  1.00  0.00           H
ATOM    382  CB  GLN A 607      59.570  32.350  41.150  1.00  0.00           C
ATOM    383  HB1 GLN A 607      60.520  32.100  40.630  1.00  0.00           H
ATOM    384  HB2 GLN A 607      59.840  32.570  42.210  1.00  0.00           H
ATOM    385  CG  GLN A 607      58.870  33.580  40.590  1.00  0.00           C
ATOM    386  HG1 GLN A 607      59.480  34.390  41.060  1.00  0.00           H
ATOM    387  HG2 GLN A 607      57.820  33.690  40.940  1.00  0.00           H
ATOM    388  CD  GLN A 607      58.750  33.880  39.110  1.00  0.00           C
ATOM    389  OE1 GLN A 607      59.120  32.980  38.360  1.00  0.00           O
ATOM    390  NE2 GLN A 607      58.110  34.970  38.780  1.00  0.00           N
ATOM    391 HE21 GLN A 607      57.920  35.100  37.800  1.00  0.00           H
ATOM    392 HE22 GLN A 607      57.830  35.580  39.510  1.00  0.00           H
ATOM    393  C   GLN A 607      57.470  31.180  42.030  1.00  0.00           C
ATOM    394  O   GLN A 607      57.360  32.080  42.830  1.00  0.00           O
ATOM    395  N   CYS A 608      56.470  30.330  41.880  1.00  0.00           N
ATOM    396  HN  CYS A 608      56.590  29.590  41.210  1.00  0.00           H
ATOM    397  CA  CYS A 608      55.290  30.290  42.660  1.00  0.00           C
ATOM    398  HA  CYS A 608      54.700  31.180  42.530  1.00  0.00           H
ATOM    399  CB  CYS A 608      54.420  29.140  42.210  1.00  0.00           C
ATOM    400  HB1 CYS A 608      53.710  28.860  43.010  1.00  0.00           H
ATOM    401  HB2 CYS A 608      55.110  28.270  42.150  1.00  0.00           H
ATOM    402  SG  CYS A 608      53.360  29.480  40.770  1.00  0.00           S
ATOM    403  HG1 CYS A 608      52.330  30.000  41.400  1.00  0.00           H
ATOM    404  C   CYS A 608      55.540  30.270  44.220  1.00  0.00           C
ATOM    405  O   CYS A 608      54.950  31.020  44.980  1.00  0.00           O
ATOM    406  N   LEU A 609      56.480  29.370  44.700  1.00  0.00           N
ATOM    407  HN  LEU A 609      56.970  28.770  44.080  1.00  0.00           H
ATOM    408  CA  LEU A 609      56.870  29.340  46.110  1.00  0.00           C
ATOM    409  HA  LEU A 609      55.980  29.000  46.640  1.00  0.00           H
ATOM    410  CB  LEU A 609      57.830  28.090  46.320  1.00  0.00           C
ATOM    411  HB1 LEU A 609      58.770  28.280  45.750  1.00  0.00           H
ATOM    412  HB2 LEU A 609      57.360  27.160  45.930  1.00  0.00           H
ATOM    413  CG  LEU A 609      58.180  27.830  47.790  1.00  0.00           C
ATOM    414  HG  LEU A 609      58.960  28.580  48.080  1.00  0.00           H
ATOM    415  CD1 LEU A 609      57.010  28.050  48.740  1.00  0.00           C
ATOM    416 HD11 LEU A 609      57.440  27.890  49.750  1.00  0.00           H
ATOM    417 HD12 LEU A 609      56.240  27.240  48.630  1.00  0.00           H
ATOM    418 HD13 LEU A 609      56.450  29.010  48.680  1.00  0.00           H
ATOM    419  CD2 LEU A 609      58.920  26.460  47.870  1.00  0.00           C
ATOM    420 HD21 LEU A 609      58.110  25.740  47.670  1.00  0.00           H
ATOM    421 HD22 LEU A 609      59.260  26.250  48.900  1.00  0.00           H
ATOM    422 HD23 LEU A 609      59.710  26.350  47.090  1.00  0.00           H
ATOM    423  C   LEU A 609      57.400  30.600  46.770  1.00  0.00           C
ATOM    424  O   LEU A 609      56.870  31.170  47.760  1.00  0.00           O
ATOM    425  N   ALA A 610      58.430  31.230  46.210  1.00  0.00           N
ATOM    426  HN  ALA A 610      58.930  30.690  45.540  1.00  0.00           H
ATOM    427  CA  ALA A 610      58.960  32.480  46.650  1.00  0.00           C
ATOM    428  HA  ALA A 610      59.160  32.420  47.700  1.00  0.00           H
ATOM    429  CB  ALA A 610      60.200  32.780  45.760  1.00  0.00           C
ATOM    430  HB1 ALA A 610      61.000  33.380  46.260  1.00  0.00           H
ATOM    431  HB2 ALA A 610      59.870  33.160  44.770  1.00  0.00           H
ATOM    432  HB3 ALA A 610      60.650  31.790  45.570  1.00  0.00           H
ATOM    433  C   ALA A 610      57.860  33.570  46.610  1.00  0.00           C
ATOM    434  O   ALA A 610      57.730  34.360  47.570  1.00  0.00           O
ATOM    435  N   SER A 611      57.060  33.570  45.590  1.00  0.00           N
ATOM    436  HN  SER A 611      57.180  32.760  45.020  1.00  0.00           H
ATOM    437  CA  SER A 611      55.980  34.520  45.370  1.00  0.00           C
ATOM    438  HA  SER A 611      56.390  35.520  45.480  1.00  0.00           H
ATOM    439  CB  SER A 611      55.320  34.500  44.030  1.00  0.00           C
ATOM    440  HB1 SER A 611      54.610  35.370  43.920  1.00  0.00           H
ATOM    441  HB2 SER A 611      54.650  33.640  43.840  1.00  0.00           H
ATOM    442  OG  SER A 611      56.220  34.590  42.950  1.00  0.00           O
ATOM    443  HG1 SER A 611      56.560  33.690  42.880  1.00  0.00           H
ATOM    444  C   SER A 611      54.910  34.570  46.430  1.00  0.00           C
ATOM    445  O   SER A 611      54.530  35.660  46.880  1.00  0.00           O
ATOM    446  N   ILE A 612      54.450  33.420  46.860  1.00  0.00           N
ATOM    447  HN  ILE A 612      54.600  32.620  46.280  1.00  0.00           H
ATOM    448  CA  ILE A 612      53.640  33.240  48.080  1.00  0.00           C
ATOM    449  HA  ILE A 612      52.770  33.860  48.030  1.00  0.00           H
ATOM    450  CB  ILE A 612      53.200  31.720  48.130  1.00  0.00           C
ATOM    451  HB  ILE A 612      54.120  31.140  47.880  1.00  0.00           H
ATOM    452  CG2 ILE A 612      52.660  31.280  49.520  1.00  0.00           C
ATOM    453 HG21 ILE A 612      52.450  30.190  49.460  1.00  0.00           H
ATOM    454 HG22 ILE A 612      51.700  31.770  49.790  1.00  0.00           H
ATOM    455 HG23 ILE A 612      53.300  31.460  50.400  1.00  0.00           H
ATOM    456  CG1 ILE A 612      52.120  31.390  47.040  1.00  0.00           C
ATOM    457 HG11 ILE A 612      52.380  32.040  46.170  1.00  0.00           H
ATOM    458 HG12 ILE A 612      51.140  31.830  47.340  1.00  0.00           H
ATOM    459  CD  ILE A 612      52.060  29.920  46.670  1.00  0.00           C
ATOM    460  HD1 ILE A 612      51.450  29.720  45.770  1.00  0.00           H
ATOM    461  HD2 ILE A 612      51.960  29.280  47.580  1.00  0.00           H
ATOM    462  HD3 ILE A 612      53.130  29.740  46.420  1.00  0.00           H
ATOM    463  C   ILE A 612      54.370  33.730  49.270  1.00  0.00           C
ATOM    464  O   ILE A 612      53.840  34.530  50.100  1.00  0.00           O
ATOM    465  N   LEU A 613      55.600  33.370  49.540  1.00  0.00           N
ATOM    466  HN  LEU A 613      55.970  32.640  48.970  1.00  0.00           H
ATOM    467  CA  LEU A 613      56.300  33.680  50.730  1.00  0.00           C
ATOM    468  HA  LEU A 613      55.630  33.410  51.550  1.00  0.00           H
ATOM    469  CB  LEU A 613      57.530  32.840  50.950  1.00  0.00           C
ATOM    470  HB1 LEU A 613      58.210  33.240  51.730  1.00  0.00           H
ATOM    471  HB2 LEU A 613      57.930  32.860  49.900  1.00  0.00           H
ATOM    472  CG  LEU A 613      57.320  31.370  51.380  1.00  0.00           C
ATOM    473  HG  LEU A 613      56.370  31.040  50.900  1.00  0.00           H
ATOM    474  CD1 LEU A 613      58.490  30.490  50.940  1.00  0.00           C
ATOM    475 HD11 LEU A 613      58.550  30.330  49.840  1.00  0.00           H
ATOM    476 HD12 LEU A 613      58.400  29.480  51.400  1.00  0.00           H
ATOM    477 HD13 LEU A 613      59.420  30.890  51.370  1.00  0.00           H
ATOM    478  CD2 LEU A 613      57.050  31.420  52.880  1.00  0.00           C
ATOM    479 HD21 LEU A 613      57.940  31.760  53.440  1.00  0.00           H
ATOM    480 HD22 LEU A 613      56.720  30.410  53.230  1.00  0.00           H
ATOM    481 HD23 LEU A 613      56.220  32.130  53.060  1.00  0.00           H
ATOM    482  C   LEU A 613      56.590  35.240  50.830  1.00  0.00           C
ATOM    483  O   LEU A 613      56.620  35.750  51.960  1.00  0.00           O
ATOM    484  N   PHE A 614      56.940  35.920  49.740  1.00  0.00           N
ATOM    485  HN  PHE A 614      56.950  35.600  48.800  1.00  0.00           H
ATOM    486  CA  PHE A 614      57.250  37.300  49.800  1.00  0.00           C
ATOM    487  HA  PHE A 614      57.890  37.450  50.660  1.00  0.00           H
ATOM    488  CB  PHE A 614      57.870  37.690  48.420  1.00  0.00           C
ATOM    489  HB1 PHE A 614      57.250  37.330  47.580  1.00  0.00           H
ATOM    490  HB2 PHE A 614      58.910  37.300  48.340  1.00  0.00           H
ATOM    491  CG  PHE A 614      58.050  39.190  48.180  1.00  0.00           C
ATOM    492  CD1 PHE A 614      58.320  40.110  49.180  1.00  0.00           C
ATOM    493  HD1 PHE A 614      58.520  39.820  50.200  1.00  0.00           H
ATOM    494  CE1 PHE A 614      58.510  41.540  48.930  1.00  0.00           C
ATOM    495  HE1 PHE A 614      58.520  42.270  49.730  1.00  0.00           H
ATOM    496  CZ  PHE A 614      58.360  42.000  47.630  1.00  0.00           C
ATOM    497  HZ  PHE A 614      58.520  43.030  47.340  1.00  0.00           H
ATOM    498  CD2 PHE A 614      57.910  39.680  46.880  1.00  0.00           C
ATOM    499  HD2 PHE A 614      57.530  38.970  46.150  1.00  0.00           H
ATOM    500  CE2 PHE A 614      58.120  41.070  46.610  1.00  0.00           C
ATOM    501  HE2 PHE A 614      58.100  41.410  45.580  1.00  0.00           H
ATOM    502  C   PHE A 614      55.970  38.050  50.170  1.00  0.00           C
ATOM    503  O   PHE A 614      55.980  38.970  50.950  1.00  0.00           O
ATOM    504  N   LEU A 615      54.790  37.660  49.600  1.00  0.00           N
ATOM    505  HN  LEU A 615      54.810  36.970  48.900  1.00  0.00           H
ATOM    506  CA  LEU A 615      53.570  38.230  49.960  1.00  0.00           C
ATOM    507  HA  LEU A 615      53.710  39.290  49.870  1.00  0.00           H
ATOM    508  CB  LEU A 615      52.530  37.900  48.860  1.00  0.00           C
ATOM    509  HB1 LEU A 615      51.570  38.350  49.220  1.00  0.00           H
ATOM    510  HB2 LEU A 615      52.460  36.790  48.840  1.00  0.00           H
ATOM    511  CG  LEU A 615      52.820  38.400  47.430  1.00  0.00           C
ATOM    512  HG  LEU A 615      53.810  38.050  47.070  1.00  0.00           H
ATOM    513  CD1 LEU A 615      51.740  37.810  46.500  1.00  0.00           C
ATOM    514 HD11 LEU A 615      50.890  38.530  46.430  1.00  0.00           H
ATOM    515 HD12 LEU A 615      51.450  36.740  46.610  1.00  0.00           H
ATOM    516 HD13 LEU A 615      52.120  37.920  45.470  1.00  0.00           H
ATOM    517  CD2 LEU A 615      52.800  39.920  47.460  1.00  0.00           C
ATOM    518 HD21 LEU A 615      51.920  40.510  47.780  1.00  0.00           H
ATOM    519 HD22 LEU A 615      53.060  40.250  46.430  1.00  0.00           H
ATOM    520 HD23 LEU A 615      53.700  40.320  47.970  1.00  0.00           H
ATOM    521  C   LEU A 615      52.940  37.920  51.320  1.00  0.00           C
ATOM    522  O   LEU A 615      52.580  38.810  52.110  1.00  0.00           O
ATOM    523  N   TYR A 616      52.910  36.660  51.700  1.00  0.00           N
ATOM    524  HN  TYR A 616      53.380  36.020  51.100  1.00  0.00           H
ATOM    525  CA  TYR A 616      52.350  36.270  53.000  1.00  0.00           C
ATOM    526  HA  TYR A 616      51.280  36.390  53.040  1.00  0.00           H
ATOM    527  CB  TYR A 616      52.580  34.680  53.050  1.00  0.00           C
ATOM    528  HB1 TYR A 616      53.620  34.460  52.750  1.00  0.00           H
ATOM    529  HB2 TYR A 616      51.930  34.200  52.300  1.00  0.00           H
ATOM    530  CG  TYR A 616      52.350  33.970  54.360  1.00  0.00           C
ATOM    531  CD1 TYR A 616      51.170  34.140  55.160  1.00  0.00           C
ATOM    532  HD1 TYR A 616      50.430  34.870  54.890  1.00  0.00           H
ATOM    533  CE1 TYR A 616      51.010  33.410  56.370  1.00  0.00           C
ATOM    534  HE1 TYR A 616      50.200  33.650  57.040  1.00  0.00           H
ATOM    535  CZ  TYR A 616      51.880  32.370  56.610  1.00  0.00           C
ATOM    536  OH  TYR A 616      51.630  31.510  57.720  1.00  0.00           O
ATOM    537  HH  TYR A 616      50.980  31.940  58.290  1.00  0.00           H
ATOM    538  CD2 TYR A 616      53.260  33.030  54.760  1.00  0.00           C
ATOM    539  HD2 TYR A 616      54.130  32.830  54.160  1.00  0.00           H
ATOM    540  CE2 TYR A 616      53.030  32.180  55.840  1.00  0.00           C
ATOM    541  HE2 TYR A 616      53.710  31.410  56.160  1.00  0.00           H
ATOM    542  C   TYR A 616      52.880  36.970  54.240  1.00  0.00           C
ATOM    543  O   TYR A 616      52.130  37.500  55.010  1.00  0.00           O
ATOM    544  N   CYS A 617      54.190  36.920  54.390  1.00  0.00           N
ATOM    545  HN  CYS A 617      54.740  36.470  53.690  1.00  0.00           H
ATOM    546  CA  CYS A 617      55.020  37.410  55.470  1.00  0.00           C
ATOM    547  HA  CYS A 617      54.810  36.840  56.350  1.00  0.00           H
ATOM    548  CB  CYS A 617      56.540  37.160  55.220  1.00  0.00           C
ATOM    549  HB1 CYS A 617      57.080  37.660  56.050  1.00  0.00           H
ATOM    550  HB2 CYS A 617      56.860  37.660  54.280  1.00  0.00           H
ATOM    551  SG  CYS A 617      56.930  35.340  55.150  1.00  0.00           S
ATOM    552  HG1 CYS A 617      56.730  35.160  53.850  1.00  0.00           H
ATOM    553  C   CYS A 617      54.690  38.870  55.710  1.00  0.00           C
ATOM    554  O   CYS A 617      54.560  39.280  56.880  1.00  0.00           O
ATOM    555  N   ALA A 618      54.650  39.730  54.650  1.00  0.00           N
ATOM    556  HN  ALA A 618      54.870  39.330  53.770  1.00  0.00           H
ATOM    557  CA  ALA A 618      54.300  41.110  54.870  1.00  0.00           C
ATOM    558  HA  ALA A 618      54.970  41.540  55.590  1.00  0.00           H
ATOM    559  CB  ALA A 618      54.520  41.740  53.520  1.00  0.00           C
ATOM    560  HB1 ALA A 618      55.460  41.360  53.030  1.00  0.00           H
ATOM    561  HB2 ALA A 618      54.620  42.830  53.700  1.00  0.00           H
ATOM    562  HB3 ALA A 618      53.720  41.550  52.770  1.00  0.00           H
ATOM    563  C   ALA A 618      52.770  41.390  55.170  1.00  0.00           C
ATOM    564  O   ALA A 618      52.420  42.130  56.060  1.00  0.00           O
ATOM    565  N   CYS A 619      51.830  40.650  54.460  1.00  0.00           N
ATOM    566  HN  CYS A 619      52.160  39.890  53.900  1.00  0.00           H
ATOM    567  CA  CYS A 619      50.350  40.810  54.500  1.00  0.00           C
ATOM    568  HA  CYS A 619      50.130  41.830  54.190  1.00  0.00           H
ATOM    569  CB  CYS A 619      49.670  39.730  53.620  1.00  0.00           C
ATOM    570  HB1 CYS A 619      48.590  39.690  53.880  1.00  0.00           H
ATOM    571  HB2 CYS A 619      50.150  38.760  53.870  1.00  0.00           H
ATOM    572  SG  CYS A 619      49.890  40.200  51.930  1.00  0.00           S
ATOM    573  HG1 CYS A 619      51.180  39.990  51.700  1.00  0.00           H
ATOM    574  C   CYS A 619      49.810  40.530  55.910  1.00  0.00           C
ATOM    575  O   CYS A 619      48.910  41.190  56.460  1.00  0.00           O
ATOM    576  N   MET A 620      50.230  39.520  56.590  1.00  0.00           N
ATOM    577  HN  MET A 620      50.890  38.880  56.210  1.00  0.00           H
ATOM    578  CA  MET A 620      49.620  39.110  57.810  1.00  0.00           C
ATOM    579  HA  MET A 620      48.570  39.040  57.570  1.00  0.00           H
ATOM    580  CB  MET A 620      49.940  37.670  58.210  1.00  0.00           C
ATOM    581  HB1 MET A 620      49.510  37.020  57.420  1.00  0.00           H
ATOM    582  HB2 MET A 620      49.380  37.410  59.140  1.00  0.00           H
ATOM    583  CG  MET A 620      51.380  37.310  58.440  1.00  0.00           C
ATOM    584  HG1 MET A 620      51.880  38.110  59.020  1.00  0.00           H
ATOM    585  HG2 MET A 620      51.810  37.400  57.420  1.00  0.00           H
ATOM    586  SD  MET A 620      51.710  35.610  59.040  1.00  0.00           S
ATOM    587  CE  MET A 620      51.100  35.790  60.750  1.00  0.00           C
ATOM    588  HE1 MET A 620      51.160  36.850  61.100  1.00  0.00           H
ATOM    589  HE2 MET A 620      51.720  35.240  61.490  1.00  0.00           H
ATOM    590  HE3 MET A 620      50.040  35.480  60.730  1.00  0.00           H
ATOM    591  C   MET A 620      49.750  39.980  59.080  1.00  0.00           C
ATOM    592  O   MET A 620      48.800  40.120  59.820  1.00  0.00           O
ATOM    593  N   SER A 621      50.850  40.690  59.300  1.00  0.00           N
ATOM    594  HN  SER A 621      51.570  40.670  58.620  1.00  0.00           H
ATOM    595  CA  SER A 621      50.870  41.640  60.460  1.00  0.00           C
ATOM    596  HA  SER A 621      50.780  40.950  61.280  1.00  0.00           H
ATOM    597  CB  SER A 621      52.310  42.230  60.660  1.00  0.00           C
ATOM    598  HB1 SER A 621      52.800  42.670  59.770  1.00  0.00           H
ATOM    599  HB2 SER A 621      53.070  41.560  61.140  1.00  0.00           H
ATOM    600  OG  SER A 621      52.150  43.320  61.600  1.00  0.00           O
ATOM    601  HG1 SER A 621      51.730  43.040  62.410  1.00  0.00           H
ATOM    602  C   SER A 621      49.730  42.670  60.430  1.00  0.00           C
ATOM    603  O   SER A 621      49.030  42.750  61.420  1.00  0.00           O
ATOM    604  N   PRO A 622      49.410  43.320  59.330  1.00  0.00           N
ATOM    605  CD  PRO A 622      50.470  43.730  58.360  1.00  0.00           C
ATOM    606  HD1 PRO A 622      50.670  42.910  57.640  1.00  0.00           H
ATOM    607  HD2 PRO A 622      51.420  44.020  58.870  1.00  0.00           H
ATOM    608  CA  PRO A 622      48.370  44.350  59.310  1.00  0.00           C
ATOM    609  HA  PRO A 622      48.580  45.040  60.120  1.00  0.00           H
ATOM    610  CB  PRO A 622      48.500  45.080  57.940  1.00  0.00           C
ATOM    611  HB1 PRO A 622      48.050  46.100  57.950  1.00  0.00           H
ATOM    612  HB2 PRO A 622      48.030  44.490  57.130  1.00  0.00           H
ATOM    613  CG  PRO A 622      50.040  45.090  57.720  1.00  0.00           C
ATOM    614  HG1 PRO A 622      50.220  45.110  56.620  1.00  0.00           H
ATOM    615  HG2 PRO A 622      50.500  45.970  58.200  1.00  0.00           H
ATOM    616  C   PRO A 622      46.980  43.760  59.460  1.00  0.00           C
ATOM    617  O   PRO A 622      46.100  44.470  59.940  1.00  0.00           O
ATOM    618  N   VAL A 623      46.730  42.510  59.050  1.00  0.00           N
ATOM    619  HN  VAL A 623      47.430  42.060  58.500  1.00  0.00           H
ATOM    620  CA  VAL A 623      45.510  41.740  59.320  1.00  0.00           C
ATOM    621  HA  VAL A 623      44.600  42.260  59.100  1.00  0.00           H
ATOM    622  CB  VAL A 623      45.470  40.460  58.560  1.00  0.00           C
ATOM    623  HB  VAL A 623      46.440  39.950  58.740  1.00  0.00           H
ATOM    624  CG1 VAL A 623      44.260  39.600  58.970  1.00  0.00           C
ATOM    625 HG11 VAL A 623      44.370  38.630  58.410  1.00  0.00           H
ATOM    626 HG12 VAL A 623      43.270  40.050  58.780  1.00  0.00           H
ATOM    627 HG13 VAL A 623      44.280  39.320  60.040  1.00  0.00           H
ATOM    628  CG2 VAL A 623      45.390  40.790  57.020  1.00  0.00           C
ATOM    629 HG21 VAL A 623      45.510  39.800  56.520  1.00  0.00           H
ATOM    630 HG22 VAL A 623      46.170  41.520  56.700  1.00  0.00           H
ATOM    631 HG23 VAL A 623      44.380  41.200  56.760  1.00  0.00           H
ATOM    632  C   VAL A 623      45.420  41.460  60.880  1.00  0.00           C
ATOM    633  O   VAL A 623      44.400  41.680  61.580  1.00  0.00           O
ATOM    634  N   ILE A 624      46.570  41.120  61.510  1.00  0.00           N
ATOM    635  HN  ILE A 624      47.320  40.910  60.900  1.00  0.00           H
ATOM    636  CA  ILE A 624      46.580  40.860  62.940  1.00  0.00           C
ATOM    637  HA  ILE A 624      45.790  40.200  63.220  1.00  0.00           H
ATOM    638  CB  ILE A 624      47.830  40.130  63.360  1.00  0.00           C
ATOM    639  HB  ILE A 624      48.720  40.670  62.950  1.00  0.00           H
ATOM    640  CG2 ILE A 624      48.040  40.020  64.980  1.00  0.00           C
ATOM    641 HG21 ILE A 624      48.200  41.020  65.410  1.00  0.00           H
ATOM    642 HG22 ILE A 624      48.990  39.440  65.080  1.00  0.00           H
ATOM    643 HG23 ILE A 624      47.140  39.510  65.410  1.00  0.00           H
ATOM    644  CG1 ILE A 624      47.890  38.690  62.810  1.00  0.00           C
ATOM    645 HG11 ILE A 624      47.450  38.670  61.790  1.00  0.00           H
ATOM    646 HG12 ILE A 624      47.090  38.190  63.390  1.00  0.00           H
ATOM    647  CD  ILE A 624      49.140  37.860  62.960  1.00  0.00           C
ATOM    648  HD1 ILE A 624      49.310  37.690  64.050  1.00  0.00           H
ATOM    649  HD2 ILE A 624      50.060  38.360  62.580  1.00  0.00           H
ATOM    650  HD3 ILE A 624      49.040  36.860  62.480  1.00  0.00           H
ATOM    651  C   ILE A 624      46.350  42.160  63.690  1.00  0.00           C
ATOM    652  O   ILE A 624      45.560  42.240  64.640  1.00  0.00           O
ATOM    653  N   THR A 625      46.990  43.270  63.210  1.00  0.00           N
ATOM    654  HN  THR A 625      47.770  43.150  62.600  1.00  0.00           H
ATOM    655  CA  THR A 625      46.720  44.600  63.720  1.00  0.00           C
ATOM    656  HA  THR A 625      46.960  44.600  64.780  1.00  0.00           H
ATOM    657  CB  THR A 625      47.500  45.650  62.940  1.00  0.00           C
ATOM    658  HB  THR A 625      47.350  45.520  61.840  1.00  0.00           H
ATOM    659  OG1 THR A 625      48.860  45.340  63.200  1.00  0.00           O
ATOM    660  HG1 THR A 625      48.730  44.490  63.630  1.00  0.00           H
ATOM    661  CG2 THR A 625      47.290  47.100  63.450  1.00  0.00           C
ATOM    662 HG21 THR A 625      46.410  47.600  63.020  1.00  0.00           H
ATOM    663 HG22 THR A 625      48.180  47.660  63.090  1.00  0.00           H
ATOM    664 HG23 THR A 625      47.360  47.160  64.560  1.00  0.00           H
ATOM    665  C   THR A 625      45.320  45.120  63.640  1.00  0.00           C
ATOM    666  O   THR A 625      44.770  45.680  64.560  1.00  0.00           O
ATOM    667  N   PHE A 626      44.700  44.960  62.480  1.00  0.00           N
ATOM    668  HN  PHE A 626      44.970  44.490  61.640  1.00  0.00           H
ATOM    669  CA  PHE A 626      43.330  45.350  62.390  1.00  0.00           C
ATOM    670  HA  PHE A 626      43.170  46.420  62.430  1.00  0.00           H
ATOM    671  CB  PHE A 626      42.990  44.890  60.920  1.00  0.00           C
ATOM    672  HB1 PHE A 626      42.780  43.800  60.920  1.00  0.00           H
ATOM    673  HB2 PHE A 626      43.810  45.110  60.190  1.00  0.00           H
ATOM    674  CG  PHE A 626      41.840  45.740  60.520  1.00  0.00           C
ATOM    675  CD1 PHE A 626      40.510  45.220  60.730  1.00  0.00           C
ATOM    676  HD1 PHE A 626      40.310  44.350  61.330  1.00  0.00           H
ATOM    677  CE1 PHE A 626      39.410  46.080  60.370  1.00  0.00           C
ATOM    678  HE1 PHE A 626      38.420  45.650  60.300  1.00  0.00           H
ATOM    679  CZ  PHE A 626      39.630  47.300  59.760  1.00  0.00           C
ATOM    680  HZ  PHE A 626      38.780  47.930  59.530  1.00  0.00           H
ATOM    681  CD2 PHE A 626      42.030  46.990  60.010  1.00  0.00           C
ATOM    682  HD2 PHE A 626      43.030  47.350  59.840  1.00  0.00           H
ATOM    683  CE2 PHE A 626      40.920  47.810  59.620  1.00  0.00           C
ATOM    684  HE2 PHE A 626      41.120  48.730  59.080  1.00  0.00           H
ATOM    685  C   PHE A 626      42.400  44.740  63.560  1.00  0.00           C
ATOM    686  O   PHE A 626      41.540  45.450  64.170  1.00  0.00           O
ATOM    687  N   GLY A 627      42.440  43.440  63.890  1.00  0.00           N
ATOM    688  HN  GLY A 627      43.180  42.950  63.420  1.00  0.00           H
ATOM    689  CA  GLY A 627      41.680  42.770  64.940  1.00  0.00           C
ATOM    690  HA1 GLY A 627      42.030  41.750  65.020  1.00  0.00           H
ATOM    691  HA2 GLY A 627      40.640  42.880  64.660  1.00  0.00           H
ATOM    692  C   GLY A 627      41.960  43.370  66.320  1.00  0.00           C
ATOM    693  O   GLY A 627      41.020  43.790  66.990  1.00  0.00           O
ATOM    694  N   GLY A 628      43.270  43.480  66.660  1.00  0.00           N
ATOM    695  HN  GLY A 628      43.990  43.160  66.060  1.00  0.00           H
ATOM    696  CA  GLY A 628      43.680  44.260  67.850  1.00  0.00           C
ATOM    697  HA1 GLY A 628      44.760  44.240  67.930  1.00  0.00           H
ATOM    698  HA2 GLY A 628      43.190  43.820  68.700  1.00  0.00           H
ATOM    699  C   GLY A 628      43.400  45.770  67.920  1.00  0.00           C
ATOM    700  O   GLY A 628      42.830  46.150  68.960  1.00  0.00           O
ATOM    701  N   LEU A 629      43.660  46.570  66.900  1.00  0.00           N
ATOM    702  HN  LEU A 629      44.080  46.130  66.120  1.00  0.00           H
ATOM    703  CA  LEU A 629      43.460  47.980  66.990  1.00  0.00           C
ATOM    704  HA  LEU A 629      43.880  48.290  67.930  1.00  0.00           H
ATOM    705  CB  LEU A 629      44.210  48.500  65.710  1.00  0.00           C
ATOM    706  HB1 LEU A 629      43.610  48.270  64.800  1.00  0.00           H
ATOM    707  HB2 LEU A 629      45.110  47.850  65.550  1.00  0.00           H
ATOM    708  CG  LEU A 629      44.550  50.030  65.720  1.00  0.00           C
ATOM    709  HG  LEU A 629      45.380  50.260  65.030  1.00  0.00           H
ATOM    710  CD1 LEU A 629      43.420  51.010  65.300  1.00  0.00           C
ATOM    711 HD11 LEU A 629      42.690  51.150  66.120  1.00  0.00           H
ATOM    712 HD12 LEU A 629      42.940  50.460  64.460  1.00  0.00           H
ATOM    713 HD13 LEU A 629      43.800  52.010  65.010  1.00  0.00           H
ATOM    714  CD2 LEU A 629      45.070  50.410  67.150  1.00  0.00           C
ATOM    715 HD21 LEU A 629      45.710  49.630  67.610  1.00  0.00           H
ATOM    716 HD22 LEU A 629      44.200  50.570  67.820  1.00  0.00           H
ATOM    717 HD23 LEU A 629      45.670  51.350  67.110  1.00  0.00           H
ATOM    718  C   LEU A 629      41.920  48.310  66.970  1.00  0.00           C
ATOM    719  O   LEU A 629      41.540  49.170  67.780  1.00  0.00           O
ATOM    720  N   LEU A 630      41.190  47.610  66.140  1.00  0.00           N
ATOM    721  HN  LEU A 630      41.500  46.960  65.460  1.00  0.00           H
ATOM    722  CA  LEU A 630      39.800  47.910  66.170  1.00  0.00           C
ATOM    723  HA  LEU A 630      39.680  48.980  66.180  1.00  0.00           H
ATOM    724  CB  LEU A 630      38.950  47.400  64.890  1.00  0.00           C
ATOM    725  HB1 LEU A 630      39.250  46.340  64.800  1.00  0.00           H
ATOM    726  HB2 LEU A 630      39.200  47.880  63.920  1.00  0.00           H
ATOM    727  CG  LEU A 630      37.390  47.490  64.910  1.00  0.00           C
ATOM    728  HG  LEU A 630      37.100  46.880  65.790  1.00  0.00           H
ATOM    729  CD1 LEU A 630      36.910  48.900  65.160  1.00  0.00           C
ATOM    730 HD11 LEU A 630      35.860  48.960  65.550  1.00  0.00           H
ATOM    731 HD12 LEU A 630      37.140  49.590  64.330  1.00  0.00           H
ATOM    732 HD13 LEU A 630      37.510  49.340  65.990  1.00  0.00           H
ATOM    733  CD2 LEU A 630      36.820  46.910  63.640  1.00  0.00           C
ATOM    734 HD21 LEU A 630      37.350  46.010  63.270  1.00  0.00           H
ATOM    735 HD22 LEU A 630      36.860  47.630  62.800  1.00  0.00           H
ATOM    736 HD23 LEU A 630      35.760  46.610  63.840  1.00  0.00           H
ATOM    737  C   LEU A 630      39.150  47.360  67.440  1.00  0.00           C
ATOM    738  O   LEU A 630      38.180  47.870  67.960  1.00  0.00           O
ATOM    739  N   GLY A 631      39.690  46.170  67.990  1.00  0.00           N
ATOM    740  HN  GLY A 631      40.460  45.750  67.500  1.00  0.00           H
ATOM    741  CA  GLY A 631      39.280  45.530  69.240  1.00  0.00           C
ATOM    742  HA1 GLY A 631      40.040  44.760  69.330  1.00  0.00           H
ATOM    743  HA2 GLY A 631      38.240  45.260  69.140  1.00  0.00           H
ATOM    744  C   GLY A 631      39.420  46.370  70.410  1.00  0.00           C
ATOM    745  O   GLY A 631      38.510  46.520  71.250  1.00  0.00           O
ATOM    746  N   GLU A 632      40.600  47.030  70.440  1.00  0.00           N
ATOM    747  HN  GLU A 632      41.290  46.770  69.760  1.00  0.00           H
ATOM    748  CA  GLU A 632      40.940  48.160  71.350  1.00  0.00           C
ATOM    749  HA  GLU A 632      40.880  47.740  72.330  1.00  0.00           H
ATOM    750  CB  GLU A 632      42.420  48.710  71.190  1.00  0.00           C
ATOM    751  HB1 GLU A 632      42.570  48.940  70.110  1.00  0.00           H
ATOM    752  HB2 GLU A 632      43.050  47.860  71.500  1.00  0.00           H
ATOM    753  CG  GLU A 632      42.870  49.860  72.140  1.00  0.00           C
ATOM    754  HG1 GLU A 632      42.640  49.620  73.190  1.00  0.00           H
ATOM    755  HG2 GLU A 632      42.370  50.810  71.820  1.00  0.00           H
ATOM    756  CD  GLU A 632      44.410  50.070  72.290  1.00  0.00           C
ATOM    757  OE1 GLU A 632      45.110  49.190  72.840  1.00  0.00           O
ATOM    758  OE2 GLU A 632      44.970  51.020  71.680  1.00  0.00           O
ATOM    759  C   GLU A 632      39.930  49.300  71.300  1.00  0.00           C
ATOM    760  O   GLU A 632      39.460  49.720  72.350  1.00  0.00           O
ATOM    761  N   ALA A 633      39.550  49.800  70.090  1.00  0.00           N
ATOM    762  HN  ALA A 633      40.010  49.510  69.250  1.00  0.00           H
ATOM    763  CA  ALA A 633      38.670  50.900  69.880  1.00  0.00           C
ATOM    764  HA  ALA A 633      39.200  51.680  70.410  1.00  0.00           H
ATOM    765  CB  ALA A 633      38.650  51.270  68.440  1.00  0.00           C
ATOM    766  HB1 ALA A 633      38.290  50.450  67.790  1.00  0.00           H
ATOM    767  HB2 ALA A 633      39.690  51.520  68.130  1.00  0.00           H
ATOM    768  HB3 ALA A 633      37.880  52.050  68.230  1.00  0.00           H
ATOM    769  C   ALA A 633      37.220  50.750  70.410  1.00  0.00           C
ATOM    770  O   ALA A 633      36.590  51.620  71.040  1.00  0.00           O
ATOM    771  N   THR A 634      36.710  49.560  70.220  1.00  0.00           N
ATOM    772  HN  THR A 634      37.440  48.970  69.870  1.00  0.00           H
ATOM    773  CA  THR A 634      35.420  49.050  70.580  1.00  0.00           C
ATOM    774  HA  THR A 634      34.800  49.920  70.740  1.00  0.00           H
ATOM    775  CB  THR A 634      35.010  47.990  69.560  1.00  0.00           C
ATOM    776  HB  THR A 634      34.040  47.540  69.870  1.00  0.00           H
ATOM    777  OG1 THR A 634      35.800  46.870  69.290  1.00  0.00           O
ATOM    778  HG1 THR A 634      36.520  47.190  68.740  1.00  0.00           H
ATOM    779  CG2 THR A 634      34.770  48.750  68.260  1.00  0.00           C
ATOM    780 HG21 THR A 634      33.950  49.500  68.360  1.00  0.00           H
ATOM    781 HG22 THR A 634      34.340  47.980  67.580  1.00  0.00           H
ATOM    782 HG23 THR A 634      35.730  49.190  67.900  1.00  0.00           H
ATOM    783  C   THR A 634      35.400  48.350  71.920  1.00  0.00           C
ATOM    784  O   THR A 634      34.300  47.910  72.410  1.00  0.00           O
ATOM    785  N   GLU A 635      36.580  48.100  72.500  1.00  0.00           N
ATOM    786  HN  GLU A 635      37.450  48.170  72.010  1.00  0.00           H
ATOM    787  CA  GLU A 635      36.720  47.850  73.950  1.00  0.00           C
ATOM    788  HA  GLU A 635      37.780  48.060  74.020  1.00  0.00           H
ATOM    789  CB  GLU A 635      35.970  48.970  74.790  1.00  0.00           C
ATOM    790  HB1 GLU A 635      36.260  48.830  75.850  1.00  0.00           H
ATOM    791  HB2 GLU A 635      34.880  49.000  74.560  1.00  0.00           H
ATOM    792  CG  GLU A 635      36.600  50.370  74.580  1.00  0.00           C
ATOM    793  HG1 GLU A 635      36.570  50.610  73.500  1.00  0.00           H
ATOM    794  HG2 GLU A 635      37.660  50.350  74.940  1.00  0.00           H
ATOM    795  CD  GLU A 635      35.790  51.380  75.320  1.00  0.00           C
ATOM    796  OE1 GLU A 635      36.390  52.090  76.160  1.00  0.00           O
ATOM    797  OE2 GLU A 635      34.570  51.660  74.990  1.00  0.00           O
ATOM    798  C   GLU A 635      36.660  46.470  74.320  1.00  0.00           C
ATOM    799  O   GLU A 635      36.130  46.120  75.360  1.00  0.00           O
ATOM    800  N   GLY A 636      37.010  45.540  73.370  1.00  0.00           N
ATOM    801  HN  GLY A 636      37.410  45.920  72.540  1.00  0.00           H
ATOM    802  CA  GLY A 636      36.880  44.130  73.470  1.00  0.00           C
ATOM    803  HA1 GLY A 636      36.350  43.820  74.350  1.00  0.00           H
ATOM    804  HA2 GLY A 636      37.900  43.760  73.480  1.00  0.00           H
ATOM    805  C   GLY A 636      36.120  43.370  72.360  1.00  0.00           C
ATOM    806  O   GLY A 636      36.090  42.140  72.340  1.00  0.00           O
ATOM    807  N   ARG A 637      35.380  44.160  71.500  1.00  0.00           N
ATOM    808  HN  ARG A 637      35.490  45.150  71.460  1.00  0.00           H
ATOM    809  CA  ARG A 637      34.380  43.590  70.570  1.00  0.00           C
ATOM    810  HA  ARG A 637      33.860  42.870  71.180  1.00  0.00           H
ATOM    811  CB  ARG A 637      33.390  44.680  70.080  1.00  0.00           C
ATOM    812  HB1 ARG A 637      32.760  44.190  69.310  1.00  0.00           H
ATOM    813  HB2 ARG A 637      34.070  45.380  69.530  1.00  0.00           H
ATOM    814  CG  ARG A 637      32.610  45.260  71.240  1.00  0.00           C
ATOM    815  HG1 ARG A 637      32.020  46.150  70.950  1.00  0.00           H
ATOM    816  HG2 ARG A 637      33.340  45.480  72.040  1.00  0.00           H
ATOM    817  CD  ARG A 637      31.480  44.370  71.770  1.00  0.00           C
ATOM    818  HD1 ARG A 637      31.930  43.490  72.280  1.00  0.00           H
ATOM    819  HD2 ARG A 637      30.800  44.070  70.950  1.00  0.00           H
ATOM    820  NE  ARG A 637      30.580  45.170  72.720  1.00  0.00           N
ATOM    821  HE  ARG A 637      30.900  46.030  73.100  1.00  0.00           H
ATOM    822  CZ  ARG A 637      29.440  44.700  73.150  1.00  0.00           C
ATOM    823  NH1 ARG A 637      28.890  43.600  72.850  1.00  0.00           N
ATOM    824 HH11 ARG A 637      29.410  43.060  72.190  1.00  0.00           H
ATOM    825 HH12 ARG A 637      28.100  43.250  73.350  1.00  0.00           H
ATOM    826  NH2 ARG A 637      28.780  45.400  73.990  1.00  0.00           N
ATOM    827 HH21 ARG A 637      29.240  46.170  74.430  1.00  0.00           H
ATOM    828 HH22 ARG A 637      27.890  45.020  74.250  1.00  0.00           H
ATOM    829  C   ARG A 637      34.910  42.750  69.430  1.00  0.00           C
ATOM    830  O   ARG A 637      34.370  41.640  69.140  1.00  0.00           O
ATOM    831  N   ILE A 638      35.980  43.140  68.750  1.00  0.00           N
ATOM    832  HN  ILE A 638      36.560  43.890  69.070  1.00  0.00           H
ATOM    833  CA  ILE A 638      36.490  42.560  67.550  1.00  0.00           C
ATOM    834  HA  ILE A 638      35.820  41.850  67.100  1.00  0.00           H
ATOM    835  CB  ILE A 638      36.650  43.660  66.470  1.00  0.00           C
ATOM    836  HB  ILE A 638      37.180  44.460  67.020  1.00  0.00           H
ATOM    837  CG2 ILE A 638      37.610  43.140  65.370  1.00  0.00           C
ATOM    838 HG21 ILE A 638      38.650  43.100  65.740  1.00  0.00           H
ATOM    839 HG22 ILE A 638      37.650  43.750  64.440  1.00  0.00           H
ATOM    840 HG23 ILE A 638      37.240  42.120  65.110  1.00  0.00           H
ATOM    841  CG1 ILE A 638      35.380  44.180  65.830  1.00  0.00           C
ATOM    842 HG11 ILE A 638      34.670  43.370  65.560  1.00  0.00           H
ATOM    843 HG12 ILE A 638      35.690  44.610  64.840  1.00  0.00           H
ATOM    844  CD  ILE A 638      34.690  45.300  66.610  1.00  0.00           C
ATOM    845  HD1 ILE A 638      33.860  45.610  65.930  1.00  0.00           H
ATOM    846  HD2 ILE A 638      35.260  46.210  66.870  1.00  0.00           H
ATOM    847  HD3 ILE A 638      34.170  44.830  67.480  1.00  0.00           H
ATOM    848  C   ILE A 638      37.820  41.870  67.920  1.00  0.00           C
ATOM    849  O   ILE A 638      38.590  42.480  68.600  1.00  0.00           O
ATOM    850  N   SER A 639      38.100  40.610  67.420  1.00  0.00           N
ATOM    851  HN  SER A 639      37.400  40.100  66.920  1.00  0.00           H
ATOM    852  CA  SER A 639      39.320  39.910  67.790  1.00  0.00           C
ATOM    853  HA  SER A 639      39.850  40.420  68.580  1.00  0.00           H
ATOM    854  CB  SER A 639      38.990  38.490  68.430  1.00  0.00           C
ATOM    855  HB1 SER A 639      38.340  38.670  69.300  1.00  0.00           H
ATOM    856  HB2 SER A 639      40.000  38.090  68.680  1.00  0.00           H
ATOM    857  OG  SER A 639      38.350  37.590  67.520  1.00  0.00           O
ATOM    858  HG1 SER A 639      37.540  38.050  67.280  1.00  0.00           H
ATOM    859  C   SER A 639      40.350  39.670  66.690  1.00  0.00           C
ATOM    860  O   SER A 639      39.920  39.760  65.500  1.00  0.00           O
ATOM    861  N   ALA A 640      41.670  39.420  66.960  1.00  0.00           N
ATOM    862  HN  ALA A 640      42.000  39.540  67.890  1.00  0.00           H
ATOM    863  CA  ALA A 640      42.650  38.930  65.940  1.00  0.00           C
ATOM    864  HA  ALA A 640      42.800  39.730  65.230  1.00  0.00           H
ATOM    865  CB  ALA A 640      44.050  38.720  66.680  1.00  0.00           C
ATOM    866  HB1 ALA A 640      44.300  39.690  67.170  1.00  0.00           H
ATOM    867  HB2 ALA A 640      44.880  38.470  65.990  1.00  0.00           H
ATOM    868  HB3 ALA A 640      43.980  37.950  67.480  1.00  0.00           H
ATOM    869  C   ALA A 640      42.290  37.770  65.130  1.00  0.00           C
ATOM    870  O   ALA A 640      42.320  37.930  63.890  1.00  0.00           O
ATOM    871  N   ILE A 641      41.660  36.680  65.760  1.00  0.00           N
ATOM    872  HN  ILE A 641      41.670  36.680  66.760  1.00  0.00           H
ATOM    873  CA  ILE A 641      41.270  35.470  65.040  1.00  0.00           C
ATOM    874  HA  ILE A 641      42.030  35.350  64.280  1.00  0.00           H
ATOM    875  CB  ILE A 641      41.090  34.320  66.000  1.00  0.00           C
ATOM    876  HB  ILE A 641      41.930  34.390  66.730  1.00  0.00           H
ATOM    877  CG2 ILE A 641      39.760  34.380  66.700  1.00  0.00           C
ATOM    878 HG21 ILE A 641      38.980  33.740  66.240  1.00  0.00           H
ATOM    879 HG22 ILE A 641      39.300  35.400  66.750  1.00  0.00           H
ATOM    880 HG23 ILE A 641      39.870  33.950  67.710  1.00  0.00           H
ATOM    881  CG1 ILE A 641      41.340  32.960  65.300  1.00  0.00           C
ATOM    882 HG11 ILE A 641      40.500  32.840  64.590  1.00  0.00           H
ATOM    883 HG12 ILE A 641      41.160  32.090  65.950  1.00  0.00           H
ATOM    884  CD  ILE A 641      42.690  32.780  64.660  1.00  0.00           C
ATOM    885  HD1 ILE A 641      42.900  31.740  64.360  1.00  0.00           H
ATOM    886  HD2 ILE A 641      43.540  33.090  65.290  1.00  0.00           H
ATOM    887  HD3 ILE A 641      42.680  33.370  63.710  1.00  0.00           H
ATOM    888  C   ILE A 641      40.030  35.630  64.090  1.00  0.00           C
ATOM    889  O   ILE A 641      39.850  35.180  62.950  1.00  0.00           O
ATOM    890  N   GLU A 642      39.110  36.500  64.490  1.00  0.00           N
ATOM    891  HN  GLU A 642      39.110  36.930  65.380  1.00  0.00           H
ATOM    892  CA  GLU A 642      38.110  36.990  63.580  1.00  0.00           C
ATOM    893  HA  GLU A 642      37.550  36.140  63.210  1.00  0.00           H
ATOM    894  CB  GLU A 642      37.170  37.890  64.460  1.00  0.00           C
ATOM    895  HB1 GLU A 642      36.610  38.680  63.920  1.00  0.00           H
ATOM    896  HB2 GLU A 642      37.780  38.470  65.180  1.00  0.00           H
ATOM    897  CG  GLU A 642      36.140  37.050  65.230  1.00  0.00           C
ATOM    898  HG1 GLU A 642      36.670  36.310  65.880  1.00  0.00           H
ATOM    899  HG2 GLU A 642      35.360  36.560  64.620  1.00  0.00           H
ATOM    900  CD  GLU A 642      35.450  37.880  66.300  1.00  0.00           C
ATOM    901  OE1 GLU A 642      34.220  37.650  66.390  1.00  0.00           O
ATOM    902  OE2 GLU A 642      36.030  38.730  66.880  1.00  0.00           O
ATOM    903  C   GLU A 642      38.650  37.770  62.420  1.00  0.00           C
ATOM    904  O   GLU A 642      38.230  37.530  61.300  1.00  0.00           O
ATOM    905  N   SER A 643      39.680  38.640  62.600  1.00  0.00           N
ATOM    906  HN  SER A 643      40.020  38.720  63.530  1.00  0.00           H
ATOM    907  CA  SER A 643      40.350  39.350  61.500  1.00  0.00           C
ATOM    908  HA  SER A 643      39.550  39.770  60.920  1.00  0.00           H
ATOM    909  CB  SER A 643      41.270  40.520  62.060  1.00  0.00           C
ATOM    910  HB1 SER A 643      42.010  40.130  62.800  1.00  0.00           H
ATOM    911  HB2 SER A 643      40.710  41.290  62.630  1.00  0.00           H
ATOM    912  OG  SER A 643      41.800  41.280  60.980  1.00  0.00           O
ATOM    913  HG1 SER A 643      42.660  41.600  61.260  1.00  0.00           H
ATOM    914  C   SER A 643      41.050  38.440  60.570  1.00  0.00           C
ATOM    915  O   SER A 643      40.850  38.510  59.350  1.00  0.00           O
ATOM    916  N   LEU A 644      41.750  37.400  61.050  1.00  0.00           N
ATOM    917  HN  LEU A 644      41.890  37.290  62.030  1.00  0.00           H
ATOM    918  CA  LEU A 644      42.270  36.340  60.190  1.00  0.00           C
ATOM    919  HA  LEU A 644      42.950  36.720  59.450  1.00  0.00           H
ATOM    920  CB  LEU A 644      43.120  35.280  61.010  1.00  0.00           C
ATOM    921  HB1 LEU A 644      43.420  34.360  60.470  1.00  0.00           H
ATOM    922  HB2 LEU A 644      42.470  35.010  61.860  1.00  0.00           H
ATOM    923  CG  LEU A 644      44.420  35.910  61.550  1.00  0.00           C
ATOM    924  HG  LEU A 644      44.370  37.000  61.770  1.00  0.00           H
ATOM    925  CD1 LEU A 644      44.930  35.260  62.870  1.00  0.00           C
ATOM    926 HD11 LEU A 644      45.900  35.650  63.220  1.00  0.00           H
ATOM    927 HD12 LEU A 644      45.030  34.170  62.620  1.00  0.00           H
ATOM    928 HD13 LEU A 644      44.140  35.340  63.650  1.00  0.00           H
ATOM    929  CD2 LEU A 644      45.520  35.720  60.450  1.00  0.00           C
ATOM    930 HD21 LEU A 644      45.670  34.680  60.090  1.00  0.00           H
ATOM    931 HD22 LEU A 644      46.490  36.050  60.890  1.00  0.00           H
ATOM    932 HD23 LEU A 644      45.560  36.340  59.530  1.00  0.00           H
ATOM    933  C   LEU A 644      41.240  35.590  59.390  1.00  0.00           C
ATOM    934  O   LEU A 644      41.350  35.400  58.180  1.00  0.00           O
ATOM    935  N   PHE A 645      40.230  35.090  60.080  1.00  0.00           N
ATOM    936  HN  PHE A 645      40.190  35.030  61.080  1.00  0.00           H
ATOM    937  CA  PHE A 645      39.270  34.230  59.380  1.00  0.00           C
ATOM    938  HA  PHE A 645      39.760  33.630  58.620  1.00  0.00           H
ATOM    939  CB  PHE A 645      38.520  33.270  60.220  1.00  0.00           C
ATOM    940  HB1 PHE A 645      37.590  32.810  59.830  1.00  0.00           H
ATOM    941  HB2 PHE A 645      38.280  33.810  61.170  1.00  0.00           H
ATOM    942  CG  PHE A 645      39.420  32.070  60.620  1.00  0.00           C
ATOM    943  CD1 PHE A 645      39.570  31.750  61.970  1.00  0.00           C
ATOM    944  HD1 PHE A 645      39.010  32.350  62.670  1.00  0.00           H
ATOM    945  CE1 PHE A 645      40.410  30.730  62.440  1.00  0.00           C
ATOM    946  HE1 PHE A 645      40.620  30.560  63.480  1.00  0.00           H
ATOM    947  CZ  PHE A 645      41.070  29.950  61.450  1.00  0.00           C
ATOM    948  HZ  PHE A 645      41.700  29.140  61.770  1.00  0.00           H
ATOM    949  CD2 PHE A 645      39.970  31.200  59.700  1.00  0.00           C
ATOM    950  HD2 PHE A 645      39.780  31.350  58.650  1.00  0.00           H
ATOM    951  CE2 PHE A 645      40.760  30.080  60.090  1.00  0.00           C
ATOM    952  HE2 PHE A 645      41.140  29.400  59.350  1.00  0.00           H
ATOM    953  C   PHE A 645      38.410  35.030  58.430  1.00  0.00           C
ATOM    954  O   PHE A 645      37.950  34.550  57.390  1.00  0.00           O
ATOM    955  N   GLY A 646      38.300  36.390  58.590  1.00  0.00           N
ATOM    956  HN  GLY A 646      38.680  36.890  59.360  1.00  0.00           H
ATOM    957  CA  GLY A 646      37.550  37.180  57.630  1.00  0.00           C
ATOM    958  HA1 GLY A 646      37.280  38.110  58.100  1.00  0.00           H
ATOM    959  HA2 GLY A 646      36.720  36.600  57.260  1.00  0.00           H
ATOM    960  C   GLY A 646      38.420  37.430  56.490  1.00  0.00           C
ATOM    961  O   GLY A 646      37.900  37.440  55.380  1.00  0.00           O
ATOM    962  N   ALA A 647      39.770  37.680  56.620  1.00  0.00           N
ATOM    963  HN  ALA A 647      40.220  37.700  57.510  1.00  0.00           H
ATOM    964  CA  ALA A 647      40.690  37.830  55.550  1.00  0.00           C
ATOM    965  HA  ALA A 647      40.370  38.710  55.010  1.00  0.00           H
ATOM    966  CB  ALA A 647      42.100  38.110  56.070  1.00  0.00           C
ATOM    967  HB1 ALA A 647      42.560  37.170  56.450  1.00  0.00           H
ATOM    968  HB2 ALA A 647      42.080  38.790  56.960  1.00  0.00           H
ATOM    969  HB3 ALA A 647      42.710  38.640  55.300  1.00  0.00           H
ATOM    970  C   ALA A 647      40.810  36.630  54.700  1.00  0.00           C
ATOM    971  O   ALA A 647      40.820  36.610  53.450  1.00  0.00           O
ATOM    972  N   SER A 648      40.870  35.380  55.330  1.00  0.00           N
ATOM    973  HN  SER A 648      40.930  35.420  56.320  1.00  0.00           H
ATOM    974  CA  SER A 648      40.880  34.120  54.610  1.00  0.00           C
ATOM    975  HA  SER A 648      41.670  34.110  53.870  1.00  0.00           H
ATOM    976  CB  SER A 648      41.070  32.870  55.580  1.00  0.00           C
ATOM    977  HB1 SER A 648      40.130  32.690  56.170  1.00  0.00           H
ATOM    978  HB2 SER A 648      41.820  33.090  56.360  1.00  0.00           H
ATOM    979  OG  SER A 648      41.230  31.590  54.940  1.00  0.00           O
ATOM    980  HG1 SER A 648      42.030  31.600  54.430  1.00  0.00           H
ATOM    981  C   SER A 648      39.620  33.960  53.840  1.00  0.00           C
ATOM    982  O   SER A 648      39.740  33.860  52.600  1.00  0.00           O
ATOM    983  N   LEU A 649      38.440  34.030  54.480  1.00  0.00           N
ATOM    984  HN  LEU A 649      38.360  34.060  55.480  1.00  0.00           H
ATOM    985  CA  LEU A 649      37.210  33.790  53.820  1.00  0.00           C
ATOM    986  HA  LEU A 649      37.410  32.800  53.410  1.00  0.00           H
ATOM    987  CB  LEU A 649      36.060  33.870  54.910  1.00  0.00           C
ATOM    988  HB1 LEU A 649      36.180  34.870  55.380  1.00  0.00           H
ATOM    989  HB2 LEU A 649      36.370  33.030  55.570  1.00  0.00           H
ATOM    990  CG  LEU A 649      34.570  33.560  54.450  1.00  0.00           C
ATOM    991  HG  LEU A 649      34.330  34.360  53.730  1.00  0.00           H
ATOM    992  CD1 LEU A 649      34.420  32.170  53.680  1.00  0.00           C
ATOM    993 HD11 LEU A 649      34.580  31.250  54.280  1.00  0.00           H
ATOM    994 HD12 LEU A 649      35.050  32.190  52.750  1.00  0.00           H
ATOM    995 HD13 LEU A 649      33.350  32.080  53.370  1.00  0.00           H
ATOM    996  CD2 LEU A 649      33.520  33.660  55.640  1.00  0.00           C
ATOM    997 HD21 LEU A 649      32.570  33.260  55.230  1.00  0.00           H
ATOM    998 HD22 LEU A 649      33.320  34.670  56.050  1.00  0.00           H
ATOM    999 HD23 LEU A 649      33.910  33.010  56.450  1.00  0.00           H
ATOM   1000  C   LEU A 649      36.880  34.640  52.610  1.00  0.00           C
ATOM   1001  O   LEU A 649      36.440  34.170  51.550  1.00  0.00           O
ATOM   1002  N   THR A 650      37.090  35.960  52.830  1.00  0.00           N
ATOM   1003  HN  THR A 650      37.290  36.260  53.760  1.00  0.00           H
ATOM   1004  CA  THR A 650      36.940  37.030  51.780  1.00  0.00           C
ATOM   1005  HA  THR A 650      35.930  36.850  51.470  1.00  0.00           H
ATOM   1006  CB  THR A 650      37.010  38.500  52.320  1.00  0.00           C
ATOM   1007  HB  THR A 650      36.920  39.160  51.430  1.00  0.00           H
ATOM   1008  OG1 THR A 650      38.210  38.790  53.040  1.00  0.00           O
ATOM   1009  HG1 THR A 650      38.070  38.460  53.920  1.00  0.00           H
ATOM   1010  CG2 THR A 650      35.930  38.840  53.300  1.00  0.00           C
ATOM   1011 HG21 THR A 650      36.050  38.230  54.220  1.00  0.00           H
ATOM   1012 HG22 THR A 650      34.890  38.660  52.940  1.00  0.00           H
ATOM   1013 HG23 THR A 650      35.960  39.880  53.700  1.00  0.00           H
ATOM   1014  C   THR A 650      37.940  36.820  50.650  1.00  0.00           C
ATOM   1015  O   THR A 650      37.590  37.000  49.480  1.00  0.00           O
ATOM   1016  N   GLY A 651      39.190  36.390  50.920  1.00  0.00           N
ATOM   1017  HN  GLY A 651      39.420  36.230  51.870  1.00  0.00           H
ATOM   1018  CA  GLY A 651      40.360  36.190  50.030  1.00  0.00           C
ATOM   1019  HA1 GLY A 651      41.180  36.040  50.720  1.00  0.00           H
ATOM   1020  HA2 GLY A 651      40.350  37.070  49.420  1.00  0.00           H
ATOM   1021  C   GLY A 651      40.390  35.020  49.110  1.00  0.00           C
ATOM   1022  O   GLY A 651      40.570  35.240  47.910  1.00  0.00           O
ATOM   1023  N   ILE A 652      40.060  33.760  49.610  1.00  0.00           N
ATOM   1024  HN  ILE A 652      39.800  33.700  50.570  1.00  0.00           H
ATOM   1025  CA  ILE A 652      39.770  32.550  48.860  1.00  0.00           C
ATOM   1026  HA  ILE A 652      40.690  32.210  48.420  1.00  0.00           H
ATOM   1027  CB  ILE A 652      39.520  31.420  49.830  1.00  0.00           C
ATOM   1028  HB  ILE A 652      38.620  31.730  50.400  1.00  0.00           H
ATOM   1029  CG2 ILE A 652      39.180  30.170  49.090  1.00  0.00           C
ATOM   1030 HG21 ILE A 652      39.170  29.350  49.840  1.00  0.00           H
ATOM   1031 HG22 ILE A 652      40.090  29.980  48.480  1.00  0.00           H
ATOM   1032 HG23 ILE A 652      38.250  30.210  48.490  1.00  0.00           H
ATOM   1033  CG1 ILE A 652      40.810  31.310  50.660  1.00  0.00           C
ATOM   1034 HG11 ILE A 652      41.190  32.240  51.100  1.00  0.00           H
ATOM   1035 HG12 ILE A 652      41.570  30.950  49.920  1.00  0.00           H
ATOM   1036  CD  ILE A 652      40.620  30.230  51.800  1.00  0.00           C
ATOM   1037  HD1 ILE A 652      41.690  30.070  52.090  1.00  0.00           H
ATOM   1038  HD2 ILE A 652      40.320  29.250  51.390  1.00  0.00           H
ATOM   1039  HD3 ILE A 652      39.900  30.420  52.610  1.00  0.00           H
ATOM   1040  C   ILE A 652      38.660  32.610  47.840  1.00  0.00           C
ATOM   1041  O   ILE A 652      38.830  32.170  46.700  1.00  0.00           O
ATOM   1042  N   ALA A 653      37.560  33.220  48.250  1.00  0.00           N
ATOM   1043  HN  ALA A 653      37.410  33.320  49.240  1.00  0.00           H
ATOM   1044  CA  ALA A 653      36.410  33.470  47.510  1.00  0.00           C
ATOM   1045  HA  ALA A 653      36.090  32.530  47.070  1.00  0.00           H
ATOM   1046  CB  ALA A 653      35.380  34.020  48.460  1.00  0.00           C
ATOM   1047  HB1 ALA A 653      35.760  34.900  49.020  1.00  0.00           H
ATOM   1048  HB2 ALA A 653      35.080  33.280  49.240  1.00  0.00           H
ATOM   1049  HB3 ALA A 653      34.470  34.250  47.850  1.00  0.00           H
ATOM   1050  C   ALA A 653      36.640  34.440  46.320  1.00  0.00           C
ATOM   1051  O   ALA A 653      36.330  34.110  45.190  1.00  0.00           O
ATOM   1052  N   TYR A 654      37.270  35.590  46.620  1.00  0.00           N
ATOM   1053  HN  TYR A 654      37.500  35.850  47.550  1.00  0.00           H
ATOM   1054  CA  TYR A 654      37.860  36.400  45.560  1.00  0.00           C
ATOM   1055  HA  TYR A 654      37.040  36.790  44.970  1.00  0.00           H
ATOM   1056  CB  TYR A 654      38.520  37.720  46.120  1.00  0.00           C
ATOM   1057  HB1 TYR A 654      39.400  37.470  46.760  1.00  0.00           H
ATOM   1058  HB2 TYR A 654      37.790  38.100  46.870  1.00  0.00           H
ATOM   1059  CG  TYR A 654      38.750  38.780  45.120  1.00  0.00           C
ATOM   1060  CD1 TYR A 654      39.990  38.850  44.490  1.00  0.00           C
ATOM   1061  HD1 TYR A 654      40.690  38.060  44.700  1.00  0.00           H
ATOM   1062  CE1 TYR A 654      40.360  39.860  43.560  1.00  0.00           C
ATOM   1063  HE1 TYR A 654      41.380  39.890  43.180  1.00  0.00           H
ATOM   1064  CZ  TYR A 654      39.440  40.870  43.350  1.00  0.00           C
ATOM   1065  OH  TYR A 654      39.750  42.020  42.470  1.00  0.00           O
ATOM   1066  HH  TYR A 654      40.700  42.070  42.580  1.00  0.00           H
ATOM   1067  CD2 TYR A 654      37.820  39.760  44.760  1.00  0.00           C
ATOM   1068  HD2 TYR A 654      36.880  39.700  45.290  1.00  0.00           H
ATOM   1069  CE2 TYR A 654      38.180  40.810  43.930  1.00  0.00           C
ATOM   1070  HE2 TYR A 654      37.510  41.650  43.830  1.00  0.00           H
ATOM   1071  C   TYR A 654      38.820  35.690  44.600  1.00  0.00           C
ATOM   1072  O   TYR A 654      38.500  35.600  43.400  1.00  0.00           O
ATOM   1073  N   SER A 655      39.910  35.080  45.040  1.00  0.00           N
ATOM   1074  HN  SER A 655      40.000  35.130  46.030  1.00  0.00           H
ATOM   1075  CA  SER A 655      40.870  34.360  44.180  1.00  0.00           C
ATOM   1076  HA  SER A 655      41.250  35.010  43.410  1.00  0.00           H
ATOM   1077  CB  SER A 655      42.040  33.720  45.010  1.00  0.00           C
ATOM   1078  HB1 SER A 655      42.810  33.220  44.400  1.00  0.00           H
ATOM   1079  HB2 SER A 655      41.720  32.990  45.780  1.00  0.00           H
ATOM   1080  OG  SER A 655      42.640  34.770  45.670  1.00  0.00           O
ATOM   1081  HG1 SER A 655      42.140  34.970  46.460  1.00  0.00           H
ATOM   1082  C   SER A 655      40.210  33.170  43.430  1.00  0.00           C
ATOM   1083  O   SER A 655      40.670  32.780  42.350  1.00  0.00           O
ATOM   1084  N   LEU A 656      39.190  32.430  43.860  1.00  0.00           N
ATOM   1085  HN  LEU A 656      38.630  32.590  44.680  1.00  0.00           H
ATOM   1086  CA  LEU A 656      38.470  31.560  42.920  1.00  0.00           C
ATOM   1087  HA  LEU A 656      39.100  30.880  42.360  1.00  0.00           H
ATOM   1088  CB  LEU A 656      37.600  30.560  43.830  1.00  0.00           C
ATOM   1089  HB1 LEU A 656      36.950  29.990  43.130  1.00  0.00           H
ATOM   1090  HB2 LEU A 656      37.000  31.120  44.590  1.00  0.00           H
ATOM   1091  CG  LEU A 656      38.390  29.500  44.710  1.00  0.00           C
ATOM   1092  HG  LEU A 656      39.080  30.070  45.360  1.00  0.00           H
ATOM   1093  CD1 LEU A 656      37.490  28.660  45.660  1.00  0.00           C
ATOM   1094 HD11 LEU A 656      36.880  29.320  46.320  1.00  0.00           H
ATOM   1095 HD12 LEU A 656      38.070  27.870  46.170  1.00  0.00           H
ATOM   1096 HD13 LEU A 656      36.780  28.130  44.990  1.00  0.00           H
ATOM   1097  CD2 LEU A 656      39.180  28.490  43.850  1.00  0.00           C
ATOM   1098 HD21 LEU A 656      39.770  29.110  43.130  1.00  0.00           H
ATOM   1099 HD22 LEU A 656      38.430  27.860  43.340  1.00  0.00           H
ATOM   1100 HD23 LEU A 656      39.720  27.850  44.590  1.00  0.00           H
ATOM   1101  C   LEU A 656      37.480  32.230  41.900  1.00  0.00           C
ATOM   1102  O   LEU A 656      37.630  32.090  40.630  1.00  0.00           O
ATOM   1103  N   PHE A 657      36.490  33.020  42.390  1.00  0.00           N
ATOM   1104  HN  PHE A 657      36.410  33.260  43.350  1.00  0.00           H
ATOM   1105  CA  PHE A 657      35.330  33.330  41.650  1.00  0.00           C
ATOM   1106  HA  PHE A 657      35.170  32.590  40.880  1.00  0.00           H
ATOM   1107  CB  PHE A 657      34.080  33.270  42.550  1.00  0.00           C
ATOM   1108  HB1 PHE A 657      33.090  33.330  42.040  1.00  0.00           H
ATOM   1109  HB2 PHE A 657      34.140  34.130  43.250  1.00  0.00           H
ATOM   1110  CG  PHE A 657      34.000  32.150  43.420  1.00  0.00           C
ATOM   1111  CD1 PHE A 657      33.860  32.280  44.810  1.00  0.00           C
ATOM   1112  HD1 PHE A 657      33.930  33.290  45.210  1.00  0.00           H
ATOM   1113  CE1 PHE A 657      33.750  31.150  45.590  1.00  0.00           C
ATOM   1114  HE1 PHE A 657      33.500  31.250  46.640  1.00  0.00           H
ATOM   1115  CZ  PHE A 657      33.860  29.890  45.020  1.00  0.00           C
ATOM   1116  HZ  PHE A 657      33.740  28.990  45.600  1.00  0.00           H
ATOM   1117  CD2 PHE A 657      34.230  30.870  42.850  1.00  0.00           C
ATOM   1118  HD2 PHE A 657      34.440  30.820  41.790  1.00  0.00           H
ATOM   1119  CE2 PHE A 657      34.160  29.750  43.670  1.00  0.00           C
ATOM   1120  HE2 PHE A 657      34.260  28.750  43.280  1.00  0.00           H
ATOM   1121  C   PHE A 657      35.400  34.830  41.170  1.00  0.00           C
ATOM   1122  O   PHE A 657      34.490  35.390  40.590  1.00  0.00           O
ATOM   1123  N   ALA A 658      36.550  35.520  41.500  1.00  0.00           N
ATOM   1124  HN  ALA A 658      37.210  35.110  42.140  1.00  0.00           H
ATOM   1125  CA  ALA A 658      36.810  36.780  40.840  1.00  0.00           C
ATOM   1126  HA  ALA A 658      35.970  37.440  40.740  1.00  0.00           H
ATOM   1127  CB  ALA A 658      37.810  37.760  41.580  1.00  0.00           C
ATOM   1128  HB1 ALA A 658      38.830  37.360  41.410  1.00  0.00           H
ATOM   1129  HB2 ALA A 658      37.550  37.650  42.650  1.00  0.00           H
ATOM   1130  HB3 ALA A 658      37.700  38.830  41.280  1.00  0.00           H
ATOM   1131  C   ALA A 658      37.360  36.540  39.480  1.00  0.00           C
ATOM   1132  O   ALA A 658      37.800  35.470  39.050  1.00  0.00           O
ATOM   1133  N   GLY A 659      37.490  37.630  38.690  1.00  0.00           N
ATOM   1134  HN  GLY A 659      37.340  38.550  39.030  1.00  0.00           H
ATOM   1135  CA  GLY A 659      38.070  37.700  37.370  1.00  0.00           C
ATOM   1136  HA1 GLY A 659      37.980  38.690  36.950  1.00  0.00           H
ATOM   1137  HA2 GLY A 659      37.520  37.040  36.720  1.00  0.00           H
ATOM   1138  C   GLY A 659      39.580  37.440  37.340  1.00  0.00           C
ATOM   1139  O   GLY A 659      40.090  36.740  36.500  1.00  0.00           O
ATOM   1140  N   GLN A 660      40.360  38.010  38.300  1.00  0.00           N
ATOM   1141  HN  GLN A 660      39.860  38.260  39.120  1.00  0.00           H
ATOM   1142  CA  GLN A 660      41.780  37.810  38.300  1.00  0.00           C
ATOM   1143  HA  GLN A 660      41.960  36.870  37.780  1.00  0.00           H
ATOM   1144  CB  GLN A 660      42.440  38.920  37.360  1.00  0.00           C
ATOM   1145  HB1 GLN A 660      42.480  38.450  36.360  1.00  0.00           H
ATOM   1146  HB2 GLN A 660      43.480  38.950  37.750  1.00  0.00           H
ATOM   1147  CG  GLN A 660      41.850  40.320  37.360  1.00  0.00           C
ATOM   1148  HG1 GLN A 660      40.840  40.420  36.920  1.00  0.00           H
ATOM   1149  HG2 GLN A 660      42.530  40.930  36.710  1.00  0.00           H
ATOM   1150  CD  GLN A 660      42.040  40.890  38.730  1.00  0.00           C
ATOM   1151  OE1 GLN A 660      43.120  40.670  39.330  1.00  0.00           O
ATOM   1152  NE2 GLN A 660      41.010  41.440  39.350  1.00  0.00           N
ATOM   1153 HE21 GLN A 660      41.120  41.860  40.250  1.00  0.00           H
ATOM   1154 HE22 GLN A 660      40.110  41.270  38.940  1.00  0.00           H
ATOM   1155  C   GLN A 660      42.320  37.600  39.700  1.00  0.00           C
ATOM   1156  O   GLN A 660      41.790  38.140  40.680  1.00  0.00           O
ATOM   1157  N   PRO A 661      43.220  36.620  39.900  1.00  0.00           N
ATOM   1158  CD  PRO A 661      43.730  35.630  38.940  1.00  0.00           C
ATOM   1159  HD1 PRO A 661      44.030  36.010  37.940  1.00  0.00           H
ATOM   1160  HD2 PRO A 661      42.970  34.870  38.670  1.00  0.00           H
ATOM   1161  CA  PRO A 661      43.880  36.370  41.160  1.00  0.00           C
ATOM   1162  HA  PRO A 661      43.190  36.550  41.970  1.00  0.00           H
ATOM   1163  CB  PRO A 661      44.360  34.930  41.180  1.00  0.00           C
ATOM   1164  HB1 PRO A 661      43.510  34.270  41.460  1.00  0.00           H
ATOM   1165  HB2 PRO A 661      45.240  34.690  41.810  1.00  0.00           H
ATOM   1166  CG  PRO A 661      44.740  34.740  39.700  1.00  0.00           C
ATOM   1167  HG1 PRO A 661      45.790  35.030  39.480  1.00  0.00           H
ATOM   1168  HG2 PRO A 661      44.640  33.670  39.400  1.00  0.00           H
ATOM   1169  C   PRO A 661      45.120  37.270  41.360  1.00  0.00           C
ATOM   1170  O   PRO A 661      45.980  36.920  42.220  1.00  0.00           O
ATOM   1171  N   LEU A 662      45.230  38.400  40.670  1.00  0.00           N
ATOM   1172  HN  LEU A 662      44.570  38.830  40.070  1.00  0.00           H
ATOM   1173  CA  LEU A 662      46.410  39.270  40.870  1.00  0.00           C
ATOM   1174  HA  LEU A 662      47.290  38.760  41.240  1.00  0.00           H
ATOM   1175  CB  LEU A 662      46.770  39.830  39.450  1.00  0.00           C
ATOM   1176  HB1 LEU A 662      47.760  40.330  39.590  1.00  0.00           H
ATOM   1177  HB2 LEU A 662      45.920  40.520  39.250  1.00  0.00           H
ATOM   1178  CG  LEU A 662      46.790  38.780  38.340  1.00  0.00           C
ATOM   1179  HG  LEU A 662      45.740  38.420  38.290  1.00  0.00           H
ATOM   1180  CD1 LEU A 662      47.050  39.480  36.970  1.00  0.00           C
ATOM   1181 HD11 LEU A 662      46.490  40.440  36.960  1.00  0.00           H
ATOM   1182 HD12 LEU A 662      46.970  38.790  36.110  1.00  0.00           H
ATOM   1183 HD13 LEU A 662      48.120  39.780  36.910  1.00  0.00           H
ATOM   1184  CD2 LEU A 662      47.770  37.670  38.650  1.00  0.00           C
ATOM   1185 HD21 LEU A 662      48.800  38.020  38.880  1.00  0.00           H
ATOM   1186 HD22 LEU A 662      47.950  37.010  37.760  1.00  0.00           H
ATOM   1187 HD23 LEU A 662      47.440  37.070  39.530  1.00  0.00           H
ATOM   1188  C   LEU A 662      46.330  40.440  41.920  1.00  0.00           C
ATOM   1189  O   LEU A 662      47.360  40.840  42.460  1.00  0.00           O
ATOM   1190  N   THR A 663      45.100  40.860  42.330  1.00  0.00           N
ATOM   1191  HN  THR A 663      44.270  40.570  41.880  1.00  0.00           H
ATOM   1192  CA  THR A 663      44.880  41.970  43.210  1.00  0.00           C
ATOM   1193  HA  THR A 663      45.760  42.600  43.260  1.00  0.00           H
ATOM   1194  CB  THR A 663      43.640  42.790  42.890  1.00  0.00           C
ATOM   1195  HB  THR A 663      43.490  43.640  43.580  1.00  0.00           H
ATOM   1196  OG1 THR A 663      42.510  42.010  42.680  1.00  0.00           O
ATOM   1197  HG1 THR A 663      42.520  41.450  43.460  1.00  0.00           H
ATOM   1198  CG2 THR A 663      43.870  43.500  41.550  1.00  0.00           C
ATOM   1199 HG21 THR A 663      44.700  44.230  41.670  1.00  0.00           H
ATOM   1200 HG22 THR A 663      43.000  44.070  41.160  1.00  0.00           H
ATOM   1201 HG23 THR A 663      44.140  42.640  40.900  1.00  0.00           H
ATOM   1202  C   THR A 663      44.730  41.410  44.630  1.00  0.00           C
ATOM   1203  O   THR A 663      43.740  40.770  44.980  1.00  0.00           O
ATOM   1204  N   ILE A 664      45.640  41.680  45.480  1.00  0.00           N
ATOM   1205  HN  ILE A 664      46.320  42.330  45.130  1.00  0.00           H
ATOM   1206  CA  ILE A 664      45.760  41.140  46.850  1.00  0.00           C
ATOM   1207  HA  ILE A 664      45.390  40.130  46.850  1.00  0.00           H
ATOM   1208  CB  ILE A 664      47.240  40.990  47.420  1.00  0.00           C
ATOM   1209  HB  ILE A 664      47.640  42.020  47.290  1.00  0.00           H
ATOM   1210  CG2 ILE A 664      47.290  40.510  48.890  1.00  0.00           C
ATOM   1211 HG21 ILE A 664      48.340  40.410  49.210  1.00  0.00           H
ATOM   1212 HG22 ILE A 664      46.750  39.550  48.900  1.00  0.00           H
ATOM   1213 HG23 ILE A 664      46.740  41.120  49.650  1.00  0.00           H
ATOM   1214  CG1 ILE A 664      48.080  40.040  46.490  1.00  0.00           C
ATOM   1215 HG11 ILE A 664      49.090  39.960  46.940  1.00  0.00           H
ATOM   1216 HG12 ILE A 664      48.280  40.500  45.490  1.00  0.00           H
ATOM   1217  CD  ILE A 664      47.440  38.600  46.330  1.00  0.00           C
ATOM   1218  HD1 ILE A 664      48.280  37.880  46.190  1.00  0.00           H
ATOM   1219  HD2 ILE A 664      46.730  38.500  45.490  1.00  0.00           H
ATOM   1220  HD3 ILE A 664      47.010  38.210  47.270  1.00  0.00           H
ATOM   1221  C   ILE A 664      44.870  42.000  47.720  1.00  0.00           C
ATOM   1222  O   ILE A 664      44.990  43.240  47.810  1.00  0.00           O
ATOM   1223  N   LEU A 665      43.860  41.410  48.410  1.00  0.00           N
ATOM   1224  HN  LEU A 665      43.680  40.440  48.240  1.00  0.00           H
ATOM   1225  CA  LEU A 665      43.080  41.960  49.460  1.00  0.00           C
ATOM   1226  HA  LEU A 665      42.660  42.880  49.060  1.00  0.00           H
ATOM   1227  CB  LEU A 665      41.860  41.060  49.850  1.00  0.00           C
ATOM   1228  HB1 LEU A 665      41.220  41.540  50.620  1.00  0.00           H
ATOM   1229  HB2 LEU A 665      42.190  40.100  50.280  1.00  0.00           H
ATOM   1230  CG  LEU A 665      40.850  40.730  48.680  1.00  0.00           C
ATOM   1231  HG  LEU A 665      41.290  39.900  48.070  1.00  0.00           H
ATOM   1232  CD1 LEU A 665      39.570  40.030  49.300  1.00  0.00           C
ATOM   1233 HD11 LEU A 665      39.870  39.130  49.890  1.00  0.00           H
ATOM   1234 HD12 LEU A 665      38.980  39.690  48.420  1.00  0.00           H
ATOM   1235 HD13 LEU A 665      39.100  40.800  49.930  1.00  0.00           H
ATOM   1236  CD2 LEU A 665      40.460  41.980  47.820  1.00  0.00           C
ATOM   1237 HD21 LEU A 665      41.390  42.500  47.490  1.00  0.00           H
ATOM   1238 HD22 LEU A 665      39.830  42.640  48.440  1.00  0.00           H
ATOM   1239 HD23 LEU A 665      39.830  41.710  46.940  1.00  0.00           H
ATOM   1240  C   LEU A 665      43.720  42.370  50.810  1.00  0.00           C
ATOM   1241  O   LEU A 665      44.780  41.890  51.200  1.00  0.00           O
ATOM   1242  N   GLY A 666      43.200  43.420  51.490  1.00  0.00           N
ATOM   1243  HN  GLY A 666      42.470  43.940  51.060  1.00  0.00           H
ATOM   1244  CA  GLY A 666      43.720  43.820  52.760  1.00  0.00           C
ATOM   1245  HA1 GLY A 666      44.640  44.360  52.550  1.00  0.00           H
ATOM   1246  HA2 GLY A 666      43.820  42.970  53.420  1.00  0.00           H
ATOM   1247  C   GLY A 666      42.950  44.800  53.550  1.00  0.00           C
ATOM   1248  O   GLY A 666      41.760  45.000  53.280  1.00  0.00           O
ATOM   1249  N   SER A 667      43.540  45.220  54.710  1.00  0.00           N
ATOM   1250  HN  SER A 667      44.510  45.100  54.890  1.00  0.00           H
ATOM   1251  CA  SER A 667      43.020  46.110  55.750  1.00  0.00           C
ATOM   1252  HA  SER A 667      42.070  45.640  55.950  1.00  0.00           H
ATOM   1253  CB  SER A 667      43.920  46.170  57.060  1.00  0.00           C
ATOM   1254  HB1 SER A 667      43.910  45.160  57.530  1.00  0.00           H
ATOM   1255  HB2 SER A 667      43.340  46.840  57.730  1.00  0.00           H
ATOM   1256  OG  SER A 667      45.240  46.780  56.910  1.00  0.00           O
ATOM   1257  HG1 SER A 667      45.640  46.220  56.240  1.00  0.00           H
ATOM   1258  C   SER A 667      42.840  47.530  55.210  1.00  0.00           C
ATOM   1259  O   SER A 667      43.550  48.040  54.390  1.00  0.00           O
ATOM   1260  N   THR A 668      41.770  48.250  55.560  1.00  0.00           N
ATOM   1261  HN  THR A 668      41.170  47.790  56.200  1.00  0.00           H
ATOM   1262  CA  THR A 668      41.410  49.570  55.030  1.00  0.00           C
ATOM   1263  HA  THR A 668      42.310  50.060  54.670  1.00  0.00           H
ATOM   1264  CB  THR A 668      40.200  49.450  53.980  1.00  0.00           C
ATOM   1265  HB  THR A 668      40.660  49.290  52.980  1.00  0.00           H
ATOM   1266  OG1 THR A 668      39.290  50.590  53.900  1.00  0.00           O
ATOM   1267  HG1 THR A 668      38.810  50.500  53.080  1.00  0.00           H
ATOM   1268  CG2 THR A 668      39.400  48.200  54.110  1.00  0.00           C
ATOM   1269 HG21 THR A 668      38.540  48.220  53.400  1.00  0.00           H
ATOM   1270 HG22 THR A 668      38.910  48.050  55.100  1.00  0.00           H
ATOM   1271 HG23 THR A 668      39.930  47.250  53.900  1.00  0.00           H
ATOM   1272  C   THR A 668      41.020  50.460  56.170  1.00  0.00           C
ATOM   1273  O   THR A 668      40.200  50.130  57.030  1.00  0.00           O
ATOM   1274  N   GLY A 669      41.610  51.690  56.190  1.00  0.00           N
ATOM   1275  HN  GLY A 669      42.360  51.650  55.540  1.00  0.00           H
ATOM   1276  CA  GLY A 669      41.500  52.750  57.160  1.00  0.00           C
ATOM   1277  HA1 GLY A 669      42.180  53.510  56.790  1.00  0.00           H
ATOM   1278  HA2 GLY A 669      41.840  52.460  58.130  1.00  0.00           H
ATOM   1279  C   GLY A 669      40.240  53.610  57.300  1.00  0.00           C
ATOM   1280  O   GLY A 669      39.800  53.860  58.390  1.00  0.00           O
ATOM   1281  N   PRO A 670      39.640  53.980  56.190  1.00  0.00           N
ATOM   1282  CD  PRO A 670      40.400  54.350  55.080  1.00  0.00           C
ATOM   1283  HD1 PRO A 670      40.580  53.510  54.370  1.00  0.00           H
ATOM   1284  HD2 PRO A 670      41.390  54.710  55.390  1.00  0.00           H
ATOM   1285  CA  PRO A 670      38.350  54.650  56.300  1.00  0.00           C
ATOM   1286  HA  PRO A 670      38.530  55.520  56.910  1.00  0.00           H
ATOM   1287  CB  PRO A 670      38.120  54.930  54.820  1.00  0.00           C
ATOM   1288  HB1 PRO A 670      37.320  55.660  54.620  1.00  0.00           H
ATOM   1289  HB2 PRO A 670      37.870  54.000  54.270  1.00  0.00           H
ATOM   1290  CG  PRO A 670      39.570  55.330  54.370  1.00  0.00           C
ATOM   1291  HG1 PRO A 670      39.690  55.220  53.280  1.00  0.00           H
ATOM   1292  HG2 PRO A 670      39.830  56.360  54.720  1.00  0.00           H
ATOM   1293  C   PRO A 670      37.290  53.840  56.930  1.00  0.00           C
ATOM   1294  O   PRO A 670      36.530  54.360  57.730  1.00  0.00           O
ATOM   1295  N   VAL A 671      37.170  52.530  56.590  1.00  0.00           N
ATOM   1296  HN  VAL A 671      37.680  52.200  55.810  1.00  0.00           H
ATOM   1297  CA  VAL A 671      36.310  51.550  57.140  1.00  0.00           C
ATOM   1298  HA  VAL A 671      35.280  51.880  57.100  1.00  0.00           H
ATOM   1299  CB  VAL A 671      36.730  50.290  56.380  1.00  0.00           C
ATOM   1300  HB  VAL A 671      37.830  50.230  56.320  1.00  0.00           H
ATOM   1301  CG1 VAL A 671      36.300  48.930  57.040  1.00  0.00           C
ATOM   1302 HG11 VAL A 671      36.680  48.700  58.050  1.00  0.00           H
ATOM   1303 HG12 VAL A 671      36.510  48.080  56.360  1.00  0.00           H
ATOM   1304 HG13 VAL A 671      35.210  48.830  57.190  1.00  0.00           H
ATOM   1305  CG2 VAL A 671      36.090  50.400  54.970  1.00  0.00           C
ATOM   1306 HG21 VAL A 671      35.050  50.760  54.840  1.00  0.00           H
ATOM   1307 HG22 VAL A 671      36.070  49.360  54.600  1.00  0.00           H
ATOM   1308 HG23 VAL A 671      36.700  51.070  54.330  1.00  0.00           H
ATOM   1309  C   VAL A 671      36.410  51.410  58.650  1.00  0.00           C
ATOM   1310  O   VAL A 671      35.410  51.460  59.300  1.00  0.00           O
ATOM   1311  N   LEU A 672      37.640  51.280  59.200  1.00  0.00           N
ATOM   1312  HN  LEU A 672      38.410  51.130  58.580  1.00  0.00           H
ATOM   1313  CA  LEU A 672      37.900  51.310  60.670  1.00  0.00           C
ATOM   1314  HA  LEU A 672      37.330  50.470  61.040  1.00  0.00           H
ATOM   1315  CB  LEU A 672      39.360  50.950  60.900  1.00  0.00           C
ATOM   1316  HB1 LEU A 672      39.920  51.580  60.170  1.00  0.00           H
ATOM   1317  HB2 LEU A 672      39.400  49.900  60.570  1.00  0.00           H
ATOM   1318  CG  LEU A 672      39.880  50.980  62.380  1.00  0.00           C
ATOM   1319  HG  LEU A 672      38.950  50.820  62.960  1.00  0.00           H
ATOM   1320  CD1 LEU A 672      40.850  49.840  62.660  1.00  0.00           C
ATOM   1321 HD11 LEU A 672      40.890  49.670  63.760  1.00  0.00           H
ATOM   1322 HD12 LEU A 672      41.890  50.100  62.360  1.00  0.00           H
ATOM   1323 HD13 LEU A 672      40.480  48.920  62.180  1.00  0.00           H
ATOM   1324  CD2 LEU A 672      40.670  52.310  62.780  1.00  0.00           C
ATOM   1325 HD21 LEU A 672      41.250  52.040  63.680  1.00  0.00           H
ATOM   1326 HD22 LEU A 672      39.960  53.130  63.040  1.00  0.00           H
ATOM   1327 HD23 LEU A 672      41.240  52.580  61.860  1.00  0.00           H
ATOM   1328  C   LEU A 672      37.450  52.570  61.380  1.00  0.00           C
ATOM   1329  O   LEU A 672      36.730  52.530  62.360  1.00  0.00           O
ATOM   1330  N   VAL A 673      37.790  53.730  60.860  1.00  0.00           N
ATOM   1331  HN  VAL A 673      38.430  53.710  60.100  1.00  0.00           H
ATOM   1332  CA  VAL A 673      37.450  55.070  61.350  1.00  0.00           C
ATOM   1333  HA  VAL A 673      37.630  55.060  62.420  1.00  0.00           H
ATOM   1334  CB  VAL A 673      38.330  56.130  60.710  1.00  0.00           C
ATOM   1335  HB  VAL A 673      38.210  55.950  59.610  1.00  0.00           H
ATOM   1336  CG1 VAL A 673      37.650  57.460  60.980  1.00  0.00           C
ATOM   1337 HG11 VAL A 673      38.250  58.300  60.550  1.00  0.00           H
ATOM   1338 HG12 VAL A 673      37.490  57.660  62.070  1.00  0.00           H
ATOM   1339 HG13 VAL A 673      36.650  57.460  60.500  1.00  0.00           H
ATOM   1340  CG2 VAL A 673      39.780  56.120  61.240  1.00  0.00           C
ATOM   1341 HG21 VAL A 673      40.380  55.270  60.850  1.00  0.00           H
ATOM   1342 HG22 VAL A 673      39.860  56.140  62.340  1.00  0.00           H
ATOM   1343 HG23 VAL A 673      40.240  57.050  60.830  1.00  0.00           H
ATOM   1344  C   VAL A 673      35.910  55.240  61.350  1.00  0.00           C
ATOM   1345  O   VAL A 673      35.390  55.730  62.300  1.00  0.00           O
ATOM   1346  N   PHE A 674      35.190  54.690  60.330  1.00  0.00           N
ATOM   1347  HN  PHE A 674      35.730  54.380  59.550  1.00  0.00           H
ATOM   1348  CA  PHE A 674      33.820  54.740  60.290  1.00  0.00           C
ATOM   1349  HA  PHE A 674      33.420  55.730  60.400  1.00  0.00           H
ATOM   1350  CB  PHE A 674      33.360  54.110  58.950  1.00  0.00           C
ATOM   1351  HB1 PHE A 674      33.740  53.070  58.880  1.00  0.00           H
ATOM   1352  HB2 PHE A 674      33.730  54.720  58.090  1.00  0.00           H
ATOM   1353  CG  PHE A 674      31.750  54.020  58.790  1.00  0.00           C
ATOM   1354  CD1 PHE A 674      30.990  52.890  59.210  1.00  0.00           C
ATOM   1355  HD1 PHE A 674      31.490  52.130  59.790  1.00  0.00           H
ATOM   1356  CE1 PHE A 674      29.570  52.830  59.100  1.00  0.00           C
ATOM   1357  HE1 PHE A 674      29.000  51.970  59.430  1.00  0.00           H
ATOM   1358  CZ  PHE A 674      28.880  53.890  58.540  1.00  0.00           C
ATOM   1359  HZ  PHE A 674      27.810  53.920  58.420  1.00  0.00           H
ATOM   1360  CD2 PHE A 674      31.090  55.060  58.180  1.00  0.00           C
ATOM   1361  HD2 PHE A 674      31.700  55.880  57.830  1.00  0.00           H
ATOM   1362  CE2 PHE A 674      29.640  54.970  58.050  1.00  0.00           C
ATOM   1363  HE2 PHE A 674      29.110  55.850  57.720  1.00  0.00           H
ATOM   1364  C   PHE A 674      33.140  53.900  61.420  1.00  0.00           C
ATOM   1365  O   PHE A 674      32.160  54.320  62.130  1.00  0.00           O
ATOM   1366  N   GLU A 675      33.710  52.720  61.640  1.00  0.00           N
ATOM   1367  HN  GLU A 675      34.430  52.430  61.020  1.00  0.00           H
ATOM   1368  CA  GLU A 675      33.360  51.980  62.850  1.00  0.00           C
ATOM   1369  HA  GLU A 675      32.310  51.780  62.960  1.00  0.00           H
ATOM   1370  CB  GLU A 675      33.850  50.490  62.820  1.00  0.00           C
ATOM   1371  HB1 GLU A 675      33.700  49.990  63.810  1.00  0.00           H
ATOM   1372  HB2 GLU A 675      34.940  50.400  62.630  1.00  0.00           H
ATOM   1373  CG  GLU A 675      33.040  49.660  61.770  1.00  0.00           C
ATOM   1374  HG1 GLU A 675      33.440  49.810  60.740  1.00  0.00           H
ATOM   1375  HG2 GLU A 675      31.970  49.960  61.730  1.00  0.00           H
ATOM   1376  CD  GLU A 675      33.000  48.190  61.970  1.00  0.00           C
ATOM   1377  OE1 GLU A 675      33.500  47.400  61.180  1.00  0.00           O
ATOM   1378  OE2 GLU A 675      32.340  47.850  63.010  1.00  0.00           O
ATOM   1379  C   GLU A 675      33.690  52.620  64.150  1.00  0.00           C
ATOM   1380  O   GLU A 675      32.900  52.500  65.150  1.00  0.00           O
ATOM   1381  N   LYS A 676      34.830  53.320  64.280  1.00  0.00           N
ATOM   1382  HN  LYS A 676      35.470  53.300  63.520  1.00  0.00           H
ATOM   1383  CA  LYS A 676      35.090  54.150  65.450  1.00  0.00           C
ATOM   1384  HA  LYS A 676      35.070  53.560  66.340  1.00  0.00           H
ATOM   1385  CB  LYS A 676      36.560  54.710  65.380  1.00  0.00           C
ATOM   1386  HB1 LYS A 676      36.840  55.550  66.060  1.00  0.00           H
ATOM   1387  HB2 LYS A 676      36.630  55.230  64.400  1.00  0.00           H
ATOM   1388  CG  LYS A 676      37.620  53.640  65.630  1.00  0.00           C
ATOM   1389  HG1 LYS A 676      37.420  52.790  64.930  1.00  0.00           H
ATOM   1390  HG2 LYS A 676      37.410  53.320  66.670  1.00  0.00           H
ATOM   1391  CD  LYS A 676      39.100  54.100  65.750  1.00  0.00           C
ATOM   1392  HD1 LYS A 676      39.340  54.630  64.810  1.00  0.00           H
ATOM   1393  HD2 LYS A 676      39.600  53.110  65.750  1.00  0.00           H
ATOM   1394  CE  LYS A 676      39.520  54.930  67.010  1.00  0.00           C
ATOM   1395  HE1 LYS A 676      39.310  54.430  67.980  1.00  0.00           H
ATOM   1396  HE2 LYS A 676      38.930  55.880  67.030  1.00  0.00           H
ATOM   1397  NZ  LYS A 676      40.980  55.350  67.010  1.00  0.00           N
ATOM   1398  HZ1 LYS A 676      40.910  56.300  67.430  1.00  0.00           H
ATOM   1399  HZ2 LYS A 676      41.310  55.330  66.030  1.00  0.00           H
ATOM   1400  HZ3 LYS A 676      41.560  54.740  67.630  1.00  0.00           H
ATOM   1401  C   LYS A 676      34.110  55.370  65.670  1.00  0.00           C
ATOM   1402  O   LYS A 676      33.700  55.560  66.780  1.00  0.00           O
ATOM   1403  N   ILE A 677      33.630  56.060  64.590  1.00  0.00           N
ATOM   1404  HN  ILE A 677      34.110  55.860  63.740  1.00  0.00           H
ATOM   1405  CA  ILE A 677      32.570  57.030  64.580  1.00  0.00           C
ATOM   1406  HA  ILE A 677      32.780  57.820  65.290  1.00  0.00           H
ATOM   1407  CB  ILE A 677      32.500  57.640  63.170  1.00  0.00           C
ATOM   1408  HB  ILE A 677      32.550  56.880  62.360  1.00  0.00           H
ATOM   1409  CG2 ILE A 677      31.150  58.480  63.180  1.00  0.00           C
ATOM   1410 HG21 ILE A 677      31.180  59.240  63.990  1.00  0.00           H
ATOM   1411 HG22 ILE A 677      30.270  57.800  63.180  1.00  0.00           H
ATOM   1412 HG23 ILE A 677      31.000  59.020  62.220  1.00  0.00           H
ATOM   1413  CG1 ILE A 677      33.570  58.640  62.790  1.00  0.00           C
ATOM   1414 HG11 ILE A 677      34.480  58.180  63.230  1.00  0.00           H
ATOM   1415 HG12 ILE A 677      33.510  59.650  63.240  1.00  0.00           H
ATOM   1416  CD  ILE A 677      33.850  58.860  61.290  1.00  0.00           C
ATOM   1417  HD1 ILE A 677      34.840  59.360  61.180  1.00  0.00           H
ATOM   1418  HD2 ILE A 677      33.010  59.470  60.880  1.00  0.00           H
ATOM   1419  HD3 ILE A 677      33.930  57.870  60.800  1.00  0.00           H
ATOM   1420  C   ILE A 677      31.260  56.400  65.080  1.00  0.00           C
ATOM   1421  O   ILE A 677      30.660  56.770  66.130  1.00  0.00           O
ATOM   1422  N   LEU A 678      30.780  55.330  64.360  1.00  0.00           N
ATOM   1423  HN  LEU A 678      31.200  55.030  63.500  1.00  0.00           H
ATOM   1424  CA  LEU A 678      29.540  54.600  64.590  1.00  0.00           C
ATOM   1425  HA  LEU A 678      28.740  55.310  64.480  1.00  0.00           H
ATOM   1426  CB  LEU A 678      29.390  53.480  63.560  1.00  0.00           C
ATOM   1427  HB1 LEU A 678      30.360  52.930  63.570  1.00  0.00           H
ATOM   1428  HB2 LEU A 678      29.230  53.930  62.550  1.00  0.00           H
ATOM   1429  CG  LEU A 678      28.210  52.490  63.730  1.00  0.00           C
ATOM   1430  HG  LEU A 678      28.160  52.010  64.730  1.00  0.00           H
ATOM   1431  CD1 LEU A 678      26.830  53.230  63.490  1.00  0.00           C
ATOM   1432 HD11 LEU A 678      26.850  54.140  64.130  1.00  0.00           H
ATOM   1433 HD12 LEU A 678      26.160  52.480  63.940  1.00  0.00           H
ATOM   1434 HD13 LEU A 678      26.720  53.330  62.380  1.00  0.00           H
ATOM   1435  CD2 LEU A 678      28.420  51.440  62.590  1.00  0.00           C
ATOM   1436 HD21 LEU A 678      28.110  51.920  61.650  1.00  0.00           H
ATOM   1437 HD22 LEU A 678      27.830  50.530  62.800  1.00  0.00           H
ATOM   1438 HD23 LEU A 678      29.450  51.020  62.630  1.00  0.00           H
ATOM   1439  C   LEU A 678      29.460  54.050  66.020  1.00  0.00           C
ATOM   1440  O   LEU A 678      28.430  54.100  66.590  1.00  0.00           O
ATOM   1441  N   TYR A 679      30.600  53.450  66.540  1.00  0.00           N
ATOM   1442  HN  TYR A 679      31.340  53.210  65.930  1.00  0.00           H
ATOM   1443  CA  TYR A 679      30.710  53.070  67.980  1.00  0.00           C
ATOM   1444  HA  TYR A 679      29.960  52.290  68.040  1.00  0.00           H
ATOM   1445  CB  TYR A 679      32.130  52.380  68.270  1.00  0.00           C
ATOM   1446  HB1 TYR A 679      32.910  53.130  67.990  1.00  0.00           H
ATOM   1447  HB2 TYR A 679      32.270  51.510  67.600  1.00  0.00           H
ATOM   1448  CG  TYR A 679      32.330  51.960  69.710  1.00  0.00           C
ATOM   1449  CD1 TYR A 679      32.930  52.740  70.780  1.00  0.00           C
ATOM   1450  HD1 TYR A 679      33.330  53.710  70.520  1.00  0.00           H
ATOM   1451  CE1 TYR A 679      32.940  52.260  72.100  1.00  0.00           C
ATOM   1452  HE1 TYR A 679      33.400  52.860  72.880  1.00  0.00           H
ATOM   1453  CZ  TYR A 679      32.490  50.920  72.360  1.00  0.00           C
ATOM   1454  OH  TYR A 679      32.570  50.570  73.700  1.00  0.00           O
ATOM   1455  HH  TYR A 679      33.340  51.040  74.010  1.00  0.00           H
ATOM   1456  CD2 TYR A 679      31.910  50.630  70.060  1.00  0.00           C
ATOM   1457  HD2 TYR A 679      31.490  49.940  69.330  1.00  0.00           H
ATOM   1458  CE2 TYR A 679      32.060  50.110  71.340  1.00  0.00           C
ATOM   1459  HE2 TYR A 679      31.780  49.070  71.510  1.00  0.00           H
ATOM   1460  C   TYR A 679      30.450  54.160  69.000  1.00  0.00           C
ATOM   1461  O   TYR A 679      29.740  54.020  70.020  1.00  0.00           O
ATOM   1462  N   LYS A 680      30.990  55.390  68.750  1.00  0.00           N
ATOM   1463  HN  LYS A 680      31.400  55.610  67.860  1.00  0.00           H
ATOM   1464  CA  LYS A 680      30.630  56.510  69.620  1.00  0.00           C
ATOM   1465  HA  LYS A 680      30.670  56.210  70.660  1.00  0.00           H
ATOM   1466  CB  LYS A 680      31.750  57.540  69.480  1.00  0.00           C
ATOM   1467  HB1 LYS A 680      31.530  58.510  69.980  1.00  0.00           H
ATOM   1468  HB2 LYS A 680      31.880  57.750  68.390  1.00  0.00           H
ATOM   1469  CG  LYS A 680      33.060  57.090  70.160  1.00  0.00           C
ATOM   1470  HG1 LYS A 680      33.880  57.730  69.750  1.00  0.00           H
ATOM   1471  HG2 LYS A 680      33.400  56.110  69.770  1.00  0.00           H
ATOM   1472  CD  LYS A 680      33.100  57.120  71.660  1.00  0.00           C
ATOM   1473  HD1 LYS A 680      32.580  56.170  71.900  1.00  0.00           H
ATOM   1474  HD2 LYS A 680      32.600  57.980  72.150  1.00  0.00           H
ATOM   1475  CE  LYS A 680      34.530  57.110  72.170  1.00  0.00           C
ATOM   1476  HE1 LYS A 680      35.130  56.360  71.630  1.00  0.00           H
ATOM   1477  HE2 LYS A 680      34.560  56.740  73.210  1.00  0.00           H
ATOM   1478  NZ  LYS A 680      35.200  58.430  72.040  1.00  0.00           N
ATOM   1479  HZ1 LYS A 680      34.700  59.070  72.690  1.00  0.00           H
ATOM   1480  HZ2 LYS A 680      35.130  58.880  71.110  1.00  0.00           H
ATOM   1481  HZ3 LYS A 680      36.190  58.390  72.370  1.00  0.00           H
ATOM   1482  C   LYS A 680      29.250  57.120  69.390  1.00  0.00           C
ATOM   1483  O   LYS A 680      28.500  57.520  70.320  1.00  0.00           O
ATOM   1484  N   PHE A 681      28.770  57.060  68.080  1.00  0.00           N
ATOM   1485  HN  PHE A 681      29.480  56.880  67.390  1.00  0.00           H
ATOM   1486  CA  PHE A 681      27.430  57.420  67.680  1.00  0.00           C
ATOM   1487  HA  PHE A 681      27.320  58.420  68.100  1.00  0.00           H
ATOM   1488  CB  PHE A 681      27.360  57.470  66.150  1.00  0.00           C
ATOM   1489  HB1 PHE A 681      27.380  56.440  65.720  1.00  0.00           H
ATOM   1490  HB2 PHE A 681      28.260  57.990  65.760  1.00  0.00           H
ATOM   1491  CG  PHE A 681      26.070  58.230  65.710  1.00  0.00           C
ATOM   1492  CD1 PHE A 681      24.810  57.580  65.370  1.00  0.00           C
ATOM   1493  HD1 PHE A 681      24.710  56.510  65.480  1.00  0.00           H
ATOM   1494  CE1 PHE A 681      23.690  58.330  64.950  1.00  0.00           C
ATOM   1495  HE1 PHE A 681      22.740  57.850  64.710  1.00  0.00           H
ATOM   1496  CZ  PHE A 681      23.810  59.740  64.710  1.00  0.00           C
ATOM   1497  HZ  PHE A 681      23.010  60.300  64.270  1.00  0.00           H
ATOM   1498  CD2 PHE A 681      26.180  59.580  65.410  1.00  0.00           C
ATOM   1499  HD2 PHE A 681      27.100  60.100  65.580  1.00  0.00           H
ATOM   1500  CE2 PHE A 681      25.070  60.380  64.950  1.00  0.00           C
ATOM   1501  HE2 PHE A 681      25.210  61.440  64.820  1.00  0.00           H
ATOM   1502  C   PHE A 681      26.390  56.560  68.440  1.00  0.00           C
ATOM   1503  O   PHE A 681      25.390  57.040  68.990  1.00  0.00           O
ATOM   1504  N   CYS A 682      26.650  55.250  68.470  1.00  0.00           N
ATOM   1505  HN  CYS A 682      27.510  54.850  68.150  1.00  0.00           H
ATOM   1506  CA  CYS A 682      25.990  54.300  69.160  1.00  0.00           C
ATOM   1507  HA  CYS A 682      24.950  54.450  68.900  1.00  0.00           H
ATOM   1508  CB  CYS A 682      26.490  52.880  68.980  1.00  0.00           C
ATOM   1509  HB1 CYS A 682      26.230  52.210  69.820  1.00  0.00           H
ATOM   1510  HB2 CYS A 682      27.590  52.840  68.840  1.00  0.00           H
ATOM   1511  SG  CYS A 682      25.830  52.140  67.390  1.00  0.00           S
ATOM   1512  HG1 CYS A 682      26.890  52.310  66.610  1.00  0.00           H
ATOM   1513  C   CYS A 682      25.970  54.530  70.710  1.00  0.00           C
ATOM   1514  O   CYS A 682      24.960  54.170  71.380  1.00  0.00           O
ATOM   1515  N   ARG A 683      27.060  55.010  71.300  1.00  0.00           N
ATOM   1516  HN  ARG A 683      27.930  55.180  70.840  1.00  0.00           H
ATOM   1517  CA  ARG A 683      27.160  55.210  72.760  1.00  0.00           C
ATOM   1518  HA  ARG A 683      26.820  54.290  73.210  1.00  0.00           H
ATOM   1519  CB  ARG A 683      28.660  55.510  73.190  1.00  0.00           C
ATOM   1520  HB1 ARG A 683      29.060  56.390  72.660  1.00  0.00           H
ATOM   1521  HB2 ARG A 683      29.290  54.630  72.940  1.00  0.00           H
ATOM   1522  CG  ARG A 683      28.860  55.780  74.760  1.00  0.00           C
ATOM   1523  HG1 ARG A 683      28.180  55.040  75.250  1.00  0.00           H
ATOM   1524  HG2 ARG A 683      28.490  56.820  74.890  1.00  0.00           H
ATOM   1525  CD  ARG A 683      30.290  55.720  75.270  1.00  0.00           C
ATOM   1526  HD1 ARG A 683      30.870  54.820  74.960  1.00  0.00           H
ATOM   1527  HD2 ARG A 683      30.280  55.780  76.380  1.00  0.00           H
ATOM   1528  NE  ARG A 683      31.040  56.940  74.690  1.00  0.00           N
ATOM   1529  HE  ARG A 683      30.460  57.580  74.180  1.00  0.00           H
ATOM   1530  CZ  ARG A 683      32.040  57.500  75.200  1.00  0.00           C
ATOM   1531  NH1 ARG A 683      32.930  56.860  75.910  1.00  0.00           N
ATOM   1532 HH11 ARG A 683      32.880  55.860  75.990  1.00  0.00           H
ATOM   1533 HH12 ARG A 683      33.690  57.370  76.300  1.00  0.00           H
ATOM   1534  NH2 ARG A 683      32.340  58.730  74.860  1.00  0.00           N
ATOM   1535 HH21 ARG A 683      33.310  58.990  74.900  1.00  0.00           H
ATOM   1536 HH22 ARG A 683      31.680  59.290  74.360  1.00  0.00           H
ATOM   1537  C   ARG A 683      26.350  56.410  73.220  1.00  0.00           C
ATOM   1538  O   ARG A 683      25.590  56.270  74.170  1.00  0.00           O
ATOM   1539  N   ASP A 684      26.350  57.540  72.520  1.00  0.00           N
ATOM   1540  HN  ASP A 684      27.080  57.590  71.850  1.00  0.00           H
ATOM   1541  CA  ASP A 684      25.630  58.780  72.740  1.00  0.00           C
ATOM   1542  HA  ASP A 684      25.920  59.160  73.710  1.00  0.00           H
ATOM   1543  CB  ASP A 684      25.970  59.660  71.530  1.00  0.00           C
ATOM   1544  HB1 ASP A 684      25.310  60.550  71.520  1.00  0.00           H
ATOM   1545  HB2 ASP A 684      25.990  59.160  70.540  1.00  0.00           H
ATOM   1546  CG  ASP A 684      27.320  60.320  71.740  1.00  0.00           C
ATOM   1547  OD1 ASP A 684      27.800  61.220  70.990  1.00  0.00           O
ATOM   1548  OD2 ASP A 684      27.880  60.140  72.880  1.00  0.00           O
ATOM   1549  C   ASP A 684      24.140  58.490  72.720  1.00  0.00           C
ATOM   1550  O   ASP A 684      23.380  58.890  73.580  1.00  0.00           O
ATOM   1551  N   TYR A 685      23.730  57.720  71.700  1.00  0.00           N
ATOM   1552  HN  TYR A 685      24.430  57.430  71.060  1.00  0.00           H
ATOM   1553  CA  TYR A 685      22.330  57.530  71.430  1.00  0.00           C
ATOM   1554  HA  TYR A 685      21.740  58.210  72.030  1.00  0.00           H
ATOM   1555  CB  TYR A 685      22.020  57.750  70.020  1.00  0.00           C
ATOM   1556  HB1 TYR A 685      21.100  57.220  69.710  1.00  0.00           H
ATOM   1557  HB2 TYR A 685      22.830  57.250  69.440  1.00  0.00           H
ATOM   1558  CG  TYR A 685      21.880  59.210  69.570  1.00  0.00           C
ATOM   1559  CD1 TYR A 685      20.860  60.060  70.080  1.00  0.00           C
ATOM   1560  HD1 TYR A 685      20.200  59.570  70.780  1.00  0.00           H
ATOM   1561  CE1 TYR A 685      20.880  61.450  69.720  1.00  0.00           C
ATOM   1562  HE1 TYR A 685      20.140  62.050  70.250  1.00  0.00           H
ATOM   1563  CZ  TYR A 685      21.930  62.000  68.980  1.00  0.00           C
ATOM   1564  OH  TYR A 685      22.060  63.370  68.700  1.00  0.00           O
ATOM   1565  HH  TYR A 685      21.190  63.790  68.770  1.00  0.00           H
ATOM   1566  CD2 TYR A 685      22.860  59.760  68.740  1.00  0.00           C
ATOM   1567  HD2 TYR A 685      23.700  59.180  68.410  1.00  0.00           H
ATOM   1568  CE2 TYR A 685      22.910  61.130  68.500  1.00  0.00           C
ATOM   1569  HE2 TYR A 685      23.700  61.380  67.800  1.00  0.00           H
ATOM   1570  C   TYR A 685      21.830  56.180  71.960  1.00  0.00           C
ATOM   1571  O   TYR A 685      20.710  55.780  71.780  1.00  0.00           O
ATOM   1572  N   GLN A 686      22.690  55.390  72.670  1.00  0.00           N
ATOM   1573  HN  GLN A 686      23.650  55.690  72.650  1.00  0.00           H
ATOM   1574  CA  GLN A 686      22.410  54.150  73.330  1.00  0.00           C
ATOM   1575  HA  GLN A 686      23.350  53.910  73.810  1.00  0.00           H
ATOM   1576  CB  GLN A 686      21.340  54.350  74.470  1.00  0.00           C
ATOM   1577  HB1 GLN A 686      21.320  53.410  75.060  1.00  0.00           H
ATOM   1578  HB2 GLN A 686      20.310  54.350  74.070  1.00  0.00           H
ATOM   1579  CG  GLN A 686      21.720  55.620  75.270  1.00  0.00           C
ATOM   1580  HG1 GLN A 686      21.440  56.520  74.680  1.00  0.00           H
ATOM   1581  HG2 GLN A 686      22.820  55.620  75.430  1.00  0.00           H
ATOM   1582  CD  GLN A 686      20.950  55.580  76.560  1.00  0.00           C
ATOM   1583  OE1 GLN A 686      19.930  56.210  76.630  1.00  0.00           O
ATOM   1584  NE2 GLN A 686      21.320  54.720  77.540  1.00  0.00           N
ATOM   1585 HE21 GLN A 686      20.740  54.700  78.350  1.00  0.00           H
ATOM   1586 HE22 GLN A 686      21.900  53.930  77.320  1.00  0.00           H
ATOM   1587  C   GLN A 686      21.960  53.040  72.420  1.00  0.00           C
ATOM   1588  O   GLN A 686      20.920  52.360  72.690  1.00  0.00           O
ATOM   1589  N   LEU A 687      22.560  52.950  71.260  1.00  0.00           N
ATOM   1590  HN  LEU A 687      23.490  53.310  71.210  1.00  0.00           H
ATOM   1591  CA  LEU A 687      22.140  52.090  70.150  1.00  0.00           C
ATOM   1592  HA  LEU A 687      21.100  51.920  70.350  1.00  0.00           H
ATOM   1593  CB  LEU A 687      22.320  52.680  68.750  1.00  0.00           C
ATOM   1594  HB1 LEU A 687      21.920  51.950  68.020  1.00  0.00           H
ATOM   1595  HB2 LEU A 687      23.440  52.750  68.670  1.00  0.00           H
ATOM   1596  CG  LEU A 687      21.650  54.030  68.500  1.00  0.00           C
ATOM   1597  HG  LEU A 687      21.770  54.740  69.340  1.00  0.00           H
ATOM   1598  CD1 LEU A 687      22.350  54.690  67.270  1.00  0.00           C
ATOM   1599 HD11 LEU A 687      21.630  55.380  66.780  1.00  0.00           H
ATOM   1600 HD12 LEU A 687      22.650  53.990  66.490  1.00  0.00           H
ATOM   1601 HD13 LEU A 687      23.240  55.240  67.640  1.00  0.00           H
ATOM   1602  CD2 LEU A 687      20.170  54.040  68.360  1.00  0.00           C
ATOM   1603 HD21 LEU A 687      19.730  53.280  69.050  1.00  0.00           H
ATOM   1604 HD22 LEU A 687      19.890  53.800  67.320  1.00  0.00           H
ATOM   1605 HD23 LEU A 687      19.810  55.050  68.670  1.00  0.00           H
ATOM   1606  C   LEU A 687      22.830  50.720  70.310  1.00  0.00           C
ATOM   1607  O   LEU A 687      23.970  50.680  70.800  1.00  0.00           O
ATOM   1608  N   SER A 688      22.230  49.600  69.860  1.00  0.00           N
ATOM   1609  HN  SER A 688      21.290  49.680  69.580  1.00  0.00           H
ATOM   1610  CA  SER A 688      22.950  48.310  69.980  1.00  0.00           C
ATOM   1611  HA  SER A 688      23.660  48.310  70.800  1.00  0.00           H
ATOM   1612  CB  SER A 688      22.080  47.000  70.000  1.00  0.00           C
ATOM   1613  HB1 SER A 688      22.630  46.080  69.750  1.00  0.00           H
ATOM   1614  HB2 SER A 688      21.250  47.110  69.280  1.00  0.00           H
ATOM   1615  OG  SER A 688      21.510  46.800  71.310  1.00  0.00           O
ATOM   1616  HG1 SER A 688      22.290  46.760  71.880  1.00  0.00           H
ATOM   1617  C   SER A 688      23.830  48.190  68.700  1.00  0.00           C
ATOM   1618  O   SER A 688      23.330  47.920  67.590  1.00  0.00           O
ATOM   1619  N   TYR A 689      25.200  48.360  68.890  1.00  0.00           N
ATOM   1620  HN  TYR A 689      25.590  48.400  69.800  1.00  0.00           H
ATOM   1621  CA  TYR A 689      26.250  48.460  67.910  1.00  0.00           C
ATOM   1622  HA  TYR A 689      26.070  49.310  67.270  1.00  0.00           H
ATOM   1623  CB  TYR A 689      27.550  48.730  68.630  1.00  0.00           C
ATOM   1624  HB1 TYR A 689      27.600  48.000  69.460  1.00  0.00           H
ATOM   1625  HB2 TYR A 689      27.490  49.740  69.110  1.00  0.00           H
ATOM   1626  CG  TYR A 689      28.830  48.510  67.740  1.00  0.00           C
ATOM   1627  CD1 TYR A 689      28.880  49.110  66.510  1.00  0.00           C
ATOM   1628  HD1 TYR A 689      28.140  49.810  66.150  1.00  0.00           H
ATOM   1629  CE1 TYR A 689      29.970  48.930  65.610  1.00  0.00           C
ATOM   1630  HE1 TYR A 689      29.990  49.350  64.610  1.00  0.00           H
ATOM   1631  CZ  TYR A 689      31.050  48.210  66.090  1.00  0.00           C
ATOM   1632  OH  TYR A 689      32.350  48.310  65.520  1.00  0.00           O
ATOM   1633  HH  TYR A 689      32.320  48.240  64.560  1.00  0.00           H
ATOM   1634  CD2 TYR A 689      29.950  47.870  68.180  1.00  0.00           C
ATOM   1635  HD2 TYR A 689      29.930  47.430  69.170  1.00  0.00           H
ATOM   1636  CE2 TYR A 689      31.000  47.680  67.370  1.00  0.00           C
ATOM   1637  HE2 TYR A 689      31.850  47.120  67.720  1.00  0.00           H
ATOM   1638  C   TYR A 689      26.310  47.340  66.850  1.00  0.00           C
ATOM   1639  O   TYR A 689      26.320  47.660  65.670  1.00  0.00           O
ATOM   1640  N   LEU A 690      26.490  46.070  67.240  1.00  0.00           N
ATOM   1641  HN  LEU A 690      26.670  45.890  68.200  1.00  0.00           H
ATOM   1642  CA  LEU A 690      26.820  45.000  66.260  1.00  0.00           C
ATOM   1643  HA  LEU A 690      27.730  45.270  65.730  1.00  0.00           H
ATOM   1644  CB  LEU A 690      27.170  43.710  66.960  1.00  0.00           C
ATOM   1645  HB1 LEU A 690      27.330  42.890  66.230  1.00  0.00           H
ATOM   1646  HB2 LEU A 690      26.320  43.380  67.600  1.00  0.00           H
ATOM   1647  CG  LEU A 690      28.510  43.860  67.790  1.00  0.00           C
ATOM   1648  HG  LEU A 690      28.440  44.790  68.410  1.00  0.00           H
ATOM   1649  CD1 LEU A 690      28.690  42.660  68.680  1.00  0.00           C
ATOM   1650 HD11 LEU A 690      27.900  42.540  69.440  1.00  0.00           H
ATOM   1651 HD12 LEU A 690      29.710  42.660  69.140  1.00  0.00           H
ATOM   1652 HD13 LEU A 690      28.650  41.760  68.040  1.00  0.00           H
ATOM   1653  CD2 LEU A 690      29.730  44.070  66.840  1.00  0.00           C
ATOM   1654 HD21 LEU A 690      30.720  44.200  67.330  1.00  0.00           H
ATOM   1655 HD22 LEU A 690      29.540  44.970  66.210  1.00  0.00           H
ATOM   1656 HD23 LEU A 690      29.860  43.220  66.150  1.00  0.00           H
ATOM   1657  C   LEU A 690      25.690  44.650  65.270  1.00  0.00           C
ATOM   1658  O   LEU A 690      25.830  44.350  64.120  1.00  0.00           O
ATOM   1659  N   SER A 691      24.460  44.670  65.830  1.00  0.00           N
ATOM   1660  HN  SER A 691      24.480  44.720  66.830  1.00  0.00           H
ATOM   1661  CA  SER A 691      23.190  44.570  65.150  1.00  0.00           C
ATOM   1662  HA  SER A 691      23.160  43.650  64.590  1.00  0.00           H
ATOM   1663  CB  SER A 691      22.000  44.600  66.170  1.00  0.00           C
ATOM   1664  HB1 SER A 691      22.070  45.520  66.790  1.00  0.00           H
ATOM   1665  HB2 SER A 691      22.060  43.700  66.790  1.00  0.00           H
ATOM   1666  OG  SER A 691      20.770  44.580  65.480  1.00  0.00           O
ATOM   1667  HG1 SER A 691      20.640  45.480  65.160  1.00  0.00           H
ATOM   1668  C   SER A 691      23.060  45.730  64.130  1.00  0.00           C
ATOM   1669  O   SER A 691      22.800  45.460  62.920  1.00  0.00           O
ATOM   1670  N   LEU A 692      23.330  46.990  64.550  1.00  0.00           N
ATOM   1671  HN  LEU A 692      23.700  47.080  65.470  1.00  0.00           H
ATOM   1672  CA  LEU A 692      23.250  48.160  63.660  1.00  0.00           C
ATOM   1673  HA  LEU A 692      22.310  48.160  63.140  1.00  0.00           H
ATOM   1674  CB  LEU A 692      23.310  49.440  64.460  1.00  0.00           C
ATOM   1675  HB1 LEU A 692      24.080  49.380  65.250  1.00  0.00           H
ATOM   1676  HB2 LEU A 692      22.340  49.460  65.000  1.00  0.00           H
ATOM   1677  CG  LEU A 692      23.380  50.730  63.590  1.00  0.00           C
ATOM   1678  HG  LEU A 692      24.320  50.820  63.010  1.00  0.00           H
ATOM   1679  CD1 LEU A 692      22.200  50.890  62.590  1.00  0.00           C
ATOM   1680 HD11 LEU A 692      21.210  51.060  63.090  1.00  0.00           H
ATOM   1681 HD12 LEU A 692      22.080  50.020  61.920  1.00  0.00           H
ATOM   1682 HD13 LEU A 692      22.320  51.810  61.980  1.00  0.00           H
ATOM   1683  CD2 LEU A 692      23.490  51.930  64.530  1.00  0.00           C
ATOM   1684 HD21 LEU A 692      24.330  51.760  65.250  1.00  0.00           H
ATOM   1685 HD22 LEU A 692      22.530  51.920  65.100  1.00  0.00           H
ATOM   1686 HD23 LEU A 692      23.580  52.860  63.940  1.00  0.00           H
ATOM   1687  C   LEU A 692      24.280  48.160  62.540  1.00  0.00           C
ATOM   1688  O   LEU A 692      23.960  48.240  61.340  1.00  0.00           O
ATOM   1689  N   ARG A 693      25.490  47.850  62.930  1.00  0.00           N
ATOM   1690  HN  ARG A 693      25.660  47.920  63.910  1.00  0.00           H
ATOM   1691  CA  ARG A 693      26.580  47.580  62.000  1.00  0.00           C
ATOM   1692  HA  ARG A 693      26.780  48.470  61.410  1.00  0.00           H
ATOM   1693  CB  ARG A 693      27.790  47.260  62.990  1.00  0.00           C
ATOM   1694  HB1 ARG A 693      27.540  46.290  63.480  1.00  0.00           H
ATOM   1695  HB2 ARG A 693      27.740  48.020  63.810  1.00  0.00           H
ATOM   1696  CG  ARG A 693      29.270  47.380  62.570  1.00  0.00           C
ATOM   1697  HG1 ARG A 693      30.010  47.290  63.390  1.00  0.00           H
ATOM   1698  HG2 ARG A 693      29.210  48.420  62.190  1.00  0.00           H
ATOM   1699  CD  ARG A 693      29.750  46.440  61.540  1.00  0.00           C
ATOM   1700  HD1 ARG A 693      30.730  46.810  61.160  1.00  0.00           H
ATOM   1701  HD2 ARG A 693      29.050  46.540  60.690  1.00  0.00           H
ATOM   1702  NE  ARG A 693      29.770  45.010  62.100  1.00  0.00           N
ATOM   1703  HE  ARG A 693      29.110  44.350  61.740  1.00  0.00           H
ATOM   1704  CZ  ARG A 693      30.790  44.510  62.810  1.00  0.00           C
ATOM   1705  NH1 ARG A 693      31.820  45.190  63.190  1.00  0.00           N
ATOM   1706 HH11 ARG A 693      32.610  44.760  63.650  1.00  0.00           H
ATOM   1707 HH12 ARG A 693      31.860  46.170  63.060  1.00  0.00           H
ATOM   1708  NH2 ARG A 693      30.770  43.250  63.150  1.00  0.00           N
ATOM   1709 HH21 ARG A 693      30.140  42.690  62.620  1.00  0.00           H
ATOM   1710 HH22 ARG A 693      31.710  42.940  63.330  1.00  0.00           H
ATOM   1711  C   ARG A 693      26.410  46.390  61.080  1.00  0.00           C
ATOM   1712  O   ARG A 693      26.670  46.480  59.870  1.00  0.00           O
ATOM   1713  N   THR A 694      25.890  45.260  61.490  1.00  0.00           N
ATOM   1714  HN  THR A 694      25.720  45.040  62.460  1.00  0.00           H
ATOM   1715  CA  THR A 694      25.330  44.200  60.560  1.00  0.00           C
ATOM   1716  HA  THR A 694      26.160  43.780  60.010  1.00  0.00           H
ATOM   1717  CB  THR A 694      24.710  43.010  61.330  1.00  0.00           C
ATOM   1718  HB  THR A 694      23.810  43.460  61.810  1.00  0.00           H
ATOM   1719  OG1 THR A 694      25.610  42.500  62.210  1.00  0.00           O
ATOM   1720  HG1 THR A 694      25.520  42.940  63.060  1.00  0.00           H
ATOM   1721  CG2 THR A 694      24.450  41.850  60.370  1.00  0.00           C
ATOM   1722 HG21 THR A 694      24.150  40.940  60.920  1.00  0.00           H
ATOM   1723 HG22 THR A 694      25.360  41.540  59.810  1.00  0.00           H
ATOM   1724 HG23 THR A 694      23.620  42.030  59.660  1.00  0.00           H
ATOM   1725  C   THR A 694      24.200  44.730  59.600  1.00  0.00           C
ATOM   1726  O   THR A 694      24.300  44.610  58.390  1.00  0.00           O
ATOM   1727  N   SER A 695      23.190  45.450  60.060  1.00  0.00           N
ATOM   1728  HN  SER A 695      23.130  45.530  61.060  1.00  0.00           H
ATOM   1729  CA  SER A 695      22.040  46.050  59.330  1.00  0.00           C
ATOM   1730  HA  SER A 695      21.610  45.210  58.810  1.00  0.00           H
ATOM   1731  CB  SER A 695      20.960  46.810  60.160  1.00  0.00           C
ATOM   1732  HB1 SER A 695      20.150  47.030  59.430  1.00  0.00           H
ATOM   1733  HB2 SER A 695      21.220  47.830  60.510  1.00  0.00           H
ATOM   1734  OG  SER A 695      20.600  45.830  61.130  1.00  0.00           O
ATOM   1735  HG1 SER A 695      21.360  45.810  61.720  1.00  0.00           H
ATOM   1736  C   SER A 695      22.560  47.080  58.290  1.00  0.00           C
ATOM   1737  O   SER A 695      22.220  47.030  57.140  1.00  0.00           O
ATOM   1738  N   ILE A 696      23.520  47.960  58.620  1.00  0.00           N
ATOM   1739  HN  ILE A 696      23.730  48.020  59.600  1.00  0.00           H
ATOM   1740  CA  ILE A 696      24.360  48.740  57.770  1.00  0.00           C
ATOM   1741  HA  ILE A 696      23.690  49.360  57.210  1.00  0.00           H
ATOM   1742  CB  ILE A 696      25.250  49.710  58.660  1.00  0.00           C
ATOM   1743  HB  ILE A 696      25.660  49.060  59.460  1.00  0.00           H
ATOM   1744  CG2 ILE A 696      26.420  50.290  57.940  1.00  0.00           C
ATOM   1745 HG21 ILE A 696      26.120  50.860  57.030  1.00  0.00           H
ATOM   1746 HG22 ILE A 696      27.130  49.490  57.630  1.00  0.00           H
ATOM   1747 HG23 ILE A 696      26.920  51.030  58.600  1.00  0.00           H
ATOM   1748  CG1 ILE A 696      24.360  50.760  59.350  1.00  0.00           C
ATOM   1749 HG11 ILE A 696      23.560  50.190  59.870  1.00  0.00           H
ATOM   1750 HG12 ILE A 696      23.740  51.240  58.560  1.00  0.00           H
ATOM   1751  CD  ILE A 696      25.030  51.770  60.230  1.00  0.00           C
ATOM   1752  HD1 ILE A 696      25.710  52.370  59.610  1.00  0.00           H
ATOM   1753  HD2 ILE A 696      25.500  51.290  61.110  1.00  0.00           H
ATOM   1754  HD3 ILE A 696      24.320  52.540  60.580  1.00  0.00           H
ATOM   1755  C   ILE A 696      25.200  47.930  56.830  1.00  0.00           C
ATOM   1756  O   ILE A 696      25.250  48.350  55.660  1.00  0.00           O
ATOM   1757  N   GLY A 697      25.880  46.820  57.200  1.00  0.00           N
ATOM   1758  HN  GLY A 697      25.870  46.600  58.180  1.00  0.00           H
ATOM   1759  CA  GLY A 697      26.690  45.930  56.480  1.00  0.00           C
ATOM   1760  HA1 GLY A 697      27.110  45.350  57.280  1.00  0.00           H
ATOM   1761  HA2 GLY A 697      27.310  46.580  55.880  1.00  0.00           H
ATOM   1762  C   GLY A 697      25.910  45.150  55.490  1.00  0.00           C
ATOM   1763  O   GLY A 697      26.400  44.920  54.390  1.00  0.00           O
ATOM   1764  N   LEU A 698      24.640  44.860  55.710  1.00  0.00           N
ATOM   1765  HN  LEU A 698      24.250  44.930  56.630  1.00  0.00           H
ATOM   1766  CA  LEU A 698      23.720  44.370  54.700  1.00  0.00           C
ATOM   1767  HA  LEU A 698      24.220  43.770  53.960  1.00  0.00           H
ATOM   1768  CB  LEU A 698      22.640  43.590  55.510  1.00  0.00           C
ATOM   1769  HB1 LEU A 698      21.720  43.400  54.910  1.00  0.00           H
ATOM   1770  HB2 LEU A 698      22.440  44.300  56.330  1.00  0.00           H
ATOM   1771  CG  LEU A 698      23.010  42.170  56.200  1.00  0.00           C
ATOM   1772  HG  LEU A 698      23.910  42.420  56.820  1.00  0.00           H
ATOM   1773  CD1 LEU A 698      21.900  41.680  57.090  1.00  0.00           C
ATOM   1774 HD11 LEU A 698      20.880  41.750  56.630  1.00  0.00           H
ATOM   1775 HD12 LEU A 698      21.900  42.140  58.100  1.00  0.00           H
ATOM   1776 HD13 LEU A 698      22.020  40.580  57.180  1.00  0.00           H
ATOM   1777  CD2 LEU A 698      23.390  41.100  55.190  1.00  0.00           C
ATOM   1778 HD21 LEU A 698      23.770  40.180  55.680  1.00  0.00           H
ATOM   1779 HD22 LEU A 698      24.080  41.460  54.390  1.00  0.00           H
ATOM   1780 HD23 LEU A 698      22.480  40.750  54.680  1.00  0.00           H
ATOM   1781  C   LEU A 698      23.170  45.350  53.710  1.00  0.00           C
ATOM   1782  O   LEU A 698      23.270  45.120  52.480  1.00  0.00           O
ATOM   1783  N   TRP A 699      22.850  46.600  54.170  1.00  0.00           N
ATOM   1784  HN  TRP A 699      22.650  46.790  55.130  1.00  0.00           H
ATOM   1785  CA  TRP A 699      22.660  47.740  53.250  1.00  0.00           C
ATOM   1786  HA  TRP A 699      21.960  47.380  52.510  1.00  0.00           H
ATOM   1787  CB  TRP A 699      22.050  49.070  53.820  1.00  0.00           C
ATOM   1788  HB1 TRP A 699      22.200  49.910  53.110  1.00  0.00           H
ATOM   1789  HB2 TRP A 699      22.600  49.370  54.740  1.00  0.00           H
ATOM   1790  CG  TRP A 699      20.640  48.990  54.260  1.00  0.00           C
ATOM   1791  CD1 TRP A 699      20.190  49.000  55.550  1.00  0.00           C
ATOM   1792  HD1 TRP A 699      20.830  49.000  56.430  1.00  0.00           H
ATOM   1793  NE1 TRP A 699      18.830  49.020  55.570  1.00  0.00           N
ATOM   1794  HE1 TRP A 699      18.240  49.440  56.240  1.00  0.00           H
ATOM   1795  CE2 TRP A 699      18.380  48.960  54.280  1.00  0.00           C
ATOM   1796  CD2 TRP A 699      19.480  48.890  53.420  1.00  0.00           C
ATOM   1797  CE3 TRP A 699      19.330  48.850  52.030  1.00  0.00           C
ATOM   1798  HE3 TRP A 699      20.180  48.760  51.380  1.00  0.00           H
ATOM   1799  CZ3 TRP A 699      18.010  48.890  51.450  1.00  0.00           C
ATOM   1800  HZ3 TRP A 699      17.880  48.790  50.390  1.00  0.00           H
ATOM   1801  CZ2 TRP A 699      17.090  48.930  53.750  1.00  0.00           C
ATOM   1802  HZ2 TRP A 699      16.230  48.880  54.400  1.00  0.00           H
ATOM   1803  CH2 TRP A 699      16.980  48.970  52.360  1.00  0.00           C
ATOM   1804  HH2 TRP A 699      15.960  48.870  52.040  1.00  0.00           H
ATOM   1805  C   TRP A 699      23.900  48.020  52.400  1.00  0.00           C
ATOM   1806  O   TRP A 699      23.720  48.260  51.210  1.00  0.00           O
ATOM   1807  N   THR A 700      25.140  48.010  52.930  1.00  0.00           N
ATOM   1808  HN  THR A 700      25.190  47.920  53.920  1.00  0.00           H
ATOM   1809  CA  THR A 700      26.410  48.150  52.210  1.00  0.00           C
ATOM   1810  HA  THR A 700      26.240  49.090  51.720  1.00  0.00           H
ATOM   1811  CB  THR A 700      27.570  48.230  53.250  1.00  0.00           C
ATOM   1812  HB  THR A 700      27.550  47.300  53.840  1.00  0.00           H
ATOM   1813  OG1 THR A 700      27.470  49.320  54.210  1.00  0.00           O
ATOM   1814  HG1 THR A 700      26.650  49.240  54.690  1.00  0.00           H
ATOM   1815  CG2 THR A 700      28.930  48.350  52.570  1.00  0.00           C
ATOM   1816 HG21 THR A 700      29.170  47.480  51.930  1.00  0.00           H
ATOM   1817 HG22 THR A 700      29.660  48.390  53.410  1.00  0.00           H
ATOM   1818 HG23 THR A 700      29.010  49.300  52.000  1.00  0.00           H
ATOM   1819  C   THR A 700      26.650  47.110  51.150  1.00  0.00           C
ATOM   1820  O   THR A 700      26.960  47.480  50.020  1.00  0.00           O
ATOM   1821  N   SER A 701      26.440  45.820  51.410  1.00  0.00           N
ATOM   1822  HN  SER A 701      26.130  45.490  52.290  1.00  0.00           H
ATOM   1823  CA  SER A 701      26.440  44.820  50.370  1.00  0.00           C
ATOM   1824  HA  SER A 701      27.410  44.770  49.890  1.00  0.00           H
ATOM   1825  CB  SER A 701      26.510  43.410  51.040  1.00  0.00           C
ATOM   1826  HB1 SER A 701      27.470  43.320  51.580  1.00  0.00           H
ATOM   1827  HB2 SER A 701      26.470  42.640  50.230  1.00  0.00           H
ATOM   1828  OG  SER A 701      25.580  43.170  52.110  1.00  0.00           O
ATOM   1829  HG1 SER A 701      26.040  43.340  52.930  1.00  0.00           H
ATOM   1830  C   SER A 701      25.380  44.940  49.270  1.00  0.00           C
ATOM   1831  O   SER A 701      25.690  44.880  48.090  1.00  0.00           O
ATOM   1832  N   PHE A 702      24.150  45.250  49.610  1.00  0.00           N
ATOM   1833  HN  PHE A 702      23.980  45.190  50.590  1.00  0.00           H
ATOM   1834  CA  PHE A 702      23.110  45.630  48.680  1.00  0.00           C
ATOM   1835  HA  PHE A 702      22.990  44.840  47.970  1.00  0.00           H
ATOM   1836  CB  PHE A 702      21.740  45.810  49.480  1.00  0.00           C
ATOM   1837  HB1 PHE A 702      21.870  46.730  50.100  1.00  0.00           H
ATOM   1838  HB2 PHE A 702      21.520  44.930  50.130  1.00  0.00           H
ATOM   1839  CG  PHE A 702      20.610  46.110  48.480  1.00  0.00           C
ATOM   1840  CD1 PHE A 702      19.980  47.340  48.400  1.00  0.00           C
ATOM   1841  HD1 PHE A 702      20.350  48.130  49.050  1.00  0.00           H
ATOM   1842  CE1 PHE A 702      19.010  47.630  47.470  1.00  0.00           C
ATOM   1843  HE1 PHE A 702      18.540  48.600  47.500  1.00  0.00           H
ATOM   1844  CZ  PHE A 702      18.620  46.760  46.510  1.00  0.00           C
ATOM   1845  HZ  PHE A 702      17.770  46.950  45.870  1.00  0.00           H
ATOM   1846  CD2 PHE A 702      20.270  45.170  47.470  1.00  0.00           C
ATOM   1847  HD2 PHE A 702      20.840  44.250  47.520  1.00  0.00           H
ATOM   1848  CE2 PHE A 702      19.200  45.440  46.570  1.00  0.00           C
ATOM   1849  HE2 PHE A 702      18.870  44.650  45.910  1.00  0.00           H
ATOM   1850  C   PHE A 702      23.440  46.810  47.820  1.00  0.00           C
ATOM   1851  O   PHE A 702      23.250  46.850  46.560  1.00  0.00           O
ATOM   1852  N   LEU A 703      24.020  47.900  48.390  1.00  0.00           N
ATOM   1853  HN  LEU A 703      24.130  48.090  49.370  1.00  0.00           H
ATOM   1854  CA  LEU A 703      24.420  49.040  47.570  1.00  0.00           C
ATOM   1855  HA  LEU A 703      23.730  49.240  46.770  1.00  0.00           H
ATOM   1856  CB  LEU A 703      24.500  50.400  48.430  1.00  0.00           C
ATOM   1857  HB1 LEU A 703      25.080  51.110  47.800  1.00  0.00           H
ATOM   1858  HB2 LEU A 703      25.050  50.210  49.380  1.00  0.00           H
ATOM   1859  CG  LEU A 703      23.090  51.010  48.830  1.00  0.00           C
ATOM   1860  HG  LEU A 703      22.600  50.220  49.420  1.00  0.00           H
ATOM   1861  CD1 LEU A 703      23.210  52.060  49.950  1.00  0.00           C
ATOM   1862 HD11 LEU A 703      23.280  51.490  50.890  1.00  0.00           H
ATOM   1863 HD12 LEU A 703      22.370  52.760  50.130  1.00  0.00           H
ATOM   1864 HD13 LEU A 703      24.070  52.740  49.750  1.00  0.00           H
ATOM   1865  CD2 LEU A 703      22.040  51.440  47.800  1.00  0.00           C
ATOM   1866 HD21 LEU A 703      22.410  52.320  47.230  1.00  0.00           H
ATOM   1867 HD22 LEU A 703      21.120  51.630  48.400  1.00  0.00           H
ATOM   1868 HD23 LEU A 703      21.840  50.600  47.100  1.00  0.00           H
ATOM   1869  C   LEU A 703      25.750  48.770  46.740  1.00  0.00           C
ATOM   1870  O   LEU A 703      25.990  49.330  45.640  1.00  0.00           O
ATOM   1871  N   CYS A 704      26.640  47.810  47.200  1.00  0.00           N
ATOM   1872  HN  CYS A 704      26.510  47.260  48.020  1.00  0.00           H
ATOM   1873  CA  CYS A 704      27.590  47.280  46.250  1.00  0.00           C
ATOM   1874  HA  CYS A 704      28.210  48.040  45.790  1.00  0.00           H
ATOM   1875  CB  CYS A 704      28.580  46.290  46.800  1.00  0.00           C
ATOM   1876  HB1 CYS A 704      29.240  45.940  45.980  1.00  0.00           H
ATOM   1877  HB2 CYS A 704      28.060  45.400  47.220  1.00  0.00           H
ATOM   1878  SG  CYS A 704      29.600  47.070  48.110  1.00  0.00           S
ATOM   1879  HG1 CYS A 704      28.560  47.560  48.770  1.00  0.00           H
ATOM   1880  C   CYS A 704      27.050  46.520  45.060  1.00  0.00           C
ATOM   1881  O   CYS A 704      27.480  46.610  43.920  1.00  0.00           O
ATOM   1882  N   ILE A 705      26.090  45.630  45.200  1.00  0.00           N
ATOM   1883  HN  ILE A 705      25.800  45.360  46.130  1.00  0.00           H
ATOM   1884  CA  ILE A 705      25.480  44.930  44.110  1.00  0.00           C
ATOM   1885  HA  ILE A 705      26.230  44.530  43.440  1.00  0.00           H
ATOM   1886  CB  ILE A 705      24.730  43.710  44.560  1.00  0.00           C
ATOM   1887  HB  ILE A 705      23.910  44.040  45.220  1.00  0.00           H
ATOM   1888  CG2 ILE A 705      24.010  43.010  43.370  1.00  0.00           C
ATOM   1889 HG21 ILE A 705      24.810  42.610  42.710  1.00  0.00           H
ATOM   1890 HG22 ILE A 705      23.310  43.650  42.780  1.00  0.00           H
ATOM   1891 HG23 ILE A 705      23.490  42.120  43.780  1.00  0.00           H
ATOM   1892  CG1 ILE A 705      25.640  42.690  45.270  1.00  0.00           C
ATOM   1893 HG11 ILE A 705      25.090  41.740  45.400  1.00  0.00           H
ATOM   1894 HG12 ILE A 705      25.710  43.110  46.300  1.00  0.00           H
ATOM   1895  CD  ILE A 705      27.050  42.430  44.760  1.00  0.00           C
ATOM   1896  HD1 ILE A 705      27.690  43.320  44.940  1.00  0.00           H
ATOM   1897  HD2 ILE A 705      27.010  42.160  43.690  1.00  0.00           H
ATOM   1898  HD3 ILE A 705      27.450  41.460  45.120  1.00  0.00           H
ATOM   1899  C   ILE A 705      24.590  45.830  43.280  1.00  0.00           C
ATOM   1900  O   ILE A 705      24.380  45.560  42.090  1.00  0.00           O
ATOM   1901  N   VAL A 706      24.120  46.950  43.830  1.00  0.00           N
ATOM   1902  HN  VAL A 706      24.190  46.990  44.820  1.00  0.00           H
ATOM   1903  CA  VAL A 706      23.540  47.960  42.950  1.00  0.00           C
ATOM   1904  HA  VAL A 706      22.870  47.430  42.290  1.00  0.00           H
ATOM   1905  CB  VAL A 706      22.630  49.050  43.660  1.00  0.00           C
ATOM   1906  HB  VAL A 706      23.230  49.510  44.470  1.00  0.00           H
ATOM   1907  CG1 VAL A 706      22.210  50.190  42.710  1.00  0.00           C
ATOM   1908 HG11 VAL A 706      23.060  50.840  42.410  1.00  0.00           H
ATOM   1909 HG12 VAL A 706      21.420  50.860  43.140  1.00  0.00           H
ATOM   1910 HG13 VAL A 706      21.750  49.720  41.810  1.00  0.00           H
ATOM   1911  CG2 VAL A 706      21.410  48.290  44.160  1.00  0.00           C
ATOM   1912 HG21 VAL A 706      20.970  48.890  44.980  1.00  0.00           H
ATOM   1913 HG22 VAL A 706      21.550  47.230  44.450  1.00  0.00           H
ATOM   1914 HG23 VAL A 706      20.670  48.230  43.340  1.00  0.00           H
ATOM   1915  C   VAL A 706      24.580  48.650  42.040  1.00  0.00           C
ATOM   1916  O   VAL A 706      24.100  48.900  40.930  1.00  0.00           O
ATOM   1917  N   LEU A 707      25.880  48.930  42.300  1.00  0.00           N
ATOM   1918  HN  LEU A 707      26.270  48.910  43.220  1.00  0.00           H
ATOM   1919  CA  LEU A 707      26.820  49.360  41.280  1.00  0.00           C
ATOM   1920  HA  LEU A 707      26.410  50.250  40.830  1.00  0.00           H
ATOM   1921  CB  LEU A 707      28.200  49.720  41.910  1.00  0.00           C
ATOM   1922  HB1 LEU A 707      29.100  49.840  41.260  1.00  0.00           H
ATOM   1923  HB2 LEU A 707      28.450  48.930  42.650  1.00  0.00           H
ATOM   1924  CG  LEU A 707      28.090  51.010  42.760  1.00  0.00           C
ATOM   1925  HG  LEU A 707      27.030  51.280  42.930  1.00  0.00           H
ATOM   1926  CD1 LEU A 707      28.730  50.780  44.170  1.00  0.00           C
ATOM   1927 HD11 LEU A 707      28.090  50.110  44.790  1.00  0.00           H
ATOM   1928 HD12 LEU A 707      28.930  51.740  44.680  1.00  0.00           H
ATOM   1929 HD13 LEU A 707      29.700  50.240  44.160  1.00  0.00           H
ATOM   1930  CD2 LEU A 707      28.740  52.240  42.100  1.00  0.00           C
ATOM   1931 HD21 LEU A 707      28.820  53.110  42.780  1.00  0.00           H
ATOM   1932 HD22 LEU A 707      28.020  52.570  41.320  1.00  0.00           H
ATOM   1933 HD23 LEU A 707      29.760  52.080  41.710  1.00  0.00           H
ATOM   1934  C   LEU A 707      27.020  48.310  40.180  1.00  0.00           C
ATOM   1935  O   LEU A 707      27.110  48.640  38.990  1.00  0.00           O
ATOM   1936  N   VAL A 708      27.010  46.960  40.530  1.00  0.00           N
ATOM   1937  HN  VAL A 708      26.860  46.720  41.480  1.00  0.00           H
ATOM   1938  CA  VAL A 708      27.030  45.890  39.610  1.00  0.00           C
ATOM   1939  HA  VAL A 708      27.840  46.130  38.940  1.00  0.00           H
ATOM   1940  CB  VAL A 708      27.270  44.490  40.220  1.00  0.00           C
ATOM   1941  HB  VAL A 708      26.600  44.470  41.100  1.00  0.00           H
ATOM   1942  CG1 VAL A 708      26.870  43.320  39.280  1.00  0.00           C
ATOM   1943 HG11 VAL A 708      25.760  43.360  39.270  1.00  0.00           H
ATOM   1944 HG12 VAL A 708      27.160  42.300  39.650  1.00  0.00           H
ATOM   1945 HG13 VAL A 708      27.450  43.340  38.340  1.00  0.00           H
ATOM   1946  CG2 VAL A 708      28.700  44.250  40.830  1.00  0.00           C
ATOM   1947 HG21 VAL A 708      28.700  43.370  41.490  1.00  0.00           H
ATOM   1948 HG22 VAL A 708      29.010  45.130  41.440  1.00  0.00           H
ATOM   1949 HG23 VAL A 708      29.480  44.160  40.040  1.00  0.00           H
ATOM   1950  C   VAL A 708      25.870  45.960  38.690  1.00  0.00           C
ATOM   1951  O   VAL A 708      25.930  46.050  37.420  1.00  0.00           O
ATOM   1952  N   ALA A 709      24.660  46.030  39.270  1.00  0.00           N
ATOM   1953  HN  ALA A 709      24.640  45.990  40.260  1.00  0.00           H
ATOM   1954  CA  ALA A 709      23.400  46.090  38.520  1.00  0.00           C
ATOM   1955  HA  ALA A 709      23.380  45.230  37.870  1.00  0.00           H
ATOM   1956  CB  ALA A 709      22.200  46.080  39.490  1.00  0.00           C
ATOM   1957  HB1 ALA A 709      21.340  45.790  38.860  1.00  0.00           H
ATOM   1958  HB2 ALA A 709      21.910  47.050  39.960  1.00  0.00           H
ATOM   1959  HB3 ALA A 709      22.300  45.300  40.280  1.00  0.00           H
ATOM   1960  C   ALA A 709      23.260  47.280  37.580  1.00  0.00           C
ATOM   1961  O   ALA A 709      22.850  47.060  36.430  1.00  0.00           O
ATOM   1962  N   THR A 710      23.630  48.480  37.980  1.00  0.00           N
ATOM   1963  HN  THR A 710      24.090  48.660  38.850  1.00  0.00           H
ATOM   1964  CA  THR A 710      23.330  49.720  37.220  1.00  0.00           C
ATOM   1965  HA  THR A 710      22.500  49.550  36.560  1.00  0.00           H
ATOM   1966  CB  THR A 710      23.050  50.860  38.220  1.00  0.00           C
ATOM   1967  HB  THR A 710      22.870  51.870  37.800  1.00  0.00           H
ATOM   1968  OG1 THR A 710      24.070  51.010  39.200  1.00  0.00           O
ATOM   1969  HG1 THR A 710      23.910  50.310  39.840  1.00  0.00           H
ATOM   1970  CG2 THR A 710      21.740  50.600  38.910  1.00  0.00           C
ATOM   1971 HG21 THR A 710      21.880  49.850  39.730  1.00  0.00           H
ATOM   1972 HG22 THR A 710      20.950  50.230  38.230  1.00  0.00           H
ATOM   1973 HG23 THR A 710      21.350  51.530  39.370  1.00  0.00           H
ATOM   1974  C   THR A 710      24.510  50.030  36.290  1.00  0.00           C
ATOM   1975  O   THR A 710      24.420  51.040  35.530  1.00  0.00           O
ATOM   1976  N   ASP A 711      25.560  49.210  36.260  1.00  0.00           N
ATOM   1977  HN  ASP A 711      25.440  48.430  36.850  1.00  0.00           H
ATOM   1978  CA  ASP A 711      26.740  49.300  35.390  1.00  0.00           C
ATOM   1979  HA  ASP A 711      27.470  48.600  35.760  1.00  0.00           H
ATOM   1980  CB  ASP A 711      26.380  48.800  34.000  1.00  0.00           C
ATOM   1981  HB1 ASP A 711      25.660  49.460  33.470  1.00  0.00           H
ATOM   1982  HB2 ASP A 711      25.920  47.790  34.100  1.00  0.00           H
ATOM   1983  CG  ASP A 711      27.510  48.610  33.110  1.00  0.00           C
ATOM   1984  OD1 ASP A 711      27.360  48.200  31.890  1.00  0.00           O
ATOM   1985  OD2 ASP A 711      28.630  49.000  33.500  1.00  0.00           O
ATOM   1986  C   ASP A 711      27.500  50.680  35.470  1.00  0.00           C
ATOM   1987  O   ASP A 711      27.330  51.610  34.650  1.00  0.00           O
ATOM   1988  N   ALA A 712      28.440  50.780  36.480  1.00  0.00           N
ATOM   1989  HN  ALA A 712      28.580  50.190  37.260  1.00  0.00           H
ATOM   1990  CA  ALA A 712      29.390  51.820  36.550  1.00  0.00           C
ATOM   1991  HA  ALA A 712      28.970  52.800  36.320  1.00  0.00           H
ATOM   1992  CB  ALA A 712      29.640  51.930  38.080  1.00  0.00           C
ATOM   1993  HB1 ALA A 712      30.580  52.490  38.260  1.00  0.00           H
ATOM   1994  HB2 ALA A 712      29.920  50.910  38.410  1.00  0.00           H
ATOM   1995  HB3 ALA A 712      28.790  52.390  38.630  1.00  0.00           H
ATOM   1996  C   ALA A 712      30.730  51.620  35.800  1.00  0.00           C
ATOM   1997  O   ALA A 712      31.770  51.980  36.290  1.00  0.00           O
ATOM   1998  N   SER A 713      30.730  51.000  34.620  1.00  0.00           N
ATOM   1999  HN  SER A 713      29.880  50.690  34.210  1.00  0.00           H
ATOM   2000  CA  SER A 713      31.930  50.800  33.850  1.00  0.00           C
ATOM   2001  HA  SER A 713      32.650  50.360  34.530  1.00  0.00           H
ATOM   2002  CB  SER A 713      31.730  49.770  32.690  1.00  0.00           C
ATOM   2003  HB1 SER A 713      31.610  48.780  33.190  1.00  0.00           H
ATOM   2004  HB2 SER A 713      32.530  49.700  31.930  1.00  0.00           H
ATOM   2005  OG  SER A 713      30.460  50.030  32.040  1.00  0.00           O
ATOM   2006  HG1 SER A 713      29.810  49.680  32.640  1.00  0.00           H
ATOM   2007  C   SER A 713      32.620  52.090  33.380  1.00  0.00           C
ATOM   2008  O   SER A 713      33.850  52.200  33.460  1.00  0.00           O
ATOM   2009  N   SER A 714      31.790  53.080  32.990  1.00  0.00           N
ATOM   2010  HN  SER A 714      30.800  53.040  32.890  1.00  0.00           H
ATOM   2011  CA  SER A 714      32.270  54.340  32.330  1.00  0.00           C
ATOM   2012  HA  SER A 714      32.930  54.050  31.520  1.00  0.00           H
ATOM   2013  CB  SER A 714      31.080  55.120  31.700  1.00  0.00           C
ATOM   2014  HB1 SER A 714      31.570  55.890  31.070  1.00  0.00           H
ATOM   2015  HB2 SER A 714      30.460  55.620  32.490  1.00  0.00           H
ATOM   2016  OG  SER A 714      30.370  54.240  30.820  1.00  0.00           O
ATOM   2017  HG1 SER A 714      29.450  54.500  30.810  1.00  0.00           H
ATOM   2018  C   SER A 714      33.130  55.170  33.190  1.00  0.00           C
ATOM   2019  O   SER A 714      34.260  55.420  32.830  1.00  0.00           O
ATOM   2020  N   LEU A 715      32.900  55.410  34.580  1.00  0.00           N
ATOM   2021  HN  LEU A 715      32.020  55.150  34.950  1.00  0.00           H
ATOM   2022  CA  LEU A 715      33.840  56.050  35.510  1.00  0.00           C
ATOM   2023  HA  LEU A 715      34.140  56.990  35.070  1.00  0.00           H
ATOM   2024  CB  LEU A 715      33.090  56.260  36.830  1.00  0.00           C
ATOM   2025  HB1 LEU A 715      32.600  55.310  37.130  1.00  0.00           H
ATOM   2026  HB2 LEU A 715      32.200  56.860  36.560  1.00  0.00           H
ATOM   2027  CG  LEU A 715      33.870  56.970  38.050  1.00  0.00           C
ATOM   2028  HG  LEU A 715      34.720  57.550  37.610  1.00  0.00           H
ATOM   2029  CD1 LEU A 715      32.910  57.950  38.760  1.00  0.00           C
ATOM   2030 HD11 LEU A 715      32.170  57.440  39.400  1.00  0.00           H
ATOM   2031 HD12 LEU A 715      32.520  58.680  38.030  1.00  0.00           H
ATOM   2032 HD13 LEU A 715      33.490  58.560  39.490  1.00  0.00           H
ATOM   2033  CD2 LEU A 715      34.370  55.860  38.960  1.00  0.00           C
ATOM   2034 HD21 LEU A 715      34.870  56.270  39.860  1.00  0.00           H
ATOM   2035 HD22 LEU A 715      35.010  55.150  38.410  1.00  0.00           H
ATOM   2036 HD23 LEU A 715      33.500  55.240  39.280  1.00  0.00           H
ATOM   2037  C   LEU A 715      35.160  55.330  35.790  1.00  0.00           C
ATOM   2038  O   LEU A 715      36.170  56.020  36.040  1.00  0.00           O
ATOM   2039  N   VAL A 716      35.210  54.000  35.700  1.00  0.00           N
ATOM   2040  HN  VAL A 716      34.350  53.500  35.590  1.00  0.00           H
ATOM   2041  CA  VAL A 716      36.440  53.270  35.670  1.00  0.00           C
ATOM   2042  HA  VAL A 716      37.070  53.680  36.440  1.00  0.00           H
ATOM   2043  CB  VAL A 716      36.160  51.800  35.950  1.00  0.00           C
ATOM   2044  HB  VAL A 716      35.320  51.460  35.310  1.00  0.00           H
ATOM   2045  CG1 VAL A 716      37.320  50.880  35.770  1.00  0.00           C
ATOM   2046 HG11 VAL A 716      38.180  51.470  36.180  1.00  0.00           H
ATOM   2047 HG12 VAL A 716      37.630  50.790  34.700  1.00  0.00           H
ATOM   2048 HG13 VAL A 716      37.080  49.880  36.180  1.00  0.00           H
ATOM   2049  CG2 VAL A 716      35.710  51.670  37.400  1.00  0.00           C
ATOM   2050 HG21 VAL A 716      34.760  52.230  37.520  1.00  0.00           H
ATOM   2051 HG22 VAL A 716      36.340  52.020  38.250  1.00  0.00           H
ATOM   2052 HG23 VAL A 716      35.540  50.590  37.560  1.00  0.00           H
ATOM   2053  C   VAL A 716      37.110  53.360  34.310  1.00  0.00           C
ATOM   2054  O   VAL A 716      38.290  53.410  34.080  1.00  0.00           O
ATOM   2055  N   CYS A 717      36.300  53.450  33.250  1.00  0.00           N
ATOM   2056  HN  CYS A 717      35.310  53.380  33.330  1.00  0.00           H
ATOM   2057  CA  CYS A 717      36.820  53.550  31.870  1.00  0.00           C
ATOM   2058  HA  CYS A 717      37.540  52.750  31.890  1.00  0.00           H
ATOM   2059  CB  CYS A 717      35.700  53.240  30.790  1.00  0.00           C
ATOM   2060  HB1 CYS A 717      36.120  53.530  29.810  1.00  0.00           H
ATOM   2061  HB2 CYS A 717      34.760  53.830  30.930  1.00  0.00           H
ATOM   2062  SG  CYS A 717      35.300  51.510  30.740  1.00  0.00           S
ATOM   2063  HG1 CYS A 717      34.750  51.330  31.940  1.00  0.00           H
ATOM   2064  C   CYS A 717      37.460  54.870  31.470  1.00  0.00           C
ATOM   2065  O   CYS A 717      38.350  54.960  30.600  1.00  0.00           O
ATOM   2066  N   TYR A 718      36.920  55.940  32.130  1.00  0.00           N
ATOM   2067  HN  TYR A 718      36.110  55.670  32.640  1.00  0.00           H
ATOM   2068  CA  TYR A 718      37.220  57.330  32.060  1.00  0.00           C
ATOM   2069  HA  TYR A 718      37.800  57.620  31.190  1.00  0.00           H
ATOM   2070  CB  TYR A 718      35.930  58.080  31.880  1.00  0.00           C
ATOM   2071  HB1 TYR A 718      36.070  59.180  31.960  1.00  0.00           H
ATOM   2072  HB2 TYR A 718      35.290  57.650  32.680  1.00  0.00           H
ATOM   2073  CG  TYR A 718      35.160  57.800  30.600  1.00  0.00           C
ATOM   2074  CD1 TYR A 718      33.740  57.790  30.550  1.00  0.00           C
ATOM   2075  HD1 TYR A 718      33.140  57.710  31.450  1.00  0.00           H
ATOM   2076  CE1 TYR A 718      33.010  57.800  29.290  1.00  0.00           C
ATOM   2077  HE1 TYR A 718      31.930  57.780  29.160  1.00  0.00           H
ATOM   2078  CZ  TYR A 718      33.780  57.850  28.170  1.00  0.00           C
ATOM   2079  OH  TYR A 718      33.130  58.140  26.920  1.00  0.00           O
ATOM   2080  HH  TYR A 718      32.180  58.050  27.010  1.00  0.00           H
ATOM   2081  CD2 TYR A 718      35.860  57.840  29.420  1.00  0.00           C
ATOM   2082  HD2 TYR A 718      36.900  58.090  29.230  1.00  0.00           H
ATOM   2083  CE2 TYR A 718      35.140  57.750  28.160  1.00  0.00           C
ATOM   2084  HE2 TYR A 718      35.670  57.890  27.220  1.00  0.00           H
ATOM   2085  C   TYR A 718      38.020  57.900  33.260  1.00  0.00           C
ATOM   2086  O   TYR A 718      37.960  59.100  33.470  1.00  0.00           O
ATOM   2087  N   ILE A 719      38.760  56.990  33.980  1.00  0.00           N
ATOM   2088  HN  ILE A 719      38.700  56.020  33.780  1.00  0.00           H
ATOM   2089  CA  ILE A 719      39.610  57.340  35.100  1.00  0.00           C
ATOM   2090  HA  ILE A 719      38.990  57.920  35.740  1.00  0.00           H
ATOM   2091  CB  ILE A 719      40.000  55.970  35.790  1.00  0.00           C
ATOM   2092  HB  ILE A 719      39.130  55.290  35.880  1.00  0.00           H
ATOM   2093  CG2 ILE A 719      41.080  55.310  34.960  1.00  0.00           C
ATOM   2094 HG21 ILE A 719      41.360  54.290  35.290  1.00  0.00           H
ATOM   2095 HG22 ILE A 719      42.060  55.850  35.030  1.00  0.00           H
ATOM   2096 HG23 ILE A 719      40.720  55.140  33.930  1.00  0.00           H
ATOM   2097  CG1 ILE A 719      40.360  56.280  37.280  1.00  0.00           C
ATOM   2098 HG11 ILE A 719      41.220  56.980  37.360  1.00  0.00           H
ATOM   2099 HG12 ILE A 719      40.720  55.300  37.670  1.00  0.00           H
ATOM   2100  CD  ILE A 719      39.150  56.740  38.130  1.00  0.00           C
ATOM   2101  HD1 ILE A 719      39.560  56.670  39.160  1.00  0.00           H
ATOM   2102  HD2 ILE A 719      38.290  56.030  38.020  1.00  0.00           H
ATOM   2103  HD3 ILE A 719      38.890  57.800  37.900  1.00  0.00           H
ATOM   2104  C   ILE A 719      40.800  58.150  34.800  1.00  0.00           C
ATOM   2105  O   ILE A 719      41.270  58.870  35.720  1.00  0.00           O
ATOM   2106  N   THR A 720      41.270  58.180  33.490  1.00  0.00           N
ATOM   2107  HN  THR A 720      40.810  57.630  32.810  1.00  0.00           H
ATOM   2108  CA  THR A 720      42.310  59.140  32.990  1.00  0.00           C
ATOM   2109  HA  THR A 720      42.470  58.760  31.980  1.00  0.00           H
ATOM   2110  CB  THR A 720      41.890  60.580  32.880  1.00  0.00           C
ATOM   2111  HB  THR A 720      42.650  61.230  32.420  1.00  0.00           H
ATOM   2112  OG1 THR A 720      41.550  61.270  34.060  1.00  0.00           O
ATOM   2113  HG1 THR A 720      41.530  60.690  34.830  1.00  0.00           H
ATOM   2114  CG2 THR A 720      40.760  60.660  31.900  1.00  0.00           C
ATOM   2115 HG21 THR A 720      39.920  60.020  32.280  1.00  0.00           H
ATOM   2116 HG22 THR A 720      40.990  60.360  30.870  1.00  0.00           H
ATOM   2117 HG23 THR A 720      40.350  61.690  31.840  1.00  0.00           H
ATOM   2118  C   THR A 720      43.750  58.890  33.540  1.00  0.00           C
ATOM   2119  O   THR A 720      43.930  58.250  34.580  1.00  0.00           O
ATOM   2120  N   ARG A 721      44.820  59.200  32.730  1.00  0.00           N
ATOM   2121  HN  ARG A 721      44.650  59.720  31.900  1.00  0.00           H
ATOM   2122  CA  ARG A 721      46.170  58.810  33.090  1.00  0.00           C
ATOM   2123  HA  ARG A 721      46.090  57.770  33.380  1.00  0.00           H
ATOM   2124  CB  ARG A 721      47.210  58.850  31.840  1.00  0.00           C
ATOM   2125  HB1 ARG A 721      48.120  58.260  32.050  1.00  0.00           H
ATOM   2126  HB2 ARG A 721      47.510  59.900  31.630  1.00  0.00           H
ATOM   2127  CG  ARG A 721      46.680  58.270  30.510  1.00  0.00           C
ATOM   2128  HG1 ARG A 721      47.360  58.740  29.760  1.00  0.00           H
ATOM   2129  HG2 ARG A 721      45.700  58.740  30.320  1.00  0.00           H
ATOM   2130  CD  ARG A 721      46.690  56.760  30.490  1.00  0.00           C
ATOM   2131  HD1 ARG A 721      47.690  56.310  30.690  1.00  0.00           H
ATOM   2132  HD2 ARG A 721      46.530  56.370  29.460  1.00  0.00           H
ATOM   2133  NE  ARG A 721      45.670  56.160  31.420  1.00  0.00           N
ATOM   2134  HE  ARG A 721      45.850  55.670  32.270  1.00  0.00           H
ATOM   2135  CZ  ARG A 721      44.440  56.040  31.030  1.00  0.00           C
ATOM   2136  NH1 ARG A 721      43.980  56.430  29.840  1.00  0.00           N
ATOM   2137 HH11 ARG A 721      43.080  56.050  29.630  1.00  0.00           H
ATOM   2138 HH12 ARG A 721      44.460  56.900  29.090  1.00  0.00           H
ATOM   2139  NH2 ARG A 721      43.670  55.400  31.860  1.00  0.00           N
ATOM   2140 HH21 ARG A 721      44.080  54.990  32.670  1.00  0.00           H
ATOM   2141 HH22 ARG A 721      42.670  55.430  31.760  1.00  0.00           H
ATOM   2142  C   ARG A 721      46.760  59.630  34.260  1.00  0.00           C
ATOM   2143  O   ARG A 721      47.650  59.180  35.000  1.00  0.00           O
ATOM   2144  N   PHE A 722      46.290  60.900  34.500  1.00  0.00           N
ATOM   2145  HN  PHE A 722      45.690  61.320  33.830  1.00  0.00           H
ATOM   2146  CA  PHE A 722      46.710  61.770  35.590  1.00  0.00           C
ATOM   2147  HA  PHE A 722      47.780  61.830  35.450  1.00  0.00           H
ATOM   2148  CB  PHE A 722      45.850  63.130  35.440  1.00  0.00           C
ATOM   2149  HB1 PHE A 722      44.760  62.980  35.570  1.00  0.00           H
ATOM   2150  HB2 PHE A 722      46.010  63.490  34.390  1.00  0.00           H
ATOM   2151  CG  PHE A 722      46.230  64.270  36.430  1.00  0.00           C
ATOM   2152  CD1 PHE A 722      47.270  65.130  36.170  1.00  0.00           C
ATOM   2153  HD1 PHE A 722      48.000  64.960  35.400  1.00  0.00           H
ATOM   2154  CE1 PHE A 722      47.520  66.230  37.000  1.00  0.00           C
ATOM   2155  HE1 PHE A 722      48.270  66.950  36.730  1.00  0.00           H
ATOM   2156  CZ  PHE A 722      46.720  66.460  38.140  1.00  0.00           C
ATOM   2157  HZ  PHE A 722      46.820  67.320  38.780  1.00  0.00           H
ATOM   2158  CD2 PHE A 722      45.410  64.550  37.490  1.00  0.00           C
ATOM   2159  HD2 PHE A 722      44.600  63.880  37.730  1.00  0.00           H
ATOM   2160  CE2 PHE A 722      45.680  65.590  38.330  1.00  0.00           C
ATOM   2161  HE2 PHE A 722      44.980  65.700  39.150  1.00  0.00           H
ATOM   2162  C   PHE A 722      46.350  61.120  36.950  1.00  0.00           C
ATOM   2163  O   PHE A 722      47.190  61.270  37.860  1.00  0.00           O
ATOM   2164  N   THR A 723      45.260  60.430  37.080  1.00  0.00           N
ATOM   2165  HN  THR A 723      44.630  60.540  36.320  1.00  0.00           H
ATOM   2166  CA  THR A 723      44.740  59.780  38.310  1.00  0.00           C
ATOM   2167  HA  THR A 723      44.680  60.500  39.110  1.00  0.00           H
ATOM   2168  CB  THR A 723      43.320  59.300  38.190  1.00  0.00           C
ATOM   2169  HB  THR A 723      43.220  58.580  37.350  1.00  0.00           H
ATOM   2170  OG1 THR A 723      42.480  60.390  37.860  1.00  0.00           O
ATOM   2171  HG1 THR A 723      41.770  59.950  37.390  1.00  0.00           H
ATOM   2172  CG2 THR A 723      42.680  58.670  39.390  1.00  0.00           C
ATOM   2173 HG21 THR A 723      42.980  59.300  40.260  1.00  0.00           H
ATOM   2174 HG22 THR A 723      42.900  57.610  39.620  1.00  0.00           H
ATOM   2175 HG23 THR A 723      41.580  58.830  39.450  1.00  0.00           H
ATOM   2176  C   THR A 723      45.600  58.580  38.670  1.00  0.00           C
ATOM   2177  O   THR A 723      46.050  58.370  39.790  1.00  0.00           O
ATOM   2178  N   GLU A 724      45.960  57.710  37.690  1.00  0.00           N
ATOM   2179  HN  GLU A 724      45.420  57.810  36.850  1.00  0.00           H
ATOM   2180  CA  GLU A 724      46.890  56.570  37.790  1.00  0.00           C
ATOM   2181  HA  GLU A 724      46.500  55.910  38.550  1.00  0.00           H
ATOM   2182  CB  GLU A 724      46.880  55.970  36.420  1.00  0.00           C
ATOM   2183  HB1 GLU A 724      47.670  55.210  36.290  1.00  0.00           H
ATOM   2184  HB2 GLU A 724      47.250  56.690  35.660  1.00  0.00           H
ATOM   2185  CG  GLU A 724      45.580  55.310  35.980  1.00  0.00           C
ATOM   2186  HG1 GLU A 724      44.670  55.950  35.960  1.00  0.00           H
ATOM   2187  HG2 GLU A 724      45.350  54.460  36.670  1.00  0.00           H
ATOM   2188  CD  GLU A 724      45.540  54.630  34.600  1.00  0.00           C
ATOM   2189  OE1 GLU A 724      44.560  53.940  34.280  1.00  0.00           O
ATOM   2190  OE2 GLU A 724      46.450  54.730  33.750  1.00  0.00           O
ATOM   2191  C   GLU A 724      48.300  56.980  38.210  1.00  0.00           C
ATOM   2192  O   GLU A 724      48.790  56.550  39.240  1.00  0.00           O
ATOM   2193  N   GLU A 725      48.880  58.000  37.570  1.00  0.00           N
ATOM   2194  HN  GLU A 725      48.520  58.380  36.730  1.00  0.00           H
ATOM   2195  CA  GLU A 725      50.240  58.460  37.850  1.00  0.00           C
ATOM   2196  HA  GLU A 725      50.950  57.650  37.750  1.00  0.00           H
ATOM   2197  CB  GLU A 725      50.730  59.460  36.660  1.00  0.00           C
ATOM   2198  HB1 GLU A 725      51.700  59.870  37.020  1.00  0.00           H
ATOM   2199  HB2 GLU A 725      50.020  60.310  36.600  1.00  0.00           H
ATOM   2200  CG  GLU A 725      50.940  58.730  35.320  1.00  0.00           C
ATOM   2201  HG1 GLU A 725      49.900  58.400  35.090  1.00  0.00           H
ATOM   2202  HG2 GLU A 725      51.580  57.820  35.270  1.00  0.00           H
ATOM   2203  CD  GLU A 725      51.590  59.580  34.250  1.00  0.00           C
ATOM   2204  OE1 GLU A 725      52.250  60.670  34.460  1.00  0.00           O
ATOM   2205  OE2 GLU A 725      51.500  59.090  33.100  1.00  0.00           O
ATOM   2206  C   GLU A 725      50.410  59.090  39.290  1.00  0.00           C
ATOM   2207  O   GLU A 725      51.150  58.680  40.150  1.00  0.00           O
ATOM   2208  N   ALA A 726      49.480  60.030  39.640  1.00  0.00           N
ATOM   2209  HN  ALA A 726      48.790  60.370  39.000  1.00  0.00           H
ATOM   2210  CA  ALA A 726      49.610  60.840  40.870  1.00  0.00           C
ATOM   2211  HA  ALA A 726      50.630  61.150  41.070  1.00  0.00           H
ATOM   2212  CB  ALA A 726      48.720  62.060  40.670  1.00  0.00           C
ATOM   2213  HB1 ALA A 726      47.690  61.740  40.380  1.00  0.00           H
ATOM   2214  HB2 ALA A 726      49.030  62.710  39.810  1.00  0.00           H
ATOM   2215  HB3 ALA A 726      48.630  62.720  41.550  1.00  0.00           H
ATOM   2216  C   ALA A 726      49.100  59.960  42.080  1.00  0.00           C
ATOM   2217  O   ALA A 726      49.720  60.110  43.150  1.00  0.00           O
ATOM   2218  N   PHE A 727      48.200  58.910  41.930  1.00  0.00           N
ATOM   2219  HN  PHE A 727      47.910  58.700  40.990  1.00  0.00           H
ATOM   2220  CA  PHE A 727      47.940  58.090  43.060  1.00  0.00           C
ATOM   2221  HA  PHE A 727      47.760  58.690  43.940  1.00  0.00           H
ATOM   2222  CB  PHE A 727      46.610  57.400  42.730  1.00  0.00           C
ATOM   2223  HB1 PHE A 727      46.820  56.800  41.820  1.00  0.00           H
ATOM   2224  HB2 PHE A 727      45.840  58.200  42.570  1.00  0.00           H
ATOM   2225  CG  PHE A 727      46.290  56.550  43.950  1.00  0.00           C
ATOM   2226  CD1 PHE A 727      46.350  56.990  45.260  1.00  0.00           C
ATOM   2227  HD1 PHE A 727      46.790  57.960  45.430  1.00  0.00           H
ATOM   2228  CE1 PHE A 727      46.270  56.030  46.300  1.00  0.00           C
ATOM   2229  HE1 PHE A 727      46.580  56.320  47.290  1.00  0.00           H
ATOM   2230  CZ  PHE A 727      45.750  54.740  46.000  1.00  0.00           C
ATOM   2231  HZ  PHE A 727      45.500  54.110  46.850  1.00  0.00           H
ATOM   2232  CD2 PHE A 727      45.780  55.290  43.680  1.00  0.00           C
ATOM   2233  HD2 PHE A 727      45.610  55.060  42.650  1.00  0.00           H
ATOM   2234  CE2 PHE A 727      45.550  54.380  44.690  1.00  0.00           C
ATOM   2235  HE2 PHE A 727      45.260  53.380  44.390  1.00  0.00           H
ATOM   2236  C   PHE A 727      49.070  57.080  43.280  1.00  0.00           C
ATOM   2237  O   PHE A 727      49.400  56.720  44.390  1.00  0.00           O
ATOM   2238  N   ALA A 728      49.730  56.730  42.110  1.00  0.00           N
ATOM   2239  HN  ALA A 728      49.460  57.150  41.240  1.00  0.00           H
ATOM   2240  CA  ALA A 728      50.810  55.710  42.140  1.00  0.00           C
ATOM   2241  HA  ALA A 728      50.510  54.850  42.720  1.00  0.00           H
ATOM   2242  CB  ALA A 728      51.090  55.330  40.750  1.00  0.00           C
ATOM   2243  HB1 ALA A 728      52.080  54.840  40.610  1.00  0.00           H
ATOM   2244  HB2 ALA A 728      51.180  56.280  40.190  1.00  0.00           H
ATOM   2245  HB3 ALA A 728      50.400  54.650  40.200  1.00  0.00           H
ATOM   2246  C   ALA A 728      52.010  56.290  42.760  1.00  0.00           C
ATOM   2247  O   ALA A 728      52.720  55.630  43.520  1.00  0.00           O
ATOM   2248  N   ALA A 729      52.190  57.630  42.430  1.00  0.00           N
ATOM   2249  HN  ALA A 729      51.510  57.990  41.800  1.00  0.00           H
ATOM   2250  CA  ALA A 729      53.250  58.400  43.030  1.00  0.00           C
ATOM   2251  HA  ALA A 729      54.140  57.830  42.780  1.00  0.00           H
ATOM   2252  CB  ALA A 729      53.160  59.820  42.470  1.00  0.00           C
ATOM   2253  HB1 ALA A 729      53.400  59.800  41.380  1.00  0.00           H
ATOM   2254  HB2 ALA A 729      53.960  60.470  42.880  1.00  0.00           H
ATOM   2255  HB3 ALA A 729      52.160  60.280  42.530  1.00  0.00           H
ATOM   2256  C   ALA A 729      53.090  58.390  44.540  1.00  0.00           C
ATOM   2257  O   ALA A 729      53.970  58.020  45.280  1.00  0.00           O
ATOM   2258  N   LEU A 730      51.870  58.830  45.080  1.00  0.00           N
ATOM   2259  HN  LEU A 730      51.090  59.070  44.500  1.00  0.00           H
ATOM   2260  CA  LEU A 730      51.580  58.940  46.500  1.00  0.00           C
ATOM   2261  HA  LEU A 730      52.250  59.640  46.980  1.00  0.00           H
ATOM   2262  CB  LEU A 730      50.130  59.450  46.760  1.00  0.00           C
ATOM   2263  HB1 LEU A 730      49.470  58.680  46.290  1.00  0.00           H
ATOM   2264  HB2 LEU A 730      49.880  60.430  46.320  1.00  0.00           H
ATOM   2265  CG  LEU A 730      49.720  59.450  48.230  1.00  0.00           C
ATOM   2266  HG  LEU A 730      50.010  58.430  48.570  1.00  0.00           H
ATOM   2267  CD1 LEU A 730      50.380  60.580  49.000  1.00  0.00           C
ATOM   2268 HD11 LEU A 730      50.100  61.610  48.690  1.00  0.00           H
ATOM   2269 HD12 LEU A 730      51.480  60.480  49.090  1.00  0.00           H
ATOM   2270 HD13 LEU A 730      49.960  60.540  50.020  1.00  0.00           H
ATOM   2271  CD2 LEU A 730      48.200  59.460  48.310  1.00  0.00           C
ATOM   2272 HD21 LEU A 730      47.810  59.440  49.350  1.00  0.00           H
ATOM   2273 HD22 LEU A 730      47.700  58.730  47.650  1.00  0.00           H
ATOM   2274 HD23 LEU A 730      47.910  60.510  48.100  1.00  0.00           H
ATOM   2275  C   LEU A 730      51.760  57.570  47.180  1.00  0.00           C
ATOM   2276  O   LEU A 730      52.350  57.380  48.220  1.00  0.00           O
ATOM   2277  N   ILE A 731      51.200  56.480  46.640  1.00  0.00           N
ATOM   2278  HN  ILE A 731      50.690  56.490  45.790  1.00  0.00           H
ATOM   2279  CA  ILE A 731      50.920  55.320  47.460  1.00  0.00           C
ATOM   2280  HA  ILE A 731      50.480  55.600  48.410  1.00  0.00           H
ATOM   2281  CB  ILE A 731      49.850  54.430  46.770  1.00  0.00           C
ATOM   2282  HB  ILE A 731      49.000  55.110  46.550  1.00  0.00           H
ATOM   2283  CG2 ILE A 731      50.480  53.920  45.450  1.00  0.00           C
ATOM   2284 HG21 ILE A 731      50.950  54.770  44.930  1.00  0.00           H
ATOM   2285 HG22 ILE A 731      49.650  53.530  44.840  1.00  0.00           H
ATOM   2286 HG23 ILE A 731      51.270  53.200  45.760  1.00  0.00           H
ATOM   2287  CG1 ILE A 731      49.290  53.350  47.740  1.00  0.00           C
ATOM   2288 HG11 ILE A 731      50.090  52.600  47.930  1.00  0.00           H
ATOM   2289 HG12 ILE A 731      48.570  52.700  47.200  1.00  0.00           H
ATOM   2290  CD  ILE A 731      48.520  53.780  49.030  1.00  0.00           C
ATOM   2291  HD1 ILE A 731      47.840  52.980  49.370  1.00  0.00           H
ATOM   2292  HD2 ILE A 731      47.730  54.540  48.810  1.00  0.00           H
ATOM   2293  HD3 ILE A 731      49.240  54.010  49.860  1.00  0.00           H
ATOM   2294  C   ILE A 731      52.060  54.540  47.980  1.00  0.00           C
ATOM   2295  O   ILE A 731      51.960  53.980  49.050  1.00  0.00           O
ATOM   2296  N   CYS A 732      53.130  54.510  47.200  1.00  0.00           N
ATOM   2297  HN  CYS A 732      53.230  54.920  46.290  1.00  0.00           H
ATOM   2298  CA  CYS A 732      54.380  53.960  47.580  1.00  0.00           C
ATOM   2299  HA  CYS A 732      54.230  52.980  47.990  1.00  0.00           H
ATOM   2300  CB  CYS A 732      55.300  53.760  46.350  1.00  0.00           C
ATOM   2301  HB1 CYS A 732      56.290  53.310  46.580  1.00  0.00           H
ATOM   2302  HB2 CYS A 732      55.560  54.720  45.860  1.00  0.00           H
ATOM   2303  SG  CYS A 732      54.470  52.860  44.980  1.00  0.00           S
ATOM   2304  HG1 CYS A 732      53.520  53.750  44.700  1.00  0.00           H
ATOM   2305  C   CYS A 732      55.200  54.750  48.580  1.00  0.00           C
ATOM   2306  O   CYS A 732      55.850  54.210  49.450  1.00  0.00           O
ATOM   2307  N   ILE A 733      55.040  56.020  48.560  1.00  0.00           N
ATOM   2308  HN  ILE A 733      54.540  56.360  47.760  1.00  0.00           H
ATOM   2309  CA  ILE A 733      55.710  56.870  49.590  1.00  0.00           C
ATOM   2310  HA  ILE A 733      56.700  56.540  49.830  1.00  0.00           H
ATOM   2311  CB  ILE A 733      55.690  58.250  49.060  1.00  0.00           C
ATOM   2312  HB  ILE A 733      54.650  58.580  48.850  1.00  0.00           H
ATOM   2313  CG2 ILE A 733      56.270  59.140  50.150  1.00  0.00           C
ATOM   2314 HG21 ILE A 733      55.540  59.540  50.860  1.00  0.00           H
ATOM   2315 HG22 ILE A 733      56.570  60.020  49.530  1.00  0.00           H
ATOM   2316 HG23 ILE A 733      57.210  58.770  50.630  1.00  0.00           H
ATOM   2317  CG1 ILE A 733      56.490  58.380  47.740  1.00  0.00           C
ATOM   2318 HG11 ILE A 733      56.760  59.450  47.640  1.00  0.00           H
ATOM   2319 HG12 ILE A 733      55.900  58.130  46.820  1.00  0.00           H
ATOM   2320  CD  ILE A 733      57.860  57.670  47.670  1.00  0.00           C
ATOM   2321  HD1 ILE A 733      58.560  58.070  48.440  1.00  0.00           H
ATOM   2322  HD2 ILE A 733      58.410  57.940  46.750  1.00  0.00           H
ATOM   2323  HD3 ILE A 733      57.780  56.560  47.710  1.00  0.00           H
ATOM   2324  C   ILE A 733      54.880  56.820  50.870  1.00  0.00           C
ATOM   2325  O   ILE A 733      55.510  56.690  51.960  1.00  0.00           O
ATOM   2326  N   ILE A 734      53.570  56.660  50.820  1.00  0.00           N
ATOM   2327  HN  ILE A 734      53.000  56.870  50.020  1.00  0.00           H
ATOM   2328  CA  ILE A 734      52.700  56.460  51.940  1.00  0.00           C
ATOM   2329  HA  ILE A 734      53.060  57.050  52.770  1.00  0.00           H
ATOM   2330  CB  ILE A 734      51.290  56.750  51.580  1.00  0.00           C
ATOM   2331  HB  ILE A 734      51.060  56.380  50.550  1.00  0.00           H
ATOM   2332  CG2 ILE A 734      50.300  56.070  52.610  1.00  0.00           C
ATOM   2333 HG21 ILE A 734      49.290  56.510  52.560  1.00  0.00           H
ATOM   2334 HG22 ILE A 734      50.580  56.280  53.670  1.00  0.00           H
ATOM   2335 HG23 ILE A 734      50.370  54.960  52.680  1.00  0.00           H
ATOM   2336  CG1 ILE A 734      51.110  58.270  51.460  1.00  0.00           C
ATOM   2337 HG11 ILE A 734      50.170  58.560  50.940  1.00  0.00           H
ATOM   2338 HG12 ILE A 734      51.880  58.800  50.870  1.00  0.00           H
ATOM   2339  CD  ILE A 734      51.040  58.970  52.810  1.00  0.00           C
ATOM   2340  HD1 ILE A 734      52.030  58.800  53.290  1.00  0.00           H
ATOM   2341  HD2 ILE A 734      50.350  58.520  53.550  1.00  0.00           H
ATOM   2342  HD3 ILE A 734      50.890  60.070  52.700  1.00  0.00           H
ATOM   2343  C   ILE A 734      52.840  55.060  52.560  1.00  0.00           C
ATOM   2344  O   ILE A 734      52.780  54.890  53.790  1.00  0.00           O
ATOM   2345  N   PHE A 735      53.070  54.020  51.690  1.00  0.00           N
ATOM   2346  HN  PHE A 735      53.010  54.130  50.700  1.00  0.00           H
ATOM   2347  CA  PHE A 735      53.430  52.760  52.270  1.00  0.00           C
ATOM   2348  HA  PHE A 735      52.630  52.560  52.950  1.00  0.00           H
ATOM   2349  CB  PHE A 735      53.410  51.850  51.020  1.00  0.00           C
ATOM   2350  HB1 PHE A 735      54.270  52.030  50.350  1.00  0.00           H
ATOM   2351  HB2 PHE A 735      52.530  52.030  50.360  1.00  0.00           H
ATOM   2352  CG  PHE A 735      53.340  50.460  51.450  1.00  0.00           C
ATOM   2353  CD1 PHE A 735      52.070  49.820  51.660  1.00  0.00           C
ATOM   2354  HD1 PHE A 735      51.120  50.310  51.540  1.00  0.00           H
ATOM   2355  CE1 PHE A 735      52.010  48.530  52.180  1.00  0.00           C
ATOM   2356  HE1 PHE A 735      51.090  48.050  52.480  1.00  0.00           H
ATOM   2357  CZ  PHE A 735      53.220  47.860  52.400  1.00  0.00           C
ATOM   2358  HZ  PHE A 735      53.120  46.870  52.840  1.00  0.00           H
ATOM   2359  CD2 PHE A 735      54.520  49.780  51.730  1.00  0.00           C
ATOM   2360  HD2 PHE A 735      55.500  50.220  51.600  1.00  0.00           H
ATOM   2361  CE2 PHE A 735      54.510  48.450  52.160  1.00  0.00           C
ATOM   2362  HE2 PHE A 735      55.460  47.950  52.210  1.00  0.00           H
ATOM   2363  C   PHE A 735      54.740  52.720  53.150  1.00  0.00           C
ATOM   2364  O   PHE A 735      54.760  52.270  54.340  1.00  0.00           O
ATOM   2365  N   ILE A 736      55.890  53.260  52.550  1.00  0.00           N
ATOM   2366  HN  ILE A 736      55.880  53.660  51.630  1.00  0.00           H
ATOM   2367  CA  ILE A 736      57.210  53.320  53.220  1.00  0.00           C
ATOM   2368  HA  ILE A 736      57.560  52.370  53.590  1.00  0.00           H
ATOM   2369  CB  ILE A 736      58.210  53.850  52.250  1.00  0.00           C
ATOM   2370  HB  ILE A 736      58.050  54.880  51.880  1.00  0.00           H
ATOM   2371  CG2 ILE A 736      59.600  53.800  52.960  1.00  0.00           C
ATOM   2372 HG21 ILE A 736      59.690  54.640  53.680  1.00  0.00           H
ATOM   2373 HG22 ILE A 736      60.360  53.920  52.150  1.00  0.00           H
ATOM   2374 HG23 ILE A 736      59.740  52.820  53.440  1.00  0.00           H
ATOM   2375  CG1 ILE A 736      58.400  53.010  50.940  1.00  0.00           C
ATOM   2376 HG11 ILE A 736      57.590  52.360  50.550  1.00  0.00           H
ATOM   2377 HG12 ILE A 736      59.250  52.360  51.210  1.00  0.00           H
ATOM   2378  CD  ILE A 736      58.950  53.900  49.790  1.00  0.00           C
ATOM   2379  HD1 ILE A 736      59.750  54.580  50.160  1.00  0.00           H
ATOM   2380  HD2 ILE A 736      58.150  54.590  49.450  1.00  0.00           H
ATOM   2381  HD3 ILE A 736      59.380  53.420  48.890  1.00  0.00           H
ATOM   2382  C   ILE A 736      57.090  54.220  54.390  1.00  0.00           C
ATOM   2383  O   ILE A 736      57.660  53.860  55.420  1.00  0.00           O
ATOM   2384  N   TYR A 737      56.350  55.340  54.320  1.00  0.00           N
ATOM   2385  HN  TYR A 737      55.990  55.590  53.420  1.00  0.00           H
ATOM   2386  CA  TYR A 737      56.050  56.320  55.380  1.00  0.00           C
ATOM   2387  HA  TYR A 737      56.970  56.690  55.810  1.00  0.00           H
ATOM   2388  CB  TYR A 737      55.330  57.590  54.820  1.00  0.00           C
ATOM   2389  HB1 TYR A 737      54.490  57.220  54.200  1.00  0.00           H
ATOM   2390  HB2 TYR A 737      56.010  58.130  54.140  1.00  0.00           H
ATOM   2391  CG  TYR A 737      54.820  58.520  55.870  1.00  0.00           C
ATOM   2392  CD1 TYR A 737      53.600  58.370  56.600  1.00  0.00           C
ATOM   2393  HD1 TYR A 737      53.070  57.450  56.450  1.00  0.00           H
ATOM   2394  CE1 TYR A 737      53.210  59.360  57.420  1.00  0.00           C
ATOM   2395  HE1 TYR A 737      52.270  59.240  57.940  1.00  0.00           H
ATOM   2396  CZ  TYR A 737      53.980  60.480  57.650  1.00  0.00           C
ATOM   2397  OH  TYR A 737      53.580  61.520  58.540  1.00  0.00           O
ATOM   2398  HH  TYR A 737      53.040  61.120  59.220  1.00  0.00           H
ATOM   2399  CD2 TYR A 737      55.620  59.710  56.010  1.00  0.00           C
ATOM   2400  HD2 TYR A 737      56.580  59.740  55.510  1.00  0.00           H
ATOM   2401  CE2 TYR A 737      55.150  60.660  56.920  1.00  0.00           C
ATOM   2402  HE2 TYR A 737      55.690  61.560  57.120  1.00  0.00           H
ATOM   2403  C   TYR A 737      55.320  55.650  56.560  1.00  0.00           C
ATOM   2404  O   TYR A 737      55.630  55.880  57.690  1.00  0.00           O
ATOM   2405  N   GLU A 738      54.310  54.780  56.280  1.00  0.00           N
ATOM   2406  HN  GLU A 738      53.980  54.650  55.350  1.00  0.00           H
ATOM   2407  CA  GLU A 738      53.730  54.010  57.330  1.00  0.00           C
ATOM   2408  HA  GLU A 738      53.380  54.720  58.070  1.00  0.00           H
ATOM   2409  CB  GLU A 738      52.440  53.340  56.810  1.00  0.00           C
ATOM   2410  HB1 GLU A 738      52.670  53.020  55.780  1.00  0.00           H
ATOM   2411  HB2 GLU A 738      51.670  54.120  56.580  1.00  0.00           H
ATOM   2412  CG  GLU A 738      51.990  52.230  57.790  1.00  0.00           C
ATOM   2413  HG1 GLU A 738      51.950  52.660  58.820  1.00  0.00           H
ATOM   2414  HG2 GLU A 738      52.680  51.360  57.760  1.00  0.00           H
ATOM   2415  CD  GLU A 738      50.590  51.740  57.540  1.00  0.00           C
ATOM   2416  OE1 GLU A 738      50.370  50.570  57.130  1.00  0.00           O
ATOM   2417  OE2 GLU A 738      49.700  52.560  57.870  1.00  0.00           O
ATOM   2418  C   GLU A 738      54.660  53.020  58.070  1.00  0.00           C
ATOM   2419  O   GLU A 738      54.660  52.930  59.280  1.00  0.00           O
ATOM   2420  N   ALA A 739      55.560  52.370  57.320  1.00  0.00           N
ATOM   2421  HN  ALA A 739      55.610  52.490  56.320  1.00  0.00           H
ATOM   2422  CA  ALA A 739      56.620  51.590  57.830  1.00  0.00           C
ATOM   2423  HA  ALA A 739      56.230  50.780  58.440  1.00  0.00           H
ATOM   2424  CB  ALA A 739      57.400  51.000  56.680  1.00  0.00           C
ATOM   2425  HB1 ALA A 739      58.120  50.210  56.990  1.00  0.00           H
ATOM   2426  HB2 ALA A 739      58.090  51.740  56.230  1.00  0.00           H
ATOM   2427  HB3 ALA A 739      56.680  50.580  55.940  1.00  0.00           H
ATOM   2428  C   ALA A 739      57.510  52.340  58.870  1.00  0.00           C
ATOM   2429  O   ALA A 739      57.750  51.970  60.010  1.00  0.00           O
ATOM   2430  N   LEU A 740      57.890  53.590  58.480  1.00  0.00           N
ATOM   2431  HN  LEU A 740      57.810  53.870  57.530  1.00  0.00           H
ATOM   2432  CA  LEU A 740      58.490  54.530  59.380  1.00  0.00           C
ATOM   2433  HA  LEU A 740      59.330  54.010  59.830  1.00  0.00           H
ATOM   2434  CB  LEU A 740      59.310  55.650  58.690  1.00  0.00           C
ATOM   2435  HB1 LEU A 740      59.590  56.390  59.470  1.00  0.00           H
ATOM   2436  HB2 LEU A 740      58.580  56.160  58.020  1.00  0.00           H
ATOM   2437  CG  LEU A 740      60.520  55.290  57.840  1.00  0.00           C
ATOM   2438  HG  LEU A 740      60.540  54.210  57.540  1.00  0.00           H
ATOM   2439  CD1 LEU A 740      60.470  56.130  56.480  1.00  0.00           C
ATOM   2440 HD11 LEU A 740      61.020  57.090  56.620  1.00  0.00           H
ATOM   2441 HD12 LEU A 740      59.460  56.330  56.070  1.00  0.00           H
ATOM   2442 HD13 LEU A 740      60.960  55.500  55.700  1.00  0.00           H
ATOM   2443  CD2 LEU A 740      61.860  55.540  58.530  1.00  0.00           C
ATOM   2444 HD21 LEU A 740      61.950  54.830  59.380  1.00  0.00           H
ATOM   2445 HD22 LEU A 740      61.940  56.610  58.800  1.00  0.00           H
ATOM   2446 HD23 LEU A 740      62.690  55.250  57.850  1.00  0.00           H
ATOM   2447  C   LEU A 740      57.660  54.970  60.580  1.00  0.00           C
ATOM   2448  O   LEU A 740      58.130  55.030  61.760  1.00  0.00           O
ATOM   2449  N   GLU A 741      56.370  55.280  60.380  1.00  0.00           N
ATOM   2450  HN  GLU A 741      56.070  55.420  59.440  1.00  0.00           H
ATOM   2451  CA  GLU A 741      55.420  55.560  61.410  1.00  0.00           C
ATOM   2452  HA  GLU A 741      55.800  56.380  61.980  1.00  0.00           H
ATOM   2453  CB  GLU A 741      54.030  56.000  60.840  1.00  0.00           C
ATOM   2454  HB1 GLU A 741      53.760  55.360  59.970  1.00  0.00           H
ATOM   2455  HB2 GLU A 741      54.120  56.980  60.330  1.00  0.00           H
ATOM   2456  CG  GLU A 741      52.900  56.110  61.880  1.00  0.00           C
ATOM   2457  HG1 GLU A 741      53.050  56.580  62.880  1.00  0.00           H
ATOM   2458  HG2 GLU A 741      52.510  55.100  62.180  1.00  0.00           H
ATOM   2459  CD  GLU A 741      51.640  56.750  61.260  1.00  0.00           C
ATOM   2460  OE1 GLU A 741      50.710  55.980  60.880  1.00  0.00           O
ATOM   2461  OE2 GLU A 741      51.540  58.040  61.300  1.00  0.00           O
ATOM   2462  C   GLU A 741      55.200  54.460  62.400  1.00  0.00           C
ATOM   2463  O   GLU A 741      55.160  54.800  63.590  1.00  0.00           O
ATOM   2464  N   LYS A 742      55.040  53.230  61.990  1.00  0.00           N
ATOM   2465  HN  LYS A 742      54.990  53.200  60.990  1.00  0.00           H
ATOM   2466  CA  LYS A 742      55.200  52.000  62.770  1.00  0.00           C
ATOM   2467  HA  LYS A 742      54.370  51.980  63.460  1.00  0.00           H
ATOM   2468  CB  LYS A 742      54.830  50.710  61.890  1.00  0.00           C
ATOM   2469  HB1 LYS A 742      55.160  49.790  62.430  1.00  0.00           H
ATOM   2470  HB2 LYS A 742      55.490  50.710  60.990  1.00  0.00           H
ATOM   2471  CG  LYS A 742      53.350  50.590  61.510  1.00  0.00           C
ATOM   2472  HG1 LYS A 742      53.100  51.470  60.870  1.00  0.00           H
ATOM   2473  HG2 LYS A 742      52.760  50.650  62.450  1.00  0.00           H
ATOM   2474  CD  LYS A 742      53.050  49.270  60.790  1.00  0.00           C
ATOM   2475  HD1 LYS A 742      53.250  48.450  61.520  1.00  0.00           H
ATOM   2476  HD2 LYS A 742      53.810  49.140  59.980  1.00  0.00           H
ATOM   2477  CE  LYS A 742      51.650  49.170  60.140  1.00  0.00           C
ATOM   2478  HE1 LYS A 742      51.640  48.410  59.330  1.00  0.00           H
ATOM   2479  HE2 LYS A 742      51.410  50.140  59.660  1.00  0.00           H
ATOM   2480  NZ  LYS A 742      50.610  48.780  61.090  1.00  0.00           N
ATOM   2481  HZ1 LYS A 742      50.780  47.800  61.400  1.00  0.00           H
ATOM   2482  HZ2 LYS A 742      49.700  48.690  60.590  1.00  0.00           H
ATOM   2483  HZ3 LYS A 742      50.610  49.550  61.790  1.00  0.00           H
ATOM   2484  C   LYS A 742      56.530  51.660  63.450  1.00  0.00           C
ATOM   2485  O   LYS A 742      56.450  51.230  64.620  1.00  0.00           O
ATOM   2486  N   LEU A 743      57.660  51.940  62.880  1.00  0.00           N
ATOM   2487  HN  LEU A 743      57.650  52.300  61.940  1.00  0.00           H
ATOM   2488  CA  LEU A 743      58.950  51.800  63.520  1.00  0.00           C
ATOM   2489  HA  LEU A 743      59.080  50.760  63.770  1.00  0.00           H
ATOM   2490  CB  LEU A 743      60.070  52.070  62.500  1.00  0.00           C
ATOM   2491  HB1 LEU A 743      59.920  53.050  62.020  1.00  0.00           H
ATOM   2492  HB2 LEU A 743      59.860  51.380  61.650  1.00  0.00           H
ATOM   2493  CG  LEU A 743      61.530  51.980  62.970  1.00  0.00           C
ATOM   2494  HG  LEU A 743      61.660  52.790  63.710  1.00  0.00           H
ATOM   2495  CD1 LEU A 743      61.790  50.630  63.670  1.00  0.00           C
ATOM   2496 HD11 LEU A 743      62.710  50.750  64.270  1.00  0.00           H
ATOM   2497 HD12 LEU A 743      61.990  49.850  62.900  1.00  0.00           H
ATOM   2498 HD13 LEU A 743      61.060  50.180  64.380  1.00  0.00           H
ATOM   2499  CD2 LEU A 743      62.460  52.160  61.730  1.00  0.00           C
ATOM   2500 HD21 LEU A 743      62.030  52.890  61.040  1.00  0.00           H
ATOM   2501 HD22 LEU A 743      62.520  51.160  61.240  1.00  0.00           H
ATOM   2502 HD23 LEU A 743      63.500  52.420  62.060  1.00  0.00           H
ATOM   2503  C   LEU A 743      59.080  52.750  64.760  1.00  0.00           C
ATOM   2504  O   LEU A 743      59.510  52.500  65.860  1.00  0.00           O
ATOM   2505  N   PHE A 744      58.620  53.960  64.550  1.00  0.00           N
ATOM   2506  HN  PHE A 744      58.460  54.140  63.580  1.00  0.00           H
ATOM   2507  CA  PHE A 744      58.350  55.010  65.590  1.00  0.00           C
ATOM   2508  HA  PHE A 744      59.320  55.060  66.060  1.00  0.00           H
ATOM   2509  CB  PHE A 744      58.100  56.420  64.980  1.00  0.00           C
ATOM   2510  HB1 PHE A 744      57.400  56.380  64.130  1.00  0.00           H
ATOM   2511  HB2 PHE A 744      59.130  56.760  64.730  1.00  0.00           H
ATOM   2512  CG  PHE A 744      57.530  57.420  65.970  1.00  0.00           C
ATOM   2513  CD1 PHE A 744      58.340  58.030  66.960  1.00  0.00           C
ATOM   2514  HD1 PHE A 744      59.390  57.790  67.030  1.00  0.00           H
ATOM   2515  CE1 PHE A 744      57.830  59.120  67.630  1.00  0.00           C
ATOM   2516  HE1 PHE A 744      58.500  59.630  68.310  1.00  0.00           H
ATOM   2517  CZ  PHE A 744      56.450  59.560  67.410  1.00  0.00           C
ATOM   2518  HZ  PHE A 744      56.090  60.440  67.910  1.00  0.00           H
ATOM   2519  CD2 PHE A 744      56.130  57.820  65.780  1.00  0.00           C
ATOM   2520  HD2 PHE A 744      55.560  57.400  64.970  1.00  0.00           H
ATOM   2521  CE2 PHE A 744      55.700  58.990  66.470  1.00  0.00           C
ATOM   2522  HE2 PHE A 744      54.750  59.480  66.370  1.00  0.00           H
ATOM   2523  C   PHE A 744      57.350  54.550  66.650  1.00  0.00           C
ATOM   2524  O   PHE A 744      57.620  54.550  67.830  1.00  0.00           O
ATOM   2525  N   ASP A 745      56.190  54.070  66.200  1.00  0.00           N
ATOM   2526  HN  ASP A 745      56.080  54.200  65.230  1.00  0.00           H
ATOM   2527  CA  ASP A 745      55.150  53.470  67.060  1.00  0.00           C
ATOM   2528  HA  ASP A 745      54.840  54.310  67.680  1.00  0.00           H
ATOM   2529  CB  ASP A 745      53.980  52.870  66.220  1.00  0.00           C
ATOM   2530  HB1 ASP A 745      54.350  51.940  65.730  1.00  0.00           H
ATOM   2531  HB2 ASP A 745      53.800  53.550  65.360  1.00  0.00           H
ATOM   2532  CG  ASP A 745      52.710  52.710  66.930  1.00  0.00           C
ATOM   2533  OD1 ASP A 745      51.830  51.960  66.500  1.00  0.00           O
ATOM   2534  OD2 ASP A 745      52.550  53.520  67.890  1.00  0.00           O
ATOM   2535  C   ASP A 745      55.650  52.360  67.970  1.00  0.00           C
ATOM   2536  O   ASP A 745      55.400  52.340  69.180  1.00  0.00           O
ATOM   2537  N   LEU A 746      56.420  51.400  67.430  1.00  0.00           N
ATOM   2538  HN  LEU A 746      56.510  51.450  66.430  1.00  0.00           H
ATOM   2539  CA  LEU A 746      57.270  50.390  68.120  1.00  0.00           C
ATOM   2540  HA  LEU A 746      56.580  49.730  68.640  1.00  0.00           H
ATOM   2541  CB  LEU A 746      58.050  49.650  67.050  1.00  0.00           C
ATOM   2542  HB1 LEU A 746      58.840  50.240  66.560  1.00  0.00           H
ATOM   2543  HB2 LEU A 746      57.300  49.350  66.280  1.00  0.00           H
ATOM   2544  CG  LEU A 746      58.610  48.300  67.490  1.00  0.00           C
ATOM   2545  HG  LEU A 746      58.990  48.270  68.540  1.00  0.00           H
ATOM   2546  CD1 LEU A 746      57.620  47.110  67.420  1.00  0.00           C
ATOM   2547 HD11 LEU A 746      58.160  46.260  67.860  1.00  0.00           H
ATOM   2548 HD12 LEU A 746      57.390  46.810  66.370  1.00  0.00           H
ATOM   2549 HD13 LEU A 746      56.740  47.290  68.060  1.00  0.00           H
ATOM   2550  CD2 LEU A 746      59.750  47.980  66.560  1.00  0.00           C
ATOM   2551 HD21 LEU A 746      59.320  47.910  65.550  1.00  0.00           H
ATOM   2552 HD22 LEU A 746      60.190  47.030  66.940  1.00  0.00           H
ATOM   2553 HD23 LEU A 746      60.590  48.710  66.490  1.00  0.00           H
ATOM   2554  C   LEU A 746      58.180  50.940  69.250  1.00  0.00           C
ATOM   2555  O   LEU A 746      58.210  50.460  70.350  1.00  0.00           O
ATOM   2556  N   GLY A 747      59.060  51.880  68.980  1.00  0.00           N
ATOM   2557  HN  GLY A 747      59.010  52.140  68.020  1.00  0.00           H
ATOM   2558  CA  GLY A 747      59.880  52.690  69.970  1.00  0.00           C
ATOM   2559  HA1 GLY A 747      60.440  53.440  69.440  1.00  0.00           H
ATOM   2560  HA2 GLY A 747      60.580  52.030  70.470  1.00  0.00           H
ATOM   2561  C   GLY A 747      59.070  53.350  71.030  1.00  0.00           C
ATOM   2562  O   GLY A 747      59.440  53.230  72.170  1.00  0.00           O
ATOM   2563  N   GLU A 748      57.950  54.060  70.670  1.00  0.00           N
ATOM   2564  HN  GLU A 748      57.650  54.000  69.720  1.00  0.00           H
ATOM   2565  CA  GLU A 748      57.030  54.770  71.490  1.00  0.00           C
ATOM   2566  HA  GLU A 748      57.620  55.440  72.100  1.00  0.00           H
ATOM   2567  CB  GLU A 748      55.880  55.540  70.680  1.00  0.00           C
ATOM   2568  HB1 GLU A 748      55.330  54.740  70.140  1.00  0.00           H
ATOM   2569  HB2 GLU A 748      56.310  56.200  69.900  1.00  0.00           H
ATOM   2570  CG  GLU A 748      54.900  56.290  71.550  1.00  0.00           C
ATOM   2571  HG1 GLU A 748      55.460  57.000  72.210  1.00  0.00           H
ATOM   2572  HG2 GLU A 748      54.180  55.660  72.110  1.00  0.00           H
ATOM   2573  CD  GLU A 748      54.010  57.260  70.740  1.00  0.00           C
ATOM   2574  OE1 GLU A 748      52.940  56.840  70.220  1.00  0.00           O
ATOM   2575  OE2 GLU A 748      54.370  58.480  70.560  1.00  0.00           O
ATOM   2576  C   GLU A 748      56.270  53.900  72.470  1.00  0.00           C
ATOM   2577  O   GLU A 748      56.100  54.240  73.670  1.00  0.00           O
ATOM   2578  N   THR A 749      55.880  52.730  71.990  1.00  0.00           N
ATOM   2579  HN  THR A 749      55.790  52.590  71.000  1.00  0.00           H
ATOM   2580  CA  THR A 749      55.290  51.740  72.880  1.00  0.00           C
ATOM   2581  HA  THR A 749      54.390  52.150  73.320  1.00  0.00           H
ATOM   2582  CB  THR A 749      54.820  50.500  72.110  1.00  0.00           C
ATOM   2583  HB  THR A 749      55.660  50.050  71.540  1.00  0.00           H
ATOM   2584  OG1 THR A 749      53.920  50.870  71.080  1.00  0.00           O
ATOM   2585  HG1 THR A 749      54.440  51.320  70.400  1.00  0.00           H
ATOM   2586  CG2 THR A 749      54.080  49.510  73.010  1.00  0.00           C
ATOM   2587 HG21 THR A 749      53.280  48.860  72.580  1.00  0.00           H
ATOM   2588 HG22 THR A 749      53.500  50.090  73.760  1.00  0.00           H
ATOM   2589 HG23 THR A 749      54.770  48.870  73.580  1.00  0.00           H
ATOM   2590  C   THR A 749      56.120  51.280  74.070  1.00  0.00           C
ATOM   2591  O   THR A 749      55.630  51.280  75.210  1.00  0.00           O
ATOM   2592  N   TYR A 750      57.350  50.840  73.770  1.00  0.00           N
ATOM   2593  HN  TYR A 750      57.640  50.850  72.820  1.00  0.00           H
ATOM   2594  CA  TYR A 750      58.240  50.280  74.780  1.00  0.00           C
ATOM   2595  HA  TYR A 750      57.730  49.760  75.580  1.00  0.00           H
ATOM   2596  CB  TYR A 750      59.240  49.250  74.130  1.00  0.00           C
ATOM   2597  HB1 TYR A 750      60.010  48.840  74.830  1.00  0.00           H
ATOM   2598  HB2 TYR A 750      59.800  49.720  73.300  1.00  0.00           H
ATOM   2599  CG  TYR A 750      58.440  48.060  73.710  1.00  0.00           C
ATOM   2600  CD1 TYR A 750      58.210  47.560  72.370  1.00  0.00           C
ATOM   2601  HD1 TYR A 750      58.720  48.050  71.560  1.00  0.00           H
ATOM   2602  CE1 TYR A 750      57.330  46.450  72.140  1.00  0.00           C
ATOM   2603  HE1 TYR A 750      57.230  46.050  71.150  1.00  0.00           H
ATOM   2604  CZ  TYR A 750      56.720  45.790  73.120  1.00  0.00           C
ATOM   2605  OH  TYR A 750      55.790  44.790  72.910  1.00  0.00           O
ATOM   2606  HH  TYR A 750      55.380  44.610  73.760  1.00  0.00           H
ATOM   2607  CD2 TYR A 750      57.870  47.220  74.740  1.00  0.00           C
ATOM   2608  HD2 TYR A 750      58.040  47.470  75.770  1.00  0.00           H
ATOM   2609  CE2 TYR A 750      56.980  46.160  74.420  1.00  0.00           C
ATOM   2610  HE2 TYR A 750      56.550  45.530  75.190  1.00  0.00           H
ATOM   2611  C   TYR A 750      59.120  51.380  75.440  1.00  0.00           C
ATOM   2612  O   TYR A 750      60.070  51.160  76.180  1.00  0.00           O
ATOM   2613  N   ALA A 751      58.650  52.640  75.230  1.00  0.00           N
ATOM   2614  HN  ALA A 751      57.890  52.820  74.620  1.00  0.00           H
ATOM   2615  CA  ALA A 751      59.170  53.850  75.790  1.00  0.00           C
ATOM   2616  HA  ALA A 751      58.850  54.580  75.070  1.00  0.00           H
ATOM   2617  CB  ALA A 751      58.700  54.060  77.240  1.00  0.00           C
ATOM   2618  HB1 ALA A 751      57.610  53.990  77.490  1.00  0.00           H
ATOM   2619  HB2 ALA A 751      59.050  55.030  77.620  1.00  0.00           H
ATOM   2620  HB3 ALA A 751      59.170  53.240  77.830  1.00  0.00           H
ATOM   2621  C   ALA A 751      60.690  54.020  75.610  1.00  0.00           C
ATOM   2622  O   ALA A 751      61.390  54.140  76.630  1.00  0.00           O
ATOM   2623  N   PHE A 752      61.220  54.080  74.380  1.00  0.00           N
ATOM   2624  HN  PHE A 752      60.720  53.830  73.550  1.00  0.00           H
ATOM   2625  CA  PHE A 752      62.600  54.350  74.010  1.00  0.00           C
ATOM   2626  HA  PHE A 752      62.740  55.270  74.550  1.00  0.00           H
ATOM   2627  CB  PHE A 752      62.640  54.710  72.480  1.00  0.00           C
ATOM   2628  HB1 PHE A 752      62.530  53.760  71.920  1.00  0.00           H
ATOM   2629  HB2 PHE A 752      63.580  55.220  72.180  1.00  0.00           H
ATOM   2630  CG  PHE A 752      61.660  55.760  71.970  1.00  0.00           C
ATOM   2631  CD1 PHE A 752      60.850  56.560  72.800  1.00  0.00           C
ATOM   2632  HD1 PHE A 752      61.000  56.600  73.870  1.00  0.00           H
ATOM   2633  CE1 PHE A 752      59.860  57.330  72.310  1.00  0.00           C
ATOM   2634  HE1 PHE A 752      59.390  58.020  72.980  1.00  0.00           H
ATOM   2635  CZ  PHE A 752      59.550  57.370  70.950  1.00  0.00           C
ATOM   2636  HZ  PHE A 752      58.690  57.940  70.630  1.00  0.00           H
ATOM   2637  CD2 PHE A 752      61.320  55.720  70.540  1.00  0.00           C
ATOM   2638  HD2 PHE A 752      61.930  55.050  69.970  1.00  0.00           H
ATOM   2639  CE2 PHE A 752      60.260  56.580  70.040  1.00  0.00           C
ATOM   2640  HE2 PHE A 752      60.080  56.630  68.980  1.00  0.00           H
ATOM   2641  C   PHE A 752      63.650  53.380  74.370  1.00  0.00           C
ATOM   2642  O   PHE A 752      64.540  53.820  75.040  1.00  0.00           O
ATOM   2643  N   PRO A 822      63.670  52.140  74.080  1.00  0.00           N
ATOM   2644  CD  PRO A 822      62.500  51.390  73.470  1.00  0.00           C
ATOM   2645  HD1 PRO A 822      62.040  51.800  72.540  1.00  0.00           H
ATOM   2646  HD2 PRO A 822      61.740  51.350  74.280  1.00  0.00           H
ATOM   2647  CA  PRO A 822      64.640  51.190  74.580  1.00  0.00           C
ATOM   2648  HA  PRO A 822      64.780  51.400  75.640  1.00  0.00           H
ATOM   2649  CB  PRO A 822      64.000  49.760  74.390  1.00  0.00           C
ATOM   2650  HB1 PRO A 822      63.500  49.400  75.310  1.00  0.00           H
ATOM   2651  HB2 PRO A 822      64.750  49.000  74.080  1.00  0.00           H
ATOM   2652  CG  PRO A 822      63.050  50.010  73.220  1.00  0.00           C
ATOM   2653  HG1 PRO A 822      63.550  50.060  72.230  1.00  0.00           H
ATOM   2654  HG2 PRO A 822      62.300  49.190  73.230  1.00  0.00           H
ATOM   2655  C   PRO A 822      65.970  51.420  73.790  1.00  0.00           C
ATOM   2656  O   PRO A 822      65.950  51.840  72.660  1.00  0.00           O
ATOM   2657  N   ASP A 823      67.090  51.110  74.420  1.00  0.00           N
ATOM   2658  HN  ASP A 823      67.130  50.700  75.330  1.00  0.00           H
ATOM   2659  CA  ASP A 823      68.420  51.270  73.820  1.00  0.00           C
ATOM   2660  HA  ASP A 823      68.490  52.320  73.590  1.00  0.00           H
ATOM   2661  CB  ASP A 823      69.560  51.160  74.840  1.00  0.00           C
ATOM   2662  HB1 ASP A 823      69.290  51.960  75.580  1.00  0.00           H
ATOM   2663  HB2 ASP A 823      70.550  51.400  74.440  1.00  0.00           H
ATOM   2664  CG  ASP A 823      69.720  49.870  75.550  1.00  0.00           C
ATOM   2665  OD1 ASP A 823      68.830  48.940  75.530  1.00  0.00           O
ATOM   2666  OD2 ASP A 823      70.730  49.780  76.310  1.00  0.00           O
ATOM   2667  C   ASP A 823      68.610  50.510  72.490  1.00  0.00           C
ATOM   2668  O   ASP A 823      69.210  51.010  71.530  1.00  0.00           O
ATOM   2669  N   VAL A 824      68.150  49.280  72.430  1.00  0.00           N
ATOM   2670  HN  VAL A 824      67.860  49.010  73.340  1.00  0.00           H
ATOM   2671  CA  VAL A 824      68.020  48.300  71.330  1.00  0.00           C
ATOM   2672  HA  VAL A 824      69.020  47.910  71.240  1.00  0.00           H
ATOM   2673  CB  VAL A 824      67.120  47.130  71.800  1.00  0.00           C
ATOM   2674  HB  VAL A 824      66.150  47.540  72.170  1.00  0.00           H
ATOM   2675  CG1 VAL A 824      66.830  46.120  70.700  1.00  0.00           C
ATOM   2676 HG11 VAL A 824      66.420  45.130  71.020  1.00  0.00           H
ATOM   2677 HG12 VAL A 824      67.840  45.880  70.310  1.00  0.00           H
ATOM   2678 HG13 VAL A 824      66.150  46.550  69.930  1.00  0.00           H
ATOM   2679  CG2 VAL A 824      67.840  46.490  72.980  1.00  0.00           C
ATOM   2680 HG21 VAL A 824      68.840  46.160  72.630  1.00  0.00           H
ATOM   2681 HG22 VAL A 824      67.300  45.570  73.290  1.00  0.00           H
ATOM   2682 HG23 VAL A 824      68.000  47.160  73.850  1.00  0.00           H
ATOM   2683  C   VAL A 824      67.530  48.770  70.000  1.00  0.00           C
ATOM   2684  O   VAL A 824      67.760  48.190  68.960  1.00  0.00           O
ATOM   2685  N   LEU A 825      66.770  49.830  70.040  1.00  0.00           N
ATOM   2686  HN  LEU A 825      66.510  50.260  70.900  1.00  0.00           H
ATOM   2687  CA  LEU A 825      66.190  50.560  68.980  1.00  0.00           C
ATOM   2688  HA  LEU A 825      65.480  49.870  68.550  1.00  0.00           H
ATOM   2689  CB  LEU A 825      65.420  51.750  69.520  1.00  0.00           C
ATOM   2690  HB1 LEU A 825      66.040  52.360  70.210  1.00  0.00           H
ATOM   2691  HB2 LEU A 825      64.660  51.280  70.180  1.00  0.00           H
ATOM   2692  CG  LEU A 825      64.850  52.720  68.520  1.00  0.00           C
ATOM   2693  HG  LEU A 825      65.630  52.990  67.780  1.00  0.00           H
ATOM   2694  CD1 LEU A 825      63.580  52.170  67.690  1.00  0.00           C
ATOM   2695 HD11 LEU A 825      62.760  51.830  68.350  1.00  0.00           H
ATOM   2696 HD12 LEU A 825      63.950  51.430  66.950  1.00  0.00           H
ATOM   2697 HD13 LEU A 825      63.190  53.030  67.100  1.00  0.00           H
ATOM   2698  CD2 LEU A 825      64.440  54.020  69.250  1.00  0.00           C
ATOM   2699 HD21 LEU A 825      63.920  54.680  68.520  1.00  0.00           H
ATOM   2700 HD22 LEU A 825      65.260  54.600  69.740  1.00  0.00           H
ATOM   2701 HD23 LEU A 825      63.730  53.730  70.040  1.00  0.00           H
ATOM   2702  C   LEU A 825      67.150  50.930  67.830  1.00  0.00           C
ATOM   2703  O   LEU A 825      66.950  50.700  66.650  1.00  0.00           O
ATOM   2704  N   PHE A 826      68.350  51.490  68.180  1.00  0.00           N
ATOM   2705  HN  PHE A 826      68.620  51.770  69.090  1.00  0.00           H
ATOM   2706  CA  PHE A 826      69.230  51.810  67.100  1.00  0.00           C
ATOM   2707  HA  PHE A 826      68.640  52.270  66.310  1.00  0.00           H
ATOM   2708  CB  PHE A 826      70.270  52.870  67.470  1.00  0.00           C
ATOM   2709  HB1 PHE A 826      70.920  52.960  66.580  1.00  0.00           H
ATOM   2710  HB2 PHE A 826      70.830  52.580  68.380  1.00  0.00           H
ATOM   2711  CG  PHE A 826      69.520  54.190  67.690  1.00  0.00           C
ATOM   2712  CD1 PHE A 826      68.890  54.450  68.930  1.00  0.00           C
ATOM   2713  HD1 PHE A 826      69.100  53.710  69.680  1.00  0.00           H
ATOM   2714  CE1 PHE A 826      68.170  55.660  69.080  1.00  0.00           C
ATOM   2715  HE1 PHE A 826      67.680  55.780  70.040  1.00  0.00           H
ATOM   2716  CZ  PHE A 826      68.100  56.630  68.050  1.00  0.00           C
ATOM   2717  HZ  PHE A 826      67.500  57.500  68.260  1.00  0.00           H
ATOM   2718  CD2 PHE A 826      69.500  55.170  66.700  1.00  0.00           C
ATOM   2719  HD2 PHE A 826      70.050  54.940  65.800  1.00  0.00           H
ATOM   2720  CE2 PHE A 826      68.740  56.360  66.810  1.00  0.00           C
ATOM   2721  HE2 PHE A 826      68.630  57.020  65.970  1.00  0.00           H
ATOM   2722  C   PHE A 826      69.880  50.520  66.430  1.00  0.00           C
ATOM   2723  O   PHE A 826      70.160  50.470  65.220  1.00  0.00           O
ATOM   2724  N   TRP A 827      69.960  49.360  67.120  1.00  0.00           N
ATOM   2725  HN  TRP A 827      69.890  49.480  68.110  1.00  0.00           H
ATOM   2726  CA  TRP A 827      70.270  48.150  66.490  1.00  0.00           C
ATOM   2727  HA  TRP A 827      71.120  48.380  65.870  1.00  0.00           H
ATOM   2728  CB  TRP A 827      70.670  47.000  67.520  1.00  0.00           C
ATOM   2729  HB1 TRP A 827      69.840  46.890  68.250  1.00  0.00           H
ATOM   2730  HB2 TRP A 827      71.580  47.210  68.120  1.00  0.00           H
ATOM   2731  CG  TRP A 827      70.860  45.650  66.920  1.00  0.00           C
ATOM   2732  CD1 TRP A 827      70.190  44.580  67.430  1.00  0.00           C
ATOM   2733  HD1 TRP A 827      69.400  44.660  68.170  1.00  0.00           H
ATOM   2734  NE1 TRP A 827      70.610  43.370  66.870  1.00  0.00           N
ATOM   2735  HE1 TRP A 827      70.280  42.490  67.160  1.00  0.00           H
ATOM   2736  CE2 TRP A 827      71.510  43.750  65.880  1.00  0.00           C
ATOM   2737  CD2 TRP A 827      71.690  45.170  65.880  1.00  0.00           C
ATOM   2738  CE3 TRP A 827      72.690  45.760  65.070  1.00  0.00           C
ATOM   2739  HE3 TRP A 827      72.990  46.790  65.180  1.00  0.00           H
ATOM   2740  CZ3 TRP A 827      73.310  44.960  64.100  1.00  0.00           C
ATOM   2741  HZ3 TRP A 827      74.110  45.400  63.500  1.00  0.00           H
ATOM   2742  CZ2 TRP A 827      72.290  42.940  65.050  1.00  0.00           C
ATOM   2743  HZ2 TRP A 827      72.200  41.860  65.070  1.00  0.00           H
ATOM   2744  CH2 TRP A 827      73.140  43.530  64.090  1.00  0.00           C
ATOM   2745  HH2 TRP A 827      73.710  42.970  63.380  1.00  0.00           H
ATOM   2746  C   TRP A 827      69.150  47.680  65.550  1.00  0.00           C
ATOM   2747  O   TRP A 827      69.360  47.280  64.410  1.00  0.00           O
ATOM   2748  N   CYS A 828      67.870  47.900  65.980  1.00  0.00           N
ATOM   2749  HN  CYS A 828      67.710  48.210  66.920  1.00  0.00           H
ATOM   2750  CA  CYS A 828      66.670  47.630  65.210  1.00  0.00           C
ATOM   2751  HA  CYS A 828      66.680  46.610  64.870  1.00  0.00           H
ATOM   2752  CB  CYS A 828      65.400  47.800  66.040  1.00  0.00           C
ATOM   2753  HB1 CYS A 828      64.480  47.770  65.420  1.00  0.00           H
ATOM   2754  HB2 CYS A 828      65.500  48.800  66.510  1.00  0.00           H
ATOM   2755  SG  CYS A 828      65.320  46.480  67.280  1.00  0.00           S
ATOM   2756  HG1 CYS A 828      66.440  46.680  67.940  1.00  0.00           H
ATOM   2757  C   CYS A 828      66.580  48.290  63.970  1.00  0.00           C
ATOM   2758  O   CYS A 828      66.010  47.780  63.020  1.00  0.00           O
ATOM   2759  N   VAL A 829      67.260  49.510  63.830  1.00  0.00           N
ATOM   2760  HN  VAL A 829      67.510  50.030  64.650  1.00  0.00           H
ATOM   2761  CA  VAL A 829      67.400  50.260  62.590  1.00  0.00           C
ATOM   2762  HA  VAL A 829      66.520  50.180  61.970  1.00  0.00           H
ATOM   2763  CB  VAL A 829      67.720  51.750  62.830  1.00  0.00           C
ATOM   2764  HB  VAL A 829      68.730  51.910  63.240  1.00  0.00           H
ATOM   2765  CG1 VAL A 829      67.610  52.510  61.500  1.00  0.00           C
ATOM   2766 HG11 VAL A 829      68.430  52.170  60.830  1.00  0.00           H
ATOM   2767 HG12 VAL A 829      67.810  53.590  61.690  1.00  0.00           H
ATOM   2768 HG13 VAL A 829      66.620  52.420  61.000  1.00  0.00           H
ATOM   2769  CG2 VAL A 829      66.620  52.330  63.710  1.00  0.00           C
ATOM   2770 HG21 VAL A 829      65.680  52.360  63.120  1.00  0.00           H
ATOM   2771 HG22 VAL A 829      66.660  53.430  63.960  1.00  0.00           H
ATOM   2772 HG23 VAL A 829      66.360  51.830  64.660  1.00  0.00           H
ATOM   2773  C   VAL A 829      68.440  49.700  61.690  1.00  0.00           C
ATOM   2774  O   VAL A 829      68.230  49.640  60.430  1.00  0.00           O
ATOM   2775  N   ILE A 830      69.580  49.060  62.210  1.00  0.00           N
ATOM   2776  HN  ILE A 830      69.870  49.110  63.160  1.00  0.00           H
ATOM   2777  CA  ILE A 830      70.580  48.400  61.460  1.00  0.00           C
ATOM   2778  HA  ILE A 830      70.850  48.990  60.600  1.00  0.00           H
ATOM   2779  CB  ILE A 830      71.940  48.310  62.180  1.00  0.00           C
ATOM   2780  HB  ILE A 830      71.900  47.780  63.150  1.00  0.00           H
ATOM   2781  CG2 ILE A 830      72.910  47.620  61.220  1.00  0.00           C
ATOM   2782 HG21 ILE A 830      73.980  47.870  61.370  1.00  0.00           H
ATOM   2783 HG22 ILE A 830      72.760  48.040  60.200  1.00  0.00           H
ATOM   2784 HG23 ILE A 830      72.740  46.540  61.020  1.00  0.00           H
ATOM   2785  CG1 ILE A 830      72.510  49.770  62.450  1.00  0.00           C
ATOM   2786 HG11 ILE A 830      73.450  49.720  63.040  1.00  0.00           H
ATOM   2787 HG12 ILE A 830      71.750  50.250  63.090  1.00  0.00           H
ATOM   2788  CD  ILE A 830      72.830  50.720  61.260  1.00  0.00           C
ATOM   2789  HD1 ILE A 830      73.510  51.490  61.690  1.00  0.00           H
ATOM   2790  HD2 ILE A 830      71.900  51.220  60.940  1.00  0.00           H
ATOM   2791  HD3 ILE A 830      73.340  50.090  60.500  1.00  0.00           H
ATOM   2792  C   ILE A 830      69.990  47.080  60.930  1.00  0.00           C
ATOM   2793  O   ILE A 830      70.340  46.560  59.940  1.00  0.00           O
ATOM   2794  N   LEU A 831      69.050  46.430  61.600  1.00  0.00           N
ATOM   2795  HN  LEU A 831      68.880  46.800  62.500  1.00  0.00           H
ATOM   2796  CA  LEU A 831      68.310  45.330  61.110  1.00  0.00           C
ATOM   2797  HA  LEU A 831      68.960  44.540  60.780  1.00  0.00           H
ATOM   2798  CB  LEU A 831      67.450  44.670  62.340  1.00  0.00           C
ATOM   2799  HB1 LEU A 831      66.640  43.970  62.060  1.00  0.00           H
ATOM   2800  HB2 LEU A 831      66.920  45.490  62.860  1.00  0.00           H
ATOM   2801  CG  LEU A 831      68.360  43.980  63.400  1.00  0.00           C
ATOM   2802  HG  LEU A 831      69.210  44.700  63.520  1.00  0.00           H
ATOM   2803  CD1 LEU A 831      67.630  43.710  64.670  1.00  0.00           C
ATOM   2804 HD11 LEU A 831      66.750  43.080  64.440  1.00  0.00           H
ATOM   2805 HD12 LEU A 831      67.190  44.600  65.160  1.00  0.00           H
ATOM   2806 HD13 LEU A 831      68.290  43.250  65.440  1.00  0.00           H
ATOM   2807  CD2 LEU A 831      69.070  42.700  63.010  1.00  0.00           C
ATOM   2808 HD21 LEU A 831      69.680  42.440  63.890  1.00  0.00           H
ATOM   2809 HD22 LEU A 831      69.710  42.900  62.120  1.00  0.00           H
ATOM   2810 HD23 LEU A 831      68.310  41.910  62.800  1.00  0.00           H
ATOM   2811  C   LEU A 831      67.370  45.760  60.070  1.00  0.00           C
ATOM   2812  O   LEU A 831      67.370  45.180  58.940  1.00  0.00           O
ATOM   2813  N   PHE A 832      66.590  46.850  60.090  1.00  0.00           N
ATOM   2814  HN  PHE A 832      66.660  47.410  60.920  1.00  0.00           H
ATOM   2815  CA  PHE A 832      65.710  47.350  59.120  1.00  0.00           C
ATOM   2816  HA  PHE A 832      64.960  46.590  58.940  1.00  0.00           H
ATOM   2817  CB  PHE A 832      64.990  48.600  59.730  1.00  0.00           C
ATOM   2818  HB1 PHE A 832      65.810  49.160  60.230  1.00  0.00           H
ATOM   2819  HB2 PHE A 832      64.350  48.220  60.560  1.00  0.00           H
ATOM   2820  CG  PHE A 832      64.200  49.490  58.830  1.00  0.00           C
ATOM   2821  CD1 PHE A 832      64.760  50.730  58.410  1.00  0.00           C
ATOM   2822  HD1 PHE A 832      65.780  51.000  58.630  1.00  0.00           H
ATOM   2823  CE1 PHE A 832      63.980  51.500  57.660  1.00  0.00           C
ATOM   2824  HE1 PHE A 832      64.460  52.310  57.130  1.00  0.00           H
ATOM   2825  CZ  PHE A 832      62.650  51.330  57.400  1.00  0.00           C
ATOM   2826  HZ  PHE A 832      62.060  51.870  56.670  1.00  0.00           H
ATOM   2827  CD2 PHE A 832      62.850  49.170  58.440  1.00  0.00           C
ATOM   2828  HD2 PHE A 832      62.370  48.270  58.740  1.00  0.00           H
ATOM   2829  CE2 PHE A 832      62.090  50.070  57.720  1.00  0.00           C
ATOM   2830  HE2 PHE A 832      61.130  49.760  57.330  1.00  0.00           H
ATOM   2831  C   PHE A 832      66.420  47.790  57.860  1.00  0.00           C
ATOM   2832  O   PHE A 832      65.990  47.480  56.760  1.00  0.00           O
ATOM   2833  N   PHE A 833      67.480  48.570  58.010  1.00  0.00           N
ATOM   2834  HN  PHE A 833      67.730  48.930  58.900  1.00  0.00           H
ATOM   2835  CA  PHE A 833      68.290  49.070  56.900  1.00  0.00           C
ATOM   2836  HA  PHE A 833      67.640  49.460  56.130  1.00  0.00           H
ATOM   2837  CB  PHE A 833      69.200  50.150  57.430  1.00  0.00           C
ATOM   2838  HB1 PHE A 833      70.000  49.720  58.060  1.00  0.00           H
ATOM   2839  HB2 PHE A 833      68.630  50.860  58.080  1.00  0.00           H
ATOM   2840  CG  PHE A 833      69.910  50.910  56.320  1.00  0.00           C
ATOM   2841  CD1 PHE A 833      71.250  50.510  56.000  1.00  0.00           C
ATOM   2842  HD1 PHE A 833      71.670  49.680  56.540  1.00  0.00           H
ATOM   2843  CE1 PHE A 833      71.980  51.200  54.970  1.00  0.00           C
ATOM   2844  HE1 PHE A 833      72.980  50.900  54.710  1.00  0.00           H
ATOM   2845  CZ  PHE A 833      71.420  52.280  54.370  1.00  0.00           C
ATOM   2846  HZ  PHE A 833      71.970  52.870  53.650  1.00  0.00           H
ATOM   2847  CD2 PHE A 833      69.300  51.980  55.660  1.00  0.00           C
ATOM   2848  HD2 PHE A 833      68.290  52.250  55.910  1.00  0.00           H
ATOM   2849  CE2 PHE A 833      70.080  52.680  54.650  1.00  0.00           C
ATOM   2850  HE2 PHE A 833      69.630  53.540  54.190  1.00  0.00           H
ATOM   2851  C   PHE A 833      69.000  47.970  56.160  1.00  0.00           C
ATOM   2852  O   PHE A 833      68.930  47.830  54.930  1.00  0.00           O
ATOM   2853  N   THR A 834      69.680  47.060  56.790  1.00  0.00           N
ATOM   2854  HN  THR A 834      69.790  47.210  57.770  1.00  0.00           H
ATOM   2855  CA  THR A 834      70.420  45.910  56.190  1.00  0.00           C
ATOM   2856  HA  THR A 834      71.010  46.250  55.350  1.00  0.00           H
ATOM   2857  CB  THR A 834      71.300  45.140  57.040  1.00  0.00           C
ATOM   2858  HB  THR A 834      70.730  44.490  57.750  1.00  0.00           H
ATOM   2859  OG1 THR A 834      71.950  46.080  57.860  1.00  0.00           O
ATOM   2860  HG1 THR A 834      71.350  46.260  58.580  1.00  0.00           H
ATOM   2861  CG2 THR A 834      72.380  44.340  56.220  1.00  0.00           C
ATOM   2862 HG21 THR A 834      72.850  43.510  56.790  1.00  0.00           H
ATOM   2863 HG22 THR A 834      73.190  45.000  55.860  1.00  0.00           H
ATOM   2864 HG23 THR A 834      71.800  43.820  55.430  1.00  0.00           H
ATOM   2865  C   THR A 834      69.380  44.990  55.560  1.00  0.00           C
ATOM   2866  O   THR A 834      69.600  44.520  54.480  1.00  0.00           O
ATOM   2867  N   THR A 835      68.170  44.890  56.180  1.00  0.00           N
ATOM   2868  HN  THR A 835      68.020  45.270  57.090  1.00  0.00           H
ATOM   2869  CA  THR A 835      67.100  44.070  55.550  1.00  0.00           C
ATOM   2870  HA  THR A 835      67.430  43.050  55.440  1.00  0.00           H
ATOM   2871  CB  THR A 835      65.750  44.050  56.300  1.00  0.00           C
ATOM   2872  HB  THR A 835      65.330  45.070  56.440  1.00  0.00           H
ATOM   2873  OG1 THR A 835      65.860  43.440  57.530  1.00  0.00           O
ATOM   2874  HG1 THR A 835      66.390  44.110  57.960  1.00  0.00           H
ATOM   2875  CG2 THR A 835      64.680  43.160  55.510  1.00  0.00           C
ATOM   2876 HG21 THR A 835      65.270  42.430  54.910  1.00  0.00           H
ATOM   2877 HG22 THR A 835      64.030  43.810  54.900  1.00  0.00           H
ATOM   2878 HG23 THR A 835      63.950  42.650  56.170  1.00  0.00           H
ATOM   2879  C   THR A 835      66.800  44.570  54.150  1.00  0.00           C
ATOM   2880  O   THR A 835      66.700  43.860  53.170  1.00  0.00           O
ATOM   2881  N   PHE A 836      66.660  45.940  54.000  1.00  0.00           N
ATOM   2882  HN  PHE A 836      66.710  46.520  54.800  1.00  0.00           H
ATOM   2883  CA  PHE A 836      66.550  46.520  52.640  1.00  0.00           C
ATOM   2884  HA  PHE A 836      65.810  45.920  52.130  1.00  0.00           H
ATOM   2885  CB  PHE A 836      65.970  48.000  52.770  1.00  0.00           C
ATOM   2886  HB1 PHE A 836      66.690  48.480  53.470  1.00  0.00           H
ATOM   2887  HB2 PHE A 836      65.060  48.050  53.400  1.00  0.00           H
ATOM   2888  CG  PHE A 836      65.840  48.920  51.490  1.00  0.00           C
ATOM   2889  CD1 PHE A 836      64.900  48.530  50.460  1.00  0.00           C
ATOM   2890  HD1 PHE A 836      64.240  47.680  50.470  1.00  0.00           H
ATOM   2891  CE1 PHE A 836      64.720  49.480  49.350  1.00  0.00           C
ATOM   2892  HE1 PHE A 836      63.970  49.260  48.610  1.00  0.00           H
ATOM   2893  CZ  PHE A 836      65.530  50.640  49.300  1.00  0.00           C
ATOM   2894  HZ  PHE A 836      65.420  51.390  48.520  1.00  0.00           H
ATOM   2895  CD2 PHE A 836      66.620  50.050  51.360  1.00  0.00           C
ATOM   2896  HD2 PHE A 836      67.320  50.310  52.130  1.00  0.00           H
ATOM   2897  CE2 PHE A 836      66.460  50.910  50.220  1.00  0.00           C
ATOM   2898  HE2 PHE A 836      67.010  51.840  50.230  1.00  0.00           H
ATOM   2899  C   PHE A 836      67.740  46.340  51.730  1.00  0.00           C
ATOM   2900  O   PHE A 836      67.600  45.920  50.640  1.00  0.00           O
ATOM   2901  N   PHE A 837      68.970  46.480  52.240  1.00  0.00           N
ATOM   2902  HN  PHE A 837      69.120  46.700  53.210  1.00  0.00           H
ATOM   2903  CA  PHE A 837      70.140  46.230  51.560  1.00  0.00           C
ATOM   2904  HA  PHE A 837      70.010  46.770  50.630  1.00  0.00           H
ATOM   2905  CB  PHE A 837      71.210  47.030  52.420  1.00  0.00           C
ATOM   2906  HB1 PHE A 837      71.160  46.740  53.490  1.00  0.00           H
ATOM   2907  HB2 PHE A 837      70.940  48.110  52.460  1.00  0.00           H
ATOM   2908  CG  PHE A 837      72.640  46.930  52.070  1.00  0.00           C
ATOM   2909  CD1 PHE A 837      73.580  47.150  53.090  1.00  0.00           C
ATOM   2910  HD1 PHE A 837      73.210  47.380  54.080  1.00  0.00           H
ATOM   2911  CE1 PHE A 837      74.960  47.170  52.810  1.00  0.00           C
ATOM   2912  HE1 PHE A 837      75.690  47.270  53.610  1.00  0.00           H
ATOM   2913  CZ  PHE A 837      75.380  46.900  51.530  1.00  0.00           C
ATOM   2914  HZ  PHE A 837      76.430  46.690  51.370  1.00  0.00           H
ATOM   2915  CD2 PHE A 837      73.080  46.690  50.830  1.00  0.00           C
ATOM   2916  HD2 PHE A 837      72.420  46.570  49.990  1.00  0.00           H
ATOM   2917  CE2 PHE A 837      74.440  46.550  50.520  1.00  0.00           C
ATOM   2918  HE2 PHE A 837      74.800  46.480  49.510  1.00  0.00           H
ATOM   2919  C   PHE A 837      70.540  44.840  51.060  1.00  0.00           C
ATOM   2920  O   PHE A 837      70.870  44.640  49.900  1.00  0.00           O
ATOM   2921  N   LEU A 838      70.480  43.860  51.930  1.00  0.00           N
ATOM   2922  HN  LEU A 838      70.340  44.130  52.890  1.00  0.00           H
ATOM   2923  CA  LEU A 838      70.700  42.500  51.550  1.00  0.00           C
ATOM   2924  HA  LEU A 838      71.650  42.420  51.050  1.00  0.00           H
ATOM   2925  CB  LEU A 838      70.710  41.550  52.780  1.00  0.00           C
ATOM   2926  HB1 LEU A 838      69.710  41.630  53.230  1.00  0.00           H
ATOM   2927  HB2 LEU A 838      71.510  42.000  53.410  1.00  0.00           H
ATOM   2928  CG  LEU A 838      71.060  40.050  52.540  1.00  0.00           C
ATOM   2929  HG  LEU A 838      70.270  39.630  51.900  1.00  0.00           H
ATOM   2930  CD1 LEU A 838      72.440  39.840  51.910  1.00  0.00           C
ATOM   2931 HD11 LEU A 838      73.230  40.060  52.660  1.00  0.00           H
ATOM   2932 HD12 LEU A 838      72.500  40.570  51.070  1.00  0.00           H
ATOM   2933 HD13 LEU A 838      72.630  38.830  51.510  1.00  0.00           H
ATOM   2934  CD2 LEU A 838      70.860  39.220  53.800  1.00  0.00           C
ATOM   2935 HD21 LEU A 838      69.780  39.230  54.080  1.00  0.00           H
ATOM   2936 HD22 LEU A 838      71.400  39.680  54.650  1.00  0.00           H
ATOM   2937 HD23 LEU A 838      71.170  38.160  53.670  1.00  0.00           H
ATOM   2938  C   LEU A 838      69.660  42.000  50.500  1.00  0.00           C
ATOM   2939  O   LEU A 838      70.020  41.420  49.520  1.00  0.00           O
ATOM   2940  N   SER A 839      68.350  42.230  50.720  1.00  0.00           N
ATOM   2941  HN  SER A 839      68.150  42.580  51.640  1.00  0.00           H
ATOM   2942  CA  SER A 839      67.240  41.790  49.790  1.00  0.00           C
ATOM   2943  HA  SER A 839      67.380  40.730  49.690  1.00  0.00           H
ATOM   2944  CB  SER A 839      65.810  41.970  50.430  1.00  0.00           C
ATOM   2945  HB1 SER A 839      65.690  41.200  51.230  1.00  0.00           H
ATOM   2946  HB2 SER A 839      65.050  41.630  49.690  1.00  0.00           H
ATOM   2947  OG  SER A 839      65.400  43.260  50.860  1.00  0.00           O
ATOM   2948  HG1 SER A 839      66.110  43.590  51.420  1.00  0.00           H
ATOM   2949  C   SER A 839      67.430  42.410  48.450  1.00  0.00           C
ATOM   2950  O   SER A 839      67.380  41.790  47.390  1.00  0.00           O
ATOM   2951  N   SER A 840      67.730  43.740  48.420  1.00  0.00           N
ATOM   2952  HN  SER A 840      67.770  44.270  49.260  1.00  0.00           H
ATOM   2953  CA  SER A 840      68.100  44.470  47.200  1.00  0.00           C
ATOM   2954  HA  SER A 840      67.220  44.440  46.580  1.00  0.00           H
ATOM   2955  CB  SER A 840      68.390  45.930  47.460  1.00  0.00           C
ATOM   2956  HB1 SER A 840      68.700  46.440  46.530  1.00  0.00           H
ATOM   2957  HB2 SER A 840      69.200  46.080  48.210  1.00  0.00           H
ATOM   2958  OG  SER A 840      67.200  46.490  47.990  1.00  0.00           O
ATOM   2959  HG1 SER A 840      67.170  46.410  48.960  1.00  0.00           H
ATOM   2960  C   SER A 840      69.310  43.900  46.390  1.00  0.00           C
ATOM   2961  O   SER A 840      69.260  43.740  45.120  1.00  0.00           O
ATOM   2962  N   PHE A 841      70.360  43.510  47.140  1.00  0.00           N
ATOM   2963  HN  PHE A 841      70.320  43.580  48.140  1.00  0.00           H
ATOM   2964  CA  PHE A 841      71.620  42.960  46.520  1.00  0.00           C
ATOM   2965  HA  PHE A 841      71.970  43.640  45.740  1.00  0.00           H
ATOM   2966  CB  PHE A 841      72.690  42.900  47.690  1.00  0.00           C
ATOM   2967  HB1 PHE A 841      72.550  42.140  48.470  1.00  0.00           H
ATOM   2968  HB2 PHE A 841      72.640  43.890  48.180  1.00  0.00           H
ATOM   2969  CG  PHE A 841      74.090  42.820  47.170  1.00  0.00           C
ATOM   2970  CD1 PHE A 841      74.920  43.980  47.040  1.00  0.00           C
ATOM   2971  HD1 PHE A 841      74.510  44.930  47.350  1.00  0.00           H
ATOM   2972  CE1 PHE A 841      76.270  43.800  46.590  1.00  0.00           C
ATOM   2973  HE1 PHE A 841      76.820  44.710  46.420  1.00  0.00           H
ATOM   2974  CZ  PHE A 841      76.770  42.550  46.330  1.00  0.00           C
ATOM   2975  HZ  PHE A 841      77.800  42.310  46.140  1.00  0.00           H
ATOM   2976  CD2 PHE A 841      74.640  41.600  46.810  1.00  0.00           C
ATOM   2977  HD2 PHE A 841      74.040  40.720  46.990  1.00  0.00           H
ATOM   2978  CE2 PHE A 841      75.950  41.440  46.410  1.00  0.00           C
ATOM   2979  HE2 PHE A 841      76.360  40.500  46.060  1.00  0.00           H
ATOM   2980  C   PHE A 841      71.390  41.560  45.840  1.00  0.00           C
ATOM   2981  O   PHE A 841      71.840  41.210  44.760  1.00  0.00           O
ATOM   2982  N   LEU A 842      70.610  40.730  46.540  1.00  0.00           N
ATOM   2983  HN  LEU A 842      70.140  41.020  47.380  1.00  0.00           H
ATOM   2984  CA  LEU A 842      70.320  39.390  46.170  1.00  0.00           C
ATOM   2985  HA  LEU A 842      71.270  38.900  45.960  1.00  0.00           H
ATOM   2986  CB  LEU A 842      69.630  38.540  47.290  1.00  0.00           C
ATOM   2987  HB1 LEU A 842      69.330  37.600  46.810  1.00  0.00           H
ATOM   2988  HB2 LEU A 842      68.770  39.070  47.760  1.00  0.00           H
ATOM   2989  CG  LEU A 842      70.650  38.150  48.410  1.00  0.00           C
ATOM   2990  HG  LEU A 842      71.200  39.060  48.740  1.00  0.00           H
ATOM   2991  CD1 LEU A 842      69.770  37.650  49.580  1.00  0.00           C
ATOM   2992 HD11 LEU A 842      69.420  36.670  49.190  1.00  0.00           H
ATOM   2993 HD12 LEU A 842      68.920  38.330  49.780  1.00  0.00           H
ATOM   2994 HD13 LEU A 842      70.320  37.510  50.530  1.00  0.00           H
ATOM   2995  CD2 LEU A 842      71.780  37.150  47.990  1.00  0.00           C
ATOM   2996 HD21 LEU A 842      71.510  36.120  47.630  1.00  0.00           H
ATOM   2997 HD22 LEU A 842      72.370  37.040  48.920  1.00  0.00           H
ATOM   2998 HD23 LEU A 842      72.480  37.710  47.350  1.00  0.00           H
ATOM   2999  C   LEU A 842      69.460  39.240  44.990  1.00  0.00           C
ATOM   3000  O   LEU A 842      69.590  38.380  44.100  1.00  0.00           O
ATOM   3001  N   LYS A 843      68.590  40.280  44.750  1.00  0.00           N
ATOM   3002  HN  LYS A 843      68.580  41.040  45.390  1.00  0.00           H
ATOM   3003  CA  LYS A 843      67.740  40.370  43.490  1.00  0.00           C
ATOM   3004  HA  LYS A 843      67.170  39.470  43.340  1.00  0.00           H
ATOM   3005  CB  LYS A 843      66.810  41.640  43.620  1.00  0.00           C
ATOM   3006  HB1 LYS A 843      67.370  42.570  43.780  1.00  0.00           H
ATOM   3007  HB2 LYS A 843      66.140  41.450  44.480  1.00  0.00           H
ATOM   3008  CG  LYS A 843      65.940  41.920  42.350  1.00  0.00           C
ATOM   3009  HG1 LYS A 843      66.670  42.080  41.530  1.00  0.00           H
ATOM   3010  HG2 LYS A 843      65.430  42.890  42.370  1.00  0.00           H
ATOM   3011  CD  LYS A 843      64.850  40.890  41.990  1.00  0.00           C
ATOM   3012  HD1 LYS A 843      63.970  40.960  42.680  1.00  0.00           H
ATOM   3013  HD2 LYS A 843      65.290  39.870  41.990  1.00  0.00           H
ATOM   3014  CE  LYS A 843      64.240  41.150  40.590  1.00  0.00           C
ATOM   3015  HE1 LYS A 843      65.150  41.200  39.950  1.00  0.00           H
ATOM   3016  HE2 LYS A 843      63.610  42.060  40.660  1.00  0.00           H
ATOM   3017  NZ  LYS A 843      63.370  40.090  40.040  1.00  0.00           N
ATOM   3018  HZ1 LYS A 843      63.610  39.090  40.200  1.00  0.00           H
ATOM   3019  HZ2 LYS A 843      63.440  40.160  39.010  1.00  0.00           H
ATOM   3020  HZ3 LYS A 843      62.410  40.290  40.390  1.00  0.00           H
ATOM   3021  C   LYS A 843      68.630  40.510  42.260  1.00  0.00           C
ATOM   3022  O   LYS A 843      68.320  40.070  41.140  1.00  0.00           O
ATOM   3023  N   GLN A 844      69.820  41.090  42.400  1.00  0.00           N
ATOM   3024  HN  GLN A 844      70.090  41.370  43.320  1.00  0.00           H
ATOM   3025  CA  GLN A 844      70.670  41.380  41.280  1.00  0.00           C
ATOM   3026  HA  GLN A 844      70.160  41.910  40.500  1.00  0.00           H
ATOM   3027  CB  GLN A 844      71.820  42.340  41.770  1.00  0.00           C
ATOM   3028  HB1 GLN A 844      72.480  42.530  40.890  1.00  0.00           H
ATOM   3029  HB2 GLN A 844      72.460  41.830  42.530  1.00  0.00           H
ATOM   3030  CG  GLN A 844      71.380  43.670  42.410  1.00  0.00           C
ATOM   3031  HG1 GLN A 844      72.180  44.430  42.480  1.00  0.00           H
ATOM   3032  HG2 GLN A 844      71.170  43.410  43.470  1.00  0.00           H
ATOM   3033  CD  GLN A 844      70.040  44.220  41.740  1.00  0.00           C
ATOM   3034  OE1 GLN A 844      70.020  44.440  40.520  1.00  0.00           O
ATOM   3035  NE2 GLN A 844      69.010  44.500  42.530  1.00  0.00           N
ATOM   3036 HE21 GLN A 844      68.200  44.950  42.160  1.00  0.00           H
ATOM   3037 HE22 GLN A 844      69.220  44.290  43.490  1.00  0.00           H
ATOM   3038  C   GLN A 844      71.410  40.150  40.650  1.00  0.00           C
ATOM   3039  O   GLN A 844      72.200  40.260  39.750  1.00  0.00           O
ATOM   3040  N   PHE A 845      71.170  38.930  41.140  1.00  0.00           N
ATOM   3041  HN  PHE A 845      70.510  38.810  41.880  1.00  0.00           H
ATOM   3042  CA  PHE A 845      72.060  37.790  40.760  1.00  0.00           C
ATOM   3043  HA  PHE A 845      73.010  38.140  40.360  1.00  0.00           H
ATOM   3044  CB  PHE A 845      72.240  36.840  41.940  1.00  0.00           C
ATOM   3045  HB1 PHE A 845      72.460  35.790  41.640  1.00  0.00           H
ATOM   3046  HB2 PHE A 845      71.310  36.820  42.550  1.00  0.00           H
ATOM   3047  CG  PHE A 845      73.360  37.250  42.780  1.00  0.00           C
ATOM   3048  CD1 PHE A 845      73.110  37.850  43.990  1.00  0.00           C
ATOM   3049  HD1 PHE A 845      72.110  38.210  44.200  1.00  0.00           H
ATOM   3050  CE1 PHE A 845      74.170  38.300  44.840  1.00  0.00           C
ATOM   3051  HE1 PHE A 845      73.940  38.820  45.760  1.00  0.00           H
ATOM   3052  CZ  PHE A 845      75.520  38.040  44.470  1.00  0.00           C
ATOM   3053  HZ  PHE A 845      76.340  38.450  45.050  1.00  0.00           H
ATOM   3054  CD2 PHE A 845      74.690  36.860  42.540  1.00  0.00           C
ATOM   3055  HD2 PHE A 845      74.950  36.240  41.690  1.00  0.00           H
ATOM   3056  CE2 PHE A 845      75.760  37.320  43.330  1.00  0.00           C
ATOM   3057  HE2 PHE A 845      76.780  36.990  43.190  1.00  0.00           H
ATOM   3058  C   PHE A 845      71.640  37.000  39.580  1.00  0.00           C
ATOM   3059  O   PHE A 845      72.410  36.170  39.130  1.00  0.00           O
ATOM   3060  N   LYS A 846      70.410  37.150  39.030  1.00  0.00           N
ATOM   3061  HN  LYS A 846      69.950  37.990  39.300  1.00  0.00           H
ATOM   3062  CA  LYS A 846      69.800  36.150  38.200  1.00  0.00           C
ATOM   3063  HA  LYS A 846      69.750  35.250  38.780  1.00  0.00           H
ATOM   3064  CB  LYS A 846      68.280  36.530  38.000  1.00  0.00           C
ATOM   3065  HB1 LYS A 846      68.120  37.590  37.700  1.00  0.00           H
ATOM   3066  HB2 LYS A 846      67.870  36.290  39.010  1.00  0.00           H
ATOM   3067  CG  LYS A 846      67.540  35.670  37.020  1.00  0.00           C
ATOM   3068  HG1 LYS A 846      67.790  34.590  37.110  1.00  0.00           H
ATOM   3069  HG2 LYS A 846      67.930  35.970  36.020  1.00  0.00           H
ATOM   3070  CD  LYS A 846      66.000  35.870  36.960  1.00  0.00           C
ATOM   3071  HD1 LYS A 846      65.580  35.400  36.040  1.00  0.00           H
ATOM   3072  HD2 LYS A 846      65.800  36.930  36.720  1.00  0.00           H
ATOM   3073  CE  LYS A 846      65.290  35.490  38.270  1.00  0.00           C
ATOM   3074  HE1 LYS A 846      65.630  36.180  39.080  1.00  0.00           H
ATOM   3075  HE2 LYS A 846      65.700  34.510  38.610  1.00  0.00           H
ATOM   3076  NZ  LYS A 846      63.850  35.440  38.140  1.00  0.00           N
ATOM   3077  HZ1 LYS A 846      63.620  34.920  37.250  1.00  0.00           H
ATOM   3078  HZ2 LYS A 846      63.460  36.390  38.110  1.00  0.00           H
ATOM   3079  HZ3 LYS A 846      63.430  34.950  38.950  1.00  0.00           H
ATOM   3080  C   LYS A 846      70.520  35.860  36.870  1.00  0.00           C
ATOM   3081  O   LYS A 846      70.590  34.680  36.500  1.00  0.00           O
ATOM   3082  N   THR A 847      71.050  36.790  36.100  1.00  0.00           N
ATOM   3083  HN  THR A 847      71.190  37.740  36.420  1.00  0.00           H
ATOM   3084  CA  THR A 847      71.660  36.560  34.830  1.00  0.00           C
ATOM   3085  HA  THR A 847      71.430  35.570  34.430  1.00  0.00           H
ATOM   3086  CB  THR A 847      71.210  37.520  33.730  1.00  0.00           C
ATOM   3087  HB  THR A 847      71.640  37.180  32.770  1.00  0.00           H
ATOM   3088  OG1 THR A 847      71.540  38.880  34.120  1.00  0.00           O
ATOM   3089  HG1 THR A 847      71.290  39.440  33.380  1.00  0.00           H
ATOM   3090  CG2 THR A 847      69.680  37.400  33.500  1.00  0.00           C
ATOM   3091 HG21 THR A 847      69.190  37.840  34.400  1.00  0.00           H
ATOM   3092 HG22 THR A 847      69.240  36.390  33.420  1.00  0.00           H
ATOM   3093 HG23 THR A 847      69.410  38.090  32.670  1.00  0.00           H
ATOM   3094  C   THR A 847      73.230  36.520  34.960  1.00  0.00           C
ATOM   3095  O   THR A 847      73.980  36.330  34.040  1.00  0.00           O
ATOM   3096  N   LYS A 848      73.680  36.760  36.190  1.00  0.00           N
ATOM   3097  HN  LYS A 848      73.060  36.760  36.960  1.00  0.00           H
ATOM   3098  CA  LYS A 848      75.140  36.970  36.440  1.00  0.00           C
ATOM   3099  HA  LYS A 848      75.370  37.730  35.710  1.00  0.00           H
ATOM   3100  CB  LYS A 848      75.330  37.520  37.870  1.00  0.00           C
ATOM   3101  HB1 LYS A 848      76.400  37.510  38.180  1.00  0.00           H
ATOM   3102  HB2 LYS A 848      74.860  36.760  38.520  1.00  0.00           H
ATOM   3103  CG  LYS A 848      74.640  38.840  38.200  1.00  0.00           C
ATOM   3104  HG1 LYS A 848      74.990  39.080  39.220  1.00  0.00           H
ATOM   3105  HG2 LYS A 848      73.550  38.650  38.090  1.00  0.00           H
ATOM   3106  CD  LYS A 848      75.030  39.980  37.210  1.00  0.00           C
ATOM   3107  HD1 LYS A 848      74.420  39.880  36.280  1.00  0.00           H
ATOM   3108  HD2 LYS A 848      76.080  40.090  36.860  1.00  0.00           H
ATOM   3109  CE  LYS A 848      74.820  41.310  37.840  1.00  0.00           C
ATOM   3110  HE1 LYS A 848      75.330  42.070  37.210  1.00  0.00           H
ATOM   3111  HE2 LYS A 848      75.280  41.410  38.850  1.00  0.00           H
ATOM   3112  NZ  LYS A 848      73.370  41.590  37.960  1.00  0.00           N
ATOM   3113  HZ1 LYS A 848      73.100  42.470  38.430  1.00  0.00           H
ATOM   3114  HZ2 LYS A 848      73.000  40.910  38.650  1.00  0.00           H
ATOM   3115  HZ3 LYS A 848      72.920  41.400  37.040  1.00  0.00           H
ATOM   3116  C   LYS A 848      76.090  35.790  36.090  1.00  0.00           C
ATOM   3117  O   LYS A 848      75.840  34.600  36.220  1.00  0.00           O
ATOM   3118  N   ARG A 849      77.210  36.210  35.420  1.00  0.00           N
ATOM   3119  HN  ARG A 849      77.390  37.170  35.240  1.00  0.00           H
ATOM   3120  CA  ARG A 849      78.210  35.300  34.840  1.00  0.00           C
ATOM   3121  HA  ARG A 849      77.650  34.520  34.340  1.00  0.00           H
ATOM   3122  CB  ARG A 849      78.920  35.850  33.560  1.00  0.00           C
ATOM   3123  HB1 ARG A 849      79.890  35.330  33.430  1.00  0.00           H
ATOM   3124  HB2 ARG A 849      79.200  36.940  33.630  1.00  0.00           H
ATOM   3125  CG  ARG A 849      78.130  35.860  32.180  1.00  0.00           C
ATOM   3126  HG1 ARG A 849      77.920  34.840  31.790  1.00  0.00           H
ATOM   3127  HG2 ARG A 849      78.850  36.330  31.470  1.00  0.00           H
ATOM   3128  CD  ARG A 849      76.780  36.600  32.240  1.00  0.00           C
ATOM   3129  HD1 ARG A 849      76.940  37.680  32.460  1.00  0.00           H
ATOM   3130  HD2 ARG A 849      76.120  36.100  32.970  1.00  0.00           H
ATOM   3131  NE  ARG A 849      76.340  36.560  30.800  1.00  0.00           N
ATOM   3132  HE  ARG A 849      76.940  36.960  30.100  1.00  0.00           H
ATOM   3133  CZ  ARG A 849      75.230  35.990  30.390  1.00  0.00           C
ATOM   3134  NH1 ARG A 849      74.240  35.650  31.220  1.00  0.00           N
ATOM   3135 HH11 ARG A 849      74.310  35.980  32.160  1.00  0.00           H
ATOM   3136 HH12 ARG A 849      73.360  35.430  30.820  1.00  0.00           H
ATOM   3137  NH2 ARG A 849      75.080  35.730  29.130  1.00  0.00           N
ATOM   3138 HH21 ARG A 849      75.870  35.840  28.520  1.00  0.00           H
ATOM   3139 HH22 ARG A 849      74.300  35.130  28.930  1.00  0.00           H
ATOM   3140  C   ARG A 849      79.110  34.550  35.910  1.00  0.00           C
ATOM   3141  O   ARG A 849      79.340  35.040  37.020  1.00  0.00           O
ATOM   3142  N   TYR A 850      79.720  33.370  35.530  1.00  0.00           N
ATOM   3143  HN  TYR A 850      79.550  33.090  34.580  1.00  0.00           H
ATOM   3144  CA  TYR A 850      80.390  32.360  36.290  1.00  0.00           C
ATOM   3145  HA  TYR A 850      80.990  31.850  35.540  1.00  0.00           H
ATOM   3146  CB  TYR A 850      81.580  33.000  37.230  1.00  0.00           C
ATOM   3147  HB1 TYR A 850      81.160  33.760  37.930  1.00  0.00           H
ATOM   3148  HB2 TYR A 850      82.190  33.560  36.490  1.00  0.00           H
ATOM   3149  CG  TYR A 850      82.320  31.990  38.020  1.00  0.00           C
ATOM   3150  CD1 TYR A 850      83.300  31.190  37.430  1.00  0.00           C
ATOM   3151  HD1 TYR A 850      83.400  31.140  36.360  1.00  0.00           H
ATOM   3152  CE1 TYR A 850      84.090  30.410  38.250  1.00  0.00           C
ATOM   3153  HE1 TYR A 850      84.830  29.760  37.800  1.00  0.00           H
ATOM   3154  CZ  TYR A 850      83.950  30.410  39.650  1.00  0.00           C
ATOM   3155  OH  TYR A 850      84.720  29.550  40.410  1.00  0.00           O
ATOM   3156  HH  TYR A 850      85.070  28.950  39.740  1.00  0.00           H
ATOM   3157  CD2 TYR A 850      82.110  31.930  39.440  1.00  0.00           C
ATOM   3158  HD2 TYR A 850      81.380  32.610  39.830  1.00  0.00           H
ATOM   3159  CE2 TYR A 850      83.050  31.220  40.230  1.00  0.00           C
ATOM   3160  HE2 TYR A 850      82.840  31.140  41.280  1.00  0.00           H
ATOM   3161  C   TYR A 850      79.390  31.440  37.040  1.00  0.00           C
ATOM   3162  O   TYR A 850      79.600  30.270  37.230  1.00  0.00           O
ATOM   3163  N   PHE A 851      78.290  32.000  37.510  1.00  0.00           N
ATOM   3164  HN  PHE A 851      78.070  32.950  37.290  1.00  0.00           H
ATOM   3165  CA  PHE A 851      77.470  31.260  38.440  1.00  0.00           C
ATOM   3166  HA  PHE A 851      78.080  30.670  39.110  1.00  0.00           H
ATOM   3167  CB  PHE A 851      76.520  32.220  39.260  1.00  0.00           C
ATOM   3168  HB1 PHE A 851      75.800  31.740  39.950  1.00  0.00           H
ATOM   3169  HB2 PHE A 851      75.870  32.710  38.500  1.00  0.00           H
ATOM   3170  CG  PHE A 851      77.270  33.220  40.090  1.00  0.00           C
ATOM   3171  CD1 PHE A 851      78.030  32.850  41.150  1.00  0.00           C
ATOM   3172  HD1 PHE A 851      78.200  31.800  41.330  1.00  0.00           H
ATOM   3173  CE1 PHE A 851      78.580  33.780  42.050  1.00  0.00           C
ATOM   3174  HE1 PHE A 851      79.020  33.420  42.980  1.00  0.00           H
ATOM   3175  CZ  PHE A 851      78.600  35.130  41.730  1.00  0.00           C
ATOM   3176  HZ  PHE A 851      79.070  35.930  42.300  1.00  0.00           H
ATOM   3177  CD2 PHE A 851      77.310  34.640  39.740  1.00  0.00           C
ATOM   3178  HD2 PHE A 851      76.750  34.940  38.860  1.00  0.00           H
ATOM   3179  CE2 PHE A 851      77.970  35.530  40.600  1.00  0.00           C
ATOM   3180  HE2 PHE A 851      77.860  36.560  40.280  1.00  0.00           H
ATOM   3181  C   PHE A 851      76.400  30.250  37.670  1.00  0.00           C
ATOM   3182  O   PHE A 851      75.820  30.690  36.680  1.00  0.00           O
ATOM   3183  N   PRO A 852      76.150  28.980  38.070  1.00  0.00           N
ATOM   3184  CD  PRO A 852      77.120  28.160  38.720  1.00  0.00           C
ATOM   3185  HD1 PRO A 852      77.080  28.240  39.830  1.00  0.00           H
ATOM   3186  HD2 PRO A 852      78.100  28.500  38.320  1.00  0.00           H
ATOM   3187  CA  PRO A 852      75.080  28.190  37.370  1.00  0.00           C
ATOM   3188  HA  PRO A 852      75.320  27.990  36.330  1.00  0.00           H
ATOM   3189  CB  PRO A 852      75.140  26.950  38.230  1.00  0.00           C
ATOM   3190  HB1 PRO A 852      74.670  26.020  37.830  1.00  0.00           H
ATOM   3191  HB2 PRO A 852      74.730  27.200  39.240  1.00  0.00           H
ATOM   3192  CG  PRO A 852      76.710  26.740  38.280  1.00  0.00           C
ATOM   3193  HG1 PRO A 852      76.910  25.930  39.010  1.00  0.00           H
ATOM   3194  HG2 PRO A 852      77.150  26.480  37.290  1.00  0.00           H
ATOM   3195  C   PRO A 852      73.690  28.760  37.410  1.00  0.00           C
ATOM   3196  O   PRO A 852      73.230  29.220  38.440  1.00  0.00           O
ATOM   3197  N   THR A 853      73.010  28.700  36.200  1.00  0.00           N
ATOM   3198  HN  THR A 853      73.360  28.100  35.490  1.00  0.00           H
ATOM   3199  CA  THR A 853      71.810  29.370  35.880  1.00  0.00           C
ATOM   3200  HA  THR A 853      72.020  30.430  35.960  1.00  0.00           H
ATOM   3201  CB  THR A 853      71.620  29.140  34.390  1.00  0.00           C
ATOM   3202  HB  THR A 853      71.630  28.040  34.290  1.00  0.00           H
ATOM   3203  OG1 THR A 853      72.810  29.680  33.720  1.00  0.00           O
ATOM   3204  HG1 THR A 853      73.550  29.770  34.320  1.00  0.00           H
ATOM   3205  CG2 THR A 853      70.310  29.640  33.680  1.00  0.00           C
ATOM   3206 HG21 THR A 853      70.320  30.760  33.690  1.00  0.00           H
ATOM   3207 HG22 THR A 853      69.460  29.190  34.230  1.00  0.00           H
ATOM   3208 HG23 THR A 853      70.320  29.250  32.650  1.00  0.00           H
ATOM   3209  C   THR A 853      70.560  29.150  36.690  1.00  0.00           C
ATOM   3210  O   THR A 853      69.970  30.150  37.120  1.00  0.00           O
ATOM   3211  N   LYS A 854      70.180  27.920  36.920  1.00  0.00           N
ATOM   3212  HN  LYS A 854      70.800  27.190  36.640  1.00  0.00           H
ATOM   3213  CA  LYS A 854      69.080  27.560  37.760  1.00  0.00           C
ATOM   3214  HA  LYS A 854      68.200  28.090  37.410  1.00  0.00           H
ATOM   3215  CB  LYS A 854      68.820  26.030  37.800  1.00  0.00           C
ATOM   3216  HB1 LYS A 854      68.180  25.840  38.690  1.00  0.00           H
ATOM   3217  HB2 LYS A 854      69.700  25.360  37.870  1.00  0.00           H
ATOM   3218  CG  LYS A 854      68.140  25.500  36.560  1.00  0.00           C
ATOM   3219  HG1 LYS A 854      68.230  24.410  36.730  1.00  0.00           H
ATOM   3220  HG2 LYS A 854      68.780  25.840  35.720  1.00  0.00           H
ATOM   3221  CD  LYS A 854      66.640  25.880  36.400  1.00  0.00           C
ATOM   3222  HD1 LYS A 854      66.220  26.010  37.420  1.00  0.00           H
ATOM   3223  HD2 LYS A 854      66.080  25.030  35.960  1.00  0.00           H
ATOM   3224  CE  LYS A 854      66.460  27.060  35.430  1.00  0.00           C
ATOM   3225  HE1 LYS A 854      66.620  26.550  34.460  1.00  0.00           H
ATOM   3226  HE2 LYS A 854      67.140  27.930  35.510  1.00  0.00           H
ATOM   3227  NZ  LYS A 854      65.050  27.590  35.390  1.00  0.00           N
ATOM   3228  HZ1 LYS A 854      65.110  28.500  34.900  1.00  0.00           H
ATOM   3229  HZ2 LYS A 854      64.810  27.860  36.360  1.00  0.00           H
ATOM   3230  HZ3 LYS A 854      64.430  26.900  34.940  1.00  0.00           H
ATOM   3231  C   LYS A 854      69.330  28.090  39.230  1.00  0.00           C
ATOM   3232  O   LYS A 854      68.390  28.700  39.750  1.00  0.00           O
ATOM   3233  N   VAL A 855      70.560  27.880  39.820  1.00  0.00           N
ATOM   3234  HN  VAL A 855      71.210  27.440  39.200  1.00  0.00           H
ATOM   3235  CA  VAL A 855      71.080  28.280  41.160  1.00  0.00           C
ATOM   3236  HA  VAL A 855      70.340  28.040  41.910  1.00  0.00           H
ATOM   3237  CB  VAL A 855      72.490  27.630  41.450  1.00  0.00           C
ATOM   3238  HB  VAL A 855      73.060  27.790  40.510  1.00  0.00           H
ATOM   3239  CG1 VAL A 855      73.280  28.270  42.670  1.00  0.00           C
ATOM   3240 HG11 VAL A 855      72.750  28.310  43.630  1.00  0.00           H
ATOM   3241 HG12 VAL A 855      73.630  29.270  42.350  1.00  0.00           H
ATOM   3242 HG13 VAL A 855      74.180  27.600  42.740  1.00  0.00           H
ATOM   3243  CG2 VAL A 855      72.220  26.150  41.780  1.00  0.00           C
ATOM   3244 HG21 VAL A 855      71.450  25.630  41.170  1.00  0.00           H
ATOM   3245 HG22 VAL A 855      71.730  26.080  42.770  1.00  0.00           H
ATOM   3246 HG23 VAL A 855      73.110  25.470  41.850  1.00  0.00           H
ATOM   3247  C   VAL A 855      71.110  29.850  41.310  1.00  0.00           C
ATOM   3248  O   VAL A 855      70.530  30.470  42.170  1.00  0.00           O
ATOM   3249  N   ARG A 856      71.680  30.590  40.300  1.00  0.00           N
ATOM   3250  HN  ARG A 856      72.110  30.240  39.480  1.00  0.00           H
ATOM   3251  CA  ARG A 856      71.660  32.020  40.400  1.00  0.00           C
ATOM   3252  HA  ARG A 856      71.930  32.250  41.420  1.00  0.00           H
ATOM   3253  CB  ARG A 856      72.650  32.700  39.380  1.00  0.00           C
ATOM   3254  HB1 ARG A 856      73.670  32.270  39.490  1.00  0.00           H
ATOM   3255  HB2 ARG A 856      72.810  33.790  39.580  1.00  0.00           H
ATOM   3256  CG  ARG A 856      72.210  32.400  37.890  1.00  0.00           C
ATOM   3257  HG1 ARG A 856      71.160  32.710  37.760  1.00  0.00           H
ATOM   3258  HG2 ARG A 856      72.270  31.300  37.840  1.00  0.00           H
ATOM   3259  CD  ARG A 856      73.240  32.990  36.960  1.00  0.00           C
ATOM   3260  HD1 ARG A 856      74.080  32.270  36.970  1.00  0.00           H
ATOM   3261  HD2 ARG A 856      73.570  33.990  37.300  1.00  0.00           H
ATOM   3262  NE  ARG A 856      72.740  33.140  35.570  1.00  0.00           N
ATOM   3263  HE  ARG A 856      71.780  33.410  35.460  1.00  0.00           H
ATOM   3264  CZ  ARG A 856      73.440  32.860  34.470  1.00  0.00           C
ATOM   3265  NH1 ARG A 856      74.810  32.730  34.510  1.00  0.00           N
ATOM   3266 HH11 ARG A 856      75.280  33.230  35.240  1.00  0.00           H
ATOM   3267 HH12 ARG A 856      75.300  32.620  33.650  1.00  0.00           H
ATOM   3268  NH2 ARG A 856      72.900  32.870  33.290  1.00  0.00           N
ATOM   3269 HH21 ARG A 856      73.390  32.690  32.440  1.00  0.00           H
ATOM   3270 HH22 ARG A 856      71.990  33.230  33.120  1.00  0.00           H
ATOM   3271  C   ARG A 856      70.280  32.640  40.280  1.00  0.00           C
ATOM   3272  O   ARG A 856      69.980  33.600  40.980  1.00  0.00           O
ATOM   3273  N   SER A 857      69.400  32.050  39.460  1.00  0.00           N
ATOM   3274  HN  SER A 857      69.620  31.190  39.000  1.00  0.00           H
ATOM   3275  CA  SER A 857      68.020  32.490  39.330  1.00  0.00           C
ATOM   3276  HA  SER A 857      68.130  33.550  39.240  1.00  0.00           H
ATOM   3277  CB  SER A 857      67.310  31.800  38.120  1.00  0.00           C
ATOM   3278  HB1 SER A 857      67.330  30.690  38.150  1.00  0.00           H
ATOM   3279  HB2 SER A 857      67.840  32.180  37.220  1.00  0.00           H
ATOM   3280  OG  SER A 857      65.860  32.100  38.000  1.00  0.00           O
ATOM   3281  HG1 SER A 857      65.540  31.560  37.260  1.00  0.00           H
ATOM   3282  C   SER A 857      67.200  32.250  40.620  1.00  0.00           C
ATOM   3283  O   SER A 857      66.360  33.120  41.090  1.00  0.00           O
ATOM   3284  N   THR A 858      67.390  31.110  41.280  1.00  0.00           N
ATOM   3285  HN  THR A 858      67.940  30.420  40.820  1.00  0.00           H
ATOM   3286  CA  THR A 858      66.750  30.700  42.500  1.00  0.00           C
ATOM   3287  HA  THR A 858      65.680  30.600  42.340  1.00  0.00           H
ATOM   3288  CB  THR A 858      67.280  29.230  42.870  1.00  0.00           C
ATOM   3289  HB  THR A 858      68.390  29.200  42.930  1.00  0.00           H
ATOM   3290  OG1 THR A 858      67.010  28.250  41.890  1.00  0.00           O
ATOM   3291  HG1 THR A 858      67.550  28.420  41.110  1.00  0.00           H
ATOM   3292  CG2 THR A 858      66.730  28.690  44.140  1.00  0.00           C
ATOM   3293 HG21 THR A 858      67.140  27.660  44.250  1.00  0.00           H
ATOM   3294 HG22 THR A 858      65.630  28.520  44.050  1.00  0.00           H
ATOM   3295 HG23 THR A 858      66.940  29.310  45.030  1.00  0.00           H
ATOM   3296  C   THR A 858      67.040  31.680  43.670  1.00  0.00           C
ATOM   3297  O   THR A 858      66.090  32.040  44.420  1.00  0.00           O
ATOM   3298  N   ILE A 859      68.340  32.080  43.890  1.00  0.00           N
ATOM   3299  HN  ILE A 859      69.080  31.860  43.280  1.00  0.00           H
ATOM   3300  CA  ILE A 859      68.740  33.030  44.940  1.00  0.00           C
ATOM   3301  HA  ILE A 859      68.240  32.700  45.840  1.00  0.00           H
ATOM   3302  CB  ILE A 859      70.220  33.150  45.170  1.00  0.00           C
ATOM   3303  HB  ILE A 859      70.430  33.880  45.990  1.00  0.00           H
ATOM   3304  CG2 ILE A 859      70.720  31.750  45.650  1.00  0.00           C
ATOM   3305 HG21 ILE A 859      70.510  30.910  44.950  1.00  0.00           H
ATOM   3306 HG22 ILE A 859      70.290  31.390  46.610  1.00  0.00           H
ATOM   3307 HG23 ILE A 859      71.790  31.620  45.960  1.00  0.00           H
ATOM   3308  CG1 ILE A 859      71.010  33.580  43.940  1.00  0.00           C
ATOM   3309 HG11 ILE A 859      70.560  34.320  43.280  1.00  0.00           H
ATOM   3310 HG12 ILE A 859      71.210  32.620  43.400  1.00  0.00           H
ATOM   3311  CD  ILE A 859      72.420  34.110  44.190  1.00  0.00           C
ATOM   3312  HD1 ILE A 859      72.920  34.400  43.250  1.00  0.00           H
ATOM   3313  HD2 ILE A 859      73.070  33.360  44.690  1.00  0.00           H
ATOM   3314  HD3 ILE A 859      72.290  34.960  44.890  1.00  0.00           H
ATOM   3315  C   ILE A 859      68.200  34.380  44.680  1.00  0.00           C
ATOM   3316  O   ILE A 859      67.830  35.130  45.590  1.00  0.00           O
ATOM   3317  N   SER A 860      68.080  34.820  43.450  1.00  0.00           N
ATOM   3318  HN  SER A 860      68.440  34.190  42.760  1.00  0.00           H
ATOM   3319  CA  SER A 860      67.320  36.030  43.040  1.00  0.00           C
ATOM   3320  HA  SER A 860      67.680  36.890  43.620  1.00  0.00           H
ATOM   3321  CB  SER A 860      67.630  36.390  41.610  1.00  0.00           C
ATOM   3322  HB1 SER A 860      67.470  35.510  40.960  1.00  0.00           H
ATOM   3323  HB2 SER A 860      68.730  36.500  41.490  1.00  0.00           H
ATOM   3324  OG  SER A 860      66.880  37.520  41.050  1.00  0.00           O
ATOM   3325  HG1 SER A 860      67.390  38.330  41.160  1.00  0.00           H
ATOM   3326  C   SER A 860      65.840  36.120  43.290  1.00  0.00           C
ATOM   3327  O   SER A 860      65.300  37.190  43.600  1.00  0.00           O
ATOM   3328  N   ASP A 861      65.110  34.980  43.130  1.00  0.00           N
ATOM   3329  HN  ASP A 861      65.500  34.230  42.600  1.00  0.00           H
ATOM   3330  CA  ASP A 861      63.720  34.860  43.330  1.00  0.00           C
ATOM   3331  HA  ASP A 861      63.260  35.810  43.100  1.00  0.00           H
ATOM   3332  CB  ASP A 861      62.950  33.800  42.450  1.00  0.00           C
ATOM   3333  HB1 ASP A 861      61.890  33.660  42.720  1.00  0.00           H
ATOM   3334  HB2 ASP A 861      63.490  32.840  42.570  1.00  0.00           H
ATOM   3335  CG  ASP A 861      62.880  34.210  40.940  1.00  0.00           C
ATOM   3336  OD1 ASP A 861      62.530  35.370  40.710  1.00  0.00           O
ATOM   3337  OD2 ASP A 861      62.990  33.370  40.080  1.00  0.00           O
ATOM   3338  C   ASP A 861      63.460  34.780  44.870  1.00  0.00           C
ATOM   3339  O   ASP A 861      62.720  35.590  45.490  1.00  0.00           O
ATOM   3340  N   PHE A 862      64.220  33.940  45.570  1.00  0.00           N
ATOM   3341  HN  PHE A 862      65.000  33.440  45.220  1.00  0.00           H
ATOM   3342  CA  PHE A 862      64.040  33.750  46.980  1.00  0.00           C
ATOM   3343  HA  PHE A 862      62.990  33.780  47.240  1.00  0.00           H
ATOM   3344  CB  PHE A 862      64.620  32.360  47.440  1.00  0.00           C
ATOM   3345  HB1 PHE A 862      64.670  32.370  48.550  1.00  0.00           H
ATOM   3346  HB2 PHE A 862      65.550  32.240  46.830  1.00  0.00           H
ATOM   3347  CG  PHE A 862      63.620  31.310  47.170  1.00  0.00           C
ATOM   3348  CD1 PHE A 862      62.390  31.280  47.830  1.00  0.00           C
ATOM   3349  HD1 PHE A 862      62.070  32.010  48.560  1.00  0.00           H
ATOM   3350  CE1 PHE A 862      61.580  30.160  47.650  1.00  0.00           C
ATOM   3351  HE1 PHE A 862      60.730  30.090  48.320  1.00  0.00           H
ATOM   3352  CZ  PHE A 862      61.890  29.170  46.750  1.00  0.00           C
ATOM   3353  HZ  PHE A 862      61.280  28.290  46.660  1.00  0.00           H
ATOM   3354  CD2 PHE A 862      63.930  30.260  46.230  1.00  0.00           C
ATOM   3355  HD2 PHE A 862      64.880  30.350  45.710  1.00  0.00           H
ATOM   3356  CE2 PHE A 862      63.080  29.140  46.030  1.00  0.00           C
ATOM   3357  HE2 PHE A 862      63.300  28.350  45.320  1.00  0.00           H
ATOM   3358  C   PHE A 862      64.720  34.790  47.830  1.00  0.00           C
ATOM   3359  O   PHE A 862      64.980  34.580  49.030  1.00  0.00           O
ATOM   3360  N   ALA A 863      65.130  35.970  47.350  1.00  0.00           N
ATOM   3361  HN  ALA A 863      64.860  36.160  46.410  1.00  0.00           H
ATOM   3362  CA  ALA A 863      65.930  36.970  48.050  1.00  0.00           C
ATOM   3363  HA  ALA A 863      66.800  36.380  48.350  1.00  0.00           H
ATOM   3364  CB  ALA A 863      66.140  38.120  47.060  1.00  0.00           C
ATOM   3365  HB1 ALA A 863      65.210  38.690  46.880  1.00  0.00           H
ATOM   3366  HB2 ALA A 863      66.470  37.810  46.040  1.00  0.00           H
ATOM   3367  HB3 ALA A 863      66.860  38.880  47.450  1.00  0.00           H
ATOM   3368  C   ALA A 863      65.360  37.540  49.360  1.00  0.00           C
ATOM   3369  O   ALA A 863      65.980  37.590  50.400  1.00  0.00           O
ATOM   3370  N   VAL A 864      64.040  37.860  49.410  1.00  0.00           N
ATOM   3371  HN  VAL A 864      63.440  37.960  48.620  1.00  0.00           H
ATOM   3372  CA  VAL A 864      63.350  38.160  50.660  1.00  0.00           C
ATOM   3373  HA  VAL A 864      63.870  38.980  51.110  1.00  0.00           H
ATOM   3374  CB  VAL A 864      61.910  38.750  50.380  1.00  0.00           C
ATOM   3375  HB  VAL A 864      61.420  38.060  49.660  1.00  0.00           H
ATOM   3376  CG1 VAL A 864      61.080  38.890  51.710  1.00  0.00           C
ATOM   3377 HG11 VAL A 864      60.870  37.850  52.020  1.00  0.00           H
ATOM   3378 HG12 VAL A 864      60.050  39.220  51.450  1.00  0.00           H
ATOM   3379 HG13 VAL A 864      61.730  39.440  52.440  1.00  0.00           H
ATOM   3380  CG2 VAL A 864      62.100  40.120  49.730  1.00  0.00           C
ATOM   3381 HG21 VAL A 864      62.540  40.090  48.710  1.00  0.00           H
ATOM   3382 HG22 VAL A 864      62.830  40.640  50.370  1.00  0.00           H
ATOM   3383 HG23 VAL A 864      61.110  40.620  49.710  1.00  0.00           H
ATOM   3384  C   VAL A 864      63.290  37.040  51.610  1.00  0.00           C
ATOM   3385  O   VAL A 864      63.560  37.260  52.780  1.00  0.00           O
ATOM   3386  N   PHE A 865      62.900  35.840  51.200  1.00  0.00           N
ATOM   3387  HN  PHE A 865      62.390  35.830  50.350  1.00  0.00           H
ATOM   3388  CA  PHE A 865      62.830  34.610  52.050  1.00  0.00           C
ATOM   3389  HA  PHE A 865      62.110  34.640  52.860  1.00  0.00           H
ATOM   3390  CB  PHE A 865      62.340  33.340  51.240  1.00  0.00           C
ATOM   3391  HB1 PHE A 865      62.970  33.250  50.320  1.00  0.00           H
ATOM   3392  HB2 PHE A 865      61.310  33.670  50.980  1.00  0.00           H
ATOM   3393  CG  PHE A 865      62.260  32.140  52.070  1.00  0.00           C
ATOM   3394  CD1 PHE A 865      61.250  31.940  52.960  1.00  0.00           C
ATOM   3395  HD1 PHE A 865      60.410  32.590  53.130  1.00  0.00           H
ATOM   3396  CE1 PHE A 865      61.420  30.980  54.010  1.00  0.00           C
ATOM   3397  HE1 PHE A 865      60.700  30.960  54.810  1.00  0.00           H
ATOM   3398  CZ  PHE A 865      62.540  30.150  53.990  1.00  0.00           C
ATOM   3399  HZ  PHE A 865      62.690  29.430  54.780  1.00  0.00           H
ATOM   3400  CD2 PHE A 865      63.320  31.150  51.980  1.00  0.00           C
ATOM   3401  HD2 PHE A 865      64.010  31.400  51.190  1.00  0.00           H
ATOM   3402  CE2 PHE A 865      63.410  30.120  52.940  1.00  0.00           C
ATOM   3403  HE2 PHE A 865      64.200  29.410  52.770  1.00  0.00           H
ATOM   3404  C   PHE A 865      64.160  34.430  52.720  1.00  0.00           C
ATOM   3405  O   PHE A 865      64.170  34.280  53.980  1.00  0.00           O
ATOM   3406  N   LEU A 866      65.310  34.580  52.020  1.00  0.00           N
ATOM   3407  HN  LEU A 866      65.170  34.530  51.040  1.00  0.00           H
ATOM   3408  CA  LEU A 866      66.630  34.340  52.450  1.00  0.00           C
ATOM   3409  HA  LEU A 866      66.840  33.370  52.880  1.00  0.00           H
ATOM   3410  CB  LEU A 866      67.590  34.320  51.220  1.00  0.00           C
ATOM   3411  HB1 LEU A 866      68.640  34.500  51.500  1.00  0.00           H
ATOM   3412  HB2 LEU A 866      67.300  35.240  50.660  1.00  0.00           H
ATOM   3413  CG  LEU A 866      67.500  33.060  50.290  1.00  0.00           C
ATOM   3414  HG  LEU A 866      66.430  32.860  50.070  1.00  0.00           H
ATOM   3415  CD1 LEU A 866      68.150  33.320  48.960  1.00  0.00           C
ATOM   3416 HD11 LEU A 866      69.220  33.610  48.970  1.00  0.00           H
ATOM   3417 HD12 LEU A 866      67.590  34.080  48.370  1.00  0.00           H
ATOM   3418 HD13 LEU A 866      68.090  32.320  48.460  1.00  0.00           H
ATOM   3419  CD2 LEU A 866      68.150  31.880  50.910  1.00  0.00           C
ATOM   3420 HD21 LEU A 866      68.060  30.970  50.290  1.00  0.00           H
ATOM   3421 HD22 LEU A 866      67.730  31.490  51.860  1.00  0.00           H
ATOM   3422 HD23 LEU A 866      69.250  32.090  50.930  1.00  0.00           H
ATOM   3423  C   LEU A 866      67.070  35.400  53.490  1.00  0.00           C
ATOM   3424  O   LEU A 866      67.580  35.140  54.550  1.00  0.00           O
ATOM   3425  N   THR A 867      66.600  36.640  53.200  1.00  0.00           N
ATOM   3426  HN  THR A 867      66.000  36.710  52.400  1.00  0.00           H
ATOM   3427  CA  THR A 867      66.780  37.790  54.110  1.00  0.00           C
ATOM   3428  HA  THR A 867      67.820  37.950  54.350  1.00  0.00           H
ATOM   3429  CB  THR A 867      66.360  39.080  53.490  1.00  0.00           C
ATOM   3430  HB  THR A 867      65.320  39.190  53.120  1.00  0.00           H
ATOM   3431  OG1 THR A 867      67.120  39.400  52.310  1.00  0.00           O
ATOM   3432  HG1 THR A 867      66.950  38.770  51.600  1.00  0.00           H
ATOM   3433  CG2 THR A 867      66.600  40.240  54.490  1.00  0.00           C
ATOM   3434 HG21 THR A 867      66.870  41.220  54.040  1.00  0.00           H
ATOM   3435 HG22 THR A 867      67.570  40.030  54.980  1.00  0.00           H
ATOM   3436 HG23 THR A 867      65.720  40.310  55.170  1.00  0.00           H
ATOM   3437  C   THR A 867      66.200  37.660  55.480  1.00  0.00           C
ATOM   3438  O   THR A 867      66.890  37.940  56.490  1.00  0.00           O
ATOM   3439  N   ILE A 868      64.960  37.210  55.560  1.00  0.00           N
ATOM   3440  HN  ILE A 868      64.380  36.940  54.790  1.00  0.00           H
ATOM   3441  CA  ILE A 868      64.290  36.950  56.860  1.00  0.00           C
ATOM   3442  HA  ILE A 868      64.290  37.890  57.390  1.00  0.00           H
ATOM   3443  CB  ILE A 868      62.810  36.630  56.710  1.00  0.00           C
ATOM   3444  HB  ILE A 868      62.780  35.870  55.900  1.00  0.00           H
ATOM   3445  CG2 ILE A 868      62.170  36.140  57.980  1.00  0.00           C
ATOM   3446 HG21 ILE A 868      61.070  36.330  57.900  1.00  0.00           H
ATOM   3447 HG22 ILE A 868      62.500  36.680  58.890  1.00  0.00           H
ATOM   3448 HG23 ILE A 868      62.220  35.040  58.140  1.00  0.00           H
ATOM   3449  CG1 ILE A 868      62.060  37.900  56.260  1.00  0.00           C
ATOM   3450 HG11 ILE A 868      62.550  38.600  55.550  1.00  0.00           H
ATOM   3451 HG12 ILE A 868      61.900  38.570  57.130  1.00  0.00           H
ATOM   3452  CD  ILE A 868      60.690  37.560  55.670  1.00  0.00           C
ATOM   3453  HD1 ILE A 868      60.120  36.850  56.290  1.00  0.00           H
ATOM   3454  HD2 ILE A 868      60.890  36.960  54.770  1.00  0.00           H
ATOM   3455  HD3 ILE A 868      60.040  38.430  55.470  1.00  0.00           H
ATOM   3456  C   ILE A 868      64.910  35.850  57.790  1.00  0.00           C
ATOM   3457  O   ILE A 868      65.200  36.120  58.950  1.00  0.00           O
ATOM   3458  N   VAL A 869      65.210  34.690  57.210  1.00  0.00           N
ATOM   3459  HN  VAL A 869      64.840  34.510  56.300  1.00  0.00           H
ATOM   3460  CA  VAL A 869      65.960  33.620  57.860  1.00  0.00           C
ATOM   3461  HA  VAL A 869      65.480  33.360  58.790  1.00  0.00           H
ATOM   3462  CB  VAL A 869      65.940  32.450  56.860  1.00  0.00           C
ATOM   3463  HB  VAL A 869      66.470  32.860  55.970  1.00  0.00           H
ATOM   3464  CG1 VAL A 869      66.650  31.170  57.410  1.00  0.00           C
ATOM   3465 HG11 VAL A 869      67.730  31.390  57.470  1.00  0.00           H
ATOM   3466 HG12 VAL A 869      66.400  30.340  56.710  1.00  0.00           H
ATOM   3467 HG13 VAL A 869      66.290  30.890  58.420  1.00  0.00           H
ATOM   3468  CG2 VAL A 869      64.520  32.030  56.340  1.00  0.00           C
ATOM   3469 HG21 VAL A 869      64.050  32.730  55.610  1.00  0.00           H
ATOM   3470 HG22 VAL A 869      63.900  31.790  57.230  1.00  0.00           H
ATOM   3471 HG23 VAL A 869      64.540  31.040  55.850  1.00  0.00           H
ATOM   3472  C   VAL A 869      67.360  34.100  58.320  1.00  0.00           C
ATOM   3473  O   VAL A 869      67.700  33.850  59.480  1.00  0.00           O
ATOM   3474  N   ILE A 870      68.090  34.840  57.450  1.00  0.00           N
ATOM   3475  HN  ILE A 870      67.800  34.930  56.500  1.00  0.00           H
ATOM   3476  CA  ILE A 870      69.390  35.330  57.770  1.00  0.00           C
ATOM   3477  HA  ILE A 870      69.960  34.500  58.160  1.00  0.00           H
ATOM   3478  CB  ILE A 870      70.040  35.910  56.500  1.00  0.00           C
ATOM   3479  HB  ILE A 870      69.320  36.470  55.860  1.00  0.00           H
ATOM   3480  CG2 ILE A 870      71.170  36.880  56.980  1.00  0.00           C
ATOM   3481 HG21 ILE A 870      71.830  36.410  57.730  1.00  0.00           H
ATOM   3482 HG22 ILE A 870      70.720  37.820  57.360  1.00  0.00           H
ATOM   3483 HG23 ILE A 870      71.740  37.110  56.060  1.00  0.00           H
ATOM   3484  CG1 ILE A 870      70.640  34.780  55.630  1.00  0.00           C
ATOM   3485 HG11 ILE A 870      70.030  33.840  55.560  1.00  0.00           H
ATOM   3486 HG12 ILE A 870      71.650  34.500  55.990  1.00  0.00           H
ATOM   3487  CD  ILE A 870      70.880  35.250  54.170  1.00  0.00           C
ATOM   3488  HD1 ILE A 870      71.410  34.560  53.490  1.00  0.00           H
ATOM   3489  HD2 ILE A 870      71.540  36.150  54.130  1.00  0.00           H
ATOM   3490  HD3 ILE A 870      69.870  35.410  53.730  1.00  0.00           H
ATOM   3491  C   ILE A 870      69.280  36.260  59.010  1.00  0.00           C
ATOM   3492  O   ILE A 870      70.010  36.060  59.990  1.00  0.00           O
ATOM   3493  N   MET A 871      68.360  37.180  58.970  1.00  0.00           N
ATOM   3494  HN  MET A 871      67.720  37.240  58.200  1.00  0.00           H
ATOM   3495  CA  MET A 871      68.180  38.020  60.170  1.00  0.00           C
ATOM   3496  HA  MET A 871      69.140  38.460  60.400  1.00  0.00           H
ATOM   3497  CB  MET A 871      67.220  39.160  59.750  1.00  0.00           C
ATOM   3498  HB1 MET A 871      66.950  39.900  60.530  1.00  0.00           H
ATOM   3499  HB2 MET A 871      66.340  38.640  59.330  1.00  0.00           H
ATOM   3500  CG  MET A 871      67.950  39.980  58.620  1.00  0.00           C
ATOM   3501  HG1 MET A 871      67.120  40.690  58.410  1.00  0.00           H
ATOM   3502  HG2 MET A 871      68.140  39.370  57.700  1.00  0.00           H
ATOM   3503  SD  MET A 871      69.560  40.840  59.080  1.00  0.00           S
ATOM   3504  CE  MET A 871      70.280  41.400  57.460  1.00  0.00           C
ATOM   3505  HE1 MET A 871      69.730  40.870  56.650  1.00  0.00           H
ATOM   3506  HE2 MET A 871      71.350  41.150  57.310  1.00  0.00           H
ATOM   3507  HE3 MET A 871      70.160  42.490  57.260  1.00  0.00           H
ATOM   3508  C   MET A 871      67.710  37.410  61.440  1.00  0.00           C
ATOM   3509  O   MET A 871      68.210  37.620  62.540  1.00  0.00           O
ATOM   3510  N   VAL A 872      66.730  36.400  61.310  1.00  0.00           N
ATOM   3511  HN  VAL A 872      66.270  36.200  60.450  1.00  0.00           H
ATOM   3512  CA  VAL A 872      66.380  35.550  62.410  1.00  0.00           C
ATOM   3513  HA  VAL A 872      65.980  36.180  63.200  1.00  0.00           H
ATOM   3514  CB  VAL A 872      65.260  34.560  62.070  1.00  0.00           C
ATOM   3515  HB  VAL A 872      65.360  34.170  61.040  1.00  0.00           H
ATOM   3516  CG1 VAL A 872      65.000  33.520  63.110  1.00  0.00           C
ATOM   3517 HG11 VAL A 872      65.870  32.850  63.280  1.00  0.00           H
ATOM   3518 HG12 VAL A 872      64.100  32.890  62.970  1.00  0.00           H
ATOM   3519 HG13 VAL A 872      64.900  34.140  64.030  1.00  0.00           H
ATOM   3520  CG2 VAL A 872      63.960  35.380  61.940  1.00  0.00           C
ATOM   3521 HG21 VAL A 872      63.760  35.880  62.910  1.00  0.00           H
ATOM   3522 HG22 VAL A 872      63.070  34.820  61.590  1.00  0.00           H
ATOM   3523 HG23 VAL A 872      64.170  36.270  61.310  1.00  0.00           H
ATOM   3524  C   VAL A 872      67.550  34.880  63.080  1.00  0.00           C
ATOM   3525  O   VAL A 872      67.690  34.870  64.290  1.00  0.00           O
ATOM   3526  N   THR A 873      68.480  34.260  62.340  1.00  0.00           N
ATOM   3527  HN  THR A 873      68.390  34.170  61.350  1.00  0.00           H
ATOM   3528  CA  THR A 873      69.760  33.790  62.830  1.00  0.00           C
ATOM   3529  HA  THR A 873      69.540  32.940  63.450  1.00  0.00           H
ATOM   3530  CB  THR A 873      70.520  33.180  61.570  1.00  0.00           C
ATOM   3531  HB  THR A 873      70.460  33.890  60.720  1.00  0.00           H
ATOM   3532  OG1 THR A 873      69.920  31.990  61.130  1.00  0.00           O
ATOM   3533  HG1 THR A 873      69.340  32.240  60.400  1.00  0.00           H
ATOM   3534  CG2 THR A 873      71.990  32.870  61.920  1.00  0.00           C
ATOM   3535 HG21 THR A 873      72.010  32.250  62.840  1.00  0.00           H
ATOM   3536 HG22 THR A 873      72.610  33.770  62.160  1.00  0.00           H
ATOM   3537 HG23 THR A 873      72.570  32.320  61.150  1.00  0.00           H
ATOM   3538  C   THR A 873      70.640  34.720  63.630  1.00  0.00           C
ATOM   3539  O   THR A 873      70.980  34.380  64.740  1.00  0.00           O
ATOM   3540  N   ILE A 874      70.930  35.890  63.110  1.00  0.00           N
ATOM   3541  HN  ILE A 874      70.620  36.010  62.170  1.00  0.00           H
ATOM   3542  CA  ILE A 874      71.690  36.950  63.600  1.00  0.00           C
ATOM   3543  HA  ILE A 874      72.680  36.590  63.820  1.00  0.00           H
ATOM   3544  CB  ILE A 874      71.880  38.060  62.560  1.00  0.00           C
ATOM   3545  HB  ILE A 874      70.910  38.310  62.080  1.00  0.00           H
ATOM   3546  CG2 ILE A 874      72.480  39.360  63.090  1.00  0.00           C
ATOM   3547 HG21 ILE A 874      71.830  39.990  63.760  1.00  0.00           H
ATOM   3548 HG22 ILE A 874      72.830  40.100  62.340  1.00  0.00           H
ATOM   3549 HG23 ILE A 874      73.380  39.040  63.650  1.00  0.00           H
ATOM   3550  CG1 ILE A 874      72.650  37.460  61.390  1.00  0.00           C
ATOM   3551 HG11 ILE A 874      72.230  36.490  61.060  1.00  0.00           H
ATOM   3552 HG12 ILE A 874      73.730  37.420  61.660  1.00  0.00           H
ATOM   3553  CD  ILE A 874      72.420  38.270  60.060  1.00  0.00           C
ATOM   3554  HD1 ILE A 874      71.340  38.460  59.870  1.00  0.00           H
ATOM   3555  HD2 ILE A 874      72.750  37.670  59.190  1.00  0.00           H
ATOM   3556  HD3 ILE A 874      72.980  39.220  60.160  1.00  0.00           H
ATOM   3557  C   ILE A 874      71.090  37.520  64.930  1.00  0.00           C
ATOM   3558  O   ILE A 874      71.820  37.830  65.840  1.00  0.00           O
ATOM   3559  N   ASP A 875      69.740  37.730  65.050  1.00  0.00           N
ATOM   3560  HN  ASP A 875      69.200  37.580  64.230  1.00  0.00           H
ATOM   3561  CA  ASP A 875      69.190  38.070  66.300  1.00  0.00           C
ATOM   3562  HA  ASP A 875      69.610  38.990  66.670  1.00  0.00           H
ATOM   3563  CB  ASP A 875      67.630  38.370  66.020  1.00  0.00           C
ATOM   3564  HB1 ASP A 875      67.200  37.490  65.490  1.00  0.00           H
ATOM   3565  HB2 ASP A 875      67.550  39.180  65.270  1.00  0.00           H
ATOM   3566  CG  ASP A 875      66.850  38.710  67.270  1.00  0.00           C
ATOM   3567  OD1 ASP A 875      66.830  39.850  67.850  1.00  0.00           O
ATOM   3568  OD2 ASP A 875      66.280  37.740  67.800  1.00  0.00           O
ATOM   3569  C   ASP A 875      69.410  37.000  67.360  1.00  0.00           C
ATOM   3570  O   ASP A 875      69.760  37.390  68.480  1.00  0.00           O
ATOM   3571  N   TYR A 876      69.300  35.660  67.090  1.00  0.00           N
ATOM   3572  HN  TYR A 876      69.040  35.390  66.160  1.00  0.00           H
ATOM   3573  CA  TYR A 876      69.690  34.550  67.940  1.00  0.00           C
ATOM   3574  HA  TYR A 876      69.110  34.610  68.850  1.00  0.00           H
ATOM   3575  CB  TYR A 876      69.130  33.200  67.350  1.00  0.00           C
ATOM   3576  HB1 TYR A 876      69.380  33.100  66.260  1.00  0.00           H
ATOM   3577  HB2 TYR A 876      68.020  33.210  67.450  1.00  0.00           H
ATOM   3578  CG  TYR A 876      69.600  31.890  67.880  1.00  0.00           C
ATOM   3579  CD1 TYR A 876      69.890  30.780  66.990  1.00  0.00           C
ATOM   3580  HD1 TYR A 876      69.820  30.980  65.930  1.00  0.00           H
ATOM   3581  CE1 TYR A 876      70.120  29.480  67.490  1.00  0.00           C
ATOM   3582  HE1 TYR A 876      70.410  28.680  66.820  1.00  0.00           H
ATOM   3583  CZ  TYR A 876      70.140  29.300  68.880  1.00  0.00           C
ATOM   3584  OH  TYR A 876      70.440  27.960  69.420  1.00  0.00           O
ATOM   3585  HH  TYR A 876      70.140  27.950  70.320  1.00  0.00           H
ATOM   3586  CD2 TYR A 876      69.620  31.590  69.240  1.00  0.00           C
ATOM   3587  HD2 TYR A 876      69.420  32.460  69.860  1.00  0.00           H
ATOM   3588  CE2 TYR A 876      69.900  30.360  69.720  1.00  0.00           C
ATOM   3589  HE2 TYR A 876      69.880  30.230  70.800  1.00  0.00           H
ATOM   3590  C   TYR A 876      71.180  34.550  68.340  1.00  0.00           C
ATOM   3591  O   TYR A 876      71.540  34.440  69.550  1.00  0.00           O
ATOM   3592  N   LEU A 877      72.030  34.760  67.340  1.00  0.00           N
ATOM   3593  HN  LEU A 877      71.730  34.830  66.390  1.00  0.00           H
ATOM   3594  CA  LEU A 877      73.480  34.920  67.400  1.00  0.00           C
ATOM   3595  HA  LEU A 877      73.940  34.010  67.770  1.00  0.00           H
ATOM   3596  CB  LEU A 877      74.070  35.140  65.960  1.00  0.00           C
ATOM   3597  HB1 LEU A 877      73.630  36.110  65.650  1.00  0.00           H
ATOM   3598  HB2 LEU A 877      73.750  34.290  65.310  1.00  0.00           H
ATOM   3599  CG  LEU A 877      75.580  35.230  65.840  1.00  0.00           C
ATOM   3600  HG  LEU A 877      75.860  36.200  66.300  1.00  0.00           H
ATOM   3601  CD1 LEU A 877      76.310  34.000  66.430  1.00  0.00           C
ATOM   3602 HD11 LEU A 877      75.950  33.000  66.120  1.00  0.00           H
ATOM   3603 HD12 LEU A 877      76.180  34.020  67.530  1.00  0.00           H
ATOM   3604 HD13 LEU A 877      77.390  33.950  66.220  1.00  0.00           H
ATOM   3605  CD2 LEU A 877      75.910  35.490  64.380  1.00  0.00           C
ATOM   3606 HD21 LEU A 877      75.390  34.780  63.700  1.00  0.00           H
ATOM   3607 HD22 LEU A 877      77.010  35.400  64.290  1.00  0.00           H
ATOM   3608 HD23 LEU A 877      75.480  36.470  64.100  1.00  0.00           H
ATOM   3609  C   LEU A 877      73.920  36.060  68.250  1.00  0.00           C
ATOM   3610  O   LEU A 877      74.790  35.910  69.060  1.00  0.00           O
ATOM   3611  N   VAL A 878      73.320  37.230  68.120  1.00  0.00           N
ATOM   3612  HN  VAL A 878      72.500  37.420  67.580  1.00  0.00           H
ATOM   3613  CA  VAL A 878      73.800  38.390  68.870  1.00  0.00           C
ATOM   3614  HA  VAL A 878      74.880  38.330  68.920  1.00  0.00           H
ATOM   3615  CB  VAL A 878      73.420  39.660  68.150  1.00  0.00           C
ATOM   3616  HB  VAL A 878      72.330  39.590  67.940  1.00  0.00           H
ATOM   3617  CG1 VAL A 878      73.600  40.960  68.920  1.00  0.00           C
ATOM   3618 HG11 VAL A 878      73.000  40.930  69.850  1.00  0.00           H
ATOM   3619 HG12 VAL A 878      73.190  41.800  68.310  1.00  0.00           H
ATOM   3620 HG13 VAL A 878      74.620  41.330  69.170  1.00  0.00           H
ATOM   3621  CG2 VAL A 878      74.270  39.690  66.830  1.00  0.00           C
ATOM   3622 HG21 VAL A 878      75.330  39.940  67.050  1.00  0.00           H
ATOM   3623 HG22 VAL A 878      73.840  40.400  66.090  1.00  0.00           H
ATOM   3624 HG23 VAL A 878      74.220  38.690  66.340  1.00  0.00           H
ATOM   3625  C   VAL A 878      73.280  38.360  70.330  1.00  0.00           C
ATOM   3626  O   VAL A 878      74.000  38.710  71.280  1.00  0.00           O
ATOM   3627  N   GLY A 879      72.060  37.860  70.500  1.00  0.00           N
ATOM   3628  HN  GLY A 879      71.600  37.670  69.640  1.00  0.00           H
ATOM   3629  CA  GLY A 879      71.240  37.890  71.720  1.00  0.00           C
ATOM   3630  HA1 GLY A 879      71.840  37.440  72.490  1.00  0.00           H
ATOM   3631  HA2 GLY A 879      70.330  37.400  71.390  1.00  0.00           H
ATOM   3632  C   GLY A 879      70.930  39.190  72.340  1.00  0.00           C
ATOM   3633  O   GLY A 879      71.050  39.310  73.550  1.00  0.00           O
ATOM   3634  N   VAL A 880      70.600  40.220  71.550  1.00  0.00           N
ATOM   3635  HN  VAL A 880      70.490  40.180  70.560  1.00  0.00           H
ATOM   3636  CA  VAL A 880      70.210  41.560  71.960  1.00  0.00           C
ATOM   3637  HA  VAL A 880      70.260  41.610  73.040  1.00  0.00           H
ATOM   3638  CB  VAL A 880      71.130  42.750  71.560  1.00  0.00           C
ATOM   3639  HB  VAL A 880      71.260  42.770  70.450  1.00  0.00           H
ATOM   3640  CG1 VAL A 880      70.440  44.050  71.920  1.00  0.00           C
ATOM   3641 HG11 VAL A 880      69.490  44.250  71.390  1.00  0.00           H
ATOM   3642 HG12 VAL A 880      71.170  44.800  71.540  1.00  0.00           H
ATOM   3643 HG13 VAL A 880      70.480  44.150  73.030  1.00  0.00           H
ATOM   3644  CG2 VAL A 880      72.490  42.720  72.190  1.00  0.00           C
ATOM   3645 HG21 VAL A 880      73.090  43.590  71.820  1.00  0.00           H
ATOM   3646 HG22 VAL A 880      73.040  41.790  71.950  1.00  0.00           H
ATOM   3647 HG23 VAL A 880      72.430  42.890  73.290  1.00  0.00           H
ATOM   3648  C   VAL A 880      68.740  41.700  71.390  1.00  0.00           C
ATOM   3649  O   VAL A 880      68.530  41.560  70.220  1.00  0.00           O
ATOM   3650  N   PRO A 881      67.650  41.890  72.070  1.00  0.00           N
ATOM   3651  CD  PRO A 881      67.680  42.080  73.540  1.00  0.00           C
ATOM   3652  HD1 PRO A 881      67.990  43.110  73.790  1.00  0.00           H
ATOM   3653  HD2 PRO A 881      68.320  41.320  74.030  1.00  0.00           H
ATOM   3654  CA  PRO A 881      66.410  41.250  71.660  1.00  0.00           C
ATOM   3655  HA  PRO A 881      66.470  40.350  71.040  1.00  0.00           H
ATOM   3656  CB  PRO A 881      65.800  40.890  72.980  1.00  0.00           C
ATOM   3657  HB1 PRO A 881      66.190  39.950  73.430  1.00  0.00           H
ATOM   3658  HB2 PRO A 881      64.740  40.580  72.880  1.00  0.00           H
ATOM   3659  CG  PRO A 881      66.240  41.890  73.960  1.00  0.00           C
ATOM   3660  HG1 PRO A 881      65.630  42.810  73.890  1.00  0.00           H
ATOM   3661  HG2 PRO A 881      66.260  41.460  74.990  1.00  0.00           H
ATOM   3662  C   PRO A 881      65.620  42.180  70.910  1.00  0.00           C
ATOM   3663  O   PRO A 881      64.850  42.970  71.480  1.00  0.00           O
ATOM   3664  N   SER A 882      65.620  42.160  69.540  1.00  0.00           N
ATOM   3665  HN  SER A 882      66.270  41.610  69.010  1.00  0.00           H
ATOM   3666  CA  SER A 882      64.650  42.850  68.780  1.00  0.00           C
ATOM   3667  HA  SER A 882      64.830  43.850  69.150  1.00  0.00           H
ATOM   3668  CB  SER A 882      64.920  42.770  67.220  1.00  0.00           C
ATOM   3669  HB1 SER A 882      65.930  43.210  67.090  1.00  0.00           H
ATOM   3670  HB2 SER A 882      64.290  43.400  66.550  1.00  0.00           H
ATOM   3671  OG  SER A 882      64.970  41.420  66.680  1.00  0.00           O
ATOM   3672  HG1 SER A 882      65.750  41.000  67.030  1.00  0.00           H
ATOM   3673  C   SER A 882      63.200  42.320  68.980  1.00  0.00           C
ATOM   3674  O   SER A 882      62.980  41.090  68.900  1.00  0.00           O
ATOM   3675  N   PRO A 883      62.250  43.250  69.320  1.00  0.00           N
ATOM   3676  CD  PRO A 883      62.480  44.680  69.470  1.00  0.00           C
ATOM   3677  HD1 PRO A 883      62.860  45.100  68.520  1.00  0.00           H
ATOM   3678  HD2 PRO A 883      63.150  44.770  70.350  1.00  0.00           H
ATOM   3679  CA  PRO A 883      60.820  43.050  69.200  1.00  0.00           C
ATOM   3680  HA  PRO A 883      60.560  42.560  70.120  1.00  0.00           H
ATOM   3681  CB  PRO A 883      60.200  44.410  69.100  1.00  0.00           C
ATOM   3682  HB1 PRO A 883      59.170  44.450  69.520  1.00  0.00           H
ATOM   3683  HB2 PRO A 883      60.180  44.780  68.060  1.00  0.00           H
ATOM   3684  CG  PRO A 883      61.160  45.340  69.920  1.00  0.00           C
ATOM   3685  HG1 PRO A 883      61.160  46.450  69.770  1.00  0.00           H
ATOM   3686  HG2 PRO A 883      60.780  45.260  70.960  1.00  0.00           H
ATOM   3687  C   PRO A 883      60.350  42.190  68.010  1.00  0.00           C
ATOM   3688  O   PRO A 883      60.790  42.350  66.880  1.00  0.00           O
ATOM   3689  N   LYS A 884      59.350  41.330  68.250  1.00  0.00           N
ATOM   3690  HN  LYS A 884      58.790  41.320  69.080  1.00  0.00           H
ATOM   3691  CA  LYS A 884      58.960  40.270  67.350  1.00  0.00           C
ATOM   3692  HA  LYS A 884      59.340  40.430  66.360  1.00  0.00           H
ATOM   3693  CB  LYS A 884      59.470  38.920  67.720  1.00  0.00           C
ATOM   3694  HB1 LYS A 884      59.050  38.200  66.980  1.00  0.00           H
ATOM   3695  HB2 LYS A 884      59.190  38.680  68.770  1.00  0.00           H
ATOM   3696  CG  LYS A 884      60.990  38.830  67.460  1.00  0.00           C
ATOM   3697  HG1 LYS A 884      61.520  39.640  68.010  1.00  0.00           H
ATOM   3698  HG2 LYS A 884      61.260  39.050  66.410  1.00  0.00           H
ATOM   3699  CD  LYS A 884      61.470  37.400  67.900  1.00  0.00           C
ATOM   3700  HD1 LYS A 884      60.890  36.640  67.320  1.00  0.00           H
ATOM   3701  HD2 LYS A 884      61.130  37.350  68.960  1.00  0.00           H
ATOM   3702  CE  LYS A 884      63.000  37.210  67.690  1.00  0.00           C
ATOM   3703  HE1 LYS A 884      63.350  37.540  66.690  1.00  0.00           H
ATOM   3704  HE2 LYS A 884      63.300  36.160  67.900  1.00  0.00           H
ATOM   3705  NZ  LYS A 884      63.790  37.950  68.700  1.00  0.00           N
ATOM   3706  HZ1 LYS A 884      63.550  37.590  69.640  1.00  0.00           H
ATOM   3707  HZ2 LYS A 884      63.650  38.980  68.710  1.00  0.00           H
ATOM   3708  HZ3 LYS A 884      64.810  37.760  68.610  1.00  0.00           H
ATOM   3709  C   LYS A 884      57.440  40.070  67.200  1.00  0.00           C
ATOM   3710  O   LYS A 884      56.670  40.340  68.100  1.00  0.00           O
ATOM   3711  N   LEU A 885      57.070  39.610  66.040  1.00  0.00           N
ATOM   3712  HN  LEU A 885      57.700  39.460  65.280  1.00  0.00           H
ATOM   3713  CA  LEU A 885      55.670  39.330  65.670  1.00  0.00           C
ATOM   3714  HA  LEU A 885      55.150  40.280  65.780  1.00  0.00           H
ATOM   3715  CB  LEU A 885      55.590  38.680  64.210  1.00  0.00           C
ATOM   3716  HB1 LEU A 885      56.110  37.700  64.180  1.00  0.00           H
ATOM   3717  HB2 LEU A 885      56.120  39.290  63.470  1.00  0.00           H
ATOM   3718  CG  LEU A 885      54.130  38.560  63.670  1.00  0.00           C
ATOM   3719  HG  LEU A 885      53.580  38.030  64.460  1.00  0.00           H
ATOM   3720  CD1 LEU A 885      53.490  39.910  63.560  1.00  0.00           C
ATOM   3721 HD11 LEU A 885      52.380  39.790  63.560  1.00  0.00           H
ATOM   3722 HD12 LEU A 885      53.900  40.420  62.660  1.00  0.00           H
ATOM   3723 HD13 LEU A 885      53.770  40.590  64.380  1.00  0.00           H
ATOM   3724  CD2 LEU A 885      54.120  37.830  62.300  1.00  0.00           C
ATOM   3725 HD21 LEU A 885      54.610  38.490  61.550  1.00  0.00           H
ATOM   3726 HD22 LEU A 885      53.050  37.840  61.990  1.00  0.00           H
ATOM   3727 HD23 LEU A 885      54.670  36.870  62.190  1.00  0.00           H
ATOM   3728  C   LEU A 885      54.870  38.390  66.650  1.00  0.00           C
ATOM   3729  O   LEU A 885      55.260  37.200  66.910  1.00  0.00           O
ATOM   3730  N   HSD A 886      53.670  38.870  67.110  1.00  0.00           N
ATOM   3731  HN  HSD A 886      53.350  39.770  66.820  1.00  0.00           H
ATOM   3732  CA  HSD A 886      52.810  38.010  67.980  1.00  0.00           C
ATOM   3733  HA  HSD A 886      53.460  37.240  68.360  1.00  0.00           H
ATOM   3734  CB  HSD A 886      52.310  38.810  69.190  1.00  0.00           C
ATOM   3735  HB1 HSD A 886      51.540  38.270  69.770  1.00  0.00           H
ATOM   3736  HB2 HSD A 886      51.910  39.750  68.750  1.00  0.00           H
ATOM   3737  ND1 HSD A 886      54.660  39.560  70.050  1.00  0.00           N
ATOM   3738  HD1 HSD A 886      55.090  39.760  69.180  1.00  0.00           H
ATOM   3739  CG  HSD A 886      53.390  39.120  70.250  1.00  0.00           C
ATOM   3740  CE1 HSD A 886      55.240  39.600  71.300  1.00  0.00           C
ATOM   3741  HE1 HSD A 886      56.210  40.080  71.420  1.00  0.00           H
ATOM   3742  NE2 HSD A 886      54.470  39.210  72.260  1.00  0.00           N
ATOM   3743  CD2 HSD A 886      53.280  38.900  71.570  1.00  0.00           C
ATOM   3744  HD2 HSD A 886      52.510  38.480  72.200  1.00  0.00           H
ATOM   3745  C   HSD A 886      51.660  37.380  67.170  1.00  0.00           C
ATOM   3746  O   HSD A 886      50.820  38.140  66.780  1.00  0.00           O
ATOM   3747  N   VAL A 887      51.520  36.070  66.970  1.00  0.00           N
ATOM   3748  HN  VAL A 887      52.220  35.440  67.300  1.00  0.00           H
ATOM   3749  CA  VAL A 887      50.430  35.460  66.240  1.00  0.00           C
ATOM   3750  HA  VAL A 887      49.810  36.100  65.620  1.00  0.00           H
ATOM   3751  CB  VAL A 887      50.980  34.420  65.190  1.00  0.00           C
ATOM   3752  HB  VAL A 887      51.420  33.520  65.680  1.00  0.00           H
ATOM   3753  CG1 VAL A 887      49.810  33.810  64.300  1.00  0.00           C
ATOM   3754 HG11 VAL A 887      50.350  33.060  63.680  1.00  0.00           H
ATOM   3755 HG12 VAL A 887      49.220  34.620  63.790  1.00  0.00           H
ATOM   3756 HG13 VAL A 887      49.090  33.280  64.940  1.00  0.00           H
ATOM   3757  CG2 VAL A 887      52.000  35.140  64.290  1.00  0.00           C
ATOM   3758 HG21 VAL A 887      51.590  36.130  63.970  1.00  0.00           H
ATOM   3759 HG22 VAL A 887      52.120  34.640  63.310  1.00  0.00           H
ATOM   3760 HG23 VAL A 887      53.030  35.190  64.680  1.00  0.00           H
ATOM   3761  C   VAL A 887      49.580  34.830  67.310  1.00  0.00           C
ATOM   3762  O   VAL A 887      50.150  34.200  68.190  1.00  0.00           O
ATOM   3763  N   PRO A 888      48.300  34.920  67.420  1.00  0.00           N
ATOM   3764  CD  PRO A 888      47.440  35.930  66.800  1.00  0.00           C
ATOM   3765  HD1 PRO A 888      47.410  35.780  65.700  1.00  0.00           H
ATOM   3766  HD2 PRO A 888      47.770  36.950  67.090  1.00  0.00           H
ATOM   3767  CA  PRO A 888      47.500  33.960  68.230  1.00  0.00           C
ATOM   3768  HA  PRO A 888      47.590  34.260  69.260  1.00  0.00           H
ATOM   3769  CB  PRO A 888      46.120  34.160  67.640  1.00  0.00           C
ATOM   3770  HB1 PRO A 888      45.370  33.960  68.440  1.00  0.00           H
ATOM   3771  HB2 PRO A 888      45.880  33.680  66.670  1.00  0.00           H
ATOM   3772  CG  PRO A 888      46.060  35.650  67.380  1.00  0.00           C
ATOM   3773  HG1 PRO A 888      45.230  36.020  66.740  1.00  0.00           H
ATOM   3774  HG2 PRO A 888      45.940  35.980  68.440  1.00  0.00           H
ATOM   3775  C   PRO A 888      47.820  32.490  68.270  1.00  0.00           C
ATOM   3776  O   PRO A 888      48.400  31.970  67.330  1.00  0.00           O
ATOM   3777  N   GLU A 889      47.500  31.780  69.400  1.00  0.00           N
ATOM   3778  HN  GLU A 889      47.020  32.330  70.080  1.00  0.00           H
ATOM   3779  CA  GLU A 889      47.800  30.380  69.720  1.00  0.00           C
ATOM   3780  HA  GLU A 889      48.440  29.900  68.990  1.00  0.00           H
ATOM   3781  CB  GLU A 889      48.510  30.310  71.080  1.00  0.00           C
ATOM   3782  HB1 GLU A 889      48.420  29.270  71.450  1.00  0.00           H
ATOM   3783  HB2 GLU A 889      48.120  30.990  71.870  1.00  0.00           H
ATOM   3784  CG  GLU A 889      49.990  30.820  70.990  1.00  0.00           C
ATOM   3785  HG1 GLU A 889      50.060  31.890  70.730  1.00  0.00           H
ATOM   3786  HG2 GLU A 889      50.620  30.300  70.240  1.00  0.00           H
ATOM   3787  CD  GLU A 889      50.720  30.540  72.330  1.00  0.00           C
ATOM   3788  OE1 GLU A 889      51.090  29.330  72.500  1.00  0.00           O
ATOM   3789  OE2 GLU A 889      50.950  31.450  73.210  1.00  0.00           O
ATOM   3790  C   GLU A 889      46.540  29.560  69.650  1.00  0.00           C
ATOM   3791  O   GLU A 889      46.530  28.350  69.660  1.00  0.00           O
ATOM   3792  N   LYS A 890      45.240  30.170  69.610  1.00  0.00           N
ATOM   3793  HN  LYS A 890      45.310  31.160  69.470  1.00  0.00           H
ATOM   3794  CA  LYS A 890      44.050  29.440  69.610  1.00  0.00           C
ATOM   3795  HA  LYS A 890      44.260  28.440  69.260  1.00  0.00           H
ATOM   3796  CB  LYS A 890      43.650  29.190  71.080  1.00  0.00           C
ATOM   3797  HB1 LYS A 890      44.390  28.610  71.660  1.00  0.00           H
ATOM   3798  HB2 LYS A 890      42.730  28.550  70.990  1.00  0.00           H
ATOM   3799  CG  LYS A 890      43.270  30.420  72.010  1.00  0.00           C
ATOM   3800  HG1 LYS A 890      42.460  30.970  71.490  1.00  0.00           H
ATOM   3801  HG2 LYS A 890      44.150  31.100  71.930  1.00  0.00           H
ATOM   3802  CD  LYS A 890      42.920  30.020  73.430  1.00  0.00           C
ATOM   3803  HD1 LYS A 890      42.620  30.990  73.900  1.00  0.00           H
ATOM   3804  HD2 LYS A 890      43.840  29.580  73.860  1.00  0.00           H
ATOM   3805  CE  LYS A 890      41.820  28.940  73.490  1.00  0.00           C
ATOM   3806  HE1 LYS A 890      42.300  27.940  73.560  1.00  0.00           H
ATOM   3807  HE2 LYS A 890      41.130  28.960  72.620  1.00  0.00           H
ATOM   3808  NZ  LYS A 890      41.110  29.170  74.780  1.00  0.00           N
ATOM   3809  HZ1 LYS A 890      40.660  30.100  74.710  1.00  0.00           H
ATOM   3810  HZ2 LYS A 890      41.750  29.180  75.590  1.00  0.00           H
ATOM   3811  HZ3 LYS A 890      40.390  28.430  74.890  1.00  0.00           H
ATOM   3812  C   LYS A 890      42.930  30.000  68.720  1.00  0.00           C
ATOM   3813  O   LYS A 890      43.010  31.140  68.330  1.00  0.00           O
ATOM   3814  N   PHE A 891      41.960  29.130  68.290  1.00  0.00           N
ATOM   3815  HN  PHE A 891      41.930  28.220  68.700  1.00  0.00           H
ATOM   3816  CA  PHE A 891      40.790  29.490  67.560  1.00  0.00           C
ATOM   3817  HA  PHE A 891      41.230  29.910  66.660  1.00  0.00           H
ATOM   3818  CB  PHE A 891      40.110  28.110  67.200  1.00  0.00           C
ATOM   3819  HB1 PHE A 891      39.970  27.570  68.160  1.00  0.00           H
ATOM   3820  HB2 PHE A 891      40.790  27.520  66.550  1.00  0.00           H
ATOM   3821  CG  PHE A 891      38.710  28.230  66.540  1.00  0.00           C
ATOM   3822  CD1 PHE A 891      37.590  27.510  67.010  1.00  0.00           C
ATOM   3823  HD1 PHE A 891      37.730  26.800  67.810  1.00  0.00           H
ATOM   3824  CE1 PHE A 891      36.300  27.740  66.480  1.00  0.00           C
ATOM   3825  HE1 PHE A 891      35.500  27.070  66.730  1.00  0.00           H
ATOM   3826  CZ  PHE A 891      36.110  28.560  65.380  1.00  0.00           C
ATOM   3827  HZ  PHE A 891      35.190  28.500  64.810  1.00  0.00           H
ATOM   3828  CD2 PHE A 891      38.530  29.130  65.440  1.00  0.00           C
ATOM   3829  HD2 PHE A 891      39.390  29.640  65.050  1.00  0.00           H
ATOM   3830  CE2 PHE A 891      37.240  29.220  64.850  1.00  0.00           C
ATOM   3831  HE2 PHE A 891      36.970  29.770  63.970  1.00  0.00           H
ATOM   3832  C   PHE A 891      39.850  30.480  68.220  1.00  0.00           C
ATOM   3833  O   PHE A 891      39.260  31.340  67.600  1.00  0.00           O
ATOM   3834  N   GLU A 892      39.660  30.390  69.550  1.00  0.00           N
ATOM   3835  HN  GLU A 892      40.020  29.570  69.970  1.00  0.00           H
ATOM   3836  CA  GLU A 892      38.790  31.260  70.310  1.00  0.00           C
ATOM   3837  HA  GLU A 892      37.780  31.030  70.000  1.00  0.00           H
ATOM   3838  CB  GLU A 892      38.990  30.860  71.830  1.00  0.00           C
ATOM   3839  HB1 GLU A 892      40.070  30.890  72.090  1.00  0.00           H
ATOM   3840  HB2 GLU A 892      38.600  29.830  71.960  1.00  0.00           H
ATOM   3841  CG  GLU A 892      38.350  31.800  72.900  1.00  0.00           C
ATOM   3842  HG1 GLU A 892      37.260  31.620  72.780  1.00  0.00           H
ATOM   3843  HG2 GLU A 892      38.420  32.870  72.650  1.00  0.00           H
ATOM   3844  CD  GLU A 892      38.670  31.480  74.360  1.00  0.00           C
ATOM   3845  OE1 GLU A 892      39.850  31.700  74.780  1.00  0.00           O
ATOM   3846  OE2 GLU A 892      37.740  31.060  75.100  1.00  0.00           O
ATOM   3847  C   GLU A 892      38.760  32.800  70.070  1.00  0.00           C
ATOM   3848  O   GLU A 892      39.750  33.370  70.460  1.00  0.00           O
ATOM   3849  N   PRO A 893      37.790  33.610  69.550  1.00  0.00           N
ATOM   3850  CD  PRO A 893      36.480  33.080  69.290  1.00  0.00           C
ATOM   3851  HD1 PRO A 893      36.190  32.240  69.940  1.00  0.00           H
ATOM   3852  HD2 PRO A 893      36.620  32.690  68.260  1.00  0.00           H
ATOM   3853  CA  PRO A 893      37.720  35.060  69.760  1.00  0.00           C
ATOM   3854  HA  PRO A 893      38.540  35.430  69.180  1.00  0.00           H
ATOM   3855  CB  PRO A 893      36.460  35.580  69.020  1.00  0.00           C
ATOM   3856  HB1 PRO A 893      36.690  35.730  67.950  1.00  0.00           H
ATOM   3857  HB2 PRO A 893      36.070  36.550  69.390  1.00  0.00           H
ATOM   3858  CG  PRO A 893      35.550  34.340  69.240  1.00  0.00           C
ATOM   3859  HG1 PRO A 893      35.120  34.490  70.250  1.00  0.00           H
ATOM   3860  HG2 PRO A 893      34.750  34.170  68.480  1.00  0.00           H
ATOM   3861  C   PRO A 893      37.910  35.530  71.140  1.00  0.00           C
ATOM   3862  O   PRO A 893      37.300  34.990  72.060  1.00  0.00           O
ATOM   3863  N   THR A 894      38.770  36.630  71.370  1.00  0.00           N
ATOM   3864  HN  THR A 894      39.100  37.170  70.600  1.00  0.00           H
ATOM   3865  CA  THR A 894      39.210  37.080  72.630  1.00  0.00           C
ATOM   3866  HA  THR A 894      39.590  36.200  73.140  1.00  0.00           H
ATOM   3867  CB  THR A 894      40.470  37.970  72.500  1.00  0.00           C
ATOM   3868  HB  THR A 894      40.570  38.580  73.430  1.00  0.00           H
ATOM   3869  OG1 THR A 894      40.350  38.850  71.360  1.00  0.00           O
ATOM   3870  HG1 THR A 894      39.650  39.480  71.560  1.00  0.00           H
ATOM   3871  CG2 THR A 894      41.680  37.100  72.370  1.00  0.00           C
ATOM   3872 HG21 THR A 894      41.830  36.510  73.300  1.00  0.00           H
ATOM   3873 HG22 THR A 894      42.610  37.700  72.250  1.00  0.00           H
ATOM   3874 HG23 THR A 894      41.630  36.460  71.470  1.00  0.00           H
ATOM   3875  C   THR A 894      38.110  37.670  73.520  1.00  0.00           C
ATOM   3876  O   THR A 894      38.220  37.650  74.750  1.00  0.00           O
ATOM   3877  N   HSD A 895      36.900  38.050  72.890  1.00  0.00           N
ATOM   3878  HN  HSD A 895      36.810  38.040  71.900  1.00  0.00           H
ATOM   3879  CA  HSD A 895      35.700  38.440  73.630  1.00  0.00           C
ATOM   3880  HA  HSD A 895      35.930  39.110  74.440  1.00  0.00           H
ATOM   3881  CB  HSD A 895      34.720  39.140  72.700  1.00  0.00           C
ATOM   3882  HB1 HSD A 895      34.450  38.520  71.810  1.00  0.00           H
ATOM   3883  HB2 HSD A 895      35.240  40.000  72.230  1.00  0.00           H
ATOM   3884  ND1 HSD A 895      33.510  40.830  74.220  1.00  0.00           N
ATOM   3885  HD1 HSD A 895      34.350  41.300  74.460  1.00  0.00           H
ATOM   3886  CG  HSD A 895      33.490  39.670  73.410  1.00  0.00           C
ATOM   3887  CE1 HSD A 895      32.240  41.240  74.370  1.00  0.00           C
ATOM   3888  HE1 HSD A 895      32.100  42.220  74.840  1.00  0.00           H
ATOM   3889  NE2 HSD A 895      31.410  40.530  73.670  1.00  0.00           N
ATOM   3890  CD2 HSD A 895      32.160  39.530  73.100  1.00  0.00           C
ATOM   3891  HD2 HSD A 895      31.590  38.890  72.430  1.00  0.00           H
ATOM   3892  C   HSD A 895      34.950  37.180  74.300  1.00  0.00           C
ATOM   3893  O   HSD A 895      34.460  36.300  73.570  1.00  0.00           O
ATOM   3894  N   PRO A 896      34.780  37.010  75.620  1.00  0.00           N
ATOM   3895  CD  PRO A 896      35.350  37.680  76.740  1.00  0.00           C
ATOM   3896  HD1 PRO A 896      35.000  38.720  76.630  1.00  0.00           H
ATOM   3897  HD2 PRO A 896      36.460  37.610  76.690  1.00  0.00           H
ATOM   3898  CA  PRO A 896      34.310  35.650  76.110  1.00  0.00           C
ATOM   3899  HA  PRO A 896      34.890  34.940  75.530  1.00  0.00           H
ATOM   3900  CB  PRO A 896      34.530  35.700  77.630  1.00  0.00           C
ATOM   3901  HB1 PRO A 896      35.350  35.020  77.920  1.00  0.00           H
ATOM   3902  HB2 PRO A 896      33.650  35.200  78.080  1.00  0.00           H
ATOM   3903  CG  PRO A 896      34.660  37.140  77.950  1.00  0.00           C
ATOM   3904  HG1 PRO A 896      33.610  37.510  78.030  1.00  0.00           H
ATOM   3905  HG2 PRO A 896      35.140  37.390  78.920  1.00  0.00           H
ATOM   3906  C   PRO A 896      32.790  35.590  75.880  1.00  0.00           C
ATOM   3907  O   PRO A 896      32.120  34.550  75.940  1.00  0.00           O
ATOM   3908  N   GLU A 897      32.160  36.750  75.640  1.00  0.00           N
ATOM   3909  HN  GLU A 897      32.660  37.600  75.610  1.00  0.00           H
ATOM   3910  CA  GLU A 897      30.730  36.820  75.520  1.00  0.00           C
ATOM   3911  HA  GLU A 897      30.230  35.940  75.900  1.00  0.00           H
ATOM   3912  CB  GLU A 897      30.120  38.010  76.300  1.00  0.00           C
ATOM   3913  HB1 GLU A 897      29.020  37.960  76.200  1.00  0.00           H
ATOM   3914  HB2 GLU A 897      30.610  38.940  75.960  1.00  0.00           H
ATOM   3915  CG  GLU A 897      30.300  37.990  77.910  1.00  0.00           C
ATOM   3916  HG1 GLU A 897      31.340  38.160  78.240  1.00  0.00           H
ATOM   3917  HG2 GLU A 897      29.960  36.960  78.130  1.00  0.00           H
ATOM   3918  CD  GLU A 897      29.450  38.940  78.670  1.00  0.00           C
ATOM   3919  OE1 GLU A 897      29.410  38.750  79.930  1.00  0.00           O
ATOM   3920  OE2 GLU A 897      28.760  39.880  78.090  1.00  0.00           O
ATOM   3921  C   GLU A 897      30.220  36.930  74.070  1.00  0.00           C
ATOM   3922  O   GLU A 897      29.130  37.400  73.760  1.00  0.00           O
ATOM   3923  N   ARG A 898      31.000  36.370  73.160  1.00  0.00           N
ATOM   3924  HN  ARG A 898      31.820  35.870  73.400  1.00  0.00           H
ATOM   3925  CA  ARG A 898      30.750  36.340  71.680  1.00  0.00           C
ATOM   3926  HA  ARG A 898      30.340  37.280  71.370  1.00  0.00           H
ATOM   3927  CB  ARG A 898      32.130  36.030  71.050  1.00  0.00           C
ATOM   3928  HB1 ARG A 898      32.340  34.950  71.210  1.00  0.00           H
ATOM   3929  HB2 ARG A 898      32.880  36.570  71.670  1.00  0.00           H
ATOM   3930  CG  ARG A 898      32.300  36.510  69.610  1.00  0.00           C
ATOM   3931  HG1 ARG A 898      33.330  36.460  69.220  1.00  0.00           H
ATOM   3932  HG2 ARG A 898      31.970  37.570  69.500  1.00  0.00           H
ATOM   3933  CD  ARG A 898      31.620  35.650  68.560  1.00  0.00           C
ATOM   3934  HD1 ARG A 898      30.540  35.890  68.700  1.00  0.00           H
ATOM   3935  HD2 ARG A 898      31.760  34.550  68.700  1.00  0.00           H
ATOM   3936  NE  ARG A 898      32.120  36.120  67.190  1.00  0.00           N
ATOM   3937  HE  ARG A 898      32.970  36.620  67.060  1.00  0.00           H
ATOM   3938  CZ  ARG A 898      31.490  35.800  66.080  1.00  0.00           C
ATOM   3939  NH1 ARG A 898      30.340  35.120  66.040  1.00  0.00           N
ATOM   3940 HH11 ARG A 898      30.020  34.720  66.910  1.00  0.00           H
ATOM   3941 HH12 ARG A 898      29.950  34.950  65.130  1.00  0.00           H
ATOM   3942  NH2 ARG A 898      32.030  36.190  64.930  1.00  0.00           N
ATOM   3943 HH21 ARG A 898      32.780  36.840  64.920  1.00  0.00           H
ATOM   3944 HH22 ARG A 898      31.510  36.090  64.090  1.00  0.00           H
ATOM   3945  C   ARG A 898      29.690  35.270  71.450  1.00  0.00           C
ATOM   3946  O   ARG A 898      29.770  34.150  71.890  1.00  0.00           O
ATOM   3947  N   GLY A 899      28.540  35.610  70.820  1.00  0.00           N
ATOM   3948  HN  GLY A 899      28.560  36.610  70.750  1.00  0.00           H
ATOM   3949  CA  GLY A 899      27.550  34.780  70.200  1.00  0.00           C
ATOM   3950  HA1 GLY A 899      26.960  35.400  69.550  1.00  0.00           H
ATOM   3951  HA2 GLY A 899      26.970  34.300  70.990  1.00  0.00           H
ATOM   3952  C   GLY A 899      28.230  33.750  69.360  1.00  0.00           C
ATOM   3953  O   GLY A 899      29.020  34.080  68.520  1.00  0.00           O
ATOM   3954  N   TRP A 900      27.840  32.410  69.490  1.00  0.00           N
ATOM   3955  HN  TRP A 900      27.120  32.100  70.110  1.00  0.00           H
ATOM   3956  CA  TRP A 900      28.360  31.300  68.700  1.00  0.00           C
ATOM   3957  HA  TRP A 900      29.430  31.280  68.880  1.00  0.00           H
ATOM   3958  CB  TRP A 900      27.790  30.000  69.420  1.00  0.00           C
ATOM   3959  HB1 TRP A 900      26.680  29.990  69.310  1.00  0.00           H
ATOM   3960  HB2 TRP A 900      28.110  30.010  70.480  1.00  0.00           H
ATOM   3961  CG  TRP A 900      28.220  28.640  68.920  1.00  0.00           C
ATOM   3962  CD1 TRP A 900      27.460  27.530  68.500  1.00  0.00           C
ATOM   3963  HD1 TRP A 900      26.400  27.420  68.660  1.00  0.00           H
ATOM   3964  NE1 TRP A 900      28.280  26.490  68.080  1.00  0.00           N
ATOM   3965  HE1 TRP A 900      28.110  25.530  68.000  1.00  0.00           H
ATOM   3966  CE2 TRP A 900      29.580  26.880  68.210  1.00  0.00           C
ATOM   3967  CD2 TRP A 900      29.590  28.280  68.700  1.00  0.00           C
ATOM   3968  CE3 TRP A 900      30.820  28.850  69.110  1.00  0.00           C
ATOM   3969  HE3 TRP A 900      30.910  29.840  69.520  1.00  0.00           H
ATOM   3970  CZ3 TRP A 900      31.960  28.040  69.020  1.00  0.00           C
ATOM   3971  HZ3 TRP A 900      32.940  28.450  69.240  1.00  0.00           H
ATOM   3972  CZ2 TRP A 900      30.730  26.160  68.030  1.00  0.00           C
ATOM   3973  HZ2 TRP A 900      30.720  25.130  67.720  1.00  0.00           H
ATOM   3974  CH2 TRP A 900      31.940  26.730  68.490  1.00  0.00           C
ATOM   3975  HH2 TRP A 900      32.890  26.220  68.390  1.00  0.00           H
ATOM   3976  C   TRP A 900      28.030  31.340  67.240  1.00  0.00           C
ATOM   3977  O   TRP A 900      26.940  31.110  66.790  1.00  0.00           O
ATOM   3978  N   ILE A 901      29.040  31.560  66.380  1.00  0.00           N
ATOM   3979  HN  ILE A 901      29.930  31.770  66.780  1.00  0.00           H
ATOM   3980  CA  ILE A 901      28.990  31.630  64.940  1.00  0.00           C
ATOM   3981  HA  ILE A 901      30.060  31.680  64.770  1.00  0.00           H
ATOM   3982  CB  ILE A 901      28.410  30.360  64.210  1.00  0.00           C
ATOM   3983  HB  ILE A 901      27.300  30.470  64.180  1.00  0.00           H
ATOM   3984  CG2 ILE A 901      28.970  30.510  62.740  1.00  0.00           C
ATOM   3985 HG21 ILE A 901      30.070  30.630  62.850  1.00  0.00           H
ATOM   3986 HG22 ILE A 901      28.710  31.490  62.260  1.00  0.00           H
ATOM   3987 HG23 ILE A 901      28.730  29.620  62.120  1.00  0.00           H
ATOM   3988  CG1 ILE A 901      28.830  29.000  64.860  1.00  0.00           C
ATOM   3989 HG11 ILE A 901      28.260  28.260  64.260  1.00  0.00           H
ATOM   3990 HG12 ILE A 901      28.480  28.940  65.920  1.00  0.00           H
ATOM   3991  CD  ILE A 901      30.280  28.740  64.750  1.00  0.00           C
ATOM   3992  HD1 ILE A 901      30.640  28.350  63.780  1.00  0.00           H
ATOM   3993  HD2 ILE A 901      30.600  27.900  65.400  1.00  0.00           H
ATOM   3994  HD3 ILE A 901      30.920  29.620  64.990  1.00  0.00           H
ATOM   3995  C   ILE A 901      28.480  32.970  64.400  1.00  0.00           C
ATOM   3996  O   ILE A 901      29.060  33.760  63.680  1.00  0.00           O
ATOM   3997  N   ILE A 902      27.250  33.270  64.770  1.00  0.00           N
ATOM   3998  HN  ILE A 902      26.710  32.650  65.340  1.00  0.00           H
ATOM   3999  CA  ILE A 902      26.440  34.220  63.990  1.00  0.00           C
ATOM   4000  HA  ILE A 902      26.920  34.420  63.040  1.00  0.00           H
ATOM   4001  CB  ILE A 902      24.970  33.790  63.790  1.00  0.00           C
ATOM   4002  HB  ILE A 902      24.660  33.610  64.830  1.00  0.00           H
ATOM   4003  CG2 ILE A 902      24.050  34.950  63.320  1.00  0.00           C
ATOM   4004 HG21 ILE A 902      24.650  35.560  62.590  1.00  0.00           H
ATOM   4005 HG22 ILE A 902      23.690  35.530  64.190  1.00  0.00           H
ATOM   4006 HG23 ILE A 902      23.180  34.560  62.750  1.00  0.00           H
ATOM   4007  CG1 ILE A 902      24.880  32.500  62.980  1.00  0.00           C
ATOM   4008 HG11 ILE A 902      23.850  32.070  62.990  1.00  0.00           H
ATOM   4009 HG12 ILE A 902      25.580  31.740  63.400  1.00  0.00           H
ATOM   4010  CD  ILE A 902      25.220  32.670  61.510  1.00  0.00           C
ATOM   4011  HD1 ILE A 902      26.310  32.700  61.370  1.00  0.00           H
ATOM   4012  HD2 ILE A 902      24.740  33.570  61.070  1.00  0.00           H
ATOM   4013  HD3 ILE A 902      24.800  31.780  61.000  1.00  0.00           H
ATOM   4014  C   ILE A 902      26.460  35.580  64.630  1.00  0.00           C
ATOM   4015  O   ILE A 902      26.370  35.750  65.810  1.00  0.00           O
ATOM   4016  N   SER A 903      26.660  36.660  63.880  1.00  0.00           N
ATOM   4017  HN  SER A 903      26.880  36.560  62.910  1.00  0.00           H
ATOM   4018  CA  SER A 903      26.540  38.030  64.350  1.00  0.00           C
ATOM   4019  HA  SER A 903      27.190  38.040  65.220  1.00  0.00           H
ATOM   4020  CB  SER A 903      27.210  39.040  63.300  1.00  0.00           C
ATOM   4021  HB1 SER A 903      26.750  38.910  62.300  1.00  0.00           H
ATOM   4022  HB2 SER A 903      28.240  38.690  63.080  1.00  0.00           H
ATOM   4023  OG  SER A 903      27.150  40.460  63.730  1.00  0.00           O
ATOM   4024  HG1 SER A 903      26.390  40.880  63.320  1.00  0.00           H
ATOM   4025  C   SER A 903      25.140  38.470  64.760  1.00  0.00           C
ATOM   4026  O   SER A 903      24.230  38.120  64.030  1.00  0.00           O
ATOM   4027  N   PRO A 904      24.930  39.220  65.890  1.00  0.00           N
ATOM   4028  CD  PRO A 904      25.920  39.330  66.990  1.00  0.00           C
ATOM   4029  HD1 PRO A 904      26.840  39.840  66.640  1.00  0.00           H
ATOM   4030  HD2 PRO A 904      26.120  38.310  67.400  1.00  0.00           H
ATOM   4031  CA  PRO A 904      23.810  40.090  66.160  1.00  0.00           C
ATOM   4032  HA  PRO A 904      23.020  39.510  66.620  1.00  0.00           H
ATOM   4033  CB  PRO A 904      24.470  41.160  67.090  1.00  0.00           C
ATOM   4034  HB1 PRO A 904      23.630  41.740  67.540  1.00  0.00           H
ATOM   4035  HB2 PRO A 904      25.140  41.860  66.550  1.00  0.00           H
ATOM   4036  CG  PRO A 904      25.180  40.220  67.970  1.00  0.00           C
ATOM   4037  HG1 PRO A 904      25.910  40.560  68.730  1.00  0.00           H
ATOM   4038  HG2 PRO A 904      24.510  39.490  68.470  1.00  0.00           H
ATOM   4039  C   PRO A 904      23.130  40.830  64.970  1.00  0.00           C
ATOM   4040  O   PRO A 904      23.810  41.410  64.070  1.00  0.00           O
ATOM   4041  N   LEU A 905      21.750  40.820  64.830  1.00  0.00           N
ATOM   4042  HN  LEU A 905      21.190  40.320  65.490  1.00  0.00           H
ATOM   4043  CA  LEU A 905      21.030  41.550  63.790  1.00  0.00           C
ATOM   4044  HA  LEU A 905      21.420  42.550  63.650  1.00  0.00           H
ATOM   4045  CB  LEU A 905      21.130  40.900  62.420  1.00  0.00           C
ATOM   4046  HB1 LEU A 905      20.860  39.820  62.410  1.00  0.00           H
ATOM   4047  HB2 LEU A 905      22.200  40.930  62.130  1.00  0.00           H
ATOM   4048  CG  LEU A 905      20.330  41.420  61.230  1.00  0.00           C
ATOM   4049  HG  LEU A 905      19.270  41.280  61.530  1.00  0.00           H
ATOM   4050  CD1 LEU A 905      20.670  42.910  60.920  1.00  0.00           C
ATOM   4051 HD11 LEU A 905      21.770  43.020  61.020  1.00  0.00           H
ATOM   4052 HD12 LEU A 905      20.160  43.530  61.690  1.00  0.00           H
ATOM   4053 HD13 LEU A 905      20.400  43.240  59.890  1.00  0.00           H
ATOM   4054  CD2 LEU A 905      20.510  40.410  60.030  1.00  0.00           C
ATOM   4055 HD21 LEU A 905      19.800  40.780  59.240  1.00  0.00           H
ATOM   4056 HD22 LEU A 905      20.150  39.370  60.210  1.00  0.00           H
ATOM   4057 HD23 LEU A 905      21.580  40.390  59.760  1.00  0.00           H
ATOM   4058  C   LEU A 905      19.570  41.630  64.240  1.00  0.00           C
ATOM   4059  O   LEU A 905      19.160  40.670  64.910  1.00  0.00           O
ATOM   4060  N   GLY A 906      18.770  42.720  64.030  1.00  0.00           N
ATOM   4061  HN  GLY A 906      19.140  43.380  63.380  1.00  0.00           H
ATOM   4062  CA  GLY A 906      17.350  42.610  64.340  1.00  0.00           C
ATOM   4063  HA1 GLY A 906      17.120  41.560  64.320  1.00  0.00           H
ATOM   4064  HA2 GLY A 906      16.760  43.180  63.650  1.00  0.00           H
ATOM   4065  C   GLY A 906      16.980  43.140  65.710  1.00  0.00           C
ATOM   4066  O   GLY A 906      15.910  42.970  66.190  1.00  0.00           O
ATOM   4067  N   ASP A 907      17.930  43.890  66.340  1.00  0.00           N
ATOM   4068  HN  ASP A 907      18.880  43.930  66.070  1.00  0.00           H
ATOM   4069  CA  ASP A 907      17.800  44.470  67.680  1.00  0.00           C
ATOM   4070  HA  ASP A 907      16.880  44.090  68.090  1.00  0.00           H
ATOM   4071  CB  ASP A 907      18.940  44.050  68.680  1.00  0.00           C
ATOM   4072  HB1 ASP A 907      18.590  44.390  69.680  1.00  0.00           H
ATOM   4073  HB2 ASP A 907      19.890  44.570  68.450  1.00  0.00           H
ATOM   4074  CG  ASP A 907      18.960  42.530  68.780  1.00  0.00           C
ATOM   4075  OD1 ASP A 907      19.920  41.890  68.330  1.00  0.00           O
ATOM   4076  OD2 ASP A 907      17.960  41.990  69.310  1.00  0.00           O
ATOM   4077  C   ASP A 907      17.690  46.000  67.740  1.00  0.00           C
ATOM   4078  O   ASP A 907      17.610  46.530  68.860  1.00  0.00           O
ATOM   4079  N   ASN A 908      17.720  46.790  66.640  1.00  0.00           N
ATOM   4080  HN  ASN A 908      17.650  46.330  65.760  1.00  0.00           H
ATOM   4081  CA  ASN A 908      17.630  48.220  66.630  1.00  0.00           C
ATOM   4082  HA  ASN A 908      17.890  48.570  67.610  1.00  0.00           H
ATOM   4083  CB  ASN A 908      18.560  48.880  65.620  1.00  0.00           C
ATOM   4084  HB1 ASN A 908      18.570  49.980  65.830  1.00  0.00           H
ATOM   4085  HB2 ASN A 908      18.230  48.760  64.560  1.00  0.00           H
ATOM   4086  CG  ASN A 908      19.930  48.240  65.830  1.00  0.00           C
ATOM   4087  OD1 ASN A 908      20.380  47.380  65.060  1.00  0.00           O
ATOM   4088  ND2 ASN A 908      20.570  48.670  66.930  1.00  0.00           N
ATOM   4089 HD21 ASN A 908      21.440  48.290  67.210  1.00  0.00           H
ATOM   4090 HD22 ASN A 908      20.090  49.310  67.530  1.00  0.00           H
ATOM   4091  C   ASN A 908      16.180  48.620  66.110  1.00  0.00           C
ATOM   4092  O   ASN A 908      15.730  47.820  65.260  1.00  0.00           O
ATOM   4093  N   PRO A 909      15.550  49.640  66.710  1.00  0.00           N
ATOM   4094  CD  PRO A 909      15.960  50.220  68.040  1.00  0.00           C
ATOM   4095  HD1 PRO A 909      16.780  50.950  67.840  1.00  0.00           H
ATOM   4096  HD2 PRO A 909      16.220  49.420  68.760  1.00  0.00           H
ATOM   4097  CA  PRO A 909      14.160  50.040  66.310  1.00  0.00           C
ATOM   4098  HA  PRO A 909      13.430  49.340  66.690  1.00  0.00           H
ATOM   4099  CB  PRO A 909      14.040  51.300  67.010  1.00  0.00           C
ATOM   4100  HB1 PRO A 909      12.980  51.630  67.090  1.00  0.00           H
ATOM   4101  HB2 PRO A 909      14.500  52.140  66.440  1.00  0.00           H
ATOM   4102  CG  PRO A 909      14.700  51.000  68.410  1.00  0.00           C
ATOM   4103  HG1 PRO A 909      15.030  51.910  68.950  1.00  0.00           H
ATOM   4104  HG2 PRO A 909      14.040  50.350  69.030  1.00  0.00           H
ATOM   4105  C   PRO A 909      13.830  50.090  64.830  1.00  0.00           C
ATOM   4106  O   PRO A 909      14.760  50.490  64.040  1.00  0.00           O
ATOM   4107  N   TRP A 910      12.610  49.700  64.420  1.00  0.00           N
ATOM   4108  HN  TRP A 910      11.940  49.310  65.050  1.00  0.00           H
ATOM   4109  CA  TRP A 910      12.220  49.500  62.970  1.00  0.00           C
ATOM   4110  HA  TRP A 910      12.760  48.640  62.600  1.00  0.00           H
ATOM   4111  CB  TRP A 910      10.650  49.210  62.780  1.00  0.00           C
ATOM   4112  HB1 TRP A 910      10.340  48.400  63.480  1.00  0.00           H
ATOM   4113  HB2 TRP A 910      10.400  48.920  61.740  1.00  0.00           H
ATOM   4114  CG  TRP A 910       9.680  50.300  63.090  1.00  0.00           C
ATOM   4115  CD1 TRP A 910       9.120  50.710  64.280  1.00  0.00           C
ATOM   4116  HD1 TRP A 910       9.200  50.070  65.150  1.00  0.00           H
ATOM   4117  NE1 TRP A 910       8.320  51.790  64.130  1.00  0.00           N
ATOM   4118  HE1 TRP A 910       7.920  52.290  64.850  1.00  0.00           H
ATOM   4119  CE2 TRP A 910       8.320  52.220  62.860  1.00  0.00           C
ATOM   4120  CD2 TRP A 910       9.110  51.260  62.170  1.00  0.00           C
ATOM   4121  CE3 TRP A 910       9.340  51.430  60.780  1.00  0.00           C
ATOM   4122  HE3 TRP A 910       9.900  50.710  60.210  1.00  0.00           H
ATOM   4123  CZ3 TRP A 910       8.510  52.420  60.090  1.00  0.00           C
ATOM   4124  HZ3 TRP A 910       8.620  52.430  59.010  1.00  0.00           H
ATOM   4125  CZ2 TRP A 910       7.610  53.210  62.170  1.00  0.00           C
ATOM   4126  HZ2 TRP A 910       7.050  53.950  62.710  1.00  0.00           H
ATOM   4127  CH2 TRP A 910       7.770  53.330  60.810  1.00  0.00           C
ATOM   4128  HH2 TRP A 910       7.250  54.080  60.240  1.00  0.00           H
ATOM   4129  C   TRP A 910      12.470  50.690  61.990  1.00  0.00           C
ATOM   4130  O   TRP A 910      12.850  50.440  60.880  1.00  0.00           O
ATOM   4131  N   TRP A 911      12.250  51.970  62.500  1.00  0.00           N
ATOM   4132  HN  TRP A 911      11.760  52.280  63.320  1.00  0.00           H
ATOM   4133  CA  TRP A 911      12.650  53.130  61.740  1.00  0.00           C
ATOM   4134  HA  TRP A 911      12.180  53.130  60.770  1.00  0.00           H
ATOM   4135  CB  TRP A 911      12.220  54.370  62.550  1.00  0.00           C
ATOM   4136  HB1 TRP A 911      12.580  54.290  63.600  1.00  0.00           H
ATOM   4137  HB2 TRP A 911      11.120  54.290  62.670  1.00  0.00           H
ATOM   4138  CG  TRP A 911      12.600  55.720  61.920  1.00  0.00           C
ATOM   4139  CD1 TRP A 911      13.510  56.650  62.350  1.00  0.00           C
ATOM   4140  HD1 TRP A 911      14.130  56.570  63.220  1.00  0.00           H
ATOM   4141  NE1 TRP A 911      13.550  57.710  61.440  1.00  0.00           N
ATOM   4142  HE1 TRP A 911      13.850  58.640  61.560  1.00  0.00           H
ATOM   4143  CE2 TRP A 911      12.650  57.490  60.440  1.00  0.00           C
ATOM   4144  CD2 TRP A 911      11.960  56.290  60.740  1.00  0.00           C
ATOM   4145  CE3 TRP A 911      10.950  55.900  59.880  1.00  0.00           C
ATOM   4146  HE3 TRP A 911      10.470  54.940  60.000  1.00  0.00           H
ATOM   4147  CZ3 TRP A 911      10.580  56.750  58.820  1.00  0.00           C
ATOM   4148  HZ3 TRP A 911       9.730  56.530  58.200  1.00  0.00           H
ATOM   4149  CZ2 TRP A 911      12.470  58.180  59.250  1.00  0.00           C
ATOM   4150  HZ2 TRP A 911      13.120  58.990  58.990  1.00  0.00           H
ATOM   4151  CH2 TRP A 911      11.390  57.740  58.470  1.00  0.00           C
ATOM   4152  HH2 TRP A 911      11.170  58.330  57.590  1.00  0.00           H
ATOM   4153  C   TRP A 911      14.090  53.110  61.330  1.00  0.00           C
ATOM   4154  O   TRP A 911      14.560  53.410  60.220  1.00  0.00           O
ATOM   4155  N   THR A 912      14.990  52.750  62.260  1.00  0.00           N
ATOM   4156  HN  THR A 912      14.680  52.350  63.130  1.00  0.00           H
ATOM   4157  CA  THR A 912      16.420  52.810  62.070  1.00  0.00           C
ATOM   4158  HA  THR A 912      16.640  53.820  61.760  1.00  0.00           H
ATOM   4159  CB  THR A 912      17.210  52.730  63.450  1.00  0.00           C
ATOM   4160  HB  THR A 912      18.240  53.040  63.200  1.00  0.00           H
ATOM   4161  OG1 THR A 912      17.170  51.460  64.170  1.00  0.00           O
ATOM   4162  HG1 THR A 912      16.250  51.180  64.190  1.00  0.00           H
ATOM   4163  CG2 THR A 912      16.580  53.810  64.390  1.00  0.00           C
ATOM   4164 HG21 THR A 912      16.440  54.780  63.880  1.00  0.00           H
ATOM   4165 HG22 THR A 912      17.260  54.030  65.240  1.00  0.00           H
ATOM   4166 HG23 THR A 912      15.590  53.510  64.790  1.00  0.00           H
ATOM   4167  C   THR A 912      16.960  51.880  61.070  1.00  0.00           C
ATOM   4168  O   THR A 912      17.820  52.250  60.310  1.00  0.00           O
ATOM   4169  N   LEU A 913      16.420  50.670  60.870  1.00  0.00           N
ATOM   4170  HN  LEU A 913      15.810  50.360  61.590  1.00  0.00           H
ATOM   4171  CA  LEU A 913      16.710  49.650  59.950  1.00  0.00           C
ATOM   4172  HA  LEU A 913      17.780  49.500  60.110  1.00  0.00           H
ATOM   4173  CB  LEU A 913      16.040  48.280  60.220  1.00  0.00           C
ATOM   4174  HB1 LEU A 913      16.410  47.580  59.440  1.00  0.00           H
ATOM   4175  HB2 LEU A 913      14.950  48.520  60.170  1.00  0.00           H
ATOM   4176  CG  LEU A 913      16.300  47.780  61.670  1.00  0.00           C
ATOM   4177  HG  LEU A 913      15.910  48.600  62.320  1.00  0.00           H
ATOM   4178  CD1 LEU A 913      15.560  46.380  61.780  1.00  0.00           C
ATOM   4179 HD11 LEU A 913      16.000  45.660  61.070  1.00  0.00           H
ATOM   4180 HD12 LEU A 913      14.490  46.560  61.520  1.00  0.00           H
ATOM   4181 HD13 LEU A 913      15.750  46.140  62.850  1.00  0.00           H
ATOM   4182  CD2 LEU A 913      17.760  47.580  62.020  1.00  0.00           C
ATOM   4183 HD21 LEU A 913      18.210  46.930  61.240  1.00  0.00           H
ATOM   4184 HD22 LEU A 913      17.800  47.100  63.020  1.00  0.00           H
ATOM   4185 HD23 LEU A 913      18.290  48.550  62.130  1.00  0.00           H
ATOM   4186  C   LEU A 913      16.530  50.110  58.530  1.00  0.00           C
ATOM   4187  O   LEU A 913      17.360  49.820  57.680  1.00  0.00           O
ATOM   4188  N   LEU A 914      15.440  50.840  58.280  1.00  0.00           N
ATOM   4189  HN  LEU A 914      14.770  50.990  59.000  1.00  0.00           H
ATOM   4190  CA  LEU A 914      15.060  51.440  57.000  1.00  0.00           C
ATOM   4191  HA  LEU A 914      15.280  50.690  56.260  1.00  0.00           H
ATOM   4192  CB  LEU A 914      13.650  52.050  57.050  1.00  0.00           C
ATOM   4193  HB1 LEU A 914      13.490  52.490  56.050  1.00  0.00           H
ATOM   4194  HB2 LEU A 914      13.570  52.860  57.810  1.00  0.00           H
ATOM   4195  CG  LEU A 914      12.510  51.100  57.200  1.00  0.00           C
ATOM   4196  HG  LEU A 914      12.670  50.640  58.210  1.00  0.00           H
ATOM   4197  CD1 LEU A 914      11.110  51.690  57.230  1.00  0.00           C
ATOM   4198 HD11 LEU A 914      10.400  50.830  57.260  1.00  0.00           H
ATOM   4199 HD12 LEU A 914      11.020  52.190  56.250  1.00  0.00           H
ATOM   4200 HD13 LEU A 914      11.060  52.430  58.060  1.00  0.00           H
ATOM   4201  CD2 LEU A 914      12.570  50.100  56.070  1.00  0.00           C
ATOM   4202 HD21 LEU A 914      12.580  50.570  55.060  1.00  0.00           H
ATOM   4203 HD22 LEU A 914      11.650  49.470  56.060  1.00  0.00           H
ATOM   4204 HD23 LEU A 914      13.300  49.290  56.230  1.00  0.00           H
ATOM   4205  C   LEU A 914      15.970  52.560  56.680  1.00  0.00           C
ATOM   4206  O   LEU A 914      16.320  52.870  55.530  1.00  0.00           O
ATOM   4207  N   ILE A 915      16.450  53.300  57.710  1.00  0.00           N
ATOM   4208  HN  ILE A 915      16.100  53.080  58.620  1.00  0.00           H
ATOM   4209  CA  ILE A 915      17.360  54.430  57.560  1.00  0.00           C
ATOM   4210  HA  ILE A 915      17.070  54.970  56.660  1.00  0.00           H
ATOM   4211  CB  ILE A 915      17.060  55.250  58.740  1.00  0.00           C
ATOM   4212  HB  ILE A 915      16.970  54.530  59.570  1.00  0.00           H
ATOM   4213  CG2 ILE A 915      18.180  56.100  59.250  1.00  0.00           C
ATOM   4214 HG21 ILE A 915      18.490  56.850  58.490  1.00  0.00           H
ATOM   4215 HG22 ILE A 915      19.060  55.500  59.550  1.00  0.00           H
ATOM   4216 HG23 ILE A 915      17.770  56.680  60.100  1.00  0.00           H
ATOM   4217  CG1 ILE A 915      15.710  56.060  58.500  1.00  0.00           C
ATOM   4218 HG11 ILE A 915      15.220  56.350  59.450  1.00  0.00           H
ATOM   4219 HG12 ILE A 915      14.980  55.400  57.980  1.00  0.00           H
ATOM   4220  CD  ILE A 915      15.930  57.350  57.650  1.00  0.00           C
ATOM   4221  HD1 ILE A 915      16.410  58.120  58.300  1.00  0.00           H
ATOM   4222  HD2 ILE A 915      14.950  57.720  57.310  1.00  0.00           H
ATOM   4223  HD3 ILE A 915      16.530  57.090  56.740  1.00  0.00           H
ATOM   4224  C   ILE A 915      18.800  53.980  57.340  1.00  0.00           C
ATOM   4225  O   ILE A 915      19.590  54.780  56.830  1.00  0.00           O
ATOM   4226  N   ALA A 916      19.140  52.740  57.750  1.00  0.00           N
ATOM   4227  HN  ALA A 916      18.410  52.280  58.250  1.00  0.00           H
ATOM   4228  CA  ALA A 916      20.520  52.180  57.720  1.00  0.00           C
ATOM   4229  HA  ALA A 916      21.110  52.840  58.330  1.00  0.00           H
ATOM   4230  CB  ALA A 916      20.520  50.860  58.540  1.00  0.00           C
ATOM   4231  HB1 ALA A 916      20.350  51.070  59.620  1.00  0.00           H
ATOM   4232  HB2 ALA A 916      21.490  50.330  58.440  1.00  0.00           H
ATOM   4233  HB3 ALA A 916      19.650  50.250  58.200  1.00  0.00           H
ATOM   4234  C   ALA A 916      21.120  52.150  56.290  1.00  0.00           C
ATOM   4235  O   ALA A 916      22.320  52.040  56.170  1.00  0.00           O
ATOM   4236  N   ALA A 917      20.250  52.260  55.230  1.00  0.00           N
ATOM   4237  HN  ALA A 917      19.290  52.180  55.450  1.00  0.00           H
ATOM   4238  CA  ALA A 917      20.650  52.460  53.880  1.00  0.00           C
ATOM   4239  HA  ALA A 917      21.430  51.800  53.520  1.00  0.00           H
ATOM   4240  CB  ALA A 917      19.410  52.320  52.950  1.00  0.00           C
ATOM   4241  HB1 ALA A 917      18.770  53.220  53.040  1.00  0.00           H
ATOM   4242  HB2 ALA A 917      18.860  51.400  53.200  1.00  0.00           H
ATOM   4243  HB3 ALA A 917      19.660  52.280  51.860  1.00  0.00           H
ATOM   4244  C   ALA A 917      21.410  53.710  53.610  1.00  0.00           C
ATOM   4245  O   ALA A 917      22.400  53.680  52.880  1.00  0.00           O
ATOM   4246  N   ILE A 918      21.000  54.810  54.310  1.00  0.00           N
ATOM   4247  HN  ILE A 918      20.200  54.690  54.890  1.00  0.00           H
ATOM   4248  CA  ILE A 918      21.660  56.120  54.300  1.00  0.00           C
ATOM   4249  HA  ILE A 918      21.660  56.470  53.280  1.00  0.00           H
ATOM   4250  CB  ILE A 918      20.800  57.190  54.980  1.00  0.00           C
ATOM   4251  HB  ILE A 918      20.670  56.850  56.020  1.00  0.00           H
ATOM   4252  CG2 ILE A 918      21.470  58.530  54.910  1.00  0.00           C
ATOM   4253 HG21 ILE A 918      20.940  59.350  55.430  1.00  0.00           H
ATOM   4254 HG22 ILE A 918      21.670  58.780  53.850  1.00  0.00           H
ATOM   4255 HG23 ILE A 918      22.480  58.510  55.370  1.00  0.00           H
ATOM   4256  CG1 ILE A 918      19.380  57.110  54.370  1.00  0.00           C
ATOM   4257 HG11 ILE A 918      18.980  56.080  54.340  1.00  0.00           H
ATOM   4258 HG12 ILE A 918      19.420  57.460  53.320  1.00  0.00           H
ATOM   4259  CD  ILE A 918      18.480  58.150  55.080  1.00  0.00           C
ATOM   4260  HD1 ILE A 918      18.790  59.110  54.620  1.00  0.00           H
ATOM   4261  HD2 ILE A 918      18.670  58.250  56.170  1.00  0.00           H
ATOM   4262  HD3 ILE A 918      17.420  57.890  54.890  1.00  0.00           H
ATOM   4263  C   ILE A 918      23.160  56.140  54.750  1.00  0.00           C
ATOM   4264  O   ILE A 918      24.000  56.630  54.030  1.00  0.00           O
ATOM   4265  N   PRO A 919      23.700  55.610  55.820  1.00  0.00           N
ATOM   4266  CD  PRO A 919      22.980  55.490  57.090  1.00  0.00           C
ATOM   4267  HD1 PRO A 919      22.100  54.830  56.930  1.00  0.00           H
ATOM   4268  HD2 PRO A 919      22.590  56.470  57.450  1.00  0.00           H
ATOM   4269  CA  PRO A 919      25.170  55.630  56.130  1.00  0.00           C
ATOM   4270  HA  PRO A 919      25.590  56.590  55.880  1.00  0.00           H
ATOM   4271  CB  PRO A 919      25.250  55.570  57.710  1.00  0.00           C
ATOM   4272  HB1 PRO A 919      25.250  56.610  58.090  1.00  0.00           H
ATOM   4273  HB2 PRO A 919      26.070  54.890  58.050  1.00  0.00           H
ATOM   4274  CG  PRO A 919      23.940  54.890  58.130  1.00  0.00           C
ATOM   4275  HG1 PRO A 919      23.930  53.820  57.850  1.00  0.00           H
ATOM   4276  HG2 PRO A 919      23.680  54.890  59.210  1.00  0.00           H
ATOM   4277  C   PRO A 919      25.860  54.550  55.290  1.00  0.00           C
ATOM   4278  O   PRO A 919      27.080  54.700  55.000  1.00  0.00           O
ATOM   4279  N   ALA A 920      25.140  53.440  54.950  1.00  0.00           N
ATOM   4280  HN  ALA A 920      24.230  53.220  55.270  1.00  0.00           H
ATOM   4281  CA  ALA A 920      25.670  52.400  54.150  1.00  0.00           C
ATOM   4282  HA  ALA A 920      26.570  52.040  54.610  1.00  0.00           H
ATOM   4283  CB  ALA A 920      24.710  51.280  54.020  1.00  0.00           C
ATOM   4284  HB1 ALA A 920      23.840  51.520  53.370  1.00  0.00           H
ATOM   4285  HB2 ALA A 920      24.390  50.980  55.040  1.00  0.00           H
ATOM   4286  HB3 ALA A 920      25.270  50.480  53.490  1.00  0.00           H
ATOM   4287  C   ALA A 920      26.060  52.940  52.730  1.00  0.00           C
ATOM   4288  O   ALA A 920      27.070  52.480  52.180  1.00  0.00           O
ATOM   4289  N   LEU A 921      25.270  53.900  52.150  1.00  0.00           N
ATOM   4290  HN  LEU A 921      24.380  54.090  52.550  1.00  0.00           H
ATOM   4291  CA  LEU A 921      25.600  54.540  50.860  1.00  0.00           C
ATOM   4292  HA  LEU A 921      25.720  53.850  50.040  1.00  0.00           H
ATOM   4293  CB  LEU A 921      24.460  55.540  50.590  1.00  0.00           C
ATOM   4294  HB1 LEU A 921      24.380  56.290  51.400  1.00  0.00           H
ATOM   4295  HB2 LEU A 921      23.520  54.980  50.770  1.00  0.00           H
ATOM   4296  CG  LEU A 921      24.470  56.190  49.150  1.00  0.00           C
ATOM   4297  HG  LEU A 921      25.420  56.710  48.920  1.00  0.00           H
ATOM   4298  CD1 LEU A 921      24.240  55.140  48.010  1.00  0.00           C
ATOM   4299 HD11 LEU A 921      24.010  55.660  47.060  1.00  0.00           H
ATOM   4300 HD12 LEU A 921      23.450  54.400  48.270  1.00  0.00           H
ATOM   4301 HD13 LEU A 921      25.240  54.680  47.920  1.00  0.00           H
ATOM   4302  CD2 LEU A 921      23.480  57.420  49.150  1.00  0.00           C
ATOM   4303 HD21 LEU A 921      23.660  57.990  48.220  1.00  0.00           H
ATOM   4304 HD22 LEU A 921      23.780  58.030  50.040  1.00  0.00           H
ATOM   4305 HD23 LEU A 921      22.440  57.050  49.040  1.00  0.00           H
ATOM   4306  C   LEU A 921      26.980  55.230  50.900  1.00  0.00           C
ATOM   4307  O   LEU A 921      27.850  55.180  50.040  1.00  0.00           O
ATOM   4308  N   LEU A 922      27.320  55.910  52.040  1.00  0.00           N
ATOM   4309  HN  LEU A 922      26.640  56.090  52.750  1.00  0.00           H
ATOM   4310  CA  LEU A 922      28.580  56.550  52.300  1.00  0.00           C
ATOM   4311  HA  LEU A 922      28.770  57.230  51.490  1.00  0.00           H
ATOM   4312  CB  LEU A 922      28.470  57.430  53.540  1.00  0.00           C
ATOM   4313  HB1 LEU A 922      29.490  57.900  53.590  1.00  0.00           H
ATOM   4314  HB2 LEU A 922      28.350  56.890  54.500  1.00  0.00           H
ATOM   4315  CG  LEU A 922      27.380  58.520  53.530  1.00  0.00           C
ATOM   4316  HG  LEU A 922      26.480  57.890  53.350  1.00  0.00           H
ATOM   4317  CD1 LEU A 922      27.340  59.260  54.840  1.00  0.00           C
ATOM   4318 HD11 LEU A 922      26.440  59.910  54.800  1.00  0.00           H
ATOM   4319 HD12 LEU A 922      28.310  59.770  55.020  1.00  0.00           H
ATOM   4320 HD13 LEU A 922      27.140  58.570  55.680  1.00  0.00           H
ATOM   4321  CD2 LEU A 922      27.430  59.630  52.390  1.00  0.00           C
ATOM   4322 HD21 LEU A 922      28.210  60.380  52.640  1.00  0.00           H
ATOM   4323 HD22 LEU A 922      26.470  60.210  52.420  1.00  0.00           H
ATOM   4324 HD23 LEU A 922      27.470  59.120  51.400  1.00  0.00           H
ATOM   4325  C   LEU A 922      29.700  55.620  52.400  1.00  0.00           C
ATOM   4326  O   LEU A 922      30.790  55.880  51.910  1.00  0.00           O
ATOM   4327  N   CYS A 923      29.450  54.490  53.040  1.00  0.00           N
ATOM   4328  HN  CYS A 923      28.610  54.380  53.570  1.00  0.00           H
ATOM   4329  CA  CYS A 923      30.440  53.450  53.280  1.00  0.00           C
ATOM   4330  HA  CYS A 923      31.290  53.950  53.690  1.00  0.00           H
ATOM   4331  CB  CYS A 923      29.830  52.390  54.270  1.00  0.00           C
ATOM   4332  HB1 CYS A 923      29.230  51.650  53.700  1.00  0.00           H
ATOM   4333  HB2 CYS A 923      29.100  52.910  54.950  1.00  0.00           H
ATOM   4334  SG  CYS A 923      31.020  51.440  55.260  1.00  0.00           S
ATOM   4335  HG1 CYS A 923      30.160  51.240  56.250  1.00  0.00           H
ATOM   4336  C   CYS A 923      30.850  52.840  51.940  1.00  0.00           C
ATOM   4337  O   CYS A 923      32.000  52.480  51.670  1.00  0.00           O
ATOM   4338  N   THR A 924      29.790  52.550  51.130  1.00  0.00           N
ATOM   4339  HN  THR A 924      28.920  52.880  51.470  1.00  0.00           H
ATOM   4340  CA  THR A 924      29.960  51.900  49.820  1.00  0.00           C
ATOM   4341  HA  THR A 924      30.450  50.960  49.960  1.00  0.00           H
ATOM   4342  CB  THR A 924      28.630  51.690  49.190  1.00  0.00           C
ATOM   4343  HB  THR A 924      28.090  52.630  48.980  1.00  0.00           H
ATOM   4344  OG1 THR A 924      27.860  51.000  50.100  1.00  0.00           O
ATOM   4345  HG1 THR A 924      27.790  51.580  50.870  1.00  0.00           H
ATOM   4346  CG2 THR A 924      28.690  50.860  47.940  1.00  0.00           C
ATOM   4347 HG21 THR A 924      29.190  51.390  47.100  1.00  0.00           H
ATOM   4348 HG22 THR A 924      27.650  50.720  47.570  1.00  0.00           H
ATOM   4349 HG23 THR A 924      29.060  49.830  48.030  1.00  0.00           H
ATOM   4350  C   THR A 924      30.840  52.640  48.860  1.00  0.00           C
ATOM   4351  O   THR A 924      31.680  51.980  48.200  1.00  0.00           O
ATOM   4352  N   ILE A 925      30.760  54.030  48.730  1.00  0.00           N
ATOM   4353  HN  ILE A 925      30.080  54.530  49.240  1.00  0.00           H
ATOM   4354  CA  ILE A 925      31.660  54.810  47.910  1.00  0.00           C
ATOM   4355  HA  ILE A 925      31.580  54.500  46.890  1.00  0.00           H
ATOM   4356  CB  ILE A 925      31.220  56.300  47.910  1.00  0.00           C
ATOM   4357  HB  ILE A 925      31.320  56.660  48.950  1.00  0.00           H
ATOM   4358  CG2 ILE A 925      32.140  57.100  47.000  1.00  0.00           C
ATOM   4359 HG21 ILE A 925      31.920  58.180  47.120  1.00  0.00           H
ATOM   4360 HG22 ILE A 925      32.100  56.740  45.960  1.00  0.00           H
ATOM   4361 HG23 ILE A 925      33.240  57.000  47.180  1.00  0.00           H
ATOM   4362  CG1 ILE A 925      29.730  56.480  47.450  1.00  0.00           C
ATOM   4363 HG11 ILE A 925      29.080  55.790  48.020  1.00  0.00           H
ATOM   4364 HG12 ILE A 925      29.640  56.310  46.360  1.00  0.00           H
ATOM   4365  CD  ILE A 925      29.160  57.920  47.800  1.00  0.00           C
ATOM   4366  HD1 ILE A 925      29.280  58.220  48.860  1.00  0.00           H
ATOM   4367  HD2 ILE A 925      28.120  57.870  47.400  1.00  0.00           H
ATOM   4368  HD3 ILE A 925      29.730  58.710  47.270  1.00  0.00           H
ATOM   4369  C   ILE A 925      33.120  54.610  48.450  1.00  0.00           C
ATOM   4370  O   ILE A 925      34.030  54.550  47.620  1.00  0.00           O
ATOM   4371  N   LEU A 926      33.430  54.550  49.790  1.00  0.00           N
ATOM   4372  HN  LEU A 926      32.700  54.570  50.480  1.00  0.00           H
ATOM   4373  CA  LEU A 926      34.760  54.270  50.330  1.00  0.00           C
ATOM   4374  HA  LEU A 926      35.490  54.960  49.920  1.00  0.00           H
ATOM   4375  CB  LEU A 926      34.710  54.360  51.910  1.00  0.00           C
ATOM   4376  HB1 LEU A 926      35.720  54.070  52.280  1.00  0.00           H
ATOM   4377  HB2 LEU A 926      34.050  53.550  52.290  1.00  0.00           H
ATOM   4378  CG  LEU A 926      34.310  55.690  52.610  1.00  0.00           C
ATOM   4379  HG  LEU A 926      33.360  56.000  52.140  1.00  0.00           H
ATOM   4380  CD1 LEU A 926      34.130  55.360  54.110  1.00  0.00           C
ATOM   4381 HD11 LEU A 926      33.950  56.340  54.620  1.00  0.00           H
ATOM   4382 HD12 LEU A 926      34.980  54.810  54.550  1.00  0.00           H
ATOM   4383 HD13 LEU A 926      33.240  54.710  54.240  1.00  0.00           H
ATOM   4384  CD2 LEU A 926      35.470  56.680  52.270  1.00  0.00           C
ATOM   4385 HD21 LEU A 926      35.630  56.930  51.200  1.00  0.00           H
ATOM   4386 HD22 LEU A 926      36.460  56.360  52.670  1.00  0.00           H
ATOM   4387 HD23 LEU A 926      35.370  57.710  52.660  1.00  0.00           H
ATOM   4388  C   LEU A 926      35.240  52.840  49.930  1.00  0.00           C
ATOM   4389  O   LEU A 926      36.410  52.650  49.650  1.00  0.00           O
ATOM   4390  N   ILE A 927      34.310  51.830  49.860  1.00  0.00           N
ATOM   4391  HN  ILE A 927      33.400  51.920  50.260  1.00  0.00           H
ATOM   4392  CA  ILE A 927      34.630  50.480  49.420  1.00  0.00           C
ATOM   4393  HA  ILE A 927      35.530  50.090  49.910  1.00  0.00           H
ATOM   4394  CB  ILE A 927      33.440  49.540  49.960  1.00  0.00           C
ATOM   4395  HB  ILE A 927      32.530  50.040  49.560  1.00  0.00           H
ATOM   4396  CG2 ILE A 927      33.430  48.190  49.220  1.00  0.00           C
ATOM   4397 HG21 ILE A 927      32.700  47.440  49.590  1.00  0.00           H
ATOM   4398 HG22 ILE A 927      34.390  47.620  49.370  1.00  0.00           H
ATOM   4399 HG23 ILE A 927      33.240  48.240  48.140  1.00  0.00           H
ATOM   4400  CG1 ILE A 927      33.410  49.490  51.500  1.00  0.00           C
ATOM   4401 HG11 ILE A 927      33.620  50.480  51.970  1.00  0.00           H
ATOM   4402 HG12 ILE A 927      34.200  48.770  51.790  1.00  0.00           H
ATOM   4403  CD  ILE A 927      31.980  49.090  52.080  1.00  0.00           C
ATOM   4404  HD1 ILE A 927      31.190  49.870  52.060  1.00  0.00           H
ATOM   4405  HD2 ILE A 927      32.030  48.810  53.150  1.00  0.00           H
ATOM   4406  HD3 ILE A 927      31.580  48.160  51.600  1.00  0.00           H
ATOM   4407  C   ILE A 927      34.780  50.380  47.930  1.00  0.00           C
ATOM   4408  O   ILE A 927      35.790  49.820  47.480  1.00  0.00           O
ATOM   4409  N   PHE A 928      33.920  51.010  47.130  1.00  0.00           N
ATOM   4410  HN  PHE A 928      33.160  51.550  47.480  1.00  0.00           H
ATOM   4411  CA  PHE A 928      34.000  50.970  45.710  1.00  0.00           C
ATOM   4412  HA  PHE A 928      33.980  49.920  45.480  1.00  0.00           H
ATOM   4413  CB  PHE A 928      32.630  51.550  45.040  1.00  0.00           C
ATOM   4414  HB1 PHE A 928      32.290  52.390  45.670  1.00  0.00           H
ATOM   4415  HB2 PHE A 928      31.880  50.730  45.130  1.00  0.00           H
ATOM   4416  CG  PHE A 928      32.650  51.900  43.500  1.00  0.00           C
ATOM   4417  CD1 PHE A 928      32.290  50.970  42.570  1.00  0.00           C
ATOM   4418  HD1 PHE A 928      32.200  49.940  42.870  1.00  0.00           H
ATOM   4419  CE1 PHE A 928      32.300  51.260  41.180  1.00  0.00           C
ATOM   4420  HE1 PHE A 928      32.110  50.460  40.470  1.00  0.00           H
ATOM   4421  CZ  PHE A 928      32.660  52.520  40.770  1.00  0.00           C
ATOM   4422  HZ  PHE A 928      32.630  52.750  39.710  1.00  0.00           H
ATOM   4423  CD2 PHE A 928      32.970  53.240  43.080  1.00  0.00           C
ATOM   4424  HD2 PHE A 928      33.230  53.940  43.850  1.00  0.00           H
ATOM   4425  CE2 PHE A 928      32.960  53.600  41.740  1.00  0.00           C
ATOM   4426  HE2 PHE A 928      33.250  54.600  41.420  1.00  0.00           H
ATOM   4427  C   PHE A 928      35.220  51.560  45.040  1.00  0.00           C
ATOM   4428  O   PHE A 928      35.850  50.900  44.270  1.00  0.00           O
ATOM   4429  N   MET A 929      35.610  52.780  45.350  1.00  0.00           N
ATOM   4430  HN  MET A 929      35.040  53.300  45.990  1.00  0.00           H
ATOM   4431  CA  MET A 929      36.750  53.430  44.790  1.00  0.00           C
ATOM   4432  HA  MET A 929      36.590  53.440  43.730  1.00  0.00           H
ATOM   4433  CB  MET A 929      36.920  54.880  45.350  1.00  0.00           C
ATOM   4434  HB1 MET A 929      37.930  55.310  45.190  1.00  0.00           H
ATOM   4435  HB2 MET A 929      36.700  54.870  46.440  1.00  0.00           H
ATOM   4436  CG  MET A 929      35.940  55.870  44.700  1.00  0.00           C
ATOM   4437  HG1 MET A 929      36.220  56.770  45.290  1.00  0.00           H
ATOM   4438  HG2 MET A 929      34.890  55.630  45.010  1.00  0.00           H
ATOM   4439  SD  MET A 929      35.990  56.200  42.850  1.00  0.00           S
ATOM   4440  CE  MET A 929      37.770  56.330  42.780  1.00  0.00           C
ATOM   4441  HE1 MET A 929      38.240  56.590  41.810  1.00  0.00           H
ATOM   4442  HE2 MET A 929      38.320  55.400  43.030  1.00  0.00           H
ATOM   4443  HE3 MET A 929      38.050  57.190  43.430  1.00  0.00           H
ATOM   4444  C   MET A 929      38.090  52.810  44.970  1.00  0.00           C
ATOM   4445  O   MET A 929      38.840  52.650  44.020  1.00  0.00           O
ATOM   4446  N   ASP A 930      38.450  52.410  46.180  1.00  0.00           N
ATOM   4447  HN  ASP A 930      37.790  52.370  46.920  1.00  0.00           H
ATOM   4448  CA  ASP A 930      39.590  51.640  46.580  1.00  0.00           C
ATOM   4449  HA  ASP A 930      40.420  52.210  46.210  1.00  0.00           H
ATOM   4450  CB  ASP A 930      39.620  51.560  48.150  1.00  0.00           C
ATOM   4451  HB1 ASP A 930      38.620  51.140  48.400  1.00  0.00           H
ATOM   4452  HB2 ASP A 930      39.720  52.600  48.490  1.00  0.00           H
ATOM   4453  CG  ASP A 930      40.660  50.680  48.740  1.00  0.00           C
ATOM   4454  OD1 ASP A 930      41.810  50.780  48.300  1.00  0.00           O
ATOM   4455  OD2 ASP A 930      40.410  50.030  49.830  1.00  0.00           O
ATOM   4456  C   ASP A 930      39.630  50.300  45.910  1.00  0.00           C
ATOM   4457  O   ASP A 930      40.710  49.890  45.360  1.00  0.00           O
ATOM   4458  N   GLN A 931      38.500  49.560  45.740  1.00  0.00           N
ATOM   4459  HN  GLN A 931      37.620  49.780  46.150  1.00  0.00           H
ATOM   4460  CA  GLN A 931      38.510  48.250  45.090  1.00  0.00           C
ATOM   4461  HA  GLN A 931      39.340  47.730  45.550  1.00  0.00           H
ATOM   4462  CB  GLN A 931      37.190  47.560  45.380  1.00  0.00           C
ATOM   4463  HB1 GLN A 931      36.350  48.180  44.970  1.00  0.00           H
ATOM   4464  HB2 GLN A 931      37.000  47.640  46.470  1.00  0.00           H
ATOM   4465  CG  GLN A 931      36.860  46.230  44.860  1.00  0.00           C
ATOM   4466  HG1 GLN A 931      36.580  46.340  43.790  1.00  0.00           H
ATOM   4467  HG2 GLN A 931      35.870  45.830  45.200  1.00  0.00           H
ATOM   4468  CD  GLN A 931      37.930  45.140  45.060  1.00  0.00           C
ATOM   4469  OE1 GLN A 931      38.600  45.050  46.080  1.00  0.00           O
ATOM   4470  NE2 GLN A 931      38.090  44.270  44.000  1.00  0.00           N
ATOM   4471 HE21 GLN A 931      38.580  43.410  44.050  1.00  0.00           H
ATOM   4472 HE22 GLN A 931      37.600  44.440  43.150  1.00  0.00           H
ATOM   4473  C   GLN A 931      38.760  48.340  43.570  1.00  0.00           C
ATOM   4474  O   GLN A 931      39.450  47.510  43.010  1.00  0.00           O
ATOM   4475  N   GLN A 932      38.070  49.350  42.950  1.00  0.00           N
ATOM   4476  HN  GLN A 932      37.600  49.960  43.590  1.00  0.00           H
ATOM   4477  CA  GLN A 932      38.130  49.610  41.440  1.00  0.00           C
ATOM   4478  HA  GLN A 932      38.120  48.670  40.900  1.00  0.00           H
ATOM   4479  CB  GLN A 932      36.880  50.440  40.960  1.00  0.00           C
ATOM   4480  HB1 GLN A 932      37.080  50.520  39.870  1.00  0.00           H
ATOM   4481  HB2 GLN A 932      36.940  51.410  41.500  1.00  0.00           H
ATOM   4482  CG  GLN A 932      35.470  49.820  41.110  1.00  0.00           C
ATOM   4483  HG1 GLN A 932      34.800  50.390  40.420  1.00  0.00           H
ATOM   4484  HG2 GLN A 932      35.160  49.930  42.170  1.00  0.00           H
ATOM   4485  CD  GLN A 932      35.380  48.290  40.780  1.00  0.00           C
ATOM   4486  OE1 GLN A 932      35.860  47.440  41.500  1.00  0.00           O
ATOM   4487  NE2 GLN A 932      34.560  47.940  39.740  1.00  0.00           N
ATOM   4488 HE21 GLN A 932      34.670  47.010  39.370  1.00  0.00           H
ATOM   4489 HE22 GLN A 932      33.990  48.620  39.290  1.00  0.00           H
ATOM   4490  C   GLN A 932      39.390  50.180  40.990  1.00  0.00           C
ATOM   4491  O   GLN A 932      39.910  49.700  39.980  1.00  0.00           O
ATOM   4492  N   ILE A 933      40.050  51.120  41.710  1.00  0.00           N
ATOM   4493  HN  ILE A 933      39.620  51.530  42.510  1.00  0.00           H
ATOM   4494  CA  ILE A 933      41.370  51.660  41.350  1.00  0.00           C
ATOM   4495  HA  ILE A 933      41.280  51.860  40.290  1.00  0.00           H
ATOM   4496  CB  ILE A 933      41.700  52.980  42.120  1.00  0.00           C
ATOM   4497  HB  ILE A 933      40.800  53.630  42.020  1.00  0.00           H
ATOM   4498  CG2 ILE A 933      42.040  52.690  43.610  1.00  0.00           C
ATOM   4499 HG21 ILE A 933      41.950  53.540  44.320  1.00  0.00           H
ATOM   4500 HG22 ILE A 933      43.090  52.330  43.690  1.00  0.00           H
ATOM   4501 HG23 ILE A 933      41.330  51.940  44.030  1.00  0.00           H
ATOM   4502  CG1 ILE A 933      42.960  53.750  41.620  1.00  0.00           C
ATOM   4503 HG11 ILE A 933      43.740  52.980  41.440  1.00  0.00           H
ATOM   4504 HG12 ILE A 933      43.220  54.480  42.430  1.00  0.00           H
ATOM   4505  CD  ILE A 933      42.710  54.550  40.330  1.00  0.00           C
ATOM   4506  HD1 ILE A 933      42.090  53.930  39.640  1.00  0.00           H
ATOM   4507  HD2 ILE A 933      43.570  55.050  39.840  1.00  0.00           H
ATOM   4508  HD3 ILE A 933      42.070  55.420  40.540  1.00  0.00           H
ATOM   4509  C   ILE A 933      42.470  50.580  41.540  1.00  0.00           C
ATOM   4510  O   ILE A 933      43.310  50.470  40.620  1.00  0.00           O
ATOM   4511  N   THR A 934      42.350  49.740  42.530  1.00  0.00           N
ATOM   4512  HN  THR A 934      41.540  49.760  43.110  1.00  0.00           H
ATOM   4513  CA  THR A 934      43.390  48.640  42.710  1.00  0.00           C
ATOM   4514  HA  THR A 934      44.360  49.110  42.730  1.00  0.00           H
ATOM   4515  CB  THR A 934      43.230  47.830  43.890  1.00  0.00           C
ATOM   4516  HB  THR A 934      42.290  47.240  43.950  1.00  0.00           H
ATOM   4517  OG1 THR A 934      43.230  48.630  45.080  1.00  0.00           O
ATOM   4518  HG1 THR A 934      42.410  49.100  45.210  1.00  0.00           H
ATOM   4519  CG2 THR A 934      44.390  46.840  44.020  1.00  0.00           C
ATOM   4520 HG21 THR A 934      45.460  47.160  43.900  1.00  0.00           H
ATOM   4521 HG22 THR A 934      44.160  46.010  43.320  1.00  0.00           H
ATOM   4522 HG23 THR A 934      44.440  46.460  45.070  1.00  0.00           H
ATOM   4523  C   THR A 934      43.420  47.710  41.500  1.00  0.00           C
ATOM   4524  O   THR A 934      44.560  47.460  41.120  1.00  0.00           O
ATOM   4525  N   ALA A 935      42.230  47.370  40.920  1.00  0.00           N
ATOM   4526  HN  ALA A 935      41.370  47.620  41.350  1.00  0.00           H
ATOM   4527  CA  ALA A 935      42.110  46.850  39.600  1.00  0.00           C
ATOM   4528  HA  ALA A 935      42.730  45.950  39.590  1.00  0.00           H
ATOM   4529  CB  ALA A 935      40.650  46.570  39.130  1.00  0.00           C
ATOM   4530  HB1 ALA A 935      40.010  47.480  39.090  1.00  0.00           H
ATOM   4531  HB2 ALA A 935      40.190  45.910  39.900  1.00  0.00           H
ATOM   4532  HB3 ALA A 935      40.660  45.990  38.170  1.00  0.00           H
ATOM   4533  C   ALA A 935      42.680  47.600  38.400  1.00  0.00           C
ATOM   4534  O   ALA A 935      43.440  47.080  37.600  1.00  0.00           O
ATOM   4535  N   VAL A 936      42.400  48.860  38.310  1.00  0.00           N
ATOM   4536  HN  VAL A 936      41.760  49.300  38.930  1.00  0.00           H
ATOM   4537  CA  VAL A 936      42.990  49.750  37.250  1.00  0.00           C
ATOM   4538  HA  VAL A 936      42.670  49.170  36.390  1.00  0.00           H
ATOM   4539  CB  VAL A 936      42.240  51.110  37.380  1.00  0.00           C
ATOM   4540  HB  VAL A 936      42.130  51.390  38.440  1.00  0.00           H
ATOM   4541  CG1 VAL A 936      42.990  52.230  36.640  1.00  0.00           C
ATOM   4542 HG11 VAL A 936      43.140  51.870  35.600  1.00  0.00           H
ATOM   4543 HG12 VAL A 936      43.970  52.560  37.040  1.00  0.00           H
ATOM   4544 HG13 VAL A 936      42.280  53.070  36.690  1.00  0.00           H
ATOM   4545  CG2 VAL A 936      40.800  50.930  36.780  1.00  0.00           C
ATOM   4546 HG21 VAL A 936      40.170  50.190  37.310  1.00  0.00           H
ATOM   4547 HG22 VAL A 936      40.850  50.580  35.740  1.00  0.00           H
ATOM   4548 HG23 VAL A 936      40.320  51.920  36.880  1.00  0.00           H
ATOM   4549  C   VAL A 936      44.470  49.850  37.300  1.00  0.00           C
ATOM   4550  O   VAL A 936      45.150  49.780  36.280  1.00  0.00           O
ATOM   4551  N   ILE A 937      45.200  49.980  38.440  1.00  0.00           N
ATOM   4552  HN  ILE A 937      44.670  49.970  39.290  1.00  0.00           H
ATOM   4553  CA  ILE A 937      46.620  49.940  38.560  1.00  0.00           C
ATOM   4554  HA  ILE A 937      47.000  50.520  37.740  1.00  0.00           H
ATOM   4555  CB  ILE A 937      47.250  50.500  39.870  1.00  0.00           C
ATOM   4556  HB  ILE A 937      46.820  49.790  40.600  1.00  0.00           H
ATOM   4557  CG2 ILE A 937      48.750  50.280  39.980  1.00  0.00           C
ATOM   4558 HG21 ILE A 937      48.990  49.220  39.820  1.00  0.00           H
ATOM   4559 HG22 ILE A 937      49.130  50.540  40.990  1.00  0.00           H
ATOM   4560 HG23 ILE A 937      49.270  50.840  39.170  1.00  0.00           H
ATOM   4561  CG1 ILE A 937      46.720  51.910  40.350  1.00  0.00           C
ATOM   4562 HG11 ILE A 937      47.200  52.230  41.300  1.00  0.00           H
ATOM   4563 HG12 ILE A 937      45.640  51.810  40.580  1.00  0.00           H
ATOM   4564  CD  ILE A 937      46.950  53.110  39.370  1.00  0.00           C
ATOM   4565  HD1 ILE A 937      46.350  53.960  39.770  1.00  0.00           H
ATOM   4566  HD2 ILE A 937      46.770  52.880  38.300  1.00  0.00           H
ATOM   4567  HD3 ILE A 937      47.950  53.590  39.300  1.00  0.00           H
ATOM   4568  C   ILE A 937      47.150  48.600  38.180  1.00  0.00           C
ATOM   4569  O   ILE A 937      48.100  48.500  37.400  1.00  0.00           O
ATOM   4570  N   ILE A 938      46.540  47.450  38.640  1.00  0.00           N
ATOM   4571  HN  ILE A 938      45.770  47.510  39.280  1.00  0.00           H
ATOM   4572  CA  ILE A 938      46.950  46.150  38.050  1.00  0.00           C
ATOM   4573  HA  ILE A 938      48.030  46.140  38.150  1.00  0.00           H
ATOM   4574  CB  ILE A 938      46.400  45.040  38.930  1.00  0.00           C
ATOM   4575  HB  ILE A 938      45.290  45.050  38.840  1.00  0.00           H
ATOM   4576  CG2 ILE A 938      46.780  43.660  38.410  1.00  0.00           C
ATOM   4577 HG21 ILE A 938      47.850  43.390  38.590  1.00  0.00           H
ATOM   4578 HG22 ILE A 938      46.600  43.490  37.320  1.00  0.00           H
ATOM   4579 HG23 ILE A 938      46.190  42.920  38.990  1.00  0.00           H
ATOM   4580  CG1 ILE A 938      46.960  45.150  40.380  1.00  0.00           C
ATOM   4581 HG11 ILE A 938      46.780  44.170  40.890  1.00  0.00           H
ATOM   4582 HG12 ILE A 938      46.350  45.880  40.950  1.00  0.00           H
ATOM   4583  CD  ILE A 938      48.370  45.680  40.570  1.00  0.00           C
ATOM   4584  HD1 ILE A 938      49.170  45.100  40.040  1.00  0.00           H
ATOM   4585  HD2 ILE A 938      48.510  45.620  41.670  1.00  0.00           H
ATOM   4586  HD3 ILE A 938      48.560  46.710  40.230  1.00  0.00           H
ATOM   4587  C   ILE A 938      46.710  45.910  36.570  1.00  0.00           C
ATOM   4588  O   ILE A 938      47.600  45.330  35.930  1.00  0.00           O
ATOM   4589  N   ASN A 939      45.600  46.410  36.000  1.00  0.00           N
ATOM   4590  HN  ASN A 939      44.890  46.800  36.570  1.00  0.00           H
ATOM   4591  CA  ASN A 939      45.310  46.480  34.580  1.00  0.00           C
ATOM   4592  HA  ASN A 939      45.570  45.520  34.160  1.00  0.00           H
ATOM   4593  CB  ASN A 939      43.740  46.760  34.500  1.00  0.00           C
ATOM   4594  HB1 ASN A 939      43.480  47.840  34.540  1.00  0.00           H
ATOM   4595  HB2 ASN A 939      43.170  46.270  35.310  1.00  0.00           H
ATOM   4596  CG  ASN A 939      43.300  46.240  33.150  1.00  0.00           C
ATOM   4597  OD1 ASN A 939      43.980  45.510  32.410  1.00  0.00           O
ATOM   4598  ND2 ASN A 939      42.070  46.650  32.710  1.00  0.00           N
ATOM   4599 HD21 ASN A 939      41.510  47.260  33.280  1.00  0.00           H
ATOM   4600 HD22 ASN A 939      41.900  46.430  31.750  1.00  0.00           H
ATOM   4601  C   ASN A 939      46.090  47.590  33.760  1.00  0.00           C
ATOM   4602  O   ASN A 939      45.870  47.700  32.590  1.00  0.00           O
ATOM   4603  N   ARG A 940      47.060  48.360  34.270  1.00  0.00           N
ATOM   4604  HN  ARG A 940      47.310  48.340  35.230  1.00  0.00           H
ATOM   4605  CA  ARG A 940      47.980  49.280  33.510  1.00  0.00           C
ATOM   4606  HA  ARG A 940      47.300  49.920  32.960  1.00  0.00           H
ATOM   4607  CB  ARG A 940      48.980  50.110  34.490  1.00  0.00           C
ATOM   4608  HB1 ARG A 940      49.820  50.600  33.960  1.00  0.00           H
ATOM   4609  HB2 ARG A 940      49.470  49.300  35.080  1.00  0.00           H
ATOM   4610  CG  ARG A 940      48.300  51.150  35.440  1.00  0.00           C
ATOM   4611  HG1 ARG A 940      48.830  51.080  36.420  1.00  0.00           H
ATOM   4612  HG2 ARG A 940      47.240  50.830  35.570  1.00  0.00           H
ATOM   4613  CD  ARG A 940      48.160  52.570  34.810  1.00  0.00           C
ATOM   4614  HD1 ARG A 940      47.620  53.230  35.510  1.00  0.00           H
ATOM   4615  HD2 ARG A 940      47.720  52.270  33.830  1.00  0.00           H
ATOM   4616  NE  ARG A 940      49.550  53.120  34.760  1.00  0.00           N
ATOM   4617  HE  ARG A 940      50.260  52.620  35.250  1.00  0.00           H
ATOM   4618  CZ  ARG A 940      49.940  54.100  34.000  1.00  0.00           C
ATOM   4619  NH1 ARG A 940      49.080  54.940  33.400  1.00  0.00           N
ATOM   4620 HH11 ARG A 940      48.120  54.790  33.610  1.00  0.00           H
ATOM   4621 HH12 ARG A 940      49.460  55.800  33.050  1.00  0.00           H
ATOM   4622  NH2 ARG A 940      51.120  54.630  34.090  1.00  0.00           N
ATOM   4623 HH21 ARG A 940      51.900  54.060  34.400  1.00  0.00           H
ATOM   4624 HH22 ARG A 940      51.270  55.310  33.380  1.00  0.00           H
ATOM   4625  C   ARG A 940      48.710  48.550  32.420  1.00  0.00           C
ATOM   4626  O   ARG A 940      48.940  47.350  32.450  1.00  0.00           O
ATOM   4627  N   LYS A 941      49.020  49.200  31.300  1.00  0.00           N
ATOM   4628  HN  LYS A 941      48.880  50.180  31.130  1.00  0.00           H
ATOM   4629  CA  LYS A 941      49.410  48.450  30.130  1.00  0.00           C
ATOM   4630  HA  LYS A 941      48.730  47.620  29.990  1.00  0.00           H
ATOM   4631  CB  LYS A 941      49.270  49.360  28.860  1.00  0.00           C
ATOM   4632  HB1 LYS A 941      49.330  48.860  27.870  1.00  0.00           H
ATOM   4633  HB2 LYS A 941      50.100  50.080  28.740  1.00  0.00           H
ATOM   4634  CG  LYS A 941      47.950  50.200  28.730  1.00  0.00           C
ATOM   4635  HG1 LYS A 941      48.000  51.030  28.000  1.00  0.00           H
ATOM   4636  HG2 LYS A 941      47.920  50.780  29.670  1.00  0.00           H
ATOM   4637  CD  LYS A 941      46.750  49.350  28.380  1.00  0.00           C
ATOM   4638  HD1 LYS A 941      46.720  48.610  29.220  1.00  0.00           H
ATOM   4639  HD2 LYS A 941      46.980  48.940  27.380  1.00  0.00           H
ATOM   4640  CE  LYS A 941      45.530  50.220  28.240  1.00  0.00           C
ATOM   4641  HE1 LYS A 941      45.650  51.090  27.550  1.00  0.00           H
ATOM   4642  HE2 LYS A 941      45.270  50.730  29.180  1.00  0.00           H
ATOM   4643  NZ  LYS A 941      44.310  49.420  27.860  1.00  0.00           N
ATOM   4644  HZ1 LYS A 941      43.470  50.030  27.840  1.00  0.00           H
ATOM   4645  HZ2 LYS A 941      44.100  48.680  28.560  1.00  0.00           H
ATOM   4646  HZ3 LYS A 941      44.550  48.950  26.970  1.00  0.00           H
ATOM   4647  C   LYS A 941      50.890  47.990  30.230  1.00  0.00           C
ATOM   4648  O   LYS A 941      51.430  47.210  29.450  1.00  0.00           O
ATOM   4649  N   GLU A 942      51.670  48.480  31.290  1.00  0.00           N
ATOM   4650  HN  GLU A 942      51.320  49.140  31.950  1.00  0.00           H
ATOM   4651  CA  GLU A 942      53.020  47.920  31.560  1.00  0.00           C
ATOM   4652  HA  GLU A 942      53.610  47.980  30.650  1.00  0.00           H
ATOM   4653  CB  GLU A 942      53.720  48.680  32.660  1.00  0.00           C
ATOM   4654  HB1 GLU A 942      54.050  49.650  32.220  1.00  0.00           H
ATOM   4655  HB2 GLU A 942      54.680  48.170  32.910  1.00  0.00           H
ATOM   4656  CG  GLU A 942      52.970  48.760  34.010  1.00  0.00           C
ATOM   4657  HG1 GLU A 942      52.890  47.770  34.500  1.00  0.00           H
ATOM   4658  HG2 GLU A 942      51.880  48.920  33.900  1.00  0.00           H
ATOM   4659  CD  GLU A 942      53.470  49.770  35.060  1.00  0.00           C
ATOM   4660  OE1 GLU A 942      54.710  49.610  35.400  1.00  0.00           O
ATOM   4661  OE2 GLU A 942      52.790  50.660  35.660  1.00  0.00           O
ATOM   4662  C   GLU A 942      52.990  46.450  31.890  1.00  0.00           C
ATOM   4663  O   GLU A 942      54.000  45.750  31.850  1.00  0.00           O
ATOM   4664  N   HSD A 943      51.820  45.900  32.400  1.00  0.00           N
ATOM   4665  HN  HSD A 943      50.970  46.390  32.540  1.00  0.00           H
ATOM   4666  CA  HSD A 943      51.810  44.580  33.120  1.00  0.00           C
ATOM   4667  HA  HSD A 943      52.820  44.330  33.410  1.00  0.00           H
ATOM   4668  CB  HSD A 943      50.850  44.700  34.280  1.00  0.00           C
ATOM   4669  HB1 HSD A 943      50.570  43.700  34.680  1.00  0.00           H
ATOM   4670  HB2 HSD A 943      49.880  45.140  33.960  1.00  0.00           H
ATOM   4671  ND1 HSD A 943      50.510  45.880  36.450  1.00  0.00           N
ATOM   4672  HD1 HSD A 943      49.550  45.600  36.520  1.00  0.00           H
ATOM   4673  CG  HSD A 943      51.360  45.470  35.460  1.00  0.00           C
ATOM   4674  CE1 HSD A 943      51.190  46.410  37.460  1.00  0.00           C
ATOM   4675  HE1 HSD A 943      50.780  46.880  38.350  1.00  0.00           H
ATOM   4676  NE2 HSD A 943      52.450  46.480  37.160  1.00  0.00           N
ATOM   4677  CD2 HSD A 943      52.530  45.870  35.870  1.00  0.00           C
ATOM   4678  HD2 HSD A 943      53.500  45.600  35.440  1.00  0.00           H
ATOM   4679  C   HSD A 943      51.320  43.440  32.220  1.00  0.00           C
ATOM   4680  O   HSD A 943      51.650  42.250  32.400  1.00  0.00           O
ATOM   4681  N   LYS A 944      50.540  43.740  31.080  1.00  0.00           N
ATOM   4682  HN  LYS A 944      50.290  44.670  30.850  1.00  0.00           H
ATOM   4683  CA  LYS A 944      50.060  42.830  30.120  1.00  0.00           C
ATOM   4684  HA  LYS A 944      49.490  43.560  29.560  1.00  0.00           H
ATOM   4685  CB  LYS A 944      51.150  42.210  29.160  1.00  0.00           C
ATOM   4686  HB1 LYS A 944      50.600  41.590  28.420  1.00  0.00           H
ATOM   4687  HB2 LYS A 944      51.930  41.650  29.720  1.00  0.00           H
ATOM   4688  CG  LYS A 944      51.890  43.230  28.170  1.00  0.00           C
ATOM   4689  HG1 LYS A 944      52.460  42.680  27.400  1.00  0.00           H
ATOM   4690  HG2 LYS A 944      52.470  44.050  28.670  1.00  0.00           H
ATOM   4691  CD  LYS A 944      50.940  44.010  27.190  1.00  0.00           C
ATOM   4692  HD1 LYS A 944      51.710  44.570  26.630  1.00  0.00           H
ATOM   4693  HD2 LYS A 944      50.220  44.740  27.620  1.00  0.00           H
ATOM   4694  CE  LYS A 944      50.220  42.990  26.220  1.00  0.00           C
ATOM   4695  HE1 LYS A 944      49.400  42.520  26.800  1.00  0.00           H
ATOM   4696  HE2 LYS A 944      50.890  42.270  25.720  1.00  0.00           H
ATOM   4697  NZ  LYS A 944      49.690  43.910  25.200  1.00  0.00           N
ATOM   4698  HZ1 LYS A 944      49.450  44.840  25.620  1.00  0.00           H
ATOM   4699  HZ2 LYS A 944      48.830  43.470  24.800  1.00  0.00           H
ATOM   4700  HZ3 LYS A 944      50.270  44.000  24.340  1.00  0.00           H
ATOM   4701  C   LYS A 944      49.010  41.870  30.570  1.00  0.00           C
ATOM   4702  O   LYS A 944      49.170  40.680  30.440  1.00  0.00           O
ATOM   4703  N   LEU A 945      47.910  42.440  31.120  1.00  0.00           N
ATOM   4704  HN  LEU A 945      47.730  43.420  31.170  1.00  0.00           H
ATOM   4705  CA  LEU A 945      46.680  41.650  31.440  1.00  0.00           C
ATOM   4706  HA  LEU A 945      47.040  40.830  32.050  1.00  0.00           H
ATOM   4707  CB  LEU A 945      45.560  42.330  32.280  1.00  0.00           C
ATOM   4708  HB1 LEU A 945      44.580  41.890  31.980  1.00  0.00           H
ATOM   4709  HB2 LEU A 945      45.650  43.420  32.190  1.00  0.00           H
ATOM   4710  CG  LEU A 945      45.720  41.990  33.770  1.00  0.00           C
ATOM   4711  HG  LEU A 945      45.800  40.900  33.870  1.00  0.00           H
ATOM   4712  CD1 LEU A 945      46.920  42.630  34.350  1.00  0.00           C
ATOM   4713 HD11 LEU A 945      47.070  42.560  35.460  1.00  0.00           H
ATOM   4714 HD12 LEU A 945      46.880  43.710  34.130  1.00  0.00           H
ATOM   4715 HD13 LEU A 945      47.840  42.040  34.080  1.00  0.00           H
ATOM   4716  CD2 LEU A 945      44.590  42.660  34.510  1.00  0.00           C
ATOM   4717 HD21 LEU A 945      44.590  42.240  35.540  1.00  0.00           H
ATOM   4718 HD22 LEU A 945      43.610  42.420  34.060  1.00  0.00           H
ATOM   4719 HD23 LEU A 945      44.740  43.760  34.470  1.00  0.00           H
ATOM   4720  C   LEU A 945      46.080  41.110  30.100  1.00  0.00           C
ATOM   4721  O   LEU A 945      45.580  41.870  29.280  1.00  0.00           O
ATOM   4722  N   LYS A 946      45.910  39.760  30.080  1.00  0.00           N
ATOM   4723  HN  LYS A 946      46.200  39.040  30.700  1.00  0.00           H
ATOM   4724  CA  LYS A 946      45.100  39.270  29.110  1.00  0.00           C
ATOM   4725  HA  LYS A 946      45.230  39.790  28.170  1.00  0.00           H
ATOM   4726  CB  LYS A 946      45.450  37.790  28.900  1.00  0.00           C
ATOM   4727  HB1 LYS A 946      44.870  37.440  28.010  1.00  0.00           H
ATOM   4728  HB2 LYS A 946      45.210  37.150  29.770  1.00  0.00           H
ATOM   4729  CG  LYS A 946      46.920  37.520  28.510  1.00  0.00           C
ATOM   4730  HG1 LYS A 946      47.640  37.900  29.270  1.00  0.00           H
ATOM   4731  HG2 LYS A 946      47.230  37.980  27.550  1.00  0.00           H
ATOM   4732  CD  LYS A 946      47.170  35.990  28.460  1.00  0.00           C
ATOM   4733  HD1 LYS A 946      48.080  35.820  27.830  1.00  0.00           H
ATOM   4734  HD2 LYS A 946      46.330  35.580  27.850  1.00  0.00           H
ATOM   4735  CE  LYS A 946      47.240  35.250  29.750  1.00  0.00           C
ATOM   4736  HE1 LYS A 946      46.290  35.190  30.320  1.00  0.00           H
ATOM   4737  HE2 LYS A 946      48.090  35.670  30.320  1.00  0.00           H
ATOM   4738  NZ  LYS A 946      47.710  33.850  29.450  1.00  0.00           N
ATOM   4739  HZ1 LYS A 946      47.610  33.280  30.310  1.00  0.00           H
ATOM   4740  HZ2 LYS A 946      48.670  33.850  29.070  1.00  0.00           H
ATOM   4741  HZ3 LYS A 946      47.040  33.420  28.780  1.00  0.00           H
ATOM   4742  C   LYS A 946      43.610  39.380  29.410  1.00  0.00           C
ATOM   4743  O   LYS A 946      43.080  38.940  30.440  1.00  0.00           O
ATOM   4744  N   LYS A 947      42.920  40.120  28.590  1.00  0.00           N
ATOM   4745  HN  LYS A 947      43.410  40.490  27.800  1.00  0.00           H
ATOM   4746  CA  LYS A 947      41.450  40.380  28.570  1.00  0.00           C
ATOM   4747  HA  LYS A 947      41.330  41.100  27.780  1.00  0.00           H
ATOM   4748  CB  LYS A 947      40.480  39.210  28.300  1.00  0.00           C
ATOM   4749  HB1 LYS A 947      39.380  39.400  28.300  1.00  0.00           H
ATOM   4750  HB2 LYS A 947      40.680  38.380  29.010  1.00  0.00           H
ATOM   4751  CG  LYS A 947      40.750  38.570  26.890  1.00  0.00           C
ATOM   4752  HG1 LYS A 947      41.730  38.070  26.900  1.00  0.00           H
ATOM   4753  HG2 LYS A 947      40.850  39.360  26.120  1.00  0.00           H
ATOM   4754  CD  LYS A 947      39.700  37.590  26.550  1.00  0.00           C
ATOM   4755  HD1 LYS A 947      38.690  37.970  26.850  1.00  0.00           H
ATOM   4756  HD2 LYS A 947      39.940  36.650  27.070  1.00  0.00           H
ATOM   4757  CE  LYS A 947      39.580  37.270  25.030  1.00  0.00           C
ATOM   4758  HE1 LYS A 947      39.180  38.090  24.420  1.00  0.00           H
ATOM   4759  HE2 LYS A 947      38.920  36.380  24.890  1.00  0.00           H
ATOM   4760  NZ  LYS A 947      40.930  36.850  24.510  1.00  0.00           N
ATOM   4761  HZ1 LYS A 947      41.140  35.940  24.980  1.00  0.00           H
ATOM   4762  HZ2 LYS A 947      41.690  37.530  24.680  1.00  0.00           H
ATOM   4763  HZ3 LYS A 947      40.920  36.680  23.480  1.00  0.00           H
ATOM   4764  C   LYS A 947      40.950  41.350  29.620  1.00  0.00           C
ATOM   4765  O   LYS A 947      39.890  41.200  30.230  1.00  0.00           O
ATOM   4766  N   GLY A 948      41.790  42.320  29.990  1.00  0.00           N
ATOM   4767  HN  GLY A 948      42.670  42.330  29.510  1.00  0.00           H
ATOM   4768  CA  GLY A 948      41.580  43.140  31.160  1.00  0.00           C
ATOM   4769  HA1 GLY A 948      40.740  43.780  30.940  1.00  0.00           H
ATOM   4770  HA2 GLY A 948      42.480  43.710  31.330  1.00  0.00           H
ATOM   4771  C   GLY A 948      41.360  42.400  32.560  1.00  0.00           C
ATOM   4772  O   GLY A 948      41.830  41.330  32.740  1.00  0.00           O
ATOM   4773  N   ALA A 949      40.630  43.000  33.430  1.00  0.00           N
ATOM   4774  HN  ALA A 949      40.110  43.790  33.120  1.00  0.00           H
ATOM   4775  CA  ALA A 949      40.590  42.760  34.870  1.00  0.00           C
ATOM   4776  HA  ALA A 949      41.030  41.810  35.110  1.00  0.00           H
ATOM   4777  CB  ALA A 949      41.270  43.990  35.510  1.00  0.00           C
ATOM   4778  HB1 ALA A 949      40.680  44.910  35.300  1.00  0.00           H
ATOM   4779  HB2 ALA A 949      42.320  44.010  35.150  1.00  0.00           H
ATOM   4780  HB3 ALA A 949      41.440  43.960  36.610  1.00  0.00           H
ATOM   4781  C   ALA A 949      39.220  42.590  35.460  1.00  0.00           C
ATOM   4782  O   ALA A 949      39.140  42.200  36.600  1.00  0.00           O
ATOM   4783  N   GLY A 950      38.160  42.750  34.630  1.00  0.00           N
ATOM   4784  HN  GLY A 950      38.180  43.130  33.720  1.00  0.00           H
ATOM   4785  CA  GLY A 950      36.860  42.200  34.990  1.00  0.00           C
ATOM   4786  HA1 GLY A 950      36.910  41.160  35.290  1.00  0.00           H
ATOM   4787  HA2 GLY A 950      36.200  42.170  34.140  1.00  0.00           H
ATOM   4788  C   GLY A 950      36.240  42.910  36.170  1.00  0.00           C
ATOM   4789  O   GLY A 950      35.870  42.300  37.180  1.00  0.00           O
ATOM   4790  N   TYR A 951      36.080  44.230  36.010  1.00  0.00           N
ATOM   4791  HN  TYR A 951      36.210  44.540  35.070  1.00  0.00           H
ATOM   4792  CA  TYR A 951      35.760  45.270  36.980  1.00  0.00           C
ATOM   4793  HA  TYR A 951      36.580  45.320  37.680  1.00  0.00           H
ATOM   4794  CB  TYR A 951      35.700  46.740  36.360  1.00  0.00           C
ATOM   4795  HB1 TYR A 951      35.240  47.480  37.040  1.00  0.00           H
ATOM   4796  HB2 TYR A 951      34.870  46.570  35.650  1.00  0.00           H
ATOM   4797  CG  TYR A 951      37.010  47.200  35.760  1.00  0.00           C
ATOM   4798  CD1 TYR A 951      38.270  47.030  36.410  1.00  0.00           C
ATOM   4799  HD1 TYR A 951      38.350  46.560  37.390  1.00  0.00           H
ATOM   4800  CE1 TYR A 951      39.430  47.640  35.810  1.00  0.00           C
ATOM   4801  HE1 TYR A 951      40.330  47.630  36.400  1.00  0.00           H
ATOM   4802  CZ  TYR A 951      39.350  48.220  34.470  1.00  0.00           C
ATOM   4803  OH  TYR A 951      40.470  48.830  33.940  1.00  0.00           O
ATOM   4804  HH  TYR A 951      40.190  49.670  33.560  1.00  0.00           H
ATOM   4805  CD2 TYR A 951      36.980  47.830  34.510  1.00  0.00           C
ATOM   4806  HD2 TYR A 951      36.020  48.020  34.060  1.00  0.00           H
ATOM   4807  CE2 TYR A 951      38.070  48.400  33.940  1.00  0.00           C
ATOM   4808  HE2 TYR A 951      37.980  48.850  32.970  1.00  0.00           H
ATOM   4809  C   TYR A 951      34.610  44.960  37.940  1.00  0.00           C
ATOM   4810  O   TYR A 951      34.760  44.970  39.130  1.00  0.00           O
ATOM   4811  N   HSD A 952      33.430  44.680  37.340  1.00  0.00           N
ATOM   4812  HN  HSD A 952      33.280  44.570  36.360  1.00  0.00           H
ATOM   4813  CA  HSD A 952      32.170  44.430  38.150  1.00  0.00           C
ATOM   4814  HA  HSD A 952      32.160  45.150  38.960  1.00  0.00           H
ATOM   4815  CB  HSD A 952      30.900  44.710  37.340  1.00  0.00           C
ATOM   4816  HB1 HSD A 952      30.000  44.450  37.940  1.00  0.00           H
ATOM   4817  HB2 HSD A 952      30.900  44.020  36.460  1.00  0.00           H
ATOM   4818  ND1 HSD A 952      30.120  46.530  35.840  1.00  0.00           N
ATOM   4819  HD1 HSD A 952      29.640  45.930  35.210  1.00  0.00           H
ATOM   4820  CG  HSD A 952      30.740  46.130  37.010  1.00  0.00           C
ATOM   4821  CE1 HSD A 952      30.190  47.850  35.740  1.00  0.00           C
ATOM   4822  HE1 HSD A 952      29.780  48.400  34.900  1.00  0.00           H
ATOM   4823  NE2 HSD A 952      30.680  48.400  36.840  1.00  0.00           N
ATOM   4824  CD2 HSD A 952      31.120  47.320  37.630  1.00  0.00           C
ATOM   4825  HD2 HSD A 952      31.710  47.640  38.470  1.00  0.00           H
ATOM   4826  C   HSD A 952      32.100  43.070  38.690  1.00  0.00           C
ATOM   4827  O   HSD A 952      31.580  42.820  39.790  1.00  0.00           O
ATOM   4828  N   LEU A 953      32.720  42.090  37.950  1.00  0.00           N
ATOM   4829  HN  LEU A 953      33.130  42.240  37.050  1.00  0.00           H
ATOM   4830  CA  LEU A 953      32.980  40.790  38.530  1.00  0.00           C
ATOM   4831  HA  LEU A 953      32.060  40.310  38.790  1.00  0.00           H
ATOM   4832  CB  LEU A 953      33.620  39.930  37.450  1.00  0.00           C
ATOM   4833  HB1 LEU A 953      34.420  40.540  36.980  1.00  0.00           H
ATOM   4834  HB2 LEU A 953      32.820  39.590  36.750  1.00  0.00           H
ATOM   4835  CG  LEU A 953      34.210  38.640  37.890  1.00  0.00           C
ATOM   4836  HG  LEU A 953      35.120  38.690  38.530  1.00  0.00           H
ATOM   4837  CD1 LEU A 953      33.300  37.640  38.470  1.00  0.00           C
ATOM   4838 HD11 LEU A 953      32.980  37.980  39.480  1.00  0.00           H
ATOM   4839 HD12 LEU A 953      33.790  36.690  38.750  1.00  0.00           H
ATOM   4840 HD13 LEU A 953      32.430  37.350  37.840  1.00  0.00           H
ATOM   4841  CD2 LEU A 953      34.780  38.030  36.630  1.00  0.00           C
ATOM   4842 HD21 LEU A 953      35.510  38.740  36.180  1.00  0.00           H
ATOM   4843 HD22 LEU A 953      33.980  37.970  35.860  1.00  0.00           H
ATOM   4844 HD23 LEU A 953      35.420  37.150  36.810  1.00  0.00           H
ATOM   4845  C   LEU A 953      33.780  40.800  39.820  1.00  0.00           C
ATOM   4846  O   LEU A 953      33.450  40.110  40.790  1.00  0.00           O
ATOM   4847  N   ASP A 954      34.840  41.590  39.860  1.00  0.00           N
ATOM   4848  HN  ASP A 954      35.090  42.030  38.990  1.00  0.00           H
ATOM   4849  CA  ASP A 954      35.680  41.870  40.960  1.00  0.00           C
ATOM   4850  HA  ASP A 954      36.160  40.960  41.280  1.00  0.00           H
ATOM   4851  CB  ASP A 954      36.900  42.730  40.700  1.00  0.00           C
ATOM   4852  HB1 ASP A 954      37.620  42.790  41.540  1.00  0.00           H
ATOM   4853  HB2 ASP A 954      36.650  43.790  40.520  1.00  0.00           H
ATOM   4854  CG  ASP A 954      37.780  42.280  39.500  1.00  0.00           C
ATOM   4855  OD1 ASP A 954      38.130  41.140  39.240  1.00  0.00           O
ATOM   4856  OD2 ASP A 954      38.290  43.360  38.850  1.00  0.00           O
ATOM   4857  HD2 ASP A 954      38.740  42.980  38.090  1.00  0.00           H
ATOM   4858  C   ASP A 954      34.850  42.430  42.130  1.00  0.00           C
ATOM   4859  O   ASP A 954      34.990  41.820  43.210  1.00  0.00           O
ATOM   4860  N   LEU A 955      34.060  43.480  41.840  1.00  0.00           N
ATOM   4861  HN  LEU A 955      34.010  43.770  40.890  1.00  0.00           H
ATOM   4862  CA  LEU A 955      33.230  44.090  42.820  1.00  0.00           C
ATOM   4863  HA  LEU A 955      33.920  44.320  43.620  1.00  0.00           H
ATOM   4864  CB  LEU A 955      32.580  45.360  42.150  1.00  0.00           C
ATOM   4865  HB1 LEU A 955      31.960  44.920  41.340  1.00  0.00           H
ATOM   4866  HB2 LEU A 955      33.430  45.880  41.650  1.00  0.00           H
ATOM   4867  CG  LEU A 955      31.940  46.350  43.120  1.00  0.00           C
ATOM   4868  HG  LEU A 955      31.300  45.780  43.830  1.00  0.00           H
ATOM   4869  CD1 LEU A 955      32.850  47.160  44.000  1.00  0.00           C
ATOM   4870 HD11 LEU A 955      33.420  47.930  43.440  1.00  0.00           H
ATOM   4871 HD12 LEU A 955      33.550  46.450  44.510  1.00  0.00           H
ATOM   4872 HD13 LEU A 955      32.270  47.700  44.780  1.00  0.00           H
ATOM   4873  CD2 LEU A 955      30.990  47.300  42.340  1.00  0.00           C
ATOM   4874 HD21 LEU A 955      30.510  48.110  42.930  1.00  0.00           H
ATOM   4875 HD22 LEU A 955      30.270  46.650  41.790  1.00  0.00           H
ATOM   4876 HD23 LEU A 955      31.740  47.900  41.770  1.00  0.00           H
ATOM   4877  C   LEU A 955      32.100  43.230  43.440  1.00  0.00           C
ATOM   4878  O   LEU A 955      31.770  43.260  44.620  1.00  0.00           O
ATOM   4879  N   LEU A 956      31.430  42.350  42.710  1.00  0.00           N
ATOM   4880  HN  LEU A 956      31.650  42.340  41.750  1.00  0.00           H
ATOM   4881  CA  LEU A 956      30.440  41.290  43.170  1.00  0.00           C
ATOM   4882  HA  LEU A 956      29.630  41.790  43.680  1.00  0.00           H
ATOM   4883  CB  LEU A 956      29.820  40.570  42.030  1.00  0.00           C
ATOM   4884  HB1 LEU A 956      30.560  40.110  41.330  1.00  0.00           H
ATOM   4885  HB2 LEU A 956      29.360  41.390  41.450  1.00  0.00           H
ATOM   4886  CG  LEU A 956      28.700  39.500  42.380  1.00  0.00           C
ATOM   4887  HG  LEU A 956      28.300  39.810  43.360  1.00  0.00           H
ATOM   4888  CD1 LEU A 956      27.660  39.590  41.240  1.00  0.00           C
ATOM   4889 HD11 LEU A 956      27.020  38.690  41.310  1.00  0.00           H
ATOM   4890 HD12 LEU A 956      28.230  39.470  40.290  1.00  0.00           H
ATOM   4891 HD13 LEU A 956      27.080  40.540  41.230  1.00  0.00           H
ATOM   4892  CD2 LEU A 956      29.320  38.020  42.560  1.00  0.00           C
ATOM   4893 HD21 LEU A 956      30.040  38.010  43.410  1.00  0.00           H
ATOM   4894 HD22 LEU A 956      29.890  37.630  41.690  1.00  0.00           H
ATOM   4895 HD23 LEU A 956      28.490  37.340  42.840  1.00  0.00           H
ATOM   4896  C   LEU A 956      30.980  40.320  44.210  1.00  0.00           C
ATOM   4897  O   LEU A 956      30.400  40.130  45.240  1.00  0.00           O
ATOM   4898  N   MET A 957      32.200  39.850  44.010  1.00  0.00           N
ATOM   4899  HN  MET A 957      32.720  40.120  43.190  1.00  0.00           H
ATOM   4900  CA  MET A 957      32.970  39.000  44.950  1.00  0.00           C
ATOM   4901  HA  MET A 957      32.250  38.290  45.300  1.00  0.00           H
ATOM   4902  CB  MET A 957      34.150  38.270  44.250  1.00  0.00           C
ATOM   4903  HB1 MET A 957      34.810  37.700  44.940  1.00  0.00           H
ATOM   4904  HB2 MET A 957      34.760  38.990  43.660  1.00  0.00           H
ATOM   4905  CG  MET A 957      33.630  37.110  43.340  1.00  0.00           C
ATOM   4906  HG1 MET A 957      34.520  36.540  43.000  1.00  0.00           H
ATOM   4907  HG2 MET A 957      33.170  37.570  42.430  1.00  0.00           H
ATOM   4908  SD  MET A 957      32.400  36.010  44.110  1.00  0.00           S
ATOM   4909  CE  MET A 957      33.160  35.860  45.710  1.00  0.00           C
ATOM   4910  HE1 MET A 957      33.290  36.790  46.290  1.00  0.00           H
ATOM   4911  HE2 MET A 957      34.190  35.550  45.470  1.00  0.00           H
ATOM   4912  HE3 MET A 957      32.770  35.150  46.490  1.00  0.00           H
ATOM   4913  C   MET A 957      33.410  39.630  46.320  1.00  0.00           C
ATOM   4914  O   MET A 957      33.100  39.110  47.350  1.00  0.00           O
ATOM   4915  N   VAL A 958      33.800  40.900  46.350  1.00  0.00           N
ATOM   4916  HN  VAL A 958      34.190  41.390  45.570  1.00  0.00           H
ATOM   4917  CA  VAL A 958      33.870  41.690  47.590  1.00  0.00           C
ATOM   4918  HA  VAL A 958      34.360  41.060  48.320  1.00  0.00           H
ATOM   4919  CB  VAL A 958      34.900  42.890  47.530  1.00  0.00           C
ATOM   4920  HB  VAL A 958      34.550  43.590  46.740  1.00  0.00           H
ATOM   4921  CG1 VAL A 958      34.990  43.650  48.880  1.00  0.00           C
ATOM   4922 HG11 VAL A 958      36.020  44.060  48.980  1.00  0.00           H
ATOM   4923 HG12 VAL A 958      34.730  42.920  49.670  1.00  0.00           H
ATOM   4924 HG13 VAL A 958      34.200  44.420  49.010  1.00  0.00           H
ATOM   4925  CG2 VAL A 958      36.330  42.450  47.090  1.00  0.00           C
ATOM   4926 HG21 VAL A 958      36.220  42.020  46.080  1.00  0.00           H
ATOM   4927 HG22 VAL A 958      36.670  41.680  47.820  1.00  0.00           H
ATOM   4928 HG23 VAL A 958      37.000  43.330  47.250  1.00  0.00           H
ATOM   4929  C   VAL A 958      32.500  41.990  48.130  1.00  0.00           C
ATOM   4930  O   VAL A 958      32.270  41.830  49.330  1.00  0.00           O
ATOM   4931  N   GLY A 959      31.530  42.410  47.290  1.00  0.00           N
ATOM   4932  HN  GLY A 959      31.640  42.360  46.300  1.00  0.00           H
ATOM   4933  CA  GLY A 959      30.130  42.670  47.660  1.00  0.00           C
ATOM   4934  HA1 GLY A 959      29.530  42.850  46.770  1.00  0.00           H
ATOM   4935  HA2 GLY A 959      30.120  43.470  48.390  1.00  0.00           H
ATOM   4936  C   GLY A 959      29.480  41.560  48.470  1.00  0.00           C
ATOM   4937  O   GLY A 959      28.960  41.790  49.560  1.00  0.00           O
ATOM   4938  N   VAL A 960      29.370  40.360  47.960  1.00  0.00           N
ATOM   4939  HN  VAL A 960      29.850  40.050  47.150  1.00  0.00           H
ATOM   4940  CA  VAL A 960      28.590  39.360  48.560  1.00  0.00           C
ATOM   4941  HA  VAL A 960      27.690  39.770  49.000  1.00  0.00           H
ATOM   4942  CB  VAL A 960      28.100  38.230  47.540  1.00  0.00           C
ATOM   4943  HB  VAL A 960      27.350  37.580  48.030  1.00  0.00           H
ATOM   4944  CG1 VAL A 960      27.420  38.830  46.230  1.00  0.00           C
ATOM   4945 HG11 VAL A 960      26.850  38.080  45.650  1.00  0.00           H
ATOM   4946 HG12 VAL A 960      28.270  39.220  45.640  1.00  0.00           H
ATOM   4947 HG13 VAL A 960      26.840  39.750  46.480  1.00  0.00           H
ATOM   4948  CG2 VAL A 960      29.340  37.340  47.180  1.00  0.00           C
ATOM   4949 HG21 VAL A 960      30.110  38.060  46.830  1.00  0.00           H
ATOM   4950 HG22 VAL A 960      29.200  36.650  46.320  1.00  0.00           H
ATOM   4951 HG23 VAL A 960      29.850  36.810  48.010  1.00  0.00           H
ATOM   4952  C   VAL A 960      29.250  38.710  49.690  1.00  0.00           C
ATOM   4953  O   VAL A 960      28.560  38.100  50.520  1.00  0.00           O
ATOM   4954  N   MET A 961      30.530  38.840  49.800  1.00  0.00           N
ATOM   4955  HN  MET A 961      31.090  39.420  49.220  1.00  0.00           H
ATOM   4956  CA  MET A 961      31.220  38.270  50.920  1.00  0.00           C
ATOM   4957  HA  MET A 961      30.690  37.420  51.320  1.00  0.00           H
ATOM   4958  CB  MET A 961      32.540  37.760  50.480  1.00  0.00           C
ATOM   4959  HB1 MET A 961      33.130  37.410  51.360  1.00  0.00           H
ATOM   4960  HB2 MET A 961      33.110  38.550  49.950  1.00  0.00           H
ATOM   4961  CG  MET A 961      32.440  36.560  49.500  1.00  0.00           C
ATOM   4962  HG1 MET A 961      33.460  36.260  49.190  1.00  0.00           H
ATOM   4963  HG2 MET A 961      31.980  36.940  48.560  1.00  0.00           H
ATOM   4964  SD  MET A 961      31.470  35.170  50.100  1.00  0.00           S
ATOM   4965  CE  MET A 961      32.830  34.560  51.240  1.00  0.00           C
ATOM   4966  HE1 MET A 961      33.750  34.320  50.660  1.00  0.00           H
ATOM   4967  HE2 MET A 961      32.510  33.620  51.730  1.00  0.00           H
ATOM   4968  HE3 MET A 961      33.080  35.250  52.060  1.00  0.00           H
ATOM   4969  C   MET A 961      31.390  39.290  52.040  1.00  0.00           C
ATOM   4970  O   MET A 961      31.570  38.930  53.220  1.00  0.00           O
ATOM   4971  N   LEU A 962      31.270  40.600  51.730  1.00  0.00           N
ATOM   4972  HN  LEU A 962      31.280  40.980  50.810  1.00  0.00           H
ATOM   4973  CA  LEU A 962      31.110  41.640  52.750  1.00  0.00           C
ATOM   4974  HA  LEU A 962      31.860  41.550  53.520  1.00  0.00           H
ATOM   4975  CB  LEU A 962      31.090  43.100  52.170  1.00  0.00           C
ATOM   4976  HB1 LEU A 962      30.230  43.220  51.470  1.00  0.00           H
ATOM   4977  HB2 LEU A 962      31.980  43.200  51.520  1.00  0.00           H
ATOM   4978  CG  LEU A 962      31.220  44.190  53.270  1.00  0.00           C
ATOM   4979  HG  LEU A 962      31.860  43.720  54.040  1.00  0.00           H
ATOM   4980  CD1 LEU A 962      31.890  45.480  52.600  1.00  0.00           C
ATOM   4981 HD11 LEU A 962      32.840  45.220  52.090  1.00  0.00           H
ATOM   4982 HD12 LEU A 962      32.170  46.150  53.450  1.00  0.00           H
ATOM   4983 HD13 LEU A 962      31.250  45.910  51.810  1.00  0.00           H
ATOM   4984  CD2 LEU A 962      29.920  44.620  53.990  1.00  0.00           C
ATOM   4985 HD21 LEU A 962      29.090  44.870  53.290  1.00  0.00           H
ATOM   4986 HD22 LEU A 962      30.080  45.490  54.650  1.00  0.00           H
ATOM   4987 HD23 LEU A 962      29.480  43.830  54.650  1.00  0.00           H
ATOM   4988  C   LEU A 962      29.790  41.330  53.460  1.00  0.00           C
ATOM   4989  O   LEU A 962      29.710  41.500  54.670  1.00  0.00           O
ATOM   4990  N   GLY A 963      28.820  40.830  52.740  1.00  0.00           N
ATOM   4991  HN  GLY A 963      29.060  40.640  51.800  1.00  0.00           H
ATOM   4992  CA  GLY A 963      27.550  40.310  53.480  1.00  0.00           C
ATOM   4993  HA1 GLY A 963      26.920  39.970  52.670  1.00  0.00           H
ATOM   4994  HA2 GLY A 963      27.100  41.120  54.030  1.00  0.00           H
ATOM   4995  C   GLY A 963      27.830  39.100  54.360  1.00  0.00           C
ATOM   4996  O   GLY A 963      27.130  38.970  55.350  1.00  0.00           O
ATOM   4997  N   VAL A 964      28.670  38.210  53.970  1.00  0.00           N
ATOM   4998  HN  VAL A 964      29.130  38.300  53.100  1.00  0.00           H
ATOM   4999  CA  VAL A 964      29.020  37.010  54.700  1.00  0.00           C
ATOM   5000  HA  VAL A 964      28.130  36.580  55.120  1.00  0.00           H
ATOM   5001  CB  VAL A 964      29.780  36.010  53.780  1.00  0.00           C
ATOM   5002  HB  VAL A 964      30.590  36.590  53.300  1.00  0.00           H
ATOM   5003  CG1 VAL A 964      30.250  34.840  54.640  1.00  0.00           C
ATOM   5004 HG11 VAL A 964      29.420  34.310  55.150  1.00  0.00           H
ATOM   5005 HG12 VAL A 964      31.050  35.020  55.400  1.00  0.00           H
ATOM   5006 HG13 VAL A 964      30.630  34.030  53.980  1.00  0.00           H
ATOM   5007  CG2 VAL A 964      28.850  35.520  52.650  1.00  0.00           C
ATOM   5008 HG21 VAL A 964      28.000  34.900  53.030  1.00  0.00           H
ATOM   5009 HG22 VAL A 964      29.380  34.910  51.910  1.00  0.00           H
ATOM   5010 HG23 VAL A 964      28.350  36.430  52.250  1.00  0.00           H
ATOM   5011  C   VAL A 964      29.780  37.380  55.960  1.00  0.00           C
ATOM   5012  O   VAL A 964      29.300  37.060  57.070  1.00  0.00           O
ATOM   5013  N   CYS A 965      30.820  38.180  55.840  1.00  0.00           N
ATOM   5014  HN  CYS A 965      31.120  38.560  54.970  1.00  0.00           H
ATOM   5015  CA  CYS A 965      31.600  38.740  56.970  1.00  0.00           C
ATOM   5016  HA  CYS A 965      31.930  37.950  57.620  1.00  0.00           H
ATOM   5017  CB  CYS A 965      32.890  39.370  56.490  1.00  0.00           C
ATOM   5018  HB1 CYS A 965      33.340  40.080  57.220  1.00  0.00           H
ATOM   5019  HB2 CYS A 965      32.720  40.090  55.660  1.00  0.00           H
ATOM   5020  SG  CYS A 965      34.100  38.070  56.090  1.00  0.00           S
ATOM   5021  HG1 CYS A 965      34.970  38.320  57.060  1.00  0.00           H
ATOM   5022  C   CYS A 965      30.740  39.550  57.900  1.00  0.00           C
ATOM   5023  O   CYS A 965      31.020  39.620  59.110  1.00  0.00           O
ATOM   5024  N   SER A 966      29.750  40.310  57.380  1.00  0.00           N
ATOM   5025  HN  SER A 966      29.550  40.270  56.410  1.00  0.00           H
ATOM   5026  CA  SER A 966      28.660  40.910  58.160  1.00  0.00           C
ATOM   5027  HA  SER A 966      29.230  41.510  58.850  1.00  0.00           H
ATOM   5028  CB  SER A 966      27.660  41.760  57.390  1.00  0.00           C
ATOM   5029  HB1 SER A 966      26.980  42.310  58.080  1.00  0.00           H
ATOM   5030  HB2 SER A 966      27.030  41.120  56.730  1.00  0.00           H
ATOM   5031  OG  SER A 966      28.320  42.770  56.650  1.00  0.00           O
ATOM   5032  HG1 SER A 966      28.540  42.360  55.810  1.00  0.00           H
ATOM   5033  C   SER A 966      27.940  39.870  59.040  1.00  0.00           C
ATOM   5034  O   SER A 966      27.910  40.100  60.250  1.00  0.00           O
ATOM   5035  N   VAL A 967      27.350  38.800  58.500  1.00  0.00           N
ATOM   5036  HN  VAL A 967      27.390  38.630  57.510  1.00  0.00           H
ATOM   5037  CA  VAL A 967      26.590  37.800  59.220  1.00  0.00           C
ATOM   5038  HA  VAL A 967      25.820  38.310  59.780  1.00  0.00           H
ATOM   5039  CB  VAL A 967      25.980  36.720  58.260  1.00  0.00           C
ATOM   5040  HB  VAL A 967      26.650  36.430  57.420  1.00  0.00           H
ATOM   5041  CG1 VAL A 967      25.400  35.480  58.990  1.00  0.00           C
ATOM   5042 HG11 VAL A 967      24.680  34.860  58.420  1.00  0.00           H
ATOM   5043 HG12 VAL A 967      24.900  35.830  59.920  1.00  0.00           H
ATOM   5044 HG13 VAL A 967      26.250  34.820  59.290  1.00  0.00           H
ATOM   5045  CG2 VAL A 967      24.770  37.510  57.660  1.00  0.00           C
ATOM   5046 HG21 VAL A 967      24.130  37.820  58.510  1.00  0.00           H
ATOM   5047 HG22 VAL A 967      24.150  36.860  57.010  1.00  0.00           H
ATOM   5048 HG23 VAL A 967      25.110  38.330  56.990  1.00  0.00           H
ATOM   5049  C   VAL A 967      27.460  37.010  60.180  1.00  0.00           C
ATOM   5050  O   VAL A 967      27.040  36.790  61.290  1.00  0.00           O
ATOM   5051  N   MET A 968      28.690  36.730  59.750  1.00  0.00           N
ATOM   5052  HN  MET A 968      28.820  36.880  58.760  1.00  0.00           H
ATOM   5053  CA  MET A 968      29.670  36.060  60.560  1.00  0.00           C
ATOM   5054  HA  MET A 968      29.220  35.170  60.990  1.00  0.00           H
ATOM   5055  CB  MET A 968      30.850  35.590  59.710  1.00  0.00           C
ATOM   5056  HB1 MET A 968      31.640  35.250  60.410  1.00  0.00           H
ATOM   5057  HB2 MET A 968      31.270  36.450  59.150  1.00  0.00           H
ATOM   5058  CG  MET A 968      30.510  34.530  58.630  1.00  0.00           C
ATOM   5059  HG1 MET A 968      31.440  34.480  58.040  1.00  0.00           H
ATOM   5060  HG2 MET A 968      29.750  34.960  57.940  1.00  0.00           H
[truncated: 6,873,249 more chars]
