# Supplementary material for: CryoEM and computational modeling structural insights into the pH regulator NBCn1
Source: Nat Commun. 2025 Nov 11;16:9932. doi: 10.1038/s41467-025-64868-z (PMC12606367; doi:10.1038/s41467-025-64868-z)
Supplement: Supplementary file 7 — Supplementary Data 5 [file 41467_2025_64868_MOESM7_ESM.zip › 100ns_z_restr_MD_NBCn1_2NaCO3/hNBCn1_OF/z-restr_hNBCn1_OF_2NaCO3_last_step_52.pdb]

REMARK    GENERATED BY TRJCONV
TITLE     Title t= 101000.00000 step= 50500000
REMARK    THIS IS A SIMULATION BOX
CRYST1   92.646   92.646  103.964  90.00  90.00  90.00 P 1           1
MODEL        1
ATOM      1  N   LEU A 585      26.290  39.510  35.900  1.00  0.00           N
ATOM      2  HT1 LEU A 585      25.960  40.150  36.660  1.00  0.00           H
ATOM      3  HT2 LEU A 585      25.580  39.520  35.140  1.00  0.00           H
ATOM      4  HT3 LEU A 585      27.170  39.880  35.490  1.00  0.00           H
ATOM      5  CA  LEU A 585      26.510  38.180  36.430  1.00  0.00           C
ATOM      6  HA  LEU A 585      27.390  38.320  37.020  1.00  0.00           H
ATOM      7  CB  LEU A 585      25.270  37.710  37.180  1.00  0.00           C
ATOM      8  HB1 LEU A 585      24.350  37.750  36.540  1.00  0.00           H
ATOM      9  HB2 LEU A 585      25.090  38.400  38.040  1.00  0.00           H
ATOM     10  CG  LEU A 585      25.330  36.260  37.760  1.00  0.00           C
ATOM     11  HG  LEU A 585      25.340  35.500  36.950  1.00  0.00           H
ATOM     12  CD1 LEU A 585      26.610  36.100  38.600  1.00  0.00           C
ATOM     13 HD11 LEU A 585      26.670  36.850  39.400  1.00  0.00           H
ATOM     14 HD12 LEU A 585      27.450  36.310  37.900  1.00  0.00           H
ATOM     15 HD13 LEU A 585      26.700  35.130  39.130  1.00  0.00           H
ATOM     16  CD2 LEU A 585      24.060  35.930  38.550  1.00  0.00           C
ATOM     17 HD21 LEU A 585      23.900  36.560  39.450  1.00  0.00           H
ATOM     18 HD22 LEU A 585      24.060  34.920  39.020  1.00  0.00           H
ATOM     19 HD23 LEU A 585      23.170  35.920  37.880  1.00  0.00           H
ATOM     20  C   LEU A 585      26.940  37.110  35.340  1.00  0.00           C
ATOM     21  O   LEU A 585      28.030  36.530  35.450  1.00  0.00           O
ATOM     22  N   ILE A 586      25.940  36.750  34.450  1.00  0.00           N
ATOM     23  HN  ILE A 586      25.100  37.280  34.490  1.00  0.00           H
ATOM     24  CA  ILE A 586      25.910  35.540  33.690  1.00  0.00           C
ATOM     25  HA  ILE A 586      26.070  34.750  34.420  1.00  0.00           H
ATOM     26  CB  ILE A 586      24.550  35.380  32.930  1.00  0.00           C
ATOM     27  HB  ILE A 586      24.400  36.200  32.210  1.00  0.00           H
ATOM     28  CG2 ILE A 586      24.590  33.950  32.270  1.00  0.00           C
ATOM     29 HG21 ILE A 586      24.830  33.260  33.100  1.00  0.00           H
ATOM     30 HG22 ILE A 586      25.430  33.950  31.570  1.00  0.00           H
ATOM     31 HG23 ILE A 586      23.670  33.550  31.780  1.00  0.00           H
ATOM     32  CG1 ILE A 586      23.410  35.610  33.970  1.00  0.00           C
ATOM     33 HG11 ILE A 586      23.620  36.520  34.590  1.00  0.00           H
ATOM     34 HG12 ILE A 586      23.410  34.650  34.520  1.00  0.00           H
ATOM     35  CD  ILE A 586      22.060  36.030  33.270  1.00  0.00           C
ATOM     36  HD1 ILE A 586      21.280  36.310  34.010  1.00  0.00           H
ATOM     37  HD2 ILE A 586      21.570  35.160  32.790  1.00  0.00           H
ATOM     38  HD3 ILE A 586      22.280  36.890  32.600  1.00  0.00           H
ATOM     39  C   ILE A 586      27.040  35.600  32.670  1.00  0.00           C
ATOM     40  O   ILE A 586      27.920  34.720  32.600  1.00  0.00           O
ATOM     41  N   LEU A 587      27.110  36.760  31.950  1.00  0.00           N
ATOM     42  HN  LEU A 587      26.340  37.400  31.970  1.00  0.00           H
ATOM     43  CA  LEU A 587      28.130  37.090  31.030  1.00  0.00           C
ATOM     44  HA  LEU A 587      28.100  36.230  30.370  1.00  0.00           H
ATOM     45  CB  LEU A 587      27.760  38.450  30.310  1.00  0.00           C
ATOM     46  HB1 LEU A 587      27.630  39.270  31.050  1.00  0.00           H
ATOM     47  HB2 LEU A 587      26.790  38.340  29.780  1.00  0.00           H
ATOM     48  CG  LEU A 587      28.810  38.950  29.260  1.00  0.00           C
ATOM     49  HG  LEU A 587      29.690  39.280  29.830  1.00  0.00           H
ATOM     50  CD1 LEU A 587      29.110  37.750  28.350  1.00  0.00           C
ATOM     51 HD11 LEU A 587      29.420  36.860  28.930  1.00  0.00           H
ATOM     52 HD12 LEU A 587      30.020  37.970  27.760  1.00  0.00           H
ATOM     53 HD13 LEU A 587      28.340  37.660  27.550  1.00  0.00           H
ATOM     54  CD2 LEU A 587      28.250  40.230  28.530  1.00  0.00           C
ATOM     55 HD21 LEU A 587      27.160  40.180  28.290  1.00  0.00           H
ATOM     56 HD22 LEU A 587      28.800  40.330  27.570  1.00  0.00           H
ATOM     57 HD23 LEU A 587      28.340  41.140  29.160  1.00  0.00           H
ATOM     58  C   LEU A 587      29.510  37.180  31.660  1.00  0.00           C
ATOM     59  O   LEU A 587      30.460  36.690  31.070  1.00  0.00           O
ATOM     60  N   ASP A 588      29.660  37.650  32.910  1.00  0.00           N
ATOM     61  HN  ASP A 588      28.920  37.920  33.500  1.00  0.00           H
ATOM     62  CA  ASP A 588      30.910  37.750  33.650  1.00  0.00           C
ATOM     63  HA  ASP A 588      31.650  38.230  33.020  1.00  0.00           H
ATOM     64  CB  ASP A 588      30.670  38.630  34.900  1.00  0.00           C
ATOM     65  HB1 ASP A 588      31.670  38.900  35.300  1.00  0.00           H
ATOM     66  HB2 ASP A 588      30.080  38.060  35.650  1.00  0.00           H
ATOM     67  CG  ASP A 588      30.030  39.940  34.510  1.00  0.00           C
ATOM     68  OD1 ASP A 588      30.740  40.800  33.980  1.00  0.00           O
ATOM     69  OD2 ASP A 588      28.810  40.070  34.710  1.00  0.00           O
ATOM     70  C   ASP A 588      31.590  36.460  33.960  1.00  0.00           C
ATOM     71  O   ASP A 588      32.800  36.360  33.710  1.00  0.00           O
ATOM     72  N   ILE A 589      30.790  35.430  34.360  1.00  0.00           N
ATOM     73  HN  ILE A 589      29.850  35.620  34.620  1.00  0.00           H
ATOM     74  CA  ILE A 589      31.240  34.070  34.530  1.00  0.00           C
ATOM     75  HA  ILE A 589      32.200  33.980  35.020  1.00  0.00           H
ATOM     76  CB  ILE A 589      30.170  33.250  35.310  1.00  0.00           C
ATOM     77  HB  ILE A 589      29.220  33.360  34.730  1.00  0.00           H
ATOM     78  CG2 ILE A 589      30.480  31.770  35.430  1.00  0.00           C
ATOM     79 HG21 ILE A 589      30.400  31.150  34.510  1.00  0.00           H
ATOM     80 HG22 ILE A 589      29.720  31.350  36.120  1.00  0.00           H
ATOM     81 HG23 ILE A 589      31.490  31.630  35.870  1.00  0.00           H
ATOM     82  CG1 ILE A 589      30.080  33.880  36.720  1.00  0.00           C
ATOM     83 HG11 ILE A 589      29.320  33.290  37.270  1.00  0.00           H
ATOM     84 HG12 ILE A 589      29.750  34.930  36.630  1.00  0.00           H
ATOM     85  CD  ILE A 589      31.490  33.890  37.480  1.00  0.00           C
ATOM     86  HD1 ILE A 589      31.860  34.930  37.390  1.00  0.00           H
ATOM     87  HD2 ILE A 589      32.210  33.090  37.200  1.00  0.00           H
ATOM     88  HD3 ILE A 589      31.330  33.820  38.580  1.00  0.00           H
ATOM     89  C   ILE A 589      31.550  33.450  33.160  1.00  0.00           C
ATOM     90  O   ILE A 589      32.630  32.870  33.020  1.00  0.00           O
ATOM     91  N   LYS A 590      30.780  33.610  32.110  1.00  0.00           N
ATOM     92  HN  LYS A 590      29.930  34.130  32.250  1.00  0.00           H
ATOM     93  CA  LYS A 590      31.030  33.100  30.720  1.00  0.00           C
ATOM     94  HA  LYS A 590      31.140  32.020  30.690  1.00  0.00           H
ATOM     95  CB  LYS A 590      29.960  33.500  29.680  1.00  0.00           C
ATOM     96  HB1 LYS A 590      30.130  33.200  28.620  1.00  0.00           H
ATOM     97  HB2 LYS A 590      29.630  34.540  29.860  1.00  0.00           H
ATOM     98  CG  LYS A 590      28.620  32.730  29.970  1.00  0.00           C
ATOM     99  HG1 LYS A 590      28.450  32.770  31.070  1.00  0.00           H
ATOM    100  HG2 LYS A 590      28.690  31.650  29.730  1.00  0.00           H
ATOM    101  CD  LYS A 590      27.340  33.430  29.410  1.00  0.00           C
ATOM    102  HD1 LYS A 590      27.210  34.450  29.800  1.00  0.00           H
ATOM    103  HD2 LYS A 590      26.560  32.750  29.810  1.00  0.00           H
ATOM    104  CE  LYS A 590      27.330  33.640  27.880  1.00  0.00           C
ATOM    105  HE1 LYS A 590      27.660  32.800  27.240  1.00  0.00           H
ATOM    106  HE2 LYS A 590      28.060  34.450  27.670  1.00  0.00           H
ATOM    107  NZ  LYS A 590      25.960  33.970  27.470  1.00  0.00           N
ATOM    108  HZ1 LYS A 590      25.430  33.090  27.320  1.00  0.00           H
ATOM    109  HZ2 LYS A 590      26.000  34.560  26.600  1.00  0.00           H
ATOM    110  HZ3 LYS A 590      25.500  34.540  28.200  1.00  0.00           H
ATOM    111  C   LYS A 590      32.390  33.540  30.170  1.00  0.00           C
ATOM    112  O   LYS A 590      33.160  32.770  29.620  1.00  0.00           O
ATOM    113  N   ARG A 591      32.720  34.770  30.480  1.00  0.00           N
ATOM    114  HN  ARG A 591      32.060  35.400  30.880  1.00  0.00           H
ATOM    115  CA  ARG A 591      33.970  35.370  29.940  1.00  0.00           C
ATOM    116  HA  ARG A 591      34.140  35.160  28.900  1.00  0.00           H
ATOM    117  CB  ARG A 591      33.880  36.910  30.110  1.00  0.00           C
ATOM    118  HB1 ARG A 591      34.920  37.280  30.210  1.00  0.00           H
ATOM    119  HB2 ARG A 591      33.410  37.100  31.100  1.00  0.00           H
ATOM    120  CG  ARG A 591      33.160  37.590  28.880  1.00  0.00           C
ATOM    121  HG1 ARG A 591      32.300  37.020  28.460  1.00  0.00           H
ATOM    122  HG2 ARG A 591      33.910  37.720  28.080  1.00  0.00           H
ATOM    123  CD  ARG A 591      32.660  39.030  29.350  1.00  0.00           C
ATOM    124  HD1 ARG A 591      33.520  39.590  29.790  1.00  0.00           H
ATOM    125  HD2 ARG A 591      31.830  39.050  30.090  1.00  0.00           H
ATOM    126  NE  ARG A 591      32.270  39.800  28.190  1.00  0.00           N
ATOM    127  HE  ARG A 591      32.190  39.430  27.260  1.00  0.00           H
ATOM    128  CZ  ARG A 591      31.930  41.050  28.320  1.00  0.00           C
ATOM    129  NH1 ARG A 591      31.870  41.730  29.460  1.00  0.00           N
ATOM    130 HH11 ARG A 591      31.450  42.640  29.420  1.00  0.00           H
ATOM    131 HH12 ARG A 591      32.290  41.330  30.270  1.00  0.00           H
ATOM    132  NH2 ARG A 591      31.390  41.790  27.350  1.00  0.00           N
ATOM    133 HH21 ARG A 591      31.160  41.320  26.490  1.00  0.00           H
ATOM    134 HH22 ARG A 591      31.060  42.720  27.540  1.00  0.00           H
ATOM    135  C   ARG A 591      35.220  34.940  30.610  1.00  0.00           C
ATOM    136  O   ARG A 591      36.120  34.340  29.960  1.00  0.00           O
ATOM    137  N   LYS A 592      35.210  34.940  31.990  1.00  0.00           N
ATOM    138  HN  LYS A 592      34.390  35.130  32.510  1.00  0.00           H
ATOM    139  CA  LYS A 592      36.470  34.560  32.690  1.00  0.00           C
ATOM    140  HA  LYS A 592      37.310  34.740  32.050  1.00  0.00           H
ATOM    141  CB  LYS A 592      36.680  35.570  33.890  1.00  0.00           C
ATOM    142  HB1 LYS A 592      37.570  35.260  34.470  1.00  0.00           H
ATOM    143  HB2 LYS A 592      35.770  35.550  34.520  1.00  0.00           H
ATOM    144  CG  LYS A 592      36.760  37.070  33.530  1.00  0.00           C
ATOM    145  HG1 LYS A 592      36.630  37.670  34.450  1.00  0.00           H
ATOM    146  HG2 LYS A 592      35.930  37.180  32.800  1.00  0.00           H
ATOM    147  CD  LYS A 592      37.960  37.560  32.670  1.00  0.00           C
ATOM    148  HD1 LYS A 592      37.880  38.660  32.560  1.00  0.00           H
ATOM    149  HD2 LYS A 592      37.940  37.070  31.670  1.00  0.00           H
ATOM    150  CE  LYS A 592      39.380  37.210  33.240  1.00  0.00           C
ATOM    151  HE1 LYS A 592      39.560  36.110  33.160  1.00  0.00           H
ATOM    152  HE2 LYS A 592      39.610  37.460  34.300  1.00  0.00           H
ATOM    153  NZ  LYS A 592      40.400  37.840  32.410  1.00  0.00           N
ATOM    154  HZ1 LYS A 592      40.410  38.850  32.670  1.00  0.00           H
ATOM    155  HZ2 LYS A 592      40.150  37.820  31.400  1.00  0.00           H
ATOM    156  HZ3 LYS A 592      41.350  37.430  32.450  1.00  0.00           H
ATOM    157  C   LYS A 592      36.630  33.120  33.110  1.00  0.00           C
ATOM    158  O   LYS A 592      37.680  32.570  33.140  1.00  0.00           O
ATOM    159  N   ALA A 593      35.480  32.450  33.480  1.00  0.00           N
ATOM    160  HN  ALA A 593      34.620  32.930  33.310  1.00  0.00           H
ATOM    161  CA  ALA A 593      35.410  31.100  34.000  1.00  0.00           C
ATOM    162  HA  ALA A 593      36.110  31.120  34.800  1.00  0.00           H
ATOM    163  CB  ALA A 593      34.080  30.780  34.660  1.00  0.00           C
ATOM    164  HB1 ALA A 593      33.930  31.530  35.460  1.00  0.00           H
ATOM    165  HB2 ALA A 593      34.130  29.830  35.230  1.00  0.00           H
ATOM    166  HB3 ALA A 593      33.230  30.910  33.960  1.00  0.00           H
ATOM    167  C   ALA A 593      35.930  29.960  32.960  1.00  0.00           C
ATOM    168  O   ALA A 593      36.580  28.990  33.450  1.00  0.00           O
ATOM    169  N   PRO A 594      35.760  29.900  31.590  1.00  0.00           N
ATOM    170  CD  PRO A 594      34.540  30.520  31.010  1.00  0.00           C
ATOM    171  HD1 PRO A 594      34.710  31.600  30.780  1.00  0.00           H
ATOM    172  HD2 PRO A 594      33.680  30.440  31.700  1.00  0.00           H
ATOM    173  CA  PRO A 594      36.380  28.930  30.700  1.00  0.00           C
ATOM    174  HA  PRO A 594      36.130  27.960  31.110  1.00  0.00           H
ATOM    175  CB  PRO A 594      35.650  29.290  29.360  1.00  0.00           C
ATOM    176  HB1 PRO A 594      35.590  28.450  28.640  1.00  0.00           H
ATOM    177  HB2 PRO A 594      36.220  30.020  28.750  1.00  0.00           H
ATOM    178  CG  PRO A 594      34.260  29.830  29.680  1.00  0.00           C
ATOM    179  HG1 PRO A 594      33.900  30.570  28.940  1.00  0.00           H
ATOM    180  HG2 PRO A 594      33.570  28.950  29.750  1.00  0.00           H
ATOM    181  C   PRO A 594      37.880  29.050  30.570  1.00  0.00           C
ATOM    182  O   PRO A 594      38.480  28.260  29.880  1.00  0.00           O
ATOM    183  N   PHE A 595      38.550  30.020  31.230  1.00  0.00           N
ATOM    184  HN  PHE A 595      37.980  30.750  31.630  1.00  0.00           H
ATOM    185  CA  PHE A 595      39.930  30.140  31.480  1.00  0.00           C
ATOM    186  HA  PHE A 595      40.490  29.590  30.740  1.00  0.00           H
ATOM    187  CB  PHE A 595      40.330  31.640  31.450  1.00  0.00           C
ATOM    188  HB1 PHE A 595      41.430  31.720  31.580  1.00  0.00           H
ATOM    189  HB2 PHE A 595      39.850  32.230  32.270  1.00  0.00           H
ATOM    190  CG  PHE A 595      40.070  32.320  30.100  1.00  0.00           C
ATOM    191  CD1 PHE A 595      39.770  33.680  30.100  1.00  0.00           C
ATOM    192  HD1 PHE A 595      39.760  34.220  31.030  1.00  0.00           H
ATOM    193  CE1 PHE A 595      39.530  34.430  28.910  1.00  0.00           C
ATOM    194  HE1 PHE A 595      39.260  35.480  28.940  1.00  0.00           H
ATOM    195  CZ  PHE A 595      39.650  33.750  27.700  1.00  0.00           C
ATOM    196  HZ  PHE A 595      39.520  34.200  26.710  1.00  0.00           H
ATOM    197  CD2 PHE A 595      40.200  31.680  28.860  1.00  0.00           C
ATOM    198  HD2 PHE A 595      40.590  30.670  28.840  1.00  0.00           H
ATOM    199  CE2 PHE A 595      40.070  32.420  27.700  1.00  0.00           C
ATOM    200  HE2 PHE A 595      40.350  32.000  26.750  1.00  0.00           H
ATOM    201  C   PHE A 595      40.430  29.670  32.840  1.00  0.00           C
ATOM    202  O   PHE A 595      41.610  29.420  33.060  1.00  0.00           O
ATOM    203  N   PHE A 596      39.560  29.440  33.880  1.00  0.00           N
ATOM    204  HN  PHE A 596      38.600  29.720  33.890  1.00  0.00           H
ATOM    205  CA  PHE A 596      40.040  29.150  35.250  1.00  0.00           C
ATOM    206  HA  PHE A 596      40.560  30.040  35.560  1.00  0.00           H
ATOM    207  CB  PHE A 596      38.860  28.830  36.160  1.00  0.00           C
ATOM    208  HB1 PHE A 596      39.270  28.360  37.090  1.00  0.00           H
ATOM    209  HB2 PHE A 596      38.150  28.190  35.600  1.00  0.00           H
ATOM    210  CG  PHE A 596      37.960  29.960  36.570  1.00  0.00           C
ATOM    211  CD1 PHE A 596      36.840  29.620  37.430  1.00  0.00           C
ATOM    212  HD1 PHE A 596      36.750  28.560  37.610  1.00  0.00           H
ATOM    213  CE1 PHE A 596      35.970  30.590  37.930  1.00  0.00           C
ATOM    214  HE1 PHE A 596      35.170  30.260  38.570  1.00  0.00           H
ATOM    215  CZ  PHE A 596      36.100  31.890  37.490  1.00  0.00           C
ATOM    216  HZ  PHE A 596      35.430  32.630  37.910  1.00  0.00           H
ATOM    217  CD2 PHE A 596      38.080  31.260  36.140  1.00  0.00           C
ATOM    218  HD2 PHE A 596      38.920  31.590  35.560  1.00  0.00           H
ATOM    219  CE2 PHE A 596      37.140  32.200  36.610  1.00  0.00           C
ATOM    220  HE2 PHE A 596      37.130  33.240  36.320  1.00  0.00           H
ATOM    221  C   PHE A 596      41.040  28.010  35.370  1.00  0.00           C
ATOM    222  O   PHE A 596      42.160  28.280  35.930  1.00  0.00           O
ATOM    223  N   LEU A 597      40.580  26.820  34.900  1.00  0.00           N
ATOM    224  HN  LEU A 597      39.700  26.870  34.450  1.00  0.00           H
ATOM    225  CA  LEU A 597      41.410  25.670  34.940  1.00  0.00           C
ATOM    226  HA  LEU A 597      41.790  25.460  35.930  1.00  0.00           H
ATOM    227  CB  LEU A 597      40.580  24.410  34.460  1.00  0.00           C
ATOM    228  HB1 LEU A 597      41.390  23.680  34.260  1.00  0.00           H
ATOM    229  HB2 LEU A 597      40.090  24.490  33.470  1.00  0.00           H
ATOM    230  CG  LEU A 597      39.640  23.870  35.540  1.00  0.00           C
ATOM    231  HG  LEU A 597      38.930  24.700  35.760  1.00  0.00           H
ATOM    232  CD1 LEU A 597      38.790  22.700  35.060  1.00  0.00           C
ATOM    233 HD11 LEU A 597      39.460  21.880  34.740  1.00  0.00           H
ATOM    234 HD12 LEU A 597      38.220  22.960  34.150  1.00  0.00           H
ATOM    235 HD13 LEU A 597      37.960  22.420  35.730  1.00  0.00           H
ATOM    236  CD2 LEU A 597      40.490  23.470  36.720  1.00  0.00           C
ATOM    237 HD21 LEU A 597      39.920  22.940  37.520  1.00  0.00           H
ATOM    238 HD22 LEU A 597      40.900  24.330  37.270  1.00  0.00           H
ATOM    239 HD23 LEU A 597      41.340  22.800  36.470  1.00  0.00           H
ATOM    240  C   LEU A 597      42.620  25.790  34.010  1.00  0.00           C
ATOM    241  O   LEU A 597      43.670  25.290  34.350  1.00  0.00           O
ATOM    242  N   SER A 598      42.570  26.550  32.930  1.00  0.00           N
ATOM    243  HN  SER A 598      41.700  26.920  32.600  1.00  0.00           H
ATOM    244  CA  SER A 598      43.710  26.980  32.100  1.00  0.00           C
ATOM    245  HA  SER A 598      44.180  26.040  31.840  1.00  0.00           H
ATOM    246  CB  SER A 598      43.220  27.610  30.750  1.00  0.00           C
ATOM    247  HB1 SER A 598      43.970  28.240  30.250  1.00  0.00           H
ATOM    248  HB2 SER A 598      42.400  28.320  30.980  1.00  0.00           H
ATOM    249  OG  SER A 598      42.840  26.560  29.850  1.00  0.00           O
ATOM    250  HG1 SER A 598      41.960  26.290  30.140  1.00  0.00           H
ATOM    251  C   SER A 598      44.780  27.830  32.790  1.00  0.00           C
ATOM    252  O   SER A 598      45.990  27.530  32.630  1.00  0.00           O
ATOM    253  N   ASP A 599      44.360  28.840  33.580  1.00  0.00           N
ATOM    254  HN  ASP A 599      43.390  29.040  33.630  1.00  0.00           H
ATOM    255  CA  ASP A 599      45.220  29.640  34.370  1.00  0.00           C
ATOM    256  HA  ASP A 599      46.100  29.870  33.780  1.00  0.00           H
ATOM    257  CB  ASP A 599      44.470  30.880  34.810  1.00  0.00           C
ATOM    258  HB1 ASP A 599      45.150  31.520  35.390  1.00  0.00           H
ATOM    259  HB2 ASP A 599      43.540  30.810  35.430  1.00  0.00           H
ATOM    260  CG  ASP A 599      44.160  31.650  33.580  1.00  0.00           C
ATOM    261  OD1 ASP A 599      44.900  31.690  32.540  1.00  0.00           O
ATOM    262  OD2 ASP A 599      43.160  32.360  33.680  1.00  0.00           O
ATOM    263  C   ASP A 599      45.860  28.860  35.540  1.00  0.00           C
ATOM    264  O   ASP A 599      47.000  29.120  35.920  1.00  0.00           O
ATOM    265  N   PHE A 600      45.190  27.770  36.010  1.00  0.00           N
ATOM    266  HN  PHE A 600      44.240  27.750  35.730  1.00  0.00           H
ATOM    267  CA  PHE A 600      45.700  26.940  37.120  1.00  0.00           C
ATOM    268  HA  PHE A 600      46.080  27.660  37.830  1.00  0.00           H
ATOM    269  CB  PHE A 600      44.510  26.060  37.660  1.00  0.00           C
ATOM    270  HB1 PHE A 600      43.830  25.770  36.820  1.00  0.00           H
ATOM    271  HB2 PHE A 600      43.900  26.790  38.240  1.00  0.00           H
ATOM    272  CG  PHE A 600      44.770  24.930  38.560  1.00  0.00           C
ATOM    273  CD1 PHE A 600      44.820  25.210  39.960  1.00  0.00           C
ATOM    274  HD1 PHE A 600      44.660  26.170  40.450  1.00  0.00           H
ATOM    275  CE1 PHE A 600      45.350  24.160  40.720  1.00  0.00           C
ATOM    276  HE1 PHE A 600      45.300  24.240  41.800  1.00  0.00           H
ATOM    277  CZ  PHE A 600      45.780  22.910  40.230  1.00  0.00           C
ATOM    278  HZ  PHE A 600      46.160  22.140  40.880  1.00  0.00           H
ATOM    279  CD2 PHE A 600      45.070  23.650  38.040  1.00  0.00           C
ATOM    280  HD2 PHE A 600      45.040  23.550  36.970  1.00  0.00           H
ATOM    281  CE2 PHE A 600      45.610  22.680  38.860  1.00  0.00           C
ATOM    282  HE2 PHE A 600      45.890  21.710  38.460  1.00  0.00           H
ATOM    283  C   PHE A 600      46.880  26.110  36.700  1.00  0.00           C
ATOM    284  O   PHE A 600      47.640  25.750  37.560  1.00  0.00           O
ATOM    285  N   LYS A 601      47.130  26.010  35.370  1.00  0.00           N
ATOM    286  HN  LYS A 601      46.460  26.190  34.660  1.00  0.00           H
ATOM    287  CA  LYS A 601      48.290  25.370  34.940  1.00  0.00           C
ATOM    288  HA  LYS A 601      48.740  24.800  35.740  1.00  0.00           H
ATOM    289  CB  LYS A 601      47.940  24.230  33.840  1.00  0.00           C
ATOM    290  HB1 LYS A 601      47.400  23.400  34.360  1.00  0.00           H
ATOM    291  HB2 LYS A 601      48.830  23.760  33.370  1.00  0.00           H
ATOM    292  CG  LYS A 601      47.060  24.790  32.710  1.00  0.00           C
ATOM    293  HG1 LYS A 601      47.470  25.780  32.450  1.00  0.00           H
ATOM    294  HG2 LYS A 601      46.030  25.070  33.000  1.00  0.00           H
ATOM    295  CD  LYS A 601      46.840  23.940  31.500  1.00  0.00           C
ATOM    296  HD1 LYS A 601      46.100  23.210  31.890  1.00  0.00           H
ATOM    297  HD2 LYS A 601      47.750  23.330  31.360  1.00  0.00           H
ATOM    298  CE  LYS A 601      46.240  24.560  30.280  1.00  0.00           C
ATOM    299  HE1 LYS A 601      45.520  25.350  30.580  1.00  0.00           H
ATOM    300  HE2 LYS A 601      45.680  23.880  29.610  1.00  0.00           H
ATOM    301  NZ  LYS A 601      47.340  25.100  29.500  1.00  0.00           N
ATOM    302  HZ1 LYS A 601      47.430  25.030  28.470  1.00  0.00           H
ATOM    303  HZ2 LYS A 601      48.240  24.740  29.860  1.00  0.00           H
ATOM    304  HZ3 LYS A 601      47.540  26.080  29.790  1.00  0.00           H
ATOM    305  C   LYS A 601      49.390  26.290  34.370  1.00  0.00           C
ATOM    306  O   LYS A 601      50.470  25.820  34.130  1.00  0.00           O
ATOM    307  N   ASP A 602      49.090  27.630  34.340  1.00  0.00           N
ATOM    308  HN  ASP A 602      48.160  27.930  34.550  1.00  0.00           H
ATOM    309  CA  ASP A 602      50.250  28.580  34.170  1.00  0.00           C
ATOM    310  HA  ASP A 602      50.950  28.230  33.420  1.00  0.00           H
ATOM    311  CB  ASP A 602      49.720  29.930  33.680  1.00  0.00           C
ATOM    312  HB1 ASP A 602      50.550  30.670  33.710  1.00  0.00           H
ATOM    313  HB2 ASP A 602      48.900  30.310  34.310  1.00  0.00           H
ATOM    314  CG  ASP A 602      49.310  29.840  32.260  1.00  0.00           C
ATOM    315  OD1 ASP A 602      49.630  28.840  31.550  1.00  0.00           O
ATOM    316  OD2 ASP A 602      48.780  30.860  31.710  1.00  0.00           O
ATOM    317  C   ASP A 602      51.030  28.800  35.450  1.00  0.00           C
ATOM    318  O   ASP A 602      52.100  29.370  35.470  1.00  0.00           O
ATOM    319  N   ALA A 603      50.460  28.360  36.630  1.00  0.00           N
ATOM    320  HN  ALA A 603      49.500  28.080  36.570  1.00  0.00           H
ATOM    321  CA  ALA A 603      51.050  28.430  37.990  1.00  0.00           C
ATOM    322  HA  ALA A 603      51.380  29.450  38.090  1.00  0.00           H
ATOM    323  CB  ALA A 603      50.070  28.010  39.020  1.00  0.00           C
ATOM    324  HB1 ALA A 603      49.820  26.940  39.020  1.00  0.00           H
ATOM    325  HB2 ALA A 603      49.110  28.560  38.960  1.00  0.00           H
ATOM    326  HB3 ALA A 603      50.570  28.150  40.000  1.00  0.00           H
ATOM    327  C   ALA A 603      52.340  27.670  38.110  1.00  0.00           C
ATOM    328  O   ALA A 603      53.230  28.020  38.910  1.00  0.00           O
ATOM    329  N   LEU A 604      52.390  26.510  37.440  1.00  0.00           N
ATOM    330  HN  LEU A 604      51.650  26.290  36.810  1.00  0.00           H
ATOM    331  CA  LEU A 604      53.400  25.480  37.550  1.00  0.00           C
ATOM    332  HA  LEU A 604      53.360  25.220  38.590  1.00  0.00           H
ATOM    333  CB  LEU A 604      53.080  24.070  36.970  1.00  0.00           C
ATOM    334  HB1 LEU A 604      53.790  23.280  37.280  1.00  0.00           H
ATOM    335  HB2 LEU A 604      53.180  24.230  35.870  1.00  0.00           H
ATOM    336  CG  LEU A 604      51.620  23.570  37.240  1.00  0.00           C
ATOM    337  HG  LEU A 604      50.960  24.390  36.860  1.00  0.00           H
ATOM    338  CD1 LEU A 604      51.250  22.250  36.510  1.00  0.00           C
ATOM    339 HD11 LEU A 604      51.220  22.430  35.410  1.00  0.00           H
ATOM    340 HD12 LEU A 604      50.190  22.010  36.730  1.00  0.00           H
ATOM    341 HD13 LEU A 604      51.850  21.340  36.760  1.00  0.00           H
ATOM    342  CD2 LEU A 604      51.390  23.420  38.740  1.00  0.00           C
ATOM    343 HD21 LEU A 604      51.910  22.520  39.140  1.00  0.00           H
ATOM    344 HD22 LEU A 604      50.340  23.320  39.070  1.00  0.00           H
ATOM    345 HD23 LEU A 604      51.870  24.240  39.310  1.00  0.00           H
ATOM    346  C   LEU A 604      54.840  25.900  37.180  1.00  0.00           C
ATOM    347  O   LEU A 604      55.800  25.680  38.010  1.00  0.00           O
ATOM    348  N   SER A 605      55.050  26.560  36.040  1.00  0.00           N
ATOM    349  HN  SER A 605      54.300  26.830  35.440  1.00  0.00           H
ATOM    350  CA  SER A 605      56.330  27.110  35.570  1.00  0.00           C
ATOM    351  HA  SER A 605      57.240  26.820  36.060  1.00  0.00           H
ATOM    352  CB  SER A 605      56.610  27.040  34.060  1.00  0.00           C
ATOM    353  HB1 SER A 605      56.780  25.970  33.840  1.00  0.00           H
ATOM    354  HB2 SER A 605      57.500  27.630  33.780  1.00  0.00           H
ATOM    355  OG  SER A 605      55.500  27.430  33.270  1.00  0.00           O
ATOM    356  HG1 SER A 605      54.870  26.700  33.260  1.00  0.00           H
ATOM    357  C   SER A 605      56.260  28.490  35.960  1.00  0.00           C
ATOM    358  O   SER A 605      56.680  29.430  35.270  1.00  0.00           O
ATOM    359  N   LEU A 606      55.850  28.810  37.220  1.00  0.00           N
ATOM    360  HN  LEU A 606      55.420  28.120  37.800  1.00  0.00           H
ATOM    361  CA  LEU A 606      55.810  30.160  37.620  1.00  0.00           C
ATOM    362  HA  LEU A 606      56.580  30.770  37.190  1.00  0.00           H
ATOM    363  CB  LEU A 606      54.400  30.910  37.330  1.00  0.00           C
ATOM    364  HB1 LEU A 606      53.550  30.420  37.860  1.00  0.00           H
ATOM    365  HB2 LEU A 606      54.160  30.890  36.240  1.00  0.00           H
ATOM    366  CG  LEU A 606      54.230  32.370  37.780  1.00  0.00           C
ATOM    367  HG  LEU A 606      54.350  32.340  38.880  1.00  0.00           H
ATOM    368  CD1 LEU A 606      55.240  33.330  37.170  1.00  0.00           C
ATOM    369 HD11 LEU A 606      56.280  32.940  37.150  1.00  0.00           H
ATOM    370 HD12 LEU A 606      55.170  34.400  37.460  1.00  0.00           H
ATOM    371 HD13 LEU A 606      55.030  33.330  36.070  1.00  0.00           H
ATOM    372  CD2 LEU A 606      52.780  32.830  37.440  1.00  0.00           C
ATOM    373 HD21 LEU A 606      52.570  33.840  37.860  1.00  0.00           H
ATOM    374 HD22 LEU A 606      52.150  32.110  37.990  1.00  0.00           H
ATOM    375 HD23 LEU A 606      52.580  32.750  36.340  1.00  0.00           H
ATOM    376  C   LEU A 606      56.180  30.260  39.060  1.00  0.00           C
ATOM    377  O   LEU A 606      55.800  29.430  39.840  1.00  0.00           O
ATOM    378  N   GLN A 607      56.960  31.330  39.440  1.00  0.00           N
ATOM    379  HN  GLN A 607      57.250  32.030  38.790  1.00  0.00           H
ATOM    380  CA  GLN A 607      57.580  31.420  40.760  1.00  0.00           C
ATOM    381  HA  GLN A 607      57.970  30.430  41.030  1.00  0.00           H
ATOM    382  CB  GLN A 607      58.890  32.240  40.770  1.00  0.00           C
ATOM    383  HB1 GLN A 607      59.680  31.730  40.180  1.00  0.00           H
ATOM    384  HB2 GLN A 607      59.330  32.090  41.780  1.00  0.00           H
ATOM    385  CG  GLN A 607      58.680  33.690  40.430  1.00  0.00           C
ATOM    386  HG1 GLN A 607      59.600  34.190  40.760  1.00  0.00           H
ATOM    387  HG2 GLN A 607      57.750  34.010  40.950  1.00  0.00           H
ATOM    388  CD  GLN A 607      58.470  33.990  38.920  1.00  0.00           C
ATOM    389  OE1 GLN A 607      58.520  33.120  38.030  1.00  0.00           O
ATOM    390  NE2 GLN A 607      58.220  35.290  38.700  1.00  0.00           N
ATOM    391 HE21 GLN A 607      58.350  35.590  37.760  1.00  0.00           H
ATOM    392 HE22 GLN A 607      58.380  35.910  39.470  1.00  0.00           H
ATOM    393  C   GLN A 607      56.550  31.860  41.890  1.00  0.00           C
ATOM    394  O   GLN A 607      56.730  32.830  42.690  1.00  0.00           O
ATOM    395  N   CYS A 608      55.440  31.090  41.980  1.00  0.00           N
ATOM    396  HN  CYS A 608      55.370  30.310  41.380  1.00  0.00           H
ATOM    397  CA  CYS A 608      54.340  31.260  42.950  1.00  0.00           C
ATOM    398  HA  CYS A 608      54.080  32.300  42.980  1.00  0.00           H
ATOM    399  CB  CYS A 608      53.120  30.430  42.520  1.00  0.00           C
ATOM    400  HB1 CYS A 608      52.360  30.340  43.330  1.00  0.00           H
ATOM    401  HB2 CYS A 608      53.300  29.330  42.390  1.00  0.00           H
ATOM    402  SG  CYS A 608      52.490  30.870  40.860  1.00  0.00           S
ATOM    403  HG1 CYS A 608      53.200  30.090  40.050  1.00  0.00           H
ATOM    404  C   CYS A 608      54.740  30.930  44.350  1.00  0.00           C
ATOM    405  O   CYS A 608      54.430  31.810  45.160  1.00  0.00           O
ATOM    406  N   LEU A 609      55.440  29.790  44.610  1.00  0.00           N
ATOM    407  HN  LEU A 609      55.840  29.240  43.880  1.00  0.00           H
ATOM    408  CA  LEU A 609      55.930  29.470  45.910  1.00  0.00           C
ATOM    409  HA  LEU A 609      55.130  29.410  46.630  1.00  0.00           H
ATOM    410  CB  LEU A 609      56.740  28.090  45.850  1.00  0.00           C
ATOM    411  HB1 LEU A 609      57.450  28.150  45.000  1.00  0.00           H
ATOM    412  HB2 LEU A 609      56.120  27.240  45.530  1.00  0.00           H
ATOM    413  CG  LEU A 609      57.370  27.730  47.270  1.00  0.00           C
ATOM    414  HG  LEU A 609      58.130  28.520  47.460  1.00  0.00           H
ATOM    415  CD1 LEU A 609      56.350  27.530  48.340  1.00  0.00           C
ATOM    416 HD11 LEU A 609      55.620  26.770  47.980  1.00  0.00           H
ATOM    417 HD12 LEU A 609      55.770  28.440  48.610  1.00  0.00           H
ATOM    418 HD13 LEU A 609      56.720  27.200  49.340  1.00  0.00           H
ATOM    419  CD2 LEU A 609      58.230  26.480  47.120  1.00  0.00           C
ATOM    420 HD21 LEU A 609      57.570  25.590  46.990  1.00  0.00           H
ATOM    421 HD22 LEU A 609      58.800  26.260  48.030  1.00  0.00           H
ATOM    422 HD23 LEU A 609      58.850  26.600  46.190  1.00  0.00           H
ATOM    423  C   LEU A 609      56.790  30.600  46.540  1.00  0.00           C
ATOM    424  O   LEU A 609      56.490  30.990  47.680  1.00  0.00           O
ATOM    425  N   ALA A 610      57.790  31.250  45.850  1.00  0.00           N
ATOM    426  HN  ALA A 610      57.980  30.880  44.940  1.00  0.00           H
ATOM    427  CA  ALA A 610      58.440  32.410  46.410  1.00  0.00           C
ATOM    428  HA  ALA A 610      58.880  32.190  47.370  1.00  0.00           H
ATOM    429  CB  ALA A 610      59.570  32.770  45.530  1.00  0.00           C
ATOM    430  HB1 ALA A 610      59.240  33.340  44.640  1.00  0.00           H
ATOM    431  HB2 ALA A 610      60.200  31.920  45.190  1.00  0.00           H
ATOM    432  HB3 ALA A 610      60.270  33.410  46.110  1.00  0.00           H
ATOM    433  C   ALA A 610      57.570  33.680  46.660  1.00  0.00           C
ATOM    434  O   ALA A 610      57.670  34.380  47.710  1.00  0.00           O
ATOM    435  N   SER A 611      56.550  33.870  45.810  1.00  0.00           N
ATOM    436  HN  SER A 611      56.450  33.300  45.000  1.00  0.00           H
ATOM    437  CA  SER A 611      55.500  34.900  45.950  1.00  0.00           C
ATOM    438  HA  SER A 611      56.060  35.820  46.000  1.00  0.00           H
ATOM    439  CB  SER A 611      54.620  35.140  44.730  1.00  0.00           C
ATOM    440  HB1 SER A 611      54.070  36.110  44.870  1.00  0.00           H
ATOM    441  HB2 SER A 611      53.820  34.370  44.660  1.00  0.00           H
ATOM    442  OG  SER A 611      55.390  35.490  43.570  1.00  0.00           O
ATOM    443  HG1 SER A 611      55.780  34.680  43.240  1.00  0.00           H
ATOM    444  C   SER A 611      54.710  34.760  47.220  1.00  0.00           C
ATOM    445  O   SER A 611      54.470  35.720  47.990  1.00  0.00           O
ATOM    446  N   ILE A 612      54.290  33.570  47.610  1.00  0.00           N
ATOM    447  HN  ILE A 612      54.480  32.830  46.950  1.00  0.00           H
ATOM    448  CA  ILE A 612      53.410  33.220  48.690  1.00  0.00           C
ATOM    449  HA  ILE A 612      52.480  33.760  48.600  1.00  0.00           H
ATOM    450  CB  ILE A 612      52.950  31.800  48.560  1.00  0.00           C
ATOM    451  HB  ILE A 612      53.800  31.080  48.440  1.00  0.00           H
ATOM    452  CG2 ILE A 612      52.140  31.360  49.850  1.00  0.00           C
ATOM    453 HG21 ILE A 612      52.640  31.530  50.820  1.00  0.00           H
ATOM    454 HG22 ILE A 612      52.160  30.250  49.930  1.00  0.00           H
ATOM    455 HG23 ILE A 612      51.090  31.740  49.940  1.00  0.00           H
ATOM    456  CG1 ILE A 612      52.020  31.710  47.300  1.00  0.00           C
ATOM    457 HG11 ILE A 612      52.340  32.370  46.470  1.00  0.00           H
ATOM    458 HG12 ILE A 612      51.020  32.050  47.650  1.00  0.00           H
ATOM    459  CD  ILE A 612      51.970  30.310  46.780  1.00  0.00           C
ATOM    460  HD1 ILE A 612      51.160  30.080  46.060  1.00  0.00           H
ATOM    461  HD2 ILE A 612      51.900  29.520  47.560  1.00  0.00           H
ATOM    462  HD3 ILE A 612      52.900  30.040  46.230  1.00  0.00           H
ATOM    463  C   ILE A 612      53.960  33.560  50.060  1.00  0.00           C
ATOM    464  O   ILE A 612      53.410  34.180  50.950  1.00  0.00           O
ATOM    465  N   LEU A 613      55.250  33.240  50.260  1.00  0.00           N
ATOM    466  HN  LEU A 613      55.760  32.790  49.540  1.00  0.00           H
ATOM    467  CA  LEU A 613      55.980  33.540  51.440  1.00  0.00           C
ATOM    468  HA  LEU A 613      55.380  33.100  52.220  1.00  0.00           H
ATOM    469  CB  LEU A 613      57.380  32.880  51.250  1.00  0.00           C
ATOM    470  HB1 LEU A 613      57.940  32.880  52.220  1.00  0.00           H
ATOM    471  HB2 LEU A 613      57.970  33.410  50.470  1.00  0.00           H
ATOM    472  CG  LEU A 613      57.390  31.360  50.910  1.00  0.00           C
ATOM    473  HG  LEU A 613      56.790  31.270  49.990  1.00  0.00           H
ATOM    474  CD1 LEU A 613      58.780  30.920  50.450  1.00  0.00           C
ATOM    475 HD11 LEU A 613      58.600  29.920  49.990  1.00  0.00           H
ATOM    476 HD12 LEU A 613      59.580  30.920  51.210  1.00  0.00           H
ATOM    477 HD13 LEU A 613      59.080  31.550  49.590  1.00  0.00           H
ATOM    478  CD2 LEU A 613      56.840  30.520  52.040  1.00  0.00           C
ATOM    479 HD21 LEU A 613      56.730  29.450  51.780  1.00  0.00           H
ATOM    480 HD22 LEU A 613      55.860  30.870  52.430  1.00  0.00           H
ATOM    481 HD23 LEU A 613      57.610  30.480  52.840  1.00  0.00           H
ATOM    482  C   LEU A 613      56.230  34.990  51.810  1.00  0.00           C
ATOM    483  O   LEU A 613      56.020  35.480  52.950  1.00  0.00           O
ATOM    484  N   PHE A 614      56.620  35.780  50.740  1.00  0.00           N
ATOM    485  HN  PHE A 614      56.820  35.360  49.850  1.00  0.00           H
ATOM    486  CA  PHE A 614      56.660  37.280  50.650  1.00  0.00           C
ATOM    487  HA  PHE A 614      57.350  37.450  51.460  1.00  0.00           H
ATOM    488  CB  PHE A 614      57.190  37.730  49.210  1.00  0.00           C
ATOM    489  HB1 PHE A 614      56.680  37.080  48.470  1.00  0.00           H
ATOM    490  HB2 PHE A 614      58.250  37.380  49.130  1.00  0.00           H
ATOM    491  CG  PHE A 614      57.070  39.210  48.770  1.00  0.00           C
ATOM    492  CD1 PHE A 614      57.050  40.300  49.730  1.00  0.00           C
ATOM    493  HD1 PHE A 614      57.190  40.110  50.780  1.00  0.00           H
ATOM    494  CE1 PHE A 614      57.100  41.620  49.220  1.00  0.00           C
ATOM    495  HE1 PHE A 614      57.360  42.500  49.770  1.00  0.00           H
ATOM    496  CZ  PHE A 614      57.010  41.830  47.880  1.00  0.00           C
ATOM    497  HZ  PHE A 614      56.920  42.850  47.530  1.00  0.00           H
ATOM    498  CD2 PHE A 614      57.060  39.450  47.380  1.00  0.00           C
ATOM    499  HD2 PHE A 614      57.020  38.570  46.760  1.00  0.00           H
ATOM    500  CE2 PHE A 614      56.950  40.780  46.970  1.00  0.00           C
ATOM    501  HE2 PHE A 614      56.760  40.960  45.920  1.00  0.00           H
ATOM    502  C   PHE A 614      55.300  37.920  50.940  1.00  0.00           C
ATOM    503  O   PHE A 614      55.270  38.860  51.740  1.00  0.00           O
ATOM    504  N   LEU A 615      54.200  37.560  50.250  1.00  0.00           N
ATOM    505  HN  LEU A 615      54.200  36.910  49.480  1.00  0.00           H
ATOM    506  CA  LEU A 615      52.870  38.160  50.390  1.00  0.00           C
ATOM    507  HA  LEU A 615      53.100  39.210  50.480  1.00  0.00           H
ATOM    508  CB  LEU A 615      52.120  38.080  49.050  1.00  0.00           C
ATOM    509  HB1 LEU A 615      51.120  38.550  49.160  1.00  0.00           H
ATOM    510  HB2 LEU A 615      51.960  37.000  48.850  1.00  0.00           H
ATOM    511  CG  LEU A 615      52.790  38.640  47.820  1.00  0.00           C
ATOM    512  HG  LEU A 615      53.900  38.520  47.720  1.00  0.00           H
ATOM    513  CD1 LEU A 615      52.220  37.840  46.700  1.00  0.00           C
ATOM    514 HD11 LEU A 615      52.620  38.180  45.720  1.00  0.00           H
ATOM    515 HD12 LEU A 615      51.120  37.900  46.830  1.00  0.00           H
ATOM    516 HD13 LEU A 615      52.410  36.740  46.710  1.00  0.00           H
ATOM    517  CD2 LEU A 615      52.650  40.220  47.700  1.00  0.00           C
ATOM    518 HD21 LEU A 615      53.200  40.710  48.540  1.00  0.00           H
ATOM    519 HD22 LEU A 615      51.640  40.670  47.550  1.00  0.00           H
ATOM    520 HD23 LEU A 615      53.340  40.520  46.880  1.00  0.00           H
ATOM    521  C   LEU A 615      52.120  37.680  51.610  1.00  0.00           C
ATOM    522  O   LEU A 615      51.330  38.410  52.170  1.00  0.00           O
ATOM    523  N   TYR A 616      52.190  36.330  52.020  1.00  0.00           N
ATOM    524  HN  TYR A 616      52.730  35.660  51.510  1.00  0.00           H
ATOM    525  CA  TYR A 616      51.580  35.860  53.270  1.00  0.00           C
ATOM    526  HA  TYR A 616      50.520  36.000  53.130  1.00  0.00           H
ATOM    527  CB  TYR A 616      51.860  34.360  53.440  1.00  0.00           C
ATOM    528  HB1 TYR A 616      52.930  34.130  53.290  1.00  0.00           H
ATOM    529  HB2 TYR A 616      51.330  33.770  52.650  1.00  0.00           H
ATOM    530  CG  TYR A 616      51.530  33.740  54.790  1.00  0.00           C
ATOM    531  CD1 TYR A 616      50.230  33.700  55.150  1.00  0.00           C
ATOM    532  HD1 TYR A 616      49.340  34.050  54.640  1.00  0.00           H
ATOM    533  CE1 TYR A 616      49.880  33.350  56.520  1.00  0.00           C
ATOM    534  HE1 TYR A 616      48.910  33.410  56.960  1.00  0.00           H
ATOM    535  CZ  TYR A 616      50.920  32.820  57.300  1.00  0.00           C
ATOM    536  OH  TYR A 616      50.600  32.530  58.620  1.00  0.00           O
ATOM    537  HH  TYR A 616      49.680  32.670  58.810  1.00  0.00           H
ATOM    538  CD2 TYR A 616      52.510  33.300  55.650  1.00  0.00           C
ATOM    539  HD2 TYR A 616      53.540  33.210  55.330  1.00  0.00           H
ATOM    540  CE2 TYR A 616      52.230  32.700  56.900  1.00  0.00           C
ATOM    541  HE2 TYR A 616      53.000  32.250  57.520  1.00  0.00           H
ATOM    542  C   TYR A 616      52.060  36.590  54.550  1.00  0.00           C
ATOM    543  O   TYR A 616      51.230  36.850  55.480  1.00  0.00           O
ATOM    544  N   CYS A 617      53.420  36.820  54.650  1.00  0.00           N
ATOM    545  HN  CYS A 617      53.950  36.450  53.880  1.00  0.00           H
ATOM    546  CA  CYS A 617      54.120  37.650  55.620  1.00  0.00           C
ATOM    547  HA  CYS A 617      53.910  37.230  56.600  1.00  0.00           H
ATOM    548  CB  CYS A 617      55.620  37.590  55.350  1.00  0.00           C
ATOM    549  HB1 CYS A 617      55.810  37.990  54.330  1.00  0.00           H
ATOM    550  HB2 CYS A 617      56.040  36.550  55.300  1.00  0.00           H
ATOM    551  SG  CYS A 617      56.800  38.590  56.430  1.00  0.00           S
ATOM    552  HG1 CYS A 617      56.950  37.620  57.320  1.00  0.00           H
ATOM    553  C   CYS A 617      53.680  39.140  55.650  1.00  0.00           C
ATOM    554  O   CYS A 617      53.290  39.730  56.630  1.00  0.00           O
ATOM    555  N   ALA A 618      53.640  39.780  54.420  1.00  0.00           N
ATOM    556  HN  ALA A 618      54.090  39.370  53.630  1.00  0.00           H
ATOM    557  CA  ALA A 618      53.290  41.160  54.240  1.00  0.00           C
ATOM    558  HA  ALA A 618      53.920  41.710  54.910  1.00  0.00           H
ATOM    559  CB  ALA A 618      53.530  41.550  52.770  1.00  0.00           C
ATOM    560  HB1 ALA A 618      53.220  42.590  52.590  1.00  0.00           H
ATOM    561  HB2 ALA A 618      52.980  40.840  52.120  1.00  0.00           H
ATOM    562  HB3 ALA A 618      54.610  41.470  52.490  1.00  0.00           H
ATOM    563  C   ALA A 618      51.910  41.450  54.630  1.00  0.00           C
ATOM    564  O   ALA A 618      51.610  42.480  55.240  1.00  0.00           O
ATOM    565  N   CYS A 619      50.990  40.600  54.200  1.00  0.00           N
ATOM    566  HN  CYS A 619      51.210  39.760  53.720  1.00  0.00           H
ATOM    567  CA  CYS A 619      49.590  40.730  54.500  1.00  0.00           C
ATOM    568  HA  CYS A 619      49.490  41.790  54.310  1.00  0.00           H
ATOM    569  CB  CYS A 619      48.810  39.870  53.480  1.00  0.00           C
ATOM    570  HB1 CYS A 619      49.100  38.840  53.720  1.00  0.00           H
ATOM    571  HB2 CYS A 619      49.120  40.240  52.480  1.00  0.00           H
ATOM    572  SG  CYS A 619      46.990  39.910  53.680  1.00  0.00           S
ATOM    573  HG1 CYS A 619      46.750  41.130  53.230  1.00  0.00           H
ATOM    574  C   CYS A 619      49.250  40.520  55.910  1.00  0.00           C
ATOM    575  O   CYS A 619      48.410  41.190  56.480  1.00  0.00           O
ATOM    576  N   MET A 620      49.800  39.530  56.580  1.00  0.00           N
ATOM    577  HN  MET A 620      50.370  38.810  56.180  1.00  0.00           H
ATOM    578  CA  MET A 620      49.600  39.290  57.960  1.00  0.00           C
ATOM    579  HA  MET A 620      48.590  38.900  57.940  1.00  0.00           H
ATOM    580  CB  MET A 620      50.610  38.210  58.410  1.00  0.00           C
ATOM    581  HB1 MET A 620      51.620  38.550  58.090  1.00  0.00           H
ATOM    582  HB2 MET A 620      50.460  37.330  57.750  1.00  0.00           H
ATOM    583  CG  MET A 620      50.800  37.770  59.860  1.00  0.00           C
ATOM    584  HG1 MET A 620      51.130  38.630  60.480  1.00  0.00           H
ATOM    585  HG2 MET A 620      51.680  37.100  59.960  1.00  0.00           H
ATOM    586  SD  MET A 620      49.400  37.080  60.640  1.00  0.00           S
ATOM    587  CE  MET A 620      49.230  35.570  59.710  1.00  0.00           C
ATOM    588  HE1 MET A 620      48.850  35.820  58.700  1.00  0.00           H
ATOM    589  HE2 MET A 620      48.520  34.910  60.240  1.00  0.00           H
ATOM    590  HE3 MET A 620      50.170  34.980  59.590  1.00  0.00           H
ATOM    591  C   MET A 620      49.610  40.390  59.010  1.00  0.00           C
ATOM    592  O   MET A 620      48.700  40.460  59.840  1.00  0.00           O
ATOM    593  N   SER A 621      50.600  41.180  59.040  1.00  0.00           N
ATOM    594  HN  SER A 621      51.340  41.150  58.370  1.00  0.00           H
ATOM    595  CA  SER A 621      50.750  42.260  60.030  1.00  0.00           C
ATOM    596  HA  SER A 621      50.640  41.890  61.040  1.00  0.00           H
ATOM    597  CB  SER A 621      52.110  42.850  59.850  1.00  0.00           C
ATOM    598  HB1 SER A 621      52.270  43.360  58.870  1.00  0.00           H
ATOM    599  HB2 SER A 621      52.850  42.020  59.900  1.00  0.00           H
ATOM    600  OG  SER A 621      52.410  43.930  60.780  1.00  0.00           O
ATOM    601  HG1 SER A 621      52.790  43.560  61.590  1.00  0.00           H
ATOM    602  C   SER A 621      49.650  43.330  59.980  1.00  0.00           C
ATOM    603  O   SER A 621      49.090  43.650  61.060  1.00  0.00           O
ATOM    604  N   PRO A 622      49.080  43.820  58.910  1.00  0.00           N
ATOM    605  CD  PRO A 622      49.620  43.960  57.480  1.00  0.00           C
ATOM    606  HD1 PRO A 622      50.010  43.020  57.040  1.00  0.00           H
ATOM    607  HD2 PRO A 622      50.260  44.860  57.400  1.00  0.00           H
ATOM    608  CA  PRO A 622      47.930  44.720  59.040  1.00  0.00           C
ATOM    609  HA  PRO A 622      48.190  45.540  59.710  1.00  0.00           H
ATOM    610  CB  PRO A 622      47.750  45.350  57.600  1.00  0.00           C
ATOM    611  HB1 PRO A 622      48.220  46.360  57.580  1.00  0.00           H
ATOM    612  HB2 PRO A 622      46.680  45.570  57.410  1.00  0.00           H
ATOM    613  CG  PRO A 622      48.410  44.390  56.670  1.00  0.00           C
ATOM    614  HG1 PRO A 622      47.840  43.510  56.340  1.00  0.00           H
ATOM    615  HG2 PRO A 622      48.600  44.920  55.720  1.00  0.00           H
ATOM    616  C   PRO A 622      46.670  43.980  59.510  1.00  0.00           C
ATOM    617  O   PRO A 622      46.020  44.520  60.410  1.00  0.00           O
ATOM    618  N   VAL A 623      46.280  42.830  58.970  1.00  0.00           N
ATOM    619  HN  VAL A 623      46.850  42.390  58.270  1.00  0.00           H
ATOM    620  CA  VAL A 623      45.130  42.070  59.420  1.00  0.00           C
ATOM    621  HA  VAL A 623      44.230  42.600  59.120  1.00  0.00           H
ATOM    622  CB  VAL A 623      44.930  40.710  58.650  1.00  0.00           C
ATOM    623  HB  VAL A 623      45.840  40.080  58.810  1.00  0.00           H
ATOM    624  CG1 VAL A 623      43.810  39.990  59.410  1.00  0.00           C
ATOM    625 HG11 VAL A 623      43.410  39.240  58.700  1.00  0.00           H
ATOM    626 HG12 VAL A 623      43.000  40.670  59.710  1.00  0.00           H
ATOM    627 HG13 VAL A 623      44.190  39.420  60.280  1.00  0.00           H
ATOM    628  CG2 VAL A 623      44.620  40.900  57.120  1.00  0.00           C
ATOM    629 HG21 VAL A 623      44.710  39.900  56.660  1.00  0.00           H
ATOM    630 HG22 VAL A 623      45.410  41.530  56.660  1.00  0.00           H
ATOM    631 HG23 VAL A 623      43.630  41.370  56.930  1.00  0.00           H
ATOM    632  C   VAL A 623      45.020  41.900  60.940  1.00  0.00           C
ATOM    633  O   VAL A 623      44.040  42.280  61.590  1.00  0.00           O
ATOM    634  N   ILE A 624      46.120  41.360  61.530  1.00  0.00           N
ATOM    635  HN  ILE A 624      46.980  41.020  61.150  1.00  0.00           H
ATOM    636  CA  ILE A 624      45.990  41.020  62.970  1.00  0.00           C
ATOM    637  HA  ILE A 624      45.010  40.600  63.140  1.00  0.00           H
ATOM    638  CB  ILE A 624      47.000  39.940  63.400  1.00  0.00           C
ATOM    639  HB  ILE A 624      46.810  39.650  64.450  1.00  0.00           H
ATOM    640  CG2 ILE A 624      46.600  38.660  62.590  1.00  0.00           C
ATOM    641 HG21 ILE A 624      45.520  38.500  62.820  1.00  0.00           H
ATOM    642 HG22 ILE A 624      47.230  37.790  62.890  1.00  0.00           H
ATOM    643 HG23 ILE A 624      46.840  38.810  61.520  1.00  0.00           H
ATOM    644  CG1 ILE A 624      48.500  40.370  63.280  1.00  0.00           C
ATOM    645 HG11 ILE A 624      48.590  41.240  62.600  1.00  0.00           H
ATOM    646 HG12 ILE A 624      49.100  39.570  62.790  1.00  0.00           H
ATOM    647  CD  ILE A 624      49.070  40.840  64.630  1.00  0.00           C
ATOM    648  HD1 ILE A 624      48.430  41.670  65.020  1.00  0.00           H
ATOM    649  HD2 ILE A 624      50.080  41.280  64.560  1.00  0.00           H
ATOM    650  HD3 ILE A 624      48.900  40.150  65.480  1.00  0.00           H
ATOM    651  C   ILE A 624      46.000  42.190  63.900  1.00  0.00           C
ATOM    652  O   ILE A 624      45.280  42.110  64.910  1.00  0.00           O
ATOM    653  N   THR A 625      46.740  43.250  63.420  1.00  0.00           N
ATOM    654  HN  THR A 625      47.350  43.040  62.650  1.00  0.00           H
ATOM    655  CA  THR A 625      46.710  44.570  63.950  1.00  0.00           C
ATOM    656  HA  THR A 625      46.990  44.300  64.950  1.00  0.00           H
ATOM    657  CB  THR A 625      47.790  45.470  63.350  1.00  0.00           C
ATOM    658  HB  THR A 625      47.510  45.850  62.350  1.00  0.00           H
ATOM    659  OG1 THR A 625      48.990  44.740  63.340  1.00  0.00           O
ATOM    660  HG1 THR A 625      49.000  44.310  62.480  1.00  0.00           H
ATOM    661  CG2 THR A 625      47.970  46.650  64.350  1.00  0.00           C
ATOM    662 HG21 THR A 625      47.290  47.520  64.270  1.00  0.00           H
ATOM    663 HG22 THR A 625      48.960  47.090  64.060  1.00  0.00           H
ATOM    664 HG23 THR A 625      48.080  46.370  65.420  1.00  0.00           H
ATOM    665  C   THR A 625      45.480  45.370  63.840  1.00  0.00           C
ATOM    666  O   THR A 625      44.950  45.760  64.860  1.00  0.00           O
ATOM    667  N   PHE A 626      44.830  45.460  62.690  1.00  0.00           N
ATOM    668  HN  PHE A 626      45.260  45.180  61.830  1.00  0.00           H
ATOM    669  CA  PHE A 626      43.480  46.040  62.580  1.00  0.00           C
ATOM    670  HA  PHE A 626      43.390  47.040  62.990  1.00  0.00           H
ATOM    671  CB  PHE A 626      43.160  46.190  61.030  1.00  0.00           C
ATOM    672  HB1 PHE A 626      43.150  45.170  60.590  1.00  0.00           H
ATOM    673  HB2 PHE A 626      44.050  46.680  60.570  1.00  0.00           H
ATOM    674  CG  PHE A 626      41.910  47.030  60.600  1.00  0.00           C
ATOM    675  CD1 PHE A 626      40.600  46.580  60.720  1.00  0.00           C
ATOM    676  HD1 PHE A 626      40.420  45.580  61.070  1.00  0.00           H
ATOM    677  CE1 PHE A 626      39.480  47.420  60.400  1.00  0.00           C
ATOM    678  HE1 PHE A 626      38.490  46.990  60.530  1.00  0.00           H
ATOM    679  CZ  PHE A 626      39.750  48.690  59.920  1.00  0.00           C
ATOM    680  HZ  PHE A 626      39.010  49.470  59.830  1.00  0.00           H
ATOM    681  CD2 PHE A 626      42.120  48.250  60.080  1.00  0.00           C
ATOM    682  HD2 PHE A 626      43.160  48.520  59.960  1.00  0.00           H
ATOM    683  CE2 PHE A 626      41.110  49.160  59.780  1.00  0.00           C
ATOM    684  HE2 PHE A 626      41.320  50.110  59.320  1.00  0.00           H
ATOM    685  C   PHE A 626      42.520  45.250  63.360  1.00  0.00           C
ATOM    686  O   PHE A 626      41.720  45.840  64.140  1.00  0.00           O
ATOM    687  N   GLY A 627      42.580  43.890  63.390  1.00  0.00           N
ATOM    688  HN  GLY A 627      43.380  43.490  62.960  1.00  0.00           H
ATOM    689  CA  GLY A 627      41.780  43.100  64.280  1.00  0.00           C
ATOM    690  HA1 GLY A 627      42.130  42.070  64.220  1.00  0.00           H
ATOM    691  HA2 GLY A 627      40.750  43.100  63.970  1.00  0.00           H
ATOM    692  C   GLY A 627      41.860  43.490  65.740  1.00  0.00           C
ATOM    693  O   GLY A 627      40.800  43.620  66.330  1.00  0.00           O
ATOM    694  N   GLY A 628      43.110  43.770  66.320  1.00  0.00           N
ATOM    695  HN  GLY A 628      43.940  43.630  65.790  1.00  0.00           H
ATOM    696  CA  GLY A 628      43.340  44.100  67.710  1.00  0.00           C
ATOM    697  HA1 GLY A 628      44.390  44.280  67.840  1.00  0.00           H
ATOM    698  HA2 GLY A 628      42.870  43.400  68.380  1.00  0.00           H
ATOM    699  C   GLY A 628      42.860  45.420  68.140  1.00  0.00           C
ATOM    700  O   GLY A 628      42.240  45.520  69.150  1.00  0.00           O
ATOM    701  N   LEU A 629      43.150  46.460  67.340  1.00  0.00           N
ATOM    702  HN  LEU A 629      43.770  46.260  66.590  1.00  0.00           H
ATOM    703  CA  LEU A 629      42.640  47.780  67.420  1.00  0.00           C
ATOM    704  HA  LEU A 629      42.980  48.110  68.400  1.00  0.00           H
ATOM    705  CB  LEU A 629      43.260  48.690  66.240  1.00  0.00           C
ATOM    706  HB1 LEU A 629      42.540  49.520  66.070  1.00  0.00           H
ATOM    707  HB2 LEU A 629      43.080  48.020  65.360  1.00  0.00           H
ATOM    708  CG  LEU A 629      44.610  49.280  66.300  1.00  0.00           C
ATOM    709  HG  LEU A 629      44.700  50.270  66.800  1.00  0.00           H
ATOM    710  CD1 LEU A 629      45.690  48.390  67.000  1.00  0.00           C
ATOM    711 HD11 LEU A 629      45.440  48.080  68.040  1.00  0.00           H
ATOM    712 HD12 LEU A 629      46.680  48.900  67.040  1.00  0.00           H
ATOM    713 HD13 LEU A 629      45.760  47.520  66.320  1.00  0.00           H
ATOM    714  CD2 LEU A 629      45.000  49.590  64.830  1.00  0.00           C
ATOM    715 HD21 LEU A 629      45.940  50.180  64.860  1.00  0.00           H
ATOM    716 HD22 LEU A 629      44.210  50.140  64.270  1.00  0.00           H
ATOM    717 HD23 LEU A 629      45.140  48.650  64.270  1.00  0.00           H
ATOM    718  C   LEU A 629      41.110  47.800  67.380  1.00  0.00           C
ATOM    719  O   LEU A 629      40.460  48.290  68.280  1.00  0.00           O
ATOM    720  N   LEU A 630      40.450  47.230  66.390  1.00  0.00           N
ATOM    721  HN  LEU A 630      41.030  46.780  65.710  1.00  0.00           H
ATOM    722  CA  LEU A 630      38.970  47.280  66.200  1.00  0.00           C
ATOM    723  HA  LEU A 630      38.610  48.300  66.340  1.00  0.00           H
ATOM    724  CB  LEU A 630      38.600  46.860  64.750  1.00  0.00           C
ATOM    725  HB1 LEU A 630      39.140  45.900  64.630  1.00  0.00           H
ATOM    726  HB2 LEU A 630      38.980  47.550  63.980  1.00  0.00           H
ATOM    727  CG  LEU A 630      37.060  46.650  64.450  1.00  0.00           C
ATOM    728  HG  LEU A 630      36.730  45.850  65.140  1.00  0.00           H
ATOM    729  CD1 LEU A 630      36.350  47.950  64.570  1.00  0.00           C
ATOM    730 HD11 LEU A 630      36.930  48.720  64.030  1.00  0.00           H
ATOM    731 HD12 LEU A 630      36.380  48.290  65.630  1.00  0.00           H
ATOM    732 HD13 LEU A 630      35.270  47.860  64.290  1.00  0.00           H
ATOM    733  CD2 LEU A 630      36.810  46.130  63.030  1.00  0.00           C
ATOM    734 HD21 LEU A 630      37.320  46.930  62.450  1.00  0.00           H
ATOM    735 HD22 LEU A 630      35.710  46.090  62.980  1.00  0.00           H
ATOM    736 HD23 LEU A 630      37.380  45.200  62.830  1.00  0.00           H
ATOM    737  C   LEU A 630      38.260  46.460  67.310  1.00  0.00           C
ATOM    738  O   LEU A 630      37.200  46.930  67.740  1.00  0.00           O
ATOM    739  N   GLY A 631      38.890  45.420  67.910  1.00  0.00           N
ATOM    740  HN  GLY A 631      39.740  45.100  67.510  1.00  0.00           H
ATOM    741  CA  GLY A 631      38.420  44.740  69.090  1.00  0.00           C
ATOM    742  HA1 GLY A 631      38.940  43.800  69.260  1.00  0.00           H
ATOM    743  HA2 GLY A 631      37.390  44.490  68.870  1.00  0.00           H
ATOM    744  C   GLY A 631      38.540  45.640  70.370  1.00  0.00           C
ATOM    745  O   GLY A 631      37.640  45.640  71.180  1.00  0.00           O
ATOM    746  N   GLU A 632      39.730  46.310  70.580  1.00  0.00           N
ATOM    747  HN  GLU A 632      40.490  46.350  69.940  1.00  0.00           H
ATOM    748  CA  GLU A 632      39.750  47.290  71.730  1.00  0.00           C
ATOM    749  HA  GLU A 632      39.630  46.820  72.680  1.00  0.00           H
ATOM    750  CB  GLU A 632      41.120  48.020  71.840  1.00  0.00           C
ATOM    751  HB1 GLU A 632      41.150  49.030  72.310  1.00  0.00           H
ATOM    752  HB2 GLU A 632      41.390  48.390  70.820  1.00  0.00           H
ATOM    753  CG  GLU A 632      42.270  47.220  72.430  1.00  0.00           C
ATOM    754  HG1 GLU A 632      42.430  46.280  71.850  1.00  0.00           H
ATOM    755  HG2 GLU A 632      41.890  46.850  73.410  1.00  0.00           H
ATOM    756  CD  GLU A 632      43.690  47.820  72.610  1.00  0.00           C
ATOM    757  OE1 GLU A 632      43.840  48.340  73.710  1.00  0.00           O
ATOM    758  OE2 GLU A 632      44.430  47.830  71.590  1.00  0.00           O
ATOM    759  C   GLU A 632      38.750  48.420  71.580  1.00  0.00           C
ATOM    760  O   GLU A 632      37.990  48.770  72.510  1.00  0.00           O
ATOM    761  N   ALA A 633      38.560  48.990  70.360  1.00  0.00           N
ATOM    762  HN  ALA A 633      39.160  48.780  69.590  1.00  0.00           H
ATOM    763  CA  ALA A 633      37.600  50.020  69.990  1.00  0.00           C
ATOM    764  HA  ALA A 633      37.750  50.890  70.600  1.00  0.00           H
ATOM    765  CB  ALA A 633      37.670  50.420  68.430  1.00  0.00           C
ATOM    766  HB1 ALA A 633      38.730  50.440  68.140  1.00  0.00           H
ATOM    767  HB2 ALA A 633      37.150  51.370  68.220  1.00  0.00           H
ATOM    768  HB3 ALA A 633      37.110  49.600  67.910  1.00  0.00           H
ATOM    769  C   ALA A 633      36.180  49.510  70.190  1.00  0.00           C
ATOM    770  O   ALA A 633      35.380  50.280  70.700  1.00  0.00           O
ATOM    771  N   THR A 634      35.850  48.240  70.010  1.00  0.00           N
ATOM    772  HN  THR A 634      36.530  47.580  69.690  1.00  0.00           H
ATOM    773  CA  THR A 634      34.490  47.730  70.250  1.00  0.00           C
ATOM    774  HA  THR A 634      33.800  48.560  70.190  1.00  0.00           H
ATOM    775  CB  THR A 634      34.080  46.780  69.130  1.00  0.00           C
ATOM    776  HB  THR A 634      33.130  46.270  69.370  1.00  0.00           H
ATOM    777  OG1 THR A 634      35.100  45.780  68.910  1.00  0.00           O
ATOM    778  HG1 THR A 634      35.860  46.240  68.560  1.00  0.00           H
ATOM    779  CG2 THR A 634      33.900  47.600  67.830  1.00  0.00           C
ATOM    780 HG21 THR A 634      33.660  46.900  67.010  1.00  0.00           H
ATOM    781 HG22 THR A 634      34.740  48.310  67.630  1.00  0.00           H
ATOM    782 HG23 THR A 634      33.010  48.270  67.880  1.00  0.00           H
ATOM    783  C   THR A 634      34.320  47.070  71.580  1.00  0.00           C
ATOM    784  O   THR A 634      33.190  46.700  71.940  1.00  0.00           O
ATOM    785  N   GLU A 635      35.420  46.950  72.350  1.00  0.00           N
ATOM    786  HN  GLU A 635      36.250  47.140  71.830  1.00  0.00           H
ATOM    787  CA  GLU A 635      35.580  46.530  73.730  1.00  0.00           C
ATOM    788  HA  GLU A 635      36.620  46.750  73.930  1.00  0.00           H
ATOM    789  CB  GLU A 635      34.830  47.250  74.890  1.00  0.00           C
ATOM    790  HB1 GLU A 635      35.180  46.830  75.850  1.00  0.00           H
ATOM    791  HB2 GLU A 635      33.760  46.990  74.790  1.00  0.00           H
ATOM    792  CG  GLU A 635      34.800  48.840  74.990  1.00  0.00           C
ATOM    793  HG1 GLU A 635      34.250  49.180  74.100  1.00  0.00           H
ATOM    794  HG2 GLU A 635      35.800  49.310  75.140  1.00  0.00           H
ATOM    795  CD  GLU A 635      33.920  49.340  76.270  1.00  0.00           C
ATOM    796  OE1 GLU A 635      34.190  49.090  77.490  1.00  0.00           O
ATOM    797  OE2 GLU A 635      32.850  49.900  75.920  1.00  0.00           O
ATOM    798  C   GLU A 635      35.450  45.050  73.860  1.00  0.00           C
ATOM    799  O   GLU A 635      34.830  44.570  74.860  1.00  0.00           O
ATOM    800  N   GLY A 636      35.990  44.230  72.970  1.00  0.00           N
ATOM    801  HN  GLY A 636      36.490  44.810  72.310  1.00  0.00           H
ATOM    802  CA  GLY A 636      36.000  42.780  72.830  1.00  0.00           C
ATOM    803  HA1 GLY A 636      35.950  42.320  73.800  1.00  0.00           H
ATOM    804  HA2 GLY A 636      36.930  42.620  72.290  1.00  0.00           H
ATOM    805  C   GLY A 636      34.820  42.170  72.070  1.00  0.00           C
ATOM    806  O   GLY A 636      34.730  40.920  72.120  1.00  0.00           O
ATOM    807  N   ARG A 637      34.060  42.950  71.370  1.00  0.00           N
ATOM    808  HN  ARG A 637      34.230  43.920  71.510  1.00  0.00           H
ATOM    809  CA  ARG A 637      33.020  42.280  70.560  1.00  0.00           C
ATOM    810  HA  ARG A 637      32.660  41.440  71.120  1.00  0.00           H
ATOM    811  CB  ARG A 637      31.980  43.270  70.070  1.00  0.00           C
ATOM    812  HB1 ARG A 637      31.220  42.840  69.390  1.00  0.00           H
ATOM    813  HB2 ARG A 637      32.410  44.150  69.530  1.00  0.00           H
ATOM    814  CG  ARG A 637      31.230  43.980  71.270  1.00  0.00           C
ATOM    815  HG1 ARG A 637      30.670  44.860  70.880  1.00  0.00           H
ATOM    816  HG2 ARG A 637      31.970  44.380  71.990  1.00  0.00           H
ATOM    817  CD  ARG A 637      30.270  43.040  71.880  1.00  0.00           C
ATOM    818  HD1 ARG A 637      30.810  42.170  72.310  1.00  0.00           H
ATOM    819  HD2 ARG A 637      29.540  42.600  71.170  1.00  0.00           H
ATOM    820  NE  ARG A 637      29.570  43.840  72.950  1.00  0.00           N
ATOM    821  HE  ARG A 637      30.030  44.620  73.370  1.00  0.00           H
ATOM    822  CZ  ARG A 637      28.350  43.600  73.390  1.00  0.00           C
ATOM    823  NH1 ARG A 637      27.680  42.490  73.110  1.00  0.00           N
ATOM    824 HH11 ARG A 637      28.330  41.820  72.770  1.00  0.00           H
ATOM    825 HH12 ARG A 637      26.970  42.250  73.790  1.00  0.00           H
ATOM    826  NH2 ARG A 637      27.700  44.340  74.230  1.00  0.00           N
ATOM    827 HH21 ARG A 637      27.990  45.270  74.460  1.00  0.00           H
ATOM    828 HH22 ARG A 637      26.750  44.130  74.460  1.00  0.00           H
ATOM    829  C   ARG A 637      33.620  41.640  69.340  1.00  0.00           C
ATOM    830  O   ARG A 637      33.180  40.660  68.860  1.00  0.00           O
ATOM    831  N   ILE A 638      34.770  42.150  68.860  1.00  0.00           N
ATOM    832  HN  ILE A 638      34.850  43.090  69.130  1.00  0.00           H
ATOM    833  CA  ILE A 638      35.540  41.580  67.700  1.00  0.00           C
ATOM    834  HA  ILE A 638      35.060  40.680  67.360  1.00  0.00           H
ATOM    835  CB  ILE A 638      35.610  42.570  66.500  1.00  0.00           C
ATOM    836  HB  ILE A 638      36.090  43.510  66.830  1.00  0.00           H
ATOM    837  CG2 ILE A 638      36.230  41.860  65.260  1.00  0.00           C
ATOM    838 HG21 ILE A 638      35.700  40.910  65.060  1.00  0.00           H
ATOM    839 HG22 ILE A 638      37.320  41.770  65.340  1.00  0.00           H
ATOM    840 HG23 ILE A 638      36.200  42.530  64.380  1.00  0.00           H
ATOM    841  CG1 ILE A 638      34.230  43.020  66.030  1.00  0.00           C
ATOM    842 HG11 ILE A 638      33.590  43.260  66.910  1.00  0.00           H
ATOM    843 HG12 ILE A 638      33.670  42.280  65.410  1.00  0.00           H
ATOM    844  CD  ILE A 638      34.280  44.370  65.260  1.00  0.00           C
ATOM    845  HD1 ILE A 638      33.240  44.760  65.090  1.00  0.00           H
ATOM    846  HD2 ILE A 638      34.790  44.290  64.280  1.00  0.00           H
ATOM    847  HD3 ILE A 638      34.640  45.230  65.880  1.00  0.00           H
ATOM    848  C   ILE A 638      36.890  41.170  68.230  1.00  0.00           C
ATOM    849  O   ILE A 638      37.240  41.590  69.340  1.00  0.00           O
ATOM    850  N   SER A 639      37.660  40.350  67.530  1.00  0.00           N
ATOM    851  HN  SER A 639      37.430  39.890  66.680  1.00  0.00           H
ATOM    852  CA  SER A 639      39.090  40.180  67.900  1.00  0.00           C
ATOM    853  HA  SER A 639      39.400  41.000  68.530  1.00  0.00           H
ATOM    854  CB  SER A 639      39.160  38.860  68.760  1.00  0.00           C
ATOM    855  HB1 SER A 639      38.450  38.940  69.610  1.00  0.00           H
ATOM    856  HB2 SER A 639      40.190  38.800  69.140  1.00  0.00           H
ATOM    857  OG  SER A 639      38.800  37.720  68.050  1.00  0.00           O
ATOM    858  HG1 SER A 639      37.840  37.630  67.990  1.00  0.00           H
ATOM    859  C   SER A 639      40.030  40.050  66.690  1.00  0.00           C
ATOM    860  O   SER A 639      39.600  39.840  65.550  1.00  0.00           O
ATOM    861  N   ALA A 640      41.300  40.060  66.990  1.00  0.00           N
ATOM    862  HN  ALA A 640      41.500  40.360  67.910  1.00  0.00           H
ATOM    863  CA  ALA A 640      42.360  39.710  66.080  1.00  0.00           C
ATOM    864  HA  ALA A 640      42.230  40.410  65.270  1.00  0.00           H
ATOM    865  CB  ALA A 640      43.750  39.850  66.770  1.00  0.00           C
ATOM    866  HB1 ALA A 640      43.670  40.810  67.320  1.00  0.00           H
ATOM    867  HB2 ALA A 640      44.590  39.850  66.030  1.00  0.00           H
ATOM    868  HB3 ALA A 640      43.790  39.090  67.570  1.00  0.00           H
ATOM    869  C   ALA A 640      42.260  38.370  65.340  1.00  0.00           C
ATOM    870  O   ALA A 640      42.510  38.210  64.130  1.00  0.00           O
ATOM    871  N   ILE A 641      41.870  37.270  66.090  1.00  0.00           N
ATOM    872  HN  ILE A 641      41.850  37.400  67.070  1.00  0.00           H
ATOM    873  CA  ILE A 641      41.770  35.960  65.460  1.00  0.00           C
ATOM    874  HA  ILE A 641      42.570  35.760  64.760  1.00  0.00           H
ATOM    875  CB  ILE A 641      41.880  34.800  66.500  1.00  0.00           C
ATOM    876  HB  ILE A 641      42.790  34.890  67.130  1.00  0.00           H
ATOM    877  CG2 ILE A 641      40.620  34.810  67.400  1.00  0.00           C
ATOM    878 HG21 ILE A 641      40.410  35.870  67.640  1.00  0.00           H
ATOM    879 HG22 ILE A 641      40.870  34.250  68.320  1.00  0.00           H
ATOM    880 HG23 ILE A 641      39.820  34.500  66.710  1.00  0.00           H
ATOM    881  CG1 ILE A 641      42.050  33.550  65.690  1.00  0.00           C
ATOM    882 HG11 ILE A 641      42.910  33.670  64.980  1.00  0.00           H
ATOM    883 HG12 ILE A 641      41.120  33.230  65.170  1.00  0.00           H
ATOM    884  CD  ILE A 641      42.410  32.250  66.550  1.00  0.00           C
ATOM    885  HD1 ILE A 641      41.830  32.130  67.490  1.00  0.00           H
ATOM    886  HD2 ILE A 641      43.440  32.390  66.960  1.00  0.00           H
ATOM    887  HD3 ILE A 641      42.290  31.450  65.790  1.00  0.00           H
ATOM    888  C   ILE A 641      40.550  35.840  64.530  1.00  0.00           C
ATOM    889  O   ILE A 641      40.520  35.410  63.410  1.00  0.00           O
ATOM    890  N   GLU A 642      39.440  36.480  64.950  1.00  0.00           N
ATOM    891  HN  GLU A 642      39.430  36.930  65.840  1.00  0.00           H
ATOM    892  CA  GLU A 642      38.140  36.600  64.160  1.00  0.00           C
ATOM    893  HA  GLU A 642      37.820  35.580  63.960  1.00  0.00           H
ATOM    894  CB  GLU A 642      36.970  37.170  64.920  1.00  0.00           C
ATOM    895  HB1 GLU A 642      36.040  37.250  64.300  1.00  0.00           H
ATOM    896  HB2 GLU A 642      37.330  38.200  65.130  1.00  0.00           H
ATOM    897  CG  GLU A 642      36.490  36.320  66.200  1.00  0.00           C
ATOM    898  HG1 GLU A 642      37.430  36.030  66.720  1.00  0.00           H
ATOM    899  HG2 GLU A 642      35.990  35.390  65.860  1.00  0.00           H
ATOM    900  CD  GLU A 642      35.660  37.150  67.150  1.00  0.00           C
ATOM    901  OE1 GLU A 642      34.410  37.020  67.070  1.00  0.00           O
ATOM    902  OE2 GLU A 642      36.150  37.940  67.980  1.00  0.00           O
ATOM    903  C   GLU A 642      38.400  37.420  62.970  1.00  0.00           C
ATOM    904  O   GLU A 642      37.850  37.190  61.950  1.00  0.00           O
ATOM    905  N   SER A 643      39.210  38.440  63.070  1.00  0.00           N
ATOM    906  HN  SER A 643      39.510  38.810  63.950  1.00  0.00           H
ATOM    907  CA  SER A 643      39.740  39.120  61.830  1.00  0.00           C
ATOM    908  HA  SER A 643      38.880  39.590  61.390  1.00  0.00           H
ATOM    909  CB  SER A 643      40.650  40.340  62.190  1.00  0.00           C
ATOM    910  HB1 SER A 643      41.440  40.070  62.920  1.00  0.00           H
ATOM    911  HB2 SER A 643      39.940  41.070  62.640  1.00  0.00           H
ATOM    912  OG  SER A 643      41.260  41.000  61.160  1.00  0.00           O
ATOM    913  HG1 SER A 643      41.750  41.730  61.540  1.00  0.00           H
ATOM    914  C   SER A 643      40.450  38.150  60.800  1.00  0.00           C
ATOM    915  O   SER A 643      40.150  38.190  59.600  1.00  0.00           O
ATOM    916  N   LEU A 644      41.310  37.290  61.260  1.00  0.00           N
ATOM    917  HN  LEU A 644      41.400  37.160  62.250  1.00  0.00           H
ATOM    918  CA  LEU A 644      42.050  36.300  60.400  1.00  0.00           C
ATOM    919  HA  LEU A 644      42.620  36.970  59.770  1.00  0.00           H
ATOM    920  CB  LEU A 644      43.000  35.370  61.230  1.00  0.00           C
ATOM    921  HB1 LEU A 644      43.180  34.430  60.640  1.00  0.00           H
ATOM    922  HB2 LEU A 644      42.510  35.100  62.190  1.00  0.00           H
ATOM    923  CG  LEU A 644      44.330  35.990  61.590  1.00  0.00           C
ATOM    924  HG  LEU A 644      44.130  36.870  62.230  1.00  0.00           H
ATOM    925  CD1 LEU A 644      45.210  35.060  62.550  1.00  0.00           C
ATOM    926 HD11 LEU A 644      45.990  35.660  63.070  1.00  0.00           H
ATOM    927 HD12 LEU A 644      45.640  34.190  62.020  1.00  0.00           H
ATOM    928 HD13 LEU A 644      44.530  34.710  63.360  1.00  0.00           H
ATOM    929  CD2 LEU A 644      45.170  36.340  60.440  1.00  0.00           C
ATOM    930 HD21 LEU A 644      46.250  36.500  60.640  1.00  0.00           H
ATOM    931 HD22 LEU A 644      44.760  37.140  59.800  1.00  0.00           H
ATOM    932 HD23 LEU A 644      45.130  35.460  59.750  1.00  0.00           H
ATOM    933  C   LEU A 644      41.140  35.440  59.600  1.00  0.00           C
ATOM    934  O   LEU A 644      41.380  35.120  58.470  1.00  0.00           O
ATOM    935  N   PHE A 645      40.110  34.880  60.260  1.00  0.00           N
ATOM    936  HN  PHE A 645      40.050  34.950  61.260  1.00  0.00           H
ATOM    937  CA  PHE A 645      39.020  34.130  59.700  1.00  0.00           C
ATOM    938  HA  PHE A 645      39.530  33.340  59.150  1.00  0.00           H
ATOM    939  CB  PHE A 645      38.060  33.520  60.800  1.00  0.00           C
ATOM    940  HB1 PHE A 645      37.360  32.910  60.200  1.00  0.00           H
ATOM    941  HB2 PHE A 645      37.650  34.360  61.390  1.00  0.00           H
ATOM    942  CG  PHE A 645      38.720  32.480  61.730  1.00  0.00           C
ATOM    943  CD1 PHE A 645      38.160  32.370  63.050  1.00  0.00           C
ATOM    944  HD1 PHE A 645      37.290  32.960  63.300  1.00  0.00           H
ATOM    945  CE1 PHE A 645      38.810  31.650  64.040  1.00  0.00           C
ATOM    946  HE1 PHE A 645      38.440  31.620  65.050  1.00  0.00           H
ATOM    947  CZ  PHE A 645      40.040  31.050  63.730  1.00  0.00           C
ATOM    948  HZ  PHE A 645      40.660  30.600  64.490  1.00  0.00           H
ATOM    949  CD2 PHE A 645      39.880  31.780  61.440  1.00  0.00           C
ATOM    950  HD2 PHE A 645      40.320  31.850  60.460  1.00  0.00           H
ATOM    951  CE2 PHE A 645      40.570  31.100  62.470  1.00  0.00           C
ATOM    952  HE2 PHE A 645      41.490  30.580  62.260  1.00  0.00           H
ATOM    953  C   PHE A 645      38.140  34.840  58.700  1.00  0.00           C
ATOM    954  O   PHE A 645      37.500  34.170  57.890  1.00  0.00           O
ATOM    955  N   GLY A 646      38.030  36.130  58.900  1.00  0.00           N
ATOM    956  HN  GLY A 646      38.380  36.520  59.760  1.00  0.00           H
ATOM    957  CA  GLY A 646      37.360  37.020  58.000  1.00  0.00           C
ATOM    958  HA1 GLY A 646      37.380  38.060  58.280  1.00  0.00           H
ATOM    959  HA2 GLY A 646      36.360  36.620  57.960  1.00  0.00           H
ATOM    960  C   GLY A 646      38.070  37.100  56.690  1.00  0.00           C
ATOM    961  O   GLY A 646      37.530  36.800  55.620  1.00  0.00           O
ATOM    962  N   ALA A 647      39.390  37.500  56.710  1.00  0.00           N
ATOM    963  HN  ALA A 647      39.770  37.800  57.580  1.00  0.00           H
ATOM    964  CA  ALA A 647      40.330  37.540  55.670  1.00  0.00           C
ATOM    965  HA  ALA A 647      39.880  38.190  54.940  1.00  0.00           H
ATOM    966  CB  ALA A 647      41.660  38.020  56.130  1.00  0.00           C
ATOM    967  HB1 ALA A 647      41.570  38.960  56.710  1.00  0.00           H
ATOM    968  HB2 ALA A 647      42.240  38.300  55.240  1.00  0.00           H
ATOM    969  HB3 ALA A 647      42.200  37.340  56.830  1.00  0.00           H
ATOM    970  C   ALA A 647      40.540  36.110  54.930  1.00  0.00           C
ATOM    971  O   ALA A 647      40.400  35.930  53.730  1.00  0.00           O
ATOM    972  N   SER A 648      40.670  35.000  55.680  1.00  0.00           N
ATOM    973  HN  SER A 648      40.730  35.090  56.670  1.00  0.00           H
ATOM    974  CA  SER A 648      40.600  33.640  55.120  1.00  0.00           C
ATOM    975  HA  SER A 648      41.410  33.480  54.430  1.00  0.00           H
ATOM    976  CB  SER A 648      40.840  32.580  56.240  1.00  0.00           C
ATOM    977  HB1 SER A 648      39.990  32.760  56.920  1.00  0.00           H
ATOM    978  HB2 SER A 648      41.810  32.930  56.650  1.00  0.00           H
ATOM    979  OG  SER A 648      40.840  31.150  55.720  1.00  0.00           O
ATOM    980  HG1 SER A 648      41.350  31.180  54.900  1.00  0.00           H
ATOM    981  C   SER A 648      39.240  33.410  54.470  1.00  0.00           C
ATOM    982  O   SER A 648      39.260  32.900  53.340  1.00  0.00           O
ATOM    983  N   LEU A 649      38.040  33.750  55.060  1.00  0.00           N
ATOM    984  HN  LEU A 649      37.960  33.960  56.040  1.00  0.00           H
ATOM    985  CA  LEU A 649      36.760  33.420  54.460  1.00  0.00           C
ATOM    986  HA  LEU A 649      36.760  32.400  54.120  1.00  0.00           H
ATOM    987  CB  LEU A 649      35.540  33.570  55.390  1.00  0.00           C
ATOM    988  HB1 LEU A 649      35.520  34.620  55.770  1.00  0.00           H
ATOM    989  HB2 LEU A 649      35.620  32.940  56.310  1.00  0.00           H
ATOM    990  CG  LEU A 649      34.140  33.440  54.800  1.00  0.00           C
ATOM    991  HG  LEU A 649      33.940  34.320  54.140  1.00  0.00           H
ATOM    992  CD1 LEU A 649      33.830  32.160  53.940  1.00  0.00           C
ATOM    993 HD11 LEU A 649      34.650  32.080  53.190  1.00  0.00           H
ATOM    994 HD12 LEU A 649      32.860  32.320  53.440  1.00  0.00           H
ATOM    995 HD13 LEU A 649      33.740  31.210  54.490  1.00  0.00           H
ATOM    996  CD2 LEU A 649      33.040  33.610  55.940  1.00  0.00           C
ATOM    997 HD21 LEU A 649      33.120  34.600  56.440  1.00  0.00           H
ATOM    998 HD22 LEU A 649      33.340  32.920  56.760  1.00  0.00           H
ATOM    999 HD23 LEU A 649      32.040  33.360  55.560  1.00  0.00           H
ATOM   1000  C   LEU A 649      36.560  34.180  53.090  1.00  0.00           C
ATOM   1001  O   LEU A 649      36.160  33.540  52.130  1.00  0.00           O
ATOM   1002  N   THR A 650      36.980  35.490  53.110  1.00  0.00           N
ATOM   1003  HN  THR A 650      37.270  35.800  54.010  1.00  0.00           H
ATOM   1004  CA  THR A 650      36.690  36.400  51.930  1.00  0.00           C
ATOM   1005  HA  THR A 650      35.750  36.070  51.510  1.00  0.00           H
ATOM   1006  CB  THR A 650      36.920  37.870  52.320  1.00  0.00           C
ATOM   1007  HB  THR A 650      37.990  38.170  52.400  1.00  0.00           H
ATOM   1008  OG1 THR A 650      36.300  38.130  53.580  1.00  0.00           O
ATOM   1009  HG1 THR A 650      36.850  37.730  54.260  1.00  0.00           H
ATOM   1010  CG2 THR A 650      36.280  38.700  51.180  1.00  0.00           C
ATOM   1011 HG21 THR A 650      36.660  38.530  50.150  1.00  0.00           H
ATOM   1012 HG22 THR A 650      36.560  39.760  51.370  1.00  0.00           H
ATOM   1013 HG23 THR A 650      35.210  38.390  51.240  1.00  0.00           H
ATOM   1014  C   THR A 650      37.620  36.040  50.800  1.00  0.00           C
ATOM   1015  O   THR A 650      37.290  35.950  49.670  1.00  0.00           O
ATOM   1016  N   GLY A 651      38.870  35.700  51.230  1.00  0.00           N
ATOM   1017  HN  GLY A 651      39.000  35.620  52.220  1.00  0.00           H
ATOM   1018  CA  GLY A 651      40.080  35.450  50.360  1.00  0.00           C
ATOM   1019  HA1 GLY A 651      40.850  35.160  51.060  1.00  0.00           H
ATOM   1020  HA2 GLY A 651      40.390  36.290  49.760  1.00  0.00           H
ATOM   1021  C   GLY A 651      39.990  34.190  49.470  1.00  0.00           C
ATOM   1022  O   GLY A 651      40.240  34.230  48.250  1.00  0.00           O
ATOM   1023  N   ILE A 652      39.570  33.000  50.030  1.00  0.00           N
ATOM   1024  HN  ILE A 652      39.350  33.020  51.000  1.00  0.00           H
ATOM   1025  CA  ILE A 652      39.460  31.700  49.240  1.00  0.00           C
ATOM   1026  HA  ILE A 652      40.320  31.490  48.610  1.00  0.00           H
ATOM   1027  CB  ILE A 652      39.270  30.460  50.140  1.00  0.00           C
ATOM   1028  HB  ILE A 652      38.430  30.660  50.830  1.00  0.00           H
ATOM   1029  CG2 ILE A 652      38.950  29.190  49.360  1.00  0.00           C
ATOM   1030 HG21 ILE A 652      39.650  29.090  48.510  1.00  0.00           H
ATOM   1031 HG22 ILE A 652      37.980  29.200  48.820  1.00  0.00           H
ATOM   1032 HG23 ILE A 652      38.970  28.280  50.020  1.00  0.00           H
ATOM   1033  CG1 ILE A 652      40.550  30.320  50.960  1.00  0.00           C
ATOM   1034 HG11 ILE A 652      41.020  31.320  51.090  1.00  0.00           H
ATOM   1035 HG12 ILE A 652      41.320  29.690  50.470  1.00  0.00           H
ATOM   1036  CD  ILE A 652      40.300  29.660  52.290  1.00  0.00           C
ATOM   1037  HD1 ILE A 652      39.760  28.710  52.120  1.00  0.00           H
ATOM   1038  HD2 ILE A 652      39.810  30.340  53.030  1.00  0.00           H
ATOM   1039  HD3 ILE A 652      41.230  29.470  52.870  1.00  0.00           H
ATOM   1040  C   ILE A 652      38.390  31.700  48.180  1.00  0.00           C
ATOM   1041  O   ILE A 652      38.610  31.510  46.970  1.00  0.00           O
ATOM   1042  N   ALA A 653      37.280  32.210  48.650  1.00  0.00           N
ATOM   1043  HN  ALA A 653      37.280  32.470  49.610  1.00  0.00           H
ATOM   1044  CA  ALA A 653      36.150  32.480  47.810  1.00  0.00           C
ATOM   1045  HA  ALA A 653      35.740  31.620  47.300  1.00  0.00           H
ATOM   1046  CB  ALA A 653      35.010  32.910  48.730  1.00  0.00           C
ATOM   1047  HB1 ALA A 653      34.010  32.930  48.240  1.00  0.00           H
ATOM   1048  HB2 ALA A 653      35.180  33.930  49.110  1.00  0.00           H
ATOM   1049  HB3 ALA A 653      34.910  32.040  49.440  1.00  0.00           H
ATOM   1050  C   ALA A 653      36.330  33.550  46.720  1.00  0.00           C
ATOM   1051  O   ALA A 653      35.780  33.540  45.600  1.00  0.00           O
ATOM   1052  N   TYR A 654      37.170  34.500  47.080  1.00  0.00           N
ATOM   1053  HN  TYR A 654      37.580  34.630  47.980  1.00  0.00           H
ATOM   1054  CA  TYR A 654      37.470  35.580  46.120  1.00  0.00           C
ATOM   1055  HA  TYR A 654      36.550  35.930  45.700  1.00  0.00           H
ATOM   1056  CB  TYR A 654      38.060  36.880  46.790  1.00  0.00           C
ATOM   1057  HB1 TYR A 654      38.960  36.510  47.320  1.00  0.00           H
ATOM   1058  HB2 TYR A 654      37.270  37.150  47.540  1.00  0.00           H
ATOM   1059  CG  TYR A 654      38.290  37.980  45.770  1.00  0.00           C
ATOM   1060  CD1 TYR A 654      39.530  38.150  45.080  1.00  0.00           C
ATOM   1061  HD1 TYR A 654      40.390  37.500  45.240  1.00  0.00           H
ATOM   1062  CE1 TYR A 654      39.730  39.130  44.050  1.00  0.00           C
ATOM   1063  HE1 TYR A 654      40.710  39.190  43.580  1.00  0.00           H
ATOM   1064  CZ  TYR A 654      38.690  40.050  43.810  1.00  0.00           C
ATOM   1065  OH  TYR A 654      38.740  40.840  42.690  1.00  0.00           O
ATOM   1066  HH  TYR A 654      39.530  40.660  42.170  1.00  0.00           H
ATOM   1067  CD2 TYR A 654      37.300  38.910  45.440  1.00  0.00           C
ATOM   1068  HD2 TYR A 654      36.350  38.740  45.900  1.00  0.00           H
ATOM   1069  CE2 TYR A 654      37.520  39.900  44.480  1.00  0.00           C
ATOM   1070  HE2 TYR A 654      36.730  40.540  44.140  1.00  0.00           H
ATOM   1071  C   TYR A 654      38.390  35.040  44.990  1.00  0.00           C
ATOM   1072  O   TYR A 654      38.150  35.130  43.830  1.00  0.00           O
ATOM   1073  N   SER A 655      39.460  34.360  45.420  1.00  0.00           N
ATOM   1074  HN  SER A 655      39.520  34.130  46.400  1.00  0.00           H
ATOM   1075  CA  SER A 655      40.400  33.760  44.520  1.00  0.00           C
ATOM   1076  HA  SER A 655      40.860  34.560  43.950  1.00  0.00           H
ATOM   1077  CB  SER A 655      41.680  33.060  45.220  1.00  0.00           C
ATOM   1078  HB1 SER A 655      42.480  32.960  44.450  1.00  0.00           H
ATOM   1079  HB2 SER A 655      41.530  32.050  45.640  1.00  0.00           H
ATOM   1080  OG  SER A 655      42.260  34.030  46.160  1.00  0.00           O
ATOM   1081  HG1 SER A 655      41.590  34.240  46.810  1.00  0.00           H
ATOM   1082  C   SER A 655      39.880  32.740  43.550  1.00  0.00           C
ATOM   1083  O   SER A 655      40.400  32.720  42.400  1.00  0.00           O
ATOM   1084  N   LEU A 656      38.950  31.860  43.920  1.00  0.00           N
ATOM   1085  HN  LEU A 656      38.530  31.890  44.830  1.00  0.00           H
ATOM   1086  CA  LEU A 656      38.490  30.840  43.040  1.00  0.00           C
ATOM   1087  HA  LEU A 656      39.290  30.500  42.390  1.00  0.00           H
ATOM   1088  CB  LEU A 656      37.870  29.750  43.980  1.00  0.00           C
ATOM   1089  HB1 LEU A 656      36.980  29.320  43.470  1.00  0.00           H
ATOM   1090  HB2 LEU A 656      37.570  30.270  44.900  1.00  0.00           H
ATOM   1091  CG  LEU A 656      38.840  28.600  44.320  1.00  0.00           C
ATOM   1092  HG  LEU A 656      39.770  29.140  44.600  1.00  0.00           H
ATOM   1093  CD1 LEU A 656      38.300  27.680  45.450  1.00  0.00           C
ATOM   1094 HD11 LEU A 656      37.470  27.090  44.990  1.00  0.00           H
ATOM   1095 HD12 LEU A 656      38.020  28.320  46.300  1.00  0.00           H
ATOM   1096 HD13 LEU A 656      39.040  26.880  45.670  1.00  0.00           H
ATOM   1097  CD2 LEU A 656      39.220  27.680  43.130  1.00  0.00           C
ATOM   1098 HD21 LEU A 656      39.370  28.310  42.230  1.00  0.00           H
ATOM   1099 HD22 LEU A 656      38.400  26.980  42.860  1.00  0.00           H
ATOM   1100 HD23 LEU A 656      40.130  27.100  43.360  1.00  0.00           H
ATOM   1101  C   LEU A 656      37.350  31.420  42.160  1.00  0.00           C
ATOM   1102  O   LEU A 656      37.150  30.990  41.040  1.00  0.00           O
ATOM   1103  N   PHE A 657      36.610  32.480  42.590  1.00  0.00           N
ATOM   1104  HN  PHE A 657      36.830  32.820  43.490  1.00  0.00           H
ATOM   1105  CA  PHE A 657      35.510  33.030  41.840  1.00  0.00           C
ATOM   1106  HA  PHE A 657      35.130  32.320  41.110  1.00  0.00           H
ATOM   1107  CB  PHE A 657      34.270  33.370  42.710  1.00  0.00           C
ATOM   1108  HB1 PHE A 657      33.430  33.670  42.050  1.00  0.00           H
ATOM   1109  HB2 PHE A 657      34.500  34.210  43.390  1.00  0.00           H
ATOM   1110  CG  PHE A 657      33.790  32.160  43.430  1.00  0.00           C
ATOM   1111  CD1 PHE A 657      33.200  32.270  44.670  1.00  0.00           C
ATOM   1112  HD1 PHE A 657      33.260  33.140  45.320  1.00  0.00           H
ATOM   1113  CE1 PHE A 657      32.590  31.200  45.310  1.00  0.00           C
ATOM   1114  HE1 PHE A 657      32.180  31.370  46.290  1.00  0.00           H
ATOM   1115  CZ  PHE A 657      32.520  29.940  44.690  1.00  0.00           C
ATOM   1116  HZ  PHE A 657      31.910  29.180  45.160  1.00  0.00           H
ATOM   1117  CD2 PHE A 657      33.750  30.860  42.870  1.00  0.00           C
ATOM   1118  HD2 PHE A 657      34.220  30.690  41.910  1.00  0.00           H
ATOM   1119  CE2 PHE A 657      33.140  29.760  43.480  1.00  0.00           C
ATOM   1120  HE2 PHE A 657      33.100  28.810  42.970  1.00  0.00           H
ATOM   1121  C   PHE A 657      35.800  34.320  40.980  1.00  0.00           C
ATOM   1122  O   PHE A 657      35.170  34.390  39.930  1.00  0.00           O
ATOM   1123  N   ALA A 658      36.540  35.350  41.430  1.00  0.00           N
ATOM   1124  HN  ALA A 658      36.950  35.330  42.340  1.00  0.00           H
ATOM   1125  CA  ALA A 658      36.690  36.710  40.800  1.00  0.00           C
ATOM   1126  HA  ALA A 658      35.680  37.070  40.860  1.00  0.00           H
ATOM   1127  CB  ALA A 658      37.600  37.500  41.750  1.00  0.00           C
ATOM   1128  HB1 ALA A 658      37.010  37.940  42.590  1.00  0.00           H
ATOM   1129  HB2 ALA A 658      37.950  38.470  41.330  1.00  0.00           H
ATOM   1130  HB3 ALA A 658      38.400  36.900  42.240  1.00  0.00           H
ATOM   1131  C   ALA A 658      37.170  36.790  39.360  1.00  0.00           C
ATOM   1132  O   ALA A 658      37.680  35.860  38.760  1.00  0.00           O
ATOM   1133  N   GLY A 659      36.940  37.940  38.710  1.00  0.00           N
ATOM   1134  HN  GLY A 659      36.490  38.750  39.070  1.00  0.00           H
ATOM   1135  CA  GLY A 659      37.510  38.230  37.430  1.00  0.00           C
ATOM   1136  HA1 GLY A 659      37.010  39.110  37.030  1.00  0.00           H
ATOM   1137  HA2 GLY A 659      37.360  37.300  36.910  1.00  0.00           H
ATOM   1138  C   GLY A 659      38.950  38.630  37.390  1.00  0.00           C
ATOM   1139  O   GLY A 659      39.600  38.510  36.340  1.00  0.00           O
ATOM   1140  N   GLN A 660      39.430  39.210  38.510  1.00  0.00           N
ATOM   1141  HN  GLN A 660      38.790  39.500  39.210  1.00  0.00           H
ATOM   1142  CA  GLN A 660      40.820  39.620  38.660  1.00  0.00           C
ATOM   1143  HA  GLN A 660      41.440  39.200  37.880  1.00  0.00           H
ATOM   1144  CB  GLN A 660      41.020  41.140  38.650  1.00  0.00           C
ATOM   1145  HB1 GLN A 660      40.820  41.620  39.630  1.00  0.00           H
ATOM   1146  HB2 GLN A 660      40.240  41.600  38.000  1.00  0.00           H
ATOM   1147  CG  GLN A 660      42.400  41.700  38.160  1.00  0.00           C
ATOM   1148  HG1 GLN A 660      42.660  42.680  38.610  1.00  0.00           H
ATOM   1149  HG2 GLN A 660      42.350  41.890  37.070  1.00  0.00           H
ATOM   1150  CD  GLN A 660      43.540  40.670  38.470  1.00  0.00           C
ATOM   1151  OE1 GLN A 660      44.080  40.530  39.570  1.00  0.00           O
ATOM   1152  NE2 GLN A 660      44.090  40.090  37.370  1.00  0.00           N
ATOM   1153 HE21 GLN A 660      44.770  39.360  37.480  1.00  0.00           H
ATOM   1154 HE22 GLN A 660      43.840  40.320  36.420  1.00  0.00           H
ATOM   1155  C   GLN A 660      41.110  38.910  40.000  1.00  0.00           C
ATOM   1156  O   GLN A 660      40.590  39.380  40.940  1.00  0.00           O
ATOM   1157  N   PRO A 661      41.890  37.830  40.100  1.00  0.00           N
ATOM   1158  CD  PRO A 661      42.160  36.990  38.910  1.00  0.00           C
ATOM   1159  HD1 PRO A 661      42.670  37.570  38.120  1.00  0.00           H
ATOM   1160  HD2 PRO A 661      41.150  36.680  38.540  1.00  0.00           H
ATOM   1161  CA  PRO A 661      42.080  37.170  41.300  1.00  0.00           C
ATOM   1162  HA  PRO A 661      41.260  37.360  41.980  1.00  0.00           H
ATOM   1163  CB  PRO A 661      42.200  35.730  40.870  1.00  0.00           C
ATOM   1164  HB1 PRO A 661      41.130  35.470  40.820  1.00  0.00           H
ATOM   1165  HB2 PRO A 661      42.610  35.100  41.690  1.00  0.00           H
ATOM   1166  CG  PRO A 661      42.830  35.740  39.490  1.00  0.00           C
ATOM   1167  HG1 PRO A 661      43.930  35.800  39.660  1.00  0.00           H
ATOM   1168  HG2 PRO A 661      42.550  34.830  38.910  1.00  0.00           H
ATOM   1169  C   PRO A 661      43.290  37.560  42.070  1.00  0.00           C
ATOM   1170  O   PRO A 661      43.590  36.980  43.100  1.00  0.00           O
ATOM   1171  N   LEU A 662      44.190  38.360  41.510  1.00  0.00           N
ATOM   1172  HN  LEU A 662      43.940  38.870  40.690  1.00  0.00           H
ATOM   1173  CA  LEU A 662      45.580  38.500  41.950  1.00  0.00           C
ATOM   1174  HA  LEU A 662      45.860  37.570  42.410  1.00  0.00           H
ATOM   1175  CB  LEU A 662      46.510  38.870  40.810  1.00  0.00           C
ATOM   1176  HB1 LEU A 662      47.560  38.950  41.150  1.00  0.00           H
ATOM   1177  HB2 LEU A 662      46.320  39.840  40.330  1.00  0.00           H
ATOM   1178  CG  LEU A 662      46.490  37.900  39.570  1.00  0.00           C
ATOM   1179  HG  LEU A 662      45.440  37.950  39.200  1.00  0.00           H
ATOM   1180  CD1 LEU A 662      47.520  38.280  38.430  1.00  0.00           C
ATOM   1181 HD11 LEU A 662      47.400  37.720  37.480  1.00  0.00           H
ATOM   1182 HD12 LEU A 662      48.540  38.160  38.840  1.00  0.00           H
ATOM   1183 HD13 LEU A 662      47.390  39.360  38.200  1.00  0.00           H
ATOM   1184  CD2 LEU A 662      46.900  36.440  39.930  1.00  0.00           C
ATOM   1185 HD21 LEU A 662      46.370  36.080  40.830  1.00  0.00           H
ATOM   1186 HD22 LEU A 662      47.950  36.490  40.300  1.00  0.00           H
ATOM   1187 HD23 LEU A 662      46.670  35.780  39.070  1.00  0.00           H
ATOM   1188  C   LEU A 662      45.610  39.680  42.930  1.00  0.00           C
ATOM   1189  O   LEU A 662      46.610  40.020  43.590  1.00  0.00           O
ATOM   1190  N   THR A 663      44.450  40.320  43.230  1.00  0.00           N
ATOM   1191  HN  THR A 663      43.660  40.130  42.650  1.00  0.00           H
ATOM   1192  CA  THR A 663      44.350  41.410  44.150  1.00  0.00           C
ATOM   1193  HA  THR A 663      45.270  41.980  44.120  1.00  0.00           H
ATOM   1194  CB  THR A 663      43.100  42.300  43.980  1.00  0.00           C
ATOM   1195  HB  THR A 663      42.990  43.160  44.680  1.00  0.00           H
ATOM   1196  OG1 THR A 663      41.790  41.730  44.150  1.00  0.00           O
ATOM   1197  HG1 THR A 663      41.960  41.260  44.980  1.00  0.00           H
ATOM   1198  CG2 THR A 663      43.090  42.760  42.530  1.00  0.00           C
ATOM   1199 HG21 THR A 663      44.020  43.340  42.330  1.00  0.00           H
ATOM   1200 HG22 THR A 663      42.180  43.350  42.290  1.00  0.00           H
ATOM   1201 HG23 THR A 663      43.070  41.930  41.800  1.00  0.00           H
ATOM   1202  C   THR A 663      44.210  40.780  45.530  1.00  0.00           C
ATOM   1203  O   THR A 663      43.290  40.020  45.870  1.00  0.00           O
ATOM   1204  N   ILE A 664      45.030  41.300  46.400  1.00  0.00           N
ATOM   1205  HN  ILE A 664      45.740  41.960  46.170  1.00  0.00           H
ATOM   1206  CA  ILE A 664      45.150  40.760  47.800  1.00  0.00           C
ATOM   1207  HA  ILE A 664      44.520  39.890  47.900  1.00  0.00           H
ATOM   1208  CB  ILE A 664      46.550  40.390  48.270  1.00  0.00           C
ATOM   1209  HB  ILE A 664      47.290  41.170  48.000  1.00  0.00           H
ATOM   1210  CG2 ILE A 664      46.530  40.190  49.740  1.00  0.00           C
ATOM   1211 HG21 ILE A 664      45.900  39.350  50.090  1.00  0.00           H
ATOM   1212 HG22 ILE A 664      46.210  41.100  50.300  1.00  0.00           H
ATOM   1213 HG23 ILE A 664      47.540  39.920  50.110  1.00  0.00           H
ATOM   1214  CG1 ILE A 664      46.950  39.090  47.560  1.00  0.00           C
ATOM   1215 HG11 ILE A 664      46.690  39.120  46.490  1.00  0.00           H
ATOM   1216 HG12 ILE A 664      46.390  38.230  47.970  1.00  0.00           H
ATOM   1217  CD  ILE A 664      48.510  38.850  47.560  1.00  0.00           C
ATOM   1218  HD1 ILE A 664      49.120  39.760  47.350  1.00  0.00           H
ATOM   1219  HD2 ILE A 664      48.890  37.990  46.970  1.00  0.00           H
ATOM   1220  HD3 ILE A 664      48.620  38.570  48.630  1.00  0.00           H
ATOM   1221  C   ILE A 664      44.420  41.730  48.690  1.00  0.00           C
ATOM   1222  O   ILE A 664      44.530  42.960  48.450  1.00  0.00           O
ATOM   1223  N   LEU A 665      43.630  41.230  49.670  1.00  0.00           N
ATOM   1224  HN  LEU A 665      43.520  40.240  49.740  1.00  0.00           H
ATOM   1225  CA  LEU A 665      42.760  41.830  50.570  1.00  0.00           C
ATOM   1226  HA  LEU A 665      42.470  42.670  49.950  1.00  0.00           H
ATOM   1227  CB  LEU A 665      41.620  40.830  50.920  1.00  0.00           C
ATOM   1228  HB1 LEU A 665      40.840  41.470  51.390  1.00  0.00           H
ATOM   1229  HB2 LEU A 665      41.810  40.170  51.790  1.00  0.00           H
ATOM   1230  CG  LEU A 665      40.960  40.010  49.750  1.00  0.00           C
ATOM   1231  HG  LEU A 665      41.720  39.300  49.340  1.00  0.00           H
ATOM   1232  CD1 LEU A 665      39.930  39.060  50.300  1.00  0.00           C
ATOM   1233 HD11 LEU A 665      39.530  38.450  49.470  1.00  0.00           H
ATOM   1234 HD12 LEU A 665      39.140  39.770  50.650  1.00  0.00           H
ATOM   1235 HD13 LEU A 665      40.300  38.430  51.140  1.00  0.00           H
ATOM   1236  CD2 LEU A 665      40.420  40.870  48.580  1.00  0.00           C
ATOM   1237 HD21 LEU A 665      39.890  40.280  47.800  1.00  0.00           H
ATOM   1238 HD22 LEU A 665      41.260  41.500  48.230  1.00  0.00           H
ATOM   1239 HD23 LEU A 665      39.620  41.500  49.010  1.00  0.00           H
ATOM   1240  C   LEU A 665      43.420  42.220  51.830  1.00  0.00           C
ATOM   1241  O   LEU A 665      44.380  41.600  52.210  1.00  0.00           O
ATOM   1242  N   GLY A 666      42.820  43.270  52.480  1.00  0.00           N
ATOM   1243  HN  GLY A 666      42.110  43.750  51.960  1.00  0.00           H
ATOM   1244  CA  GLY A 666      43.240  43.910  53.760  1.00  0.00           C
ATOM   1245  HA1 GLY A 666      44.210  44.360  53.740  1.00  0.00           H
ATOM   1246  HA2 GLY A 666      43.110  43.180  54.550  1.00  0.00           H
ATOM   1247  C   GLY A 666      42.180  44.870  54.120  1.00  0.00           C
ATOM   1248  O   GLY A 666      41.500  45.430  53.260  1.00  0.00           O
ATOM   1249  N   SER A 667      41.800  45.120  55.370  1.00  0.00           N
ATOM   1250  HN  SER A 667      42.500  44.890  56.050  1.00  0.00           H
ATOM   1251  CA  SER A 667      40.680  45.970  55.740  1.00  0.00           C
ATOM   1252  HA  SER A 667      39.830  45.590  55.180  1.00  0.00           H
ATOM   1253  CB  SER A 667      40.290  45.730  57.220  1.00  0.00           C
ATOM   1254  HB1 SER A 667      41.100  45.820  57.980  1.00  0.00           H
ATOM   1255  HB2 SER A 667      40.030  44.650  57.270  1.00  0.00           H
ATOM   1256  OG  SER A 667      39.200  46.580  57.610  1.00  0.00           O
ATOM   1257  HG1 SER A 667      39.550  47.340  58.070  1.00  0.00           H
ATOM   1258  C   SER A 667      40.860  47.380  55.380  1.00  0.00           C
ATOM   1259  O   SER A 667      41.930  47.970  55.230  1.00  0.00           O
ATOM   1260  N   THR A 668      39.720  48.170  55.170  1.00  0.00           N
ATOM   1261  HN  THR A 668      38.830  47.720  55.290  1.00  0.00           H
ATOM   1262  CA  THR A 668      39.710  49.590  54.800  1.00  0.00           C
ATOM   1263  HA  THR A 668      40.670  49.790  54.330  1.00  0.00           H
ATOM   1264  CB  THR A 668      38.620  49.990  53.790  1.00  0.00           C
ATOM   1265  HB  THR A 668      38.760  49.240  52.980  1.00  0.00           H
ATOM   1266  OG1 THR A 668      38.910  51.280  53.270  1.00  0.00           O
ATOM   1267  HG1 THR A 668      39.240  51.050  52.390  1.00  0.00           H
ATOM   1268  CG2 THR A 668      37.110  49.990  54.200  1.00  0.00           C
ATOM   1269 HG21 THR A 668      36.800  50.750  54.950  1.00  0.00           H
ATOM   1270 HG22 THR A 668      36.830  48.960  54.520  1.00  0.00           H
ATOM   1271 HG23 THR A 668      36.530  50.060  53.260  1.00  0.00           H
ATOM   1272  C   THR A 668      39.650  50.420  56.020  1.00  0.00           C
ATOM   1273  O   THR A 668      38.710  50.360  56.770  1.00  0.00           O
ATOM   1274  N   GLY A 669      40.620  51.360  56.080  1.00  0.00           N
ATOM   1275  HN  GLY A 669      41.250  51.260  55.320  1.00  0.00           H
ATOM   1276  CA  GLY A 669      40.780  52.350  57.120  1.00  0.00           C
ATOM   1277  HA1 GLY A 669      41.440  53.080  56.660  1.00  0.00           H
ATOM   1278  HA2 GLY A 669      41.340  51.990  57.970  1.00  0.00           H
ATOM   1279  C   GLY A 669      39.500  53.030  57.630  1.00  0.00           C
ATOM   1280  O   GLY A 669      39.400  53.090  58.830  1.00  0.00           O
ATOM   1281  N   PRO A 670      38.590  53.480  56.750  1.00  0.00           N
ATOM   1282  CD  PRO A 670      38.850  54.070  55.430  1.00  0.00           C
ATOM   1283  HD1 PRO A 670      39.130  53.250  54.730  1.00  0.00           H
ATOM   1284  HD2 PRO A 670      39.770  54.670  55.500  1.00  0.00           H
ATOM   1285  CA  PRO A 670      37.250  53.890  57.250  1.00  0.00           C
ATOM   1286  HA  PRO A 670      37.450  54.760  57.850  1.00  0.00           H
ATOM   1287  CB  PRO A 670      36.540  54.290  55.900  1.00  0.00           C
ATOM   1288  HB1 PRO A 670      35.600  54.820  56.130  1.00  0.00           H
ATOM   1289  HB2 PRO A 670      36.190  53.370  55.390  1.00  0.00           H
ATOM   1290  CG  PRO A 670      37.650  54.910  55.050  1.00  0.00           C
ATOM   1291  HG1 PRO A 670      37.240  54.800  54.020  1.00  0.00           H
ATOM   1292  HG2 PRO A 670      37.820  55.970  55.340  1.00  0.00           H
ATOM   1293  C   PRO A 670      36.560  53.070  58.290  1.00  0.00           C
ATOM   1294  O   PRO A 670      36.060  53.620  59.300  1.00  0.00           O
ATOM   1295  N   VAL A 671      36.570  51.740  58.210  1.00  0.00           N
ATOM   1296  HN  VAL A 671      36.980  51.180  57.490  1.00  0.00           H
ATOM   1297  CA  VAL A 671      35.770  50.900  59.110  1.00  0.00           C
ATOM   1298  HA  VAL A 671      34.780  51.310  59.140  1.00  0.00           H
ATOM   1299  CB  VAL A 671      35.690  49.460  58.700  1.00  0.00           C
ATOM   1300  HB  VAL A 671      36.670  49.060  58.370  1.00  0.00           H
ATOM   1301  CG1 VAL A 671      35.310  48.590  59.880  1.00  0.00           C
ATOM   1302 HG11 VAL A 671      36.080  48.560  60.670  1.00  0.00           H
ATOM   1303 HG12 VAL A 671      35.230  47.500  59.620  1.00  0.00           H
ATOM   1304 HG13 VAL A 671      34.450  48.910  60.500  1.00  0.00           H
ATOM   1305  CG2 VAL A 671      34.790  49.350  57.470  1.00  0.00           C
ATOM   1306 HG21 VAL A 671      33.840  49.930  57.550  1.00  0.00           H
ATOM   1307 HG22 VAL A 671      34.380  48.320  57.480  1.00  0.00           H
ATOM   1308 HG23 VAL A 671      35.240  49.750  56.540  1.00  0.00           H
ATOM   1309  C   VAL A 671      36.070  51.120  60.590  1.00  0.00           C
ATOM   1310  O   VAL A 671      35.230  51.250  61.460  1.00  0.00           O
ATOM   1311  N   LEU A 672      37.350  51.410  60.940  1.00  0.00           N
ATOM   1312  HN  LEU A 672      38.130  51.490  60.310  1.00  0.00           H
ATOM   1313  CA  LEU A 672      37.800  51.740  62.270  1.00  0.00           C
ATOM   1314  HA  LEU A 672      37.400  50.910  62.850  1.00  0.00           H
ATOM   1315  CB  LEU A 672      39.290  51.450  62.420  1.00  0.00           C
ATOM   1316  HB1 LEU A 672      39.760  52.060  61.620  1.00  0.00           H
ATOM   1317  HB2 LEU A 672      39.650  50.450  62.090  1.00  0.00           H
ATOM   1318  CG  LEU A 672      39.990  51.680  63.770  1.00  0.00           C
ATOM   1319  HG  LEU A 672      39.990  52.780  63.900  1.00  0.00           H
ATOM   1320  CD1 LEU A 672      39.240  51.000  64.950  1.00  0.00           C
ATOM   1321 HD11 LEU A 672      39.950  50.880  65.790  1.00  0.00           H
ATOM   1322 HD12 LEU A 672      38.880  50.000  64.630  1.00  0.00           H
ATOM   1323 HD13 LEU A 672      38.390  51.670  65.190  1.00  0.00           H
ATOM   1324  CD2 LEU A 672      41.480  51.140  63.770  1.00  0.00           C
ATOM   1325 HD21 LEU A 672      41.710  50.180  63.270  1.00  0.00           H
ATOM   1326 HD22 LEU A 672      41.890  51.310  64.780  1.00  0.00           H
ATOM   1327 HD23 LEU A 672      42.130  51.830  63.190  1.00  0.00           H
ATOM   1328  C   LEU A 672      37.190  53.060  62.800  1.00  0.00           C
ATOM   1329  O   LEU A 672      36.740  53.140  63.960  1.00  0.00           O
ATOM   1330  N   VAL A 673      37.090  54.200  61.940  1.00  0.00           N
ATOM   1331  HN  VAL A 673      37.440  54.150  61.000  1.00  0.00           H
ATOM   1332  CA  VAL A 673      36.430  55.440  62.290  1.00  0.00           C
ATOM   1333  HA  VAL A 673      36.810  55.830  63.210  1.00  0.00           H
ATOM   1334  CB  VAL A 673      36.520  56.550  61.270  1.00  0.00           C
ATOM   1335  HB  VAL A 673      36.230  56.230  60.250  1.00  0.00           H
ATOM   1336  CG1 VAL A 673      35.780  57.850  61.640  1.00  0.00           C
ATOM   1337 HG11 VAL A 673      36.370  58.740  61.330  1.00  0.00           H
ATOM   1338 HG12 VAL A 673      35.590  58.020  62.730  1.00  0.00           H
ATOM   1339 HG13 VAL A 673      34.820  58.010  61.080  1.00  0.00           H
ATOM   1340  CG2 VAL A 673      38.030  56.870  61.130  1.00  0.00           C
ATOM   1341 HG21 VAL A 673      38.590  56.130  60.520  1.00  0.00           H
ATOM   1342 HG22 VAL A 673      38.510  56.880  62.130  1.00  0.00           H
ATOM   1343 HG23 VAL A 673      38.210  57.780  60.530  1.00  0.00           H
ATOM   1344  C   VAL A 673      34.960  55.100  62.480  1.00  0.00           C
ATOM   1345  O   VAL A 673      34.250  55.580  63.420  1.00  0.00           O
ATOM   1346  N   PHE A 674      34.390  54.270  61.560  1.00  0.00           N
ATOM   1347  HN  PHE A 674      34.990  53.870  60.870  1.00  0.00           H
ATOM   1348  CA  PHE A 674      32.950  54.090  61.400  1.00  0.00           C
ATOM   1349  HA  PHE A 674      32.450  55.040  61.270  1.00  0.00           H
ATOM   1350  CB  PHE A 674      32.630  53.320  60.130  1.00  0.00           C
ATOM   1351  HB1 PHE A 674      31.520  53.240  60.210  1.00  0.00           H
ATOM   1352  HB2 PHE A 674      33.200  52.370  60.140  1.00  0.00           H
ATOM   1353  CG  PHE A 674      32.840  54.010  58.800  1.00  0.00           C
ATOM   1354  CD1 PHE A 674      33.270  55.370  58.700  1.00  0.00           C
ATOM   1355  HD1 PHE A 674      33.480  56.020  59.540  1.00  0.00           H
ATOM   1356  CE1 PHE A 674      33.370  56.040  57.470  1.00  0.00           C
ATOM   1357  HE1 PHE A 674      33.750  57.050  57.460  1.00  0.00           H
ATOM   1358  CZ  PHE A 674      33.040  55.320  56.320  1.00  0.00           C
ATOM   1359  HZ  PHE A 674      33.080  55.740  55.320  1.00  0.00           H
ATOM   1360  CD2 PHE A 674      32.490  53.370  57.660  1.00  0.00           C
ATOM   1361  HD2 PHE A 674      32.060  52.390  57.740  1.00  0.00           H
ATOM   1362  CE2 PHE A 674      32.570  53.980  56.400  1.00  0.00           C
ATOM   1363  HE2 PHE A 674      32.350  53.310  55.580  1.00  0.00           H
ATOM   1364  C   PHE A 674      32.400  53.370  62.690  1.00  0.00           C
ATOM   1365  O   PHE A 674      31.350  53.660  63.310  1.00  0.00           O
ATOM   1366  N   GLU A 675      33.070  52.310  63.100  1.00  0.00           N
ATOM   1367  HN  GLU A 675      33.910  51.990  62.680  1.00  0.00           H
ATOM   1368  CA  GLU A 675      32.670  51.510  64.230  1.00  0.00           C
ATOM   1369  HA  GLU A 675      31.630  51.220  64.170  1.00  0.00           H
ATOM   1370  CB  GLU A 675      33.410  50.130  64.250  1.00  0.00           C
ATOM   1371  HB1 GLU A 675      33.170  49.560  65.180  1.00  0.00           H
ATOM   1372  HB2 GLU A 675      34.480  50.430  64.120  1.00  0.00           H
ATOM   1373  CG  GLU A 675      33.120  49.160  63.040  1.00  0.00           C
ATOM   1374  HG1 GLU A 675      33.550  48.120  63.060  1.00  0.00           H
ATOM   1375  HG2 GLU A 675      33.540  49.630  62.120  1.00  0.00           H
ATOM   1376  CD  GLU A 675      31.660  48.910  62.600  1.00  0.00           C
ATOM   1377  OE1 GLU A 675      31.030  47.990  63.210  1.00  0.00           O
ATOM   1378  OE2 GLU A 675      31.190  49.600  61.640  1.00  0.00           O
ATOM   1379  C   GLU A 675      32.780  52.220  65.610  1.00  0.00           C
ATOM   1380  O   GLU A 675      31.990  52.010  66.460  1.00  0.00           O
ATOM   1381  N   LYS A 676      33.840  52.920  65.800  1.00  0.00           N
ATOM   1382  HN  LYS A 676      34.590  52.940  65.150  1.00  0.00           H
ATOM   1383  CA  LYS A 676      33.910  53.800  67.040  1.00  0.00           C
ATOM   1384  HA  LYS A 676      33.980  53.210  67.940  1.00  0.00           H
ATOM   1385  CB  LYS A 676      35.180  54.730  67.060  1.00  0.00           C
ATOM   1386  HB1 LYS A 676      35.030  55.470  67.880  1.00  0.00           H
ATOM   1387  HB2 LYS A 676      35.250  55.350  66.140  1.00  0.00           H
ATOM   1388  CG  LYS A 676      36.460  53.950  67.460  1.00  0.00           C
ATOM   1389  HG1 LYS A 676      36.760  53.170  66.740  1.00  0.00           H
ATOM   1390  HG2 LYS A 676      36.160  53.360  68.350  1.00  0.00           H
ATOM   1391  CD  LYS A 676      37.680  54.920  67.470  1.00  0.00           C
ATOM   1392  HD1 LYS A 676      38.560  54.390  67.900  1.00  0.00           H
ATOM   1393  HD2 LYS A 676      37.480  55.670  68.260  1.00  0.00           H
ATOM   1394  CE  LYS A 676      38.060  55.510  66.120  1.00  0.00           C
ATOM   1395  HE1 LYS A 676      37.180  55.970  65.620  1.00  0.00           H
ATOM   1396  HE2 LYS A 676      38.500  54.700  65.500  1.00  0.00           H
ATOM   1397  NZ  LYS A 676      39.030  56.640  66.230  1.00  0.00           N
ATOM   1398  HZ1 LYS A 676      39.640  56.540  67.070  1.00  0.00           H
ATOM   1399  HZ2 LYS A 676      38.590  57.590  66.300  1.00  0.00           H
ATOM   1400  HZ3 LYS A 676      39.700  56.640  65.430  1.00  0.00           H
ATOM   1401  C   LYS A 676      32.640  54.700  67.240  1.00  0.00           C
ATOM   1402  O   LYS A 676      32.020  54.780  68.270  1.00  0.00           O
ATOM   1403  N   ILE A 677      32.170  55.280  66.110  1.00  0.00           N
ATOM   1404  HN  ILE A 677      32.750  55.360  65.310  1.00  0.00           H
ATOM   1405  CA  ILE A 677      30.960  55.970  65.940  1.00  0.00           C
ATOM   1406  HA  ILE A 677      31.000  56.710  66.720  1.00  0.00           H
ATOM   1407  CB  ILE A 677      31.000  56.910  64.690  1.00  0.00           C
ATOM   1408  HB  ILE A 677      31.390  56.330  63.810  1.00  0.00           H
ATOM   1409  CG2 ILE A 677      29.720  57.680  64.430  1.00  0.00           C
ATOM   1410 HG21 ILE A 677      28.890  56.990  64.170  1.00  0.00           H
ATOM   1411 HG22 ILE A 677      29.890  58.390  63.590  1.00  0.00           H
ATOM   1412 HG23 ILE A 677      29.410  58.160  65.390  1.00  0.00           H
ATOM   1413  CG1 ILE A 677      32.200  57.950  64.910  1.00  0.00           C
ATOM   1414 HG11 ILE A 677      33.070  57.490  65.410  1.00  0.00           H
ATOM   1415 HG12 ILE A 677      31.860  58.690  65.670  1.00  0.00           H
ATOM   1416  CD  ILE A 677      32.590  58.770  63.650  1.00  0.00           C
ATOM   1417  HD1 ILE A 677      33.130  58.110  62.950  1.00  0.00           H
ATOM   1418  HD2 ILE A 677      33.240  59.620  63.950  1.00  0.00           H
ATOM   1419  HD3 ILE A 677      31.710  59.310  63.220  1.00  0.00           H
ATOM   1420  C   ILE A 677      29.640  55.210  66.040  1.00  0.00           C
ATOM   1421  O   ILE A 677      28.690  55.670  66.740  1.00  0.00           O
ATOM   1422  N   LEU A 678      29.550  54.080  65.330  1.00  0.00           N
ATOM   1423  HN  LEU A 678      30.310  53.920  64.710  1.00  0.00           H
ATOM   1424  CA  LEU A 678      28.450  53.090  65.500  1.00  0.00           C
ATOM   1425  HA  LEU A 678      27.580  53.680  65.260  1.00  0.00           H
ATOM   1426  CB  LEU A 678      28.580  51.890  64.400  1.00  0.00           C
ATOM   1427  HB1 LEU A 678      29.590  51.470  64.600  1.00  0.00           H
ATOM   1428  HB2 LEU A 678      28.630  52.400  63.420  1.00  0.00           H
ATOM   1429  CG  LEU A 678      27.530  50.830  64.260  1.00  0.00           C
ATOM   1430  HG  LEU A 678      27.440  50.280  65.220  1.00  0.00           H
ATOM   1431  CD1 LEU A 678      26.060  51.440  63.870  1.00  0.00           C
ATOM   1432 HD11 LEU A 678      26.230  51.990  62.920  1.00  0.00           H
ATOM   1433 HD12 LEU A 678      25.640  52.180  64.570  1.00  0.00           H
ATOM   1434 HD13 LEU A 678      25.270  50.680  63.650  1.00  0.00           H
ATOM   1435  CD2 LEU A 678      27.960  49.830  63.230  1.00  0.00           C
ATOM   1436 HD21 LEU A 678      28.100  50.200  62.180  1.00  0.00           H
ATOM   1437 HD22 LEU A 678      27.340  48.920  63.150  1.00  0.00           H
ATOM   1438 HD23 LEU A 678      28.960  49.460  63.540  1.00  0.00           H
ATOM   1439  C   LEU A 678      28.250  52.510  66.880  1.00  0.00           C
ATOM   1440  O   LEU A 678      27.130  52.520  67.390  1.00  0.00           O
ATOM   1441  N   TYR A 679      29.310  52.140  67.560  1.00  0.00           N
ATOM   1442  HN  TYR A 679      30.190  52.020  67.100  1.00  0.00           H
ATOM   1443  CA  TYR A 679      29.370  51.680  68.910  1.00  0.00           C
ATOM   1444  HA  TYR A 679      28.700  50.860  69.120  1.00  0.00           H
ATOM   1445  CB  TYR A 679      30.830  51.170  69.280  1.00  0.00           C
ATOM   1446  HB1 TYR A 679      31.500  52.050  69.200  1.00  0.00           H
ATOM   1447  HB2 TYR A 679      31.210  50.320  68.680  1.00  0.00           H
ATOM   1448  CG  TYR A 679      30.850  50.580  70.660  1.00  0.00           C
ATOM   1449  CD1 TYR A 679      31.920  50.810  71.530  1.00  0.00           C
ATOM   1450  HD1 TYR A 679      32.720  51.480  71.230  1.00  0.00           H
ATOM   1451  CE1 TYR A 679      31.940  50.220  72.780  1.00  0.00           C
ATOM   1452  HE1 TYR A 679      32.700  50.520  73.510  1.00  0.00           H
ATOM   1453  CZ  TYR A 679      30.950  49.340  73.180  1.00  0.00           C
ATOM   1454  OH  TYR A 679      31.180  48.630  74.380  1.00  0.00           O
ATOM   1455  HH  TYR A 679      31.870  49.100  74.860  1.00  0.00           H
ATOM   1456  CD2 TYR A 679      29.930  49.660  71.050  1.00  0.00           C
ATOM   1457  HD2 TYR A 679      29.140  49.370  70.360  1.00  0.00           H
ATOM   1458  CE2 TYR A 679      29.910  49.050  72.310  1.00  0.00           C
ATOM   1459  HE2 TYR A 679      29.160  48.340  72.640  1.00  0.00           H
ATOM   1460  C   TYR A 679      28.950  52.790  69.970  1.00  0.00           C
ATOM   1461  O   TYR A 679      28.170  52.520  70.920  1.00  0.00           O
ATOM   1462  N   LYS A 680      29.370  54.050  69.830  1.00  0.00           N
ATOM   1463  HN  LYS A 680      30.030  54.320  69.140  1.00  0.00           H
ATOM   1464  CA  LYS A 680      28.940  55.170  70.690  1.00  0.00           C
ATOM   1465  HA  LYS A 680      29.080  55.010  71.750  1.00  0.00           H
ATOM   1466  CB  LYS A 680      29.940  56.380  70.370  1.00  0.00           C
ATOM   1467  HB1 LYS A 680      30.120  56.400  69.280  1.00  0.00           H
ATOM   1468  HB2 LYS A 680      30.860  56.000  70.880  1.00  0.00           H
ATOM   1469  CG  LYS A 680      29.660  57.770  70.950  1.00  0.00           C
ATOM   1470  HG1 LYS A 680      28.930  58.340  70.340  1.00  0.00           H
ATOM   1471  HG2 LYS A 680      30.530  58.450  70.850  1.00  0.00           H
ATOM   1472  CD  LYS A 680      29.210  57.740  72.410  1.00  0.00           C
ATOM   1473  HD1 LYS A 680      29.910  57.070  72.940  1.00  0.00           H
ATOM   1474  HD2 LYS A 680      28.210  57.280  72.360  1.00  0.00           H
ATOM   1475  CE  LYS A 680      29.150  59.060  73.180  1.00  0.00           C
ATOM   1476  HE1 LYS A 680      28.740  59.900  72.560  1.00  0.00           H
ATOM   1477  HE2 LYS A 680      30.190  59.240  73.500  1.00  0.00           H
ATOM   1478  NZ  LYS A 680      28.240  58.890  74.300  1.00  0.00           N
ATOM   1479  HZ1 LYS A 680      28.330  57.960  74.760  1.00  0.00           H
ATOM   1480  HZ2 LYS A 680      27.250  58.950  73.970  1.00  0.00           H
ATOM   1481  HZ3 LYS A 680      28.430  59.640  75.000  1.00  0.00           H
ATOM   1482  C   LYS A 680      27.440  55.490  70.580  1.00  0.00           C
ATOM   1483  O   LYS A 680      26.690  55.580  71.570  1.00  0.00           O
ATOM   1484  N   PHE A 681      26.980  55.570  69.300  1.00  0.00           N
ATOM   1485  HN  PHE A 681      27.630  55.720  68.570  1.00  0.00           H
ATOM   1486  CA  PHE A 681      25.520  55.720  68.970  1.00  0.00           C
ATOM   1487  HA  PHE A 681      25.140  56.660  69.320  1.00  0.00           H
ATOM   1488  CB  PHE A 681      25.500  55.810  67.440  1.00  0.00           C
ATOM   1489  HB1 PHE A 681      26.160  55.010  67.030  1.00  0.00           H
ATOM   1490  HB2 PHE A 681      25.890  56.760  67.010  1.00  0.00           H
ATOM   1491  CG  PHE A 681      24.120  55.690  66.890  1.00  0.00           C
ATOM   1492  CD1 PHE A 681      23.210  56.720  67.030  1.00  0.00           C
ATOM   1493  HD1 PHE A 681      23.500  57.560  67.630  1.00  0.00           H
ATOM   1494  CE1 PHE A 681      21.970  56.690  66.350  1.00  0.00           C
ATOM   1495  HE1 PHE A 681      21.290  57.490  66.550  1.00  0.00           H
ATOM   1496  CZ  PHE A 681      21.610  55.510  65.710  1.00  0.00           C
ATOM   1497  HZ  PHE A 681      20.710  55.360  65.150  1.00  0.00           H
ATOM   1498  CD2 PHE A 681      23.740  54.500  66.200  1.00  0.00           C
ATOM   1499  HD2 PHE A 681      24.410  53.650  66.240  1.00  0.00           H
ATOM   1500  CE2 PHE A 681      22.490  54.450  65.620  1.00  0.00           C
ATOM   1501  HE2 PHE A 681      22.220  53.530  65.140  1.00  0.00           H
ATOM   1502  C   PHE A 681      24.630  54.610  69.500  1.00  0.00           C
ATOM   1503  O   PHE A 681      23.600  54.930  70.050  1.00  0.00           O
ATOM   1504  N   CYS A 682      25.100  53.350  69.360  1.00  0.00           N
ATOM   1505  HN  CYS A 682      25.990  53.160  68.940  1.00  0.00           H
ATOM   1506  CA  CYS A 682      24.410  52.110  69.740  1.00  0.00           C
ATOM   1507  HA  CYS A 682      23.390  52.130  69.380  1.00  0.00           H
ATOM   1508  CB  CYS A 682      25.260  50.920  69.460  1.00  0.00           C
ATOM   1509  HB1 CYS A 682      25.120  50.000  70.070  1.00  0.00           H
ATOM   1510  HB2 CYS A 682      26.340  51.170  69.550  1.00  0.00           H
ATOM   1511  SG  CYS A 682      24.940  50.430  67.730  1.00  0.00           S
ATOM   1512  HG1 CYS A 682      26.150  50.790  67.310  1.00  0.00           H
ATOM   1513  C   CYS A 682      24.200  52.060  71.250  1.00  0.00           C
ATOM   1514  O   CYS A 682      23.130  51.830  71.780  1.00  0.00           O
ATOM   1515  N   ARG A 683      25.250  52.350  72.070  1.00  0.00           N
ATOM   1516  HN  ARG A 683      26.120  52.550  71.630  1.00  0.00           H
ATOM   1517  CA  ARG A 683      25.090  52.410  73.530  1.00  0.00           C
ATOM   1518  HA  ARG A 683      24.460  51.630  73.940  1.00  0.00           H
ATOM   1519  CB  ARG A 683      26.430  52.290  74.290  1.00  0.00           C
ATOM   1520  HB1 ARG A 683      26.250  52.360  75.380  1.00  0.00           H
ATOM   1521  HB2 ARG A 683      27.000  53.180  73.970  1.00  0.00           H
ATOM   1522  CG  ARG A 683      27.190  50.930  73.980  1.00  0.00           C
ATOM   1523  HG1 ARG A 683      28.080  50.900  74.630  1.00  0.00           H
ATOM   1524  HG2 ARG A 683      27.460  51.120  72.910  1.00  0.00           H
ATOM   1525  CD  ARG A 683      26.280  49.690  74.150  1.00  0.00           C
ATOM   1526  HD1 ARG A 683      26.910  48.780  74.050  1.00  0.00           H
ATOM   1527  HD2 ARG A 683      25.580  49.540  73.300  1.00  0.00           H
ATOM   1528  NE  ARG A 683      25.560  49.630  75.400  1.00  0.00           N
ATOM   1529  HE  ARG A 683      25.940  50.130  76.180  1.00  0.00           H
ATOM   1530  CZ  ARG A 683      24.450  49.000  75.690  1.00  0.00           C
ATOM   1531  NH1 ARG A 683      23.710  48.370  74.810  1.00  0.00           N
ATOM   1532 HH11 ARG A 683      24.120  48.250  73.910  1.00  0.00           H
ATOM   1533 HH12 ARG A 683      22.940  47.770  75.010  1.00  0.00           H
ATOM   1534  NH2 ARG A 683      24.020  49.070  76.930  1.00  0.00           N
ATOM   1535 HH21 ARG A 683      23.030  48.960  77.110  1.00  0.00           H
ATOM   1536 HH22 ARG A 683      24.540  49.550  77.620  1.00  0.00           H
ATOM   1537  C   ARG A 683      24.280  53.600  73.990  1.00  0.00           C
ATOM   1538  O   ARG A 683      23.440  53.480  74.860  1.00  0.00           O
ATOM   1539  N   ASP A 684      24.450  54.740  73.340  1.00  0.00           N
ATOM   1540  HN  ASP A 684      24.970  54.720  72.480  1.00  0.00           H
ATOM   1541  CA  ASP A 684      23.750  55.980  73.610  1.00  0.00           C
ATOM   1542  HA  ASP A 684      23.850  56.190  74.660  1.00  0.00           H
ATOM   1543  CB  ASP A 684      24.210  57.260  72.740  1.00  0.00           C
ATOM   1544  HB1 ASP A 684      23.390  58.010  72.680  1.00  0.00           H
ATOM   1545  HB2 ASP A 684      24.490  56.950  71.720  1.00  0.00           H
ATOM   1546  CG  ASP A 684      25.340  58.010  73.460  1.00  0.00           C
ATOM   1547  OD1 ASP A 684      25.770  59.040  73.000  1.00  0.00           O
ATOM   1548  OD2 ASP A 684      25.920  57.450  74.440  1.00  0.00           O
ATOM   1549  C   ASP A 684      22.170  55.830  73.560  1.00  0.00           C
ATOM   1550  O   ASP A 684      21.470  56.410  74.360  1.00  0.00           O
ATOM   1551  N   TYR A 685      21.660  55.140  72.430  1.00  0.00           N
ATOM   1552  HN  TYR A 685      22.370  54.750  71.850  1.00  0.00           H
ATOM   1553  CA  TYR A 685      20.280  54.850  72.120  1.00  0.00           C
ATOM   1554  HA  TYR A 685      19.750  55.420  72.880  1.00  0.00           H
ATOM   1555  CB  TYR A 685      19.810  55.360  70.720  1.00  0.00           C
ATOM   1556  HB1 TYR A 685      18.730  55.180  70.560  1.00  0.00           H
ATOM   1557  HB2 TYR A 685      20.180  54.750  69.860  1.00  0.00           H
ATOM   1558  CG  TYR A 685      20.010  56.860  70.540  1.00  0.00           C
ATOM   1559  CD1 TYR A 685      19.020  57.850  71.020  1.00  0.00           C
ATOM   1560  HD1 TYR A 685      18.100  57.520  71.470  1.00  0.00           H
ATOM   1561  CE1 TYR A 685      19.410  59.190  70.970  1.00  0.00           C
ATOM   1562  HE1 TYR A 685      18.780  59.990  71.320  1.00  0.00           H
ATOM   1563  CZ  TYR A 685      20.700  59.550  70.480  1.00  0.00           C
ATOM   1564  OH  TYR A 685      21.230  60.840  70.610  1.00  0.00           O
ATOM   1565  HH  TYR A 685      20.640  61.250  71.240  1.00  0.00           H
ATOM   1566  CD2 TYR A 685      21.070  57.290  69.750  1.00  0.00           C
ATOM   1567  HD2 TYR A 685      21.610  56.570  69.140  1.00  0.00           H
ATOM   1568  CE2 TYR A 685      21.520  58.610  69.770  1.00  0.00           C
ATOM   1569  HE2 TYR A 685      22.450  58.970  69.370  1.00  0.00           H
ATOM   1570  C   TYR A 685      19.930  53.420  72.430  1.00  0.00           C
ATOM   1571  O   TYR A 685      18.820  53.020  72.010  1.00  0.00           O
ATOM   1572  N   GLN A 686      20.850  52.720  73.170  1.00  0.00           N
ATOM   1573  HN  GLN A 686      21.700  53.100  73.510  1.00  0.00           H
ATOM   1574  CA  GLN A 686      20.640  51.370  73.590  1.00  0.00           C
ATOM   1575  HA  GLN A 686      21.620  50.930  73.750  1.00  0.00           H
ATOM   1576  CB  GLN A 686      19.770  51.250  74.940  1.00  0.00           C
ATOM   1577  HB1 GLN A 686      19.290  50.280  75.170  1.00  0.00           H
ATOM   1578  HB2 GLN A 686      18.870  51.820  74.650  1.00  0.00           H
ATOM   1579  CG  GLN A 686      20.560  51.680  76.180  1.00  0.00           C
ATOM   1580  HG1 GLN A 686      21.630  51.360  76.170  1.00  0.00           H
ATOM   1581  HG2 GLN A 686      20.010  51.170  77.000  1.00  0.00           H
ATOM   1582  CD  GLN A 686      20.490  53.240  76.580  1.00  0.00           C
ATOM   1583  OE1 GLN A 686      19.830  53.980  75.910  1.00  0.00           O
ATOM   1584  NE2 GLN A 686      21.170  53.620  77.630  1.00  0.00           N
ATOM   1585 HE21 GLN A 686      21.230  54.620  77.700  1.00  0.00           H
ATOM   1586 HE22 GLN A 686      21.570  52.980  78.290  1.00  0.00           H
ATOM   1587  C   GLN A 686      20.200  50.340  72.520  1.00  0.00           C
ATOM   1588  O   GLN A 686      19.610  49.290  72.830  1.00  0.00           O
ATOM   1589  N   LEU A 687      20.610  50.510  71.260  1.00  0.00           N
ATOM   1590  HN  LEU A 687      21.100  51.370  71.130  1.00  0.00           H
ATOM   1591  CA  LEU A 687      20.330  49.670  70.060  1.00  0.00           C
ATOM   1592  HA  LEU A 687      19.310  49.310  70.180  1.00  0.00           H
ATOM   1593  CB  LEU A 687      20.500  50.570  68.800  1.00  0.00           C
ATOM   1594  HB1 LEU A 687      20.320  49.940  67.910  1.00  0.00           H
ATOM   1595  HB2 LEU A 687      21.540  50.920  68.600  1.00  0.00           H
ATOM   1596  CG  LEU A 687      19.610  51.840  68.890  1.00  0.00           C
ATOM   1597  HG  LEU A 687      19.670  52.360  69.870  1.00  0.00           H
ATOM   1598  CD1 LEU A 687      20.090  52.830  67.740  1.00  0.00           C
ATOM   1599 HD11 LEU A 687      19.610  52.500  66.790  1.00  0.00           H
ATOM   1600 HD12 LEU A 687      21.200  52.780  67.700  1.00  0.00           H
ATOM   1601 HD13 LEU A 687      19.810  53.890  67.930  1.00  0.00           H
ATOM   1602  CD2 LEU A 687      18.020  51.520  68.830  1.00  0.00           C
ATOM   1603 HD21 LEU A 687      17.870  50.650  69.500  1.00  0.00           H
ATOM   1604 HD22 LEU A 687      17.640  51.180  67.830  1.00  0.00           H
ATOM   1605 HD23 LEU A 687      17.350  52.320  69.200  1.00  0.00           H
ATOM   1606  C   LEU A 687      21.250  48.480  70.120  1.00  0.00           C
ATOM   1607  O   LEU A 687      22.390  48.520  70.520  1.00  0.00           O
ATOM   1608  N   SER A 688      20.780  47.360  69.590  1.00  0.00           N
ATOM   1609  HN  SER A 688      19.950  47.590  69.100  1.00  0.00           H
ATOM   1610  CA  SER A 688      21.530  46.190  69.290  1.00  0.00           C
ATOM   1611  HA  SER A 688      22.130  45.990  70.170  1.00  0.00           H
ATOM   1612  CB  SER A 688      20.660  44.960  68.980  1.00  0.00           C
ATOM   1613  HB1 SER A 688      19.930  45.300  68.220  1.00  0.00           H
ATOM   1614  HB2 SER A 688      20.140  44.720  69.930  1.00  0.00           H
ATOM   1615  OG  SER A 688      21.400  43.790  68.600  1.00  0.00           O
ATOM   1616  HG1 SER A 688      20.850  43.020  68.800  1.00  0.00           H
ATOM   1617  C   SER A 688      22.640  46.340  68.250  1.00  0.00           C
ATOM   1618  O   SER A 688      22.360  46.570  67.070  1.00  0.00           O
ATOM   1619  N   TYR A 689      23.860  46.180  68.640  1.00  0.00           N
ATOM   1620  HN  TYR A 689      24.060  45.540  69.380  1.00  0.00           H
ATOM   1621  CA  TYR A 689      25.060  46.510  67.870  1.00  0.00           C
ATOM   1622  HA  TYR A 689      24.810  47.380  67.280  1.00  0.00           H
ATOM   1623  CB  TYR A 689      26.320  46.800  68.830  1.00  0.00           C
ATOM   1624  HB1 TYR A 689      26.410  46.000  69.590  1.00  0.00           H
ATOM   1625  HB2 TYR A 689      26.340  47.770  69.370  1.00  0.00           H
ATOM   1626  CG  TYR A 689      27.570  46.930  68.110  1.00  0.00           C
ATOM   1627  CD1 TYR A 689      27.670  47.820  67.040  1.00  0.00           C
ATOM   1628  HD1 TYR A 689      26.820  48.400  66.720  1.00  0.00           H
ATOM   1629  CE1 TYR A 689      28.820  47.910  66.300  1.00  0.00           C
ATOM   1630  HE1 TYR A 689      28.870  48.540  65.430  1.00  0.00           H
ATOM   1631  CZ  TYR A 689      29.950  47.130  66.630  1.00  0.00           C
ATOM   1632  OH  TYR A 689      31.140  47.250  65.870  1.00  0.00           O
ATOM   1633  HH  TYR A 689      30.930  47.610  65.010  1.00  0.00           H
ATOM   1634  CD2 TYR A 689      28.730  46.250  68.500  1.00  0.00           C
ATOM   1635  HD2 TYR A 689      28.650  45.510  69.290  1.00  0.00           H
ATOM   1636  CE2 TYR A 689      29.920  46.320  67.770  1.00  0.00           C
ATOM   1637  HE2 TYR A 689      30.830  45.770  67.960  1.00  0.00           H
ATOM   1638  C   TYR A 689      25.390  45.380  66.930  1.00  0.00           C
ATOM   1639  O   TYR A 689      25.550  45.620  65.730  1.00  0.00           O
ATOM   1640  N   LEU A 690      25.410  44.120  67.500  1.00  0.00           N
ATOM   1641  HN  LEU A 690      25.090  44.020  68.430  1.00  0.00           H
ATOM   1642  CA  LEU A 690      25.520  42.900  66.650  1.00  0.00           C
ATOM   1643  HA  LEU A 690      26.480  42.950  66.170  1.00  0.00           H
ATOM   1644  CB  LEU A 690      25.700  41.690  67.610  1.00  0.00           C
ATOM   1645  HB1 LEU A 690      25.590  40.830  66.920  1.00  0.00           H
ATOM   1646  HB2 LEU A 690      24.880  41.570  68.360  1.00  0.00           H
ATOM   1647  CG  LEU A 690      26.970  41.640  68.430  1.00  0.00           C
ATOM   1648  HG  LEU A 690      26.890  42.500  69.130  1.00  0.00           H
ATOM   1649  CD1 LEU A 690      27.030  40.240  69.120  1.00  0.00           C
ATOM   1650 HD11 LEU A 690      27.130  39.480  68.310  1.00  0.00           H
ATOM   1651 HD12 LEU A 690      26.130  40.010  69.720  1.00  0.00           H
ATOM   1652 HD13 LEU A 690      27.830  39.900  69.810  1.00  0.00           H
ATOM   1653  CD2 LEU A 690      28.210  41.970  67.670  1.00  0.00           C
ATOM   1654 HD21 LEU A 690      28.210  41.470  66.670  1.00  0.00           H
ATOM   1655 HD22 LEU A 690      29.040  41.680  68.350  1.00  0.00           H
ATOM   1656 HD23 LEU A 690      28.290  43.070  67.580  1.00  0.00           H
ATOM   1657  C   LEU A 690      24.470  42.700  65.480  1.00  0.00           C
ATOM   1658  O   LEU A 690      24.890  42.370  64.350  1.00  0.00           O
ATOM   1659  N   SER A 691      23.290  43.070  65.800  1.00  0.00           N
ATOM   1660  HN  SER A 691      23.190  43.280  66.760  1.00  0.00           H
ATOM   1661  CA  SER A 691      22.210  43.150  64.810  1.00  0.00           C
ATOM   1662  HA  SER A 691      22.160  42.230  64.260  1.00  0.00           H
ATOM   1663  CB  SER A 691      20.770  43.020  65.450  1.00  0.00           C
ATOM   1664  HB1 SER A 691      20.720  43.960  66.040  1.00  0.00           H
ATOM   1665  HB2 SER A 691      20.710  42.150  66.130  1.00  0.00           H
ATOM   1666  OG  SER A 691      19.750  43.070  64.520  1.00  0.00           O
ATOM   1667  HG1 SER A 691      19.580  43.990  64.340  1.00  0.00           H
ATOM   1668  C   SER A 691      22.330  44.270  63.810  1.00  0.00           C
ATOM   1669  O   SER A 691      22.170  44.020  62.630  1.00  0.00           O
ATOM   1670  N   LEU A 692      22.600  45.600  64.330  1.00  0.00           N
ATOM   1671  HN  LEU A 692      22.630  45.880  65.280  1.00  0.00           H
ATOM   1672  CA  LEU A 692      22.890  46.620  63.470  1.00  0.00           C
ATOM   1673  HA  LEU A 692      22.080  46.660  62.760  1.00  0.00           H
ATOM   1674  CB  LEU A 692      22.730  47.950  64.260  1.00  0.00           C
ATOM   1675  HB1 LEU A 692      23.530  47.910  65.020  1.00  0.00           H
ATOM   1676  HB2 LEU A 692      21.750  47.750  64.780  1.00  0.00           H
ATOM   1677  CG  LEU A 692      22.670  49.330  63.630  1.00  0.00           C
ATOM   1678  HG  LEU A 692      23.670  49.590  63.210  1.00  0.00           H
ATOM   1679  CD1 LEU A 692      21.590  49.390  62.480  1.00  0.00           C
ATOM   1680 HD11 LEU A 692      21.900  48.640  61.700  1.00  0.00           H
ATOM   1681 HD12 LEU A 692      21.640  50.400  62.030  1.00  0.00           H
ATOM   1682 HD13 LEU A 692      20.600  49.230  62.940  1.00  0.00           H
ATOM   1683  CD2 LEU A 692      22.290  50.320  64.740  1.00  0.00           C
ATOM   1684 HD21 LEU A 692      21.300  50.030  65.140  1.00  0.00           H
ATOM   1685 HD22 LEU A 692      22.190  51.310  64.260  1.00  0.00           H
ATOM   1686 HD23 LEU A 692      22.950  50.330  65.630  1.00  0.00           H
ATOM   1687  C   LEU A 692      24.070  46.670  62.650  1.00  0.00           C
ATOM   1688  O   LEU A 692      24.050  47.040  61.430  1.00  0.00           O
ATOM   1689  N   ARG A 693      25.200  46.220  63.240  1.00  0.00           N
ATOM   1690  HN  ARG A 693      25.110  46.010  64.210  1.00  0.00           H
ATOM   1691  CA  ARG A 693      26.380  45.920  62.430  1.00  0.00           C
ATOM   1692  HA  ARG A 693      26.680  46.840  61.950  1.00  0.00           H
ATOM   1693  CB  ARG A 693      27.560  45.570  63.390  1.00  0.00           C
ATOM   1694  HB1 ARG A 693      27.090  44.800  64.040  1.00  0.00           H
ATOM   1695  HB2 ARG A 693      27.870  46.450  63.990  1.00  0.00           H
ATOM   1696  CG  ARG A 693      28.760  44.840  62.690  1.00  0.00           C
ATOM   1697  HG1 ARG A 693      29.100  45.510  61.870  1.00  0.00           H
ATOM   1698  HG2 ARG A 693      28.470  43.830  62.340  1.00  0.00           H
ATOM   1699  CD  ARG A 693      29.930  44.570  63.690  1.00  0.00           C
ATOM   1700  HD1 ARG A 693      29.490  43.990  64.520  1.00  0.00           H
ATOM   1701  HD2 ARG A 693      30.370  45.530  64.040  1.00  0.00           H
ATOM   1702  NE  ARG A 693      31.060  43.820  63.030  1.00  0.00           N
ATOM   1703  HE  ARG A 693      31.220  42.850  63.170  1.00  0.00           H
ATOM   1704  CZ  ARG A 693      31.850  44.400  62.110  1.00  0.00           C
ATOM   1705  NH1 ARG A 693      31.840  45.700  61.820  1.00  0.00           N
ATOM   1706 HH11 ARG A 693      32.190  45.840  60.890  1.00  0.00           H
ATOM   1707 HH12 ARG A 693      31.280  46.340  62.360  1.00  0.00           H
ATOM   1708  NH2 ARG A 693      32.730  43.610  61.530  1.00  0.00           N
ATOM   1709 HH21 ARG A 693      32.780  42.650  61.830  1.00  0.00           H
ATOM   1710 HH22 ARG A 693      33.360  43.910  60.810  1.00  0.00           H
ATOM   1711  C   ARG A 693      26.230  44.880  61.320  1.00  0.00           C
ATOM   1712  O   ARG A 693      26.700  44.980  60.170  1.00  0.00           O
ATOM   1713  N   THR A 694      25.530  43.830  61.600  1.00  0.00           N
ATOM   1714  HN  THR A 694      25.130  43.700  62.510  1.00  0.00           H
ATOM   1715  CA  THR A 694      25.080  42.940  60.550  1.00  0.00           C
ATOM   1716  HA  THR A 694      25.930  42.480  60.050  1.00  0.00           H
ATOM   1717  CB  THR A 694      24.330  41.690  61.010  1.00  0.00           C
ATOM   1718  HB  THR A 694      23.450  42.150  61.510  1.00  0.00           H
ATOM   1719  OG1 THR A 694      24.950  40.960  62.020  1.00  0.00           O
ATOM   1720  HG1 THR A 694      24.800  41.380  62.870  1.00  0.00           H
ATOM   1721  CG2 THR A 694      24.050  40.580  59.920  1.00  0.00           C
ATOM   1722 HG21 THR A 694      23.740  40.850  58.890  1.00  0.00           H
ATOM   1723 HG22 THR A 694      23.120  40.070  60.240  1.00  0.00           H
ATOM   1724 HG23 THR A 694      24.930  39.900  59.840  1.00  0.00           H
ATOM   1725  C   THR A 694      24.150  43.610  59.530  1.00  0.00           C
ATOM   1726  O   THR A 694      24.350  43.530  58.330  1.00  0.00           O
ATOM   1727  N   SER A 695      23.110  44.260  60.030  1.00  0.00           N
ATOM   1728  HN  SER A 695      22.970  44.410  61.010  1.00  0.00           H
ATOM   1729  CA  SER A 695      22.160  44.940  59.220  1.00  0.00           C
ATOM   1730  HA  SER A 695      21.590  44.220  58.660  1.00  0.00           H
ATOM   1731  CB  SER A 695      21.050  45.700  60.030  1.00  0.00           C
ATOM   1732  HB1 SER A 695      20.330  46.170  59.320  1.00  0.00           H
ATOM   1733  HB2 SER A 695      21.560  46.470  60.650  1.00  0.00           H
ATOM   1734  OG  SER A 695      20.150  44.910  60.810  1.00  0.00           O
ATOM   1735  HG1 SER A 695      20.670  44.450  61.480  1.00  0.00           H
ATOM   1736  C   SER A 695      22.830  45.920  58.220  1.00  0.00           C
ATOM   1737  O   SER A 695      22.550  45.930  57.040  1.00  0.00           O
ATOM   1738  N   ILE A 696      23.820  46.680  58.640  1.00  0.00           N
ATOM   1739  HN  ILE A 696      24.070  46.690  59.600  1.00  0.00           H
ATOM   1740  CA  ILE A 696      24.680  47.490  57.780  1.00  0.00           C
ATOM   1741  HA  ILE A 696      24.040  48.210  57.310  1.00  0.00           H
ATOM   1742  CB  ILE A 696      25.730  48.360  58.550  1.00  0.00           C
ATOM   1743  HB  ILE A 696      26.300  47.780  59.310  1.00  0.00           H
ATOM   1744  CG2 ILE A 696      26.860  49.050  57.780  1.00  0.00           C
ATOM   1745 HG21 ILE A 696      27.080  50.010  58.280  1.00  0.00           H
ATOM   1746 HG22 ILE A 696      26.650  49.260  56.710  1.00  0.00           H
ATOM   1747 HG23 ILE A 696      27.760  48.390  57.640  1.00  0.00           H
ATOM   1748  CG1 ILE A 696      24.950  49.450  59.370  1.00  0.00           C
ATOM   1749 HG11 ILE A 696      23.890  49.200  59.550  1.00  0.00           H
ATOM   1750 HG12 ILE A 696      24.800  50.380  58.800  1.00  0.00           H
ATOM   1751  CD  ILE A 696      25.590  49.810  60.710  1.00  0.00           C
ATOM   1752  HD1 ILE A 696      25.070  50.690  61.130  1.00  0.00           H
ATOM   1753  HD2 ILE A 696      26.650  50.110  60.610  1.00  0.00           H
ATOM   1754  HD3 ILE A 696      25.600  48.970  61.440  1.00  0.00           H
ATOM   1755  C   ILE A 696      25.540  46.730  56.790  1.00  0.00           C
ATOM   1756  O   ILE A 696      25.610  47.170  55.620  1.00  0.00           O
ATOM   1757  N   GLY A 697      26.100  45.530  57.190  1.00  0.00           N
ATOM   1758  HN  GLY A 697      25.970  45.330  58.150  1.00  0.00           H
ATOM   1759  CA  GLY A 697      26.610  44.500  56.300  1.00  0.00           C
ATOM   1760  HA1 GLY A 697      26.620  43.530  56.800  1.00  0.00           H
ATOM   1761  HA2 GLY A 697      27.570  44.790  55.900  1.00  0.00           H
ATOM   1762  C   GLY A 697      25.720  44.180  55.180  1.00  0.00           C
ATOM   1763  O   GLY A 697      26.060  44.190  54.000  1.00  0.00           O
ATOM   1764  N   LEU A 698      24.440  43.750  55.480  1.00  0.00           N
ATOM   1765  HN  LEU A 698      24.160  43.700  56.440  1.00  0.00           H
ATOM   1766  CA  LEU A 698      23.400  43.360  54.560  1.00  0.00           C
ATOM   1767  HA  LEU A 698      23.740  42.570  53.910  1.00  0.00           H
ATOM   1768  CB  LEU A 698      22.110  42.830  55.290  1.00  0.00           C
ATOM   1769  HB1 LEU A 698      21.340  42.480  54.570  1.00  0.00           H
ATOM   1770  HB2 LEU A 698      21.600  43.650  55.830  1.00  0.00           H
ATOM   1771  CG  LEU A 698      22.340  41.570  56.180  1.00  0.00           C
ATOM   1772  HG  LEU A 698      23.250  41.720  56.810  1.00  0.00           H
ATOM   1773  CD1 LEU A 698      21.280  41.450  57.270  1.00  0.00           C
ATOM   1774 HD11 LEU A 698      21.350  40.420  57.700  1.00  0.00           H
ATOM   1775 HD12 LEU A 698      20.330  41.440  56.700  1.00  0.00           H
ATOM   1776 HD13 LEU A 698      21.350  42.240  58.040  1.00  0.00           H
ATOM   1777  CD2 LEU A 698      22.460  40.200  55.430  1.00  0.00           C
ATOM   1778 HD21 LEU A 698      21.510  39.960  54.900  1.00  0.00           H
ATOM   1779 HD22 LEU A 698      22.790  39.390  56.110  1.00  0.00           H
ATOM   1780 HD23 LEU A 698      23.140  40.500  54.600  1.00  0.00           H
ATOM   1781  C   LEU A 698      22.930  44.460  53.620  1.00  0.00           C
ATOM   1782  O   LEU A 698      22.670  44.120  52.440  1.00  0.00           O
ATOM   1783  N   TRP A 699      22.840  45.710  54.140  1.00  0.00           N
ATOM   1784  HN  TRP A 699      23.020  45.790  55.110  1.00  0.00           H
ATOM   1785  CA  TRP A 699      22.790  46.920  53.280  1.00  0.00           C
ATOM   1786  HA  TRP A 699      21.860  46.880  52.720  1.00  0.00           H
ATOM   1787  CB  TRP A 699      22.730  48.160  54.170  1.00  0.00           C
ATOM   1788  HB1 TRP A 699      23.090  49.040  53.590  1.00  0.00           H
ATOM   1789  HB2 TRP A 699      23.450  48.020  55.010  1.00  0.00           H
ATOM   1790  CG  TRP A 699      21.340  48.590  54.630  1.00  0.00           C
ATOM   1791  CD1 TRP A 699      20.670  48.430  55.840  1.00  0.00           C
ATOM   1792  HD1 TRP A 699      21.130  47.910  56.660  1.00  0.00           H
ATOM   1793  NE1 TRP A 699      19.460  49.050  55.800  1.00  0.00           N
ATOM   1794  HE1 TRP A 699      18.940  49.480  56.500  1.00  0.00           H
ATOM   1795  CE2 TRP A 699      19.230  49.660  54.520  1.00  0.00           C
ATOM   1796  CD2 TRP A 699      20.400  49.330  53.780  1.00  0.00           C
ATOM   1797  CE3 TRP A 699      20.430  49.590  52.390  1.00  0.00           C
ATOM   1798  HE3 TRP A 699      21.230  49.080  51.870  1.00  0.00           H
ATOM   1799  CZ3 TRP A 699      19.320  50.130  51.800  1.00  0.00           C
ATOM   1800  HZ3 TRP A 699      19.430  50.390  50.770  1.00  0.00           H
ATOM   1801  CZ2 TRP A 699      18.120  50.260  53.970  1.00  0.00           C
ATOM   1802  HZ2 TRP A 699      17.190  50.350  54.500  1.00  0.00           H
ATOM   1803  CH2 TRP A 699      18.190  50.520  52.560  1.00  0.00           C
ATOM   1804  HH2 TRP A 699      17.380  50.910  51.980  1.00  0.00           H
ATOM   1805  C   TRP A 699      23.930  47.070  52.300  1.00  0.00           C
ATOM   1806  O   TRP A 699      23.630  47.170  51.130  1.00  0.00           O
ATOM   1807  N   THR A 700      25.230  46.950  52.740  1.00  0.00           N
ATOM   1808  HN  THR A 700      25.410  46.860  53.720  1.00  0.00           H
ATOM   1809  CA  THR A 700      26.370  47.260  51.900  1.00  0.00           C
ATOM   1810  HA  THR A 700      26.300  48.230  51.440  1.00  0.00           H
ATOM   1811  CB  THR A 700      27.690  47.140  52.710  1.00  0.00           C
ATOM   1812  HB  THR A 700      27.800  46.130  53.180  1.00  0.00           H
ATOM   1813  OG1 THR A 700      27.730  48.080  53.850  1.00  0.00           O
ATOM   1814  HG1 THR A 700      26.980  47.950  54.430  1.00  0.00           H
ATOM   1815  CG2 THR A 700      28.890  47.640  51.780  1.00  0.00           C
ATOM   1816 HG21 THR A 700      29.240  46.820  51.140  1.00  0.00           H
ATOM   1817 HG22 THR A 700      29.760  47.890  52.440  1.00  0.00           H
ATOM   1818 HG23 THR A 700      28.600  48.590  51.270  1.00  0.00           H
ATOM   1819  C   THR A 700      26.450  46.160  50.830  1.00  0.00           C
ATOM   1820  O   THR A 700      26.740  46.400  49.660  1.00  0.00           O
ATOM   1821  N   SER A 701      26.130  44.930  51.160  1.00  0.00           N
ATOM   1822  HN  SER A 701      25.890  44.720  52.110  1.00  0.00           H
ATOM   1823  CA  SER A 701      25.860  43.860  50.130  1.00  0.00           C
ATOM   1824  HA  SER A 701      26.830  43.800  49.650  1.00  0.00           H
ATOM   1825  CB  SER A 701      25.440  42.610  50.870  1.00  0.00           C
ATOM   1826  HB1 SER A 701      24.430  42.800  51.310  1.00  0.00           H
ATOM   1827  HB2 SER A 701      26.150  42.480  51.710  1.00  0.00           H
ATOM   1828  OG  SER A 701      25.510  41.440  50.010  1.00  0.00           O
ATOM   1829  HG1 SER A 701      26.440  41.380  49.750  1.00  0.00           H
ATOM   1830  C   SER A 701      24.750  44.050  49.110  1.00  0.00           C
ATOM   1831  O   SER A 701      24.990  43.920  47.870  1.00  0.00           O
ATOM   1832  N   PHE A 702      23.580  44.450  49.570  1.00  0.00           N
ATOM   1833  HN  PHE A 702      23.420  44.520  50.550  1.00  0.00           H
ATOM   1834  CA  PHE A 702      22.420  44.710  48.700  1.00  0.00           C
ATOM   1835  HA  PHE A 702      22.260  43.810  48.120  1.00  0.00           H
ATOM   1836  CB  PHE A 702      21.270  45.200  49.590  1.00  0.00           C
ATOM   1837  HB1 PHE A 702      21.480  46.150  50.100  1.00  0.00           H
ATOM   1838  HB2 PHE A 702      21.170  44.380  50.340  1.00  0.00           H
ATOM   1839  CG  PHE A 702      19.870  45.390  48.930  1.00  0.00           C
ATOM   1840  CD1 PHE A 702      19.450  44.650  47.770  1.00  0.00           C
ATOM   1841  HD1 PHE A 702      20.060  43.850  47.400  1.00  0.00           H
ATOM   1842  CE1 PHE A 702      18.360  45.030  47.040  1.00  0.00           C
ATOM   1843  HE1 PHE A 702      18.100  44.540  46.120  1.00  0.00           H
ATOM   1844  CZ  PHE A 702      17.560  46.120  47.530  1.00  0.00           C
ATOM   1845  HZ  PHE A 702      16.760  46.580  46.980  1.00  0.00           H
ATOM   1846  CD2 PHE A 702      19.080  46.440  49.410  1.00  0.00           C
ATOM   1847  HD2 PHE A 702      19.320  47.060  50.260  1.00  0.00           H
ATOM   1848  CE2 PHE A 702      17.970  46.750  48.690  1.00  0.00           C
ATOM   1849  HE2 PHE A 702      17.380  47.610  49.000  1.00  0.00           H
ATOM   1850  C   PHE A 702      22.820  45.790  47.670  1.00  0.00           C
ATOM   1851  O   PHE A 702      22.640  45.670  46.430  1.00  0.00           O
ATOM   1852  N   LEU A 703      23.500  46.820  48.240  1.00  0.00           N
ATOM   1853  HN  LEU A 703      23.640  46.760  49.220  1.00  0.00           H
ATOM   1854  CA  LEU A 703      23.930  47.950  47.540  1.00  0.00           C
ATOM   1855  HA  LEU A 703      23.090  48.340  47.010  1.00  0.00           H
ATOM   1856  CB  LEU A 703      24.530  49.070  48.400  1.00  0.00           C
ATOM   1857  HB1 LEU A 703      25.050  49.880  47.830  1.00  0.00           H
ATOM   1858  HB2 LEU A 703      25.360  48.630  49.000  1.00  0.00           H
ATOM   1859  CG  LEU A 703      23.590  49.810  49.360  1.00  0.00           C
ATOM   1860  HG  LEU A 703      23.110  49.060  50.030  1.00  0.00           H
ATOM   1861  CD1 LEU A 703      24.310  50.850  50.200  1.00  0.00           C
ATOM   1862 HD11 LEU A 703      24.810  50.280  51.000  1.00  0.00           H
ATOM   1863 HD12 LEU A 703      23.590  51.560  50.670  1.00  0.00           H
ATOM   1864 HD13 LEU A 703      25.060  51.350  49.540  1.00  0.00           H
ATOM   1865  CD2 LEU A 703      22.450  50.510  48.600  1.00  0.00           C
ATOM   1866 HD21 LEU A 703      21.660  50.780  49.330  1.00  0.00           H
ATOM   1867 HD22 LEU A 703      21.870  49.850  47.910  1.00  0.00           H
ATOM   1868 HD23 LEU A 703      22.880  51.410  48.110  1.00  0.00           H
ATOM   1869  C   LEU A 703      24.970  47.660  46.420  1.00  0.00           C
ATOM   1870  O   LEU A 703      24.940  48.190  45.300  1.00  0.00           O
ATOM   1871  N   CYS A 704      25.910  46.710  46.730  1.00  0.00           N
ATOM   1872  HN  CYS A 704      25.890  46.270  47.630  1.00  0.00           H
ATOM   1873  CA  CYS A 704      26.780  46.130  45.740  1.00  0.00           C
ATOM   1874  HA  CYS A 704      27.350  46.890  45.230  1.00  0.00           H
ATOM   1875  CB  CYS A 704      27.910  45.160  46.410  1.00  0.00           C
ATOM   1876  HB1 CYS A 704      28.360  44.660  45.520  1.00  0.00           H
ATOM   1877  HB2 CYS A 704      27.300  44.340  46.850  1.00  0.00           H
ATOM   1878  SG  CYS A 704      29.140  45.900  47.560  1.00  0.00           S
ATOM   1879  HG1 CYS A 704      28.310  46.450  48.440  1.00  0.00           H
ATOM   1880  C   CYS A 704      26.080  45.440  44.540  1.00  0.00           C
ATOM   1881  O   CYS A 704      26.480  45.750  43.410  1.00  0.00           O
ATOM   1882  N   ILE A 705      25.040  44.630  44.760  1.00  0.00           N
ATOM   1883  HN  ILE A 705      24.690  44.470  45.680  1.00  0.00           H
ATOM   1884  CA  ILE A 705      24.240  44.090  43.650  1.00  0.00           C
ATOM   1885  HA  ILE A 705      25.010  43.740  42.980  1.00  0.00           H
ATOM   1886  CB  ILE A 705      23.270  42.960  44.140  1.00  0.00           C
ATOM   1887  HB  ILE A 705      22.740  43.120  45.100  1.00  0.00           H
ATOM   1888  CG2 ILE A 705      22.290  42.760  43.030  1.00  0.00           C
ATOM   1889 HG21 ILE A 705      22.710  42.560  42.020  1.00  0.00           H
ATOM   1890 HG22 ILE A 705      21.680  43.670  42.760  1.00  0.00           H
ATOM   1891 HG23 ILE A 705      21.730  41.880  43.390  1.00  0.00           H
ATOM   1892  CG1 ILE A 705      24.110  41.580  44.260  1.00  0.00           C
ATOM   1893 HG11 ILE A 705      24.610  41.490  43.270  1.00  0.00           H
ATOM   1894 HG12 ILE A 705      23.360  40.750  44.280  1.00  0.00           H
ATOM   1895  CD  ILE A 705      25.150  41.520  45.400  1.00  0.00           C
ATOM   1896  HD1 ILE A 705      25.750  40.590  45.450  1.00  0.00           H
ATOM   1897  HD2 ILE A 705      24.590  41.560  46.370  1.00  0.00           H
ATOM   1898  HD3 ILE A 705      25.830  42.410  45.370  1.00  0.00           H
ATOM   1899  C   ILE A 705      23.570  45.230  42.900  1.00  0.00           C
ATOM   1900  O   ILE A 705      23.430  45.310  41.710  1.00  0.00           O
ATOM   1901  N   VAL A 706      23.070  46.220  43.660  1.00  0.00           N
ATOM   1902  HN  VAL A 706      23.020  46.280  44.650  1.00  0.00           H
ATOM   1903  CA  VAL A 706      22.260  47.330  43.110  1.00  0.00           C
ATOM   1904  HA  VAL A 706      21.490  46.860  42.530  1.00  0.00           H
ATOM   1905  CB  VAL A 706      21.580  48.140  44.220  1.00  0.00           C
ATOM   1906  HB  VAL A 706      22.130  48.350  45.160  1.00  0.00           H
ATOM   1907  CG1 VAL A 706      21.240  49.560  43.760  1.00  0.00           C
ATOM   1908 HG11 VAL A 706      20.810  50.050  44.670  1.00  0.00           H
ATOM   1909 HG12 VAL A 706      20.520  49.620  42.930  1.00  0.00           H
ATOM   1910 HG13 VAL A 706      22.180  50.160  43.740  1.00  0.00           H
ATOM   1911  CG2 VAL A 706      20.290  47.430  44.610  1.00  0.00           C
ATOM   1912 HG21 VAL A 706      20.540  46.360  44.810  1.00  0.00           H
ATOM   1913 HG22 VAL A 706      19.680  47.290  43.690  1.00  0.00           H
ATOM   1914 HG23 VAL A 706      19.620  47.940  45.340  1.00  0.00           H
ATOM   1915  C   VAL A 706      23.160  48.160  42.150  1.00  0.00           C
ATOM   1916  O   VAL A 706      22.730  48.480  41.060  1.00  0.00           O
ATOM   1917  N   LEU A 707      24.430  48.440  42.540  1.00  0.00           N
ATOM   1918  HN  LEU A 707      24.780  48.320  43.470  1.00  0.00           H
ATOM   1919  CA  LEU A 707      25.450  49.160  41.720  1.00  0.00           C
ATOM   1920  HA  LEU A 707      25.120  50.150  41.490  1.00  0.00           H
ATOM   1921  CB  LEU A 707      26.730  49.310  42.540  1.00  0.00           C
ATOM   1922  HB1 LEU A 707      27.160  48.420  43.050  1.00  0.00           H
ATOM   1923  HB2 LEU A 707      26.520  49.940  43.430  1.00  0.00           H
ATOM   1924  CG  LEU A 707      27.930  50.010  41.910  1.00  0.00           C
ATOM   1925  HG  LEU A 707      28.230  49.310  41.090  1.00  0.00           H
ATOM   1926  CD1 LEU A 707      27.500  51.310  41.310  1.00  0.00           C
ATOM   1927 HD11 LEU A 707      27.050  51.830  42.180  1.00  0.00           H
ATOM   1928 HD12 LEU A 707      26.620  51.140  40.640  1.00  0.00           H
ATOM   1929 HD13 LEU A 707      28.260  51.960  40.810  1.00  0.00           H
ATOM   1930  CD2 LEU A 707      29.060  50.120  42.870  1.00  0.00           C
ATOM   1931 HD21 LEU A 707      28.840  50.730  43.770  1.00  0.00           H
ATOM   1932 HD22 LEU A 707      29.850  50.760  42.410  1.00  0.00           H
ATOM   1933 HD23 LEU A 707      29.500  49.150  43.210  1.00  0.00           H
ATOM   1934  C   LEU A 707      25.670  48.360  40.460  1.00  0.00           C
ATOM   1935  O   LEU A 707      25.750  48.950  39.420  1.00  0.00           O
ATOM   1936  N   VAL A 708      25.780  47.010  40.520  1.00  0.00           N
ATOM   1937  HN  VAL A 708      25.900  46.530  41.390  1.00  0.00           H
ATOM   1938  CA  VAL A 708      26.190  46.200  39.350  1.00  0.00           C
ATOM   1939  HA  VAL A 708      26.960  46.810  38.880  1.00  0.00           H
ATOM   1940  CB  VAL A 708      26.740  44.780  39.650  1.00  0.00           C
ATOM   1941  HB  VAL A 708      25.910  44.190  40.090  1.00  0.00           H
ATOM   1942  CG1 VAL A 708      27.100  44.010  38.320  1.00  0.00           C
ATOM   1943 HG11 VAL A 708      27.650  43.110  38.680  1.00  0.00           H
ATOM   1944 HG12 VAL A 708      27.790  44.540  37.640  1.00  0.00           H
ATOM   1945 HG13 VAL A 708      26.140  43.680  37.860  1.00  0.00           H
ATOM   1946  CG2 VAL A 708      27.970  44.850  40.560  1.00  0.00           C
ATOM   1947 HG21 VAL A 708      28.640  45.700  40.310  1.00  0.00           H
ATOM   1948 HG22 VAL A 708      28.490  43.870  40.620  1.00  0.00           H
ATOM   1949 HG23 VAL A 708      27.600  45.120  41.590  1.00  0.00           H
ATOM   1950  C   VAL A 708      25.130  46.050  38.290  1.00  0.00           C
ATOM   1951  O   VAL A 708      25.350  46.170  37.130  1.00  0.00           O
ATOM   1952  N   ALA A 709      23.850  45.900  38.800  1.00  0.00           N
ATOM   1953  HN  ALA A 709      23.710  45.770  39.770  1.00  0.00           H
ATOM   1954  CA  ALA A 709      22.640  45.760  37.970  1.00  0.00           C
ATOM   1955  HA  ALA A 709      22.990  45.170  37.140  1.00  0.00           H
ATOM   1956  CB  ALA A 709      21.440  45.230  38.810  1.00  0.00           C
ATOM   1957  HB1 ALA A 709      20.540  45.190  38.160  1.00  0.00           H
ATOM   1958  HB2 ALA A 709      21.340  45.670  39.820  1.00  0.00           H
ATOM   1959  HB3 ALA A 709      21.710  44.170  38.980  1.00  0.00           H
ATOM   1960  C   ALA A 709      22.240  47.070  37.390  1.00  0.00           C
ATOM   1961  O   ALA A 709      21.620  47.050  36.300  1.00  0.00           O
ATOM   1962  N   THR A 710      22.580  48.230  38.090  1.00  0.00           N
ATOM   1963  HN  THR A 710      23.120  48.170  38.920  1.00  0.00           H
ATOM   1964  CA  THR A 710      22.340  49.500  37.500  1.00  0.00           C
ATOM   1965  HA  THR A 710      21.550  49.430  36.750  1.00  0.00           H
ATOM   1966  CB  THR A 710      21.990  50.710  38.370  1.00  0.00           C
ATOM   1967  HB  THR A 710      22.090  51.650  37.770  1.00  0.00           H
ATOM   1968  OG1 THR A 710      22.900  50.840  39.470  1.00  0.00           O
ATOM   1969  HG1 THR A 710      22.850  50.000  39.940  1.00  0.00           H
ATOM   1970  CG2 THR A 710      20.540  50.600  38.880  1.00  0.00           C
ATOM   1971 HG21 THR A 710      20.280  51.570  39.360  1.00  0.00           H
ATOM   1972 HG22 THR A 710      20.370  49.880  39.710  1.00  0.00           H
ATOM   1973 HG23 THR A 710      19.840  50.450  38.030  1.00  0.00           H
ATOM   1974  C   THR A 710      23.540  49.910  36.650  1.00  0.00           C
ATOM   1975  O   THR A 710      23.540  51.040  36.040  1.00  0.00           O
ATOM   1976  N   ASP A 711      24.540  49.080  36.520  1.00  0.00           N
ATOM   1977  HN  ASP A 711      24.550  48.290  37.130  1.00  0.00           H
ATOM   1978  CA  ASP A 711      25.790  49.250  35.780  1.00  0.00           C
ATOM   1979  HA  ASP A 711      26.360  48.340  35.910  1.00  0.00           H
ATOM   1980  CB  ASP A 711      25.510  49.120  34.220  1.00  0.00           C
ATOM   1981  HB1 ASP A 711      24.980  50.010  33.830  1.00  0.00           H
ATOM   1982  HB2 ASP A 711      24.800  48.280  34.170  1.00  0.00           H
ATOM   1983  CG  ASP A 711      26.670  48.890  33.280  1.00  0.00           C
ATOM   1984  OD1 ASP A 711      26.490  48.140  32.300  1.00  0.00           O
ATOM   1985  OD2 ASP A 711      27.780  49.430  33.480  1.00  0.00           O
ATOM   1986  C   ASP A 711      26.660  50.350  36.290  1.00  0.00           C
ATOM   1987  O   ASP A 711      26.400  51.560  36.470  1.00  0.00           O
ATOM   1988  N   ALA A 712      27.900  49.910  36.630  1.00  0.00           N
ATOM   1989  HN  ALA A 712      28.100  48.970  36.410  1.00  0.00           H
ATOM   1990  CA  ALA A 712      28.940  50.760  37.190  1.00  0.00           C
ATOM   1991  HA  ALA A 712      28.640  51.770  37.390  1.00  0.00           H
ATOM   1992  CB  ALA A 712      29.460  50.020  38.430  1.00  0.00           C
ATOM   1993  HB1 ALA A 712      28.550  49.670  38.990  1.00  0.00           H
ATOM   1994  HB2 ALA A 712      30.120  50.750  38.940  1.00  0.00           H
ATOM   1995  HB3 ALA A 712      29.980  49.090  38.150  1.00  0.00           H
ATOM   1996  C   ALA A 712      30.120  50.910  36.240  1.00  0.00           C
ATOM   1997  O   ALA A 712      31.130  51.440  36.590  1.00  0.00           O
ATOM   1998  N   SER A 713      30.030  50.410  35.000  1.00  0.00           N
ATOM   1999  HN  SER A 713      29.200  49.950  34.700  1.00  0.00           H
ATOM   2000  CA  SER A 713      31.060  50.340  34.020  1.00  0.00           C
ATOM   2001  HA  SER A 713      31.910  49.920  34.550  1.00  0.00           H
ATOM   2002  CB  SER A 713      30.770  49.480  32.730  1.00  0.00           C
ATOM   2003  HB1 SER A 713      30.610  48.440  33.090  1.00  0.00           H
ATOM   2004  HB2 SER A 713      31.690  49.580  32.110  1.00  0.00           H
ATOM   2005  OG  SER A 713      29.700  49.900  31.870  1.00  0.00           O
ATOM   2006  HG1 SER A 713      28.930  49.750  32.420  1.00  0.00           H
ATOM   2007  C   SER A 713      31.490  51.710  33.680  1.00  0.00           C
ATOM   2008  O   SER A 713      32.680  51.900  33.590  1.00  0.00           O
ATOM   2009  N   SER A 714      30.550  52.630  33.450  1.00  0.00           N
ATOM   2010  HN  SER A 714      29.600  52.320  33.370  1.00  0.00           H
ATOM   2011  CA  SER A 714      30.860  54.030  33.100  1.00  0.00           C
ATOM   2012  HA  SER A 714      31.410  54.060  32.180  1.00  0.00           H
ATOM   2013  CB  SER A 714      29.560  54.740  32.680  1.00  0.00           C
ATOM   2014  HB1 SER A 714      29.030  54.310  31.810  1.00  0.00           H
ATOM   2015  HB2 SER A 714      29.680  55.810  32.370  1.00  0.00           H
ATOM   2016  OG  SER A 714      28.670  54.730  33.800  1.00  0.00           O
ATOM   2017  HG1 SER A 714      28.310  53.840  33.820  1.00  0.00           H
ATOM   2018  C   SER A 714      31.740  54.810  34.090  1.00  0.00           C
ATOM   2019  O   SER A 714      32.580  55.570  33.580  1.00  0.00           O
ATOM   2020  N   LEU A 715      31.660  54.550  35.380  1.00  0.00           N
ATOM   2021  HN  LEU A 715      31.060  53.820  35.730  1.00  0.00           H
ATOM   2022  CA  LEU A 715      32.570  55.070  36.420  1.00  0.00           C
ATOM   2023  HA  LEU A 715      32.480  56.140  36.360  1.00  0.00           H
ATOM   2024  CB  LEU A 715      32.150  54.560  37.860  1.00  0.00           C
ATOM   2025  HB1 LEU A 715      32.730  54.930  38.730  1.00  0.00           H
ATOM   2026  HB2 LEU A 715      32.130  53.450  37.720  1.00  0.00           H
ATOM   2027  CG  LEU A 715      30.800  55.110  38.340  1.00  0.00           C
ATOM   2028  HG  LEU A 715      30.040  54.970  37.530  1.00  0.00           H
ATOM   2029  CD1 LEU A 715      30.250  54.310  39.480  1.00  0.00           C
ATOM   2030 HD11 LEU A 715      29.860  53.340  39.140  1.00  0.00           H
ATOM   2031 HD12 LEU A 715      29.350  54.840  39.890  1.00  0.00           H
ATOM   2032 HD13 LEU A 715      30.870  54.160  40.400  1.00  0.00           H
ATOM   2033  CD2 LEU A 715      30.850  56.590  38.640  1.00  0.00           C
ATOM   2034 HD21 LEU A 715      31.140  57.150  37.730  1.00  0.00           H
ATOM   2035 HD22 LEU A 715      31.360  56.760  39.610  1.00  0.00           H
ATOM   2036 HD23 LEU A 715      29.790  56.900  38.790  1.00  0.00           H
ATOM   2037  C   LEU A 715      34.010  54.730  36.150  1.00  0.00           C
ATOM   2038  O   LEU A 715      34.840  55.570  36.390  1.00  0.00           O
ATOM   2039  N   VAL A 716      34.410  53.470  35.720  1.00  0.00           N
ATOM   2040  HN  VAL A 716      33.670  52.810  35.620  1.00  0.00           H
ATOM   2041  CA  VAL A 716      35.780  53.130  35.510  1.00  0.00           C
ATOM   2042  HA  VAL A 716      36.460  53.680  36.130  1.00  0.00           H
ATOM   2043  CB  VAL A 716      36.230  51.730  35.850  1.00  0.00           C
ATOM   2044  HB  VAL A 716      37.310  51.640  35.580  1.00  0.00           H
ATOM   2045  CG1 VAL A 716      36.150  51.560  37.370  1.00  0.00           C
ATOM   2046 HG11 VAL A 716      36.810  50.720  37.680  1.00  0.00           H
ATOM   2047 HG12 VAL A 716      35.090  51.540  37.660  1.00  0.00           H
ATOM   2048 HG13 VAL A 716      36.650  52.440  37.850  1.00  0.00           H
ATOM   2049  CG2 VAL A 716      35.410  50.600  35.110  1.00  0.00           C
ATOM   2050 HG21 VAL A 716      35.590  49.580  35.510  1.00  0.00           H
ATOM   2051 HG22 VAL A 716      35.470  50.530  34.000  1.00  0.00           H
ATOM   2052 HG23 VAL A 716      34.350  50.740  35.430  1.00  0.00           H
ATOM   2053  C   VAL A 716      36.110  53.410  34.030  1.00  0.00           C
ATOM   2054  O   VAL A 716      37.240  53.350  33.670  1.00  0.00           O
ATOM   2055  N   CYS A 717      35.140  53.660  33.200  1.00  0.00           N
ATOM   2056  HN  CYS A 717      34.180  53.430  33.360  1.00  0.00           H
ATOM   2057  CA  CYS A 717      35.440  54.230  31.870  1.00  0.00           C
ATOM   2058  HA  CYS A 717      36.270  53.710  31.410  1.00  0.00           H
ATOM   2059  CB  CYS A 717      34.380  53.950  30.770  1.00  0.00           C
ATOM   2060  HB1 CYS A 717      34.780  54.260  29.780  1.00  0.00           H
ATOM   2061  HB2 CYS A 717      33.490  54.590  30.960  1.00  0.00           H
ATOM   2062  SG  CYS A 717      33.940  52.270  30.670  1.00  0.00           S
ATOM   2063  HG1 CYS A 717      33.490  52.300  31.930  1.00  0.00           H
ATOM   2064  C   CYS A 717      35.810  55.700  31.930  1.00  0.00           C
ATOM   2065  O   CYS A 717      36.430  56.280  31.010  1.00  0.00           O
ATOM   2066  N   TYR A 718      35.350  56.510  32.900  1.00  0.00           N
ATOM   2067  HN  TYR A 718      34.880  56.000  33.600  1.00  0.00           H
ATOM   2068  CA  TYR A 718      35.520  57.920  32.980  1.00  0.00           C
ATOM   2069  HA  TYR A 718      36.270  58.220  32.250  1.00  0.00           H
ATOM   2070  CB  TYR A 718      34.230  58.820  32.670  1.00  0.00           C
ATOM   2071  HB1 TYR A 718      34.480  59.910  32.690  1.00  0.00           H
ATOM   2072  HB2 TYR A 718      33.370  58.510  33.290  1.00  0.00           H
ATOM   2073  CG  TYR A 718      33.810  58.460  31.330  1.00  0.00           C
ATOM   2074  CD1 TYR A 718      32.550  57.840  31.130  1.00  0.00           C
ATOM   2075  HD1 TYR A 718      31.830  57.740  31.920  1.00  0.00           H
ATOM   2076  CE1 TYR A 718      32.100  57.500  29.820  1.00  0.00           C
ATOM   2077  HE1 TYR A 718      31.160  57.010  29.660  1.00  0.00           H
ATOM   2078  CZ  TYR A 718      32.870  57.850  28.730  1.00  0.00           C
ATOM   2079  OH  TYR A 718      32.500  57.430  27.430  1.00  0.00           O
ATOM   2080  HH  TYR A 718      31.910  56.680  27.480  1.00  0.00           H
ATOM   2081  CD2 TYR A 718      34.520  58.720  30.210  1.00  0.00           C
ATOM   2082  HD2 TYR A 718      35.520  59.140  30.260  1.00  0.00           H
ATOM   2083  CE2 TYR A 718      34.060  58.450  28.940  1.00  0.00           C
ATOM   2084  HE2 TYR A 718      34.600  58.800  28.080  1.00  0.00           H
ATOM   2085  C   TYR A 718      36.220  58.380  34.210  1.00  0.00           C
ATOM   2086  O   TYR A 718      36.170  59.550  34.680  1.00  0.00           O
ATOM   2087  N   ILE A 719      37.030  57.490  34.760  1.00  0.00           N
ATOM   2088  HN  ILE A 719      37.180  56.630  34.270  1.00  0.00           H
ATOM   2089  CA  ILE A 719      37.950  57.730  35.870  1.00  0.00           C
ATOM   2090  HA  ILE A 719      37.270  58.100  36.620  1.00  0.00           H
ATOM   2091  CB  ILE A 719      38.580  56.480  36.300  1.00  0.00           C
ATOM   2092  HB  ILE A 719      37.730  55.780  36.440  1.00  0.00           H
ATOM   2093  CG2 ILE A 719      39.310  55.820  35.110  1.00  0.00           C
ATOM   2094 HG21 ILE A 719      39.830  54.890  35.460  1.00  0.00           H
ATOM   2095 HG22 ILE A 719      40.090  56.540  34.760  1.00  0.00           H
ATOM   2096 HG23 ILE A 719      38.720  55.590  34.190  1.00  0.00           H
ATOM   2097  CG1 ILE A 719      39.360  56.470  37.630  1.00  0.00           C
ATOM   2098 HG11 ILE A 719      39.100  57.320  38.310  1.00  0.00           H
ATOM   2099 HG12 ILE A 719      40.430  56.580  37.400  1.00  0.00           H
ATOM   2100  CD  ILE A 719      39.200  55.150  38.430  1.00  0.00           C
ATOM   2101  HD1 ILE A 719      39.480  54.310  37.750  1.00  0.00           H
ATOM   2102  HD2 ILE A 719      38.190  54.870  38.800  1.00  0.00           H
ATOM   2103  HD3 ILE A 719      39.910  55.210  39.280  1.00  0.00           H
ATOM   2104  C   ILE A 719      38.940  58.860  35.630  1.00  0.00           C
ATOM   2105  O   ILE A 719      39.250  59.630  36.550  1.00  0.00           O
ATOM   2106  N   THR A 720      39.510  58.990  34.440  1.00  0.00           N
ATOM   2107  HN  THR A 720      39.070  58.490  33.690  1.00  0.00           H
ATOM   2108  CA  THR A 720      40.760  59.630  34.070  1.00  0.00           C
ATOM   2109  HA  THR A 720      40.780  59.430  33.000  1.00  0.00           H
ATOM   2110  CB  THR A 720      40.910  61.110  34.250  1.00  0.00           C
ATOM   2111  HB  THR A 720      41.870  61.420  33.790  1.00  0.00           H
ATOM   2112  OG1 THR A 720      40.970  61.430  35.620  1.00  0.00           O
ATOM   2113  HG1 THR A 720      40.240  60.900  35.970  1.00  0.00           H
ATOM   2114  CG2 THR A 720      39.660  61.890  33.650  1.00  0.00           C
ATOM   2115 HG21 THR A 720      39.390  61.410  32.670  1.00  0.00           H
ATOM   2116 HG22 THR A 720      39.930  62.960  33.540  1.00  0.00           H
ATOM   2117 HG23 THR A 720      38.830  61.880  34.370  1.00  0.00           H
ATOM   2118  C   THR A 720      42.040  58.880  34.530  1.00  0.00           C
ATOM   2119  O   THR A 720      42.210  58.430  35.690  1.00  0.00           O
ATOM   2120  N   ARG A 721      43.030  58.780  33.600  1.00  0.00           N
ATOM   2121  HN  ARG A 721      42.900  59.120  32.680  1.00  0.00           H
ATOM   2122  CA  ARG A 721      44.350  58.280  33.810  1.00  0.00           C
ATOM   2123  HA  ARG A 721      44.350  57.380  34.400  1.00  0.00           H
ATOM   2124  CB  ARG A 721      45.130  58.090  32.480  1.00  0.00           C
ATOM   2125  HB1 ARG A 721      46.210  57.970  32.720  1.00  0.00           H
ATOM   2126  HB2 ARG A 721      45.020  59.040  31.910  1.00  0.00           H
ATOM   2127  CG  ARG A 721      44.730  56.960  31.560  1.00  0.00           C
ATOM   2128  HG1 ARG A 721      45.280  57.060  30.600  1.00  0.00           H
ATOM   2129  HG2 ARG A 721      43.650  57.040  31.330  1.00  0.00           H
ATOM   2130  CD  ARG A 721      45.070  55.440  31.870  1.00  0.00           C
ATOM   2131  HD1 ARG A 721      46.140  55.340  32.140  1.00  0.00           H
ATOM   2132  HD2 ARG A 721      44.910  54.650  31.110  1.00  0.00           H
ATOM   2133  NE  ARG A 721      44.220  54.920  33.040  1.00  0.00           N
ATOM   2134  HE  ARG A 721      44.590  54.740  33.950  1.00  0.00           H
ATOM   2135  CZ  ARG A 721      42.980  54.490  32.890  1.00  0.00           C
ATOM   2136  NH1 ARG A 721      42.430  54.430  31.670  1.00  0.00           N
ATOM   2137 HH11 ARG A 721      41.500  54.080  31.540  1.00  0.00           H
ATOM   2138 HH12 ARG A 721      42.900  54.650  30.810  1.00  0.00           H
ATOM   2139  NH2 ARG A 721      42.370  54.060  33.960  1.00  0.00           N
ATOM   2140 HH21 ARG A 721      42.950  53.860  34.760  1.00  0.00           H
ATOM   2141 HH22 ARG A 721      41.480  53.620  33.830  1.00  0.00           H
ATOM   2142  C   ARG A 721      45.190  59.100  34.800  1.00  0.00           C
ATOM   2143  O   ARG A 721      45.830  58.500  35.670  1.00  0.00           O
ATOM   2144  N   PHE A 722      45.150  60.440  34.750  1.00  0.00           N
ATOM   2145  HN  PHE A 722      44.800  60.870  33.930  1.00  0.00           H
ATOM   2146  CA  PHE A 722      45.600  61.460  35.700  1.00  0.00           C
ATOM   2147  HA  PHE A 722      46.670  61.480  35.620  1.00  0.00           H
ATOM   2148  CB  PHE A 722      44.890  62.800  35.220  1.00  0.00           C
ATOM   2149  HB1 PHE A 722      43.810  62.600  35.100  1.00  0.00           H
ATOM   2150  HB2 PHE A 722      45.330  63.070  34.240  1.00  0.00           H
ATOM   2151  CG  PHE A 722      45.260  63.960  36.070  1.00  0.00           C
ATOM   2152  CD1 PHE A 722      46.490  64.560  35.860  1.00  0.00           C
ATOM   2153  HD1 PHE A 722      47.230  64.160  35.190  1.00  0.00           H
ATOM   2154  CE1 PHE A 722      46.900  65.660  36.600  1.00  0.00           C
ATOM   2155  HE1 PHE A 722      47.840  66.140  36.370  1.00  0.00           H
ATOM   2156  CZ  PHE A 722      46.040  66.180  37.550  1.00  0.00           C
ATOM   2157  HZ  PHE A 722      46.260  67.100  38.070  1.00  0.00           H
ATOM   2158  CD2 PHE A 722      44.380  64.360  37.110  1.00  0.00           C
ATOM   2159  HD2 PHE A 722      43.410  63.930  37.300  1.00  0.00           H
ATOM   2160  CE2 PHE A 722      44.810  65.490  37.930  1.00  0.00           C
ATOM   2161  HE2 PHE A 722      44.290  65.930  38.760  1.00  0.00           H
ATOM   2162  C   PHE A 722      45.220  61.190  37.090  1.00  0.00           C
ATOM   2163  O   PHE A 722      46.020  61.090  38.020  1.00  0.00           O
ATOM   2164  N   THR A 723      43.910  61.120  37.320  1.00  0.00           N
ATOM   2165  HN  THR A 723      43.170  61.350  36.700  1.00  0.00           H
ATOM   2166  CA  THR A 723      43.360  60.910  38.640  1.00  0.00           C
ATOM   2167  HA  THR A 723      43.730  61.710  39.270  1.00  0.00           H
ATOM   2168  CB  THR A 723      41.850  60.930  38.630  1.00  0.00           C
ATOM   2169  HB  THR A 723      41.510  60.120  37.950  1.00  0.00           H
ATOM   2170  OG1 THR A 723      41.480  62.180  38.260  1.00  0.00           O
ATOM   2171  HG1 THR A 723      41.060  61.980  37.420  1.00  0.00           H
ATOM   2172  CG2 THR A 723      41.080  60.700  39.990  1.00  0.00           C
ATOM   2173 HG21 THR A 723      41.380  59.670  40.300  1.00  0.00           H
ATOM   2174 HG22 THR A 723      40.020  60.470  39.720  1.00  0.00           H
ATOM   2175 HG23 THR A 723      41.280  61.370  40.840  1.00  0.00           H
ATOM   2176  C   THR A 723      43.770  59.600  39.260  1.00  0.00           C
ATOM   2177  O   THR A 723      44.020  59.420  40.450  1.00  0.00           O
ATOM   2178  N   GLU A 724      43.780  58.580  38.370  1.00  0.00           N
ATOM   2179  HN  GLU A 724      43.740  58.700  37.390  1.00  0.00           H
ATOM   2180  CA  GLU A 724      44.150  57.220  38.800  1.00  0.00           C
ATOM   2181  HA  GLU A 724      43.560  56.880  39.630  1.00  0.00           H
ATOM   2182  CB  GLU A 724      43.880  56.220  37.590  1.00  0.00           C
ATOM   2183  HB1 GLU A 724      44.220  56.740  36.670  1.00  0.00           H
ATOM   2184  HB2 GLU A 724      42.780  56.130  37.500  1.00  0.00           H
ATOM   2185  CG  GLU A 724      44.520  54.810  37.720  1.00  0.00           C
ATOM   2186  HG1 GLU A 724      43.760  54.070  38.050  1.00  0.00           H
ATOM   2187  HG2 GLU A 724      45.360  54.910  38.460  1.00  0.00           H
ATOM   2188  CD  GLU A 724      45.220  54.240  36.520  1.00  0.00           C
ATOM   2189  OE1 GLU A 724      46.430  54.440  36.480  1.00  0.00           O
ATOM   2190  OE2 GLU A 724      44.530  53.730  35.610  1.00  0.00           O
ATOM   2191  C   GLU A 724      45.570  57.240  39.310  1.00  0.00           C
ATOM   2192  O   GLU A 724      45.960  56.640  40.350  1.00  0.00           O
ATOM   2193  N   GLU A 725      46.440  57.940  38.520  1.00  0.00           N
ATOM   2194  HN  GLU A 725      46.050  58.460  37.760  1.00  0.00           H
ATOM   2195  CA  GLU A 725      47.900  58.120  38.740  1.00  0.00           C
ATOM   2196  HA  GLU A 725      48.150  57.070  38.790  1.00  0.00           H
ATOM   2197  CB  GLU A 725      48.540  58.810  37.590  1.00  0.00           C
ATOM   2198  HB1 GLU A 725      47.980  59.710  37.240  1.00  0.00           H
ATOM   2199  HB2 GLU A 725      48.560  58.060  36.780  1.00  0.00           H
ATOM   2200  CG  GLU A 725      50.050  59.100  37.710  1.00  0.00           C
ATOM   2201  HG1 GLU A 725      50.540  58.170  38.080  1.00  0.00           H
ATOM   2202  HG2 GLU A 725      50.290  60.000  38.320  1.00  0.00           H
ATOM   2203  CD  GLU A 725      50.770  59.320  36.390  1.00  0.00           C
ATOM   2204  OE1 GLU A 725      50.740  58.390  35.540  1.00  0.00           O
ATOM   2205  OE2 GLU A 725      51.290  60.440  36.100  1.00  0.00           O
ATOM   2206  C   GLU A 725      48.270  58.780  40.040  1.00  0.00           C
ATOM   2207  O   GLU A 725      49.000  58.290  40.830  1.00  0.00           O
ATOM   2208  N   ALA A 726      47.560  59.920  40.380  1.00  0.00           N
ATOM   2209  HN  ALA A 726      46.880  60.280  39.760  1.00  0.00           H
ATOM   2210  CA  ALA A 726      47.690  60.480  41.710  1.00  0.00           C
ATOM   2211  HA  ALA A 726      48.750  60.620  41.900  1.00  0.00           H
ATOM   2212  CB  ALA A 726      46.940  61.830  41.900  1.00  0.00           C
ATOM   2213  HB1 ALA A 726      47.380  62.630  41.280  1.00  0.00           H
ATOM   2214  HB2 ALA A 726      46.960  62.090  42.980  1.00  0.00           H
ATOM   2215  HB3 ALA A 726      45.890  61.670  41.550  1.00  0.00           H
ATOM   2216  C   ALA A 726      47.210  59.580  42.830  1.00  0.00           C
ATOM   2217  O   ALA A 726      47.930  59.370  43.830  1.00  0.00           O
ATOM   2218  N   PHE A 727      46.030  58.880  42.700  1.00  0.00           N
ATOM   2219  HN  PHE A 727      45.530  58.990  41.850  1.00  0.00           H
ATOM   2220  CA  PHE A 727      45.500  57.920  43.660  1.00  0.00           C
ATOM   2221  HA  PHE A 727      45.290  58.480  44.560  1.00  0.00           H
ATOM   2222  CB  PHE A 727      44.120  57.350  43.150  1.00  0.00           C
ATOM   2223  HB1 PHE A 727      44.040  57.100  42.070  1.00  0.00           H
ATOM   2224  HB2 PHE A 727      43.470  58.240  43.330  1.00  0.00           H
ATOM   2225  CG  PHE A 727      43.650  56.100  43.980  1.00  0.00           C
ATOM   2226  CD1 PHE A 727      44.000  54.740  43.510  1.00  0.00           C
ATOM   2227  HD1 PHE A 727      44.570  54.690  42.600  1.00  0.00           H
ATOM   2228  CE1 PHE A 727      43.610  53.640  44.340  1.00  0.00           C
ATOM   2229  HE1 PHE A 727      44.080  52.720  44.030  1.00  0.00           H
ATOM   2230  CZ  PHE A 727      42.650  53.750  45.350  1.00  0.00           C
ATOM   2231  HZ  PHE A 727      42.280  52.940  45.940  1.00  0.00           H
ATOM   2232  CD2 PHE A 727      42.650  56.180  45.000  1.00  0.00           C
ATOM   2233  HD2 PHE A 727      42.260  57.100  45.380  1.00  0.00           H
ATOM   2234  CE2 PHE A 727      42.150  55.050  45.640  1.00  0.00           C
ATOM   2235  HE2 PHE A 727      41.440  55.090  46.460  1.00  0.00           H
ATOM   2236  C   PHE A 727      46.560  56.840  43.990  1.00  0.00           C
ATOM   2237  O   PHE A 727      46.670  56.470  45.190  1.00  0.00           O
ATOM   2238  N   ALA A 728      47.210  56.290  42.980  1.00  0.00           N
ATOM   2239  HN  ALA A 728      47.100  56.690  42.080  1.00  0.00           H
ATOM   2240  CA  ALA A 728      48.290  55.360  43.070  1.00  0.00           C
ATOM   2241  HA  ALA A 728      47.910  54.540  43.640  1.00  0.00           H
ATOM   2242  CB  ALA A 728      48.620  54.870  41.600  1.00  0.00           C
ATOM   2243  HB1 ALA A 728      48.800  55.790  40.990  1.00  0.00           H
ATOM   2244  HB2 ALA A 728      47.670  54.400  41.260  1.00  0.00           H
ATOM   2245  HB3 ALA A 728      49.380  54.100  41.390  1.00  0.00           H
ATOM   2246  C   ALA A 728      49.580  55.900  43.710  1.00  0.00           C
ATOM   2247  O   ALA A 728      50.210  55.350  44.570  1.00  0.00           O
ATOM   2248  N   ALA A 729      50.090  57.080  43.320  1.00  0.00           N
ATOM   2249  HN  ALA A 729      49.630  57.630  42.620  1.00  0.00           H
ATOM   2250  CA  ALA A 729      51.270  57.770  43.890  1.00  0.00           C
ATOM   2251  HA  ALA A 729      52.090  57.070  43.770  1.00  0.00           H
ATOM   2252  CB  ALA A 729      51.480  59.000  42.980  1.00  0.00           C
ATOM   2253  HB1 ALA A 729      51.660  58.640  41.940  1.00  0.00           H
ATOM   2254  HB2 ALA A 729      52.420  59.520  43.240  1.00  0.00           H
ATOM   2255  HB3 ALA A 729      50.550  59.600  43.020  1.00  0.00           H
ATOM   2256  C   ALA A 729      51.140  58.100  45.380  1.00  0.00           C
ATOM   2257  O   ALA A 729      52.020  58.000  46.210  1.00  0.00           O
ATOM   2258  N   LEU A 730      49.890  58.470  45.720  1.00  0.00           N
ATOM   2259  HN  LEU A 730      49.210  58.600  45.000  1.00  0.00           H
ATOM   2260  CA  LEU A 730      49.630  58.820  47.110  1.00  0.00           C
ATOM   2261  HA  LEU A 730      50.220  59.660  47.460  1.00  0.00           H
ATOM   2262  CB  LEU A 730      48.090  59.120  47.140  1.00  0.00           C
ATOM   2263  HB1 LEU A 730      47.490  58.280  46.750  1.00  0.00           H
ATOM   2264  HB2 LEU A 730      47.810  59.950  46.450  1.00  0.00           H
ATOM   2265  CG  LEU A 730      47.410  59.490  48.430  1.00  0.00           C
ATOM   2266  HG  LEU A 730      47.270  58.540  49.000  1.00  0.00           H
ATOM   2267  CD1 LEU A 730      48.070  60.670  49.200  1.00  0.00           C
ATOM   2268 HD11 LEU A 730      47.500  60.830  50.150  1.00  0.00           H
ATOM   2269 HD12 LEU A 730      48.170  61.530  48.510  1.00  0.00           H
ATOM   2270 HD13 LEU A 730      49.120  60.400  49.460  1.00  0.00           H
ATOM   2271  CD2 LEU A 730      46.000  59.880  48.000  1.00  0.00           C
ATOM   2272 HD21 LEU A 730      45.360  60.180  48.870  1.00  0.00           H
ATOM   2273 HD22 LEU A 730      45.480  59.010  47.540  1.00  0.00           H
ATOM   2274 HD23 LEU A 730      45.940  60.740  47.310  1.00  0.00           H
ATOM   2275  C   LEU A 730      49.710  57.630  48.020  1.00  0.00           C
ATOM   2276  O   LEU A 730      50.260  57.760  49.120  1.00  0.00           O
ATOM   2277  N   ILE A 731      49.220  56.460  47.560  1.00  0.00           N
ATOM   2278  HN  ILE A 731      49.000  56.270  46.620  1.00  0.00           H
ATOM   2279  CA  ILE A 731      49.200  55.310  48.510  1.00  0.00           C
ATOM   2280  HA  ILE A 731      49.000  55.690  49.480  1.00  0.00           H
ATOM   2281  CB  ILE A 731      48.070  54.330  48.060  1.00  0.00           C
ATOM   2282  HB  ILE A 731      47.100  54.850  48.090  1.00  0.00           H
ATOM   2283  CG2 ILE A 731      48.180  53.600  46.640  1.00  0.00           C
ATOM   2284 HG21 ILE A 731      49.000  52.850  46.510  1.00  0.00           H
ATOM   2285 HG22 ILE A 731      48.250  54.290  45.770  1.00  0.00           H
ATOM   2286 HG23 ILE A 731      47.240  53.020  46.620  1.00  0.00           H
ATOM   2287  CG1 ILE A 731      48.010  53.210  49.150  1.00  0.00           C
ATOM   2288 HG11 ILE A 731      48.920  52.590  49.120  1.00  0.00           H
ATOM   2289 HG12 ILE A 731      47.290  52.440  48.800  1.00  0.00           H
ATOM   2290  CD  ILE A 731      47.620  53.740  50.580  1.00  0.00           C
ATOM   2291  HD1 ILE A 731      46.930  54.600  50.630  1.00  0.00           H
ATOM   2292  HD2 ILE A 731      48.600  53.960  51.080  1.00  0.00           H
ATOM   2293  HD3 ILE A 731      47.280  52.920  51.260  1.00  0.00           H
ATOM   2294  C   ILE A 731      50.590  54.630  48.580  1.00  0.00           C
ATOM   2295  O   ILE A 731      51.000  54.070  49.550  1.00  0.00           O
ATOM   2296  N   CYS A 732      51.390  54.560  47.450  1.00  0.00           N
ATOM   2297  HN  CYS A 732      51.020  54.860  46.580  1.00  0.00           H
ATOM   2298  CA  CYS A 732      52.700  54.070  47.480  1.00  0.00           C
ATOM   2299  HA  CYS A 732      52.670  53.060  47.850  1.00  0.00           H
ATOM   2300  CB  CYS A 732      53.300  54.060  46.040  1.00  0.00           C
ATOM   2301  HB1 CYS A 732      54.310  53.630  46.150  1.00  0.00           H
ATOM   2302  HB2 CYS A 732      53.430  55.120  45.730  1.00  0.00           H
ATOM   2303  SG  CYS A 732      52.480  53.020  44.790  1.00  0.00           S
ATOM   2304  HG1 CYS A 732      51.520  53.920  44.790  1.00  0.00           H
ATOM   2305  C   CYS A 732      53.660  54.920  48.370  1.00  0.00           C
ATOM   2306  O   CYS A 732      54.400  54.350  49.220  1.00  0.00           O
ATOM   2307  N   ILE A 733      53.620  56.270  48.360  1.00  0.00           N
ATOM   2308  HN  ILE A 733      53.160  56.660  47.570  1.00  0.00           H
ATOM   2309  CA  ILE A 733      54.300  57.250  49.180  1.00  0.00           C
ATOM   2310  HA  ILE A 733      55.370  57.070  49.180  1.00  0.00           H
ATOM   2311  CB  ILE A 733      54.220  58.650  48.580  1.00  0.00           C
ATOM   2312  HB  ILE A 733      53.150  58.740  48.310  1.00  0.00           H
ATOM   2313  CG2 ILE A 733      54.600  59.710  49.530  1.00  0.00           C
ATOM   2314 HG21 ILE A 733      54.260  60.680  49.100  1.00  0.00           H
ATOM   2315 HG22 ILE A 733      55.670  59.760  49.840  1.00  0.00           H
ATOM   2316 HG23 ILE A 733      53.970  59.710  50.450  1.00  0.00           H
ATOM   2317  CG1 ILE A 733      54.880  58.900  47.210  1.00  0.00           C
ATOM   2318 HG11 ILE A 733      54.580  58.130  46.460  1.00  0.00           H
ATOM   2319 HG12 ILE A 733      55.970  58.910  47.380  1.00  0.00           H
ATOM   2320  CD  ILE A 733      54.510  60.170  46.550  1.00  0.00           C
ATOM   2321  HD1 ILE A 733      53.420  60.390  46.680  1.00  0.00           H
ATOM   2322  HD2 ILE A 733      54.880  60.230  45.510  1.00  0.00           H
ATOM   2323  HD3 ILE A 733      55.040  60.990  47.080  1.00  0.00           H
ATOM   2324  C   ILE A 733      53.730  57.170  50.600  1.00  0.00           C
ATOM   2325  O   ILE A 733      54.560  57.110  51.510  1.00  0.00           O
ATOM   2326  N   ILE A 734      52.420  57.040  50.880  1.00  0.00           N
ATOM   2327  HN  ILE A 734      51.820  57.100  50.090  1.00  0.00           H
ATOM   2328  CA  ILE A 734      51.780  56.880  52.250  1.00  0.00           C
ATOM   2329  HA  ILE A 734      52.100  57.770  52.770  1.00  0.00           H
ATOM   2330  CB  ILE A 734      50.240  56.920  52.210  1.00  0.00           C
ATOM   2331  HB  ILE A 734      50.040  56.380  51.270  1.00  0.00           H
ATOM   2332  CG2 ILE A 734      49.590  56.250  53.470  1.00  0.00           C
ATOM   2333 HG21 ILE A 734      48.490  56.440  53.420  1.00  0.00           H
ATOM   2334 HG22 ILE A 734      49.950  56.590  54.460  1.00  0.00           H
ATOM   2335 HG23 ILE A 734      49.710  55.160  53.570  1.00  0.00           H
ATOM   2336  CG1 ILE A 734      49.740  58.370  52.040  1.00  0.00           C
ATOM   2337 HG11 ILE A 734      48.760  58.400  51.500  1.00  0.00           H
ATOM   2338 HG12 ILE A 734      50.500  58.740  51.320  1.00  0.00           H
ATOM   2339  CD  ILE A 734      49.590  59.300  53.260  1.00  0.00           C
ATOM   2340  HD1 ILE A 734      50.610  59.340  53.710  1.00  0.00           H
ATOM   2341  HD2 ILE A 734      48.850  58.810  53.940  1.00  0.00           H
ATOM   2342  HD3 ILE A 734      49.300  60.330  52.940  1.00  0.00           H
ATOM   2343  C   ILE A 734      52.230  55.600  52.910  1.00  0.00           C
ATOM   2344  O   ILE A 734      52.760  55.580  54.010  1.00  0.00           O
ATOM   2345  N   PHE A 735      52.320  54.500  52.110  1.00  0.00           N
ATOM   2346  HN  PHE A 735      51.880  54.450  51.220  1.00  0.00           H
ATOM   2347  CA  PHE A 735      52.950  53.240  52.410  1.00  0.00           C
ATOM   2348  HA  PHE A 735      52.400  52.920  53.280  1.00  0.00           H
ATOM   2349  CB  PHE A 735      52.650  52.140  51.380  1.00  0.00           C
ATOM   2350  HB1 PHE A 735      53.160  52.260  50.410  1.00  0.00           H
ATOM   2351  HB2 PHE A 735      51.570  52.290  51.190  1.00  0.00           H
ATOM   2352  CG  PHE A 735      52.840  50.760  51.930  1.00  0.00           C
ATOM   2353  CD1 PHE A 735      51.640  50.090  52.480  1.00  0.00           C
ATOM   2354  HD1 PHE A 735      50.720  50.660  52.570  1.00  0.00           H
ATOM   2355  CE1 PHE A 735      51.720  48.770  52.910  1.00  0.00           C
ATOM   2356  HE1 PHE A 735      50.820  48.260  53.260  1.00  0.00           H
ATOM   2357  CZ  PHE A 735      53.000  48.190  52.950  1.00  0.00           C
ATOM   2358  HZ  PHE A 735      53.200  47.260  53.460  1.00  0.00           H
ATOM   2359  CD2 PHE A 735      54.080  50.140  51.950  1.00  0.00           C
ATOM   2360  HD2 PHE A 735      54.910  50.620  51.470  1.00  0.00           H
ATOM   2361  CE2 PHE A 735      54.090  48.830  52.420  1.00  0.00           C
ATOM   2362  HE2 PHE A 735      55.030  48.320  52.320  1.00  0.00           H
ATOM   2363  C   PHE A 735      54.450  53.260  52.890  1.00  0.00           C
ATOM   2364  O   PHE A 735      54.810  52.810  53.960  1.00  0.00           O
ATOM   2365  N   ILE A 736      55.270  53.980  52.160  1.00  0.00           N
ATOM   2366  HN  ILE A 736      54.990  54.270  51.250  1.00  0.00           H
ATOM   2367  CA  ILE A 736      56.690  54.310  52.470  1.00  0.00           C
ATOM   2368  HA  ILE A 736      57.200  53.400  52.750  1.00  0.00           H
ATOM   2369  CB  ILE A 736      57.500  55.100  51.400  1.00  0.00           C
ATOM   2370  HB  ILE A 736      56.920  56.010  51.100  1.00  0.00           H
ATOM   2371  CG2 ILE A 736      58.850  55.610  51.970  1.00  0.00           C
ATOM   2372 HG21 ILE A 736      59.500  55.730  51.080  1.00  0.00           H
ATOM   2373 HG22 ILE A 736      59.330  54.780  52.540  1.00  0.00           H
ATOM   2374 HG23 ILE A 736      58.770  56.580  52.520  1.00  0.00           H
ATOM   2375  CG1 ILE A 736      57.660  54.240  50.160  1.00  0.00           C
ATOM   2376 HG11 ILE A 736      56.870  53.470  50.130  1.00  0.00           H
ATOM   2377 HG12 ILE A 736      58.490  53.500  50.270  1.00  0.00           H
ATOM   2378  CD  ILE A 736      57.960  54.880  48.820  1.00  0.00           C
ATOM   2379  HD1 ILE A 736      58.800  55.600  48.870  1.00  0.00           H
ATOM   2380  HD2 ILE A 736      57.110  55.440  48.380  1.00  0.00           H
ATOM   2381  HD3 ILE A 736      58.240  54.130  48.060  1.00  0.00           H
ATOM   2382  C   ILE A 736      56.760  55.050  53.760  1.00  0.00           C
ATOM   2383  O   ILE A 736      57.530  54.810  54.680  1.00  0.00           O
ATOM   2384  N   TYR A 737      55.890  56.070  53.850  1.00  0.00           N
ATOM   2385  HN  TYR A 737      55.250  56.250  53.110  1.00  0.00           H
ATOM   2386  CA  TYR A 737      55.810  56.870  55.050  1.00  0.00           C
ATOM   2387  HA  TYR A 737      56.760  57.380  55.170  1.00  0.00           H
ATOM   2388  CB  TYR A 737      54.800  58.060  54.900  1.00  0.00           C
ATOM   2389  HB1 TYR A 737      53.740  57.710  54.850  1.00  0.00           H
ATOM   2390  HB2 TYR A 737      55.070  58.620  53.990  1.00  0.00           H
ATOM   2391  CG  TYR A 737      54.880  59.040  56.050  1.00  0.00           C
ATOM   2392  CD1 TYR A 737      56.060  59.840  56.190  1.00  0.00           C
ATOM   2393  HD1 TYR A 737      56.950  59.600  55.620  1.00  0.00           H
ATOM   2394  CE1 TYR A 737      56.150  60.880  57.130  1.00  0.00           C
ATOM   2395  HE1 TYR A 737      57.080  61.400  57.290  1.00  0.00           H
ATOM   2396  CZ  TYR A 737      55.000  61.360  57.760  1.00  0.00           C
ATOM   2397  OH  TYR A 737      54.990  62.490  58.540  1.00  0.00           O
ATOM   2398  HH  TYR A 737      54.160  62.620  59.010  1.00  0.00           H
ATOM   2399  CD2 TYR A 737      53.770  59.470  56.810  1.00  0.00           C
ATOM   2400  HD2 TYR A 737      52.820  58.960  56.730  1.00  0.00           H
ATOM   2401  CE2 TYR A 737      53.810  60.590  57.690  1.00  0.00           C
ATOM   2402  HE2 TYR A 737      52.910  60.880  58.210  1.00  0.00           H
ATOM   2403  C   TYR A 737      55.470  56.140  56.330  1.00  0.00           C
ATOM   2404  O   TYR A 737      56.030  56.300  57.390  1.00  0.00           O
ATOM   2405  N   GLU A 738      54.510  55.190  56.230  1.00  0.00           N
ATOM   2406  HN  GLU A 738      53.900  55.190  55.430  1.00  0.00           H
ATOM   2407  CA  GLU A 738      54.150  54.350  57.330  1.00  0.00           C
ATOM   2408  HA  GLU A 738      53.950  55.060  58.130  1.00  0.00           H
ATOM   2409  CB  GLU A 738      52.820  53.530  57.020  1.00  0.00           C
ATOM   2410  HB1 GLU A 738      52.840  52.690  57.730  1.00  0.00           H
ATOM   2411  HB2 GLU A 738      52.860  53.070  56.010  1.00  0.00           H
ATOM   2412  CG  GLU A 738      51.550  54.510  57.050  1.00  0.00           C
ATOM   2413  HG1 GLU A 738      51.730  55.290  56.280  1.00  0.00           H
ATOM   2414  HG2 GLU A 738      51.520  55.010  58.040  1.00  0.00           H
ATOM   2415  CD  GLU A 738      50.220  53.810  56.820  1.00  0.00           C
ATOM   2416  OE1 GLU A 738      49.180  54.410  56.410  1.00  0.00           O
ATOM   2417  OE2 GLU A 738      50.090  52.570  57.170  1.00  0.00           O
ATOM   2418  C   GLU A 738      55.260  53.410  57.680  1.00  0.00           C
ATOM   2419  O   GLU A 738      55.440  53.090  58.890  1.00  0.00           O
ATOM   2420  N   ALA A 739      56.060  52.890  56.710  1.00  0.00           N
ATOM   2421  HN  ALA A 739      55.810  53.010  55.750  1.00  0.00           H
ATOM   2422  CA  ALA A 739      57.300  52.150  57.030  1.00  0.00           C
ATOM   2423  HA  ALA A 739      56.990  51.270  57.570  1.00  0.00           H
ATOM   2424  CB  ALA A 739      58.000  51.850  55.730  1.00  0.00           C
ATOM   2425  HB1 ALA A 739      57.390  51.080  55.230  1.00  0.00           H
ATOM   2426  HB2 ALA A 739      59.030  51.460  55.920  1.00  0.00           H
ATOM   2427  HB3 ALA A 739      58.090  52.840  55.220  1.00  0.00           H
ATOM   2428  C   ALA A 739      58.340  52.960  57.940  1.00  0.00           C
ATOM   2429  O   ALA A 739      58.780  52.530  58.960  1.00  0.00           O
ATOM   2430  N   LEU A 740      58.530  54.230  57.540  1.00  0.00           N
ATOM   2431  HN  LEU A 740      57.960  54.580  56.800  1.00  0.00           H
ATOM   2432  CA  LEU A 740      59.290  55.180  58.260  1.00  0.00           C
ATOM   2433  HA  LEU A 740      60.190  54.590  58.410  1.00  0.00           H
ATOM   2434  CB  LEU A 740      59.550  56.530  57.540  1.00  0.00           C
ATOM   2435  HB1 LEU A 740      60.070  57.340  58.100  1.00  0.00           H
ATOM   2436  HB2 LEU A 740      58.560  56.950  57.300  1.00  0.00           H
ATOM   2437  CG  LEU A 740      60.270  56.320  56.250  1.00  0.00           C
ATOM   2438  HG  LEU A 740      59.940  55.360  55.820  1.00  0.00           H
ATOM   2439  CD1 LEU A 740      60.010  57.370  55.120  1.00  0.00           C
ATOM   2440 HD11 LEU A 740      60.290  58.430  55.320  1.00  0.00           H
ATOM   2441 HD12 LEU A 740      58.940  57.330  54.840  1.00  0.00           H
ATOM   2442 HD13 LEU A 740      60.550  57.070  54.190  1.00  0.00           H
ATOM   2443  CD2 LEU A 740      61.820  56.270  56.400  1.00  0.00           C
ATOM   2444 HD21 LEU A 740      62.090  57.320  56.670  1.00  0.00           H
ATOM   2445 HD22 LEU A 740      62.330  55.920  55.480  1.00  0.00           H
ATOM   2446 HD23 LEU A 740      62.050  55.550  57.210  1.00  0.00           H
ATOM   2447  C   LEU A 740      58.740  55.550  59.660  1.00  0.00           C
ATOM   2448  O   LEU A 740      59.460  55.580  60.680  1.00  0.00           O
ATOM   2449  N   GLU A 741      57.450  55.850  59.710  1.00  0.00           N
ATOM   2450  HN  GLU A 741      56.910  55.880  58.870  1.00  0.00           H
ATOM   2451  CA  GLU A 741      56.770  56.130  60.960  1.00  0.00           C
ATOM   2452  HA  GLU A 741      57.250  56.960  61.460  1.00  0.00           H
ATOM   2453  CB  GLU A 741      55.170  56.370  60.760  1.00  0.00           C
ATOM   2454  HB1 GLU A 741      54.880  55.430  60.260  1.00  0.00           H
ATOM   2455  HB2 GLU A 741      55.130  57.220  60.050  1.00  0.00           H
ATOM   2456  CG  GLU A 741      54.370  56.760  62.000  1.00  0.00           C
ATOM   2457  HG1 GLU A 741      54.440  57.860  62.100  1.00  0.00           H
ATOM   2458  HG2 GLU A 741      54.970  56.350  62.850  1.00  0.00           H
ATOM   2459  CD  GLU A 741      52.950  56.130  62.050  1.00  0.00           C
ATOM   2460  OE1 GLU A 741      52.730  55.270  62.920  1.00  0.00           O
ATOM   2461  OE2 GLU A 741      52.040  56.570  61.350  1.00  0.00           O
ATOM   2462  C   GLU A 741      56.930  54.920  61.970  1.00  0.00           C
ATOM   2463  O   GLU A 741      57.200  55.130  63.170  1.00  0.00           O
ATOM   2464  N   LYS A 742      56.820  53.630  61.470  1.00  0.00           N
ATOM   2465  HN  LYS A 742      56.730  53.600  60.470  1.00  0.00           H
ATOM   2466  CA  LYS A 742      56.650  52.510  62.420  1.00  0.00           C
ATOM   2467  HA  LYS A 742      56.040  52.760  63.260  1.00  0.00           H
ATOM   2468  CB  LYS A 742      55.870  51.260  61.960  1.00  0.00           C
ATOM   2469  HB1 LYS A 742      56.110  50.470  62.700  1.00  0.00           H
ATOM   2470  HB2 LYS A 742      56.410  50.900  61.050  1.00  0.00           H
ATOM   2471  CG  LYS A 742      54.340  51.460  61.670  1.00  0.00           C
ATOM   2472  HG1 LYS A 742      53.780  50.510  61.480  1.00  0.00           H
ATOM   2473  HG2 LYS A 742      54.320  52.140  60.790  1.00  0.00           H
ATOM   2474  CD  LYS A 742      53.640  52.030  62.950  1.00  0.00           C
ATOM   2475  HD1 LYS A 742      54.080  53.030  63.160  1.00  0.00           H
ATOM   2476  HD2 LYS A 742      53.920  51.380  63.820  1.00  0.00           H
ATOM   2477  CE  LYS A 742      52.100  51.990  62.870  1.00  0.00           C
ATOM   2478  HE1 LYS A 742      51.550  52.030  63.840  1.00  0.00           H
ATOM   2479  HE2 LYS A 742      51.760  50.990  62.510  1.00  0.00           H
ATOM   2480  NZ  LYS A 742      51.520  53.160  62.140  1.00  0.00           N
ATOM   2481  HZ1 LYS A 742      52.130  53.960  62.400  1.00  0.00           H
ATOM   2482  HZ2 LYS A 742      50.530  53.360  62.400  1.00  0.00           H
ATOM   2483  HZ3 LYS A 742      51.480  52.960  61.120  1.00  0.00           H
ATOM   2484  C   LYS A 742      58.040  52.120  62.960  1.00  0.00           C
ATOM   2485  O   LYS A 742      58.280  51.610  64.040  1.00  0.00           O
ATOM   2486  N   LEU A 743      59.110  52.410  62.180  1.00  0.00           N
ATOM   2487  HN  LEU A 743      58.910  52.810  61.280  1.00  0.00           H
ATOM   2488  CA  LEU A 743      60.490  52.340  62.650  1.00  0.00           C
ATOM   2489  HA  LEU A 743      60.630  51.350  63.050  1.00  0.00           H
ATOM   2490  CB  LEU A 743      61.410  52.730  61.410  1.00  0.00           C
ATOM   2491  HB1 LEU A 743      61.050  53.700  61.030  1.00  0.00           H
ATOM   2492  HB2 LEU A 743      61.260  51.900  60.680  1.00  0.00           H
ATOM   2493  CG  LEU A 743      62.940  52.790  61.650  1.00  0.00           C
ATOM   2494  HG  LEU A 743      63.260  53.670  62.250  1.00  0.00           H
ATOM   2495  CD1 LEU A 743      63.450  51.470  62.330  1.00  0.00           C
ATOM   2496 HD11 LEU A 743      63.400  50.600  61.650  1.00  0.00           H
ATOM   2497 HD12 LEU A 743      62.820  51.260  63.230  1.00  0.00           H
ATOM   2498 HD13 LEU A 743      64.500  51.720  62.570  1.00  0.00           H
ATOM   2499  CD2 LEU A 743      63.700  52.990  60.400  1.00  0.00           C
ATOM   2500 HD21 LEU A 743      64.780  52.990  60.640  1.00  0.00           H
ATOM   2501 HD22 LEU A 743      63.540  53.980  59.910  1.00  0.00           H
ATOM   2502 HD23 LEU A 743      63.490  52.190  59.660  1.00  0.00           H
ATOM   2503  C   LEU A 743      60.870  53.290  63.810  1.00  0.00           C
ATOM   2504  O   LEU A 743      61.600  52.970  64.730  1.00  0.00           O
ATOM   2505  N   PHE A 744      60.320  54.540  63.700  1.00  0.00           N
ATOM   2506  HN  PHE A 744      59.710  54.740  62.930  1.00  0.00           H
ATOM   2507  CA  PHE A 744      60.380  55.660  64.640  1.00  0.00           C
ATOM   2508  HA  PHE A 744      61.420  55.830  64.880  1.00  0.00           H
ATOM   2509  CB  PHE A 744      59.910  57.000  63.970  1.00  0.00           C
ATOM   2510  HB1 PHE A 744      58.810  57.050  63.750  1.00  0.00           H
ATOM   2511  HB2 PHE A 744      60.500  57.090  63.040  1.00  0.00           H
ATOM   2512  CG  PHE A 744      60.220  58.260  64.880  1.00  0.00           C
ATOM   2513  CD1 PHE A 744      59.520  58.460  66.020  1.00  0.00           C
ATOM   2514  HD1 PHE A 744      58.590  57.930  66.200  1.00  0.00           H
ATOM   2515  CE1 PHE A 744      59.660  59.660  66.750  1.00  0.00           C
ATOM   2516  HE1 PHE A 744      59.080  59.820  67.650  1.00  0.00           H
ATOM   2517  CZ  PHE A 744      60.880  60.410  66.550  1.00  0.00           C
ATOM   2518  HZ  PHE A 744      60.950  61.240  67.240  1.00  0.00           H
ATOM   2519  CD2 PHE A 744      61.400  59.060  64.570  1.00  0.00           C
ATOM   2520  HD2 PHE A 744      61.950  59.060  63.650  1.00  0.00           H
ATOM   2521  CE2 PHE A 744      61.710  60.120  65.440  1.00  0.00           C
ATOM   2522  HE2 PHE A 744      62.550  60.780  65.370  1.00  0.00           H
ATOM   2523  C   PHE A 744      59.630  55.260  65.890  1.00  0.00           C
ATOM   2524  O   PHE A 744      60.000  55.460  67.030  1.00  0.00           O
ATOM   2525  N   ASP A 745      58.440  54.600  65.760  1.00  0.00           N
ATOM   2526  HN  ASP A 745      58.110  54.470  64.830  1.00  0.00           H
ATOM   2527  CA  ASP A 745      57.610  54.100  66.810  1.00  0.00           C
ATOM   2528  HA  ASP A 745      57.520  54.870  67.550  1.00  0.00           H
ATOM   2529  CB  ASP A 745      56.310  53.700  66.230  1.00  0.00           C
ATOM   2530  HB1 ASP A 745      56.450  52.680  65.790  1.00  0.00           H
ATOM   2531  HB2 ASP A 745      55.960  54.270  65.350  1.00  0.00           H
ATOM   2532  CG  ASP A 745      55.250  53.750  67.320  1.00  0.00           C
ATOM   2533  OD1 ASP A 745      54.110  53.330  66.910  1.00  0.00           O
ATOM   2534  OD2 ASP A 745      55.390  54.170  68.490  1.00  0.00           O
ATOM   2535  C   ASP A 745      58.230  53.020  67.620  1.00  0.00           C
ATOM   2536  O   ASP A 745      57.980  52.900  68.860  1.00  0.00           O
ATOM   2537  N   LEU A 746      59.100  52.130  67.030  1.00  0.00           N
ATOM   2538  HN  LEU A 746      59.130  52.180  66.030  1.00  0.00           H
ATOM   2539  CA  LEU A 746      59.880  51.140  67.750  1.00  0.00           C
ATOM   2540  HA  LEU A 746      59.210  50.510  68.320  1.00  0.00           H
ATOM   2541  CB  LEU A 746      60.670  50.200  66.840  1.00  0.00           C
ATOM   2542  HB1 LEU A 746      61.370  49.630  67.490  1.00  0.00           H
ATOM   2543  HB2 LEU A 746      61.370  50.860  66.270  1.00  0.00           H
ATOM   2544  CG  LEU A 746      60.010  49.310  65.790  1.00  0.00           C
ATOM   2545  HG  LEU A 746      59.360  49.980  65.180  1.00  0.00           H
ATOM   2546  CD1 LEU A 746      60.980  48.700  64.810  1.00  0.00           C
ATOM   2547 HD11 LEU A 746      60.370  48.170  64.040  1.00  0.00           H
ATOM   2548 HD12 LEU A 746      61.690  47.970  65.260  1.00  0.00           H
ATOM   2549 HD13 LEU A 746      61.640  49.380  64.240  1.00  0.00           H
ATOM   2550  CD2 LEU A 746      59.100  48.280  66.450  1.00  0.00           C
ATOM   2551 HD21 LEU A 746      59.670  47.680  67.180  1.00  0.00           H
ATOM   2552 HD22 LEU A 746      58.580  47.660  65.700  1.00  0.00           H
ATOM   2553 HD23 LEU A 746      58.290  48.850  66.960  1.00  0.00           H
ATOM   2554  C   LEU A 746      60.790  51.870  68.730  1.00  0.00           C
ATOM   2555  O   LEU A 746      60.900  51.460  69.870  1.00  0.00           O
ATOM   2556  N   GLY A 747      61.280  52.980  68.240  1.00  0.00           N
ATOM   2557  HN  GLY A 747      61.140  53.240  67.290  1.00  0.00           H
ATOM   2558  CA  GLY A 747      62.090  53.990  69.030  1.00  0.00           C
ATOM   2559  HA1 GLY A 747      62.370  54.840  68.410  1.00  0.00           H
ATOM   2560  HA2 GLY A 747      63.010  53.570  69.420  1.00  0.00           H
ATOM   2561  C   GLY A 747      61.280  54.510  70.180  1.00  0.00           C
ATOM   2562  O   GLY A 747      61.650  54.400  71.340  1.00  0.00           O
ATOM   2563  N   GLU A 748      60.090  55.160  69.930  1.00  0.00           N
ATOM   2564  HN  GLU A 748      59.810  55.300  68.980  1.00  0.00           H
ATOM   2565  CA  GLU A 748      59.210  55.710  70.940  1.00  0.00           C
ATOM   2566  HA  GLU A 748      59.810  56.370  71.540  1.00  0.00           H
ATOM   2567  CB  GLU A 748      57.920  56.400  70.470  1.00  0.00           C
ATOM   2568  HB1 GLU A 748      57.100  56.350  71.230  1.00  0.00           H
ATOM   2569  HB2 GLU A 748      57.470  55.880  69.590  1.00  0.00           H
ATOM   2570  CG  GLU A 748      58.200  57.910  70.040  1.00  0.00           C
ATOM   2571  HG1 GLU A 748      57.570  58.020  69.130  1.00  0.00           H
ATOM   2572  HG2 GLU A 748      59.250  58.050  69.740  1.00  0.00           H
ATOM   2573  CD  GLU A 748      57.750  58.980  71.030  1.00  0.00           C
ATOM   2574  OE1 GLU A 748      56.520  59.200  71.270  1.00  0.00           O
ATOM   2575  OE2 GLU A 748      58.650  59.630  71.700  1.00  0.00           O
ATOM   2576  C   GLU A 748      58.660  54.630  71.860  1.00  0.00           C
ATOM   2577  O   GLU A 748      58.630  54.830  73.090  1.00  0.00           O
ATOM   2578  N   THR A 749      58.260  53.460  71.430  1.00  0.00           N
ATOM   2579  HN  THR A 749      58.120  53.430  70.440  1.00  0.00           H
ATOM   2580  CA  THR A 749      57.710  52.340  72.230  1.00  0.00           C
ATOM   2581  HA  THR A 749      56.780  52.630  72.690  1.00  0.00           H
ATOM   2582  CB  THR A 749      57.510  51.170  71.330  1.00  0.00           C
ATOM   2583  HB  THR A 749      58.420  50.950  70.720  1.00  0.00           H
ATOM   2584  OG1 THR A 749      56.530  51.550  70.400  1.00  0.00           O
ATOM   2585  HG1 THR A 749      56.960  52.290  69.960  1.00  0.00           H
ATOM   2586  CG2 THR A 749      57.060  49.860  71.980  1.00  0.00           C
ATOM   2587 HG21 THR A 749      57.730  49.540  72.800  1.00  0.00           H
ATOM   2588 HG22 THR A 749      57.120  49.130  71.140  1.00  0.00           H
ATOM   2589 HG23 THR A 749      56.020  49.870  72.370  1.00  0.00           H
ATOM   2590  C   THR A 749      58.570  51.950  73.360  1.00  0.00           C
ATOM   2591  O   THR A 749      57.950  51.840  74.450  1.00  0.00           O
ATOM   2592  N   TYR A 750      59.940  51.860  73.240  1.00  0.00           N
ATOM   2593  HN  TYR A 750      60.550  51.970  72.460  1.00  0.00           H
ATOM   2594  CA  TYR A 750      60.840  51.460  74.330  1.00  0.00           C
ATOM   2595  HA  TYR A 750      60.180  51.210  75.140  1.00  0.00           H
ATOM   2596  CB  TYR A 750      61.920  50.390  73.960  1.00  0.00           C
ATOM   2597  HB1 TYR A 750      62.440  50.060  74.880  1.00  0.00           H
ATOM   2598  HB2 TYR A 750      62.780  50.720  73.340  1.00  0.00           H
ATOM   2599  CG  TYR A 750      61.370  49.270  73.210  1.00  0.00           C
ATOM   2600  CD1 TYR A 750      60.810  48.260  73.990  1.00  0.00           C
ATOM   2601  HD1 TYR A 750      60.940  48.120  75.050  1.00  0.00           H
ATOM   2602  CE1 TYR A 750      60.180  47.150  73.350  1.00  0.00           C
ATOM   2603  HE1 TYR A 750      59.890  46.290  73.950  1.00  0.00           H
ATOM   2604  CZ  TYR A 750      60.120  47.140  71.920  1.00  0.00           C
ATOM   2605  OH  TYR A 750      59.480  46.050  71.300  1.00  0.00           O
ATOM   2606  HH  TYR A 750      59.680  45.310  71.890  1.00  0.00           H
ATOM   2607  CD2 TYR A 750      61.340  49.250  71.850  1.00  0.00           C
ATOM   2608  HD2 TYR A 750      61.750  50.120  71.370  1.00  0.00           H
ATOM   2609  CE2 TYR A 750      60.660  48.230  71.170  1.00  0.00           C
ATOM   2610  HE2 TYR A 750      60.430  48.210  70.110  1.00  0.00           H
ATOM   2611  C   TYR A 750      61.570  52.710  74.790  1.00  0.00           C
ATOM   2612  O   TYR A 750      62.330  52.660  75.750  1.00  0.00           O
ATOM   2613  N   ALA A 751      61.220  53.890  74.120  1.00  0.00           N
ATOM   2614  HN  ALA A 751      60.560  53.890  73.360  1.00  0.00           H
ATOM   2615  CA  ALA A 751      61.650  55.160  74.600  1.00  0.00           C
ATOM   2616  HA  ALA A 751      61.090  55.890  74.060  1.00  0.00           H
ATOM   2617  CB  ALA A 751      61.150  55.510  76.080  1.00  0.00           C
ATOM   2618  HB1 ALA A 751      60.080  55.230  76.010  1.00  0.00           H
ATOM   2619  HB2 ALA A 751      61.150  56.610  76.200  1.00  0.00           H
ATOM   2620  HB3 ALA A 751      61.850  54.980  76.740  1.00  0.00           H
ATOM   2621  C   ALA A 751      63.090  55.480  74.340  1.00  0.00           C
ATOM   2622  O   ALA A 751      63.830  55.890  75.210  1.00  0.00           O
ATOM   2623  N   PHE A 752      63.540  55.340  73.120  1.00  0.00           N
ATOM   2624  HN  PHE A 752      62.900  55.100  72.400  1.00  0.00           H
ATOM   2625  CA  PHE A 752      64.880  55.660  72.830  1.00  0.00           C
ATOM   2626  HA  PHE A 752      65.160  56.440  73.530  1.00  0.00           H
ATOM   2627  CB  PHE A 752      65.010  56.260  71.450  1.00  0.00           C
ATOM   2628  HB1 PHE A 752      64.770  55.520  70.650  1.00  0.00           H
ATOM   2629  HB2 PHE A 752      66.060  56.520  71.280  1.00  0.00           H
ATOM   2630  CG  PHE A 752      64.070  57.500  71.290  1.00  0.00           C
ATOM   2631  CD1 PHE A 752      64.200  58.610  72.160  1.00  0.00           C
ATOM   2632  HD1 PHE A 752      64.930  58.540  72.960  1.00  0.00           H
ATOM   2633  CE1 PHE A 752      63.460  59.780  71.870  1.00  0.00           C
ATOM   2634  HE1 PHE A 752      63.640  60.590  72.570  1.00  0.00           H
ATOM   2635  CZ  PHE A 752      62.630  59.860  70.770  1.00  0.00           C
ATOM   2636  HZ  PHE A 752      62.070  60.770  70.680  1.00  0.00           H
ATOM   2637  CD2 PHE A 752      63.190  57.560  70.280  1.00  0.00           C
ATOM   2638  HD2 PHE A 752      63.120  56.840  69.480  1.00  0.00           H
ATOM   2639  CE2 PHE A 752      62.450  58.710  69.960  1.00  0.00           C
ATOM   2640  HE2 PHE A 752      61.750  58.740  69.150  1.00  0.00           H
ATOM   2641  C   PHE A 752      65.790  54.430  73.140  1.00  0.00           C
ATOM   2642  O   PHE A 752      66.730  54.650  73.900  1.00  0.00           O
ATOM   2643  N   PRO A 822      65.590  53.180  72.630  1.00  0.00           N
ATOM   2644  CD  PRO A 822      64.580  52.680  71.710  1.00  0.00           C
ATOM   2645  HD1 PRO A 822      64.600  53.270  70.780  1.00  0.00           H
ATOM   2646  HD2 PRO A 822      63.610  52.720  72.260  1.00  0.00           H
ATOM   2647  CA  PRO A 822      66.410  52.020  72.920  1.00  0.00           C
ATOM   2648  HA  PRO A 822      66.480  52.010  74.000  1.00  0.00           H
ATOM   2649  CB  PRO A 822      65.750  50.750  72.390  1.00  0.00           C
ATOM   2650  HB1 PRO A 822      65.160  50.280  73.190  1.00  0.00           H
ATOM   2651  HB2 PRO A 822      66.530  50.000  72.200  1.00  0.00           H
ATOM   2652  CG  PRO A 822      64.920  51.250  71.210  1.00  0.00           C
ATOM   2653  HG1 PRO A 822      65.650  51.310  70.380  1.00  0.00           H
ATOM   2654  HG2 PRO A 822      64.030  50.670  70.900  1.00  0.00           H
ATOM   2655  C   PRO A 822      67.820  52.280  72.350  1.00  0.00           C
ATOM   2656  O   PRO A 822      68.020  53.030  71.430  1.00  0.00           O
ATOM   2657  N   ASP A 823      68.850  51.670  72.920  1.00  0.00           N
ATOM   2658  HN  ASP A 823      68.850  51.210  73.810  1.00  0.00           H
ATOM   2659  CA  ASP A 823      70.200  51.680  72.470  1.00  0.00           C
ATOM   2660  HA  ASP A 823      70.540  52.710  72.430  1.00  0.00           H
ATOM   2661  CB  ASP A 823      71.030  50.980  73.530  1.00  0.00           C
ATOM   2662  HB1 ASP A 823      72.110  51.060  73.270  1.00  0.00           H
ATOM   2663  HB2 ASP A 823      70.820  49.900  73.690  1.00  0.00           H
ATOM   2664  CG  ASP A 823      71.000  51.660  74.900  1.00  0.00           C
ATOM   2665  OD1 ASP A 823      70.240  52.590  75.230  1.00  0.00           O
ATOM   2666  OD2 ASP A 823      71.650  51.100  75.770  1.00  0.00           O
ATOM   2667  C   ASP A 823      70.460  51.160  71.030  1.00  0.00           C
ATOM   2668  O   ASP A 823      71.430  51.450  70.400  1.00  0.00           O
ATOM   2669  N   VAL A 824      69.710  50.110  70.750  1.00  0.00           N
ATOM   2670  HN  VAL A 824      68.940  49.900  71.360  1.00  0.00           H
ATOM   2671  CA  VAL A 824      69.750  49.290  69.550  1.00  0.00           C
ATOM   2672  HA  VAL A 824      70.760  49.120  69.200  1.00  0.00           H
ATOM   2673  CB  VAL A 824      69.210  47.870  69.930  1.00  0.00           C
ATOM   2674  HB  VAL A 824      69.640  47.720  70.940  1.00  0.00           H
ATOM   2675  CG1 VAL A 824      67.660  47.920  70.120  1.00  0.00           C
ATOM   2676 HG11 VAL A 824      67.290  46.910  70.400  1.00  0.00           H
ATOM   2677 HG12 VAL A 824      67.170  48.420  69.260  1.00  0.00           H
ATOM   2678 HG13 VAL A 824      67.360  48.500  71.030  1.00  0.00           H
ATOM   2679  CG2 VAL A 824      69.650  46.660  69.000  1.00  0.00           C
ATOM   2680 HG21 VAL A 824      70.750  46.550  69.080  1.00  0.00           H
ATOM   2681 HG22 VAL A 824      69.410  46.820  67.930  1.00  0.00           H
ATOM   2682 HG23 VAL A 824      69.180  45.740  69.410  1.00  0.00           H
ATOM   2683  C   VAL A 824      68.960  49.910  68.420  1.00  0.00           C
ATOM   2684  O   VAL A 824      68.800  49.230  67.350  1.00  0.00           O
ATOM   2685  N   LEU A 825      68.470  51.150  68.570  1.00  0.00           N
ATOM   2686  HN  LEU A 825      68.730  51.700  69.360  1.00  0.00           H
ATOM   2687  CA  LEU A 825      67.590  51.860  67.570  1.00  0.00           C
ATOM   2688  HA  LEU A 825      66.830  51.120  67.350  1.00  0.00           H
ATOM   2689  CB  LEU A 825      66.950  53.120  68.150  1.00  0.00           C
ATOM   2690  HB1 LEU A 825      67.680  53.820  68.600  1.00  0.00           H
ATOM   2691  HB2 LEU A 825      66.270  52.770  68.960  1.00  0.00           H
ATOM   2692  CG  LEU A 825      66.040  53.920  67.170  1.00  0.00           C
ATOM   2693  HG  LEU A 825      66.760  54.120  66.350  1.00  0.00           H
ATOM   2694  CD1 LEU A 825      64.790  53.280  66.650  1.00  0.00           C
ATOM   2695 HD11 LEU A 825      64.050  53.060  67.450  1.00  0.00           H
ATOM   2696 HD12 LEU A 825      65.080  52.260  66.310  1.00  0.00           H
ATOM   2697 HD13 LEU A 825      64.360  53.820  65.780  1.00  0.00           H
ATOM   2698  CD2 LEU A 825      65.580  55.270  67.750  1.00  0.00           C
ATOM   2699 HD21 LEU A 825      64.970  55.850  67.030  1.00  0.00           H
ATOM   2700 HD22 LEU A 825      66.470  55.850  68.090  1.00  0.00           H
ATOM   2701 HD23 LEU A 825      64.880  55.140  68.590  1.00  0.00           H
ATOM   2702  C   LEU A 825      68.340  52.160  66.280  1.00  0.00           C
ATOM   2703  O   LEU A 825      67.870  51.880  65.170  1.00  0.00           O
ATOM   2704  N   PHE A 826      69.610  52.650  66.390  1.00  0.00           N
ATOM   2705  HN  PHE A 826      70.010  52.950  67.250  1.00  0.00           H
ATOM   2706  CA  PHE A 826      70.520  52.890  65.260  1.00  0.00           C
ATOM   2707  HA  PHE A 826      70.030  53.620  64.640  1.00  0.00           H
ATOM   2708  CB  PHE A 826      71.790  53.510  65.850  1.00  0.00           C
ATOM   2709  HB1 PHE A 826      72.280  52.800  66.550  1.00  0.00           H
ATOM   2710  HB2 PHE A 826      71.510  54.430  66.420  1.00  0.00           H
ATOM   2711  CG  PHE A 826      72.890  53.870  64.800  1.00  0.00           C
ATOM   2712  CD1 PHE A 826      72.680  54.620  63.690  1.00  0.00           C
ATOM   2713  HD1 PHE A 826      71.680  54.900  63.410  1.00  0.00           H
ATOM   2714  CE1 PHE A 826      73.740  55.100  62.960  1.00  0.00           C
ATOM   2715  HE1 PHE A 826      73.560  55.680  62.080  1.00  0.00           H
ATOM   2716  CZ  PHE A 826      75.080  54.770  63.330  1.00  0.00           C
ATOM   2717  HZ  PHE A 826      75.890  55.030  62.670  1.00  0.00           H
ATOM   2718  CD2 PHE A 826      74.190  53.560  65.240  1.00  0.00           C
ATOM   2719  HD2 PHE A 826      74.350  52.970  66.130  1.00  0.00           H
ATOM   2720  CE2 PHE A 826      75.290  53.940  64.420  1.00  0.00           C
ATOM   2721  HE2 PHE A 826      76.240  53.560  64.750  1.00  0.00           H
ATOM   2722  C   PHE A 826      70.870  51.610  64.470  1.00  0.00           C
ATOM   2723  O   PHE A 826      70.740  51.600  63.280  1.00  0.00           O
ATOM   2724  N   TRP A 827      71.120  50.430  65.190  1.00  0.00           N
ATOM   2725  HN  TRP A 827      71.100  50.470  66.180  1.00  0.00           H
ATOM   2726  CA  TRP A 827      71.160  49.050  64.580  1.00  0.00           C
ATOM   2727  HA  TRP A 827      71.880  49.200  63.800  1.00  0.00           H
ATOM   2728  CB  TRP A 827      71.720  48.070  65.550  1.00  0.00           C
ATOM   2729  HB1 TRP A 827      71.120  48.120  66.480  1.00  0.00           H
ATOM   2730  HB2 TRP A 827      72.740  48.330  65.900  1.00  0.00           H
ATOM   2731  CG  TRP A 827      71.810  46.620  65.050  1.00  0.00           C
ATOM   2732  CD1 TRP A 827      71.260  45.480  65.570  1.00  0.00           C
ATOM   2733  HD1 TRP A 827      70.990  45.300  66.600  1.00  0.00           H
ATOM   2734  NE1 TRP A 827      71.250  44.440  64.670  1.00  0.00           N
ATOM   2735  HE1 TRP A 827      70.880  43.550  64.850  1.00  0.00           H
ATOM   2736  CE2 TRP A 827      71.880  44.840  63.560  1.00  0.00           C
ATOM   2737  CD2 TRP A 827      72.230  46.210  63.680  1.00  0.00           C
ATOM   2738  CE3 TRP A 827      72.850  46.850  62.600  1.00  0.00           C
ATOM   2739  HE3 TRP A 827      73.100  47.900  62.640  1.00  0.00           H
ATOM   2740  CZ3 TRP A 827      73.150  46.090  61.440  1.00  0.00           C
ATOM   2741  HZ3 TRP A 827      73.630  46.700  60.690  1.00  0.00           H
ATOM   2742  CZ2 TRP A 827      72.140  44.140  62.400  1.00  0.00           C
ATOM   2743  HZ2 TRP A 827      71.880  43.100  62.310  1.00  0.00           H
ATOM   2744  CH2 TRP A 827      72.750  44.780  61.320  1.00  0.00           C
ATOM   2745  HH2 TRP A 827      72.960  44.200  60.430  1.00  0.00           H
ATOM   2746  C   TRP A 827      69.820  48.670  63.910  1.00  0.00           C
ATOM   2747  O   TRP A 827      69.810  48.210  62.820  1.00  0.00           O
ATOM   2748  N   CYS A 828      68.700  49.020  64.570  1.00  0.00           N
ATOM   2749  HN  CYS A 828      68.710  49.460  65.470  1.00  0.00           H
ATOM   2750  CA  CYS A 828      67.330  48.790  64.050  1.00  0.00           C
ATOM   2751  HA  CYS A 828      67.280  47.800  63.620  1.00  0.00           H
ATOM   2752  CB  CYS A 828      66.290  48.910  65.130  1.00  0.00           C
ATOM   2753  HB1 CYS A 828      65.350  49.090  64.560  1.00  0.00           H
ATOM   2754  HB2 CYS A 828      66.520  49.870  65.630  1.00  0.00           H
ATOM   2755  SG  CYS A 828      66.320  47.460  66.140  1.00  0.00           S
ATOM   2756  HG1 CYS A 828      67.250  47.930  66.960  1.00  0.00           H
ATOM   2757  C   CYS A 828      67.000  49.520  62.730  1.00  0.00           C
ATOM   2758  O   CYS A 828      66.610  48.910  61.760  1.00  0.00           O
ATOM   2759  N   VAL A 829      67.380  50.830  62.660  1.00  0.00           N
ATOM   2760  HN  VAL A 829      67.620  51.310  63.500  1.00  0.00           H
ATOM   2761  CA  VAL A 829      67.490  51.570  61.410  1.00  0.00           C
ATOM   2762  HA  VAL A 829      66.500  51.520  60.970  1.00  0.00           H
ATOM   2763  CB  VAL A 829      67.770  53.030  61.820  1.00  0.00           C
ATOM   2764  HB  VAL A 829      68.750  52.970  62.350  1.00  0.00           H
ATOM   2765  CG1 VAL A 829      67.950  53.910  60.630  1.00  0.00           C
ATOM   2766 HG11 VAL A 829      66.920  53.990  60.210  1.00  0.00           H
ATOM   2767 HG12 VAL A 829      68.720  53.580  59.890  1.00  0.00           H
ATOM   2768 HG13 VAL A 829      68.000  54.990  60.900  1.00  0.00           H
ATOM   2769  CG2 VAL A 829      66.690  53.590  62.840  1.00  0.00           C
ATOM   2770 HG21 VAL A 829      66.890  54.660  63.080  1.00  0.00           H
ATOM   2771 HG22 VAL A 829      66.600  52.960  63.760  1.00  0.00           H
ATOM   2772 HG23 VAL A 829      65.660  53.520  62.410  1.00  0.00           H
ATOM   2773  C   VAL A 829      68.430  51.000  60.420  1.00  0.00           C
ATOM   2774  O   VAL A 829      68.210  50.950  59.210  1.00  0.00           O
ATOM   2775  N   ILE A 830      69.640  50.590  60.780  1.00  0.00           N
ATOM   2776  HN  ILE A 830      69.940  50.940  61.670  1.00  0.00           H
ATOM   2777  CA  ILE A 830      70.510  49.980  59.790  1.00  0.00           C
ATOM   2778  HA  ILE A 830      70.400  50.600  58.910  1.00  0.00           H
ATOM   2779  CB  ILE A 830      71.900  50.010  60.320  1.00  0.00           C
ATOM   2780  HB  ILE A 830      71.880  49.630  61.370  1.00  0.00           H
ATOM   2781  CG2 ILE A 830      72.930  49.130  59.510  1.00  0.00           C
ATOM   2782 HG21 ILE A 830      72.780  49.410  58.450  1.00  0.00           H
ATOM   2783 HG22 ILE A 830      72.750  48.040  59.610  1.00  0.00           H
ATOM   2784 HG23 ILE A 830      73.990  49.240  59.800  1.00  0.00           H
ATOM   2785  CG1 ILE A 830      72.500  51.440  60.480  1.00  0.00           C
ATOM   2786 HG11 ILE A 830      73.330  51.480  61.220  1.00  0.00           H
ATOM   2787 HG12 ILE A 830      71.750  52.110  60.970  1.00  0.00           H
ATOM   2788  CD  ILE A 830      72.860  52.080  59.180  1.00  0.00           C
ATOM   2789  HD1 ILE A 830      73.090  53.140  59.390  1.00  0.00           H
ATOM   2790  HD2 ILE A 830      72.070  52.020  58.390  1.00  0.00           H
ATOM   2791  HD3 ILE A 830      73.770  51.590  58.790  1.00  0.00           H
ATOM   2792  C   ILE A 830      70.030  48.590  59.340  1.00  0.00           C
ATOM   2793  O   ILE A 830      70.170  48.150  58.200  1.00  0.00           O
ATOM   2794  N   LEU A 831      69.470  47.730  60.220  1.00  0.00           N
ATOM   2795  HN  LEU A 831      69.380  47.950  61.190  1.00  0.00           H
ATOM   2796  CA  LEU A 831      68.780  46.520  59.820  1.00  0.00           C
ATOM   2797  HA  LEU A 831      69.500  45.900  59.310  1.00  0.00           H
ATOM   2798  CB  LEU A 831      68.390  45.870  61.170  1.00  0.00           C
ATOM   2799  HB1 LEU A 831      67.900  46.700  61.730  1.00  0.00           H
ATOM   2800  HB2 LEU A 831      69.400  45.660  61.600  1.00  0.00           H
ATOM   2801  CG  LEU A 831      67.560  44.510  61.190  1.00  0.00           C
ATOM   2802  HG  LEU A 831      66.660  44.710  60.580  1.00  0.00           H
ATOM   2803  CD1 LEU A 831      68.300  43.370  60.550  1.00  0.00           C
ATOM   2804 HD11 LEU A 831      67.880  42.350  60.710  1.00  0.00           H
ATOM   2805 HD12 LEU A 831      69.310  43.290  61.000  1.00  0.00           H
ATOM   2806 HD13 LEU A 831      68.400  43.720  59.500  1.00  0.00           H
ATOM   2807  CD2 LEU A 831      67.190  44.080  62.600  1.00  0.00           C
ATOM   2808 HD21 LEU A 831      66.550  43.160  62.540  1.00  0.00           H
ATOM   2809 HD22 LEU A 831      66.650  44.920  63.070  1.00  0.00           H
ATOM   2810 HD23 LEU A 831      68.130  43.850  63.160  1.00  0.00           H
ATOM   2811  C   LEU A 831      67.560  46.650  58.860  1.00  0.00           C
ATOM   2812  O   LEU A 831      67.360  45.780  57.940  1.00  0.00           O
ATOM   2813  N   PHE A 832      66.680  47.660  59.130  1.00  0.00           N
ATOM   2814  HN  PHE A 832      66.630  48.120  60.020  1.00  0.00           H
ATOM   2815  CA  PHE A 832      65.700  48.130  58.230  1.00  0.00           C
ATOM   2816  HA  PHE A 832      65.030  47.280  58.090  1.00  0.00           H
ATOM   2817  CB  PHE A 832      64.900  49.310  58.840  1.00  0.00           C
ATOM   2818  HB1 PHE A 832      65.620  49.950  59.400  1.00  0.00           H
ATOM   2819  HB2 PHE A 832      64.180  48.810  59.520  1.00  0.00           H
ATOM   2820  CG  PHE A 832      64.060  50.130  57.900  1.00  0.00           C
ATOM   2821  CD1 PHE A 832      64.580  51.330  57.350  1.00  0.00           C
ATOM   2822  HD1 PHE A 832      65.590  51.650  57.540  1.00  0.00           H
ATOM   2823  CE1 PHE A 832      63.670  52.280  56.820  1.00  0.00           C
ATOM   2824  HE1 PHE A 832      64.010  53.200  56.390  1.00  0.00           H
ATOM   2825  CZ  PHE A 832      62.320  51.910  56.560  1.00  0.00           C
ATOM   2826  HZ  PHE A 832      61.640  52.670  56.200  1.00  0.00           H
ATOM   2827  CD2 PHE A 832      62.730  49.760  57.590  1.00  0.00           C
ATOM   2828  HD2 PHE A 832      62.310  48.820  57.890  1.00  0.00           H
ATOM   2829  CE2 PHE A 832      61.900  50.650  56.920  1.00  0.00           C
ATOM   2830  HE2 PHE A 832      60.870  50.360  56.990  1.00  0.00           H
ATOM   2831  C   PHE A 832      66.220  48.440  56.790  1.00  0.00           C
ATOM   2832  O   PHE A 832      65.720  47.840  55.840  1.00  0.00           O
ATOM   2833  N   PHE A 833      67.310  49.290  56.720  1.00  0.00           N
ATOM   2834  HN  PHE A 833      67.590  49.870  57.480  1.00  0.00           H
ATOM   2835  CA  PHE A 833      68.090  49.570  55.500  1.00  0.00           C
ATOM   2836  HA  PHE A 833      67.410  49.910  54.720  1.00  0.00           H
ATOM   2837  CB  PHE A 833      69.150  50.680  55.540  1.00  0.00           C
ATOM   2838  HB1 PHE A 833      69.730  50.800  54.610  1.00  0.00           H
ATOM   2839  HB2 PHE A 833      69.820  50.580  56.420  1.00  0.00           H
ATOM   2840  CG  PHE A 833      68.420  51.910  55.760  1.00  0.00           C
ATOM   2841  CD1 PHE A 833      67.430  52.380  54.860  1.00  0.00           C
ATOM   2842  HD1 PHE A 833      67.110  51.760  54.040  1.00  0.00           H
ATOM   2843  CE1 PHE A 833      66.800  53.620  55.090  1.00  0.00           C
ATOM   2844  HE1 PHE A 833      66.030  53.820  54.360  1.00  0.00           H
ATOM   2845  CZ  PHE A 833      67.280  54.490  56.060  1.00  0.00           C
ATOM   2846  HZ  PHE A 833      66.850  55.480  56.190  1.00  0.00           H
ATOM   2847  CD2 PHE A 833      68.850  52.770  56.820  1.00  0.00           C
ATOM   2848  HD2 PHE A 833      69.670  52.520  57.480  1.00  0.00           H
ATOM   2849  CE2 PHE A 833      68.300  54.090  56.970  1.00  0.00           C
ATOM   2850  HE2 PHE A 833      68.520  54.740  57.810  1.00  0.00           H
ATOM   2851  C   PHE A 833      68.720  48.370  54.910  1.00  0.00           C
ATOM   2852  O   PHE A 833      68.610  48.200  53.740  1.00  0.00           O
ATOM   2853  N   THR A 834      69.370  47.550  55.660  1.00  0.00           N
ATOM   2854  HN  THR A 834      69.670  47.840  56.560  1.00  0.00           H
ATOM   2855  CA  THR A 834      70.040  46.350  55.170  1.00  0.00           C
ATOM   2856  HA  THR A 834      70.670  46.600  54.330  1.00  0.00           H
ATOM   2857  CB  THR A 834      70.940  45.670  56.150  1.00  0.00           C
ATOM   2858  HB  THR A 834      70.420  45.240  57.040  1.00  0.00           H
ATOM   2859  OG1 THR A 834      71.920  46.630  56.550  1.00  0.00           O
ATOM   2860  HG1 THR A 834      71.450  47.130  57.220  1.00  0.00           H
ATOM   2861  CG2 THR A 834      71.890  44.680  55.370  1.00  0.00           C
ATOM   2862 HG21 THR A 834      72.390  45.200  54.530  1.00  0.00           H
ATOM   2863 HG22 THR A 834      71.480  43.730  54.940  1.00  0.00           H
ATOM   2864 HG23 THR A 834      72.720  44.360  56.040  1.00  0.00           H
ATOM   2865  C   THR A 834      69.070  45.320  54.620  1.00  0.00           C
ATOM   2866  O   THR A 834      69.340  44.750  53.580  1.00  0.00           O
ATOM   2867  N   THR A 835      67.870  45.130  55.140  1.00  0.00           N
ATOM   2868  HN  THR A 835      67.650  45.550  56.010  1.00  0.00           H
ATOM   2869  CA  THR A 835      66.780  44.390  54.450  1.00  0.00           C
ATOM   2870  HA  THR A 835      67.060  43.380  54.160  1.00  0.00           H
ATOM   2871  CB  THR A 835      65.520  44.370  55.280  1.00  0.00           C
ATOM   2872  HB  THR A 835      65.140  45.410  55.370  1.00  0.00           H
ATOM   2873  OG1 THR A 835      65.840  43.830  56.580  1.00  0.00           O
ATOM   2874  HG1 THR A 835      66.450  44.470  56.950  1.00  0.00           H
ATOM   2875  CG2 THR A 835      64.450  43.460  54.690  1.00  0.00           C
ATOM   2876 HG21 THR A 835      64.040  43.990  53.800  1.00  0.00           H
ATOM   2877 HG22 THR A 835      63.640  43.310  55.430  1.00  0.00           H
ATOM   2878 HG23 THR A 835      64.910  42.480  54.420  1.00  0.00           H
ATOM   2879  C   THR A 835      66.340  44.920  53.100  1.00  0.00           C
ATOM   2880  O   THR A 835      66.120  44.130  52.170  1.00  0.00           O
ATOM   2881  N   PHE A 836      66.190  46.220  52.970  1.00  0.00           N
ATOM   2882  HN  PHE A 836      66.410  46.750  53.780  1.00  0.00           H
ATOM   2883  CA  PHE A 836      65.770  46.830  51.690  1.00  0.00           C
ATOM   2884  HA  PHE A 836      64.780  46.500  51.450  1.00  0.00           H
ATOM   2885  CB  PHE A 836      65.400  48.350  52.050  1.00  0.00           C
ATOM   2886  HB1 PHE A 836      66.280  48.700  52.650  1.00  0.00           H
ATOM   2887  HB2 PHE A 836      64.550  48.350  52.760  1.00  0.00           H
ATOM   2888  CG  PHE A 836      65.210  49.300  50.930  1.00  0.00           C
ATOM   2889  CD1 PHE A 836      64.260  49.060  49.970  1.00  0.00           C
ATOM   2890  HD1 PHE A 836      63.770  48.110  49.790  1.00  0.00           H
ATOM   2891  CE1 PHE A 836      64.070  49.970  48.890  1.00  0.00           C
ATOM   2892  HE1 PHE A 836      63.380  49.660  48.110  1.00  0.00           H
ATOM   2893  CZ  PHE A 836      64.830  51.160  48.790  1.00  0.00           C
ATOM   2894  HZ  PHE A 836      64.620  51.890  48.030  1.00  0.00           H
ATOM   2895  CD2 PHE A 836      65.910  50.560  50.910  1.00  0.00           C
ATOM   2896  HD2 PHE A 836      66.530  50.810  51.760  1.00  0.00           H
ATOM   2897  CE2 PHE A 836      65.670  51.510  49.910  1.00  0.00           C
ATOM   2898  HE2 PHE A 836      66.030  52.510  49.790  1.00  0.00           H
ATOM   2899  C   PHE A 836      66.790  46.690  50.530  1.00  0.00           C
ATOM   2900  O   PHE A 836      66.480  46.240  49.450  1.00  0.00           O
ATOM   2901  N   PHE A 837      68.050  47.150  50.800  1.00  0.00           N
ATOM   2902  HN  PHE A 837      68.320  47.690  51.590  1.00  0.00           H
ATOM   2903  CA  PHE A 837      69.140  46.970  49.850  1.00  0.00           C
ATOM   2904  HA  PHE A 837      68.900  47.480  48.930  1.00  0.00           H
ATOM   2905  CB  PHE A 837      70.380  47.670  50.460  1.00  0.00           C
ATOM   2906  HB1 PHE A 837      71.240  47.570  49.750  1.00  0.00           H
ATOM   2907  HB2 PHE A 837      70.650  47.200  51.420  1.00  0.00           H
ATOM   2908  CG  PHE A 837      70.300  49.200  50.770  1.00  0.00           C
ATOM   2909  CD1 PHE A 837      69.670  49.960  49.770  1.00  0.00           C
ATOM   2910  HD1 PHE A 837      69.320  49.430  48.900  1.00  0.00           H
ATOM   2911  CE1 PHE A 837      69.450  51.310  49.960  1.00  0.00           C
ATOM   2912  HE1 PHE A 837      68.950  51.770  49.120  1.00  0.00           H
ATOM   2913  CZ  PHE A 837      69.830  51.950  51.140  1.00  0.00           C
ATOM   2914  HZ  PHE A 837      69.500  52.960  51.340  1.00  0.00           H
ATOM   2915  CD2 PHE A 837      70.790  49.860  51.880  1.00  0.00           C
ATOM   2916  HD2 PHE A 837      71.430  49.370  52.610  1.00  0.00           H
ATOM   2917  CE2 PHE A 837      70.540  51.240  52.190  1.00  0.00           C
ATOM   2918  HE2 PHE A 837      70.720  51.730  53.130  1.00  0.00           H
ATOM   2919  C   PHE A 837      69.490  45.600  49.420  1.00  0.00           C
ATOM   2920  O   PHE A 837      69.790  45.270  48.260  1.00  0.00           O
ATOM   2921  N   LEU A 838      69.470  44.650  50.420  1.00  0.00           N
ATOM   2922  HN  LEU A 838      69.300  44.760  51.400  1.00  0.00           H
ATOM   2923  CA  LEU A 838      69.700  43.220  50.100  1.00  0.00           C
ATOM   2924  HA  LEU A 838      70.620  43.210  49.540  1.00  0.00           H
ATOM   2925  CB  LEU A 838      69.940  42.320  51.320  1.00  0.00           C
ATOM   2926  HB1 LEU A 838      69.030  42.380  51.950  1.00  0.00           H
ATOM   2927  HB2 LEU A 838      70.710  42.840  51.940  1.00  0.00           H
ATOM   2928  CG  LEU A 838      70.300  40.860  51.090  1.00  0.00           C
ATOM   2929  HG  LEU A 838      69.420  40.400  50.590  1.00  0.00           H
ATOM   2930  CD1 LEU A 838      71.530  40.620  50.100  1.00  0.00           C
ATOM   2931 HD11 LEU A 838      71.810  39.550  50.140  1.00  0.00           H
ATOM   2932 HD12 LEU A 838      72.380  41.210  50.490  1.00  0.00           H
ATOM   2933 HD13 LEU A 838      71.210  41.050  49.120  1.00  0.00           H
ATOM   2934  CD2 LEU A 838      70.440  40.100  52.420  1.00  0.00           C
ATOM   2935 HD21 LEU A 838      69.510  40.390  52.940  1.00  0.00           H
ATOM   2936 HD22 LEU A 838      71.310  40.660  52.830  1.00  0.00           H
ATOM   2937 HD23 LEU A 838      70.720  39.040  52.230  1.00  0.00           H
ATOM   2938  C   LEU A 838      68.580  42.610  49.220  1.00  0.00           C
ATOM   2939  O   LEU A 838      68.940  42.020  48.220  1.00  0.00           O
ATOM   2940  N   SER A 839      67.250  42.820  49.540  1.00  0.00           N
ATOM   2941  HN  SER A 839      67.020  43.190  50.440  1.00  0.00           H
ATOM   2942  CA  SER A 839      66.150  42.310  48.590  1.00  0.00           C
ATOM   2943  HA  SER A 839      66.390  41.270  48.430  1.00  0.00           H
ATOM   2944  CB  SER A 839      64.790  42.380  49.310  1.00  0.00           C
ATOM   2945  HB1 SER A 839      64.800  41.820  50.270  1.00  0.00           H
ATOM   2946  HB2 SER A 839      63.990  41.900  48.710  1.00  0.00           H
ATOM   2947  OG  SER A 839      64.460  43.760  49.600  1.00  0.00           O
ATOM   2948  HG1 SER A 839      64.680  43.880  50.530  1.00  0.00           H
ATOM   2949  C   SER A 839      66.220  43.040  47.320  1.00  0.00           C
ATOM   2950  O   SER A 839      65.950  42.550  46.250  1.00  0.00           O
ATOM   2951  N   SER A 840      66.670  44.310  47.310  1.00  0.00           N
ATOM   2952  HN  SER A 840      66.790  44.830  48.160  1.00  0.00           H
ATOM   2953  CA  SER A 840      66.770  45.090  46.030  1.00  0.00           C
ATOM   2954  HA  SER A 840      65.850  44.990  45.480  1.00  0.00           H
ATOM   2955  CB  SER A 840      66.880  46.650  46.300  1.00  0.00           C
ATOM   2956  HB1 SER A 840      66.980  47.170  45.320  1.00  0.00           H
ATOM   2957  HB2 SER A 840      67.820  46.830  46.850  1.00  0.00           H
ATOM   2958  OG  SER A 840      65.750  47.160  47.080  1.00  0.00           O
ATOM   2959  HG1 SER A 840      65.940  46.870  47.980  1.00  0.00           H
ATOM   2960  C   SER A 840      67.970  44.660  45.170  1.00  0.00           C
ATOM   2961  O   SER A 840      67.800  44.510  43.910  1.00  0.00           O
ATOM   2962  N   PHE A 841      69.070  44.280  45.700  1.00  0.00           N
ATOM   2963  HN  PHE A 841      69.160  44.430  46.690  1.00  0.00           H
ATOM   2964  CA  PHE A 841      70.150  43.640  44.920  1.00  0.00           C
ATOM   2965  HA  PHE A 841      70.440  44.200  44.050  1.00  0.00           H
ATOM   2966  CB  PHE A 841      71.270  43.390  45.950  1.00  0.00           C
ATOM   2967  HB1 PHE A 841      70.710  42.960  46.810  1.00  0.00           H
ATOM   2968  HB2 PHE A 841      71.590  44.430  46.180  1.00  0.00           H
ATOM   2969  CG  PHE A 841      72.460  42.580  45.550  1.00  0.00           C
ATOM   2970  CD1 PHE A 841      73.500  43.120  44.760  1.00  0.00           C
ATOM   2971  HD1 PHE A 841      73.320  44.130  44.430  1.00  0.00           H
ATOM   2972  CE1 PHE A 841      74.780  42.430  44.610  1.00  0.00           C
ATOM   2973  HE1 PHE A 841      75.560  42.930  44.060  1.00  0.00           H
ATOM   2974  CZ  PHE A 841      74.950  41.150  45.040  1.00  0.00           C
ATOM   2975  HZ  PHE A 841      75.830  40.530  44.950  1.00  0.00           H
ATOM   2976  CD2 PHE A 841      72.680  41.240  45.950  1.00  0.00           C
ATOM   2977  HD2 PHE A 841      71.880  40.800  46.530  1.00  0.00           H
ATOM   2978  CE2 PHE A 841      73.840  40.520  45.670  1.00  0.00           C
ATOM   2979  HE2 PHE A 841      73.920  39.470  45.930  1.00  0.00           H
ATOM   2980  C   PHE A 841      69.710  42.320  44.410  1.00  0.00           C
ATOM   2981  O   PHE A 841      70.030  41.970  43.250  1.00  0.00           O
ATOM   2982  N   LEU A 842      68.850  41.590  45.100  1.00  0.00           N
ATOM   2983  HN  LEU A 842      68.600  41.920  46.020  1.00  0.00           H
ATOM   2984  CA  LEU A 842      68.320  40.290  44.750  1.00  0.00           C
ATOM   2985  HA  LEU A 842      69.070  39.770  44.190  1.00  0.00           H
ATOM   2986  CB  LEU A 842      68.030  39.400  46.000  1.00  0.00           C
ATOM   2987  HB1 LEU A 842      67.640  38.420  45.650  1.00  0.00           H
ATOM   2988  HB2 LEU A 842      67.290  39.900  46.670  1.00  0.00           H
ATOM   2989  CG  LEU A 842      69.330  39.110  46.800  1.00  0.00           C
ATOM   2990  HG  LEU A 842      69.670  40.090  47.160  1.00  0.00           H
ATOM   2991  CD1 LEU A 842      69.060  38.180  48.010  1.00  0.00           C
ATOM   2992 HD11 LEU A 842      68.220  38.420  48.690  1.00  0.00           H
ATOM   2993 HD12 LEU A 842      69.900  38.200  48.740  1.00  0.00           H
ATOM   2994 HD13 LEU A 842      68.990  37.120  47.710  1.00  0.00           H
ATOM   2995  CD2 LEU A 842      70.450  38.380  46.040  1.00  0.00           C
ATOM   2996 HD21 LEU A 842      70.040  37.410  45.710  1.00  0.00           H
ATOM   2997 HD22 LEU A 842      71.320  38.110  46.680  1.00  0.00           H
ATOM   2998 HD23 LEU A 842      70.820  38.960  45.170  1.00  0.00           H
ATOM   2999  C   LEU A 842      67.200  40.300  43.690  1.00  0.00           C
ATOM   3000  O   LEU A 842      67.100  39.380  42.880  1.00  0.00           O
ATOM   3001  N   LYS A 843      66.450  41.410  43.630  1.00  0.00           N
ATOM   3002  HN  LYS A 843      66.530  41.970  44.440  1.00  0.00           H
ATOM   3003  CA  LYS A 843      65.470  41.840  42.610  1.00  0.00           C
ATOM   3004  HA  LYS A 843      64.940  40.930  42.400  1.00  0.00           H
ATOM   3005  CB  LYS A 843      64.410  42.950  43.100  1.00  0.00           C
ATOM   3006  HB1 LYS A 843      64.960  43.880  43.340  1.00  0.00           H
ATOM   3007  HB2 LYS A 843      63.890  42.620  44.020  1.00  0.00           H
ATOM   3008  CG  LYS A 843      63.360  43.290  42.000  1.00  0.00           C
ATOM   3009  HG1 LYS A 843      63.860  43.310  41.000  1.00  0.00           H
ATOM   3010  HG2 LYS A 843      63.030  44.270  42.430  1.00  0.00           H
ATOM   3011  CD  LYS A 843      62.180  42.330  41.810  1.00  0.00           C
ATOM   3012  HD1 LYS A 843      61.770  42.010  42.800  1.00  0.00           H
ATOM   3013  HD2 LYS A 843      62.480  41.410  41.260  1.00  0.00           H
ATOM   3014  CE  LYS A 843      60.900  42.860  41.200  1.00  0.00           C
ATOM   3015  HE1 LYS A 843      60.390  43.670  41.770  1.00  0.00           H
ATOM   3016  HE2 LYS A 843      60.220  42.010  41.060  1.00  0.00           H
ATOM   3017  NZ  LYS A 843      60.990  43.430  39.770  1.00  0.00           N
ATOM   3018  HZ1 LYS A 843      61.720  44.160  39.860  1.00  0.00           H
ATOM   3019  HZ2 LYS A 843      60.140  43.980  39.520  1.00  0.00           H
ATOM   3020  HZ3 LYS A 843      61.250  42.670  39.110  1.00  0.00           H
ATOM   3021  C   LYS A 843      66.230  42.180  41.370  1.00  0.00           C
ATOM   3022  O   LYS A 843      65.750  41.960  40.230  1.00  0.00           O
ATOM   3023  N   GLN A 844      67.460  42.610  41.510  1.00  0.00           N
ATOM   3024  HN  GLN A 844      67.730  42.880  42.420  1.00  0.00           H
ATOM   3025  CA  GLN A 844      68.390  42.980  40.490  1.00  0.00           C
ATOM   3026  HA  GLN A 844      67.900  43.120  39.540  1.00  0.00           H
ATOM   3027  CB  GLN A 844      69.000  44.340  40.910  1.00  0.00           C
ATOM   3028  HB1 GLN A 844      69.950  44.560  40.370  1.00  0.00           H
ATOM   3029  HB2 GLN A 844      69.290  44.250  41.980  1.00  0.00           H
ATOM   3030  CG  GLN A 844      67.970  45.550  40.730  1.00  0.00           C
ATOM   3031  HG1 GLN A 844      68.450  46.500  41.050  1.00  0.00           H
ATOM   3032  HG2 GLN A 844      67.100  45.440  41.420  1.00  0.00           H
ATOM   3033  CD  GLN A 844      67.530  45.700  39.300  1.00  0.00           C
ATOM   3034  OE1 GLN A 844      66.430  45.280  38.950  1.00  0.00           O
ATOM   3035  NE2 GLN A 844      68.350  46.210  38.370  1.00  0.00           N
ATOM   3036 HE21 GLN A 844      68.060  46.310  37.430  1.00  0.00           H
ATOM   3037 HE22 GLN A 844      69.170  46.690  38.710  1.00  0.00           H
ATOM   3038  C   GLN A 844      69.440  41.990  39.970  1.00  0.00           C
ATOM   3039  O   GLN A 844      70.370  42.330  39.230  1.00  0.00           O
ATOM   3040  N   PHE A 845      69.310  40.710  40.390  1.00  0.00           N
ATOM   3041  HN  PHE A 845      68.490  40.430  40.890  1.00  0.00           H
ATOM   3042  CA  PHE A 845      70.420  39.770  40.330  1.00  0.00           C
ATOM   3043  HA  PHE A 845      71.370  40.240  40.140  1.00  0.00           H
ATOM   3044  CB  PHE A 845      70.270  39.060  41.680  1.00  0.00           C
ATOM   3045  HB1 PHE A 845      69.310  38.500  41.760  1.00  0.00           H
ATOM   3046  HB2 PHE A 845      70.280  39.770  42.530  1.00  0.00           H
ATOM   3047  CG  PHE A 845      71.480  38.260  42.040  1.00  0.00           C
ATOM   3048  CD1 PHE A 845      71.320  36.850  42.320  1.00  0.00           C
ATOM   3049  HD1 PHE A 845      70.450  36.220  42.190  1.00  0.00           H
ATOM   3050  CE1 PHE A 845      72.460  36.140  42.750  1.00  0.00           C
ATOM   3051  HE1 PHE A 845      72.350  35.070  42.830  1.00  0.00           H
ATOM   3052  CZ  PHE A 845      73.670  36.810  42.830  1.00  0.00           C
ATOM   3053  HZ  PHE A 845      74.530  36.210  43.080  1.00  0.00           H
ATOM   3054  CD2 PHE A 845      72.720  38.890  42.190  1.00  0.00           C
ATOM   3055  HD2 PHE A 845      72.820  39.900  41.850  1.00  0.00           H
ATOM   3056  CE2 PHE A 845      73.860  38.140  42.590  1.00  0.00           C
ATOM   3057  HE2 PHE A 845      74.830  38.600  42.580  1.00  0.00           H
ATOM   3058  C   PHE A 845      70.270  38.770  39.180  1.00  0.00           C
ATOM   3059  O   PHE A 845      71.210  38.040  38.930  1.00  0.00           O
ATOM   3060  N   LYS A 846      69.170  38.760  38.370  1.00  0.00           N
ATOM   3061  HN  LYS A 846      68.460  39.440  38.560  1.00  0.00           H
ATOM   3062  CA  LYS A 846      68.840  37.700  37.430  1.00  0.00           C
ATOM   3063  HA  LYS A 846      68.790  36.800  38.040  1.00  0.00           H
ATOM   3064  CB  LYS A 846      67.540  37.950  36.620  1.00  0.00           C
ATOM   3065  HB1 LYS A 846      67.540  37.360  35.680  1.00  0.00           H
ATOM   3066  HB2 LYS A 846      67.450  39.000  36.260  1.00  0.00           H
ATOM   3067  CG  LYS A 846      66.230  37.660  37.380  1.00  0.00           C
ATOM   3068  HG1 LYS A 846      65.370  38.150  36.870  1.00  0.00           H
ATOM   3069  HG2 LYS A 846      66.400  38.150  38.370  1.00  0.00           H
ATOM   3070  CD  LYS A 846      65.930  36.160  37.490  1.00  0.00           C
ATOM   3071  HD1 LYS A 846      66.870  35.720  37.900  1.00  0.00           H
ATOM   3072  HD2 LYS A 846      65.770  35.670  36.520  1.00  0.00           H
ATOM   3073  CE  LYS A 846      64.720  35.730  38.380  1.00  0.00           C
ATOM   3074  HE1 LYS A 846      63.820  36.350  38.170  1.00  0.00           H
ATOM   3075  HE2 LYS A 846      64.970  35.760  39.460  1.00  0.00           H
ATOM   3076  NZ  LYS A 846      64.340  34.340  38.020  1.00  0.00           N
ATOM   3077  HZ1 LYS A 846      65.050  33.640  38.290  1.00  0.00           H
ATOM   3078  HZ2 LYS A 846      64.040  34.240  37.030  1.00  0.00           H
ATOM   3079  HZ3 LYS A 846      63.490  34.160  38.600  1.00  0.00           H
ATOM   3080  C   LYS A 846      69.950  37.430  36.480  1.00  0.00           C
ATOM   3081  O   LYS A 846      70.270  36.260  36.220  1.00  0.00           O
ATOM   3082  N   THR A 847      70.650  38.420  35.970  1.00  0.00           N
ATOM   3083  HN  THR A 847      70.390  39.330  36.290  1.00  0.00           H
ATOM   3084  CA  THR A 847      71.670  38.190  34.920  1.00  0.00           C
ATOM   3085  HA  THR A 847      71.570  37.220  34.440  1.00  0.00           H
ATOM   3086  CB  THR A 847      71.530  39.220  33.840  1.00  0.00           C
ATOM   3087  HB  THR A 847      72.450  39.200  33.200  1.00  0.00           H
ATOM   3088  OG1 THR A 847      71.580  40.550  34.470  1.00  0.00           O
ATOM   3089  HG1 THR A 847      71.400  41.220  33.810  1.00  0.00           H
ATOM   3090  CG2 THR A 847      70.210  39.040  33.100  1.00  0.00           C
ATOM   3091 HG21 THR A 847      70.100  38.000  32.760  1.00  0.00           H
ATOM   3092 HG22 THR A 847      70.270  39.680  32.190  1.00  0.00           H
ATOM   3093 HG23 THR A 847      69.280  39.330  33.640  1.00  0.00           H
ATOM   3094  C   THR A 847      73.170  38.210  35.380  1.00  0.00           C
ATOM   3095  O   THR A 847      74.010  38.020  34.580  1.00  0.00           O
ATOM   3096  N   LYS A 848      73.560  38.420  36.650  1.00  0.00           N
ATOM   3097  HN  LYS A 848      72.920  38.510  37.410  1.00  0.00           H
ATOM   3098  CA  LYS A 848      74.970  38.750  37.020  1.00  0.00           C
ATOM   3099  HA  LYS A 848      75.310  39.590  36.440  1.00  0.00           H
ATOM   3100  CB  LYS A 848      74.940  39.050  38.540  1.00  0.00           C
ATOM   3101  HB1 LYS A 848      75.960  39.300  38.920  1.00  0.00           H
ATOM   3102  HB2 LYS A 848      74.560  38.160  39.090  1.00  0.00           H
ATOM   3103  CG  LYS A 848      74.250  40.340  39.070  1.00  0.00           C
ATOM   3104  HG1 LYS A 848      74.590  40.450  40.130  1.00  0.00           H
ATOM   3105  HG2 LYS A 848      73.150  40.220  39.010  1.00  0.00           H
ATOM   3106  CD  LYS A 848      74.770  41.570  38.190  1.00  0.00           C
ATOM   3107  HD1 LYS A 848      74.250  41.440  37.220  1.00  0.00           H
ATOM   3108  HD2 LYS A 848      75.870  41.560  38.120  1.00  0.00           H
ATOM   3109  CE  LYS A 848      74.350  42.940  38.710  1.00  0.00           C
ATOM   3110  HE1 LYS A 848      74.780  43.780  38.130  1.00  0.00           H
ATOM   3111  HE2 LYS A 848      74.860  43.080  39.690  1.00  0.00           H
ATOM   3112  NZ  LYS A 848      72.940  43.120  38.820  1.00  0.00           N
ATOM   3113  HZ1 LYS A 848      72.430  42.790  37.970  1.00  0.00           H
ATOM   3114  HZ2 LYS A 848      72.710  44.110  38.980  1.00  0.00           H
ATOM   3115  HZ3 LYS A 848      72.470  42.570  39.570  1.00  0.00           H
ATOM   3116  C   LYS A 848      76.070  37.690  36.680  1.00  0.00           C
ATOM   3117  O   LYS A 848      75.870  36.520  36.860  1.00  0.00           O
ATOM   3118  N   ARG A 849      77.170  38.180  36.120  1.00  0.00           N
ATOM   3119  HN  ARG A 849      77.250  39.170  36.070  1.00  0.00           H
ATOM   3120  CA  ARG A 849      78.360  37.460  35.750  1.00  0.00           C
ATOM   3121  HA  ARG A 849      78.110  36.840  34.900  1.00  0.00           H
ATOM   3122  CB  ARG A 849      79.450  38.410  35.250  1.00  0.00           C
ATOM   3123  HB1 ARG A 849      80.360  37.820  34.980  1.00  0.00           H
ATOM   3124  HB2 ARG A 849      79.540  39.230  36.000  1.00  0.00           H
ATOM   3125  CG  ARG A 849      78.950  38.920  33.900  1.00  0.00           C
ATOM   3126  HG1 ARG A 849      77.990  39.480  33.890  1.00  0.00           H
ATOM   3127  HG2 ARG A 849      78.770  38.070  33.220  1.00  0.00           H
ATOM   3128  CD  ARG A 849      80.070  39.770  33.260  1.00  0.00           C
ATOM   3129  HD1 ARG A 849      81.020  39.200  33.180  1.00  0.00           H
ATOM   3130  HD2 ARG A 849      80.230  40.670  33.900  1.00  0.00           H
ATOM   3131  NE  ARG A 849      79.660  40.190  31.930  1.00  0.00           N
ATOM   3132  HE  ARG A 849      78.710  40.090  31.620  1.00  0.00           H
ATOM   3133  CZ  ARG A 849      80.190  41.140  31.210  1.00  0.00           C
ATOM   3134  NH1 ARG A 849      81.280  41.810  31.420  1.00  0.00           N
ATOM   3135 HH11 ARG A 849      81.840  41.570  32.220  1.00  0.00           H
ATOM   3136 HH12 ARG A 849      81.590  42.350  30.640  1.00  0.00           H
ATOM   3137  NH2 ARG A 849      79.490  41.340  30.150  1.00  0.00           N
ATOM   3138 HH21 ARG A 849      78.760  40.710  29.920  1.00  0.00           H
ATOM   3139 HH22 ARG A 849      80.040  41.840  29.470  1.00  0.00           H
ATOM   3140  C   ARG A 849      78.920  36.560  36.870  1.00  0.00           C
ATOM   3141  O   ARG A 849      78.900  36.870  38.050  1.00  0.00           O
ATOM   3142  N   TYR A 850      79.440  35.350  36.470  1.00  0.00           N
ATOM   3143  HN  TYR A 850      79.320  35.000  35.540  1.00  0.00           H
ATOM   3144  CA  TYR A 850      80.270  34.420  37.340  1.00  0.00           C
ATOM   3145  HA  TYR A 850      80.720  33.710  36.650  1.00  0.00           H
ATOM   3146  CB  TYR A 850      81.490  35.090  38.110  1.00  0.00           C
ATOM   3147  HB1 TYR A 850      81.180  35.860  38.850  1.00  0.00           H
ATOM   3148  HB2 TYR A 850      82.160  35.640  37.420  1.00  0.00           H
ATOM   3149  CG  TYR A 850      82.300  34.140  38.960  1.00  0.00           C
ATOM   3150  CD1 TYR A 850      83.250  33.370  38.330  1.00  0.00           C
ATOM   3151  HD1 TYR A 850      83.210  33.400  37.250  1.00  0.00           H
ATOM   3152  CE1 TYR A 850      84.100  32.460  39.010  1.00  0.00           C
ATOM   3153  HE1 TYR A 850      84.670  31.730  38.480  1.00  0.00           H
ATOM   3154  CZ  TYR A 850      84.100  32.470  40.380  1.00  0.00           C
ATOM   3155  OH  TYR A 850      85.000  31.730  41.160  1.00  0.00           O
ATOM   3156  HH  TYR A 850      85.410  31.060  40.620  1.00  0.00           H
ATOM   3157  CD2 TYR A 850      82.230  34.020  40.350  1.00  0.00           C
ATOM   3158  HD2 TYR A 850      81.340  34.500  40.740  1.00  0.00           H
ATOM   3159  CE2 TYR A 850      83.140  33.220  41.100  1.00  0.00           C
ATOM   3160  HE2 TYR A 850      82.970  33.120  42.160  1.00  0.00           H
ATOM   3161  C   TYR A 850      79.270  33.490  38.160  1.00  0.00           C
ATOM   3162  O   TYR A 850      79.490  32.290  38.280  1.00  0.00           O
ATOM   3163  N   PHE A 851      78.240  34.010  38.920  1.00  0.00           N
ATOM   3164  HN  PHE A 851      78.070  34.980  38.940  1.00  0.00           H
ATOM   3165  CA  PHE A 851      77.240  33.190  39.580  1.00  0.00           C
ATOM   3166  HA  PHE A 851      77.850  32.600  40.240  1.00  0.00           H
ATOM   3167  CB  PHE A 851      76.210  33.960  40.370  1.00  0.00           C
ATOM   3168  HB1 PHE A 851      75.860  33.290  41.170  1.00  0.00           H
ATOM   3169  HB2 PHE A 851      75.330  34.340  39.810  1.00  0.00           H
ATOM   3170  CG  PHE A 851      76.830  35.170  41.080  1.00  0.00           C
ATOM   3171  CD1 PHE A 851      76.940  36.430  40.420  1.00  0.00           C
ATOM   3172  HD1 PHE A 851      76.820  36.470  39.340  1.00  0.00           H
ATOM   3173  CE1 PHE A 851      77.230  37.580  41.160  1.00  0.00           C
ATOM   3174  HE1 PHE A 851      77.310  38.530  40.650  1.00  0.00           H
ATOM   3175  CZ  PHE A 851      77.580  37.400  42.560  1.00  0.00           C
ATOM   3176  HZ  PHE A 851      77.820  38.290  43.120  1.00  0.00           H
ATOM   3177  CD2 PHE A 851      77.110  35.090  42.440  1.00  0.00           C
ATOM   3178  HD2 PHE A 851      76.920  34.130  42.890  1.00  0.00           H
ATOM   3179  CE2 PHE A 851      77.580  36.180  43.160  1.00  0.00           C
ATOM   3180  HE2 PHE A 851      77.750  36.090  44.220  1.00  0.00           H
ATOM   3181  C   PHE A 851      76.510  32.240  38.580  1.00  0.00           C
ATOM   3182  O   PHE A 851      76.030  32.800  37.550  1.00  0.00           O
ATOM   3183  N   PRO A 852      76.330  30.910  38.760  1.00  0.00           N
ATOM   3184  CD  PRO A 852      77.010  30.050  39.680  1.00  0.00           C
ATOM   3185  HD1 PRO A 852      76.590  30.140  40.710  1.00  0.00           H
ATOM   3186  HD2 PRO A 852      78.010  30.520  39.840  1.00  0.00           H
ATOM   3187  CA  PRO A 852      75.600  30.130  37.730  1.00  0.00           C
ATOM   3188  HA  PRO A 852      76.110  30.350  36.810  1.00  0.00           H
ATOM   3189  CB  PRO A 852      75.760  28.600  38.220  1.00  0.00           C
ATOM   3190  HB1 PRO A 852      75.740  27.960  37.320  1.00  0.00           H
ATOM   3191  HB2 PRO A 852      74.910  28.500  38.940  1.00  0.00           H
ATOM   3192  CG  PRO A 852      77.080  28.710  38.980  1.00  0.00           C
ATOM   3193  HG1 PRO A 852      77.310  27.920  39.730  1.00  0.00           H
ATOM   3194  HG2 PRO A 852      77.900  28.530  38.250  1.00  0.00           H
ATOM   3195  C   PRO A 852      74.110  30.510  37.420  1.00  0.00           C
ATOM   3196  O   PRO A 852      73.370  30.770  38.300  1.00  0.00           O
ATOM   3197  N   THR A 853      73.750  30.660  36.120  1.00  0.00           N
ATOM   3198  HN  THR A 853      74.380  30.290  35.430  1.00  0.00           H
ATOM   3199  CA  THR A 853      72.540  31.180  35.490  1.00  0.00           C
ATOM   3200  HA  THR A 853      72.540  32.240  35.690  1.00  0.00           H
ATOM   3201  CB  THR A 853      72.530  30.930  34.010  1.00  0.00           C
ATOM   3202  HB  THR A 853      72.480  29.880  33.690  1.00  0.00           H
ATOM   3203  OG1 THR A 853      73.730  31.350  33.330  1.00  0.00           O
ATOM   3204  HG1 THR A 853      74.360  30.660  33.590  1.00  0.00           H
ATOM   3205  CG2 THR A 853      71.340  31.670  33.410  1.00  0.00           C
ATOM   3206 HG21 THR A 853      71.140  32.660  33.860  1.00  0.00           H
ATOM   3207 HG22 THR A 853      70.410  31.100  33.600  1.00  0.00           H
ATOM   3208 HG23 THR A 853      71.570  31.750  32.310  1.00  0.00           H
ATOM   3209  C   THR A 853      71.280  30.740  36.240  1.00  0.00           C
ATOM   3210  O   THR A 853      70.580  31.640  36.650  1.00  0.00           O
ATOM   3211  N   LYS A 854      71.020  29.420  36.500  1.00  0.00           N
ATOM   3212  HN  LYS A 854      71.670  28.670  36.460  1.00  0.00           H
ATOM   3213  CA  LYS A 854      69.760  28.960  37.160  1.00  0.00           C
ATOM   3214  HA  LYS A 854      68.940  29.430  36.640  1.00  0.00           H
ATOM   3215  CB  LYS A 854      69.560  27.370  37.070  1.00  0.00           C
ATOM   3216  HB1 LYS A 854      70.410  26.900  37.590  1.00  0.00           H
ATOM   3217  HB2 LYS A 854      69.530  27.220  35.970  1.00  0.00           H
ATOM   3218  CG  LYS A 854      68.250  26.580  37.550  1.00  0.00           C
ATOM   3219  HG1 LYS A 854      68.340  26.380  38.640  1.00  0.00           H
ATOM   3220  HG2 LYS A 854      68.230  25.590  37.060  1.00  0.00           H
ATOM   3221  CD  LYS A 854      67.010  27.310  37.170  1.00  0.00           C
ATOM   3222  HD1 LYS A 854      66.920  27.390  36.070  1.00  0.00           H
ATOM   3223  HD2 LYS A 854      67.050  28.300  37.690  1.00  0.00           H
ATOM   3224  CE  LYS A 854      65.700  26.470  37.580  1.00  0.00           C
ATOM   3225  HE1 LYS A 854      65.470  26.390  38.670  1.00  0.00           H
ATOM   3226  HE2 LYS A 854      65.980  25.400  37.460  1.00  0.00           H
ATOM   3227  NZ  LYS A 854      64.470  26.900  36.860  1.00  0.00           N
ATOM   3228  HZ1 LYS A 854      63.600  26.770  37.410  1.00  0.00           H
ATOM   3229  HZ2 LYS A 854      64.310  26.360  36.000  1.00  0.00           H
ATOM   3230  HZ3 LYS A 854      64.630  27.880  36.560  1.00  0.00           H
ATOM   3231  C   LYS A 854      69.780  29.260  38.670  1.00  0.00           C
ATOM   3232  O   LYS A 854      68.670  29.580  39.240  1.00  0.00           O
ATOM   3233  N   VAL A 855      70.990  29.170  39.250  1.00  0.00           N
ATOM   3234  HN  VAL A 855      71.760  28.900  38.680  1.00  0.00           H
ATOM   3235  CA  VAL A 855      71.250  29.370  40.670  1.00  0.00           C
ATOM   3236  HA  VAL A 855      70.530  28.800  41.230  1.00  0.00           H
ATOM   3237  CB  VAL A 855      72.670  28.950  40.920  1.00  0.00           C
ATOM   3238  HB  VAL A 855      73.290  29.450  40.160  1.00  0.00           H
ATOM   3239  CG1 VAL A 855      73.220  29.270  42.250  1.00  0.00           C
ATOM   3240 HG11 VAL A 855      74.200  28.750  42.340  1.00  0.00           H
ATOM   3241 HG12 VAL A 855      72.500  28.830  42.980  1.00  0.00           H
ATOM   3242 HG13 VAL A 855      73.460  30.340  42.450  1.00  0.00           H
ATOM   3243  CG2 VAL A 855      72.790  27.410  40.630  1.00  0.00           C
ATOM   3244 HG21 VAL A 855      72.310  26.910  41.500  1.00  0.00           H
ATOM   3245 HG22 VAL A 855      73.830  27.030  40.510  1.00  0.00           H
ATOM   3246 HG23 VAL A 855      72.270  27.070  39.710  1.00  0.00           H
ATOM   3247  C   VAL A 855      70.930  30.800  41.190  1.00  0.00           C
ATOM   3248  O   VAL A 855      70.340  31.020  42.280  1.00  0.00           O
ATOM   3249  N   ARG A 856      71.410  31.750  40.370  1.00  0.00           N
ATOM   3250  HN  ARG A 856      71.790  31.490  39.490  1.00  0.00           H
ATOM   3251  CA  ARG A 856      71.250  33.180  40.700  1.00  0.00           C
ATOM   3252  HA  ARG A 856      71.310  33.200  41.780  1.00  0.00           H
ATOM   3253  CB  ARG A 856      72.290  34.140  40.120  1.00  0.00           C
ATOM   3254  HB1 ARG A 856      73.270  33.990  40.640  1.00  0.00           H
ATOM   3255  HB2 ARG A 856      71.830  35.040  40.570  1.00  0.00           H
ATOM   3256  CG  ARG A 856      72.390  34.110  38.550  1.00  0.00           C
ATOM   3257  HG1 ARG A 856      71.360  34.280  38.160  1.00  0.00           H
ATOM   3258  HG2 ARG A 856      72.590  33.070  38.220  1.00  0.00           H
ATOM   3259  CD  ARG A 856      73.220  35.150  37.830  1.00  0.00           C
ATOM   3260  HD1 ARG A 856      74.310  34.900  37.850  1.00  0.00           H
ATOM   3261  HD2 ARG A 856      73.180  36.150  38.300  1.00  0.00           H
ATOM   3262  NE  ARG A 856      72.810  35.060  36.380  1.00  0.00           N
ATOM   3263  HE  ARG A 856      71.880  35.320  36.130  1.00  0.00           H
ATOM   3264  CZ  ARG A 856      73.610  34.660  35.370  1.00  0.00           C
ATOM   3265  NH1 ARG A 856      74.840  34.240  35.480  1.00  0.00           N
ATOM   3266 HH11 ARG A 856      75.280  34.440  36.350  1.00  0.00           H
ATOM   3267 HH12 ARG A 856      75.320  33.940  34.660  1.00  0.00           H
ATOM   3268  NH2 ARG A 856      73.240  34.710  34.080  1.00  0.00           N
ATOM   3269 HH21 ARG A 856      73.980  34.460  33.460  1.00  0.00           H
ATOM   3270 HH22 ARG A 856      72.270  34.830  33.870  1.00  0.00           H
ATOM   3271  C   ARG A 856      69.860  33.530  40.400  1.00  0.00           C
ATOM   3272  O   ARG A 856      69.230  34.370  41.010  1.00  0.00           O
ATOM   3273  N   SER A 857      69.180  32.940  39.350  1.00  0.00           N
ATOM   3274  HN  SER A 857      69.660  32.370  38.680  1.00  0.00           H
ATOM   3275  CA  SER A 857      67.800  33.100  39.020  1.00  0.00           C
ATOM   3276  HA  SER A 857      67.570  34.150  39.000  1.00  0.00           H
ATOM   3277  CB  SER A 857      67.460  32.360  37.640  1.00  0.00           C
ATOM   3278  HB1 SER A 857      67.530  31.250  37.730  1.00  0.00           H
ATOM   3279  HB2 SER A 857      68.280  32.650  36.960  1.00  0.00           H
ATOM   3280  OG  SER A 857      66.200  32.650  37.160  1.00  0.00           O
ATOM   3281  HG1 SER A 857      66.010  32.230  36.320  1.00  0.00           H
ATOM   3282  C   SER A 857      66.870  32.660  40.140  1.00  0.00           C
ATOM   3283  O   SER A 857      65.950  33.400  40.490  1.00  0.00           O
ATOM   3284  N   THR A 858      67.060  31.460  40.700  1.00  0.00           N
ATOM   3285  HN  THR A 858      67.740  30.850  40.340  1.00  0.00           H
ATOM   3286  CA  THR A 858      66.350  30.850  41.740  1.00  0.00           C
ATOM   3287  HA  THR A 858      65.300  30.910  41.500  1.00  0.00           H
ATOM   3288  CB  THR A 858      66.820  29.450  41.900  1.00  0.00           C
ATOM   3289  HB  THR A 858      67.920  29.450  42.030  1.00  0.00           H
ATOM   3290  OG1 THR A 858      66.530  28.650  40.750  1.00  0.00           O
ATOM   3291  HG1 THR A 858      67.240  28.810  40.120  1.00  0.00           H
ATOM   3292  CG2 THR A 858      66.220  28.700  43.120  1.00  0.00           C
ATOM   3293 HG21 THR A 858      66.690  27.700  43.200  1.00  0.00           H
ATOM   3294 HG22 THR A 858      65.140  28.520  42.910  1.00  0.00           H
ATOM   3295 HG23 THR A 858      66.330  29.330  44.020  1.00  0.00           H
ATOM   3296  C   THR A 858      66.460  31.640  42.980  1.00  0.00           C
ATOM   3297  O   THR A 858      65.440  31.980  43.590  1.00  0.00           O
ATOM   3298  N   ILE A 859      67.670  32.070  43.360  1.00  0.00           N
ATOM   3299  HN  ILE A 859      68.520  31.800  42.920  1.00  0.00           H
ATOM   3300  CA  ILE A 859      67.980  33.030  44.430  1.00  0.00           C
ATOM   3301  HA  ILE A 859      67.450  32.610  45.270  1.00  0.00           H
ATOM   3302  CB  ILE A 859      69.520  33.220  44.700  1.00  0.00           C
ATOM   3303  HB  ILE A 859      70.110  33.320  43.770  1.00  0.00           H
ATOM   3304  CG2 ILE A 859      69.820  34.450  45.610  1.00  0.00           C
ATOM   3305 HG21 ILE A 859      70.890  34.720  45.770  1.00  0.00           H
ATOM   3306 HG22 ILE A 859      69.350  34.220  46.590  1.00  0.00           H
ATOM   3307 HG23 ILE A 859      69.370  35.360  45.160  1.00  0.00           H
ATOM   3308  CG1 ILE A 859      70.220  31.910  45.360  1.00  0.00           C
ATOM   3309 HG11 ILE A 859      69.560  31.020  45.270  1.00  0.00           H
ATOM   3310 HG12 ILE A 859      70.070  32.050  46.450  1.00  0.00           H
ATOM   3311  CD  ILE A 859      71.710  31.760  45.070  1.00  0.00           C
ATOM   3312  HD1 ILE A 859      71.930  30.880  45.730  1.00  0.00           H
ATOM   3313  HD2 ILE A 859      72.240  32.630  45.500  1.00  0.00           H
ATOM   3314  HD3 ILE A 859      72.000  31.540  44.030  1.00  0.00           H
ATOM   3315  C   ILE A 859      67.210  34.380  44.310  1.00  0.00           C
ATOM   3316  O   ILE A 859      66.790  34.920  45.320  1.00  0.00           O
ATOM   3317  N   SER A 860      67.100  34.910  43.030  1.00  0.00           N
ATOM   3318  HN  SER A 860      67.620  34.380  42.360  1.00  0.00           H
ATOM   3319  CA  SER A 860      66.380  36.130  42.720  1.00  0.00           C
ATOM   3320  HA  SER A 860      66.640  36.920  43.410  1.00  0.00           H
ATOM   3321  CB  SER A 860      66.920  36.600  41.310  1.00  0.00           C
ATOM   3322  HB1 SER A 860      66.830  35.760  40.580  1.00  0.00           H
ATOM   3323  HB2 SER A 860      68.010  36.790  41.450  1.00  0.00           H
ATOM   3324  OG  SER A 860      66.240  37.740  40.890  1.00  0.00           O
ATOM   3325  HG1 SER A 860      66.410  38.390  41.580  1.00  0.00           H
ATOM   3326  C   SER A 860      64.860  35.930  42.800  1.00  0.00           C
ATOM   3327  O   SER A 860      64.130  36.830  43.270  1.00  0.00           O
ATOM   3328  N   ASP A 861      64.300  34.740  42.460  1.00  0.00           N
ATOM   3329  HN  ASP A 861      64.860  33.940  42.270  1.00  0.00           H
ATOM   3330  CA  ASP A 861      62.890  34.410  42.650  1.00  0.00           C
ATOM   3331  HA  ASP A 861      62.120  35.030  42.210  1.00  0.00           H
ATOM   3332  CB  ASP A 861      62.440  33.010  42.090  1.00  0.00           C
ATOM   3333  HB1 ASP A 861      61.410  32.780  42.450  1.00  0.00           H
ATOM   3334  HB2 ASP A 861      63.120  32.210  42.430  1.00  0.00           H
ATOM   3335  CG  ASP A 861      62.360  33.000  40.590  1.00  0.00           C
ATOM   3336  OD1 ASP A 861      62.080  31.910  39.930  1.00  0.00           O
ATOM   3337  OD2 ASP A 861      62.530  34.080  39.910  1.00  0.00           O
ATOM   3338  C   ASP A 861      62.580  34.390  44.150  1.00  0.00           C
ATOM   3339  O   ASP A 861      61.600  35.050  44.720  1.00  0.00           O
ATOM   3340  N   PHE A 862      63.420  33.760  45.020  1.00  0.00           N
ATOM   3341  HN  PHE A 862      64.270  33.360  44.680  1.00  0.00           H
ATOM   3342  CA  PHE A 862      63.300  33.590  46.480  1.00  0.00           C
ATOM   3343  HA  PHE A 862      62.230  33.640  46.620  1.00  0.00           H
ATOM   3344  CB  PHE A 862      63.910  32.210  46.930  1.00  0.00           C
ATOM   3345  HB1 PHE A 862      64.220  31.960  47.960  1.00  0.00           H
ATOM   3346  HB2 PHE A 862      64.830  32.050  46.310  1.00  0.00           H
ATOM   3347  CG  PHE A 862      63.020  31.100  46.670  1.00  0.00           C
ATOM   3348  CD1 PHE A 862      61.890  30.990  47.550  1.00  0.00           C
ATOM   3349  HD1 PHE A 862      61.730  31.570  48.460  1.00  0.00           H
ATOM   3350  CE1 PHE A 862      60.930  30.000  47.270  1.00  0.00           C
ATOM   3351  HE1 PHE A 862      60.050  29.920  47.890  1.00  0.00           H
ATOM   3352  CZ  PHE A 862      61.100  29.130  46.270  1.00  0.00           C
ATOM   3353  HZ  PHE A 862      60.340  28.400  46.080  1.00  0.00           H
ATOM   3354  CD2 PHE A 862      63.140  30.230  45.580  1.00  0.00           C
ATOM   3355  HD2 PHE A 862      63.990  30.350  44.930  1.00  0.00           H
ATOM   3356  CE2 PHE A 862      62.090  29.350  45.290  1.00  0.00           C
ATOM   3357  HE2 PHE A 862      62.100  28.790  44.370  1.00  0.00           H
ATOM   3358  C   PHE A 862      63.880  34.720  47.260  1.00  0.00           C
ATOM   3359  O   PHE A 862      64.210  34.640  48.400  1.00  0.00           O
ATOM   3360  N   ALA A 863      64.120  35.850  46.560  1.00  0.00           N
ATOM   3361  HN  ALA A 863      63.910  35.860  45.590  1.00  0.00           H
ATOM   3362  CA  ALA A 863      64.800  36.970  47.160  1.00  0.00           C
ATOM   3363  HA  ALA A 863      65.740  36.540  47.450  1.00  0.00           H
ATOM   3364  CB  ALA A 863      64.860  38.040  46.040  1.00  0.00           C
ATOM   3365  HB1 ALA A 863      63.860  38.300  45.660  1.00  0.00           H
ATOM   3366  HB2 ALA A 863      65.450  37.710  45.140  1.00  0.00           H
ATOM   3367  HB3 ALA A 863      65.190  39.010  46.460  1.00  0.00           H
ATOM   3368  C   ALA A 863      64.320  37.530  48.480  1.00  0.00           C
ATOM   3369  O   ALA A 863      65.160  37.780  49.390  1.00  0.00           O
ATOM   3370  N   VAL A 864      62.970  37.690  48.730  1.00  0.00           N
ATOM   3371  HN  VAL A 864      62.390  37.530  47.930  1.00  0.00           H
ATOM   3372  CA  VAL A 864      62.500  38.090  50.070  1.00  0.00           C
ATOM   3373  HA  VAL A 864      63.230  38.840  50.320  1.00  0.00           H
ATOM   3374  CB  VAL A 864      61.140  38.820  49.960  1.00  0.00           C
ATOM   3375  HB  VAL A 864      60.480  38.080  49.460  1.00  0.00           H
ATOM   3376  CG1 VAL A 864      60.450  39.010  51.330  1.00  0.00           C
ATOM   3377 HG11 VAL A 864      59.960  38.070  51.670  1.00  0.00           H
ATOM   3378 HG12 VAL A 864      59.690  39.800  51.150  1.00  0.00           H
ATOM   3379 HG13 VAL A 864      61.230  39.410  52.020  1.00  0.00           H
ATOM   3380  CG2 VAL A 864      61.290  40.090  49.090  1.00  0.00           C
ATOM   3381 HG21 VAL A 864      61.430  39.700  48.060  1.00  0.00           H
ATOM   3382 HG22 VAL A 864      62.140  40.680  49.500  1.00  0.00           H
ATOM   3383 HG23 VAL A 864      60.400  40.740  49.280  1.00  0.00           H
ATOM   3384  C   VAL A 864      62.560  37.020  51.150  1.00  0.00           C
ATOM   3385  O   VAL A 864      63.040  37.300  52.220  1.00  0.00           O
ATOM   3386  N   PHE A 865      62.210  35.730  50.850  1.00  0.00           N
ATOM   3387  HN  PHE A 865      61.740  35.580  49.980  1.00  0.00           H
ATOM   3388  CA  PHE A 865      62.390  34.560  51.730  1.00  0.00           C
ATOM   3389  HA  PHE A 865      61.740  34.800  52.560  1.00  0.00           H
ATOM   3390  CB  PHE A 865      62.100  33.280  50.930  1.00  0.00           C
ATOM   3391  HB1 PHE A 865      62.640  33.280  49.960  1.00  0.00           H
ATOM   3392  HB2 PHE A 865      61.080  33.290  50.470  1.00  0.00           H
ATOM   3393  CG  PHE A 865      62.250  31.990  51.760  1.00  0.00           C
ATOM   3394  CD1 PHE A 865      62.790  30.780  51.270  1.00  0.00           C
ATOM   3395  HD1 PHE A 865      63.320  30.750  50.330  1.00  0.00           H
ATOM   3396  CE1 PHE A 865      62.680  29.610  52.100  1.00  0.00           C
ATOM   3397  HE1 PHE A 865      63.260  28.730  51.800  1.00  0.00           H
ATOM   3398  CZ  PHE A 865      62.150  29.580  53.370  1.00  0.00           C
ATOM   3399  HZ  PHE A 865      62.170  28.620  53.860  1.00  0.00           H
ATOM   3400  CD2 PHE A 865      61.630  31.960  53.070  1.00  0.00           C
ATOM   3401  HD2 PHE A 865      61.130  32.840  53.460  1.00  0.00           H
ATOM   3402  CE2 PHE A 865      61.620  30.760  53.820  1.00  0.00           C
ATOM   3403  HE2 PHE A 865      61.140  30.840  54.780  1.00  0.00           H
ATOM   3404  C   PHE A 865      63.840  34.420  52.250  1.00  0.00           C
ATOM   3405  O   PHE A 865      64.100  34.430  53.460  1.00  0.00           O
ATOM   3406  N   LEU A 866      64.810  34.450  51.350  1.00  0.00           N
ATOM   3407  HN  LEU A 866      64.490  34.430  50.410  1.00  0.00           H
ATOM   3408  CA  LEU A 866      66.210  34.600  51.490  1.00  0.00           C
ATOM   3409  HA  LEU A 866      66.360  33.830  52.230  1.00  0.00           H
ATOM   3410  CB  LEU A 866      66.920  34.420  50.140  1.00  0.00           C
ATOM   3411  HB1 LEU A 866      67.960  34.690  50.400  1.00  0.00           H
ATOM   3412  HB2 LEU A 866      66.610  35.200  49.400  1.00  0.00           H
ATOM   3413  CG  LEU A 866      66.770  33.080  49.520  1.00  0.00           C
ATOM   3414  HG  LEU A 866      65.670  32.920  49.520  1.00  0.00           H
ATOM   3415  CD1 LEU A 866      67.300  32.940  48.070  1.00  0.00           C
ATOM   3416 HD11 LEU A 866      68.380  33.170  48.180  1.00  0.00           H
ATOM   3417 HD12 LEU A 866      66.800  33.650  47.380  1.00  0.00           H
ATOM   3418 HD13 LEU A 866      67.180  31.910  47.690  1.00  0.00           H
ATOM   3419  CD2 LEU A 866      67.350  31.940  50.460  1.00  0.00           C
ATOM   3420 HD21 LEU A 866      67.030  32.010  51.510  1.00  0.00           H
ATOM   3421 HD22 LEU A 866      68.450  32.140  50.510  1.00  0.00           H
ATOM   3422 HD23 LEU A 866      67.120  30.930  50.050  1.00  0.00           H
ATOM   3423  C   LEU A 866      66.690  35.850  52.170  1.00  0.00           C
ATOM   3424  O   LEU A 866      67.500  35.680  53.150  1.00  0.00           O
ATOM   3425  N   THR A 867      66.170  37.020  51.850  1.00  0.00           N
ATOM   3426  HN  THR A 867      65.600  37.140  51.040  1.00  0.00           H
ATOM   3427  CA  THR A 867      66.360  38.210  52.630  1.00  0.00           C
ATOM   3428  HA  THR A 867      67.420  38.410  52.700  1.00  0.00           H
ATOM   3429  CB  THR A 867      65.820  39.490  51.940  1.00  0.00           C
ATOM   3430  HB  THR A 867      64.760  39.330  51.660  1.00  0.00           H
ATOM   3431  OG1 THR A 867      66.550  39.760  50.760  1.00  0.00           O
ATOM   3432  HG1 THR A 867      66.280  39.000  50.250  1.00  0.00           H
ATOM   3433  CG2 THR A 867      65.960  40.750  52.820  1.00  0.00           C
ATOM   3434 HG21 THR A 867      65.540  41.660  52.340  1.00  0.00           H
ATOM   3435 HG22 THR A 867      67.030  40.920  53.070  1.00  0.00           H
ATOM   3436 HG23 THR A 867      65.510  40.500  53.800  1.00  0.00           H
ATOM   3437  C   THR A 867      65.850  38.180  54.080  1.00  0.00           C
ATOM   3438  O   THR A 867      66.620  38.460  54.990  1.00  0.00           O
ATOM   3439  N   ILE A 868      64.650  37.640  54.410  1.00  0.00           N
ATOM   3440  HN  ILE A 868      64.120  37.210  53.680  1.00  0.00           H
ATOM   3441  CA  ILE A 868      64.280  37.490  55.750  1.00  0.00           C
ATOM   3442  HA  ILE A 868      64.430  38.440  56.240  1.00  0.00           H
ATOM   3443  CB  ILE A 868      62.770  37.150  55.920  1.00  0.00           C
ATOM   3444  HB  ILE A 868      62.600  36.180  55.410  1.00  0.00           H
ATOM   3445  CG2 ILE A 868      62.390  37.030  57.450  1.00  0.00           C
ATOM   3446 HG21 ILE A 868      62.760  36.090  57.900  1.00  0.00           H
ATOM   3447 HG22 ILE A 868      61.280  37.020  57.540  1.00  0.00           H
ATOM   3448 HG23 ILE A 868      62.880  37.910  57.930  1.00  0.00           H
ATOM   3449  CG1 ILE A 868      61.770  38.120  55.300  1.00  0.00           C
ATOM   3450 HG11 ILE A 868      62.020  38.480  54.290  1.00  0.00           H
ATOM   3451 HG12 ILE A 868      61.730  39.060  55.910  1.00  0.00           H
ATOM   3452  CD  ILE A 868      60.350  37.550  55.240  1.00  0.00           C
ATOM   3453  HD1 ILE A 868      60.370  36.490  54.940  1.00  0.00           H
ATOM   3454  HD2 ILE A 868      59.810  38.210  54.520  1.00  0.00           H
ATOM   3455  HD3 ILE A 868      59.830  37.540  56.210  1.00  0.00           H
ATOM   3456  C   ILE A 868      65.210  36.510  56.650  1.00  0.00           C
ATOM   3457  O   ILE A 868      65.650  36.900  57.710  1.00  0.00           O
ATOM   3458  N   VAL A 869      65.480  35.290  56.070  1.00  0.00           N
ATOM   3459  HN  VAL A 869      65.120  35.160  55.150  1.00  0.00           H
ATOM   3460  CA  VAL A 869      66.310  34.210  56.670  1.00  0.00           C
ATOM   3461  HA  VAL A 869      65.890  33.970  57.630  1.00  0.00           H
ATOM   3462  CB  VAL A 869      66.270  32.850  55.940  1.00  0.00           C
ATOM   3463  HB  VAL A 869      66.390  33.050  54.860  1.00  0.00           H
ATOM   3464  CG1 VAL A 869      67.440  32.000  56.370  1.00  0.00           C
ATOM   3465 HG11 VAL A 869      67.460  31.850  57.460  1.00  0.00           H
ATOM   3466 HG12 VAL A 869      68.420  32.390  56.010  1.00  0.00           H
ATOM   3467 HG13 VAL A 869      67.390  31.000  55.870  1.00  0.00           H
ATOM   3468  CG2 VAL A 869      64.970  32.140  56.180  1.00  0.00           C
ATOM   3469 HG21 VAL A 869      64.060  32.710  55.850  1.00  0.00           H
ATOM   3470 HG22 VAL A 869      64.910  31.920  57.270  1.00  0.00           H
ATOM   3471 HG23 VAL A 869      64.890  31.150  55.700  1.00  0.00           H
ATOM   3472  C   VAL A 869      67.680  34.690  56.960  1.00  0.00           C
ATOM   3473  O   VAL A 869      68.230  34.540  58.120  1.00  0.00           O
ATOM   3474  N   ILE A 870      68.300  35.410  56.010  1.00  0.00           N
ATOM   3475  HN  ILE A 870      67.860  35.490  55.120  1.00  0.00           H
ATOM   3476  CA  ILE A 870      69.570  36.120  56.100  1.00  0.00           C
ATOM   3477  HA  ILE A 870      70.260  35.350  56.420  1.00  0.00           H
ATOM   3478  CB  ILE A 870      70.100  36.500  54.710  1.00  0.00           C
ATOM   3479  HB  ILE A 870      69.300  36.930  54.080  1.00  0.00           H
ATOM   3480  CG2 ILE A 870      71.200  37.560  54.820  1.00  0.00           C
ATOM   3481 HG21 ILE A 870      71.540  37.840  53.790  1.00  0.00           H
ATOM   3482 HG22 ILE A 870      72.030  37.140  55.430  1.00  0.00           H
ATOM   3483 HG23 ILE A 870      70.830  38.590  55.030  1.00  0.00           H
ATOM   3484  CG1 ILE A 870      70.630  35.250  53.980  1.00  0.00           C
ATOM   3485 HG11 ILE A 870      69.820  34.490  54.120  1.00  0.00           H
ATOM   3486 HG12 ILE A 870      71.590  34.940  54.450  1.00  0.00           H
ATOM   3487  CD  ILE A 870      70.810  35.590  52.510  1.00  0.00           C
ATOM   3488  HD1 ILE A 870      70.000  36.140  51.980  1.00  0.00           H
ATOM   3489  HD2 ILE A 870      70.880  34.750  51.790  1.00  0.00           H
ATOM   3490  HD3 ILE A 870      71.800  36.060  52.390  1.00  0.00           H
ATOM   3491  C   ILE A 870      69.530  37.210  57.200  1.00  0.00           C
ATOM   3492  O   ILE A 870      70.420  37.200  58.030  1.00  0.00           O
ATOM   3493  N   MET A 871      68.430  37.980  57.280  1.00  0.00           N
ATOM   3494  HN  MET A 871      67.690  37.880  56.640  1.00  0.00           H
ATOM   3495  CA  MET A 871      68.520  39.100  58.250  1.00  0.00           C
ATOM   3496  HA  MET A 871      69.540  39.420  58.290  1.00  0.00           H
ATOM   3497  CB  MET A 871      67.730  40.380  57.890  1.00  0.00           C
ATOM   3498  HB1 MET A 871      67.760  41.110  58.730  1.00  0.00           H
ATOM   3499  HB2 MET A 871      66.640  40.180  57.790  1.00  0.00           H
ATOM   3500  CG  MET A 871      68.130  40.990  56.590  1.00  0.00           C
ATOM   3501  HG1 MET A 871      67.590  41.960  56.590  1.00  0.00           H
ATOM   3502  HG2 MET A 871      67.640  40.380  55.810  1.00  0.00           H
ATOM   3503  SD  MET A 871      69.840  41.190  56.290  1.00  0.00           S
ATOM   3504  CE  MET A 871      70.100  42.360  57.660  1.00  0.00           C
ATOM   3505  HE1 MET A 871      69.600  43.350  57.610  1.00  0.00           H
ATOM   3506  HE2 MET A 871      71.200  42.440  57.810  1.00  0.00           H
ATOM   3507  HE3 MET A 871      69.780  41.880  58.610  1.00  0.00           H
ATOM   3508  C   MET A 871      68.190  38.630  59.640  1.00  0.00           C
ATOM   3509  O   MET A 871      68.630  39.310  60.610  1.00  0.00           O
ATOM   3510  N   VAL A 872      67.460  37.450  59.740  1.00  0.00           N
ATOM   3511  HN  VAL A 872      66.920  37.030  59.020  1.00  0.00           H
ATOM   3512  CA  VAL A 872      67.350  36.730  60.990  1.00  0.00           C
ATOM   3513  HA  VAL A 872      67.020  37.370  61.800  1.00  0.00           H
ATOM   3514  CB  VAL A 872      66.300  35.540  60.860  1.00  0.00           C
ATOM   3515  HB  VAL A 872      66.350  35.200  59.800  1.00  0.00           H
ATOM   3516  CG1 VAL A 872      66.490  34.300  61.830  1.00  0.00           C
ATOM   3517 HG11 VAL A 872      67.560  33.990  61.750  1.00  0.00           H
ATOM   3518 HG12 VAL A 872      65.880  33.420  61.560  1.00  0.00           H
ATOM   3519 HG13 VAL A 872      66.410  34.630  62.880  1.00  0.00           H
ATOM   3520  CG2 VAL A 872      64.870  36.140  61.000  1.00  0.00           C
ATOM   3521 HG21 VAL A 872      64.750  37.070  60.410  1.00  0.00           H
ATOM   3522 HG22 VAL A 872      64.820  36.330  62.100  1.00  0.00           H
ATOM   3523 HG23 VAL A 872      64.050  35.490  60.650  1.00  0.00           H
ATOM   3524  C   VAL A 872      68.660  36.280  61.460  1.00  0.00           C
ATOM   3525  O   VAL A 872      69.070  36.290  62.590  1.00  0.00           O
ATOM   3526  N   THR A 873      69.530  35.790  60.530  1.00  0.00           N
ATOM   3527  HN  THR A 873      69.230  35.830  59.580  1.00  0.00           H
ATOM   3528  CA  THR A 873      70.860  35.380  60.820  1.00  0.00           C
ATOM   3529  HA  THR A 873      70.870  34.570  61.540  1.00  0.00           H
ATOM   3530  CB  THR A 873      71.590  34.720  59.650  1.00  0.00           C
ATOM   3531  HB  THR A 873      71.750  35.410  58.790  1.00  0.00           H
ATOM   3532  OG1 THR A 873      70.780  33.630  59.200  1.00  0.00           O
ATOM   3533  HG1 THR A 873      69.910  33.990  58.980  1.00  0.00           H
ATOM   3534  CG2 THR A 873      72.960  34.280  60.130  1.00  0.00           C
ATOM   3535 HG21 THR A 873      73.370  33.760  59.220  1.00  0.00           H
ATOM   3536 HG22 THR A 873      72.840  33.500  60.910  1.00  0.00           H
ATOM   3537 HG23 THR A 873      73.720  35.050  60.340  1.00  0.00           H
ATOM   3538  C   THR A 873      71.770  36.430  61.310  1.00  0.00           C
ATOM   3539  O   THR A 873      72.500  36.300  62.270  1.00  0.00           O
ATOM   3540  N   ILE A 874      71.670  37.610  60.620  1.00  0.00           N
ATOM   3541  HN  ILE A 874      71.000  37.610  59.880  1.00  0.00           H
ATOM   3542  CA  ILE A 874      72.480  38.810  61.000  1.00  0.00           C
ATOM   3543  HA  ILE A 874      73.520  38.540  61.150  1.00  0.00           H
ATOM   3544  CB  ILE A 874      72.500  39.980  60.030  1.00  0.00           C
ATOM   3545  HB  ILE A 874      71.480  40.390  59.900  1.00  0.00           H
ATOM   3546  CG2 ILE A 874      73.410  41.120  60.550  1.00  0.00           C
ATOM   3547 HG21 ILE A 874      74.440  40.790  60.810  1.00  0.00           H
ATOM   3548 HG22 ILE A 874      73.020  41.550  61.500  1.00  0.00           H
ATOM   3549 HG23 ILE A 874      73.400  41.890  59.750  1.00  0.00           H
ATOM   3550  CG1 ILE A 874      72.930  39.780  58.480  1.00  0.00           C
ATOM   3551 HG11 ILE A 874      72.890  40.770  57.980  1.00  0.00           H
ATOM   3552 HG12 ILE A 874      72.070  39.220  58.050  1.00  0.00           H
ATOM   3553  CD  ILE A 874      74.260  38.990  58.370  1.00  0.00           C
ATOM   3554  HD1 ILE A 874      75.070  39.690  58.680  1.00  0.00           H
ATOM   3555  HD2 ILE A 874      74.430  38.660  57.320  1.00  0.00           H
ATOM   3556  HD3 ILE A 874      74.240  38.110  59.060  1.00  0.00           H
ATOM   3557  C   ILE A 874      72.120  39.280  62.430  1.00  0.00           C
ATOM   3558  O   ILE A 874      72.950  39.600  63.260  1.00  0.00           O
ATOM   3559  N   ASP A 875      70.880  39.350  62.810  1.00  0.00           N
ATOM   3560  HN  ASP A 875      70.110  39.140  62.220  1.00  0.00           H
ATOM   3561  CA  ASP A 875      70.390  39.590  64.170  1.00  0.00           C
ATOM   3562  HA  ASP A 875      70.840  40.550  64.410  1.00  0.00           H
ATOM   3563  CB  ASP A 875      68.870  39.650  64.090  1.00  0.00           C
ATOM   3564  HB1 ASP A 875      68.450  38.740  63.600  1.00  0.00           H
ATOM   3565  HB2 ASP A 875      68.580  40.560  63.520  1.00  0.00           H
ATOM   3566  CG  ASP A 875      68.100  39.950  65.410  1.00  0.00           C
ATOM   3567  OD1 ASP A 875      68.130  41.130  65.800  1.00  0.00           O
ATOM   3568  OD2 ASP A 875      67.520  39.020  65.980  1.00  0.00           O
ATOM   3569  C   ASP A 875      70.870  38.640  65.320  1.00  0.00           C
ATOM   3570  O   ASP A 875      71.230  39.080  66.410  1.00  0.00           O
ATOM   3571  N   TYR A 876      70.840  37.300  65.050  1.00  0.00           N
ATOM   3572  HN  TYR A 876      70.540  37.110  64.120  1.00  0.00           H
ATOM   3573  CA  TYR A 876      71.440  36.330  65.920  1.00  0.00           C
ATOM   3574  HA  TYR A 876      70.940  36.580  66.840  1.00  0.00           H
ATOM   3575  CB  TYR A 876      71.040  34.890  65.440  1.00  0.00           C
ATOM   3576  HB1 TYR A 876      71.740  34.170  65.920  1.00  0.00           H
ATOM   3577  HB2 TYR A 876      70.970  34.790  64.340  1.00  0.00           H
ATOM   3578  CG  TYR A 876      69.680  34.380  65.920  1.00  0.00           C
ATOM   3579  CD1 TYR A 876      69.320  34.220  67.260  1.00  0.00           C
ATOM   3580  HD1 TYR A 876      69.950  34.690  68.020  1.00  0.00           H
ATOM   3581  CE1 TYR A 876      68.100  33.650  67.660  1.00  0.00           C
ATOM   3582  HE1 TYR A 876      67.980  33.520  68.740  1.00  0.00           H
ATOM   3583  CZ  TYR A 876      67.260  33.110  66.710  1.00  0.00           C
ATOM   3584  OH  TYR A 876      66.130  32.370  66.950  1.00  0.00           O
ATOM   3585  HH  TYR A 876      66.080  32.210  67.890  1.00  0.00           H
ATOM   3586  CD2 TYR A 876      68.810  33.810  64.950  1.00  0.00           C
ATOM   3587  HD2 TYR A 876      69.030  33.790  63.900  1.00  0.00           H
ATOM   3588  CE2 TYR A 876      67.630  33.170  65.330  1.00  0.00           C
ATOM   3589  HE2 TYR A 876      67.040  32.740  64.520  1.00  0.00           H
ATOM   3590  C   TYR A 876      72.990  36.400  66.050  1.00  0.00           C
ATOM   3591  O   TYR A 876      73.580  36.210  67.120  1.00  0.00           O
ATOM   3592  N   LEU A 877      73.710  36.670  64.970  1.00  0.00           N
ATOM   3593  HN  LEU A 877      73.300  36.540  64.070  1.00  0.00           H
ATOM   3594  CA  LEU A 877      75.110  36.980  64.870  1.00  0.00           C
ATOM   3595  HA  LEU A 877      75.650  36.180  65.340  1.00  0.00           H
ATOM   3596  CB  LEU A 877      75.530  37.360  63.400  1.00  0.00           C
ATOM   3597  HB1 LEU A 877      74.820  38.040  62.900  1.00  0.00           H
ATOM   3598  HB2 LEU A 877      75.330  36.410  62.860  1.00  0.00           H
ATOM   3599  CG  LEU A 877      76.990  37.840  63.210  1.00  0.00           C
ATOM   3600  HG  LEU A 877      77.060  38.830  63.700  1.00  0.00           H
ATOM   3601  CD1 LEU A 877      78.080  36.880  63.660  1.00  0.00           C
ATOM   3602 HD11 LEU A 877      78.380  36.910  64.720  1.00  0.00           H
ATOM   3603 HD12 LEU A 877      78.990  37.100  63.050  1.00  0.00           H
ATOM   3604 HD13 LEU A 877      77.790  35.830  63.390  1.00  0.00           H
ATOM   3605  CD2 LEU A 877      77.160  38.160  61.760  1.00  0.00           C
ATOM   3606 HD21 LEU A 877      78.220  38.450  61.610  1.00  0.00           H
ATOM   3607 HD22 LEU A 877      76.410  38.930  61.470  1.00  0.00           H
ATOM   3608 HD23 LEU A 877      76.980  37.360  61.010  1.00  0.00           H
ATOM   3609  C   LEU A 877      75.480  38.140  65.750  1.00  0.00           C
ATOM   3610  O   LEU A 877      76.490  38.070  66.510  1.00  0.00           O
ATOM   3611  N   VAL A 878      74.770  39.280  65.630  1.00  0.00           N
ATOM   3612  HN  VAL A 878      73.990  39.370  65.010  1.00  0.00           H
ATOM   3613  CA  VAL A 878      74.900  40.380  66.610  1.00  0.00           C
ATOM   3614  HA  VAL A 878      75.940  40.670  66.640  1.00  0.00           H
ATOM   3615  CB  VAL A 878      74.040  41.590  66.210  1.00  0.00           C
ATOM   3616  HB  VAL A 878      72.970  41.290  66.140  1.00  0.00           H
ATOM   3617  CG1 VAL A 878      74.140  42.670  67.320  1.00  0.00           C
ATOM   3618 HG11 VAL A 878      75.150  43.120  67.400  1.00  0.00           H
ATOM   3619 HG12 VAL A 878      73.750  42.400  68.320  1.00  0.00           H
ATOM   3620 HG13 VAL A 878      73.570  43.530  66.930  1.00  0.00           H
ATOM   3621  CG2 VAL A 878      74.580  42.220  64.910  1.00  0.00           C
ATOM   3622 HG21 VAL A 878      75.640  42.510  65.030  1.00  0.00           H
ATOM   3623 HG22 VAL A 878      73.960  43.080  64.560  1.00  0.00           H
ATOM   3624 HG23 VAL A 878      74.540  41.470  64.110  1.00  0.00           H
ATOM   3625  C   VAL A 878      74.580  39.990  68.040  1.00  0.00           C
ATOM   3626  O   VAL A 878      75.210  40.500  68.930  1.00  0.00           O
ATOM   3627  N   GLY A 879      73.600  39.050  68.320  1.00  0.00           N
ATOM   3628  HN  GLY A 879      73.050  38.750  67.540  1.00  0.00           H
ATOM   3629  CA  GLY A 879      73.210  38.450  69.600  1.00  0.00           C
ATOM   3630  HA1 GLY A 879      74.050  38.300  70.260  1.00  0.00           H
ATOM   3631  HA2 GLY A 879      72.650  37.540  69.430  1.00  0.00           H
ATOM   3632  C   GLY A 879      72.350  39.430  70.390  1.00  0.00           C
ATOM   3633  O   GLY A 879      71.490  38.960  71.150  1.00  0.00           O
ATOM   3634  N   VAL A 880      72.520  40.740  70.120  1.00  0.00           N
ATOM   3635  HN  VAL A 880      73.100  41.030  69.360  1.00  0.00           H
ATOM   3636  CA  VAL A 880      71.690  41.840  70.660  1.00  0.00           C
ATOM   3637  HA  VAL A 880      71.660  41.680  71.730  1.00  0.00           H
ATOM   3638  CB  VAL A 880      72.230  43.300  70.400  1.00  0.00           C
ATOM   3639  HB  VAL A 880      72.290  43.580  69.340  1.00  0.00           H
ATOM   3640  CG1 VAL A 880      71.430  44.330  71.240  1.00  0.00           C
ATOM   3641 HG11 VAL A 880      70.520  44.730  70.730  1.00  0.00           H
ATOM   3642 HG12 VAL A 880      72.110  45.180  71.440  1.00  0.00           H
ATOM   3643 HG13 VAL A 880      71.220  43.880  72.230  1.00  0.00           H
ATOM   3644  CG2 VAL A 880      73.620  43.230  70.940  1.00  0.00           C
ATOM   3645 HG21 VAL A 880      74.050  44.160  71.360  1.00  0.00           H
ATOM   3646 HG22 VAL A 880      74.390  42.850  70.230  1.00  0.00           H
ATOM   3647 HG23 VAL A 880      73.680  42.700  71.920  1.00  0.00           H
ATOM   3648  C   VAL A 880      70.300  41.820  69.940  1.00  0.00           C
ATOM   3649  O   VAL A 880      70.270  41.990  68.780  1.00  0.00           O
ATOM   3650  N   PRO A 881      69.200  41.610  70.590  1.00  0.00           N
ATOM   3651  CD  PRO A 881      68.940  41.600  71.990  1.00  0.00           C
ATOM   3652  HD1 PRO A 881      69.180  42.590  72.440  1.00  0.00           H
ATOM   3653  HD2 PRO A 881      69.690  40.990  72.550  1.00  0.00           H
ATOM   3654  CA  PRO A 881      68.010  41.260  69.770  1.00  0.00           C
ATOM   3655  HA  PRO A 881      68.230  40.630  68.920  1.00  0.00           H
ATOM   3656  CB  PRO A 881      67.230  40.400  70.820  1.00  0.00           C
ATOM   3657  HB1 PRO A 881      67.710  39.390  70.780  1.00  0.00           H
ATOM   3658  HB2 PRO A 881      66.150  40.420  70.540  1.00  0.00           H
ATOM   3659  CG  PRO A 881      67.600  41.100  72.160  1.00  0.00           C
ATOM   3660  HG1 PRO A 881      66.870  41.900  72.380  1.00  0.00           H
ATOM   3661  HG2 PRO A 881      67.490  40.350  72.970  1.00  0.00           H
ATOM   3662  C   PRO A 881      67.220  42.530  69.340  1.00  0.00           C
ATOM   3663  O   PRO A 881      66.690  43.300  70.170  1.00  0.00           O
ATOM   3664  N   SER A 882      66.950  42.640  67.970  1.00  0.00           N
ATOM   3665  HN  SER A 882      67.400  42.050  67.300  1.00  0.00           H
ATOM   3666  CA  SER A 882      65.950  43.530  67.450  1.00  0.00           C
ATOM   3667  HA  SER A 882      66.100  44.500  67.900  1.00  0.00           H
ATOM   3668  CB  SER A 882      66.260  43.850  65.970  1.00  0.00           C
ATOM   3669  HB1 SER A 882      67.320  44.200  65.940  1.00  0.00           H
ATOM   3670  HB2 SER A 882      65.620  44.700  65.660  1.00  0.00           H
ATOM   3671  OG  SER A 882      66.090  42.640  65.230  1.00  0.00           O
ATOM   3672  HG1 SER A 882      66.840  42.050  65.350  1.00  0.00           H
ATOM   3673  C   SER A 882      64.480  43.130  67.710  1.00  0.00           C
ATOM   3674  O   SER A 882      64.160  41.960  67.770  1.00  0.00           O
ATOM   3675  N   PRO A 883      63.450  44.000  67.880  1.00  0.00           N
ATOM   3676  CD  PRO A 883      63.650  45.470  67.920  1.00  0.00           C
ATOM   3677  HD1 PRO A 883      64.080  45.870  66.980  1.00  0.00           H
ATOM   3678  HD2 PRO A 883      64.420  45.760  68.670  1.00  0.00           H
ATOM   3679  CA  PRO A 883      62.010  43.720  67.960  1.00  0.00           C
ATOM   3680  HA  PRO A 883      61.810  43.370  68.970  1.00  0.00           H
ATOM   3681  CB  PRO A 883      61.290  45.050  67.740  1.00  0.00           C
ATOM   3682  HB1 PRO A 883      60.330  44.960  68.280  1.00  0.00           H
ATOM   3683  HB2 PRO A 883      61.060  45.110  66.650  1.00  0.00           H
ATOM   3684  CG  PRO A 883      62.280  46.100  68.280  1.00  0.00           C
ATOM   3685  HG1 PRO A 883      62.130  47.190  68.070  1.00  0.00           H
ATOM   3686  HG2 PRO A 883      62.190  45.920  69.380  1.00  0.00           H
ATOM   3687  C   PRO A 883      61.480  42.640  67.090  1.00  0.00           C
ATOM   3688  O   PRO A 883      61.880  42.540  65.910  1.00  0.00           O
ATOM   3689  N   LYS A 884      60.560  41.740  67.610  1.00  0.00           N
ATOM   3690  HN  LYS A 884      60.230  41.790  68.540  1.00  0.00           H
ATOM   3691  CA  LYS A 884      60.020  40.480  66.970  1.00  0.00           C
ATOM   3692  HA  LYS A 884      60.260  40.350  65.920  1.00  0.00           H
ATOM   3693  CB  LYS A 884      60.490  39.220  67.660  1.00  0.00           C
ATOM   3694  HB1 LYS A 884      59.950  38.340  67.270  1.00  0.00           H
ATOM   3695  HB2 LYS A 884      60.360  39.350  68.750  1.00  0.00           H
ATOM   3696  CG  LYS A 884      62.040  38.920  67.520  1.00  0.00           C
ATOM   3697  HG1 LYS A 884      62.220  38.070  68.210  1.00  0.00           H
ATOM   3698  HG2 LYS A 884      62.410  39.830  68.020  1.00  0.00           H
ATOM   3699  CD  LYS A 884      62.740  38.950  66.130  1.00  0.00           C
ATOM   3700  HD1 LYS A 884      62.700  39.970  65.670  1.00  0.00           H
ATOM   3701  HD2 LYS A 884      62.260  38.240  65.410  1.00  0.00           H
ATOM   3702  CE  LYS A 884      64.200  38.510  66.180  1.00  0.00           C
ATOM   3703  HE1 LYS A 884      64.530  38.470  65.120  1.00  0.00           H
ATOM   3704  HE2 LYS A 884      64.220  37.520  66.680  1.00  0.00           H
ATOM   3705  NZ  LYS A 884      65.020  39.370  66.940  1.00  0.00           N
ATOM   3706  HZ1 LYS A 884      64.880  39.210  67.960  1.00  0.00           H
ATOM   3707  HZ2 LYS A 884      64.810  40.350  66.650  1.00  0.00           H
ATOM   3708  HZ3 LYS A 884      66.030  39.280  66.710  1.00  0.00           H
ATOM   3709  C   LYS A 884      58.500  40.440  66.880  1.00  0.00           C
ATOM   3710  O   LYS A 884      57.840  40.930  67.830  1.00  0.00           O
ATOM   3711  N   LEU A 885      57.960  39.820  65.800  1.00  0.00           N
ATOM   3712  HN  LEU A 885      58.520  39.380  65.100  1.00  0.00           H
ATOM   3713  CA  LEU A 885      56.490  39.860  65.510  1.00  0.00           C
ATOM   3714  HA  LEU A 885      56.120  40.870  65.690  1.00  0.00           H
ATOM   3715  CB  LEU A 885      56.220  39.390  64.100  1.00  0.00           C
ATOM   3716  HB1 LEU A 885      56.740  38.410  64.030  1.00  0.00           H
ATOM   3717  HB2 LEU A 885      56.690  40.080  63.370  1.00  0.00           H
ATOM   3718  CG  LEU A 885      54.820  39.070  63.480  1.00  0.00           C
ATOM   3719  HG  LEU A 885      54.330  38.340  64.150  1.00  0.00           H
ATOM   3720  CD1 LEU A 885      54.060  40.390  63.280  1.00  0.00           C
ATOM   3721 HD11 LEU A 885      54.540  41.170  62.660  1.00  0.00           H
ATOM   3722 HD12 LEU A 885      54.030  40.930  64.260  1.00  0.00           H
ATOM   3723 HD13 LEU A 885      53.050  40.230  62.830  1.00  0.00           H
ATOM   3724  CD2 LEU A 885      55.020  38.430  62.130  1.00  0.00           C
ATOM   3725 HD21 LEU A 885      55.570  39.060  61.400  1.00  0.00           H
ATOM   3726 HD22 LEU A 885      54.110  37.940  61.720  1.00  0.00           H
ATOM   3727 HD23 LEU A 885      55.620  37.500  62.250  1.00  0.00           H
ATOM   3728  C   LEU A 885      55.650  39.040  66.610  1.00  0.00           C
ATOM   3729  O   LEU A 885      56.190  38.160  67.220  1.00  0.00           O
ATOM   3730  N   HSD A 886      54.410  39.510  66.840  1.00  0.00           N
ATOM   3731  HN  HSD A 886      54.050  40.290  66.350  1.00  0.00           H
ATOM   3732  CA  HSD A 886      53.490  38.810  67.730  1.00  0.00           C
ATOM   3733  HA  HSD A 886      53.820  37.810  67.990  1.00  0.00           H
ATOM   3734  CB  HSD A 886      53.280  39.490  69.080  1.00  0.00           C
ATOM   3735  HB1 HSD A 886      52.370  39.190  69.650  1.00  0.00           H
ATOM   3736  HB2 HSD A 886      53.090  40.580  68.950  1.00  0.00           H
ATOM   3737  ND1 HSD A 886      55.720  39.780  69.790  1.00  0.00           N
ATOM   3738  HD1 HSD A 886      56.050  40.380  69.060  1.00  0.00           H
ATOM   3739  CG  HSD A 886      54.430  39.230  69.940  1.00  0.00           C
ATOM   3740  CE1 HSD A 886      56.400  39.160  70.820  1.00  0.00           C
ATOM   3741  HE1 HSD A 886      57.410  39.530  71.050  1.00  0.00           H
ATOM   3742  NE2 HSD A 886      55.680  38.390  71.550  1.00  0.00           N
ATOM   3743  CD2 HSD A 886      54.470  38.470  71.000  1.00  0.00           C
ATOM   3744  HD2 HSD A 886      53.660  37.820  71.310  1.00  0.00           H
ATOM   3745  C   HSD A 886      52.140  38.530  67.040  1.00  0.00           C
ATOM   3746  O   HSD A 886      51.540  39.430  66.420  1.00  0.00           O
ATOM   3747  N   VAL A 887      51.660  37.290  67.140  1.00  0.00           N
ATOM   3748  HN  VAL A 887      52.010  36.620  67.800  1.00  0.00           H
ATOM   3749  CA  VAL A 887      50.500  36.790  66.420  1.00  0.00           C
ATOM   3750  HA  VAL A 887      50.090  37.680  65.980  1.00  0.00           H
ATOM   3751  CB  VAL A 887      50.720  35.900  65.170  1.00  0.00           C
ATOM   3752  HB  VAL A 887      49.820  35.410  64.750  1.00  0.00           H
ATOM   3753  CG1 VAL A 887      51.190  36.810  64.020  1.00  0.00           C
ATOM   3754 HG11 VAL A 887      51.530  36.180  63.160  1.00  0.00           H
ATOM   3755 HG12 VAL A 887      51.950  37.550  64.370  1.00  0.00           H
ATOM   3756 HG13 VAL A 887      50.350  37.430  63.670  1.00  0.00           H
ATOM   3757  CG2 VAL A 887      51.780  34.840  65.410  1.00  0.00           C
ATOM   3758 HG21 VAL A 887      51.470  34.210  66.260  1.00  0.00           H
ATOM   3759 HG22 VAL A 887      52.770  35.270  65.690  1.00  0.00           H
ATOM   3760 HG23 VAL A 887      51.930  34.150  64.550  1.00  0.00           H
ATOM   3761  C   VAL A 887      49.490  36.160  67.300  1.00  0.00           C
ATOM   3762  O   VAL A 887      49.880  35.660  68.300  1.00  0.00           O
ATOM   3763  N   PRO A 888      48.100  36.120  67.130  1.00  0.00           N
ATOM   3764  CD  PRO A 888      47.370  37.040  66.170  1.00  0.00           C
ATOM   3765  HD1 PRO A 888      47.210  36.490  65.220  1.00  0.00           H
ATOM   3766  HD2 PRO A 888      47.870  38.030  66.110  1.00  0.00           H
ATOM   3767  CA  PRO A 888      47.110  35.410  68.000  1.00  0.00           C
ATOM   3768  HA  PRO A 888      47.240  35.990  68.900  1.00  0.00           H
ATOM   3769  CB  PRO A 888      45.750  35.670  67.310  1.00  0.00           C
ATOM   3770  HB1 PRO A 888      44.920  35.550  68.040  1.00  0.00           H
ATOM   3771  HB2 PRO A 888      45.500  34.900  66.550  1.00  0.00           H
ATOM   3772  CG  PRO A 888      45.970  37.050  66.770  1.00  0.00           C
ATOM   3773  HG1 PRO A 888      45.110  37.410  66.170  1.00  0.00           H
ATOM   3774  HG2 PRO A 888      46.040  37.730  67.640  1.00  0.00           H
ATOM   3775  C   PRO A 888      47.580  33.990  68.160  1.00  0.00           C
ATOM   3776  O   PRO A 888      48.110  33.370  67.180  1.00  0.00           O
ATOM   3777  N   GLU A 889      47.320  33.380  69.410  1.00  0.00           N
ATOM   3778  HN  GLU A 889      47.060  33.930  70.190  1.00  0.00           H
ATOM   3779  CA  GLU A 889      47.700  31.960  69.570  1.00  0.00           C
ATOM   3780  HA  GLU A 889      48.230  31.560  68.720  1.00  0.00           H
ATOM   3781  CB  GLU A 889      48.800  31.890  70.620  1.00  0.00           C
ATOM   3782  HB1 GLU A 889      48.880  30.820  70.890  1.00  0.00           H
ATOM   3783  HB2 GLU A 889      48.410  32.470  71.490  1.00  0.00           H
ATOM   3784  CG  GLU A 889      50.090  32.500  70.110  1.00  0.00           C
ATOM   3785  HG1 GLU A 889      49.830  33.480  69.650  1.00  0.00           H
ATOM   3786  HG2 GLU A 889      50.520  31.890  69.280  1.00  0.00           H
ATOM   3787  CD  GLU A 889      51.180  32.440  71.120  1.00  0.00           C
ATOM   3788  OE1 GLU A 889      51.160  31.520  71.960  1.00  0.00           O
ATOM   3789  OE2 GLU A 889      52.050  33.340  71.180  1.00  0.00           O
ATOM   3790  C   GLU A 889      46.540  30.980  69.870  1.00  0.00           C
ATOM   3791  O   GLU A 889      46.750  29.790  69.710  1.00  0.00           O
ATOM   3792  N   LYS A 890      45.340  31.490  70.260  1.00  0.00           N
ATOM   3793  HN  LYS A 890      45.180  32.440  70.500  1.00  0.00           H
ATOM   3794  CA  LYS A 890      44.170  30.680  70.200  1.00  0.00           C
ATOM   3795  HA  LYS A 890      44.200  30.070  69.320  1.00  0.00           H
ATOM   3796  CB  LYS A 890      44.170  29.810  71.460  1.00  0.00           C
ATOM   3797  HB1 LYS A 890      45.190  29.400  71.630  1.00  0.00           H
ATOM   3798  HB2 LYS A 890      43.410  29.000  71.470  1.00  0.00           H
ATOM   3799  CG  LYS A 890      44.000  30.550  72.830  1.00  0.00           C
ATOM   3800  HG1 LYS A 890      43.020  31.070  72.890  1.00  0.00           H
ATOM   3801  HG2 LYS A 890      44.800  31.320  72.850  1.00  0.00           H
ATOM   3802  CD  LYS A 890      44.010  29.690  74.110  1.00  0.00           C
ATOM   3803  HD1 LYS A 890      45.030  29.280  74.290  1.00  0.00           H
ATOM   3804  HD2 LYS A 890      43.400  28.780  73.920  1.00  0.00           H
ATOM   3805  CE  LYS A 890      43.400  30.290  75.370  1.00  0.00           C
ATOM   3806  HE1 LYS A 890      43.520  29.610  76.240  1.00  0.00           H
ATOM   3807  HE2 LYS A 890      42.290  30.330  75.330  1.00  0.00           H
ATOM   3808  NZ  LYS A 890      44.030  31.560  75.730  1.00  0.00           N
ATOM   3809  HZ1 LYS A 890      43.710  32.270  75.060  1.00  0.00           H
ATOM   3810  HZ2 LYS A 890      45.050  31.390  75.800  1.00  0.00           H
ATOM   3811  HZ3 LYS A 890      43.640  31.870  76.640  1.00  0.00           H
ATOM   3812  C   LYS A 890      42.900  31.560  70.220  1.00  0.00           C
ATOM   3813  O   LYS A 890      42.900  32.710  70.650  1.00  0.00           O
ATOM   3814  N   PHE A 891      41.800  31.000  69.800  1.00  0.00           N
ATOM   3815  HN  PHE A 891      41.810  30.090  69.390  1.00  0.00           H
ATOM   3816  CA  PHE A 891      40.490  31.490  70.080  1.00  0.00           C
ATOM   3817  HA  PHE A 891      40.550  32.560  69.900  1.00  0.00           H
ATOM   3818  CB  PHE A 891      39.430  31.110  69.080  1.00  0.00           C
ATOM   3819  HB1 PHE A 891      39.360  30.000  69.170  1.00  0.00           H
ATOM   3820  HB2 PHE A 891      39.730  31.410  68.040  1.00  0.00           H
ATOM   3821  CG  PHE A 891      38.110  31.680  69.510  1.00  0.00           C
ATOM   3822  CD1 PHE A 891      37.010  30.890  69.890  1.00  0.00           C
ATOM   3823  HD1 PHE A 891      37.130  29.810  69.860  1.00  0.00           H
ATOM   3824  CE1 PHE A 891      35.870  31.630  70.210  1.00  0.00           C
ATOM   3825  HE1 PHE A 891      35.000  31.070  70.520  1.00  0.00           H
ATOM   3826  CZ  PHE A 891      35.870  33.040  70.360  1.00  0.00           C
ATOM   3827  HZ  PHE A 891      34.930  33.490  70.650  1.00  0.00           H
ATOM   3828  CD2 PHE A 891      38.070  33.080  69.420  1.00  0.00           C
ATOM   3829  HD2 PHE A 891      38.970  33.510  69.020  1.00  0.00           H
ATOM   3830  CE2 PHE A 891      36.920  33.790  69.930  1.00  0.00           C
ATOM   3831  HE2 PHE A 891      36.780  34.860  69.810  1.00  0.00           H
ATOM   3832  C   PHE A 891      40.110  31.190  71.530  1.00  0.00           C
ATOM   3833  O   PHE A 891      40.010  30.010  71.980  1.00  0.00           O
ATOM   3834  N   GLU A 892      39.760  32.210  72.340  1.00  0.00           N
ATOM   3835  HN  GLU A 892      39.920  33.170  72.090  1.00  0.00           H
ATOM   3836  CA  GLU A 892      39.010  32.100  73.600  1.00  0.00           C
ATOM   3837  HA  GLU A 892      38.290  31.290  73.480  1.00  0.00           H
ATOM   3838  CB  GLU A 892      39.820  31.730  74.840  1.00  0.00           C
ATOM   3839  HB1 GLU A 892      40.650  32.430  75.030  1.00  0.00           H
ATOM   3840  HB2 GLU A 892      40.170  30.690  74.680  1.00  0.00           H
ATOM   3841  CG  GLU A 892      38.970  31.850  76.170  1.00  0.00           C
ATOM   3842  HG1 GLU A 892      38.060  31.220  76.030  1.00  0.00           H
ATOM   3843  HG2 GLU A 892      38.670  32.870  76.500  1.00  0.00           H
ATOM   3844  CD  GLU A 892      39.760  31.410  77.370  1.00  0.00           C
ATOM   3845  OE1 GLU A 892      40.980  31.230  77.310  1.00  0.00           O
ATOM   3846  OE2 GLU A 892      39.090  31.220  78.440  1.00  0.00           O
ATOM   3847  C   GLU A 892      38.180  33.400  73.800  1.00  0.00           C
ATOM   3848  O   GLU A 892      38.810  34.440  73.670  1.00  0.00           O
ATOM   3849  N   PRO A 893      36.800  33.440  73.990  1.00  0.00           N
ATOM   3850  CD  PRO A 893      36.060  32.220  74.220  1.00  0.00           C
ATOM   3851  HD1 PRO A 893      36.410  31.520  75.010  1.00  0.00           H
ATOM   3852  HD2 PRO A 893      35.850  31.650  73.280  1.00  0.00           H
ATOM   3853  CA  PRO A 893      35.960  34.610  73.990  1.00  0.00           C
ATOM   3854  HA  PRO A 893      35.920  35.120  73.030  1.00  0.00           H
ATOM   3855  CB  PRO A 893      34.560  34.040  74.180  1.00  0.00           C
ATOM   3856  HB1 PRO A 893      34.090  33.960  73.180  1.00  0.00           H
ATOM   3857  HB2 PRO A 893      33.840  34.640  74.800  1.00  0.00           H
ATOM   3858  CG  PRO A 893      34.730  32.720  74.810  1.00  0.00           C
ATOM   3859  HG1 PRO A 893      34.770  32.790  75.910  1.00  0.00           H
ATOM   3860  HG2 PRO A 893      33.860  32.130  74.470  1.00  0.00           H
ATOM   3861  C   PRO A 893      36.380  35.590  75.050  1.00  0.00           C
ATOM   3862  O   PRO A 893      36.570  35.190  76.190  1.00  0.00           O
ATOM   3863  N   THR A 894      36.570  36.850  74.710  1.00  0.00           N
ATOM   3864  HN  THR A 894      36.470  37.160  73.770  1.00  0.00           H
ATOM   3865  CA  THR A 894      36.950  37.950  75.580  1.00  0.00           C
ATOM   3866  HA  THR A 894      37.370  37.630  76.520  1.00  0.00           H
ATOM   3867  CB  THR A 894      37.950  38.960  74.920  1.00  0.00           C
ATOM   3868  HB  THR A 894      38.280  39.690  75.700  1.00  0.00           H
ATOM   3869  OG1 THR A 894      37.590  39.640  73.760  1.00  0.00           O
ATOM   3870  HG1 THR A 894      37.230  38.940  73.200  1.00  0.00           H
ATOM   3871  CG2 THR A 894      39.140  38.050  74.500  1.00  0.00           C
ATOM   3872 HG21 THR A 894      39.440  37.360  75.310  1.00  0.00           H
ATOM   3873 HG22 THR A 894      40.100  38.620  74.360  1.00  0.00           H
ATOM   3874 HG23 THR A 894      38.860  37.460  73.610  1.00  0.00           H
ATOM   3875  C   THR A 894      35.710  38.720  76.110  1.00  0.00           C
ATOM   3876  O   THR A 894      35.820  39.500  77.070  1.00  0.00           O
ATOM   3877  N   HSD A 895      34.500  38.500  75.550  1.00  0.00           N
ATOM   3878  HN  HSD A 895      34.280  37.760  74.920  1.00  0.00           H
ATOM   3879  CA  HSD A 895      33.320  39.110  76.130  1.00  0.00           C
ATOM   3880  HA  HSD A 895      33.530  39.650  77.050  1.00  0.00           H
ATOM   3881  CB  HSD A 895      32.700  40.090  75.050  1.00  0.00           C
ATOM   3882  HB1 HSD A 895      32.220  39.520  74.240  1.00  0.00           H
ATOM   3883  HB2 HSD A 895      33.490  40.720  74.590  1.00  0.00           H
ATOM   3884  ND1 HSD A 895      31.540  42.400  75.590  1.00  0.00           N
ATOM   3885  HD1 HSD A 895      32.330  42.990  75.460  1.00  0.00           H
ATOM   3886  CG  HSD A 895      31.510  41.000  75.460  1.00  0.00           C
ATOM   3887  CE1 HSD A 895      30.230  42.760  75.900  1.00  0.00           C
ATOM   3888  HE1 HSD A 895      30.000  43.820  75.980  1.00  0.00           H
ATOM   3889  NE2 HSD A 895      29.380  41.730  75.890  1.00  0.00           N
ATOM   3890  CD2 HSD A 895      30.210  40.640  75.610  1.00  0.00           C
ATOM   3891  HD2 HSD A 895      29.770  39.650  75.550  1.00  0.00           H
ATOM   3892  C   HSD A 895      32.290  38.030  76.420  1.00  0.00           C
ATOM   3893  O   HSD A 895      32.150  37.220  75.580  1.00  0.00           O
ATOM   3894  N   PRO A 896      31.530  38.020  77.580  1.00  0.00           N
ATOM   3895  CD  PRO A 896      31.690  39.040  78.600  1.00  0.00           C
ATOM   3896  HD1 PRO A 896      31.490  40.030  78.170  1.00  0.00           H
ATOM   3897  HD2 PRO A 896      32.730  39.010  79.000  1.00  0.00           H
ATOM   3898  CA  PRO A 896      30.690  36.850  77.990  1.00  0.00           C
ATOM   3899  HA  PRO A 896      31.500  36.170  78.230  1.00  0.00           H
ATOM   3900  CB  PRO A 896      29.880  37.520  79.080  1.00  0.00           C
ATOM   3901  HB1 PRO A 896      29.340  36.860  79.800  1.00  0.00           H
ATOM   3902  HB2 PRO A 896      29.090  38.120  78.590  1.00  0.00           H
ATOM   3903  CG  PRO A 896      30.720  38.680  79.690  1.00  0.00           C
ATOM   3904  HG1 PRO A 896      30.090  39.490  80.110  1.00  0.00           H
ATOM   3905  HG2 PRO A 896      31.220  38.260  80.590  1.00  0.00           H
ATOM   3906  C   PRO A 896      29.830  36.080  76.920  1.00  0.00           C
ATOM   3907  O   PRO A 896      29.360  36.750  75.970  1.00  0.00           O
ATOM   3908  N   GLU A 897      29.560  34.830  77.120  1.00  0.00           N
ATOM   3909  HN  GLU A 897      29.880  34.490  78.000  1.00  0.00           H
ATOM   3910  CA  GLU A 897      28.890  33.850  76.240  1.00  0.00           C
ATOM   3911  HA  GLU A 897      29.380  32.940  76.550  1.00  0.00           H
ATOM   3912  CB  GLU A 897      27.460  33.420  76.720  1.00  0.00           C
ATOM   3913  HB1 GLU A 897      26.960  32.640  76.110  1.00  0.00           H
ATOM   3914  HB2 GLU A 897      26.950  34.390  76.560  1.00  0.00           H
ATOM   3915  CG  GLU A 897      27.300  33.080  78.190  1.00  0.00           C
ATOM   3916  HG1 GLU A 897      27.680  33.890  78.840  1.00  0.00           H
ATOM   3917  HG2 GLU A 897      27.870  32.210  78.570  1.00  0.00           H
ATOM   3918  CD  GLU A 897      25.880  32.970  78.670  1.00  0.00           C
ATOM   3919  OE1 GLU A 897      24.890  32.950  77.810  1.00  0.00           O
ATOM   3920  OE2 GLU A 897      25.630  32.930  79.900  1.00  0.00           O
ATOM   3921  C   GLU A 897      28.930  34.050  74.690  1.00  0.00           C
ATOM   3922  O   GLU A 897      27.900  34.440  74.110  1.00  0.00           O
ATOM   3923  N   ARG A 898      30.020  33.670  74.010  1.00  0.00           N
ATOM   3924  HN  ARG A 898      30.810  33.300  74.490  1.00  0.00           H
ATOM   3925  CA  ARG A 898      30.020  33.800  72.570  1.00  0.00           C
ATOM   3926  HA  ARG A 898      29.840  34.810  72.240  1.00  0.00           H
ATOM   3927  CB  ARG A 898      31.420  33.610  72.010  1.00  0.00           C
ATOM   3928  HB1 ARG A 898      31.890  32.630  72.200  1.00  0.00           H
ATOM   3929  HB2 ARG A 898      32.030  34.240  72.680  1.00  0.00           H
ATOM   3930  CG  ARG A 898      31.730  33.890  70.520  1.00  0.00           C
ATOM   3931  HG1 ARG A 898      31.460  32.970  69.960  1.00  0.00           H
ATOM   3932  HG2 ARG A 898      32.840  33.920  70.460  1.00  0.00           H
ATOM   3933  CD  ARG A 898      31.070  35.140  69.920  1.00  0.00           C
ATOM   3934  HD1 ARG A 898      31.050  36.030  70.590  1.00  0.00           H
ATOM   3935  HD2 ARG A 898      29.990  34.950  69.740  1.00  0.00           H
ATOM   3936  NE  ARG A 898      31.860  35.430  68.640  1.00  0.00           N
ATOM   3937  HE  ARG A 898      32.730  35.930  68.690  1.00  0.00           H
ATOM   3938  CZ  ARG A 898      31.440  35.160  67.440  1.00  0.00           C
ATOM   3939  NH1 ARG A 898      30.410  34.390  67.220  1.00  0.00           N
ATOM   3940 HH11 ARG A 898      29.950  33.860  67.940  1.00  0.00           H
ATOM   3941 HH12 ARG A 898      30.320  34.050  66.290  1.00  0.00           H
ATOM   3942  NH2 ARG A 898      32.180  35.680  66.480  1.00  0.00           N
ATOM   3943 HH21 ARG A 898      32.990  36.170  66.840  1.00  0.00           H
ATOM   3944 HH22 ARG A 898      31.780  35.920  65.600  1.00  0.00           H
ATOM   3945  C   ARG A 898      29.040  32.890  71.760  1.00  0.00           C
ATOM   3946  O   ARG A 898      29.090  31.680  71.750  1.00  0.00           O
ATOM   3947  N   GLY A 899      28.060  33.510  71.000  1.00  0.00           N
ATOM   3948  HN  GLY A 899      27.830  34.480  71.030  1.00  0.00           H
ATOM   3949  CA  GLY A 899      27.240  32.870  70.030  1.00  0.00           C
ATOM   3950  HA1 GLY A 899      26.550  33.600  69.630  1.00  0.00           H
ATOM   3951  HA2 GLY A 899      26.840  32.020  70.540  1.00  0.00           H
ATOM   3952  C   GLY A 899      28.080  32.160  68.980  1.00  0.00           C
ATOM   3953  O   GLY A 899      29.240  32.500  68.760  1.00  0.00           O
ATOM   3954  N   TRP A 900      27.470  31.190  68.240  1.00  0.00           N
ATOM   3955  HN  TRP A 900      26.520  30.990  68.480  1.00  0.00           H
ATOM   3956  CA  TRP A 900      28.050  30.280  67.280  1.00  0.00           C
ATOM   3957  HA  TRP A 900      29.090  30.140  67.570  1.00  0.00           H
ATOM   3958  CB  TRP A 900      27.460  28.850  67.410  1.00  0.00           C
ATOM   3959  HB1 TRP A 900      26.360  28.940  67.290  1.00  0.00           H
ATOM   3960  HB2 TRP A 900      27.610  28.540  68.460  1.00  0.00           H
ATOM   3961  CG  TRP A 900      27.860  27.690  66.440  1.00  0.00           C
ATOM   3962  CD1 TRP A 900      26.970  26.850  65.820  1.00  0.00           C
ATOM   3963  HD1 TRP A 900      25.910  27.030  65.820  1.00  0.00           H
ATOM   3964  NE1 TRP A 900      27.700  25.790  65.390  1.00  0.00           N
ATOM   3965  HE1 TRP A 900      27.450  25.040  64.810  1.00  0.00           H
ATOM   3966  CE2 TRP A 900      28.960  25.860  65.700  1.00  0.00           C
ATOM   3967  CD2 TRP A 900      29.150  27.060  66.380  1.00  0.00           C
ATOM   3968  CE3 TRP A 900      30.420  27.340  66.900  1.00  0.00           C
ATOM   3969  HE3 TRP A 900      30.650  28.120  67.590  1.00  0.00           H
ATOM   3970  CZ3 TRP A 900      31.470  26.520  66.550  1.00  0.00           C
ATOM   3971  HZ3 TRP A 900      32.430  26.800  66.970  1.00  0.00           H
ATOM   3972  CZ2 TRP A 900      30.050  25.000  65.410  1.00  0.00           C
ATOM   3973  HZ2 TRP A 900      29.940  24.140  64.780  1.00  0.00           H
ATOM   3974  CH2 TRP A 900      31.290  25.340  65.850  1.00  0.00           C
ATOM   3975  HH2 TRP A 900      31.960  24.510  65.670  1.00  0.00           H
ATOM   3976  C   TRP A 900      28.230  30.880  65.920  1.00  0.00           C
ATOM   3977  O   TRP A 900      28.760  32.000  65.820  1.00  0.00           O
ATOM   3978  N   ILE A 901      27.830  30.180  64.780  1.00  0.00           N
ATOM   3979  HN  ILE A 901      27.400  29.300  65.000  1.00  0.00           H
ATOM   3980  CA  ILE A 901      28.060  30.590  63.420  1.00  0.00           C
ATOM   3981  HA  ILE A 901      29.110  30.770  63.320  1.00  0.00           H
ATOM   3982  CB  ILE A 901      27.560  29.510  62.470  1.00  0.00           C
ATOM   3983  HB  ILE A 901      26.540  29.200  62.810  1.00  0.00           H
ATOM   3984  CG2 ILE A 901      27.530  29.960  60.970  1.00  0.00           C
ATOM   3985 HG21 ILE A 901      28.500  30.460  60.710  1.00  0.00           H
ATOM   3986 HG22 ILE A 901      26.660  30.610  60.820  1.00  0.00           H
ATOM   3987 HG23 ILE A 901      27.370  29.160  60.220  1.00  0.00           H
ATOM   3988  CG1 ILE A 901      28.480  28.260  62.530  1.00  0.00           C
ATOM   3989 HG11 ILE A 901      28.200  27.350  61.970  1.00  0.00           H
ATOM   3990 HG12 ILE A 901      28.470  27.910  63.580  1.00  0.00           H
ATOM   3991  CD  ILE A 901      29.960  28.550  62.220  1.00  0.00           C
ATOM   3992  HD1 ILE A 901      30.170  28.540  61.140  1.00  0.00           H
ATOM   3993  HD2 ILE A 901      30.510  27.730  62.740  1.00  0.00           H
ATOM   3994  HD3 ILE A 901      30.330  29.540  62.560  1.00  0.00           H
ATOM   3995  C   ILE A 901      27.390  31.970  63.260  1.00  0.00           C
ATOM   3996  O   ILE A 901      27.900  32.910  62.630  1.00  0.00           O
ATOM   3997  N   ILE A 902      26.120  32.010  63.660  1.00  0.00           N
ATOM   3998  HN  ILE A 902      25.650  31.270  64.140  1.00  0.00           H
ATOM   3999  CA  ILE A 902      25.230  33.130  63.280  1.00  0.00           C
ATOM   4000  HA  ILE A 902      25.760  33.650  62.500  1.00  0.00           H
ATOM   4001  CB  ILE A 902      23.810  32.600  62.950  1.00  0.00           C
ATOM   4002  HB  ILE A 902      23.400  31.970  63.770  1.00  0.00           H
ATOM   4003  CG2 ILE A 902      22.780  33.690  62.630  1.00  0.00           C
ATOM   4004 HG21 ILE A 902      22.330  34.150  63.540  1.00  0.00           H
ATOM   4005 HG22 ILE A 902      21.990  33.230  62.000  1.00  0.00           H
ATOM   4006 HG23 ILE A 902      23.110  34.490  61.930  1.00  0.00           H
ATOM   4007  CG1 ILE A 902      23.970  31.700  61.760  1.00  0.00           C
ATOM   4008 HG11 ILE A 902      22.960  31.230  61.650  1.00  0.00           H
ATOM   4009 HG12 ILE A 902      24.790  30.960  61.830  1.00  0.00           H
ATOM   4010  CD  ILE A 902      24.200  32.420  60.330  1.00  0.00           C
ATOM   4011  HD1 ILE A 902      24.410  31.660  59.550  1.00  0.00           H
ATOM   4012  HD2 ILE A 902      25.020  33.180  60.340  1.00  0.00           H
ATOM   4013  HD3 ILE A 902      23.260  32.970  60.110  1.00  0.00           H
ATOM   4014  C   ILE A 902      25.060  34.180  64.300  1.00  0.00           C
ATOM   4015  O   ILE A 902      24.750  34.030  65.540  1.00  0.00           O
ATOM   4016  N   SER A 903      25.230  35.450  63.750  1.00  0.00           N
ATOM   4017  HN  SER A 903      25.570  35.540  62.820  1.00  0.00           H
ATOM   4018  CA  SER A 903      25.060  36.660  64.560  1.00  0.00           C
ATOM   4019  HA  SER A 903      25.640  36.370  65.410  1.00  0.00           H
ATOM   4020  CB  SER A 903      25.550  37.910  63.760  1.00  0.00           C
ATOM   4021  HB1 SER A 903      24.770  38.330  63.100  1.00  0.00           H
ATOM   4022  HB2 SER A 903      26.470  37.660  63.200  1.00  0.00           H
ATOM   4023  OG  SER A 903      25.920  38.910  64.730  1.00  0.00           O
ATOM   4024  HG1 SER A 903      25.970  39.730  64.230  1.00  0.00           H
ATOM   4025  C   SER A 903      23.620  36.880  64.990  1.00  0.00           C
ATOM   4026  O   SER A 903      22.690  36.780  64.160  1.00  0.00           O
ATOM   4027  N   PRO A 904      23.280  37.370  66.230  1.00  0.00           N
ATOM   4028  CD  PRO A 904      24.230  37.640  67.280  1.00  0.00           C
ATOM   4029  HD1 PRO A 904      24.940  38.410  66.930  1.00  0.00           H
ATOM   4030  HD2 PRO A 904      24.700  36.670  67.560  1.00  0.00           H
ATOM   4031  CA  PRO A 904      22.040  38.030  66.510  1.00  0.00           C
ATOM   4032  HA  PRO A 904      21.320  37.230  66.590  1.00  0.00           H
ATOM   4033  CB  PRO A 904      22.340  38.720  67.900  1.00  0.00           C
ATOM   4034  HB1 PRO A 904      21.390  38.650  68.470  1.00  0.00           H
ATOM   4035  HB2 PRO A 904      22.690  39.750  67.650  1.00  0.00           H
ATOM   4036  CG  PRO A 904      23.550  38.000  68.520  1.00  0.00           C
ATOM   4037  HG1 PRO A 904      24.330  38.450  69.170  1.00  0.00           H
ATOM   4038  HG2 PRO A 904      23.090  37.140  69.030  1.00  0.00           H
ATOM   4039  C   PRO A 904      21.510  39.030  65.510  1.00  0.00           C
ATOM   4040  O   PRO A 904      22.260  39.840  64.900  1.00  0.00           O
ATOM   4041  N   LEU A 905      20.220  38.890  65.130  1.00  0.00           N
ATOM   4042  HN  LEU A 905      19.570  38.250  65.500  1.00  0.00           H
ATOM   4043  CA  LEU A 905      19.690  39.660  63.990  1.00  0.00           C
ATOM   4044  HA  LEU A 905      19.960  40.680  64.240  1.00  0.00           H
ATOM   4045  CB  LEU A 905      20.100  39.060  62.590  1.00  0.00           C
ATOM   4046  HB1 LEU A 905      19.820  38.000  62.700  1.00  0.00           H
ATOM   4047  HB2 LEU A 905      21.200  39.120  62.440  1.00  0.00           H
ATOM   4048  CG  LEU A 905      19.430  39.740  61.300  1.00  0.00           C
ATOM   4049  HG  LEU A 905      18.320  39.740  61.350  1.00  0.00           H
ATOM   4050  CD1 LEU A 905      19.980  41.150  61.080  1.00  0.00           C
ATOM   4051 HD11 LEU A 905      19.530  41.650  60.200  1.00  0.00           H
ATOM   4052 HD12 LEU A 905      21.070  41.160  60.850  1.00  0.00           H
ATOM   4053 HD13 LEU A 905      19.840  41.760  62.000  1.00  0.00           H
ATOM   4054  CD2 LEU A 905      19.830  38.950  59.990  1.00  0.00           C
ATOM   4055 HD21 LEU A 905      20.050  37.860  59.990  1.00  0.00           H
ATOM   4056 HD22 LEU A 905      20.780  39.400  59.660  1.00  0.00           H
ATOM   4057 HD23 LEU A 905      19.090  39.300  59.240  1.00  0.00           H
ATOM   4058  C   LEU A 905      18.130  39.700  64.150  1.00  0.00           C
ATOM   4059  O   LEU A 905      17.530  38.890  64.840  1.00  0.00           O
ATOM   4060  N   GLY A 906      17.530  40.740  63.610  1.00  0.00           N
ATOM   4061  HN  GLY A 906      18.080  41.230  62.940  1.00  0.00           H
ATOM   4062  CA  GLY A 906      16.070  41.060  63.730  1.00  0.00           C
ATOM   4063  HA1 GLY A 906      15.600  40.090  63.730  1.00  0.00           H
ATOM   4064  HA2 GLY A 906      15.880  41.660  62.860  1.00  0.00           H
ATOM   4065  C   GLY A 906      15.700  41.760  64.900  1.00  0.00           C
ATOM   4066  O   GLY A 906      14.530  41.740  65.200  1.00  0.00           O
ATOM   4067  N   ASP A 907      16.660  42.400  65.620  1.00  0.00           N
ATOM   4068  HN  ASP A 907      17.540  42.440  65.170  1.00  0.00           H
ATOM   4069  CA  ASP A 907      16.430  43.080  66.910  1.00  0.00           C
ATOM   4070  HA  ASP A 907      15.390  42.960  67.160  1.00  0.00           H
ATOM   4071  CB  ASP A 907      17.570  42.660  67.850  1.00  0.00           C
ATOM   4072  HB1 ASP A 907      17.640  43.230  68.810  1.00  0.00           H
ATOM   4073  HB2 ASP A 907      18.550  42.910  67.380  1.00  0.00           H
ATOM   4074  CG  ASP A 907      17.390  41.260  68.340  1.00  0.00           C
ATOM   4075  OD1 ASP A 907      18.320  40.600  68.710  1.00  0.00           O
ATOM   4076  OD2 ASP A 907      16.210  40.780  68.300  1.00  0.00           O
ATOM   4077  C   ASP A 907      16.550  44.560  66.700  1.00  0.00           C
ATOM   4078  O   ASP A 907      16.680  45.380  67.620  1.00  0.00           O
ATOM   4079  N   ASN A 908      16.530  45.080  65.420  1.00  0.00           N
ATOM   4080  HN  ASN A 908      16.380  44.480  64.640  1.00  0.00           H
ATOM   4081  CA  ASN A 908      16.520  46.480  65.100  1.00  0.00           C
ATOM   4082  HA  ASN A 908      16.910  46.950  66.000  1.00  0.00           H
ATOM   4083  CB  ASN A 908      17.400  46.730  63.840  1.00  0.00           C
ATOM   4084  HB1 ASN A 908      17.300  47.620  63.200  1.00  0.00           H
ATOM   4085  HB2 ASN A 908      17.160  45.880  63.160  1.00  0.00           H
ATOM   4086  CG  ASN A 908      18.820  46.430  64.290  1.00  0.00           C
ATOM   4087  OD1 ASN A 908      19.540  45.590  63.780  1.00  0.00           O
ATOM   4088  ND2 ASN A 908      19.260  47.300  65.230  1.00  0.00           N
ATOM   4089 HD21 ASN A 908      20.220  47.230  65.520  1.00  0.00           H
ATOM   4090 HD22 ASN A 908      18.710  48.110  65.400  1.00  0.00           H
ATOM   4091  C   ASN A 908      15.090  47.100  64.910  1.00  0.00           C
ATOM   4092  O   ASN A 908      14.390  46.660  63.990  1.00  0.00           O
ATOM   4093  N   PRO A 909      14.660  48.150  65.610  1.00  0.00           N
ATOM   4094  CD  PRO A 909      15.320  48.910  66.660  1.00  0.00           C
ATOM   4095  HD1 PRO A 909      16.350  49.210  66.390  1.00  0.00           H
ATOM   4096  HD2 PRO A 909      15.230  48.320  67.590  1.00  0.00           H
ATOM   4097  CA  PRO A 909      13.370  48.790  65.330  1.00  0.00           C
ATOM   4098  HA  PRO A 909      12.640  48.000  65.250  1.00  0.00           H
ATOM   4099  CB  PRO A 909      13.110  49.620  66.520  1.00  0.00           C
ATOM   4100  HB1 PRO A 909      12.680  48.950  67.290  1.00  0.00           H
ATOM   4101  HB2 PRO A 909      12.410  50.450  66.330  1.00  0.00           H
ATOM   4102  CG  PRO A 909      14.500  50.220  66.890  1.00  0.00           C
ATOM   4103  HG1 PRO A 909      14.910  51.050  66.280  1.00  0.00           H
ATOM   4104  HG2 PRO A 909      14.540  50.280  68.000  1.00  0.00           H
ATOM   4105  C   PRO A 909      13.460  49.570  64.030  1.00  0.00           C
ATOM   4106  O   PRO A 909      14.530  50.030  63.690  1.00  0.00           O
ATOM   4107  N   TRP A 910      12.330  49.630  63.260  1.00  0.00           N
ATOM   4108  HN  TRP A 910      11.580  49.050  63.590  1.00  0.00           H
ATOM   4109  CA  TRP A 910      12.220  50.140  61.840  1.00  0.00           C
ATOM   4110  HA  TRP A 910      12.790  49.370  61.330  1.00  0.00           H
ATOM   4111  CB  TRP A 910      10.790  50.440  61.410  1.00  0.00           C
ATOM   4112  HB1 TRP A 910      10.260  49.460  61.490  1.00  0.00           H
ATOM   4113  HB2 TRP A 910      10.770  50.760  60.340  1.00  0.00           H
ATOM   4114  CG  TRP A 910      10.060  51.430  62.340  1.00  0.00           C
ATOM   4115  CD1 TRP A 910       9.310  51.120  63.430  1.00  0.00           C
ATOM   4116  HD1 TRP A 910       9.000  50.110  63.660  1.00  0.00           H
ATOM   4117  NE1 TRP A 910       8.800  52.160  63.990  1.00  0.00           N
ATOM   4118  HE1 TRP A 910       8.450  52.310  64.890  1.00  0.00           H
ATOM   4119  CE2 TRP A 910       9.130  53.280  63.300  1.00  0.00           C
ATOM   4120  CD2 TRP A 910      10.000  52.870  62.250  1.00  0.00           C
ATOM   4121  CE3 TRP A 910      10.400  53.820  61.370  1.00  0.00           C
ATOM   4122  HE3 TRP A 910      10.910  53.580  60.470  1.00  0.00           H
ATOM   4123  CZ3 TRP A 910      10.070  55.160  61.590  1.00  0.00           C
ATOM   4124  HZ3 TRP A 910      10.490  55.930  60.950  1.00  0.00           H
ATOM   4125  CZ2 TRP A 910       8.890  54.590  63.620  1.00  0.00           C
ATOM   4126  HZ2 TRP A 910       8.450  54.740  64.600  1.00  0.00           H
ATOM   4127  CH2 TRP A 910       9.420  55.500  62.770  1.00  0.00           C
ATOM   4128  HH2 TRP A 910       9.170  56.560  62.820  1.00  0.00           H
ATOM   4129  C   TRP A 910      13.040  51.460  61.560  1.00  0.00           C
ATOM   4130  O   TRP A 910      13.700  51.570  60.510  1.00  0.00           O
ATOM   4131  N   TRP A 911      13.060  52.400  62.500  1.00  0.00           N
ATOM   4132  HN  TRP A 911      12.720  52.290  63.430  1.00  0.00           H
ATOM   4133  CA  TRP A 911      13.780  53.640  62.380  1.00  0.00           C
ATOM   4134  HA  TRP A 911      13.430  54.080  61.460  1.00  0.00           H
ATOM   4135  CB  TRP A 911      13.490  54.710  63.500  1.00  0.00           C
ATOM   4136  HB1 TRP A 911      12.410  54.880  63.320  1.00  0.00           H
ATOM   4137  HB2 TRP A 911      14.130  55.580  63.250  1.00  0.00           H
ATOM   4138  CG  TRP A 911      13.690  54.230  64.940  1.00  0.00           C
ATOM   4139  CD1 TRP A 911      12.800  53.660  65.820  1.00  0.00           C
ATOM   4140  HD1 TRP A 911      11.860  53.280  65.480  1.00  0.00           H
ATOM   4141  NE1 TRP A 911      13.440  53.560  67.080  1.00  0.00           N
ATOM   4142  HE1 TRP A 911      13.020  53.410  67.940  1.00  0.00           H
ATOM   4143  CE2 TRP A 911      14.690  54.030  67.070  1.00  0.00           C
ATOM   4144  CD2 TRP A 911      14.890  54.550  65.700  1.00  0.00           C
ATOM   4145  CE3 TRP A 911      16.030  55.330  65.460  1.00  0.00           C
ATOM   4146  HE3 TRP A 911      16.120  55.730  64.460  1.00  0.00           H
ATOM   4147  CZ3 TRP A 911      17.060  55.470  66.440  1.00  0.00           C
ATOM   4148  HZ3 TRP A 911      17.980  55.960  66.150  1.00  0.00           H
ATOM   4149  CZ2 TRP A 911      15.720  54.050  68.010  1.00  0.00           C
ATOM   4150  HZ2 TRP A 911      15.570  53.690  69.010  1.00  0.00           H
ATOM   4151  CH2 TRP A 911      16.920  54.750  67.660  1.00  0.00           C
ATOM   4152  HH2 TRP A 911      17.780  54.750  68.310  1.00  0.00           H
ATOM   4153  C   TRP A 911      15.290  53.510  62.170  1.00  0.00           C
ATOM   4154  O   TRP A 911      15.850  54.170  61.280  1.00  0.00           O
ATOM   4155  N   THR A 912      15.890  52.430  62.760  1.00  0.00           N
ATOM   4156  HN  THR A 912      15.310  51.810  63.310  1.00  0.00           H
ATOM   4157  CA  THR A 912      17.270  52.090  62.540  1.00  0.00           C
ATOM   4158  HA  THR A 912      17.860  52.980  62.420  1.00  0.00           H
ATOM   4159  CB  THR A 912      17.810  51.230  63.730  1.00  0.00           C
ATOM   4160  HB  THR A 912      18.890  51.130  63.490  1.00  0.00           H
ATOM   4161  OG1 THR A 912      17.260  49.920  63.730  1.00  0.00           O
ATOM   4162  HG1 THR A 912      16.310  50.000  63.640  1.00  0.00           H
ATOM   4163  CG2 THR A 912      17.520  51.840  65.050  1.00  0.00           C
ATOM   4164 HG21 THR A 912      17.980  51.240  65.860  1.00  0.00           H
ATOM   4165 HG22 THR A 912      16.420  51.880  65.230  1.00  0.00           H
ATOM   4166 HG23 THR A 912      18.040  52.820  65.100  1.00  0.00           H
ATOM   4167  C   THR A 912      17.460  51.410  61.150  1.00  0.00           C
ATOM   4168  O   THR A 912      18.520  51.410  60.600  1.00  0.00           O
ATOM   4169  N   LEU A 913      16.380  50.760  60.540  1.00  0.00           N
ATOM   4170  HN  LEU A 913      15.470  50.750  60.960  1.00  0.00           H
ATOM   4171  CA  LEU A 913      16.550  50.080  59.250  1.00  0.00           C
ATOM   4172  HA  LEU A 913      17.470  49.530  59.430  1.00  0.00           H
ATOM   4173  CB  LEU A 913      15.550  48.970  58.960  1.00  0.00           C
ATOM   4174  HB1 LEU A 913      15.820  48.420  58.040  1.00  0.00           H
ATOM   4175  HB2 LEU A 913      14.580  49.490  58.840  1.00  0.00           H
ATOM   4176  CG  LEU A 913      15.370  47.770  60.040  1.00  0.00           C
ATOM   4177  HG  LEU A 913      14.950  48.170  60.990  1.00  0.00           H
ATOM   4178  CD1 LEU A 913      14.490  46.760  59.440  1.00  0.00           C
ATOM   4179 HD11 LEU A 913      15.040  46.240  58.640  1.00  0.00           H
ATOM   4180 HD12 LEU A 913      13.510  47.220  59.170  1.00  0.00           H
ATOM   4181 HD13 LEU A 913      14.200  45.920  60.120  1.00  0.00           H
ATOM   4182  CD2 LEU A 913      16.670  47.130  60.410  1.00  0.00           C
ATOM   4183 HD21 LEU A 913      16.370  46.280  61.050  1.00  0.00           H
ATOM   4184 HD22 LEU A 913      17.270  47.880  60.970  1.00  0.00           H
ATOM   4185 HD23 LEU A 913      17.200  46.770  59.510  1.00  0.00           H
ATOM   4186  C   LEU A 913      16.830  51.020  58.000  1.00  0.00           C
ATOM   4187  O   LEU A 913      17.690  50.730  57.190  1.00  0.00           O
ATOM   4188  N   LEU A 914      16.110  52.220  58.060  1.00  0.00           N
ATOM   4189  HN  LEU A 914      15.390  52.330  58.740  1.00  0.00           H
ATOM   4190  CA  LEU A 914      16.420  53.360  57.330  1.00  0.00           C
ATOM   4191  HA  LEU A 914      16.370  53.180  56.270  1.00  0.00           H
ATOM   4192  CB  LEU A 914      15.370  54.470  57.670  1.00  0.00           C
ATOM   4193  HB1 LEU A 914      15.640  55.320  57.000  1.00  0.00           H
ATOM   4194  HB2 LEU A 914      15.510  54.790  58.720  1.00  0.00           H
ATOM   4195  CG  LEU A 914      13.900  54.240  57.420  1.00  0.00           C
ATOM   4196  HG  LEU A 914      13.600  53.230  57.790  1.00  0.00           H
ATOM   4197  CD1 LEU A 914      13.000  55.250  58.100  1.00  0.00           C
ATOM   4198 HD11 LEU A 914      12.980  55.230  59.220  1.00  0.00           H
ATOM   4199 HD12 LEU A 914      11.940  55.060  57.780  1.00  0.00           H
ATOM   4200 HD13 LEU A 914      13.330  56.290  57.900  1.00  0.00           H
ATOM   4201  CD2 LEU A 914      13.720  54.250  55.950  1.00  0.00           C
ATOM   4202 HD21 LEU A 914      14.190  53.330  55.550  1.00  0.00           H
ATOM   4203 HD22 LEU A 914      14.110  55.220  55.560  1.00  0.00           H
ATOM   4204 HD23 LEU A 914      12.660  54.140  55.630  1.00  0.00           H
ATOM   4205  C   LEU A 914      17.750  54.000  57.550  1.00  0.00           C
ATOM   4206  O   LEU A 914      18.520  54.380  56.620  1.00  0.00           O
ATOM   4207  N   ILE A 915      18.120  54.180  58.790  1.00  0.00           N
ATOM   4208  HN  ILE A 915      17.530  53.910  59.540  1.00  0.00           H
ATOM   4209  CA  ILE A 915      19.440  54.800  59.080  1.00  0.00           C
ATOM   4210  HA  ILE A 915      19.470  55.740  58.570  1.00  0.00           H
ATOM   4211  CB  ILE A 915      19.420  55.100  60.560  1.00  0.00           C
ATOM   4212  HB  ILE A 915      18.980  54.240  61.110  1.00  0.00           H
ATOM   4213  CG2 ILE A 915      20.840  55.610  60.990  1.00  0.00           C
ATOM   4214 HG21 ILE A 915      21.520  54.760  61.220  1.00  0.00           H
ATOM   4215 HG22 ILE A 915      20.800  56.290  61.870  1.00  0.00           H
ATOM   4216 HG23 ILE A 915      21.360  56.100  60.140  1.00  0.00           H
ATOM   4217  CG1 ILE A 915      18.470  56.340  60.770  1.00  0.00           C
ATOM   4218 HG11 ILE A 915      17.610  56.190  60.090  1.00  0.00           H
ATOM   4219 HG12 ILE A 915      19.060  57.190  60.360  1.00  0.00           H
ATOM   4220  CD  ILE A 915      17.970  56.530  62.200  1.00  0.00           C
ATOM   4221  HD1 ILE A 915      17.270  57.400  62.260  1.00  0.00           H
ATOM   4222  HD2 ILE A 915      18.800  56.900  62.840  1.00  0.00           H
ATOM   4223  HD3 ILE A 915      17.450  55.690  62.700  1.00  0.00           H
ATOM   4224  C   ILE A 915      20.610  53.910  58.700  1.00  0.00           C
ATOM   4225  O   ILE A 915      21.600  54.420  58.270  1.00  0.00           O
ATOM   4226  N   ALA A 916      20.560  52.610  58.840  1.00  0.00           N
ATOM   4227  HN  ALA A 916      19.730  52.140  59.140  1.00  0.00           H
ATOM   4228  CA  ALA A 916      21.560  51.710  58.340  1.00  0.00           C
ATOM   4229  HA  ALA A 916      22.410  51.770  59.000  1.00  0.00           H
ATOM   4230  CB  ALA A 916      21.090  50.290  58.480  1.00  0.00           C
ATOM   4231  HB1 ALA A 916      21.660  49.490  57.960  1.00  0.00           H
ATOM   4232  HB2 ALA A 916      20.060  50.110  58.100  1.00  0.00           H
ATOM   4233  HB3 ALA A 916      20.950  50.000  59.540  1.00  0.00           H
ATOM   4234  C   ALA A 916      22.130  51.870  56.960  1.00  0.00           C
ATOM   4235  O   ALA A 916      23.330  51.540  56.730  1.00  0.00           O
ATOM   4236  N   ALA A 917      21.370  52.420  56.000  1.00  0.00           N
ATOM   4237  HN  ALA A 917      20.430  52.670  56.240  1.00  0.00           H
ATOM   4238  CA  ALA A 917      21.840  52.710  54.650  1.00  0.00           C
ATOM   4239  HA  ALA A 917      22.320  51.800  54.350  1.00  0.00           H
ATOM   4240  CB  ALA A 917      20.650  53.060  53.720  1.00  0.00           C
ATOM   4241  HB1 ALA A 917      20.880  53.580  52.760  1.00  0.00           H
ATOM   4242  HB2 ALA A 917      19.890  53.630  54.320  1.00  0.00           H
ATOM   4243  HB3 ALA A 917      20.250  52.050  53.480  1.00  0.00           H
ATOM   4244  C   ALA A 917      22.880  53.830  54.660  1.00  0.00           C
ATOM   4245  O   ALA A 917      23.800  53.760  53.890  1.00  0.00           O
ATOM   4246  N   ILE A 918      22.750  54.880  55.520  1.00  0.00           N
ATOM   4247  HN  ILE A 918      22.010  54.950  56.190  1.00  0.00           H
ATOM   4248  CA  ILE A 918      23.670  55.980  55.380  1.00  0.00           C
ATOM   4249  HA  ILE A 918      23.600  56.230  54.330  1.00  0.00           H
ATOM   4250  CB  ILE A 918      23.300  57.210  56.180  1.00  0.00           C
ATOM   4251  HB  ILE A 918      23.240  56.900  57.250  1.00  0.00           H
ATOM   4252  CG2 ILE A 918      24.400  58.370  56.020  1.00  0.00           C
ATOM   4253 HG21 ILE A 918      25.310  58.000  56.550  1.00  0.00           H
ATOM   4254 HG22 ILE A 918      23.950  59.270  56.490  1.00  0.00           H
ATOM   4255 HG23 ILE A 918      24.560  58.570  54.950  1.00  0.00           H
ATOM   4256  CG1 ILE A 918      21.970  57.890  55.830  1.00  0.00           C
ATOM   4257 HG11 ILE A 918      21.350  57.220  55.180  1.00  0.00           H
ATOM   4258 HG12 ILE A 918      22.060  58.870  55.310  1.00  0.00           H
ATOM   4259  CD  ILE A 918      21.130  58.160  57.100  1.00  0.00           C
ATOM   4260  HD1 ILE A 918      21.690  58.740  57.870  1.00  0.00           H
ATOM   4261  HD2 ILE A 918      20.990  57.180  57.600  1.00  0.00           H
ATOM   4262  HD3 ILE A 918      20.130  58.540  56.820  1.00  0.00           H
ATOM   4263  C   ILE A 918      25.110  55.630  55.590  1.00  0.00           C
ATOM   4264  O   ILE A 918      25.870  56.030  54.730  1.00  0.00           O
ATOM   4265  N   PRO A 919      25.620  54.900  56.570  1.00  0.00           N
ATOM   4266  CD  PRO A 919      25.010  54.750  57.910  1.00  0.00           C
ATOM   4267  HD1 PRO A 919      24.390  53.840  57.830  1.00  0.00           H
ATOM   4268  HD2 PRO A 919      24.290  55.560  58.180  1.00  0.00           H
ATOM   4269  CA  PRO A 919      27.000  54.380  56.620  1.00  0.00           C
ATOM   4270  HA  PRO A 919      27.690  55.200  56.540  1.00  0.00           H
ATOM   4271  CB  PRO A 919      27.300  53.770  57.950  1.00  0.00           C
ATOM   4272  HB1 PRO A 919      28.260  54.120  58.380  1.00  0.00           H
ATOM   4273  HB2 PRO A 919      27.180  52.660  58.020  1.00  0.00           H
ATOM   4274  CG  PRO A 919      26.170  54.410  58.830  1.00  0.00           C
ATOM   4275  HG1 PRO A 919      25.980  53.890  59.800  1.00  0.00           H
ATOM   4276  HG2 PRO A 919      26.630  55.350  59.180  1.00  0.00           H
ATOM   4277  C   PRO A 919      27.420  53.340  55.580  1.00  0.00           C
ATOM   4278  O   PRO A 919      28.590  53.410  55.140  1.00  0.00           O
ATOM   4279  N   ALA A 920      26.480  52.480  55.070  1.00  0.00           N
ATOM   4280  HN  ALA A 920      25.600  52.450  55.550  1.00  0.00           H
ATOM   4281  CA  ALA A 920      26.490  51.530  54.000  1.00  0.00           C
ATOM   4282  HA  ALA A 920      27.290  50.870  54.290  1.00  0.00           H
ATOM   4283  CB  ALA A 920      25.170  50.680  54.010  1.00  0.00           C
ATOM   4284  HB1 ALA A 920      24.360  51.430  53.860  1.00  0.00           H
ATOM   4285  HB2 ALA A 920      25.020  50.160  54.980  1.00  0.00           H
ATOM   4286  HB3 ALA A 920      25.210  49.860  53.260  1.00  0.00           H
ATOM   4287  C   ALA A 920      26.800  52.180  52.710  1.00  0.00           C
ATOM   4288  O   ALA A 920      27.690  51.740  52.010  1.00  0.00           O
ATOM   4289  N   LEU A 921      26.200  53.350  52.390  1.00  0.00           N
ATOM   4290  HN  LEU A 921      25.420  53.700  52.890  1.00  0.00           H
ATOM   4291  CA  LEU A 921      26.470  54.060  51.140  1.00  0.00           C
ATOM   4292  HA  LEU A 921      26.340  53.330  50.360  1.00  0.00           H
ATOM   4293  CB  LEU A 921      25.420  55.160  50.960  1.00  0.00           C
ATOM   4294  HB1 LEU A 921      25.680  55.980  50.250  1.00  0.00           H
ATOM   4295  HB2 LEU A 921      25.430  55.680  51.950  1.00  0.00           H
ATOM   4296  CG  LEU A 921      24.020  54.550  50.760  1.00  0.00           C
ATOM   4297  HG  LEU A 921      24.010  53.570  51.290  1.00  0.00           H
ATOM   4298  CD1 LEU A 921      22.940  55.540  51.400  1.00  0.00           C
ATOM   4299 HD11 LEU A 921      23.170  56.580  51.080  1.00  0.00           H
ATOM   4300 HD12 LEU A 921      22.910  55.590  52.520  1.00  0.00           H
ATOM   4301 HD13 LEU A 921      21.910  55.210  51.140  1.00  0.00           H
ATOM   4302  CD2 LEU A 921      23.770  54.350  49.290  1.00  0.00           C
ATOM   4303 HD21 LEU A 921      22.910  53.670  49.060  1.00  0.00           H
ATOM   4304 HD22 LEU A 921      24.650  53.880  48.800  1.00  0.00           H
ATOM   4305 HD23 LEU A 921      23.630  55.290  48.710  1.00  0.00           H
ATOM   4306  C   LEU A 921      27.990  54.570  51.190  1.00  0.00           C
ATOM   4307  O   LEU A 921      28.750  54.460  50.220  1.00  0.00           O
ATOM   4308  N   LEU A 922      28.460  55.060  52.310  1.00  0.00           N
ATOM   4309  HN  LEU A 922      27.820  55.320  53.030  1.00  0.00           H
ATOM   4310  CA  LEU A 922      29.950  55.410  52.470  1.00  0.00           C
ATOM   4311  HA  LEU A 922      30.300  56.030  51.670  1.00  0.00           H
ATOM   4312  CB  LEU A 922      30.380  56.140  53.750  1.00  0.00           C
ATOM   4313  HB1 LEU A 922      31.410  56.540  53.680  1.00  0.00           H
ATOM   4314  HB2 LEU A 922      30.190  55.400  54.560  1.00  0.00           H
ATOM   4315  CG  LEU A 922      29.490  57.330  54.290  1.00  0.00           C
ATOM   4316  HG  LEU A 922      28.440  56.950  54.300  1.00  0.00           H
ATOM   4317  CD1 LEU A 922      29.970  57.710  55.670  1.00  0.00           C
ATOM   4318 HD11 LEU A 922      29.450  58.520  56.220  1.00  0.00           H
ATOM   4319 HD12 LEU A 922      31.060  57.920  55.640  1.00  0.00           H
ATOM   4320 HD13 LEU A 922      29.950  56.760  56.250  1.00  0.00           H
ATOM   4321  CD2 LEU A 922      29.460  58.540  53.390  1.00  0.00           C
ATOM   4322 HD21 LEU A 922      28.890  59.300  53.980  1.00  0.00           H
ATOM   4323 HD22 LEU A 922      28.940  58.190  52.480  1.00  0.00           H
ATOM   4324 HD23 LEU A 922      30.420  58.990  53.050  1.00  0.00           H
ATOM   4325  C   LEU A 922      30.800  54.170  52.270  1.00  0.00           C
ATOM   4326  O   LEU A 922      31.740  54.200  51.450  1.00  0.00           O
ATOM   4327  N   CYS A 923      30.390  53.020  52.920  1.00  0.00           N
ATOM   4328  HN  CYS A 923      29.430  52.950  53.210  1.00  0.00           H
ATOM   4329  CA  CYS A 923      31.100  51.740  52.770  1.00  0.00           C
ATOM   4330  HA  CYS A 923      32.110  52.020  53.070  1.00  0.00           H
ATOM   4331  CB  CYS A 923      30.410  50.650  53.620  1.00  0.00           C
ATOM   4332  HB1 CYS A 923      30.770  49.640  53.350  1.00  0.00           H
ATOM   4333  HB2 CYS A 923      29.310  50.680  53.480  1.00  0.00           H
ATOM   4334  SG  CYS A 923      30.630  51.010  55.480  1.00  0.00           S
ATOM   4335  HG1 CYS A 923      30.050  52.190  55.290  1.00  0.00           H
ATOM   4336  C   CYS A 923      31.160  51.320  51.320  1.00  0.00           C
ATOM   4337  O   CYS A 923      32.210  50.950  50.800  1.00  0.00           O
ATOM   4338  N   THR A 924      30.050  51.470  50.510  1.00  0.00           N
ATOM   4339  HN  THR A 924      29.300  52.030  50.850  1.00  0.00           H
ATOM   4340  CA  THR A 924      29.850  51.000  49.130  1.00  0.00           C
ATOM   4341  HA  THR A 924      29.950  49.930  49.210  1.00  0.00           H
ATOM   4342  CB  THR A 924      28.450  51.270  48.750  1.00  0.00           C
ATOM   4343  HB  THR A 924      28.160  52.340  48.690  1.00  0.00           H
ATOM   4344  OG1 THR A 924      27.470  50.670  49.530  1.00  0.00           O
ATOM   4345  HG1 THR A 924      27.640  50.890  50.460  1.00  0.00           H
ATOM   4346  CG2 THR A 924      28.010  50.810  47.320  1.00  0.00           C
ATOM   4347 HG21 THR A 924      28.800  51.220  46.650  1.00  0.00           H
ATOM   4348 HG22 THR A 924      27.010  51.110  46.920  1.00  0.00           H
ATOM   4349 HG23 THR A 924      28.110  49.710  47.240  1.00  0.00           H
ATOM   4350  C   THR A 924      30.800  51.780  48.210  1.00  0.00           C
ATOM   4351  O   THR A 924      31.470  51.240  47.320  1.00  0.00           O
ATOM   4352  N   ILE A 925      30.870  53.170  48.410  1.00  0.00           N
ATOM   4353  HN  ILE A 925      30.350  53.630  49.120  1.00  0.00           H
ATOM   4354  CA  ILE A 925      31.840  54.060  47.680  1.00  0.00           C
ATOM   4355  HA  ILE A 925      31.700  53.760  46.660  1.00  0.00           H
ATOM   4356  CB  ILE A 925      31.430  55.530  47.900  1.00  0.00           C
ATOM   4357  HB  ILE A 925      31.540  55.820  48.970  1.00  0.00           H
ATOM   4358  CG2 ILE A 925      32.360  56.430  47.080  1.00  0.00           C
ATOM   4359 HG21 ILE A 925      33.380  56.580  47.480  1.00  0.00           H
ATOM   4360 HG22 ILE A 925      31.830  57.390  47.000  1.00  0.00           H
ATOM   4361 HG23 ILE A 925      32.440  55.970  46.070  1.00  0.00           H
ATOM   4362  CG1 ILE A 925      29.910  55.720  47.420  1.00  0.00           C
ATOM   4363 HG11 ILE A 925      29.210  54.870  47.550  1.00  0.00           H
ATOM   4364 HG12 ILE A 925      30.040  55.940  46.340  1.00  0.00           H
ATOM   4365  CD  ILE A 925      29.220  56.890  48.180  1.00  0.00           C
ATOM   4366  HD1 ILE A 925      29.410  56.840  49.270  1.00  0.00           H
ATOM   4367  HD2 ILE A 925      28.150  56.980  47.890  1.00  0.00           H
ATOM   4368  HD3 ILE A 925      29.670  57.840  47.810  1.00  0.00           H
ATOM   4369  C   ILE A 925      33.290  53.800  47.990  1.00  0.00           C
ATOM   4370  O   ILE A 925      34.080  53.610  47.070  1.00  0.00           O
ATOM   4371  N   LEU A 926      33.650  53.540  49.240  1.00  0.00           N
ATOM   4372  HN  LEU A 926      33.020  53.430  50.000  1.00  0.00           H
ATOM   4373  CA  LEU A 926      34.940  53.030  49.630  1.00  0.00           C
ATOM   4374  HA  LEU A 926      35.730  53.650  49.250  1.00  0.00           H
ATOM   4375  CB  LEU A 926      34.860  53.260  51.180  1.00  0.00           C
ATOM   4376  HB1 LEU A 926      35.630  52.730  51.770  1.00  0.00           H
ATOM   4377  HB2 LEU A 926      33.910  52.870  51.580  1.00  0.00           H
ATOM   4378  CG  LEU A 926      34.850  54.810  51.460  1.00  0.00           C
ATOM   4379  HG  LEU A 926      34.130  55.370  50.840  1.00  0.00           H
ATOM   4380  CD1 LEU A 926      34.410  55.200  52.900  1.00  0.00           C
ATOM   4381 HD11 LEU A 926      33.310  55.020  52.890  1.00  0.00           H
ATOM   4382 HD12 LEU A 926      34.700  56.220  53.190  1.00  0.00           H
ATOM   4383 HD13 LEU A 926      34.950  54.520  53.610  1.00  0.00           H
ATOM   4384  CD2 LEU A 926      36.340  55.230  51.300  1.00  0.00           C
ATOM   4385 HD21 LEU A 926      36.590  56.310  51.420  1.00  0.00           H
ATOM   4386 HD22 LEU A 926      36.670  54.960  50.280  1.00  0.00           H
ATOM   4387 HD23 LEU A 926      37.000  54.800  52.080  1.00  0.00           H
ATOM   4388  C   LEU A 926      35.310  51.600  49.190  1.00  0.00           C
ATOM   4389  O   LEU A 926      36.470  51.380  48.940  1.00  0.00           O
ATOM   4390  N   ILE A 927      34.340  50.630  49.060  1.00  0.00           N
ATOM   4391  HN  ILE A 927      33.390  50.810  49.320  1.00  0.00           H
ATOM   4392  CA  ILE A 927      34.580  49.350  48.330  1.00  0.00           C
ATOM   4393  HA  ILE A 927      35.500  48.970  48.770  1.00  0.00           H
ATOM   4394  CB  ILE A 927      33.490  48.330  48.410  1.00  0.00           C
ATOM   4395  HB  ILE A 927      32.540  48.900  48.340  1.00  0.00           H
ATOM   4396  CG2 ILE A 927      33.610  47.260  47.310  1.00  0.00           C
ATOM   4397 HG21 ILE A 927      33.110  47.560  46.360  1.00  0.00           H
ATOM   4398 HG22 ILE A 927      33.190  46.300  47.680  1.00  0.00           H
ATOM   4399 HG23 ILE A 927      34.650  47.030  46.990  1.00  0.00           H
ATOM   4400  CG1 ILE A 927      33.520  47.670  49.820  1.00  0.00           C
ATOM   4401 HG11 ILE A 927      33.860  48.250  50.690  1.00  0.00           H
ATOM   4402 HG12 ILE A 927      34.280  46.870  49.680  1.00  0.00           H
ATOM   4403  CD  ILE A 927      32.200  47.010  50.220  1.00  0.00           C
ATOM   4404  HD1 ILE A 927      32.330  46.520  51.200  1.00  0.00           H
ATOM   4405  HD2 ILE A 927      31.800  46.260  49.520  1.00  0.00           H
ATOM   4406  HD3 ILE A 927      31.380  47.780  50.210  1.00  0.00           H
ATOM   4407  C   ILE A 927      34.910  49.650  46.920  1.00  0.00           C
ATOM   4408  O   ILE A 927      35.870  49.140  46.390  1.00  0.00           O
ATOM   4409  N   PHE A 928      34.120  50.540  46.230  1.00  0.00           N
ATOM   4410  HN  PHE A 928      33.270  50.960  46.530  1.00  0.00           H
ATOM   4411  CA  PHE A 928      34.520  50.940  44.850  1.00  0.00           C
ATOM   4412  HA  PHE A 928      34.610  50.020  44.290  1.00  0.00           H
ATOM   4413  CB  PHE A 928      33.430  51.910  44.300  1.00  0.00           C
ATOM   4414  HB1 PHE A 928      33.510  52.730  45.040  1.00  0.00           H
ATOM   4415  HB2 PHE A 928      32.460  51.350  44.350  1.00  0.00           H
ATOM   4416  CG  PHE A 928      33.620  52.430  42.940  1.00  0.00           C
ATOM   4417  CD1 PHE A 928      34.290  53.620  42.650  1.00  0.00           C
ATOM   4418  HD1 PHE A 928      34.670  54.220  43.480  1.00  0.00           H
ATOM   4419  CE1 PHE A 928      34.460  54.000  41.300  1.00  0.00           C
ATOM   4420  HE1 PHE A 928      34.970  54.950  41.150  1.00  0.00           H
ATOM   4421  CZ  PHE A 928      33.980  53.140  40.290  1.00  0.00           C
ATOM   4422  HZ  PHE A 928      34.220  53.440  39.280  1.00  0.00           H
ATOM   4423  CD2 PHE A 928      33.100  51.580  41.920  1.00  0.00           C
ATOM   4424  HD2 PHE A 928      32.390  50.800  42.140  1.00  0.00           H
ATOM   4425  CE2 PHE A 928      33.250  52.000  40.550  1.00  0.00           C
ATOM   4426  HE2 PHE A 928      32.790  51.440  39.760  1.00  0.00           H
ATOM   4427  C   PHE A 928      35.900  51.530  44.810  1.00  0.00           C
ATOM   4428  O   PHE A 928      36.760  51.200  44.020  1.00  0.00           O
ATOM   4429  N   MET A 929      36.210  52.530  45.680  1.00  0.00           N
ATOM   4430  HN  MET A 929      35.580  52.680  46.440  1.00  0.00           H
ATOM   4431  CA  MET A 929      37.540  53.090  45.760  1.00  0.00           C
ATOM   4432  HA  MET A 929      37.800  53.490  44.790  1.00  0.00           H
ATOM   4433  CB  MET A 929      37.680  54.310  46.730  1.00  0.00           C
ATOM   4434  HB1 MET A 929      38.740  54.620  46.680  1.00  0.00           H
ATOM   4435  HB2 MET A 929      37.400  53.930  47.730  1.00  0.00           H
ATOM   4436  CG  MET A 929      36.770  55.480  46.390  1.00  0.00           C
ATOM   4437  HG1 MET A 929      35.740  55.060  46.380  1.00  0.00           H
ATOM   4438  HG2 MET A 929      37.000  55.930  45.400  1.00  0.00           H
ATOM   4439  SD  MET A 929      36.670  56.820  47.560  1.00  0.00           S
ATOM   4440  CE  MET A 929      38.280  57.660  47.270  1.00  0.00           C
ATOM   4441  HE1 MET A 929      39.100  56.940  47.480  1.00  0.00           H
ATOM   4442  HE2 MET A 929      38.500  58.580  47.850  1.00  0.00           H
ATOM   4443  HE3 MET A 929      38.380  58.080  46.250  1.00  0.00           H
ATOM   4444  C   MET A 929      38.670  52.150  45.950  1.00  0.00           C
ATOM   4445  O   MET A 929      39.680  52.150  45.280  1.00  0.00           O
ATOM   4446  N   ASP A 930      38.460  51.210  46.910  1.00  0.00           N
ATOM   4447  HN  ASP A 930      37.570  51.150  47.360  1.00  0.00           H
ATOM   4448  CA  ASP A 930      39.510  50.270  47.310  1.00  0.00           C
ATOM   4449  HA  ASP A 930      40.440  50.800  47.310  1.00  0.00           H
ATOM   4450  CB  ASP A 930      39.450  49.690  48.740  1.00  0.00           C
ATOM   4451  HB1 ASP A 930      40.110  48.820  48.950  1.00  0.00           H
ATOM   4452  HB2 ASP A 930      38.420  49.380  48.990  1.00  0.00           H
ATOM   4453  CG  ASP A 930      40.010  50.660  49.790  1.00  0.00           C
ATOM   4454  OD1 ASP A 930      39.710  50.600  50.990  1.00  0.00           O
ATOM   4455  OD2 ASP A 930      40.890  51.480  49.430  1.00  0.00           O
ATOM   4456  C   ASP A 930      39.660  49.080  46.270  1.00  0.00           C
ATOM   4457  O   ASP A 930      40.730  48.560  46.090  1.00  0.00           O
ATOM   4458  N   GLN A 931      38.560  48.630  45.630  1.00  0.00           N
ATOM   4459  HN  GLN A 931      37.680  49.010  45.850  1.00  0.00           H
ATOM   4460  CA  GLN A 931      38.550  47.360  44.930  1.00  0.00           C
ATOM   4461  HA  GLN A 931      39.370  46.730  45.220  1.00  0.00           H
ATOM   4462  CB  GLN A 931      37.130  46.670  45.100  1.00  0.00           C
ATOM   4463  HB1 GLN A 931      36.540  47.350  44.440  1.00  0.00           H
ATOM   4464  HB2 GLN A 931      36.910  46.750  46.180  1.00  0.00           H
ATOM   4465  CG  GLN A 931      37.020  45.250  44.530  1.00  0.00           C
ATOM   4466  HG1 GLN A 931      37.060  45.210  43.420  1.00  0.00           H
ATOM   4467  HG2 GLN A 931      36.110  44.720  44.890  1.00  0.00           H
ATOM   4468  CD  GLN A 931      38.190  44.420  45.070  1.00  0.00           C
ATOM   4469  OE1 GLN A 931      38.330  44.120  46.250  1.00  0.00           O
ATOM   4470  NE2 GLN A 931      39.000  43.900  44.120  1.00  0.00           N
ATOM   4471 HE21 GLN A 931      39.900  43.560  44.400  1.00  0.00           H
ATOM   4472 HE22 GLN A 931      38.710  43.900  43.160  1.00  0.00           H
ATOM   4473  C   GLN A 931      38.760  47.730  43.480  1.00  0.00           C
ATOM   4474  O   GLN A 931      39.620  47.190  42.800  1.00  0.00           O
ATOM   4475  N   GLN A 932      38.060  48.750  42.930  1.00  0.00           N
ATOM   4476  HN  GLN A 932      37.570  49.380  43.530  1.00  0.00           H
ATOM   4477  CA  GLN A 932      38.030  48.930  41.490  1.00  0.00           C
ATOM   4478  HA  GLN A 932      38.010  47.990  40.960  1.00  0.00           H
ATOM   4479  CB  GLN A 932      36.640  49.560  41.060  1.00  0.00           C
ATOM   4480  HB1 GLN A 932      36.590  49.470  39.950  1.00  0.00           H
ATOM   4481  HB2 GLN A 932      36.540  50.640  41.300  1.00  0.00           H
ATOM   4482  CG  GLN A 932      35.390  48.920  41.600  1.00  0.00           C
ATOM   4483  HG1 GLN A 932      34.460  49.480  41.370  1.00  0.00           H
ATOM   4484  HG2 GLN A 932      35.440  48.780  42.710  1.00  0.00           H
ATOM   4485  CD  GLN A 932      35.220  47.540  40.980  1.00  0.00           C
ATOM   4486  OE1 GLN A 932      35.870  46.530  41.280  1.00  0.00           O
ATOM   4487  NE2 GLN A 932      34.410  47.550  39.910  1.00  0.00           N
ATOM   4488 HE21 GLN A 932      34.290  46.700  39.420  1.00  0.00           H
ATOM   4489 HE22 GLN A 932      33.840  48.320  39.580  1.00  0.00           H
ATOM   4490  C   GLN A 932      39.130  49.820  40.940  1.00  0.00           C
ATOM   4491  O   GLN A 932      39.680  49.490  39.950  1.00  0.00           O
ATOM   4492  N   ILE A 933      39.490  50.930  41.580  1.00  0.00           N
ATOM   4493  HN  ILE A 933      39.210  51.170  42.510  1.00  0.00           H
ATOM   4494  CA  ILE A 933      40.620  51.730  41.120  1.00  0.00           C
ATOM   4495  HA  ILE A 933      40.350  51.920  40.090  1.00  0.00           H
ATOM   4496  CB  ILE A 933      40.750  53.100  41.890  1.00  0.00           C
ATOM   4497  HB  ILE A 933      41.130  52.770  42.870  1.00  0.00           H
ATOM   4498  CG2 ILE A 933      41.760  54.010  41.110  1.00  0.00           C
ATOM   4499 HG21 ILE A 933      41.790  53.720  40.030  1.00  0.00           H
ATOM   4500 HG22 ILE A 933      42.780  53.730  41.450  1.00  0.00           H
ATOM   4501 HG23 ILE A 933      41.490  55.090  41.090  1.00  0.00           H
ATOM   4502  CG1 ILE A 933      39.390  53.840  42.090  1.00  0.00           C
ATOM   4503 HG11 ILE A 933      38.640  53.180  42.590  1.00  0.00           H
ATOM   4504 HG12 ILE A 933      39.060  54.060  41.050  1.00  0.00           H
ATOM   4505  CD  ILE A 933      39.580  55.100  42.920  1.00  0.00           C
ATOM   4506  HD1 ILE A 933      39.950  54.900  43.960  1.00  0.00           H
ATOM   4507  HD2 ILE A 933      38.570  55.550  43.000  1.00  0.00           H
ATOM   4508  HD3 ILE A 933      40.300  55.830  42.500  1.00  0.00           H
ATOM   4509  C   ILE A 933      41.920  50.920  41.200  1.00  0.00           C
ATOM   4510  O   ILE A 933      42.660  50.790  40.210  1.00  0.00           O
ATOM   4511  N   THR A 934      42.080  50.090  42.270  1.00  0.00           N
ATOM   4512  HN  THR A 934      41.460  50.100  43.060  1.00  0.00           H
ATOM   4513  CA  THR A 934      43.080  49.120  42.330  1.00  0.00           C
ATOM   4514  HA  THR A 934      44.030  49.660  42.330  1.00  0.00           H
ATOM   4515  CB  THR A 934      43.120  48.340  43.690  1.00  0.00           C
ATOM   4516  HB  THR A 934      42.150  47.840  43.840  1.00  0.00           H
ATOM   4517  OG1 THR A 934      43.250  49.110  44.850  1.00  0.00           O
ATOM   4518  HG1 THR A 934      42.400  49.150  45.300  1.00  0.00           H
ATOM   4519  CG2 THR A 934      44.290  47.310  43.750  1.00  0.00           C
ATOM   4520 HG21 THR A 934      43.970  46.370  43.240  1.00  0.00           H
ATOM   4521 HG22 THR A 934      44.400  46.990  44.820  1.00  0.00           H
ATOM   4522 HG23 THR A 934      45.240  47.650  43.310  1.00  0.00           H
ATOM   4523  C   THR A 934      43.160  48.110  41.230  1.00  0.00           C
ATOM   4524  O   THR A 934      44.200  47.830  40.620  1.00  0.00           O
ATOM   4525  N   ALA A 935      42.010  47.460  40.900  1.00  0.00           N
ATOM   4526  HN  ALA A 935      41.180  47.630  41.420  1.00  0.00           H
ATOM   4527  CA  ALA A 935      41.920  46.580  39.760  1.00  0.00           C
ATOM   4528  HA  ALA A 935      42.740  45.920  39.980  1.00  0.00           H
ATOM   4529  CB  ALA A 935      40.500  45.850  39.870  1.00  0.00           C
ATOM   4530  HB1 ALA A 935      40.350  44.980  39.220  1.00  0.00           H
ATOM   4531  HB2 ALA A 935      39.660  46.580  39.870  1.00  0.00           H
ATOM   4532  HB3 ALA A 935      40.440  45.390  40.880  1.00  0.00           H
ATOM   4533  C   ALA A 935      42.160  47.230  38.380  1.00  0.00           C
ATOM   4534  O   ALA A 935      42.750  46.770  37.370  1.00  0.00           O
ATOM   4535  N   VAL A 936      41.710  48.460  38.280  1.00  0.00           N
ATOM   4536  HN  VAL A 936      41.210  48.930  39.010  1.00  0.00           H
ATOM   4537  CA  VAL A 936      42.000  49.410  37.140  1.00  0.00           C
ATOM   4538  HA  VAL A 936      41.600  48.970  36.240  1.00  0.00           H
ATOM   4539  CB  VAL A 936      41.120  50.660  37.300  1.00  0.00           C
ATOM   4540  HB  VAL A 936      41.140  50.870  38.390  1.00  0.00           H
ATOM   4541  CG1 VAL A 936      41.610  51.940  36.590  1.00  0.00           C
ATOM   4542 HG11 VAL A 936      41.650  51.770  35.490  1.00  0.00           H
ATOM   4543 HG12 VAL A 936      42.570  52.250  37.050  1.00  0.00           H
ATOM   4544 HG13 VAL A 936      40.950  52.820  36.690  1.00  0.00           H
ATOM   4545  CG2 VAL A 936      39.740  50.330  36.710  1.00  0.00           C
ATOM   4546 HG21 VAL A 936      39.840  50.150  35.620  1.00  0.00           H
ATOM   4547 HG22 VAL A 936      39.020  51.180  36.850  1.00  0.00           H
ATOM   4548 HG23 VAL A 936      39.310  49.410  37.150  1.00  0.00           H
ATOM   4549  C   VAL A 936      43.490  49.660  36.930  1.00  0.00           C
ATOM   4550  O   VAL A 936      43.970  49.450  35.780  1.00  0.00           O
ATOM   4551  N   ILE A 937      44.310  49.920  38.010  1.00  0.00           N
ATOM   4552  HN  ILE A 937      43.750  50.160  38.810  1.00  0.00           H
ATOM   4553  CA  ILE A 937      45.810  49.950  38.140  1.00  0.00           C
ATOM   4554  HA  ILE A 937      46.180  50.630  37.370  1.00  0.00           H
ATOM   4555  CB  ILE A 937      46.140  50.400  39.570  1.00  0.00           C
ATOM   4556  HB  ILE A 937      45.530  49.840  40.310  1.00  0.00           H
ATOM   4557  CG2 ILE A 937      47.590  50.040  40.010  1.00  0.00           C
ATOM   4558 HG21 ILE A 937      48.330  50.360  39.250  1.00  0.00           H
ATOM   4559 HG22 ILE A 937      47.720  48.950  40.220  1.00  0.00           H
ATOM   4560 HG23 ILE A 937      47.930  50.350  41.010  1.00  0.00           H
ATOM   4561  CG1 ILE A 937      45.970  51.890  39.840  1.00  0.00           C
ATOM   4562 HG11 ILE A 937      45.150  52.260  39.170  1.00  0.00           H
ATOM   4563 HG12 ILE A 937      46.860  52.460  39.520  1.00  0.00           H
ATOM   4564  CD  ILE A 937      45.630  52.160  41.310  1.00  0.00           C
ATOM   4565  HD1 ILE A 937      46.330  51.550  41.930  1.00  0.00           H
ATOM   4566  HD2 ILE A 937      44.540  52.060  41.470  1.00  0.00           H
ATOM   4567  HD3 ILE A 937      45.900  53.200  41.590  1.00  0.00           H
ATOM   4568  C   ILE A 937      46.530  48.680  37.660  1.00  0.00           C
ATOM   4569  O   ILE A 937      47.430  48.760  36.850  1.00  0.00           O
ATOM   4570  N   ILE A 938      46.120  47.540  38.050  1.00  0.00           N
ATOM   4571  HN  ILE A 938      45.500  47.400  38.830  1.00  0.00           H
ATOM   4572  CA  ILE A 938      46.560  46.220  37.590  1.00  0.00           C
ATOM   4573  HA  ILE A 938      47.610  46.170  37.800  1.00  0.00           H
ATOM   4574  CB  ILE A 938      45.890  45.090  38.340  1.00  0.00           C
ATOM   4575  HB  ILE A 938      44.780  45.120  38.230  1.00  0.00           H
ATOM   4576  CG2 ILE A 938      46.280  43.770  37.670  1.00  0.00           C
ATOM   4577 HG21 ILE A 938      47.380  43.680  37.750  1.00  0.00           H
ATOM   4578 HG22 ILE A 938      45.690  43.620  36.730  1.00  0.00           H
ATOM   4579 HG23 ILE A 938      45.870  42.920  38.260  1.00  0.00           H
ATOM   4580  CG1 ILE A 938      46.260  45.090  39.850  1.00  0.00           C
ATOM   4581 HG11 ILE A 938      45.800  44.150  40.210  1.00  0.00           H
ATOM   4582 HG12 ILE A 938      45.710  45.960  40.260  1.00  0.00           H
ATOM   4583  CD  ILE A 938      47.710  45.100  40.250  1.00  0.00           C
ATOM   4584  HD1 ILE A 938      47.900  45.180  41.350  1.00  0.00           H
ATOM   4585  HD2 ILE A 938      48.150  46.040  39.870  1.00  0.00           H
ATOM   4586  HD3 ILE A 938      48.240  44.210  39.850  1.00  0.00           H
ATOM   4587  C   ILE A 938      46.320  46.060  36.090  1.00  0.00           C
ATOM   4588  O   ILE A 938      47.220  45.530  35.490  1.00  0.00           O
ATOM   4589  N   ASN A 939      45.210  46.540  35.530  1.00  0.00           N
ATOM   4590  HN  ASN A 939      44.470  46.790  36.150  1.00  0.00           H
ATOM   4591  CA  ASN A 939      44.940  46.420  34.030  1.00  0.00           C
ATOM   4592  HA  ASN A 939      45.270  45.430  33.750  1.00  0.00           H
ATOM   4593  CB  ASN A 939      43.380  46.420  33.820  1.00  0.00           C
ATOM   4594  HB1 ASN A 939      43.080  47.480  33.930  1.00  0.00           H
ATOM   4595  HB2 ASN A 939      42.840  45.880  34.630  1.00  0.00           H
ATOM   4596  CG  ASN A 939      42.960  45.950  32.400  1.00  0.00           C
ATOM   4597  OD1 ASN A 939      43.810  45.620  31.570  1.00  0.00           O
ATOM   4598  ND2 ASN A 939      41.630  45.920  32.250  1.00  0.00           N
ATOM   4599 HD21 ASN A 939      41.020  46.140  33.000  1.00  0.00           H
ATOM   4600 HD22 ASN A 939      41.350  45.630  31.320  1.00  0.00           H
ATOM   4601  C   ASN A 939      45.690  47.460  33.210  1.00  0.00           C
ATOM   4602  O   ASN A 939      45.450  48.660  33.300  1.00  0.00           O
ATOM   4603  N   ARG A 940      46.630  46.960  32.410  1.00  0.00           N
ATOM   4604  HN  ARG A 940      46.790  45.970  32.400  1.00  0.00           H
ATOM   4605  CA  ARG A 940      47.760  47.690  31.770  1.00  0.00           C
ATOM   4606  HA  ARG A 940      47.430  48.720  31.650  1.00  0.00           H
ATOM   4607  CB  ARG A 940      49.050  47.610  32.600  1.00  0.00           C
ATOM   4608  HB1 ARG A 940      49.870  48.090  32.020  1.00  0.00           H
ATOM   4609  HB2 ARG A 940      49.230  46.520  32.660  1.00  0.00           H
ATOM   4610  CG  ARG A 940      49.170  48.340  33.980  1.00  0.00           C
ATOM   4611  HG1 ARG A 940      50.180  48.070  34.360  1.00  0.00           H
ATOM   4612  HG2 ARG A 940      48.600  47.830  34.790  1.00  0.00           H
ATOM   4613  CD  ARG A 940      49.060  49.870  34.010  1.00  0.00           C
ATOM   4614  HD1 ARG A 940      49.360  50.320  33.040  1.00  0.00           H
ATOM   4615  HD2 ARG A 940      49.620  50.220  34.900  1.00  0.00           H
ATOM   4616  NE  ARG A 940      47.600  50.260  34.070  1.00  0.00           N
ATOM   4617  HE  ARG A 940      46.860  49.610  33.910  1.00  0.00           H
ATOM   4618  CZ  ARG A 940      47.080  51.400  34.520  1.00  0.00           C
ATOM   4619  NH1 ARG A 940      47.920  52.390  34.770  1.00  0.00           N
ATOM   4620 HH11 ARG A 940      48.900  52.190  34.890  1.00  0.00           H
ATOM   4621 HH12 ARG A 940      47.400  53.150  35.170  1.00  0.00           H
ATOM   4622  NH2 ARG A 940      45.750  51.450  34.730  1.00  0.00           N
ATOM   4623 HH21 ARG A 940      45.210  50.610  34.700  1.00  0.00           H
ATOM   4624 HH22 ARG A 940      45.330  52.270  35.130  1.00  0.00           H
ATOM   4625  C   ARG A 940      47.960  47.000  30.430  1.00  0.00           C
ATOM   4626  O   ARG A 940      47.720  45.810  30.240  1.00  0.00           O
ATOM   4627  N   LYS A 941      48.480  47.720  29.470  1.00  0.00           N
ATOM   4628  HN  LYS A 941      48.590  48.680  29.730  1.00  0.00           H
ATOM   4629  CA  LYS A 941      48.820  47.130  28.200  1.00  0.00           C
ATOM   4630  HA  LYS A 941      47.870  46.760  27.850  1.00  0.00           H
ATOM   4631  CB  LYS A 941      49.330  48.290  27.260  1.00  0.00           C
ATOM   4632  HB1 LYS A 941      49.880  47.940  26.360  1.00  0.00           H
ATOM   4633  HB2 LYS A 941      50.040  48.960  27.770  1.00  0.00           H
ATOM   4634  CG  LYS A 941      48.300  49.400  26.850  1.00  0.00           C
ATOM   4635  HG1 LYS A 941      48.180  50.170  27.640  1.00  0.00           H
ATOM   4636  HG2 LYS A 941      47.340  48.890  26.630  1.00  0.00           H
ATOM   4637  CD  LYS A 941      48.730  50.160  25.640  1.00  0.00           C
ATOM   4638  HD1 LYS A 941      47.980  50.970  25.430  1.00  0.00           H
ATOM   4639  HD2 LYS A 941      48.860  49.470  24.780  1.00  0.00           H
ATOM   4640  CE  LYS A 941      50.080  50.910  25.850  1.00  0.00           C
ATOM   4641  HE1 LYS A 941      50.930  50.200  25.870  1.00  0.00           H
ATOM   4642  HE2 LYS A 941      50.100  51.500  26.790  1.00  0.00           H
ATOM   4643  NZ  LYS A 941      50.560  51.670  24.690  1.00  0.00           N
ATOM   4644  HZ1 LYS A 941      49.840  52.410  24.580  1.00  0.00           H
ATOM   4645  HZ2 LYS A 941      50.570  51.140  23.800  1.00  0.00           H
ATOM   4646  HZ3 LYS A 941      51.470  52.150  24.920  1.00  0.00           H
ATOM   4647  C   LYS A 941      49.780  45.990  28.170  1.00  0.00           C
ATOM   4648  O   LYS A 941      49.450  44.970  27.590  1.00  0.00           O
ATOM   4649  N   GLU A 942      50.870  46.030  28.960  1.00  0.00           N
ATOM   4650  HN  GLU A 942      51.030  46.860  29.490  1.00  0.00           H
ATOM   4651  CA  GLU A 942      51.850  44.960  29.050  1.00  0.00           C
ATOM   4652  HA  GLU A 942      52.080  44.600  28.060  1.00  0.00           H
ATOM   4653  CB  GLU A 942      53.320  45.420  29.390  1.00  0.00           C
ATOM   4654  HB1 GLU A 942      53.840  44.450  29.270  1.00  0.00           H
ATOM   4655  HB2 GLU A 942      53.370  45.700  30.460  1.00  0.00           H
ATOM   4656  CG  GLU A 942      54.000  46.360  28.340  1.00  0.00           C
ATOM   4657  HG1 GLU A 942      53.380  47.260  28.160  1.00  0.00           H
ATOM   4658  HG2 GLU A 942      54.050  45.780  27.400  1.00  0.00           H
ATOM   4659  CD  GLU A 942      55.340  46.820  28.900  1.00  0.00           C
ATOM   4660  OE1 GLU A 942      55.490  48.010  29.280  1.00  0.00           O
ATOM   4661  OE2 GLU A 942      56.330  46.070  28.850  1.00  0.00           O
ATOM   4662  C   GLU A 942      51.400  43.720  29.850  1.00  0.00           C
ATOM   4663  O   GLU A 942      51.980  42.670  29.770  1.00  0.00           O
ATOM   4664  N   HSD A 943      50.410  43.850  30.810  1.00  0.00           N
ATOM   4665  HN  HSD A 943      49.950  44.720  30.940  1.00  0.00           H
ATOM   4666  CA  HSD A 943      49.850  42.710  31.560  1.00  0.00           C
ATOM   4667  HA  HSD A 943      50.680  42.070  31.850  1.00  0.00           H
ATOM   4668  CB  HSD A 943      49.170  43.200  32.840  1.00  0.00           C
ATOM   4669  HB1 HSD A 943      48.780  42.330  33.400  1.00  0.00           H
ATOM   4670  HB2 HSD A 943      48.310  43.880  32.630  1.00  0.00           H
ATOM   4671  ND1 HSD A 943      49.760  44.600  34.870  1.00  0.00           N
ATOM   4672  HD1 HSD A 943      48.930  45.140  35.050  1.00  0.00           H
ATOM   4673  CG  HSD A 943      50.080  43.910  33.790  1.00  0.00           C
ATOM   4674  CE1 HSD A 943      50.910  44.900  35.540  1.00  0.00           C
ATOM   4675  HE1 HSD A 943      50.810  45.530  36.420  1.00  0.00           H
ATOM   4676  NE2 HSD A 943      51.960  44.640  34.810  1.00  0.00           N
ATOM   4677  CD2 HSD A 943      51.460  43.910  33.750  1.00  0.00           C
ATOM   4678  HD2 HSD A 943      52.210  43.400  33.150  1.00  0.00           H
ATOM   4679  C   HSD A 943      48.940  41.810  30.700  1.00  0.00           C
ATOM   4680  O   HSD A 943      48.920  40.610  30.880  1.00  0.00           O
ATOM   4681  N   LYS A 944      48.400  42.350  29.560  1.00  0.00           N
ATOM   4682  HN  LYS A 944      48.610  43.280  29.270  1.00  0.00           H
ATOM   4683  CA  LYS A 944      47.490  41.640  28.730  1.00  0.00           C
ATOM   4684  HA  LYS A 944      46.900  42.460  28.350  1.00  0.00           H
ATOM   4685  CB  LYS A 944      48.060  40.880  27.530  1.00  0.00           C
ATOM   4686  HB1 LYS A 944      47.300  40.300  26.960  1.00  0.00           H
ATOM   4687  HB2 LYS A 944      48.830  40.230  27.980  1.00  0.00           H
ATOM   4688  CG  LYS A 944      48.630  41.740  26.360  1.00  0.00           C
ATOM   4689  HG1 LYS A 944      49.080  40.950  25.730  1.00  0.00           H
ATOM   4690  HG2 LYS A 944      49.460  42.370  26.760  1.00  0.00           H
ATOM   4691  CD  LYS A 944      47.590  42.570  25.470  1.00  0.00           C
ATOM   4692  HD1 LYS A 944      47.040  43.220  26.180  1.00  0.00           H
ATOM   4693  HD2 LYS A 944      46.750  41.990  25.020  1.00  0.00           H
ATOM   4694  CE  LYS A 944      48.210  43.460  24.400  1.00  0.00           C
ATOM   4695  HE1 LYS A 944      47.460  43.830  23.680  1.00  0.00           H
ATOM   4696  HE2 LYS A 944      48.870  42.810  23.780  1.00  0.00           H
ATOM   4697  NZ  LYS A 944      48.860  44.660  24.940  1.00  0.00           N
ATOM   4698  HZ1 LYS A 944      48.160  45.230  25.440  1.00  0.00           H
ATOM   4699  HZ2 LYS A 944      49.170  45.180  24.090  1.00  0.00           H
ATOM   4700  HZ3 LYS A 944      49.630  44.470  25.620  1.00  0.00           H
ATOM   4701  C   LYS A 944      46.310  40.810  29.410  1.00  0.00           C
ATOM   4702  O   LYS A 944      46.220  39.570  29.130  1.00  0.00           O
ATOM   4703  N   LEU A 945      45.400  41.370  30.270  1.00  0.00           N
ATOM   4704  HN  LEU A 945      45.420  42.290  30.650  1.00  0.00           H
ATOM   4705  CA  LEU A 945      44.270  40.640  30.840  1.00  0.00           C
ATOM   4706  HA  LEU A 945      44.590  39.680  31.220  1.00  0.00           H
ATOM   4707  CB  LEU A 945      43.590  41.390  31.990  1.00  0.00           C
ATOM   4708  HB1 LEU A 945      42.720  40.880  32.450  1.00  0.00           H
ATOM   4709  HB2 LEU A 945      43.140  42.350  31.650  1.00  0.00           H
ATOM   4710  CG  LEU A 945      44.490  41.790  33.180  1.00  0.00           C
ATOM   4711  HG  LEU A 945      45.350  42.410  32.840  1.00  0.00           H
ATOM   4712  CD1 LEU A 945      43.630  42.440  34.190  1.00  0.00           C
ATOM   4713 HD11 LEU A 945      44.010  42.370  35.230  1.00  0.00           H
ATOM   4714 HD12 LEU A 945      42.640  41.940  34.300  1.00  0.00           H
ATOM   4715 HD13 LEU A 945      43.310  43.470  33.910  1.00  0.00           H
ATOM   4716  CD2 LEU A 945      45.310  40.620  33.800  1.00  0.00           C
ATOM   4717 HD21 LEU A 945      45.990  40.020  33.140  1.00  0.00           H
ATOM   4718 HD22 LEU A 945      44.530  39.920  34.190  1.00  0.00           H
ATOM   4719 HD23 LEU A 945      45.900  40.870  34.700  1.00  0.00           H
ATOM   4720  C   LEU A 945      43.300  40.160  29.700  1.00  0.00           C
ATOM   4721  O   LEU A 945      42.670  40.910  28.930  1.00  0.00           O
ATOM   4722  N   LYS A 946      43.200  38.880  29.450  1.00  0.00           N
ATOM   4723  HN  LYS A 946      43.810  38.280  29.960  1.00  0.00           H
ATOM   4724  CA  LYS A 946      42.340  38.250  28.450  1.00  0.00           C
ATOM   4725  HA  LYS A 946      42.450  38.790  27.530  1.00  0.00           H
ATOM   4726  CB  LYS A 946      42.670  36.760  28.130  1.00  0.00           C
ATOM   4727  HB1 LYS A 946      43.720  36.850  27.760  1.00  0.00           H
ATOM   4728  HB2 LYS A 946      42.060  36.400  27.270  1.00  0.00           H
ATOM   4729  CG  LYS A 946      42.780  35.750  29.280  1.00  0.00           C
ATOM   4730  HG1 LYS A 946      41.780  35.550  29.740  1.00  0.00           H
ATOM   4731  HG2 LYS A 946      43.330  36.250  30.110  1.00  0.00           H
ATOM   4732  CD  LYS A 946      43.510  34.430  28.870  1.00  0.00           C
ATOM   4733  HD1 LYS A 946      44.580  34.570  28.580  1.00  0.00           H
ATOM   4734  HD2 LYS A 946      42.920  33.920  28.080  1.00  0.00           H
ATOM   4735  CE  LYS A 946      43.660  33.360  30.030  1.00  0.00           C
ATOM   4736  HE1 LYS A 946      44.350  32.550  29.710  1.00  0.00           H
ATOM   4737  HE2 LYS A 946      42.720  32.820  30.240  1.00  0.00           H
ATOM   4738  NZ  LYS A 946      44.200  33.990  31.240  1.00  0.00           N
ATOM   4739  HZ1 LYS A 946      43.510  34.670  31.620  1.00  0.00           H
ATOM   4740  HZ2 LYS A 946      45.100  34.500  31.110  1.00  0.00           H
ATOM   4741  HZ3 LYS A 946      44.320  33.380  32.080  1.00  0.00           H
ATOM   4742  C   LYS A 946      40.810  38.350  28.790  1.00  0.00           C
ATOM   4743  O   LYS A 946      40.370  37.770  29.770  1.00  0.00           O
ATOM   4744  N   LYS A 947      39.930  38.940  27.990  1.00  0.00           N
ATOM   4745  HN  LYS A 947      40.200  39.390  27.140  1.00  0.00           H
ATOM   4746  CA  LYS A 947      38.490  39.240  28.250  1.00  0.00           C
ATOM   4747  HA  LYS A 947      38.130  39.610  27.300  1.00  0.00           H
ATOM   4748  CB  LYS A 947      37.610  37.920  28.320  1.00  0.00           C
ATOM   4749  HB1 LYS A 947      36.620  38.380  28.490  1.00  0.00           H
ATOM   4750  HB2 LYS A 947      37.800  37.260  29.200  1.00  0.00           H
ATOM   4751  CG  LYS A 947      37.630  37.150  27.050  1.00  0.00           C
ATOM   4752  HG1 LYS A 947      38.690  36.960  26.790  1.00  0.00           H
ATOM   4753  HG2 LYS A 947      37.270  37.850  26.260  1.00  0.00           H
ATOM   4754  CD  LYS A 947      36.830  35.860  27.080  1.00  0.00           C
ATOM   4755  HD1 LYS A 947      35.790  36.230  27.300  1.00  0.00           H
ATOM   4756  HD2 LYS A 947      37.210  35.180  27.880  1.00  0.00           H
ATOM   4757  CE  LYS A 947      36.700  35.200  25.710  1.00  0.00           C
ATOM   4758  HE1 LYS A 947      37.710  35.010  25.300  1.00  0.00           H
ATOM   4759  HE2 LYS A 947      36.210  35.940  25.040  1.00  0.00           H
ATOM   4760  NZ  LYS A 947      36.010  33.950  25.740  1.00  0.00           N
ATOM   4761  HZ1 LYS A 947      35.000  34.170  25.890  1.00  0.00           H
ATOM   4762  HZ2 LYS A 947      36.350  33.250  26.430  1.00  0.00           H
ATOM   4763  HZ3 LYS A 947      36.200  33.460  24.850  1.00  0.00           H
ATOM   4764  C   LYS A 947      38.170  40.260  29.320  1.00  0.00           C
ATOM   4765  O   LYS A 947      36.970  40.600  29.600  1.00  0.00           O
ATOM   4766  N   GLY A 948      39.250  40.830  29.900  1.00  0.00           N
ATOM   4767  HN  GLY A 948      40.090  40.660  29.390  1.00  0.00           H
ATOM   4768  CA  GLY A 948      39.330  41.970  30.820  1.00  0.00           C
ATOM   4769  HA1 GLY A 948      38.420  42.520  30.670  1.00  0.00           H
ATOM   4770  HA2 GLY A 948      40.150  42.630  30.580  1.00  0.00           H
ATOM   4771  C   GLY A 948      39.520  41.580  32.250  1.00  0.00           C
ATOM   4772  O   GLY A 948      39.850  40.460  32.580  1.00  0.00           O
ATOM   4773  N   ALA A 949      39.330  42.510  33.210  1.00  0.00           N
ATOM   4774  HN  ALA A 949      39.200  43.450  32.890  1.00  0.00           H
ATOM   4775  CA  ALA A 949      39.470  42.270  34.650  1.00  0.00           C
ATOM   4776  HA  ALA A 949      40.270  41.570  34.810  1.00  0.00           H
ATOM   4777  CB  ALA A 949      39.770  43.670  35.240  1.00  0.00           C
ATOM   4778  HB1 ALA A 949      40.630  44.160  34.740  1.00  0.00           H
ATOM   4779  HB2 ALA A 949      39.840  43.660  36.350  1.00  0.00           H
ATOM   4780  HB3 ALA A 949      38.910  44.340  35.080  1.00  0.00           H
ATOM   4781  C   ALA A 949      38.170  41.840  35.340  1.00  0.00           C
ATOM   4782  O   ALA A 949      38.080  41.480  36.540  1.00  0.00           O
ATOM   4783  N   GLY A 950      37.040  41.970  34.650  1.00  0.00           N
ATOM   4784  HN  GLY A 950      37.030  42.110  33.660  1.00  0.00           H
ATOM   4785  CA  GLY A 950      35.800  41.690  35.240  1.00  0.00           C
ATOM   4786  HA1 GLY A 950      35.850  40.670  35.630  1.00  0.00           H
ATOM   4787  HA2 GLY A 950      35.000  41.820  34.530  1.00  0.00           H
ATOM   4788  C   GLY A 950      35.390  42.620  36.400  1.00  0.00           C
ATOM   4789  O   GLY A 950      35.210  42.120  37.510  1.00  0.00           O
ATOM   4790  N   TYR A 951      35.350  43.940  36.260  1.00  0.00           N
ATOM   4791  HN  TYR A 951      35.350  44.290  35.330  1.00  0.00           H
ATOM   4792  CA  TYR A 951      35.240  44.900  37.320  1.00  0.00           C
ATOM   4793  HA  TYR A 951      35.980  44.620  38.060  1.00  0.00           H
ATOM   4794  CB  TYR A 951      35.350  46.350  36.740  1.00  0.00           C
ATOM   4795  HB1 TYR A 951      35.200  47.090  37.560  1.00  0.00           H
ATOM   4796  HB2 TYR A 951      34.540  46.410  35.990  1.00  0.00           H
ATOM   4797  CG  TYR A 951      36.660  46.690  36.080  1.00  0.00           C
ATOM   4798  CD1 TYR A 951      36.680  47.220  34.860  1.00  0.00           C
ATOM   4799  HD1 TYR A 951      35.730  47.340  34.370  1.00  0.00           H
ATOM   4800  CE1 TYR A 951      37.860  47.560  34.180  1.00  0.00           C
ATOM   4801  HE1 TYR A 951      37.810  47.920  33.170  1.00  0.00           H
ATOM   4802  CZ  TYR A 951      39.150  47.420  34.780  1.00  0.00           C
ATOM   4803  OH  TYR A 951      40.350  47.750  34.090  1.00  0.00           O
ATOM   4804  HH  TYR A 951      40.260  48.540  33.560  1.00  0.00           H
ATOM   4805  CD2 TYR A 951      37.960  46.550  36.690  1.00  0.00           C
ATOM   4806  HD2 TYR A 951      37.980  46.070  37.660  1.00  0.00           H
ATOM   4807  CE2 TYR A 951      39.190  46.900  36.060  1.00  0.00           C
ATOM   4808  HE2 TYR A 951      40.150  46.690  36.520  1.00  0.00           H
ATOM   4809  C   TYR A 951      33.890  44.780  37.990  1.00  0.00           C
ATOM   4810  O   TYR A 951      33.800  44.890  39.250  1.00  0.00           O
ATOM   4811  N   HSD A 952      32.750  44.600  37.210  1.00  0.00           N
ATOM   4812  HN  HSD A 952      32.680  44.620  36.210  1.00  0.00           H
ATOM   4813  CA  HSD A 952      31.520  44.300  37.750  1.00  0.00           C
ATOM   4814  HA  HSD A 952      31.220  45.160  38.350  1.00  0.00           H
ATOM   4815  CB  HSD A 952      30.460  44.010  36.690  1.00  0.00           C
ATOM   4816  HB1 HSD A 952      29.650  43.420  37.180  1.00  0.00           H
ATOM   4817  HB2 HSD A 952      30.730  43.470  35.750  1.00  0.00           H
ATOM   4818  ND1 HSD A 952      29.790  45.630  34.870  1.00  0.00           N
ATOM   4819  HD1 HSD A 952      29.790  45.010  34.090  1.00  0.00           H
ATOM   4820  CG  HSD A 952      29.910  45.340  36.230  1.00  0.00           C
ATOM   4821  CE1 HSD A 952      29.240  46.860  34.880  1.00  0.00           C
ATOM   4822  HE1 HSD A 952      28.960  47.430  33.990  1.00  0.00           H
ATOM   4823  NE2 HSD A 952      29.070  47.350  36.090  1.00  0.00           N
ATOM   4824  CD2 HSD A 952      29.430  46.370  36.950  1.00  0.00           C
ATOM   4825  HD2 HSD A 952      29.290  46.530  38.010  1.00  0.00           H
ATOM   4826  C   HSD A 952      31.590  43.110  38.720  1.00  0.00           C
ATOM   4827  O   HSD A 952      31.070  43.150  39.800  1.00  0.00           O
ATOM   4828  N   LEU A 953      32.200  42.010  38.300  1.00  0.00           N
ATOM   4829  HN  LEU A 953      32.700  41.930  37.450  1.00  0.00           H
ATOM   4830  CA  LEU A 953      32.490  40.760  39.020  1.00  0.00           C
ATOM   4831  HA  LEU A 953      31.510  40.420  39.330  1.00  0.00           H
ATOM   4832  CB  LEU A 953      33.070  39.680  38.000  1.00  0.00           C
ATOM   4833  HB1 LEU A 953      34.050  39.940  37.550  1.00  0.00           H
ATOM   4834  HB2 LEU A 953      32.340  39.620  37.170  1.00  0.00           H
ATOM   4835  CG  LEU A 953      33.170  38.250  38.520  1.00  0.00           C
ATOM   4836  HG  LEU A 953      34.000  38.200  39.250  1.00  0.00           H
ATOM   4837  CD1 LEU A 953      31.830  37.850  39.270  1.00  0.00           C
ATOM   4838 HD11 LEU A 953      31.870  36.750  39.410  1.00  0.00           H
ATOM   4839 HD12 LEU A 953      30.950  38.050  38.610  1.00  0.00           H
ATOM   4840 HD13 LEU A 953      31.670  38.330  40.260  1.00  0.00           H
ATOM   4841  CD2 LEU A 953      33.520  37.170  37.510  1.00  0.00           C
ATOM   4842 HD21 LEU A 953      32.730  37.140  36.730  1.00  0.00           H
ATOM   4843 HD22 LEU A 953      33.660  36.220  38.070  1.00  0.00           H
ATOM   4844 HD23 LEU A 953      34.470  37.400  36.980  1.00  0.00           H
ATOM   4845  C   LEU A 953      33.350  40.910  40.270  1.00  0.00           C
ATOM   4846  O   LEU A 953      33.000  40.270  41.260  1.00  0.00           O
ATOM   4847  N   ASP A 954      34.430  41.740  40.200  1.00  0.00           N
ATOM   4848  HN  ASP A 954      34.680  42.260  39.380  1.00  0.00           H
ATOM   4849  CA  ASP A 954      35.320  42.020  41.400  1.00  0.00           C
ATOM   4850  HA  ASP A 954      35.570  41.040  41.780  1.00  0.00           H
ATOM   4851  CB  ASP A 954      36.660  42.730  41.010  1.00  0.00           C
ATOM   4852  HB1 ASP A 954      37.390  42.730  41.850  1.00  0.00           H
ATOM   4853  HB2 ASP A 954      36.330  43.750  40.700  1.00  0.00           H
ATOM   4854  CG  ASP A 954      37.290  42.000  39.870  1.00  0.00           C
ATOM   4855  OD1 ASP A 954      37.430  40.790  39.830  1.00  0.00           O
ATOM   4856  OD2 ASP A 954      37.780  42.790  38.870  1.00  0.00           O
ATOM   4857  HD2 ASP A 954      37.990  42.200  38.150  1.00  0.00           H
ATOM   4858  C   ASP A 954      34.490  42.730  42.540  1.00  0.00           C
ATOM   4859  O   ASP A 954      34.650  42.310  43.660  1.00  0.00           O
ATOM   4860  N   LEU A 955      33.660  43.740  42.230  1.00  0.00           N
ATOM   4861  HN  LEU A 955      33.590  44.160  41.320  1.00  0.00           H
ATOM   4862  CA  LEU A 955      32.780  44.390  43.170  1.00  0.00           C
ATOM   4863  HA  LEU A 955      33.360  44.700  44.030  1.00  0.00           H
ATOM   4864  CB  LEU A 955      32.110  45.620  42.540  1.00  0.00           C
ATOM   4865  HB1 LEU A 955      31.210  45.390  41.910  1.00  0.00           H
ATOM   4866  HB2 LEU A 955      32.850  46.180  41.930  1.00  0.00           H
ATOM   4867  CG  LEU A 955      31.640  46.590  43.600  1.00  0.00           C
ATOM   4868  HG  LEU A 955      32.180  46.450  44.570  1.00  0.00           H
ATOM   4869  CD1 LEU A 955      31.930  47.980  43.130  1.00  0.00           C
ATOM   4870 HD11 LEU A 955      31.510  48.130  42.110  1.00  0.00           H
ATOM   4871 HD12 LEU A 955      32.980  48.200  42.860  1.00  0.00           H
ATOM   4872 HD13 LEU A 955      31.560  48.700  43.900  1.00  0.00           H
ATOM   4873  CD2 LEU A 955      30.160  46.340  43.770  1.00  0.00           C
ATOM   4874 HD21 LEU A 955      29.580  46.490  42.840  1.00  0.00           H
ATOM   4875 HD22 LEU A 955      29.620  46.950  44.530  1.00  0.00           H
ATOM   4876 HD23 LEU A 955      30.000  45.280  44.030  1.00  0.00           H
ATOM   4877  C   LEU A 955      31.750  43.380  43.660  1.00  0.00           C
ATOM   4878  O   LEU A 955      31.330  43.370  44.830  1.00  0.00           O
ATOM   4879  N   LEU A 956      31.200  42.560  42.750  1.00  0.00           N
ATOM   4880  HN  LEU A 956      31.580  42.770  41.840  1.00  0.00           H
ATOM   4881  CA  LEU A 956      30.110  41.700  42.910  1.00  0.00           C
ATOM   4882  HA  LEU A 956      29.280  42.310  43.250  1.00  0.00           H
ATOM   4883  CB  LEU A 956      29.780  40.870  41.680  1.00  0.00           C
ATOM   4884  HB1 LEU A 956      30.550  40.150  41.320  1.00  0.00           H
ATOM   4885  HB2 LEU A 956      29.570  41.480  40.780  1.00  0.00           H
ATOM   4886  CG  LEU A 956      28.550  39.900  41.960  1.00  0.00           C
ATOM   4887  HG  LEU A 956      28.850  39.060  42.640  1.00  0.00           H
ATOM   4888  CD1 LEU A 956      27.360  40.600  42.520  1.00  0.00           C
ATOM   4889 HD11 LEU A 956      27.610  40.880  43.570  1.00  0.00           H
ATOM   4890 HD12 LEU A 956      26.490  39.910  42.510  1.00  0.00           H
ATOM   4891 HD13 LEU A 956      27.090  41.510  41.960  1.00  0.00           H
ATOM   4892  CD2 LEU A 956      28.070  39.100  40.620  1.00  0.00           C
ATOM   4893 HD21 LEU A 956      27.760  39.840  39.850  1.00  0.00           H
ATOM   4894 HD22 LEU A 956      27.270  38.360  40.840  1.00  0.00           H
ATOM   4895 HD23 LEU A 956      28.930  38.560  40.170  1.00  0.00           H
ATOM   4896  C   LEU A 956      30.570  40.690  43.990  1.00  0.00           C
ATOM   4897  O   LEU A 956      29.850  40.590  44.970  1.00  0.00           O
ATOM   4898  N   MET A 957      31.700  40.020  43.820  1.00  0.00           N
ATOM   4899  HN  MET A 957      32.140  40.080  42.930  1.00  0.00           H
ATOM   4900  CA  MET A 957      32.180  39.090  44.830  1.00  0.00           C
ATOM   4901  HA  MET A 957      31.420  38.380  45.080  1.00  0.00           H
ATOM   4902  CB  MET A 957      33.540  38.420  44.340  1.00  0.00           C
ATOM   4903  HB1 MET A 957      34.230  37.980  45.090  1.00  0.00           H
ATOM   4904  HB2 MET A 957      34.140  39.200  43.820  1.00  0.00           H
ATOM   4905  CG  MET A 957      33.320  37.270  43.360  1.00  0.00           C
ATOM   4906  HG1 MET A 957      34.280  36.830  43.020  1.00  0.00           H
ATOM   4907  HG2 MET A 957      32.910  37.770  42.460  1.00  0.00           H
ATOM   4908  SD  MET A 957      32.230  35.830  43.820  1.00  0.00           S
ATOM   4909  CE  MET A 957      30.830  36.460  42.920  1.00  0.00           C
ATOM   4910  HE1 MET A 957      29.960  35.890  43.310  1.00  0.00           H
ATOM   4911  HE2 MET A 957      30.900  36.250  41.830  1.00  0.00           H
ATOM   4912  HE3 MET A 957      30.660  37.540  43.030  1.00  0.00           H
ATOM   4913  C   MET A 957      32.480  39.600  46.230  1.00  0.00           C
ATOM   4914  O   MET A 957      32.260  38.940  47.220  1.00  0.00           O
ATOM   4915  N   VAL A 958      33.100  40.790  46.320  1.00  0.00           N
ATOM   4916  HN  VAL A 958      33.250  41.250  45.460  1.00  0.00           H
ATOM   4917  CA  VAL A 958      33.230  41.460  47.620  1.00  0.00           C
ATOM   4918  HA  VAL A 958      33.770  40.840  48.320  1.00  0.00           H
ATOM   4919  CB  VAL A 958      34.120  42.750  47.610  1.00  0.00           C
ATOM   4920  HB  VAL A 958      33.790  43.400  46.780  1.00  0.00           H
ATOM   4921  CG1 VAL A 958      33.900  43.590  48.910  1.00  0.00           C
ATOM   4922 HG11 VAL A 958      32.930  44.120  48.860  1.00  0.00           H
ATOM   4923 HG12 VAL A 958      34.720  44.330  48.940  1.00  0.00           H
ATOM   4924 HG13 VAL A 958      34.090  43.030  49.850  1.00  0.00           H
ATOM   4925  CG2 VAL A 958      35.560  42.350  47.510  1.00  0.00           C
ATOM   4926 HG21 VAL A 958      36.230  43.190  47.840  1.00  0.00           H
ATOM   4927 HG22 VAL A 958      35.920  42.110  46.490  1.00  0.00           H
ATOM   4928 HG23 VAL A 958      35.830  41.500  48.180  1.00  0.00           H
ATOM   4929  C   VAL A 958      31.900  41.660  48.210  1.00  0.00           C
ATOM   4930  O   VAL A 958      31.640  41.210  49.350  1.00  0.00           O
ATOM   4931  N   GLY A 959      30.960  42.290  47.500  1.00  0.00           N
ATOM   4932  HN  GLY A 959      31.220  42.720  46.640  1.00  0.00           H
ATOM   4933  CA  GLY A 959      29.520  42.410  47.830  1.00  0.00           C
ATOM   4934  HA1 GLY A 959      29.070  42.810  46.930  1.00  0.00           H
ATOM   4935  HA2 GLY A 959      29.370  43.210  48.550  1.00  0.00           H
ATOM   4936  C   GLY A 959      28.780  41.200  48.290  1.00  0.00           C
ATOM   4937  O   GLY A 959      28.050  41.160  49.280  1.00  0.00           O
ATOM   4938  N   VAL A 960      29.080  40.080  47.550  1.00  0.00           N
ATOM   4939  HN  VAL A 960      29.700  40.140  46.760  1.00  0.00           H
ATOM   4940  CA  VAL A 960      28.700  38.720  47.990  1.00  0.00           C
ATOM   4941  HA  VAL A 960      27.630  38.760  48.130  1.00  0.00           H
ATOM   4942  CB  VAL A 960      29.030  37.540  47.010  1.00  0.00           C
ATOM   4943  HB  VAL A 960      30.060  37.610  46.600  1.00  0.00           H
ATOM   4944  CG1 VAL A 960      28.730  36.070  47.520  1.00  0.00           C
ATOM   4945 HG11 VAL A 960      27.680  36.110  47.890  1.00  0.00           H
ATOM   4946 HG12 VAL A 960      29.430  35.820  48.330  1.00  0.00           H
ATOM   4947 HG13 VAL A 960      28.690  35.310  46.700  1.00  0.00           H
ATOM   4948  CG2 VAL A 960      28.040  37.670  45.840  1.00  0.00           C
ATOM   4949 HG21 VAL A 960      27.040  37.610  46.320  1.00  0.00           H
ATOM   4950 HG22 VAL A 960      28.200  36.890  45.080  1.00  0.00           H
ATOM   4951 HG23 VAL A 960      28.330  38.610  45.340  1.00  0.00           H
ATOM   4952  C   VAL A 960      29.210  38.300  49.370  1.00  0.00           C
ATOM   4953  O   VAL A 960      28.410  37.980  50.200  1.00  0.00           O
ATOM   4954  N   MET A 961      30.590  38.170  49.490  1.00  0.00           N
ATOM   4955  HN  MET A 961      31.190  38.460  48.740  1.00  0.00           H
ATOM   4956  CA  MET A 961      31.150  37.510  50.700  1.00  0.00           C
ATOM   4957  HA  MET A 961      30.430  36.760  50.990  1.00  0.00           H
ATOM   4958  CB  MET A 961      32.610  36.880  50.570  1.00  0.00           C
ATOM   4959  HB1 MET A 961      32.940  36.650  51.600  1.00  0.00           H
ATOM   4960  HB2 MET A 961      33.310  37.590  50.080  1.00  0.00           H
ATOM   4961  CG  MET A 961      32.570  35.530  49.690  1.00  0.00           C
ATOM   4962  HG1 MET A 961      31.760  34.870  50.050  1.00  0.00           H
ATOM   4963  HG2 MET A 961      33.550  35.130  50.000  1.00  0.00           H
ATOM   4964  SD  MET A 961      32.400  35.690  47.890  1.00  0.00           S
ATOM   4965  CE  MET A 961      34.110  36.220  47.610  1.00  0.00           C
ATOM   4966  HE1 MET A 961      34.790  35.950  48.440  1.00  0.00           H
ATOM   4967  HE2 MET A 961      34.270  37.290  47.330  1.00  0.00           H
ATOM   4968  HE3 MET A 961      34.480  35.740  46.670  1.00  0.00           H
ATOM   4969  C   MET A 961      31.180  38.520  51.870  1.00  0.00           C
ATOM   4970  O   MET A 961      31.490  38.090  52.980  1.00  0.00           O
ATOM   4971  N   LEU A 962      30.840  39.790  51.670  1.00  0.00           N
ATOM   4972  HN  LEU A 962      30.670  40.040  50.720  1.00  0.00           H
ATOM   4973  CA  LEU A 962      30.640  40.850  52.660  1.00  0.00           C
ATOM   4974  HA  LEU A 962      31.480  40.690  53.320  1.00  0.00           H
ATOM   4975  CB  LEU A 962      30.660  42.210  51.980  1.00  0.00           C
ATOM   4976  HB1 LEU A 962      29.900  42.230  51.160  1.00  0.00           H
ATOM   4977  HB2 LEU A 962      31.640  42.480  51.550  1.00  0.00           H
ATOM   4978  CG  LEU A 962      30.300  43.390  52.970  1.00  0.00           C
ATOM   4979  HG  LEU A 962      30.860  43.200  53.910  1.00  0.00           H
ATOM   4980  CD1 LEU A 962      31.000  44.660  52.420  1.00  0.00           C
ATOM   4981 HD11 LEU A 962      30.630  44.870  51.400  1.00  0.00           H
ATOM   4982 HD12 LEU A 962      32.090  44.540  52.220  1.00  0.00           H
ATOM   4983 HD13 LEU A 962      30.800  45.510  53.100  1.00  0.00           H
ATOM   4984  CD2 LEU A 962      28.810  43.750  53.130  1.00  0.00           C
ATOM   4985 HD21 LEU A 962      28.660  44.530  53.910  1.00  0.00           H
ATOM   4986 HD22 LEU A 962      28.190  42.870  53.420  1.00  0.00           H
ATOM   4987 HD23 LEU A 962      28.420  44.180  52.190  1.00  0.00           H
ATOM   4988  C   LEU A 962      29.400  40.510  53.430  1.00  0.00           C
ATOM   4989  O   LEU A 962      29.250  40.810  54.630  1.00  0.00           O
ATOM   4990  N   GLY A 963      28.380  39.950  52.730  1.00  0.00           N
ATOM   4991  HN  GLY A 963      28.530  39.850  51.740  1.00  0.00           H
ATOM   4992  CA  GLY A 963      27.040  39.660  53.290  1.00  0.00           C
ATOM   4993  HA1 GLY A 963      26.300  39.540  52.500  1.00  0.00           H
ATOM   4994  HA2 GLY A 963      26.800  40.440  54.000  1.00  0.00           H
ATOM   4995  C   GLY A 963      27.170  38.510  54.060  1.00  0.00           C
ATOM   4996  O   GLY A 963      26.740  38.430  55.180  1.00  0.00           O
ATOM   4997  N   VAL A 964      27.970  37.530  53.470  1.00  0.00           N
ATOM   4998  HN  VAL A 964      28.260  37.630  52.520  1.00  0.00           H
ATOM   4999  CA  VAL A 964      28.380  36.280  54.170  1.00  0.00           C
ATOM   5000  HA  VAL A 964      27.440  35.830  54.450  1.00  0.00           H
ATOM   5001  CB  VAL A 964      29.190  35.320  53.280  1.00  0.00           C
ATOM   5002  HB  VAL A 964      30.140  35.860  53.070  1.00  0.00           H
ATOM   5003  CG1 VAL A 964      29.540  34.010  54.050  1.00  0.00           C
ATOM   5004 HG11 VAL A 964      30.030  34.370  54.980  1.00  0.00           H
ATOM   5005 HG12 VAL A 964      30.260  33.340  53.530  1.00  0.00           H
ATOM   5006 HG13 VAL A 964      28.660  33.400  54.370  1.00  0.00           H
ATOM   5007  CG2 VAL A 964      28.440  34.950  51.970  1.00  0.00           C
ATOM   5008 HG21 VAL A 964      28.960  34.230  51.310  1.00  0.00           H
ATOM   5009 HG22 VAL A 964      28.210  35.900  51.440  1.00  0.00           H
ATOM   5010 HG23 VAL A 964      27.420  34.570  52.210  1.00  0.00           H
ATOM   5011  C   VAL A 964      29.110  36.670  55.390  1.00  0.00           C
ATOM   5012  O   VAL A 964      28.730  36.240  56.500  1.00  0.00           O
ATOM   5013  N   CYS A 965      30.260  37.410  55.360  1.00  0.00           N
ATOM   5014  HN  CYS A 965      30.500  37.750  54.450  1.00  0.00           H
ATOM   5015  CA  CYS A 965      31.130  37.750  56.490  1.00  0.00           C
ATOM   5016  HA  CYS A 965      31.380  36.760  56.870  1.00  0.00           H
ATOM   5017  CB  CYS A 965      32.430  38.620  56.180  1.00  0.00           C
ATOM   5018  HB1 CYS A 965      32.810  38.860  57.200  1.00  0.00           H
ATOM   5019  HB2 CYS A 965      32.230  39.620  55.730  1.00  0.00           H
ATOM   5020  SG  CYS A 965      33.670  37.680  55.290  1.00  0.00           S
ATOM   5021  HG1 CYS A 965      32.890  37.850  54.230  1.00  0.00           H
ATOM   5022  C   CYS A 965      30.340  38.470  57.630  1.00  0.00           C
ATOM   5023  O   CYS A 965      30.350  38.090  58.810  1.00  0.00           O
ATOM   5024  N   SER A 966      29.550  39.480  57.290  1.00  0.00           N
ATOM   5025  HN  SER A 966      29.550  39.790  56.340  1.00  0.00           H
ATOM   5026  CA  SER A 966      28.560  40.070  58.190  1.00  0.00           C
ATOM   5027  HA  SER A 966      29.140  40.560  58.950  1.00  0.00           H
ATOM   5028  CB  SER A 966      27.730  41.340  57.550  1.00  0.00           C
ATOM   5029  HB1 SER A 966      27.060  41.830  58.280  1.00  0.00           H
ATOM   5030  HB2 SER A 966      27.100  40.900  56.740  1.00  0.00           H
ATOM   5031  OG  SER A 966      28.740  42.230  56.960  1.00  0.00           O
ATOM   5032  HG1 SER A 966      29.010  41.780  56.160  1.00  0.00           H
ATOM   5033  C   SER A 966      27.590  39.170  58.850  1.00  0.00           C
ATOM   5034  O   SER A 966      27.390  39.240  60.090  1.00  0.00           O
ATOM   5035  N   VAL A 967      26.860  38.270  58.100  1.00  0.00           N
ATOM   5036  HN  VAL A 967      26.940  38.100  57.120  1.00  0.00           H
ATOM   5037  CA  VAL A 967      25.880  37.380  58.760  1.00  0.00           C
ATOM   5038  HA  VAL A 967      25.170  37.970  59.320  1.00  0.00           H
ATOM   5039  CB  VAL A 967      25.170  36.430  57.720  1.00  0.00           C
ATOM   5040  HB  VAL A 967      25.890  36.120  56.930  1.00  0.00           H
ATOM   5041  CG1 VAL A 967      24.440  35.280  58.290  1.00  0.00           C
ATOM   5042 HG11 VAL A 967      25.220  34.610  58.710  1.00  0.00           H
ATOM   5043 HG12 VAL A 967      23.810  34.710  57.580  1.00  0.00           H
ATOM   5044 HG13 VAL A 967      23.850  35.610  59.180  1.00  0.00           H
ATOM   5045  CG2 VAL A 967      24.160  37.370  57.090  1.00  0.00           C
ATOM   5046 HG21 VAL A 967      24.630  38.360  56.900  1.00  0.00           H
ATOM   5047 HG22 VAL A 967      23.380  37.640  57.840  1.00  0.00           H
ATOM   5048 HG23 VAL A 967      23.540  36.890  56.310  1.00  0.00           H
ATOM   5049  C   VAL A 967      26.550  36.420  59.870  1.00  0.00           C
ATOM   5050  O   VAL A 967      25.990  36.230  61.000  1.00  0.00           O
ATOM   5051  N   MET A 968      27.780  35.890  59.560  1.00  0.00           N
ATOM   5052  HN  MET A 968      28.180  36.100  58.680  1.00  0.00           H
ATOM   5053  CA  MET A 968      28.540  34.990  60.400  1.00  0.00           C
ATOM   5054  HA  MET A 968      27.820  34.370  60.910  1.00  0.00           H
ATOM   5055  CB  MET A 968      29.370  33.960  59.570  1.00  0.00           C
ATOM   5056  HB1 MET A 968      30.120  33.400  60.170  1.00  0.00           H
ATOM   5057  HB2 MET A 968      29.980  34.480  58.810  1.00  0.00           H
ATOM   5058  CG  MET A 968      28.520  32.830  58.990  1.00  0.00           C
ATOM   5059  HG1 MET A 968      27.840  32.440  59.760  1.00  0.00           H
ATOM   5060  HG2 MET A 968      29.170  32.000  58.660  1.00  0.00           H
[truncated: 6,873,249 more chars]
