# Supplementary material for: CryoEM and computational modeling structural insights into the pH regulator NBCn1
Source: Nat Commun. 2025 Nov 11;16:9932. doi: 10.1038/s41467-025-64868-z (PMC12606367; doi:10.1038/s41467-025-64868-z)
Supplement: Supplementary file 7 — Supplementary Data 5 [file 41467_2025_64868_MOESM7_ESM.zip › 100ns_z_restr_MD_NBCn1_2NaCO3/hNBCn1_OF/z-restr_hNBCn1_OF_2NaCO3_last_step_43.pdb]

REMARK    GENERATED BY TRJCONV
TITLE     Title t= 101000.00000 step= 50500000
REMARK    THIS IS A SIMULATION BOX
CRYST1   91.969   91.969  105.663  90.00  90.00  90.00 P 1           1
MODEL        1
ATOM      1  N   LEU A 585      27.600  43.600  34.020  1.00  0.00           N
ATOM      2  HT1 LEU A 585      27.350  44.450  34.560  1.00  0.00           H
ATOM      3  HT2 LEU A 585      26.750  43.280  33.500  1.00  0.00           H
ATOM      4  HT3 LEU A 585      28.420  43.860  33.430  1.00  0.00           H
ATOM      5  CA  LEU A 585      27.930  42.660  35.090  1.00  0.00           C
ATOM      6  HA  LEU A 585      28.740  43.070  35.660  1.00  0.00           H
ATOM      7  CB  LEU A 585      26.750  42.510  36.150  1.00  0.00           C
ATOM      8  HB1 LEU A 585      25.780  42.350  35.620  1.00  0.00           H
ATOM      9  HB2 LEU A 585      26.530  43.470  36.650  1.00  0.00           H
ATOM     10  CG  LEU A 585      26.830  41.170  36.920  1.00  0.00           C
ATOM     11  HG  LEU A 585      26.900  40.290  36.250  1.00  0.00           H
ATOM     12  CD1 LEU A 585      27.980  41.090  38.010  1.00  0.00           C
ATOM     13 HD11 LEU A 585      28.940  41.130  37.470  1.00  0.00           H
ATOM     14 HD12 LEU A 585      27.960  40.150  38.590  1.00  0.00           H
ATOM     15 HD13 LEU A 585      27.830  41.940  38.690  1.00  0.00           H
ATOM     16  CD2 LEU A 585      25.470  41.020  37.580  1.00  0.00           C
ATOM     17 HD21 LEU A 585      25.210  41.950  38.120  1.00  0.00           H
ATOM     18 HD22 LEU A 585      25.540  40.230  38.360  1.00  0.00           H
ATOM     19 HD23 LEU A 585      24.640  40.820  36.870  1.00  0.00           H
ATOM     20  C   LEU A 585      28.440  41.390  34.560  1.00  0.00           C
ATOM     21  O   LEU A 585      29.540  40.840  34.750  1.00  0.00           O
ATOM     22  N   ILE A 586      27.630  40.600  33.800  1.00  0.00           N
ATOM     23  HN  ILE A 586      26.720  40.940  33.550  1.00  0.00           H
ATOM     24  CA  ILE A 586      27.920  39.320  33.280  1.00  0.00           C
ATOM     25  HA  ILE A 586      28.240  38.700  34.100  1.00  0.00           H
ATOM     26  CB  ILE A 586      26.670  38.750  32.700  1.00  0.00           C
ATOM     27  HB  ILE A 586      26.300  39.530  31.980  1.00  0.00           H
ATOM     28  CG2 ILE A 586      26.930  37.430  31.900  1.00  0.00           C
ATOM     29 HG21 ILE A 586      27.550  36.670  32.430  1.00  0.00           H
ATOM     30 HG22 ILE A 586      27.560  37.750  31.030  1.00  0.00           H
ATOM     31 HG23 ILE A 586      25.940  36.940  31.710  1.00  0.00           H
ATOM     32  CG1 ILE A 586      25.580  38.550  33.820  1.00  0.00           C
ATOM     33 HG11 ILE A 586      24.600  38.180  33.430  1.00  0.00           H
ATOM     34 HG12 ILE A 586      25.300  39.540  34.210  1.00  0.00           H
ATOM     35  CD  ILE A 586      25.970  37.690  34.930  1.00  0.00           C
ATOM     36  HD1 ILE A 586      25.120  37.420  35.610  1.00  0.00           H
ATOM     37  HD2 ILE A 586      26.690  38.240  35.570  1.00  0.00           H
ATOM     38  HD3 ILE A 586      26.520  36.780  34.570  1.00  0.00           H
ATOM     39  C   ILE A 586      29.110  39.350  32.310  1.00  0.00           C
ATOM     40  O   ILE A 586      29.990  38.510  32.340  1.00  0.00           O
ATOM     41  N   LEU A 587      29.210  40.420  31.450  1.00  0.00           N
ATOM     42  HN  LEU A 587      28.530  41.130  31.310  1.00  0.00           H
ATOM     43  CA  LEU A 587      30.290  40.490  30.410  1.00  0.00           C
ATOM     44  HA  LEU A 587      30.120  39.570  29.870  1.00  0.00           H
ATOM     45  CB  LEU A 587      29.870  41.640  29.480  1.00  0.00           C
ATOM     46  HB1 LEU A 587      29.800  42.650  29.940  1.00  0.00           H
ATOM     47  HB2 LEU A 587      28.840  41.430  29.140  1.00  0.00           H
ATOM     48  CG  LEU A 587      30.850  41.930  28.270  1.00  0.00           C
ATOM     49  HG  LEU A 587      31.840  42.310  28.600  1.00  0.00           H
ATOM     50  CD1 LEU A 587      31.030  40.830  27.230  1.00  0.00           C
ATOM     51 HD11 LEU A 587      30.010  40.480  26.950  1.00  0.00           H
ATOM     52 HD12 LEU A 587      31.690  40.000  27.580  1.00  0.00           H
ATOM     53 HD13 LEU A 587      31.390  41.290  26.290  1.00  0.00           H
ATOM     54  CD2 LEU A 587      30.130  42.980  27.470  1.00  0.00           C
ATOM     55 HD21 LEU A 587      30.070  43.910  28.070  1.00  0.00           H
ATOM     56 HD22 LEU A 587      29.110  42.600  27.180  1.00  0.00           H
ATOM     57 HD23 LEU A 587      30.590  43.340  26.520  1.00  0.00           H
ATOM     58  C   LEU A 587      31.610  40.540  30.880  1.00  0.00           C
ATOM     59  O   LEU A 587      32.460  39.900  30.250  1.00  0.00           O
ATOM     60  N   ASP A 588      31.900  41.090  32.100  1.00  0.00           N
ATOM     61  HN  ASP A 588      31.510  41.880  32.560  1.00  0.00           H
ATOM     62  CA  ASP A 588      33.160  40.710  32.690  1.00  0.00           C
ATOM     63  HA  ASP A 588      33.980  40.930  32.030  1.00  0.00           H
ATOM     64  CB  ASP A 588      33.240  41.530  34.080  1.00  0.00           C
ATOM     65  HB1 ASP A 588      34.310  41.420  34.360  1.00  0.00           H
ATOM     66  HB2 ASP A 588      32.480  41.060  34.740  1.00  0.00           H
ATOM     67  CG  ASP A 588      33.140  43.060  33.860  1.00  0.00           C
ATOM     68  OD1 ASP A 588      33.650  43.820  34.750  1.00  0.00           O
ATOM     69  OD2 ASP A 588      32.400  43.560  32.990  1.00  0.00           O
ATOM     70  C   ASP A 588      33.470  39.230  32.920  1.00  0.00           C
ATOM     71  O   ASP A 588      34.580  38.810  32.730  1.00  0.00           O
ATOM     72  N   ILE A 589      32.520  38.400  33.410  1.00  0.00           N
ATOM     73  HN  ILE A 589      31.550  38.650  33.480  1.00  0.00           H
ATOM     74  CA  ILE A 589      32.570  36.970  33.620  1.00  0.00           C
ATOM     75  HA  ILE A 589      33.410  36.730  34.260  1.00  0.00           H
ATOM     76  CB  ILE A 589      31.470  36.370  34.410  1.00  0.00           C
ATOM     77  HB  ILE A 589      30.570  36.310  33.750  1.00  0.00           H
ATOM     78  CG2 ILE A 589      31.900  34.950  34.830  1.00  0.00           C
ATOM     79 HG21 ILE A 589      32.870  35.030  35.360  1.00  0.00           H
ATOM     80 HG22 ILE A 589      32.110  34.320  33.950  1.00  0.00           H
ATOM     81 HG23 ILE A 589      31.170  34.500  35.550  1.00  0.00           H
ATOM     82  CG1 ILE A 589      30.970  37.270  35.570  1.00  0.00           C
ATOM     83 HG11 ILE A 589      30.790  38.310  35.250  1.00  0.00           H
ATOM     84 HG12 ILE A 589      31.820  37.340  36.280  1.00  0.00           H
ATOM     85  CD  ILE A 589      29.640  36.870  36.330  1.00  0.00           C
ATOM     86  HD1 ILE A 589      28.940  36.390  35.620  1.00  0.00           H
ATOM     87  HD2 ILE A 589      29.370  37.740  36.950  1.00  0.00           H
ATOM     88  HD3 ILE A 589      29.890  36.020  36.990  1.00  0.00           H
ATOM     89  C   ILE A 589      32.830  36.120  32.340  1.00  0.00           C
ATOM     90  O   ILE A 589      33.790  35.300  32.320  1.00  0.00           O
ATOM     91  N   LYS A 590      32.020  36.380  31.240  1.00  0.00           N
ATOM     92  HN  LYS A 590      31.250  37.020  31.200  1.00  0.00           H
ATOM     93  CA  LYS A 590      32.140  35.910  29.920  1.00  0.00           C
ATOM     94  HA  LYS A 590      32.010  34.850  29.860  1.00  0.00           H
ATOM     95  CB  LYS A 590      31.100  36.710  29.010  1.00  0.00           C
ATOM     96  HB1 LYS A 590      31.130  36.310  27.980  1.00  0.00           H
ATOM     97  HB2 LYS A 590      31.360  37.790  28.900  1.00  0.00           H
ATOM     98  CG  LYS A 590      29.600  36.540  29.490  1.00  0.00           C
ATOM     99  HG1 LYS A 590      29.410  37.160  30.390  1.00  0.00           H
ATOM    100  HG2 LYS A 590      29.630  35.490  29.830  1.00  0.00           H
ATOM    101  CD  LYS A 590      28.550  36.850  28.440  1.00  0.00           C
ATOM    102  HD1 LYS A 590      27.510  36.580  28.730  1.00  0.00           H
ATOM    103  HD2 LYS A 590      28.810  36.370  27.470  1.00  0.00           H
ATOM    104  CE  LYS A 590      28.290  38.330  28.210  1.00  0.00           C
ATOM    105  HE1 LYS A 590      29.310  38.720  27.970  1.00  0.00           H
ATOM    106  HE2 LYS A 590      27.880  38.640  29.200  1.00  0.00           H
ATOM    107  NZ  LYS A 590      27.340  38.580  27.240  1.00  0.00           N
ATOM    108  HZ1 LYS A 590      26.650  37.780  27.230  1.00  0.00           H
ATOM    109  HZ2 LYS A 590      27.760  38.840  26.320  1.00  0.00           H
ATOM    110  HZ3 LYS A 590      26.760  39.370  27.580  1.00  0.00           H
ATOM    111  C   LYS A 590      33.500  36.200  29.310  1.00  0.00           C
ATOM    112  O   LYS A 590      34.170  35.310  28.760  1.00  0.00           O
ATOM    113  N   ARG A 591      33.970  37.430  29.420  1.00  0.00           N
ATOM    114  HN  ARG A 591      33.470  38.160  29.880  1.00  0.00           H
ATOM    115  CA  ARG A 591      35.370  37.670  29.090  1.00  0.00           C
ATOM    116  HA  ARG A 591      35.520  37.340  28.080  1.00  0.00           H
ATOM    117  CB  ARG A 591      35.820  39.200  28.960  1.00  0.00           C
ATOM    118  HB1 ARG A 591      36.910  39.270  28.800  1.00  0.00           H
ATOM    119  HB2 ARG A 591      35.470  39.720  29.870  1.00  0.00           H
ATOM    120  CG  ARG A 591      35.250  39.790  27.680  1.00  0.00           C
ATOM    121  HG1 ARG A 591      34.170  39.550  27.590  1.00  0.00           H
ATOM    122  HG2 ARG A 591      35.870  39.450  26.830  1.00  0.00           H
ATOM    123  CD  ARG A 591      35.290  41.330  27.740  1.00  0.00           C
ATOM    124  HD1 ARG A 591      36.310  41.730  27.890  1.00  0.00           H
ATOM    125  HD2 ARG A 591      34.670  41.660  28.600  1.00  0.00           H
ATOM    126  NE  ARG A 591      34.870  41.910  26.470  1.00  0.00           N
ATOM    127  HE  ARG A 591      34.930  41.340  25.640  1.00  0.00           H
ATOM    128  CZ  ARG A 591      34.370  43.110  26.350  1.00  0.00           C
ATOM    129  NH1 ARG A 591      34.230  43.890  27.370  1.00  0.00           N
ATOM    130 HH11 ARG A 591      33.730  44.740  27.300  1.00  0.00           H
ATOM    131 HH12 ARG A 591      34.880  43.760  28.120  1.00  0.00           H
ATOM    132  NH2 ARG A 591      34.100  43.570  25.200  1.00  0.00           N
ATOM    133 HH21 ARG A 591      34.310  42.990  24.410  1.00  0.00           H
ATOM    134 HH22 ARG A 591      33.550  44.400  25.160  1.00  0.00           H
ATOM    135  C   ARG A 591      36.460  36.960  29.820  1.00  0.00           C
ATOM    136  O   ARG A 591      37.400  36.530  29.180  1.00  0.00           O
ATOM    137  N   LYS A 592      36.350  36.810  31.170  1.00  0.00           N
ATOM    138  HN  LYS A 592      35.660  37.340  31.660  1.00  0.00           H
ATOM    139  CA  LYS A 592      37.300  36.040  31.950  1.00  0.00           C
ATOM    140  HA  LYS A 592      38.260  36.390  31.630  1.00  0.00           H
ATOM    141  CB  LYS A 592      37.190  36.310  33.480  1.00  0.00           C
ATOM    142  HB1 LYS A 592      37.790  35.650  34.120  1.00  0.00           H
ATOM    143  HB2 LYS A 592      36.110  36.250  33.730  1.00  0.00           H
ATOM    144  CG  LYS A 592      37.620  37.770  33.860  1.00  0.00           C
ATOM    145  HG1 LYS A 592      37.320  37.860  34.920  1.00  0.00           H
ATOM    146  HG2 LYS A 592      37.110  38.620  33.360  1.00  0.00           H
ATOM    147  CD  LYS A 592      39.090  38.070  33.730  1.00  0.00           C
ATOM    148  HD1 LYS A 592      39.710  37.150  33.880  1.00  0.00           H
ATOM    149  HD2 LYS A 592      39.300  38.850  34.490  1.00  0.00           H
ATOM    150  CE  LYS A 592      39.440  38.640  32.360  1.00  0.00           C
ATOM    151  HE1 LYS A 592      38.970  39.620  32.150  1.00  0.00           H
ATOM    152  HE2 LYS A 592      39.270  37.950  31.510  1.00  0.00           H
ATOM    153  NZ  LYS A 592      40.920  38.860  32.370  1.00  0.00           N
ATOM    154  HZ1 LYS A 592      41.180  39.790  32.740  1.00  0.00           H
ATOM    155  HZ2 LYS A 592      41.250  38.700  31.410  1.00  0.00           H
ATOM    156  HZ3 LYS A 592      41.360  38.100  32.930  1.00  0.00           H
ATOM    157  C   LYS A 592      37.340  34.570  31.720  1.00  0.00           C
ATOM    158  O   LYS A 592      38.400  33.940  31.750  1.00  0.00           O
ATOM    159  N   ALA A 593      36.170  33.910  31.660  1.00  0.00           N
ATOM    160  HN  ALA A 593      35.330  34.420  31.780  1.00  0.00           H
ATOM    161  CA  ALA A 593      35.760  32.490  31.500  1.00  0.00           C
ATOM    162  HA  ALA A 593      35.740  32.110  32.510  1.00  0.00           H
ATOM    163  CB  ALA A 593      34.290  32.440  31.090  1.00  0.00           C
ATOM    164  HB1 ALA A 593      34.010  32.870  30.100  1.00  0.00           H
ATOM    165  HB2 ALA A 593      33.560  32.780  31.870  1.00  0.00           H
ATOM    166  HB3 ALA A 593      33.970  31.390  31.140  1.00  0.00           H
ATOM    167  C   ALA A 593      36.720  31.640  30.660  1.00  0.00           C
ATOM    168  O   ALA A 593      37.340  30.760  31.260  1.00  0.00           O
ATOM    169  N   PRO A 594      37.150  31.940  29.380  1.00  0.00           N
ATOM    170  CD  PRO A 594      36.400  32.900  28.540  1.00  0.00           C
ATOM    171  HD1 PRO A 594      36.420  33.900  29.030  1.00  0.00           H
ATOM    172  HD2 PRO A 594      35.420  32.420  28.380  1.00  0.00           H
ATOM    173  CA  PRO A 594      38.020  31.090  28.620  1.00  0.00           C
ATOM    174  HA  PRO A 594      37.760  30.060  28.790  1.00  0.00           H
ATOM    175  CB  PRO A 594      37.770  31.480  27.170  1.00  0.00           C
ATOM    176  HB1 PRO A 594      37.040  30.720  26.780  1.00  0.00           H
ATOM    177  HB2 PRO A 594      38.620  31.640  26.490  1.00  0.00           H
ATOM    178  CG  PRO A 594      37.190  32.870  27.230  1.00  0.00           C
ATOM    179  HG1 PRO A 594      38.000  33.620  27.320  1.00  0.00           H
ATOM    180  HG2 PRO A 594      36.660  33.070  26.270  1.00  0.00           H
ATOM    181  C   PRO A 594      39.470  31.160  29.060  1.00  0.00           C
ATOM    182  O   PRO A 594      40.280  30.390  28.550  1.00  0.00           O
ATOM    183  N   PHE A 595      39.920  32.040  29.930  1.00  0.00           N
ATOM    184  HN  PHE A 595      39.290  32.780  30.160  1.00  0.00           H
ATOM    185  CA  PHE A 595      41.290  32.150  30.430  1.00  0.00           C
ATOM    186  HA  PHE A 595      41.930  31.430  29.910  1.00  0.00           H
ATOM    187  CB  PHE A 595      41.870  33.490  30.420  1.00  0.00           C
ATOM    188  HB1 PHE A 595      42.980  33.430  30.470  1.00  0.00           H
ATOM    189  HB2 PHE A 595      41.380  34.120  31.180  1.00  0.00           H
ATOM    190  CG  PHE A 595      41.680  34.240  29.120  1.00  0.00           C
ATOM    191  CD1 PHE A 595      42.580  34.160  28.040  1.00  0.00           C
ATOM    192  HD1 PHE A 595      43.440  33.530  28.140  1.00  0.00           H
ATOM    193  CE1 PHE A 595      42.420  34.930  26.810  1.00  0.00           C
ATOM    194  HE1 PHE A 595      43.100  34.740  26.000  1.00  0.00           H
ATOM    195  CZ  PHE A 595      41.340  35.870  26.760  1.00  0.00           C
ATOM    196  HZ  PHE A 595      41.150  36.510  25.910  1.00  0.00           H
ATOM    197  CD2 PHE A 595      40.660  35.230  29.010  1.00  0.00           C
ATOM    198  HD2 PHE A 595      39.890  35.250  29.770  1.00  0.00           H
ATOM    199  CE2 PHE A 595      40.440  35.960  27.830  1.00  0.00           C
ATOM    200  HE2 PHE A 595      39.630  36.660  27.680  1.00  0.00           H
ATOM    201  C   PHE A 595      41.170  31.680  31.910  1.00  0.00           C
ATOM    202  O   PHE A 595      42.180  31.780  32.630  1.00  0.00           O
ATOM    203  N   PHE A 596      40.090  31.190  32.450  1.00  0.00           N
ATOM    204  HN  PHE A 596      39.290  31.020  31.880  1.00  0.00           H
ATOM    205  CA  PHE A 596      39.840  31.090  33.890  1.00  0.00           C
ATOM    206  HA  PHE A 596      40.210  31.980  34.370  1.00  0.00           H
ATOM    207  CB  PHE A 596      38.400  31.020  34.140  1.00  0.00           C
ATOM    208  HB1 PHE A 596      37.930  30.000  34.110  1.00  0.00           H
ATOM    209  HB2 PHE A 596      37.880  31.650  33.390  1.00  0.00           H
ATOM    210  CG  PHE A 596      38.030  31.610  35.430  1.00  0.00           C
ATOM    211  CD1 PHE A 596      37.760  30.870  36.580  1.00  0.00           C
ATOM    212  HD1 PHE A 596      38.030  29.830  36.550  1.00  0.00           H
ATOM    213  CE1 PHE A 596      37.260  31.450  37.750  1.00  0.00           C
ATOM    214  HE1 PHE A 596      37.150  30.780  38.580  1.00  0.00           H
ATOM    215  CZ  PHE A 596      36.910  32.820  37.810  1.00  0.00           C
ATOM    216  HZ  PHE A 596      36.310  33.240  38.610  1.00  0.00           H
ATOM    217  CD2 PHE A 596      37.630  32.980  35.550  1.00  0.00           C
ATOM    218  HD2 PHE A 596      37.750  33.560  34.640  1.00  0.00           H
ATOM    219  CE2 PHE A 596      37.090  33.630  36.660  1.00  0.00           C
ATOM    220  HE2 PHE A 596      36.710  34.640  36.630  1.00  0.00           H
ATOM    221  C   PHE A 596      40.560  29.890  34.460  1.00  0.00           C
ATOM    222  O   PHE A 596      41.130  29.970  35.500  1.00  0.00           O
ATOM    223  N   LEU A 597      40.550  28.750  33.740  1.00  0.00           N
ATOM    224  HN  LEU A 597      40.180  28.690  32.820  1.00  0.00           H
ATOM    225  CA  LEU A 597      41.270  27.560  34.110  1.00  0.00           C
ATOM    226  HA  LEU A 597      41.600  27.710  35.130  1.00  0.00           H
ATOM    227  CB  LEU A 597      40.260  26.410  34.000  1.00  0.00           C
ATOM    228  HB1 LEU A 597      40.710  25.470  34.370  1.00  0.00           H
ATOM    229  HB2 LEU A 597      40.060  26.210  32.930  1.00  0.00           H
ATOM    230  CG  LEU A 597      38.980  26.590  34.860  1.00  0.00           C
ATOM    231  HG  LEU A 597      38.430  27.530  34.630  1.00  0.00           H
ATOM    232  CD1 LEU A 597      37.950  25.480  34.650  1.00  0.00           C
ATOM    233 HD11 LEU A 597      37.060  25.600  35.300  1.00  0.00           H
ATOM    234 HD12 LEU A 597      38.480  24.560  35.010  1.00  0.00           H
ATOM    235 HD13 LEU A 597      37.710  25.360  33.570  1.00  0.00           H
ATOM    236  CD2 LEU A 597      39.180  26.620  36.340  1.00  0.00           C
ATOM    237 HD21 LEU A 597      39.770  25.800  36.800  1.00  0.00           H
ATOM    238 HD22 LEU A 597      38.210  26.670  36.870  1.00  0.00           H
ATOM    239 HD23 LEU A 597      39.640  27.610  36.570  1.00  0.00           H
ATOM    240  C   LEU A 597      42.530  27.250  33.440  1.00  0.00           C
ATOM    241  O   LEU A 597      43.150  26.270  33.770  1.00  0.00           O
ATOM    242  N   SER A 598      43.020  28.090  32.510  1.00  0.00           N
ATOM    243  HN  SER A 598      42.440  28.860  32.240  1.00  0.00           H
ATOM    244  CA  SER A 598      44.190  27.870  31.660  1.00  0.00           C
ATOM    245  HA  SER A 598      44.230  26.820  31.410  1.00  0.00           H
ATOM    246  CB  SER A 598      44.300  28.900  30.490  1.00  0.00           C
ATOM    247  HB1 SER A 598      45.120  28.750  29.750  1.00  0.00           H
ATOM    248  HB2 SER A 598      44.610  29.910  30.840  1.00  0.00           H
ATOM    249  OG  SER A 598      43.060  29.080  29.860  1.00  0.00           O
ATOM    250  HG1 SER A 598      42.750  28.190  29.690  1.00  0.00           H
ATOM    251  C   SER A 598      45.500  28.020  32.360  1.00  0.00           C
ATOM    252  O   SER A 598      46.370  27.120  32.260  1.00  0.00           O
ATOM    253  N   ASP A 599      45.700  29.110  33.120  1.00  0.00           N
ATOM    254  HN  ASP A 599      44.930  29.740  33.270  1.00  0.00           H
ATOM    255  CA  ASP A 599      46.920  29.450  33.890  1.00  0.00           C
ATOM    256  HA  ASP A 599      47.800  29.220  33.310  1.00  0.00           H
ATOM    257  CB  ASP A 599      46.910  30.920  34.270  1.00  0.00           C
ATOM    258  HB1 ASP A 599      47.820  31.090  34.890  1.00  0.00           H
ATOM    259  HB2 ASP A 599      46.010  31.150  34.880  1.00  0.00           H
ATOM    260  CG  ASP A 599      47.010  31.810  32.960  1.00  0.00           C
ATOM    261  OD1 ASP A 599      47.610  31.350  31.990  1.00  0.00           O
ATOM    262  OD2 ASP A 599      46.700  33.060  33.090  1.00  0.00           O
ATOM    263  C   ASP A 599      47.030  28.560  35.200  1.00  0.00           C
ATOM    264  O   ASP A 599      48.130  28.170  35.620  1.00  0.00           O
ATOM    265  N   PHE A 600      45.880  28.190  35.780  1.00  0.00           N
ATOM    266  HN  PHE A 600      45.050  28.650  35.450  1.00  0.00           H
ATOM    267  CA  PHE A 600      45.700  27.250  36.860  1.00  0.00           C
ATOM    268  HA  PHE A 600      46.350  27.550  37.680  1.00  0.00           H
ATOM    269  CB  PHE A 600      44.250  27.340  37.430  1.00  0.00           C
ATOM    270  HB1 PHE A 600      43.600  27.250  36.530  1.00  0.00           H
ATOM    271  HB2 PHE A 600      44.060  28.320  37.910  1.00  0.00           H
ATOM    272  CG  PHE A 600      43.790  26.150  38.320  1.00  0.00           C
ATOM    273  CD1 PHE A 600      43.260  25.000  37.740  1.00  0.00           C
ATOM    274  HD1 PHE A 600      42.950  24.920  36.710  1.00  0.00           H
ATOM    275  CE1 PHE A 600      42.850  23.970  38.690  1.00  0.00           C
ATOM    276  HE1 PHE A 600      42.260  23.120  38.320  1.00  0.00           H
ATOM    277  CZ  PHE A 600      43.240  23.990  39.980  1.00  0.00           C
ATOM    278  HZ  PHE A 600      42.950  23.140  40.570  1.00  0.00           H
ATOM    279  CD2 PHE A 600      44.130  26.240  39.690  1.00  0.00           C
ATOM    280  HD2 PHE A 600      44.720  27.080  40.040  1.00  0.00           H
ATOM    281  CE2 PHE A 600      43.970  25.100  40.500  1.00  0.00           C
ATOM    282  HE2 PHE A 600      44.210  25.170  41.550  1.00  0.00           H
ATOM    283  C   PHE A 600      46.250  25.860  36.610  1.00  0.00           C
ATOM    284  O   PHE A 600      46.930  25.290  37.480  1.00  0.00           O
ATOM    285  N   LYS A 601      46.060  25.320  35.320  1.00  0.00           N
ATOM    286  HN  LYS A 601      45.580  25.820  34.600  1.00  0.00           H
ATOM    287  CA  LYS A 601      46.470  24.000  35.000  1.00  0.00           C
ATOM    288  HA  LYS A 601      46.230  23.360  35.840  1.00  0.00           H
ATOM    289  CB  LYS A 601      45.630  23.330  33.880  1.00  0.00           C
ATOM    290  HB1 LYS A 601      45.960  22.280  33.750  1.00  0.00           H
ATOM    291  HB2 LYS A 601      45.780  23.850  32.910  1.00  0.00           H
ATOM    292  CG  LYS A 601      44.080  23.140  34.230  1.00  0.00           C
ATOM    293  HG1 LYS A 601      43.540  24.100  34.360  1.00  0.00           H
ATOM    294  HG2 LYS A 601      44.060  22.470  35.120  1.00  0.00           H
ATOM    295  CD  LYS A 601      43.390  22.270  33.140  1.00  0.00           C
ATOM    296  HD1 LYS A 601      42.380  21.860  33.370  1.00  0.00           H
ATOM    297  HD2 LYS A 601      44.010  21.350  33.100  1.00  0.00           H
ATOM    298  CE  LYS A 601      43.380  22.860  31.770  1.00  0.00           C
ATOM    299  HE1 LYS A 601      44.440  23.120  31.550  1.00  0.00           H
ATOM    300  HE2 LYS A 601      42.810  23.820  31.890  1.00  0.00           H
ATOM    301  NZ  LYS A 601      42.860  22.140  30.630  1.00  0.00           N
ATOM    302  HZ1 LYS A 601      42.640  22.830  29.870  1.00  0.00           H
ATOM    303  HZ2 LYS A 601      41.950  21.730  30.920  1.00  0.00           H
ATOM    304  HZ3 LYS A 601      43.470  21.380  30.260  1.00  0.00           H
ATOM    305  C   LYS A 601      48.010  24.010  34.700  1.00  0.00           C
ATOM    306  O   LYS A 601      48.500  22.950  34.580  1.00  0.00           O
ATOM    307  N   ASP A 602      48.680  25.240  34.660  1.00  0.00           N
ATOM    308  HN  ASP A 602      48.240  26.130  34.680  1.00  0.00           H
ATOM    309  CA  ASP A 602      50.150  25.360  34.790  1.00  0.00           C
ATOM    310  HA  ASP A 602      50.530  24.350  34.740  1.00  0.00           H
ATOM    311  CB  ASP A 602      50.690  26.360  33.700  1.00  0.00           C
ATOM    312  HB1 ASP A 602      51.770  26.540  33.850  1.00  0.00           H
ATOM    313  HB2 ASP A 602      50.080  27.270  33.870  1.00  0.00           H
ATOM    314  CG  ASP A 602      50.540  25.920  32.270  1.00  0.00           C
ATOM    315  OD1 ASP A 602      50.500  26.870  31.400  1.00  0.00           O
ATOM    316  OD2 ASP A 602      50.610  24.730  31.850  1.00  0.00           O
ATOM    317  C   ASP A 602      50.530  25.790  36.230  1.00  0.00           C
ATOM    318  O   ASP A 602      51.570  26.430  36.380  1.00  0.00           O
ATOM    319  N   ALA A 603      49.790  25.470  37.270  1.00  0.00           N
ATOM    320  HN  ALA A 603      48.850  25.170  37.170  1.00  0.00           H
ATOM    321  CA  ALA A 603      50.130  25.970  38.600  1.00  0.00           C
ATOM    322  HA  ALA A 603      50.380  27.020  38.530  1.00  0.00           H
ATOM    323  CB  ALA A 603      48.930  25.870  39.590  1.00  0.00           C
ATOM    324  HB1 ALA A 603      48.520  24.840  39.500  1.00  0.00           H
ATOM    325  HB2 ALA A 603      48.070  26.580  39.440  1.00  0.00           H
ATOM    326  HB3 ALA A 603      49.290  26.090  40.620  1.00  0.00           H
ATOM    327  C   ALA A 603      51.380  25.190  39.110  1.00  0.00           C
ATOM    328  O   ALA A 603      52.060  25.730  39.980  1.00  0.00           O
ATOM    329  N   LEU A 604      51.650  24.030  38.580  1.00  0.00           N
ATOM    330  HN  LEU A 604      51.190  23.600  37.800  1.00  0.00           H
ATOM    331  CA  LEU A 604      52.790  23.190  38.970  1.00  0.00           C
ATOM    332  HA  LEU A 604      53.080  23.530  39.950  1.00  0.00           H
ATOM    333  CB  LEU A 604      52.420  21.680  38.980  1.00  0.00           C
ATOM    334  HB1 LEU A 604      53.220  21.150  39.540  1.00  0.00           H
ATOM    335  HB2 LEU A 604      52.290  21.250  37.970  1.00  0.00           H
ATOM    336  CG  LEU A 604      51.120  21.260  39.730  1.00  0.00           C
ATOM    337  HG  LEU A 604      50.230  21.780  39.290  1.00  0.00           H
ATOM    338  CD1 LEU A 604      51.010  19.710  39.690  1.00  0.00           C
ATOM    339 HD11 LEU A 604      51.030  19.320  38.650  1.00  0.00           H
ATOM    340 HD12 LEU A 604      49.990  19.410  40.040  1.00  0.00           H
ATOM    341 HD13 LEU A 604      51.810  19.340  40.350  1.00  0.00           H
ATOM    342  CD2 LEU A 604      51.100  21.630  41.240  1.00  0.00           C
ATOM    343 HD21 LEU A 604      51.050  22.730  41.390  1.00  0.00           H
ATOM    344 HD22 LEU A 604      52.100  21.340  41.630  1.00  0.00           H
ATOM    345 HD23 LEU A 604      50.250  21.160  41.790  1.00  0.00           H
ATOM    346  C   LEU A 604      53.960  23.340  37.970  1.00  0.00           C
ATOM    347  O   LEU A 604      54.890  22.530  37.870  1.00  0.00           O
ATOM    348  N   SER A 605      53.790  24.270  37.020  1.00  0.00           N
ATOM    349  HN  SER A 605      52.940  24.780  37.100  1.00  0.00           H
ATOM    350  CA  SER A 605      54.800  24.520  36.030  1.00  0.00           C
ATOM    351  HA  SER A 605      55.640  23.890  36.280  1.00  0.00           H
ATOM    352  CB  SER A 605      54.240  24.180  34.630  1.00  0.00           C
ATOM    353  HB1 SER A 605      53.620  25.040  34.290  1.00  0.00           H
ATOM    354  HB2 SER A 605      53.660  23.230  34.690  1.00  0.00           H
ATOM    355  OG  SER A 605      55.290  24.030  33.660  1.00  0.00           O
ATOM    356  HG1 SER A 605      55.500  24.920  33.360  1.00  0.00           H
ATOM    357  C   SER A 605      55.300  26.060  36.100  1.00  0.00           C
ATOM    358  O   SER A 605      56.060  26.520  35.280  1.00  0.00           O
ATOM    359  N   LEU A 606      54.900  26.750  37.140  1.00  0.00           N
ATOM    360  HN  LEU A 606      54.460  26.370  37.960  1.00  0.00           H
ATOM    361  CA  LEU A 606      55.260  28.170  37.380  1.00  0.00           C
ATOM    362  HA  LEU A 606      56.120  28.370  36.770  1.00  0.00           H
ATOM    363  CB  LEU A 606      53.970  29.090  37.280  1.00  0.00           C
ATOM    364  HB1 LEU A 606      54.260  30.080  37.700  1.00  0.00           H
ATOM    365  HB2 LEU A 606      53.100  28.690  37.820  1.00  0.00           H
ATOM    366  CG  LEU A 606      53.360  29.260  35.840  1.00  0.00           C
ATOM    367  HG  LEU A 606      53.330  28.290  35.300  1.00  0.00           H
ATOM    368  CD1 LEU A 606      51.970  29.830  35.940  1.00  0.00           C
ATOM    369 HD11 LEU A 606      51.990  30.790  36.500  1.00  0.00           H
ATOM    370 HD12 LEU A 606      51.350  29.070  36.460  1.00  0.00           H
ATOM    371 HD13 LEU A 606      51.550  29.930  34.920  1.00  0.00           H
ATOM    372  CD2 LEU A 606      54.170  30.200  34.900  1.00  0.00           C
ATOM    373 HD21 LEU A 606      55.170  29.740  34.730  1.00  0.00           H
ATOM    374 HD22 LEU A 606      54.260  31.180  35.420  1.00  0.00           H
ATOM    375 HD23 LEU A 606      53.790  30.230  33.860  1.00  0.00           H
ATOM    376  C   LEU A 606      55.650  28.200  38.840  1.00  0.00           C
ATOM    377  O   LEU A 606      55.270  27.340  39.660  1.00  0.00           O
ATOM    378  N   GLN A 607      56.480  29.150  39.190  1.00  0.00           N
ATOM    379  HN  GLN A 607      56.670  29.890  38.550  1.00  0.00           H
ATOM    380  CA  GLN A 607      56.940  29.370  40.530  1.00  0.00           C
ATOM    381  HA  GLN A 607      57.130  28.370  40.890  1.00  0.00           H
ATOM    382  CB  GLN A 607      58.280  30.230  40.560  1.00  0.00           C
ATOM    383  HB1 GLN A 607      58.040  31.160  40.020  1.00  0.00           H
ATOM    384  HB2 GLN A 607      58.980  29.610  39.950  1.00  0.00           H
ATOM    385  CG  GLN A 607      58.930  30.480  41.920  1.00  0.00           C
ATOM    386  HG1 GLN A 607      58.350  31.220  42.510  1.00  0.00           H
ATOM    387  HG2 GLN A 607      59.930  30.960  41.850  1.00  0.00           H
ATOM    388  CD  GLN A 607      59.060  29.290  42.880  1.00  0.00           C
ATOM    389  OE1 GLN A 607      58.390  29.140  43.900  1.00  0.00           O
ATOM    390  NE2 GLN A 607      60.100  28.470  42.530  1.00  0.00           N
ATOM    391 HE21 GLN A 607      60.400  27.710  43.090  1.00  0.00           H
ATOM    392 HE22 GLN A 607      60.580  28.660  41.670  1.00  0.00           H
ATOM    393  C   GLN A 607      55.860  30.120  41.310  1.00  0.00           C
ATOM    394  O   GLN A 607      55.350  31.090  40.810  1.00  0.00           O
ATOM    395  N   CYS A 608      55.510  29.510  42.460  1.00  0.00           N
ATOM    396  HN  CYS A 608      55.800  28.600  42.730  1.00  0.00           H
ATOM    397  CA  CYS A 608      54.390  30.030  43.260  1.00  0.00           C
ATOM    398  HA  CYS A 608      53.960  30.960  42.930  1.00  0.00           H
ATOM    399  CB  CYS A 608      53.160  29.020  43.280  1.00  0.00           C
ATOM    400  HB1 CYS A 608      52.290  29.460  43.830  1.00  0.00           H
ATOM    401  HB2 CYS A 608      53.490  27.990  43.550  1.00  0.00           H
ATOM    402  SG  CYS A 608      52.530  28.980  41.610  1.00  0.00           S
ATOM    403  HG1 CYS A 608      53.060  27.850  41.170  1.00  0.00           H
ATOM    404  C   CYS A 608      54.820  30.310  44.640  1.00  0.00           C
ATOM    405  O   CYS A 608      54.450  31.340  45.280  1.00  0.00           O
ATOM    406  N   LEU A 609      55.650  29.360  45.150  1.00  0.00           N
ATOM    407  HN  LEU A 609      56.030  28.670  44.530  1.00  0.00           H
ATOM    408  CA  LEU A 609      56.100  29.240  46.550  1.00  0.00           C
ATOM    409  HA  LEU A 609      55.200  29.350  47.140  1.00  0.00           H
ATOM    410  CB  LEU A 609      56.800  27.870  46.760  1.00  0.00           C
ATOM    411  HB1 LEU A 609      57.610  27.890  46.010  1.00  0.00           H
ATOM    412  HB2 LEU A 609      56.040  27.110  46.470  1.00  0.00           H
ATOM    413  CG  LEU A 609      57.310  27.690  48.170  1.00  0.00           C
ATOM    414  HG  LEU A 609      58.070  28.460  48.460  1.00  0.00           H
ATOM    415  CD1 LEU A 609      56.240  27.780  49.220  1.00  0.00           C
ATOM    416 HD11 LEU A 609      55.450  27.050  48.930  1.00  0.00           H
ATOM    417 HD12 LEU A 609      55.680  28.740  49.360  1.00  0.00           H
ATOM    418 HD13 LEU A 609      56.700  27.600  50.210  1.00  0.00           H
ATOM    419  CD2 LEU A 609      58.240  26.450  48.240  1.00  0.00           C
ATOM    420 HD21 LEU A 609      58.820  26.450  47.300  1.00  0.00           H
ATOM    421 HD22 LEU A 609      57.610  25.530  48.270  1.00  0.00           H
ATOM    422 HD23 LEU A 609      59.020  26.510  49.040  1.00  0.00           H
ATOM    423  C   LEU A 609      56.900  30.500  46.980  1.00  0.00           C
ATOM    424  O   LEU A 609      56.710  31.120  48.030  1.00  0.00           O
ATOM    425  N   ALA A 610      57.810  30.970  46.090  1.00  0.00           N
ATOM    426  HN  ALA A 610      58.030  30.590  45.190  1.00  0.00           H
ATOM    427  CA  ALA A 610      58.630  32.180  46.390  1.00  0.00           C
ATOM    428  HA  ALA A 610      59.090  31.870  47.320  1.00  0.00           H
ATOM    429  CB  ALA A 610      59.630  32.450  45.200  1.00  0.00           C
ATOM    430  HB1 ALA A 610      60.220  33.340  45.510  1.00  0.00           H
ATOM    431  HB2 ALA A 610      59.020  32.470  44.280  1.00  0.00           H
ATOM    432  HB3 ALA A 610      60.360  31.610  45.150  1.00  0.00           H
ATOM    433  C   ALA A 610      57.790  33.500  46.710  1.00  0.00           C
ATOM    434  O   ALA A 610      58.130  34.290  47.570  1.00  0.00           O
ATOM    435  N   SER A 611      56.600  33.650  45.930  1.00  0.00           N
ATOM    436  HN  SER A 611      56.390  33.140  45.100  1.00  0.00           H
ATOM    437  CA  SER A 611      55.560  34.670  46.120  1.00  0.00           C
ATOM    438  HA  SER A 611      56.020  35.640  46.250  1.00  0.00           H
ATOM    439  CB  SER A 611      54.490  34.820  44.990  1.00  0.00           C
ATOM    440  HB1 SER A 611      53.790  35.630  45.280  1.00  0.00           H
ATOM    441  HB2 SER A 611      54.000  33.840  44.850  1.00  0.00           H
ATOM    442  OG  SER A 611      55.020  35.350  43.820  1.00  0.00           O
ATOM    443  HG1 SER A 611      55.570  34.670  43.420  1.00  0.00           H
ATOM    444  C   SER A 611      54.810  34.440  47.460  1.00  0.00           C
ATOM    445  O   SER A 611      54.540  35.370  48.190  1.00  0.00           O
ATOM    446  N   ILE A 612      54.400  33.250  47.790  1.00  0.00           N
ATOM    447  HN  ILE A 612      54.600  32.500  47.160  1.00  0.00           H
ATOM    448  CA  ILE A 612      53.870  32.910  49.080  1.00  0.00           C
ATOM    449  HA  ILE A 612      53.030  33.590  49.170  1.00  0.00           H
ATOM    450  CB  ILE A 612      53.470  31.450  49.090  1.00  0.00           C
ATOM    451  HB  ILE A 612      54.350  30.900  48.710  1.00  0.00           H
ATOM    452  CG2 ILE A 612      53.340  30.830  50.520  1.00  0.00           C
ATOM    453 HG21 ILE A 612      52.750  29.890  50.480  1.00  0.00           H
ATOM    454 HG22 ILE A 612      52.720  31.450  51.200  1.00  0.00           H
ATOM    455 HG23 ILE A 612      54.350  30.690  50.950  1.00  0.00           H
ATOM    456  CG1 ILE A 612      52.150  31.130  48.230  1.00  0.00           C
ATOM    457 HG11 ILE A 612      51.940  31.970  47.530  1.00  0.00           H
ATOM    458 HG12 ILE A 612      51.250  31.070  48.890  1.00  0.00           H
ATOM    459  CD  ILE A 612      52.250  29.740  47.550  1.00  0.00           C
ATOM    460  HD1 ILE A 612      52.370  28.890  48.260  1.00  0.00           H
ATOM    461  HD2 ILE A 612      53.060  29.780  46.790  1.00  0.00           H
ATOM    462  HD3 ILE A 612      51.330  29.530  46.960  1.00  0.00           H
ATOM    463  C   ILE A 612      54.760  33.260  50.310  1.00  0.00           C
ATOM    464  O   ILE A 612      54.480  34.050  51.230  1.00  0.00           O
ATOM    465  N   LEU A 613      56.000  32.740  50.170  1.00  0.00           N
ATOM    466  HN  LEU A 613      56.180  32.080  49.440  1.00  0.00           H
ATOM    467  CA  LEU A 613      56.980  32.900  51.230  1.00  0.00           C
ATOM    468  HA  LEU A 613      56.500  32.810  52.190  1.00  0.00           H
ATOM    469  CB  LEU A 613      58.230  32.020  51.040  1.00  0.00           C
ATOM    470  HB1 LEU A 613      58.900  32.160  51.910  1.00  0.00           H
ATOM    471  HB2 LEU A 613      58.860  32.420  50.210  1.00  0.00           H
ATOM    472  CG  LEU A 613      58.040  30.430  51.120  1.00  0.00           C
ATOM    473  HG  LEU A 613      57.320  30.140  50.310  1.00  0.00           H
ATOM    474  CD1 LEU A 613      59.340  29.680  50.910  1.00  0.00           C
ATOM    475 HD11 LEU A 613      59.890  30.200  50.100  1.00  0.00           H
ATOM    476 HD12 LEU A 613      59.210  28.620  50.570  1.00  0.00           H
ATOM    477 HD13 LEU A 613      59.960  29.750  51.830  1.00  0.00           H
ATOM    478  CD2 LEU A 613      57.360  30.070  52.430  1.00  0.00           C
ATOM    479 HD21 LEU A 613      56.400  30.620  52.510  1.00  0.00           H
ATOM    480 HD22 LEU A 613      57.990  30.340  53.300  1.00  0.00           H
ATOM    481 HD23 LEU A 613      57.160  28.990  52.450  1.00  0.00           H
ATOM    482  C   LEU A 613      57.460  34.370  51.370  1.00  0.00           C
ATOM    483  O   LEU A 613      57.620  34.880  52.500  1.00  0.00           O
ATOM    484  N   PHE A 614      57.610  35.120  50.230  1.00  0.00           N
ATOM    485  HN  PHE A 614      57.670  34.730  49.320  1.00  0.00           H
ATOM    486  CA  PHE A 614      57.740  36.530  50.290  1.00  0.00           C
ATOM    487  HA  PHE A 614      58.700  36.740  50.750  1.00  0.00           H
ATOM    488  CB  PHE A 614      57.680  36.950  48.770  1.00  0.00           C
ATOM    489  HB1 PHE A 614      56.890  36.410  48.200  1.00  0.00           H
ATOM    490  HB2 PHE A 614      58.660  36.600  48.380  1.00  0.00           H
ATOM    491  CG  PHE A 614      57.510  38.420  48.470  1.00  0.00           C
ATOM    492  CD1 PHE A 614      56.620  38.810  47.520  1.00  0.00           C
ATOM    493  HD1 PHE A 614      56.080  38.040  46.990  1.00  0.00           H
ATOM    494  CE1 PHE A 614      56.580  40.130  47.150  1.00  0.00           C
ATOM    495  HE1 PHE A 614      55.930  40.470  46.370  1.00  0.00           H
ATOM    496  CZ  PHE A 614      57.410  41.090  47.680  1.00  0.00           C
ATOM    497  HZ  PHE A 614      57.270  42.070  47.270  1.00  0.00           H
ATOM    498  CD2 PHE A 614      58.370  39.380  49.040  1.00  0.00           C
ATOM    499  HD2 PHE A 614      58.960  39.060  49.890  1.00  0.00           H
ATOM    500  CE2 PHE A 614      58.290  40.710  48.720  1.00  0.00           C
ATOM    501  HE2 PHE A 614      58.910  41.430  49.220  1.00  0.00           H
ATOM    502  C   PHE A 614      56.640  37.330  50.970  1.00  0.00           C
ATOM    503  O   PHE A 614      56.920  38.270  51.790  1.00  0.00           O
ATOM    504  N   LEU A 615      55.360  36.910  50.710  1.00  0.00           N
ATOM    505  HN  LEU A 615      55.250  36.390  49.860  1.00  0.00           H
ATOM    506  CA  LEU A 615      54.330  37.950  50.940  1.00  0.00           C
ATOM    507  HA  LEU A 615      54.750  38.930  51.140  1.00  0.00           H
ATOM    508  CB  LEU A 615      53.500  38.110  49.660  1.00  0.00           C
ATOM    509  HB1 LEU A 615      53.010  37.140  49.440  1.00  0.00           H
ATOM    510  HB2 LEU A 615      54.320  38.150  48.910  1.00  0.00           H
ATOM    511  CG  LEU A 615      52.550  39.300  49.680  1.00  0.00           C
ATOM    512  HG  LEU A 615      52.930  39.980  50.480  1.00  0.00           H
ATOM    513  CD1 LEU A 615      52.750  40.090  48.400  1.00  0.00           C
ATOM    514 HD11 LEU A 615      52.160  41.040  48.390  1.00  0.00           H
ATOM    515 HD12 LEU A 615      52.570  39.580  47.430  1.00  0.00           H
ATOM    516 HD13 LEU A 615      53.820  40.380  48.230  1.00  0.00           H
ATOM    517  CD2 LEU A 615      51.050  38.940  49.830  1.00  0.00           C
ATOM    518 HD21 LEU A 615      50.930  38.210  50.670  1.00  0.00           H
ATOM    519 HD22 LEU A 615      50.830  38.430  48.880  1.00  0.00           H
ATOM    520 HD23 LEU A 615      50.430  39.850  49.980  1.00  0.00           H
ATOM    521  C   LEU A 615      53.490  37.670  52.070  1.00  0.00           C
ATOM    522  O   LEU A 615      52.890  38.560  52.710  1.00  0.00           O
ATOM    523  N   TYR A 616      53.380  36.420  52.480  1.00  0.00           N
ATOM    524  HN  TYR A 616      53.920  35.840  51.880  1.00  0.00           H
ATOM    525  CA  TYR A 616      52.560  35.940  53.650  1.00  0.00           C
ATOM    526  HA  TYR A 616      51.550  36.050  53.270  1.00  0.00           H
ATOM    527  CB  TYR A 616      52.800  34.390  54.020  1.00  0.00           C
ATOM    528  HB1 TYR A 616      53.890  34.220  54.050  1.00  0.00           H
ATOM    529  HB2 TYR A 616      52.400  33.790  53.170  1.00  0.00           H
ATOM    530  CG  TYR A 616      52.090  33.790  55.240  1.00  0.00           C
ATOM    531  CD1 TYR A 616      50.760  34.100  55.550  1.00  0.00           C
ATOM    532  HD1 TYR A 616      50.130  34.700  54.920  1.00  0.00           H
ATOM    533  CE1 TYR A 616      50.220  33.610  56.740  1.00  0.00           C
ATOM    534  HE1 TYR A 616      49.180  33.740  57.000  1.00  0.00           H
ATOM    535  CZ  TYR A 616      50.950  32.730  57.490  1.00  0.00           C
ATOM    536  OH  TYR A 616      50.350  31.940  58.420  1.00  0.00           O
ATOM    537  HH  TYR A 616      49.420  31.800  58.230  1.00  0.00           H
ATOM    538  CD2 TYR A 616      52.860  32.990  56.090  1.00  0.00           C
ATOM    539  HD2 TYR A 616      53.870  32.800  55.800  1.00  0.00           H
ATOM    540  CE2 TYR A 616      52.300  32.340  57.190  1.00  0.00           C
ATOM    541  HE2 TYR A 616      52.830  31.660  57.840  1.00  0.00           H
ATOM    542  C   TYR A 616      52.580  36.750  54.990  1.00  0.00           C
ATOM    543  O   TYR A 616      51.520  37.210  55.470  1.00  0.00           O
ATOM    544  N   CYS A 617      53.770  36.960  55.680  1.00  0.00           N
ATOM    545  HN  CYS A 617      54.670  36.740  55.320  1.00  0.00           H
ATOM    546  CA  CYS A 617      53.860  37.540  57.020  1.00  0.00           C
ATOM    547  HA  CYS A 617      53.000  37.250  57.600  1.00  0.00           H
ATOM    548  CB  CYS A 617      55.080  37.000  57.880  1.00  0.00           C
ATOM    549  HB1 CYS A 617      55.060  37.560  58.840  1.00  0.00           H
ATOM    550  HB2 CYS A 617      56.070  37.160  57.410  1.00  0.00           H
ATOM    551  SG  CYS A 617      54.690  35.300  58.320  1.00  0.00           S
ATOM    552  HG1 CYS A 617      53.540  35.100  57.690  1.00  0.00           H
ATOM    553  C   CYS A 617      53.930  39.060  56.950  1.00  0.00           C
ATOM    554  O   CYS A 617      53.520  39.850  57.860  1.00  0.00           O
ATOM    555  N   ALA A 618      54.380  39.610  55.760  1.00  0.00           N
ATOM    556  HN  ALA A 618      54.610  39.020  54.980  1.00  0.00           H
ATOM    557  CA  ALA A 618      54.020  40.920  55.360  1.00  0.00           C
ATOM    558  HA  ALA A 618      54.250  41.530  56.210  1.00  0.00           H
ATOM    559  CB  ALA A 618      54.830  41.470  54.140  1.00  0.00           C
ATOM    560  HB1 ALA A 618      54.470  40.840  53.300  1.00  0.00           H
ATOM    561  HB2 ALA A 618      55.920  41.260  54.260  1.00  0.00           H
ATOM    562  HB3 ALA A 618      54.510  42.510  53.940  1.00  0.00           H
ATOM    563  C   ALA A 618      52.540  41.340  55.130  1.00  0.00           C
ATOM    564  O   ALA A 618      52.130  42.480  55.430  1.00  0.00           O
ATOM    565  N   CYS A 619      51.730  40.450  54.490  1.00  0.00           N
ATOM    566  HN  CYS A 619      52.210  39.710  54.020  1.00  0.00           H
ATOM    567  CA  CYS A 619      50.250  40.490  54.290  1.00  0.00           C
ATOM    568  HA  CYS A 619      49.970  41.390  53.780  1.00  0.00           H
ATOM    569  CB  CYS A 619      49.860  39.540  53.180  1.00  0.00           C
ATOM    570  HB1 CYS A 619      50.280  38.540  53.410  1.00  0.00           H
ATOM    571  HB2 CYS A 619      50.390  39.960  52.290  1.00  0.00           H
ATOM    572  SG  CYS A 619      48.150  39.510  52.690  1.00  0.00           S
ATOM    573  HG1 CYS A 619      47.630  38.700  53.610  1.00  0.00           H
ATOM    574  C   CYS A 619      49.370  40.300  55.530  1.00  0.00           C
ATOM    575  O   CYS A 619      48.400  41.040  55.750  1.00  0.00           O
ATOM    576  N   MET A 620      49.820  39.350  56.400  1.00  0.00           N
ATOM    577  HN  MET A 620      50.650  38.840  56.220  1.00  0.00           H
ATOM    578  CA  MET A 620      49.210  39.090  57.700  1.00  0.00           C
ATOM    579  HA  MET A 620      48.150  38.950  57.590  1.00  0.00           H
ATOM    580  CB  MET A 620      49.770  37.760  58.270  1.00  0.00           C
ATOM    581  HB1 MET A 620      50.850  38.000  58.180  1.00  0.00           H
ATOM    582  HB2 MET A 620      49.560  37.070  57.420  1.00  0.00           H
ATOM    583  CG  MET A 620      49.280  37.200  59.660  1.00  0.00           C
ATOM    584  HG1 MET A 620      48.200  37.470  59.630  1.00  0.00           H
ATOM    585  HG2 MET A 620      49.810  37.690  60.490  1.00  0.00           H
ATOM    586  SD  MET A 620      49.530  35.430  59.720  1.00  0.00           S
ATOM    587  CE  MET A 620      51.280  35.560  59.410  1.00  0.00           C
ATOM    588  HE1 MET A 620      51.670  36.340  60.120  1.00  0.00           H
ATOM    589  HE2 MET A 620      51.530  35.870  58.380  1.00  0.00           H
ATOM    590  HE3 MET A 620      51.810  34.590  59.490  1.00  0.00           H
ATOM    591  C   MET A 620      49.270  40.170  58.760  1.00  0.00           C
ATOM    592  O   MET A 620      48.300  40.400  59.490  1.00  0.00           O
ATOM    593  N   SER A 621      50.430  40.830  58.880  1.00  0.00           N
ATOM    594  HN  SER A 621      51.250  40.580  58.350  1.00  0.00           H
ATOM    595  CA  SER A 621      50.590  41.820  59.940  1.00  0.00           C
ATOM    596  HA  SER A 621      50.360  41.330  60.870  1.00  0.00           H
ATOM    597  CB  SER A 621      52.120  42.150  60.080  1.00  0.00           C
ATOM    598  HB1 SER A 621      52.450  42.490  59.080  1.00  0.00           H
ATOM    599  HB2 SER A 621      52.790  41.290  60.330  1.00  0.00           H
ATOM    600  OG  SER A 621      52.270  43.190  61.060  1.00  0.00           O
ATOM    601  HG1 SER A 621      52.130  44.090  60.790  1.00  0.00           H
ATOM    602  C   SER A 621      49.690  43.020  59.970  1.00  0.00           C
ATOM    603  O   SER A 621      49.150  43.440  61.070  1.00  0.00           O
ATOM    604  N   PRO A 622      49.350  43.720  58.800  1.00  0.00           N
ATOM    605  CD  PRO A 622      50.260  43.910  57.770  1.00  0.00           C
ATOM    606  HD1 PRO A 622      50.630  42.930  57.400  1.00  0.00           H
ATOM    607  HD2 PRO A 622      51.080  44.600  58.040  1.00  0.00           H
ATOM    608  CA  PRO A 622      48.420  44.780  58.810  1.00  0.00           C
ATOM    609  HA  PRO A 622      48.650  45.450  59.630  1.00  0.00           H
ATOM    610  CB  PRO A 622      48.590  45.560  57.450  1.00  0.00           C
ATOM    611  HB1 PRO A 622      49.220  46.490  57.490  1.00  0.00           H
ATOM    612  HB2 PRO A 622      47.620  45.840  57.000  1.00  0.00           H
ATOM    613  CG  PRO A 622      49.390  44.530  56.700  1.00  0.00           C
ATOM    614  HG1 PRO A 622      48.730  43.830  56.160  1.00  0.00           H
ATOM    615  HG2 PRO A 622      50.090  44.980  55.960  1.00  0.00           H
ATOM    616  C   PRO A 622      47.000  44.420  59.070  1.00  0.00           C
ATOM    617  O   PRO A 622      46.370  45.240  59.720  1.00  0.00           O
ATOM    618  N   VAL A 623      46.410  43.280  58.660  1.00  0.00           N
ATOM    619  HN  VAL A 623      46.880  42.750  57.960  1.00  0.00           H
ATOM    620  CA  VAL A 623      45.130  42.710  59.140  1.00  0.00           C
ATOM    621  HA  VAL A 623      44.420  43.470  58.890  1.00  0.00           H
ATOM    622  CB  VAL A 623      44.760  41.400  58.440  1.00  0.00           C
ATOM    623  HB  VAL A 623      45.500  40.590  58.650  1.00  0.00           H
ATOM    624  CG1 VAL A 623      43.330  40.900  58.930  1.00  0.00           C
ATOM    625 HG11 VAL A 623      42.460  41.500  58.600  1.00  0.00           H
ATOM    626 HG12 VAL A 623      43.390  40.660  60.010  1.00  0.00           H
ATOM    627 HG13 VAL A 623      43.220  39.910  58.430  1.00  0.00           H
ATOM    628  CG2 VAL A 623      44.650  41.650  56.970  1.00  0.00           C
ATOM    629 HG21 VAL A 623      45.570  42.050  56.500  1.00  0.00           H
ATOM    630 HG22 VAL A 623      43.780  42.240  56.600  1.00  0.00           H
ATOM    631 HG23 VAL A 623      44.580  40.630  56.530  1.00  0.00           H
ATOM    632  C   VAL A 623      45.120  42.600  60.680  1.00  0.00           C
ATOM    633  O   VAL A 623      44.180  43.050  61.340  1.00  0.00           O
ATOM    634  N   ILE A 624      46.180  42.150  61.280  1.00  0.00           N
ATOM    635  HN  ILE A 624      46.850  41.810  60.630  1.00  0.00           H
ATOM    636  CA  ILE A 624      46.330  42.060  62.820  1.00  0.00           C
ATOM    637  HA  ILE A 624      45.400  41.660  63.220  1.00  0.00           H
ATOM    638  CB  ILE A 624      47.480  41.190  63.290  1.00  0.00           C
ATOM    639  HB  ILE A 624      48.320  41.530  62.660  1.00  0.00           H
ATOM    640  CG2 ILE A 624      47.730  41.310  64.760  1.00  0.00           C
ATOM    641 HG21 ILE A 624      48.380  40.490  65.130  1.00  0.00           H
ATOM    642 HG22 ILE A 624      46.890  41.310  65.480  1.00  0.00           H
ATOM    643 HG23 ILE A 624      48.260  42.250  64.980  1.00  0.00           H
ATOM    644  CG1 ILE A 624      47.150  39.740  62.900  1.00  0.00           C
ATOM    645 HG11 ILE A 624      46.870  39.750  61.830  1.00  0.00           H
ATOM    646 HG12 ILE A 624      46.300  39.430  63.540  1.00  0.00           H
ATOM    647  CD  ILE A 624      48.230  38.790  63.110  1.00  0.00           C
ATOM    648  HD1 ILE A 624      48.360  38.460  64.170  1.00  0.00           H
ATOM    649  HD2 ILE A 624      49.190  39.290  62.850  1.00  0.00           H
ATOM    650  HD3 ILE A 624      48.160  37.940  62.400  1.00  0.00           H
ATOM    651  C   ILE A 624      46.290  43.420  63.420  1.00  0.00           C
ATOM    652  O   ILE A 624      45.530  43.800  64.320  1.00  0.00           O
ATOM    653  N   THR A 625      47.040  44.360  62.810  1.00  0.00           N
ATOM    654  HN  THR A 625      47.690  44.090  62.100  1.00  0.00           H
ATOM    655  CA  THR A 625      47.090  45.740  63.280  1.00  0.00           C
ATOM    656  HA  THR A 625      47.440  45.660  64.290  1.00  0.00           H
ATOM    657  CB  THR A 625      48.070  46.560  62.540  1.00  0.00           C
ATOM    658  HB  THR A 625      47.740  46.770  61.510  1.00  0.00           H
ATOM    659  OG1 THR A 625      49.280  45.810  62.380  1.00  0.00           O
ATOM    660  HG1 THR A 625      49.070  45.190  61.690  1.00  0.00           H
ATOM    661  CG2 THR A 625      48.330  47.770  63.460  1.00  0.00           C
ATOM    662 HG21 THR A 625      47.430  48.410  63.620  1.00  0.00           H
ATOM    663 HG22 THR A 625      49.110  48.330  62.890  1.00  0.00           H
ATOM    664 HG23 THR A 625      48.810  47.570  64.440  1.00  0.00           H
ATOM    665  C   THR A 625      45.700  46.440  63.290  1.00  0.00           C
ATOM    666  O   THR A 625      45.390  47.220  64.210  1.00  0.00           O
ATOM    667  N   PHE A 626      44.870  46.250  62.270  1.00  0.00           N
ATOM    668  HN  PHE A 626      45.030  45.790  61.400  1.00  0.00           H
ATOM    669  CA  PHE A 626      43.570  46.830  62.270  1.00  0.00           C
ATOM    670  HA  PHE A 626      43.610  47.900  62.450  1.00  0.00           H
ATOM    671  CB  PHE A 626      43.010  46.570  60.900  1.00  0.00           C
ATOM    672  HB1 PHE A 626      43.280  45.600  60.440  1.00  0.00           H
ATOM    673  HB2 PHE A 626      43.540  47.230  60.170  1.00  0.00           H
ATOM    674  CG  PHE A 626      41.530  46.700  60.700  1.00  0.00           C
ATOM    675  CD1 PHE A 626      40.800  45.520  60.730  1.00  0.00           C
ATOM    676  HD1 PHE A 626      41.310  44.640  61.060  1.00  0.00           H
ATOM    677  CE1 PHE A 626      39.500  45.500  60.390  1.00  0.00           C
ATOM    678  HE1 PHE A 626      39.000  44.540  60.470  1.00  0.00           H
ATOM    679  CZ  PHE A 626      38.840  46.620  59.930  1.00  0.00           C
ATOM    680  HZ  PHE A 626      37.800  46.630  59.650  1.00  0.00           H
ATOM    681  CD2 PHE A 626      40.890  47.860  60.200  1.00  0.00           C
ATOM    682  HD2 PHE A 626      41.510  48.740  60.100  1.00  0.00           H
ATOM    683  CE2 PHE A 626      39.530  47.830  59.830  1.00  0.00           C
ATOM    684  HE2 PHE A 626      39.000  48.690  59.460  1.00  0.00           H
ATOM    685  C   PHE A 626      42.650  46.230  63.340  1.00  0.00           C
ATOM    686  O   PHE A 626      41.840  46.790  64.020  1.00  0.00           O
ATOM    687  N   GLY A 627      42.850  44.890  63.450  1.00  0.00           N
ATOM    688  HN  GLY A 627      43.580  44.450  62.960  1.00  0.00           H
ATOM    689  CA  GLY A 627      42.190  44.050  64.450  1.00  0.00           C
ATOM    690  HA1 GLY A 627      42.550  43.050  64.220  1.00  0.00           H
ATOM    691  HA2 GLY A 627      41.140  44.100  64.230  1.00  0.00           H
ATOM    692  C   GLY A 627      42.400  44.420  65.870  1.00  0.00           C
ATOM    693  O   GLY A 627      41.410  44.580  66.630  1.00  0.00           O
ATOM    694  N   GLY A 628      43.640  44.710  66.350  1.00  0.00           N
ATOM    695  HN  GLY A 628      44.410  44.390  65.800  1.00  0.00           H
ATOM    696  CA  GLY A 628      44.040  45.330  67.610  1.00  0.00           C
ATOM    697  HA1 GLY A 628      45.080  45.550  67.630  1.00  0.00           H
ATOM    698  HA2 GLY A 628      43.500  44.880  68.440  1.00  0.00           H
ATOM    699  C   GLY A 628      43.370  46.740  67.620  1.00  0.00           C
ATOM    700  O   GLY A 628      42.670  47.120  68.570  1.00  0.00           O
ATOM    701  N   LEU A 629      43.440  47.610  66.650  1.00  0.00           N
ATOM    702  HN  LEU A 629      43.830  47.300  65.780  1.00  0.00           H
ATOM    703  CA  LEU A 629      42.810  49.000  66.700  1.00  0.00           C
ATOM    704  HA  LEU A 629      43.160  49.520  67.590  1.00  0.00           H
ATOM    705  CB  LEU A 629      43.220  49.880  65.450  1.00  0.00           C
ATOM    706  HB1 LEU A 629      42.610  50.820  65.430  1.00  0.00           H
ATOM    707  HB2 LEU A 629      42.850  49.290  64.570  1.00  0.00           H
ATOM    708  CG  LEU A 629      44.670  50.210  65.190  1.00  0.00           C
ATOM    709  HG  LEU A 629      45.290  49.310  65.400  1.00  0.00           H
ATOM    710  CD1 LEU A 629      44.810  50.810  63.790  1.00  0.00           C
ATOM    711 HD11 LEU A 629      44.220  50.200  63.060  1.00  0.00           H
ATOM    712 HD12 LEU A 629      45.880  50.800  63.490  1.00  0.00           H
ATOM    713 HD13 LEU A 629      44.420  51.860  63.780  1.00  0.00           H
ATOM    714  CD2 LEU A 629      45.120  51.250  66.290  1.00  0.00           C
ATOM    715 HD21 LEU A 629      44.570  52.220  66.400  1.00  0.00           H
ATOM    716 HD22 LEU A 629      46.130  51.660  66.090  1.00  0.00           H
ATOM    717 HD23 LEU A 629      45.120  50.790  67.290  1.00  0.00           H
ATOM    718  C   LEU A 629      41.260  49.010  66.810  1.00  0.00           C
ATOM    719  O   LEU A 629      40.670  49.640  67.680  1.00  0.00           O
ATOM    720  N   LEU A 630      40.550  48.190  66.000  1.00  0.00           N
ATOM    721  HN  LEU A 630      41.010  47.700  65.270  1.00  0.00           H
ATOM    722  CA  LEU A 630      39.090  47.900  65.930  1.00  0.00           C
ATOM    723  HA  LEU A 630      38.490  48.800  65.980  1.00  0.00           H
ATOM    724  CB  LEU A 630      38.700  47.030  64.710  1.00  0.00           C
ATOM    725  HB1 LEU A 630      39.110  45.990  64.750  1.00  0.00           H
ATOM    726  HB2 LEU A 630      38.950  47.530  63.750  1.00  0.00           H
ATOM    727  CG  LEU A 630      37.200  46.740  64.570  1.00  0.00           C
ATOM    728  HG  LEU A 630      36.730  46.240  65.450  1.00  0.00           H
ATOM    729  CD1 LEU A 630      36.390  48.020  64.210  1.00  0.00           C
ATOM    730 HD11 LEU A 630      35.290  47.840  64.090  1.00  0.00           H
ATOM    731 HD12 LEU A 630      36.730  48.270  63.180  1.00  0.00           H
ATOM    732 HD13 LEU A 630      36.650  48.850  64.880  1.00  0.00           H
ATOM    733  CD2 LEU A 630      37.100  45.770  63.400  1.00  0.00           C
ATOM    734 HD21 LEU A 630      36.060  45.390  63.230  1.00  0.00           H
ATOM    735 HD22 LEU A 630      37.690  44.860  63.610  1.00  0.00           H
ATOM    736 HD23 LEU A 630      37.490  46.100  62.420  1.00  0.00           H
ATOM    737  C   LEU A 630      38.710  47.290  67.260  1.00  0.00           C
ATOM    738  O   LEU A 630      37.690  47.710  67.850  1.00  0.00           O
ATOM    739  N   GLY A 631      39.560  46.430  67.740  1.00  0.00           N
ATOM    740  HN  GLY A 631      40.220  46.020  67.100  1.00  0.00           H
ATOM    741  CA  GLY A 631      39.440  45.850  69.070  1.00  0.00           C
ATOM    742  HA1 GLY A 631      40.340  45.250  69.100  1.00  0.00           H
ATOM    743  HA2 GLY A 631      38.530  45.280  69.160  1.00  0.00           H
ATOM    744  C   GLY A 631      39.390  46.770  70.250  1.00  0.00           C
ATOM    745  O   GLY A 631      38.460  46.630  71.070  1.00  0.00           O
ATOM    746  N   GLU A 632      40.240  47.740  70.310  1.00  0.00           N
ATOM    747  HN  GLU A 632      40.960  47.690  69.620  1.00  0.00           H
ATOM    748  CA  GLU A 632      40.220  48.810  71.220  1.00  0.00           C
ATOM    749  HA  GLU A 632      40.210  48.520  72.260  1.00  0.00           H
ATOM    750  CB  GLU A 632      41.520  49.710  71.100  1.00  0.00           C
ATOM    751  HB1 GLU A 632      41.360  50.650  71.660  1.00  0.00           H
ATOM    752  HB2 GLU A 632      41.830  50.020  70.080  1.00  0.00           H
ATOM    753  CG  GLU A 632      42.780  49.130  71.690  1.00  0.00           C
ATOM    754  HG1 GLU A 632      43.620  49.690  71.220  1.00  0.00           H
ATOM    755  HG2 GLU A 632      42.860  48.080  71.350  1.00  0.00           H
ATOM    756  CD  GLU A 632      42.810  49.220  73.210  1.00  0.00           C
ATOM    757  OE1 GLU A 632      43.530  50.030  73.760  1.00  0.00           O
ATOM    758  OE2 GLU A 632      42.090  48.360  73.840  1.00  0.00           O
ATOM    759  C   GLU A 632      39.000  49.700  70.930  1.00  0.00           C
ATOM    760  O   GLU A 632      38.250  50.030  71.830  1.00  0.00           O
ATOM    761  N   ALA A 633      38.640  50.110  69.690  1.00  0.00           N
ATOM    762  HN  ALA A 633      39.290  49.870  68.960  1.00  0.00           H
ATOM    763  CA  ALA A 633      37.510  50.860  69.250  1.00  0.00           C
ATOM    764  HA  ALA A 633      37.500  51.840  69.700  1.00  0.00           H
ATOM    765  CB  ALA A 633      37.600  50.960  67.720  1.00  0.00           C
ATOM    766  HB1 ALA A 633      36.950  51.740  67.270  1.00  0.00           H
ATOM    767  HB2 ALA A 633      37.160  50.000  67.350  1.00  0.00           H
ATOM    768  HB3 ALA A 633      38.590  51.250  67.330  1.00  0.00           H
ATOM    769  C   ALA A 633      36.160  50.330  69.640  1.00  0.00           C
ATOM    770  O   ALA A 633      35.330  51.120  70.000  1.00  0.00           O
ATOM    771  N   THR A 634      35.950  49.000  69.640  1.00  0.00           N
ATOM    772  HN  THR A 634      36.730  48.460  69.320  1.00  0.00           H
ATOM    773  CA  THR A 634      34.630  48.340  69.910  1.00  0.00           C
ATOM    774  HA  THR A 634      33.810  49.000  69.660  1.00  0.00           H
ATOM    775  CB  THR A 634      34.410  47.100  69.050  1.00  0.00           C
ATOM    776  HB  THR A 634      33.670  46.390  69.490  1.00  0.00           H
ATOM    777  OG1 THR A 634      35.640  46.310  68.990  1.00  0.00           O
ATOM    778  HG1 THR A 634      36.350  46.860  68.650  1.00  0.00           H
ATOM    779  CG2 THR A 634      34.040  47.440  67.660  1.00  0.00           C
ATOM    780 HG21 THR A 634      33.190  48.150  67.690  1.00  0.00           H
ATOM    781 HG22 THR A 634      33.670  46.500  67.220  1.00  0.00           H
ATOM    782 HG23 THR A 634      34.820  47.950  67.060  1.00  0.00           H
ATOM    783  C   THR A 634      34.560  48.030  71.390  1.00  0.00           C
ATOM    784  O   THR A 634      33.810  47.140  71.760  1.00  0.00           O
ATOM    785  N   GLU A 635      35.450  48.590  72.230  1.00  0.00           N
ATOM    786  HN  GLU A 635      36.090  49.220  71.820  1.00  0.00           H
ATOM    787  CA  GLU A 635      35.730  48.260  73.660  1.00  0.00           C
ATOM    788  HA  GLU A 635      36.740  48.610  73.830  1.00  0.00           H
ATOM    789  CB  GLU A 635      34.990  49.040  74.710  1.00  0.00           C
ATOM    790  HB1 GLU A 635      35.220  48.600  75.700  1.00  0.00           H
ATOM    791  HB2 GLU A 635      33.900  48.920  74.590  1.00  0.00           H
ATOM    792  CG  GLU A 635      35.260  50.570  74.670  1.00  0.00           C
ATOM    793  HG1 GLU A 635      34.870  51.070  73.760  1.00  0.00           H
ATOM    794  HG2 GLU A 635      36.340  50.790  74.720  1.00  0.00           H
ATOM    795  CD  GLU A 635      34.630  51.160  75.910  1.00  0.00           C
ATOM    796  OE1 GLU A 635      33.600  51.890  75.650  1.00  0.00           O
ATOM    797  OE2 GLU A 635      35.100  51.020  77.080  1.00  0.00           O
ATOM    798  C   GLU A 635      35.940  46.750  74.000  1.00  0.00           C
ATOM    799  O   GLU A 635      35.460  46.200  74.980  1.00  0.00           O
ATOM    800  N   GLY A 636      36.920  46.250  73.260  1.00  0.00           N
ATOM    801  HN  GLY A 636      37.360  46.750  72.510  1.00  0.00           H
ATOM    802  CA  GLY A 636      37.350  44.840  73.320  1.00  0.00           C
ATOM    803  HA1 GLY A 636      37.490  44.570  74.360  1.00  0.00           H
ATOM    804  HA2 GLY A 636      38.340  44.820  72.890  1.00  0.00           H
ATOM    805  C   GLY A 636      36.520  43.760  72.650  1.00  0.00           C
ATOM    806  O   GLY A 636      36.650  42.590  72.930  1.00  0.00           O
ATOM    807  N   ARG A 637      35.620  44.120  71.810  1.00  0.00           N
ATOM    808  HN  ARG A 637      35.620  45.080  71.530  1.00  0.00           H
ATOM    809  CA  ARG A 637      34.530  43.270  71.360  1.00  0.00           C
ATOM    810  HA  ARG A 637      34.360  42.570  72.170  1.00  0.00           H
ATOM    811  CB  ARG A 637      33.170  44.000  71.360  1.00  0.00           C
ATOM    812  HB1 ARG A 637      32.570  43.400  70.640  1.00  0.00           H
ATOM    813  HB2 ARG A 637      33.320  44.980  70.850  1.00  0.00           H
ATOM    814  CG  ARG A 637      32.360  44.050  72.690  1.00  0.00           C
ATOM    815  HG1 ARG A 637      32.230  43.000  73.010  1.00  0.00           H
ATOM    816  HG2 ARG A 637      31.350  44.470  72.460  1.00  0.00           H
ATOM    817  CD  ARG A 637      33.000  44.830  73.790  1.00  0.00           C
ATOM    818  HD1 ARG A 637      32.990  45.910  73.510  1.00  0.00           H
ATOM    819  HD2 ARG A 637      34.020  44.410  73.950  1.00  0.00           H
ATOM    820  NE  ARG A 637      32.110  44.470  74.980  1.00  0.00           N
ATOM    821  HE  ARG A 637      31.280  43.930  74.820  1.00  0.00           H
ATOM    822  CZ  ARG A 637      32.270  44.900  76.230  1.00  0.00           C
ATOM    823  NH1 ARG A 637      33.310  45.630  76.620  1.00  0.00           N
ATOM    824 HH11 ARG A 637      34.070  45.840  76.010  1.00  0.00           H
ATOM    825 HH12 ARG A 637      33.190  46.010  77.550  1.00  0.00           H
ATOM    826  NH2 ARG A 637      31.350  44.600  77.060  1.00  0.00           N
ATOM    827 HH21 ARG A 637      30.510  44.290  76.600  1.00  0.00           H
ATOM    828 HH22 ARG A 637      31.450  44.700  78.050  1.00  0.00           H
ATOM    829  C   ARG A 637      34.890  42.400  70.130  1.00  0.00           C
ATOM    830  O   ARG A 637      34.380  41.250  69.960  1.00  0.00           O
ATOM    831  N   ILE A 638      35.930  42.860  69.370  1.00  0.00           N
ATOM    832  HN  ILE A 638      36.380  43.680  69.710  1.00  0.00           H
ATOM    833  CA  ILE A 638      36.210  42.370  67.980  1.00  0.00           C
ATOM    834  HA  ILE A 638      35.670  41.440  67.810  1.00  0.00           H
ATOM    835  CB  ILE A 638      35.860  43.390  66.830  1.00  0.00           C
ATOM    836  HB  ILE A 638      36.490  44.280  67.060  1.00  0.00           H
ATOM    837  CG2 ILE A 638      36.160  42.720  65.520  1.00  0.00           C
ATOM    838 HG21 ILE A 638      37.240  42.500  65.340  1.00  0.00           H
ATOM    839 HG22 ILE A 638      35.890  43.410  64.700  1.00  0.00           H
ATOM    840 HG23 ILE A 638      35.530  41.810  65.490  1.00  0.00           H
ATOM    841  CG1 ILE A 638      34.410  43.770  66.890  1.00  0.00           C
ATOM    842 HG11 ILE A 638      34.280  44.660  66.240  1.00  0.00           H
ATOM    843 HG12 ILE A 638      34.300  44.160  67.920  1.00  0.00           H
ATOM    844  CD  ILE A 638      33.380  42.670  66.530  1.00  0.00           C
ATOM    845  HD1 ILE A 638      32.320  42.970  66.620  1.00  0.00           H
ATOM    846  HD2 ILE A 638      33.480  41.680  67.030  1.00  0.00           H
ATOM    847  HD3 ILE A 638      33.410  42.400  65.460  1.00  0.00           H
ATOM    848  C   ILE A 638      37.670  41.990  67.900  1.00  0.00           C
ATOM    849  O   ILE A 638      38.530  42.790  68.010  1.00  0.00           O
ATOM    850  N   SER A 639      37.910  40.700  67.800  1.00  0.00           N
ATOM    851  HN  SER A 639      37.190  40.030  67.610  1.00  0.00           H
ATOM    852  CA  SER A 639      39.280  40.160  67.870  1.00  0.00           C
ATOM    853  HA  SER A 639      39.880  40.700  68.580  1.00  0.00           H
ATOM    854  CB  SER A 639      39.280  38.660  68.380  1.00  0.00           C
ATOM    855  HB1 SER A 639      38.580  38.710  69.230  1.00  0.00           H
ATOM    856  HB2 SER A 639      40.290  38.240  68.630  1.00  0.00           H
ATOM    857  OG  SER A 639      38.670  37.680  67.530  1.00  0.00           O
ATOM    858  HG1 SER A 639      37.810  38.070  67.360  1.00  0.00           H
ATOM    859  C   SER A 639      40.150  40.180  66.610  1.00  0.00           C
ATOM    860  O   SER A 639      39.700  40.250  65.490  1.00  0.00           O
ATOM    861  N   ALA A 640      41.520  40.060  66.890  1.00  0.00           N
ATOM    862  HN  ALA A 640      41.890  39.870  67.810  1.00  0.00           H
ATOM    863  CA  ALA A 640      42.490  40.010  65.840  1.00  0.00           C
ATOM    864  HA  ALA A 640      42.210  40.870  65.250  1.00  0.00           H
ATOM    865  CB  ALA A 640      43.870  40.110  66.410  1.00  0.00           C
ATOM    866  HB1 ALA A 640      44.130  41.150  66.690  1.00  0.00           H
ATOM    867  HB2 ALA A 640      44.620  39.870  65.640  1.00  0.00           H
ATOM    868  HB3 ALA A 640      43.880  39.520  67.350  1.00  0.00           H
ATOM    869  C   ALA A 640      42.250  38.860  64.950  1.00  0.00           C
ATOM    870  O   ALA A 640      42.360  38.970  63.750  1.00  0.00           O
ATOM    871  N   ILE A 641      41.970  37.660  65.520  1.00  0.00           N
ATOM    872  HN  ILE A 641      41.740  37.600  66.480  1.00  0.00           H
ATOM    873  CA  ILE A 641      41.820  36.420  64.760  1.00  0.00           C
ATOM    874  HA  ILE A 641      42.570  36.450  63.990  1.00  0.00           H
ATOM    875  CB  ILE A 641      41.920  35.150  65.700  1.00  0.00           C
ATOM    876  HB  ILE A 641      42.730  35.420  66.400  1.00  0.00           H
ATOM    877  CG2 ILE A 641      40.630  34.860  66.520  1.00  0.00           C
ATOM    878 HG21 ILE A 641      40.590  34.090  67.320  1.00  0.00           H
ATOM    879 HG22 ILE A 641      39.860  34.470  65.810  1.00  0.00           H
ATOM    880 HG23 ILE A 641      40.200  35.750  67.020  1.00  0.00           H
ATOM    881  CG1 ILE A 641      42.190  33.900  64.840  1.00  0.00           C
ATOM    882 HG11 ILE A 641      41.240  33.710  64.290  1.00  0.00           H
ATOM    883 HG12 ILE A 641      42.270  33.170  65.670  1.00  0.00           H
ATOM    884  CD  ILE A 641      43.290  33.850  63.790  1.00  0.00           C
ATOM    885  HD1 ILE A 641      44.280  33.980  64.290  1.00  0.00           H
ATOM    886  HD2 ILE A 641      43.180  34.610  62.990  1.00  0.00           H
ATOM    887  HD3 ILE A 641      43.190  32.830  63.360  1.00  0.00           H
ATOM    888  C   ILE A 641      40.500  36.410  63.920  1.00  0.00           C
ATOM    889  O   ILE A 641      40.390  35.810  62.820  1.00  0.00           O
ATOM    890  N   GLU A 642      39.440  37.110  64.400  1.00  0.00           N
ATOM    891  HN  GLU A 642      39.420  37.510  65.320  1.00  0.00           H
ATOM    892  CA  GLU A 642      38.190  37.390  63.710  1.00  0.00           C
ATOM    893  HA  GLU A 642      37.760  36.440  63.490  1.00  0.00           H
ATOM    894  CB  GLU A 642      37.220  38.220  64.500  1.00  0.00           C
ATOM    895  HB1 GLU A 642      36.530  38.770  63.820  1.00  0.00           H
ATOM    896  HB2 GLU A 642      37.610  39.050  65.110  1.00  0.00           H
ATOM    897  CG  GLU A 642      36.360  37.230  65.320  1.00  0.00           C
ATOM    898  HG1 GLU A 642      37.060  36.570  65.860  1.00  0.00           H
ATOM    899  HG2 GLU A 642      35.690  36.600  64.690  1.00  0.00           H
ATOM    900  CD  GLU A 642      35.640  37.780  66.530  1.00  0.00           C
ATOM    901  OE1 GLU A 642      34.460  37.360  66.730  1.00  0.00           O
ATOM    902  OE2 GLU A 642      36.150  38.660  67.260  1.00  0.00           O
ATOM    903  C   GLU A 642      38.450  38.210  62.420  1.00  0.00           C
ATOM    904  O   GLU A 642      37.800  38.050  61.370  1.00  0.00           O
ATOM    905  N   SER A 643      39.420  39.140  62.560  1.00  0.00           N
ATOM    906  HN  SER A 643      39.840  39.310  63.450  1.00  0.00           H
ATOM    907  CA  SER A 643      39.900  39.940  61.390  1.00  0.00           C
ATOM    908  HA  SER A 643      39.030  40.380  60.920  1.00  0.00           H
ATOM    909  CB  SER A 643      40.890  41.040  61.760  1.00  0.00           C
ATOM    910  HB1 SER A 643      41.320  41.560  60.870  1.00  0.00           H
ATOM    911  HB2 SER A 643      41.760  40.700  62.380  1.00  0.00           H
ATOM    912  OG  SER A 643      40.210  42.010  62.530  1.00  0.00           O
ATOM    913  HG1 SER A 643      39.880  41.620  63.330  1.00  0.00           H
ATOM    914  C   SER A 643      40.630  39.120  60.340  1.00  0.00           C
ATOM    915  O   SER A 643      40.320  39.130  59.160  1.00  0.00           O
ATOM    916  N   LEU A 644      41.570  38.250  60.870  1.00  0.00           N
ATOM    917  HN  LEU A 644      41.750  38.200  61.840  1.00  0.00           H
ATOM    918  CA  LEU A 644      42.250  37.310  60.060  1.00  0.00           C
ATOM    919  HA  LEU A 644      42.790  37.840  59.290  1.00  0.00           H
ATOM    920  CB  LEU A 644      43.180  36.550  61.000  1.00  0.00           C
ATOM    921  HB1 LEU A 644      43.220  35.480  60.700  1.00  0.00           H
ATOM    922  HB2 LEU A 644      42.660  36.440  61.980  1.00  0.00           H
ATOM    923  CG  LEU A 644      44.460  37.320  61.410  1.00  0.00           C
ATOM    924  HG  LEU A 644      44.010  38.260  61.810  1.00  0.00           H
ATOM    925  CD1 LEU A 644      45.310  36.690  62.540  1.00  0.00           C
ATOM    926 HD11 LEU A 644      46.040  37.470  62.870  1.00  0.00           H
ATOM    927 HD12 LEU A 644      45.890  35.860  62.080  1.00  0.00           H
ATOM    928 HD13 LEU A 644      44.810  36.380  63.480  1.00  0.00           H
ATOM    929  CD2 LEU A 644      45.470  37.630  60.280  1.00  0.00           C
ATOM    930 HD21 LEU A 644      44.970  38.170  59.440  1.00  0.00           H
ATOM    931 HD22 LEU A 644      45.910  36.720  59.830  1.00  0.00           H
ATOM    932 HD23 LEU A 644      46.310  38.250  60.690  1.00  0.00           H
ATOM    933  C   LEU A 644      41.350  36.320  59.320  1.00  0.00           C
ATOM    934  O   LEU A 644      41.610  35.920  58.160  1.00  0.00           O
ATOM    935  N   PHE A 645      40.270  35.770  60.030  1.00  0.00           N
ATOM    936  HN  PHE A 645      40.230  35.880  61.020  1.00  0.00           H
ATOM    937  CA  PHE A 645      39.180  34.920  59.430  1.00  0.00           C
ATOM    938  HA  PHE A 645      39.620  34.090  58.910  1.00  0.00           H
ATOM    939  CB  PHE A 645      38.350  34.320  60.640  1.00  0.00           C
ATOM    940  HB1 PHE A 645      37.830  35.120  61.190  1.00  0.00           H
ATOM    941  HB2 PHE A 645      39.090  33.860  61.330  1.00  0.00           H
ATOM    942  CG  PHE A 645      37.290  33.390  60.230  1.00  0.00           C
ATOM    943  CD1 PHE A 645      37.240  32.530  59.120  1.00  0.00           C
ATOM    944  HD1 PHE A 645      37.970  32.530  58.330  1.00  0.00           H
ATOM    945  CE1 PHE A 645      36.140  31.670  58.940  1.00  0.00           C
ATOM    946  HE1 PHE A 645      36.230  30.980  58.120  1.00  0.00           H
ATOM    947  CZ  PHE A 645      34.990  31.680  59.810  1.00  0.00           C
ATOM    948  HZ  PHE A 645      34.080  31.100  59.740  1.00  0.00           H
ATOM    949  CD2 PHE A 645      36.190  33.310  61.190  1.00  0.00           C
ATOM    950  HD2 PHE A 645      36.390  33.810  62.130  1.00  0.00           H
ATOM    951  CE2 PHE A 645      35.130  32.420  61.020  1.00  0.00           C
ATOM    952  HE2 PHE A 645      34.490  32.380  61.880  1.00  0.00           H
ATOM    953  C   PHE A 645      38.320  35.650  58.390  1.00  0.00           C
ATOM    954  O   PHE A 645      37.980  35.110  57.370  1.00  0.00           O
ATOM    955  N   GLY A 646      37.940  36.920  58.610  1.00  0.00           N
ATOM    956  HN  GLY A 646      37.960  37.300  59.530  1.00  0.00           H
ATOM    957  CA  GLY A 646      37.180  37.760  57.660  1.00  0.00           C
ATOM    958  HA1 GLY A 646      36.820  38.660  58.140  1.00  0.00           H
ATOM    959  HA2 GLY A 646      36.350  37.200  57.230  1.00  0.00           H
ATOM    960  C   GLY A 646      37.980  38.150  56.420  1.00  0.00           C
ATOM    961  O   GLY A 646      37.440  38.290  55.340  1.00  0.00           O
ATOM    962  N   ALA A 647      39.290  38.200  56.610  1.00  0.00           N
ATOM    963  HN  ALA A 647      39.620  38.080  57.540  1.00  0.00           H
ATOM    964  CA  ALA A 647      40.260  38.510  55.560  1.00  0.00           C
ATOM    965  HA  ALA A 647      39.840  39.250  54.900  1.00  0.00           H
ATOM    966  CB  ALA A 647      41.520  39.190  56.130  1.00  0.00           C
ATOM    967  HB1 ALA A 647      42.330  39.370  55.400  1.00  0.00           H
ATOM    968  HB2 ALA A 647      41.990  38.500  56.860  1.00  0.00           H
ATOM    969  HB3 ALA A 647      41.270  40.200  56.530  1.00  0.00           H
ATOM    970  C   ALA A 647      40.550  37.250  54.820  1.00  0.00           C
ATOM    971  O   ALA A 647      40.500  37.170  53.590  1.00  0.00           O
ATOM    972  N   SER A 648      40.830  36.160  55.510  1.00  0.00           N
ATOM    973  HN  SER A 648      40.990  36.220  56.490  1.00  0.00           H
ATOM    974  CA  SER A 648      40.900  34.800  54.970  1.00  0.00           C
ATOM    975  HA  SER A 648      41.650  34.890  54.200  1.00  0.00           H
ATOM    976  CB  SER A 648      41.290  33.820  56.100  1.00  0.00           C
ATOM    977  HB1 SER A 648      40.560  34.000  56.930  1.00  0.00           H
ATOM    978  HB2 SER A 648      42.300  34.100  56.450  1.00  0.00           H
ATOM    979  OG  SER A 648      41.400  32.420  55.800  1.00  0.00           O
ATOM    980  HG1 SER A 648      42.080  32.180  55.170  1.00  0.00           H
ATOM    981  C   SER A 648      39.700  34.270  54.210  1.00  0.00           C
ATOM    982  O   SER A 648      39.770  33.800  53.070  1.00  0.00           O
ATOM    983  N   LEU A 649      38.490  34.390  54.780  1.00  0.00           N
ATOM    984  HN  LEU A 649      38.440  34.800  55.690  1.00  0.00           H
ATOM    985  CA  LEU A 649      37.190  33.910  54.250  1.00  0.00           C
ATOM    986  HA  LEU A 649      37.360  32.860  54.050  1.00  0.00           H
ATOM    987  CB  LEU A 649      36.040  34.190  55.300  1.00  0.00           C
ATOM    988  HB1 LEU A 649      35.960  35.260  55.600  1.00  0.00           H
ATOM    989  HB2 LEU A 649      36.190  33.540  56.190  1.00  0.00           H
ATOM    990  CG  LEU A 649      34.640  33.710  54.850  1.00  0.00           C
ATOM    991  HG  LEU A 649      34.340  33.990  53.810  1.00  0.00           H
ATOM    992  CD1 LEU A 649      34.730  32.140  54.850  1.00  0.00           C
ATOM    993 HD11 LEU A 649      35.440  31.700  54.110  1.00  0.00           H
ATOM    994 HD12 LEU A 649      33.690  31.760  54.680  1.00  0.00           H
ATOM    995 HD13 LEU A 649      34.990  31.790  55.880  1.00  0.00           H
ATOM    996  CD2 LEU A 649      33.690  34.330  55.820  1.00  0.00           C
ATOM    997 HD21 LEU A 649      32.700  33.850  55.750  1.00  0.00           H
ATOM    998 HD22 LEU A 649      33.520  35.430  55.800  1.00  0.00           H
ATOM    999 HD23 LEU A 649      34.120  34.130  56.830  1.00  0.00           H
ATOM   1000  C   LEU A 649      36.930  34.600  53.010  1.00  0.00           C
ATOM   1001  O   LEU A 649      36.560  33.960  52.010  1.00  0.00           O
ATOM   1002  N   THR A 650      37.130  35.970  52.940  1.00  0.00           N
ATOM   1003  HN  THR A 650      37.360  36.420  53.800  1.00  0.00           H
ATOM   1004  CA  THR A 650      36.950  36.710  51.710  1.00  0.00           C
ATOM   1005  HA  THR A 650      36.020  36.470  51.210  1.00  0.00           H
ATOM   1006  CB  THR A 650      37.110  38.180  51.920  1.00  0.00           C
ATOM   1007  HB  THR A 650      38.010  38.310  52.570  1.00  0.00           H
ATOM   1008  OG1 THR A 650      35.930  38.760  52.480  1.00  0.00           O
ATOM   1009  HG1 THR A 650      35.810  38.460  53.390  1.00  0.00           H
ATOM   1010  CG2 THR A 650      37.240  39.000  50.580  1.00  0.00           C
ATOM   1011 HG21 THR A 650      38.170  38.700  50.040  1.00  0.00           H
ATOM   1012 HG22 THR A 650      37.290  40.100  50.740  1.00  0.00           H
ATOM   1013 HG23 THR A 650      36.370  38.860  49.910  1.00  0.00           H
ATOM   1014  C   THR A 650      37.920  36.260  50.660  1.00  0.00           C
ATOM   1015  O   THR A 650      37.540  36.020  49.520  1.00  0.00           O
ATOM   1016  N   GLY A 651      39.230  36.250  50.990  1.00  0.00           N
ATOM   1017  HN  GLY A 651      39.460  36.600  51.900  1.00  0.00           H
ATOM   1018  CA  GLY A 651      40.320  35.850  50.140  1.00  0.00           C
ATOM   1019  HA1 GLY A 651      41.250  35.950  50.670  1.00  0.00           H
ATOM   1020  HA2 GLY A 651      40.350  36.600  49.360  1.00  0.00           H
ATOM   1021  C   GLY A 651      40.360  34.480  49.510  1.00  0.00           C
ATOM   1022  O   GLY A 651      40.920  34.310  48.450  1.00  0.00           O
ATOM   1023  N   ILE A 652      39.820  33.470  50.220  1.00  0.00           N
ATOM   1024  HN  ILE A 652      39.660  33.610  51.200  1.00  0.00           H
ATOM   1025  CA  ILE A 652      39.620  32.130  49.720  1.00  0.00           C
ATOM   1026  HA  ILE A 652      40.580  31.810  49.350  1.00  0.00           H
ATOM   1027  CB  ILE A 652      39.280  31.030  50.720  1.00  0.00           C
ATOM   1028  HB  ILE A 652      38.370  31.210  51.320  1.00  0.00           H
ATOM   1029  CG2 ILE A 652      38.860  29.720  50.030  1.00  0.00           C
ATOM   1030 HG21 ILE A 652      39.620  29.420  49.260  1.00  0.00           H
ATOM   1031 HG22 ILE A 652      37.810  29.760  49.660  1.00  0.00           H
ATOM   1032 HG23 ILE A 652      38.900  28.880  50.750  1.00  0.00           H
ATOM   1033  CG1 ILE A 652      40.460  30.840  51.730  1.00  0.00           C
ATOM   1034 HG11 ILE A 652      40.820  31.860  51.960  1.00  0.00           H
ATOM   1035 HG12 ILE A 652      41.330  30.310  51.270  1.00  0.00           H
ATOM   1036  CD  ILE A 652      40.070  30.120  53.030  1.00  0.00           C
ATOM   1037  HD1 ILE A 652      40.890  30.250  53.770  1.00  0.00           H
ATOM   1038  HD2 ILE A 652      39.770  29.070  52.870  1.00  0.00           H
ATOM   1039  HD3 ILE A 652      39.170  30.640  53.420  1.00  0.00           H
ATOM   1040  C   ILE A 652      38.680  32.080  48.530  1.00  0.00           C
ATOM   1041  O   ILE A 652      39.110  31.730  47.440  1.00  0.00           O
ATOM   1042  N   ALA A 653      37.460  32.640  48.630  1.00  0.00           N
ATOM   1043  HN  ALA A 653      37.280  33.160  49.460  1.00  0.00           H
ATOM   1044  CA  ALA A 653      36.560  32.860  47.540  1.00  0.00           C
ATOM   1045  HA  ALA A 653      36.250  31.930  47.090  1.00  0.00           H
ATOM   1046  CB  ALA A 653      35.280  33.570  48.100  1.00  0.00           C
ATOM   1047  HB1 ALA A 653      35.610  34.520  48.590  1.00  0.00           H
ATOM   1048  HB2 ALA A 653      34.930  32.970  48.970  1.00  0.00           H
ATOM   1049  HB3 ALA A 653      34.440  33.810  47.410  1.00  0.00           H
ATOM   1050  C   ALA A 653      37.110  33.790  46.480  1.00  0.00           C
ATOM   1051  O   ALA A 653      36.920  33.460  45.300  1.00  0.00           O
ATOM   1052  N   TYR A 654      37.640  34.980  46.710  1.00  0.00           N
ATOM   1053  HN  TYR A 654      37.600  35.360  47.630  1.00  0.00           H
ATOM   1054  CA  TYR A 654      38.250  35.830  45.730  1.00  0.00           C
ATOM   1055  HA  TYR A 654      37.550  36.170  45.000  1.00  0.00           H
ATOM   1056  CB  TYR A 654      38.770  37.130  46.480  1.00  0.00           C
ATOM   1057  HB1 TYR A 654      39.700  36.950  47.080  1.00  0.00           H
ATOM   1058  HB2 TYR A 654      37.930  37.470  47.110  1.00  0.00           H
ATOM   1059  CG  TYR A 654      39.110  38.250  45.540  1.00  0.00           C
ATOM   1060  CD1 TYR A 654      40.390  38.430  45.000  1.00  0.00           C
ATOM   1061  HD1 TYR A 654      41.230  37.800  45.270  1.00  0.00           H
ATOM   1062  CE1 TYR A 654      40.620  39.510  44.160  1.00  0.00           C
ATOM   1063  HE1 TYR A 654      41.670  39.550  43.900  1.00  0.00           H
ATOM   1064  CZ  TYR A 654      39.610  40.480  43.900  1.00  0.00           C
ATOM   1065  OH  TYR A 654      39.920  41.550  43.090  1.00  0.00           O
ATOM   1066  HH  TYR A 654      40.880  41.510  43.060  1.00  0.00           H
ATOM   1067  CD2 TYR A 654      38.090  39.190  45.230  1.00  0.00           C
ATOM   1068  HD2 TYR A 654      37.100  38.900  45.540  1.00  0.00           H
ATOM   1069  CE2 TYR A 654      38.310  40.190  44.360  1.00  0.00           C
ATOM   1070  HE2 TYR A 654      37.510  40.910  44.260  1.00  0.00           H
ATOM   1071  C   TYR A 654      39.390  35.250  44.940  1.00  0.00           C
ATOM   1072  O   TYR A 654      39.480  35.360  43.740  1.00  0.00           O
ATOM   1073  N   SER A 655      40.340  34.480  45.610  1.00  0.00           N
ATOM   1074  HN  SER A 655      40.360  34.310  46.590  1.00  0.00           H
ATOM   1075  CA  SER A 655      41.400  33.870  44.800  1.00  0.00           C
ATOM   1076  HA  SER A 655      41.730  34.700  44.190  1.00  0.00           H
ATOM   1077  CB  SER A 655      42.570  33.430  45.640  1.00  0.00           C
ATOM   1078  HB1 SER A 655      42.260  32.490  46.150  1.00  0.00           H
ATOM   1079  HB2 SER A 655      42.860  34.230  46.360  1.00  0.00           H
ATOM   1080  OG  SER A 655      43.670  33.080  44.860  1.00  0.00           O
ATOM   1081  HG1 SER A 655      43.440  32.400  44.210  1.00  0.00           H
ATOM   1082  C   SER A 655      40.890  32.690  43.940  1.00  0.00           C
ATOM   1083  O   SER A 655      41.510  32.370  42.920  1.00  0.00           O
ATOM   1084  N   LEU A 656      39.690  32.050  44.260  1.00  0.00           N
ATOM   1085  HN  LEU A 656      39.190  32.300  45.080  1.00  0.00           H
ATOM   1086  CA  LEU A 656      39.090  31.000  43.460  1.00  0.00           C
ATOM   1087  HA  LEU A 656      39.740  30.350  42.890  1.00  0.00           H
ATOM   1088  CB  LEU A 656      38.160  30.090  44.350  1.00  0.00           C
ATOM   1089  HB1 LEU A 656      37.530  29.550  43.610  1.00  0.00           H
ATOM   1090  HB2 LEU A 656      37.500  30.740  44.970  1.00  0.00           H
ATOM   1091  CG  LEU A 656      38.750  28.900  45.240  1.00  0.00           C
ATOM   1092  HG  LEU A 656      39.460  29.280  46.010  1.00  0.00           H
ATOM   1093  CD1 LEU A 656      37.680  28.090  46.030  1.00  0.00           C
ATOM   1094 HD11 LEU A 656      37.010  28.680  46.690  1.00  0.00           H
ATOM   1095 HD12 LEU A 656      38.310  27.390  46.610  1.00  0.00           H
ATOM   1096 HD13 LEU A 656      37.110  27.470  45.300  1.00  0.00           H
ATOM   1097  CD2 LEU A 656      39.690  27.960  44.350  1.00  0.00           C
ATOM   1098 HD21 LEU A 656      39.070  27.270  43.730  1.00  0.00           H
ATOM   1099 HD22 LEU A 656      40.320  27.300  44.980  1.00  0.00           H
ATOM   1100 HD23 LEU A 656      40.440  28.530  43.770  1.00  0.00           H
ATOM   1101  C   LEU A 656      38.190  31.660  42.360  1.00  0.00           C
ATOM   1102  O   LEU A 656      38.320  31.260  41.160  1.00  0.00           O
ATOM   1103  N   PHE A 657      37.340  32.650  42.680  1.00  0.00           N
ATOM   1104  HN  PHE A 657      37.460  33.050  43.590  1.00  0.00           H
ATOM   1105  CA  PHE A 657      36.280  33.040  41.680  1.00  0.00           C
ATOM   1106  HA  PHE A 657      36.370  32.320  40.880  1.00  0.00           H
ATOM   1107  CB  PHE A 657      34.810  32.980  42.210  1.00  0.00           C
ATOM   1108  HB1 PHE A 657      34.010  33.290  41.500  1.00  0.00           H
ATOM   1109  HB2 PHE A 657      34.730  33.570  43.160  1.00  0.00           H
ATOM   1110  CG  PHE A 657      34.560  31.560  42.570  1.00  0.00           C
ATOM   1111  CD1 PHE A 657      34.480  30.690  41.570  1.00  0.00           C
ATOM   1112  HD1 PHE A 657      34.470  31.200  40.620  1.00  0.00           H
ATOM   1113  CE1 PHE A 657      34.400  29.300  41.870  1.00  0.00           C
ATOM   1114  HE1 PHE A 657      34.430  28.510  41.140  1.00  0.00           H
ATOM   1115  CZ  PHE A 657      34.380  28.910  43.230  1.00  0.00           C
ATOM   1116  HZ  PHE A 657      34.360  27.900  43.610  1.00  0.00           H
ATOM   1117  CD2 PHE A 657      34.550  31.190  43.950  1.00  0.00           C
ATOM   1118  HD2 PHE A 657      34.750  31.880  44.770  1.00  0.00           H
ATOM   1119  CE2 PHE A 657      34.370  29.850  44.250  1.00  0.00           C
ATOM   1120  HE2 PHE A 657      34.420  29.590  45.290  1.00  0.00           H
ATOM   1121  C   PHE A 657      36.460  34.510  41.110  1.00  0.00           C
ATOM   1122  O   PHE A 657      35.600  34.900  40.280  1.00  0.00           O
ATOM   1123  N   ALA A 658      37.480  35.250  41.530  1.00  0.00           N
ATOM   1124  HN  ALA A 658      38.120  35.020  42.250  1.00  0.00           H
ATOM   1125  CA  ALA A 658      37.570  36.670  41.050  1.00  0.00           C
ATOM   1126  HA  ALA A 658      36.580  37.060  40.840  1.00  0.00           H
ATOM   1127  CB  ALA A 658      38.170  37.560  42.050  1.00  0.00           C
ATOM   1128  HB1 ALA A 658      37.510  37.460  42.940  1.00  0.00           H
ATOM   1129  HB2 ALA A 658      38.180  38.610  41.700  1.00  0.00           H
ATOM   1130  HB3 ALA A 658      39.200  37.190  42.220  1.00  0.00           H
ATOM   1131  C   ALA A 658      38.330  36.910  39.770  1.00  0.00           C
ATOM   1132  O   ALA A 658      39.090  36.030  39.270  1.00  0.00           O
ATOM   1133  N   GLY A 659      38.080  38.020  39.000  1.00  0.00           N
ATOM   1134  HN  GLY A 659      37.710  38.840  39.430  1.00  0.00           H
ATOM   1135  CA  GLY A 659      38.510  38.160  37.610  1.00  0.00           C
ATOM   1136  HA1 GLY A 659      38.090  39.030  37.130  1.00  0.00           H
ATOM   1137  HA2 GLY A 659      38.350  37.210  37.140  1.00  0.00           H
ATOM   1138  C   GLY A 659      39.990  38.500  37.640  1.00  0.00           C
ATOM   1139  O   GLY A 659      40.670  38.230  36.680  1.00  0.00           O
ATOM   1140  N   GLN A 660      40.480  39.040  38.790  1.00  0.00           N
ATOM   1141  HN  GLN A 660      39.850  39.070  39.560  1.00  0.00           H
ATOM   1142  CA  GLN A 660      41.890  39.230  38.960  1.00  0.00           C
ATOM   1143  HA  GLN A 660      42.390  38.720  38.140  1.00  0.00           H
ATOM   1144  CB  GLN A 660      42.340  40.710  38.780  1.00  0.00           C
ATOM   1145  HB1 GLN A 660      41.830  41.330  39.540  1.00  0.00           H
ATOM   1146  HB2 GLN A 660      42.000  40.960  37.750  1.00  0.00           H
ATOM   1147  CG  GLN A 660      43.850  41.050  38.900  1.00  0.00           C
ATOM   1148  HG1 GLN A 660      44.220  41.330  39.900  1.00  0.00           H
ATOM   1149  HG2 GLN A 660      43.900  42.040  38.400  1.00  0.00           H
ATOM   1150  CD  GLN A 660      44.840  40.150  38.170  1.00  0.00           C
ATOM   1151  OE1 GLN A 660      45.270  39.140  38.790  1.00  0.00           O
ATOM   1152  NE2 GLN A 660      45.200  40.460  36.910  1.00  0.00           N
ATOM   1153 HE21 GLN A 660      45.710  39.790  36.390  1.00  0.00           H
ATOM   1154 HE22 GLN A 660      44.800  41.260  36.440  1.00  0.00           H
ATOM   1155  C   GLN A 660      42.440  38.690  40.280  1.00  0.00           C
ATOM   1156  O   GLN A 660      42.710  39.440  41.240  1.00  0.00           O
ATOM   1157  N   PRO A 661      42.730  37.400  40.350  1.00  0.00           N
ATOM   1158  CD  PRO A 661      42.600  36.430  39.170  1.00  0.00           C
ATOM   1159  HD1 PRO A 661      43.290  36.630  38.320  1.00  0.00           H
ATOM   1160  HD2 PRO A 661      41.560  36.220  38.880  1.00  0.00           H
ATOM   1161  CA  PRO A 661      42.810  36.700  41.620  1.00  0.00           C
ATOM   1162  HA  PRO A 661      42.030  37.110  42.240  1.00  0.00           H
ATOM   1163  CB  PRO A 661      42.560  35.190  41.200  1.00  0.00           C
ATOM   1164  HB1 PRO A 661      41.450  35.060  41.160  1.00  0.00           H
ATOM   1165  HB2 PRO A 661      43.020  34.580  42.000  1.00  0.00           H
ATOM   1166  CG  PRO A 661      43.200  35.130  39.780  1.00  0.00           C
ATOM   1167  HG1 PRO A 661      44.310  35.250  39.840  1.00  0.00           H
ATOM   1168  HG2 PRO A 661      43.010  34.300  39.080  1.00  0.00           H
ATOM   1169  C   PRO A 661      44.120  37.000  42.310  1.00  0.00           C
ATOM   1170  O   PRO A 661      44.370  36.550  43.460  1.00  0.00           O
ATOM   1171  N   LEU A 662      44.990  37.770  41.660  1.00  0.00           N
ATOM   1172  HN  LEU A 662      44.830  38.190  40.760  1.00  0.00           H
ATOM   1173  CA  LEU A 662      46.200  38.220  42.260  1.00  0.00           C
ATOM   1174  HA  LEU A 662      46.580  37.480  42.950  1.00  0.00           H
ATOM   1175  CB  LEU A 662      47.360  38.330  41.240  1.00  0.00           C
ATOM   1176  HB1 LEU A 662      48.390  38.360  41.680  1.00  0.00           H
ATOM   1177  HB2 LEU A 662      47.290  39.300  40.700  1.00  0.00           H
ATOM   1178  CG  LEU A 662      47.560  37.260  40.160  1.00  0.00           C
ATOM   1179  HG  LEU A 662      46.720  37.390  39.450  1.00  0.00           H
ATOM   1180  CD1 LEU A 662      48.800  37.430  39.280  1.00  0.00           C
ATOM   1181 HD11 LEU A 662      49.710  37.340  39.910  1.00  0.00           H
ATOM   1182 HD12 LEU A 662      48.760  38.390  38.730  1.00  0.00           H
ATOM   1183 HD13 LEU A 662      48.870  36.660  38.480  1.00  0.00           H
ATOM   1184  CD2 LEU A 662      47.760  35.850  40.800  1.00  0.00           C
ATOM   1185 HD21 LEU A 662      47.880  35.150  39.950  1.00  0.00           H
ATOM   1186 HD22 LEU A 662      46.830  35.660  41.370  1.00  0.00           H
ATOM   1187 HD23 LEU A 662      48.580  35.830  41.540  1.00  0.00           H
ATOM   1188  C   LEU A 662      45.990  39.650  42.850  1.00  0.00           C
ATOM   1189  O   LEU A 662      46.950  40.260  43.270  1.00  0.00           O
ATOM   1190  N   THR A 663      44.800  40.150  43.090  1.00  0.00           N
ATOM   1191  HN  THR A 663      44.010  39.590  42.880  1.00  0.00           H
ATOM   1192  CA  THR A 663      44.690  41.260  44.140  1.00  0.00           C
ATOM   1193  HA  THR A 663      45.640  41.770  44.090  1.00  0.00           H
ATOM   1194  CB  THR A 663      43.570  42.260  43.830  1.00  0.00           C
ATOM   1195  HB  THR A 663      43.240  42.740  44.790  1.00  0.00           H
ATOM   1196  OG1 THR A 663      42.580  41.620  43.110  1.00  0.00           O
ATOM   1197  HG1 THR A 663      43.050  41.320  42.330  1.00  0.00           H
ATOM   1198  CG2 THR A 663      44.080  43.240  42.830  1.00  0.00           C
ATOM   1199 HG21 THR A 663      44.900  43.900  43.220  1.00  0.00           H
ATOM   1200 HG22 THR A 663      43.280  44.000  42.630  1.00  0.00           H
ATOM   1201 HG23 THR A 663      44.460  42.730  41.930  1.00  0.00           H
ATOM   1202  C   THR A 663      44.710  40.750  45.520  1.00  0.00           C
ATOM   1203  O   THR A 663      44.080  39.650  45.810  1.00  0.00           O
ATOM   1204  N   ILE A 664      45.430  41.380  46.460  1.00  0.00           N
ATOM   1205  HN  ILE A 664      45.990  42.150  46.180  1.00  0.00           H
ATOM   1206  CA  ILE A 664      45.550  41.010  47.820  1.00  0.00           C
ATOM   1207  HA  ILE A 664      45.440  39.940  47.850  1.00  0.00           H
ATOM   1208  CB  ILE A 664      47.020  41.180  48.360  1.00  0.00           C
ATOM   1209  HB  ILE A 664      47.380  42.220  48.110  1.00  0.00           H
ATOM   1210  CG2 ILE A 664      46.990  40.930  49.900  1.00  0.00           C
ATOM   1211 HG21 ILE A 664      46.480  41.700  50.510  1.00  0.00           H
ATOM   1212 HG22 ILE A 664      48.040  41.000  50.250  1.00  0.00           H
ATOM   1213 HG23 ILE A 664      46.580  39.920  50.140  1.00  0.00           H
ATOM   1214  CG1 ILE A 664      48.060  40.220  47.670  1.00  0.00           C
ATOM   1215 HG11 ILE A 664      48.950  40.370  48.310  1.00  0.00           H
ATOM   1216 HG12 ILE A 664      48.420  40.710  46.740  1.00  0.00           H
ATOM   1217  CD  ILE A 664      47.750  38.740  47.610  1.00  0.00           C
ATOM   1218  HD1 ILE A 664      48.660  38.200  47.260  1.00  0.00           H
ATOM   1219  HD2 ILE A 664      46.820  38.430  47.080  1.00  0.00           H
ATOM   1220  HD3 ILE A 664      47.650  38.210  48.580  1.00  0.00           H
ATOM   1221  C   ILE A 664      44.490  41.780  48.620  1.00  0.00           C
ATOM   1222  O   ILE A 664      44.510  43.020  48.560  1.00  0.00           O
ATOM   1223  N   LEU A 665      43.570  41.120  49.360  1.00  0.00           N
ATOM   1224  HN  LEU A 665      43.450  40.130  49.250  1.00  0.00           H
ATOM   1225  CA  LEU A 665      42.740  41.700  50.400  1.00  0.00           C
ATOM   1226  HA  LEU A 665      42.200  42.510  49.940  1.00  0.00           H
ATOM   1227  CB  LEU A 665      41.770  40.650  50.870  1.00  0.00           C
ATOM   1228  HB1 LEU A 665      41.080  41.180  51.540  1.00  0.00           H
ATOM   1229  HB2 LEU A 665      42.290  39.840  51.410  1.00  0.00           H
ATOM   1230  CG  LEU A 665      40.670  40.140  49.890  1.00  0.00           C
ATOM   1231  HG  LEU A 665      39.950  39.530  50.480  1.00  0.00           H
ATOM   1232  CD1 LEU A 665      39.790  41.240  49.220  1.00  0.00           C
ATOM   1233 HD11 LEU A 665      39.090  41.690  49.970  1.00  0.00           H
ATOM   1234 HD12 LEU A 665      39.260  40.850  48.330  1.00  0.00           H
ATOM   1235 HD13 LEU A 665      40.480  42.000  48.800  1.00  0.00           H
ATOM   1236  CD2 LEU A 665      41.160  39.130  48.830  1.00  0.00           C
ATOM   1237 HD21 LEU A 665      41.850  39.470  48.030  1.00  0.00           H
ATOM   1238 HD22 LEU A 665      40.300  38.700  48.280  1.00  0.00           H
ATOM   1239 HD23 LEU A 665      41.760  38.370  49.390  1.00  0.00           H
ATOM   1240  C   LEU A 665      43.530  42.170  51.620  1.00  0.00           C
ATOM   1241  O   LEU A 665      44.420  41.530  52.130  1.00  0.00           O
ATOM   1242  N   GLY A 666      43.190  43.400  52.030  1.00  0.00           N
ATOM   1243  HN  GLY A 666      42.470  43.860  51.530  1.00  0.00           H
ATOM   1244  CA  GLY A 666      43.720  44.170  53.170  1.00  0.00           C
ATOM   1245  HA1 GLY A 666      44.590  44.780  52.920  1.00  0.00           H
ATOM   1246  HA2 GLY A 666      43.840  43.470  53.970  1.00  0.00           H
ATOM   1247  C   GLY A 666      42.670  45.110  53.790  1.00  0.00           C
ATOM   1248  O   GLY A 666      41.490  45.180  53.450  1.00  0.00           O
ATOM   1249  N   SER A 667      43.110  45.760  54.840  1.00  0.00           N
ATOM   1250  HN  SER A 667      44.020  45.590  55.210  1.00  0.00           H
ATOM   1251  CA  SER A 667      42.310  46.570  55.740  1.00  0.00           C
ATOM   1252  HA  SER A 667      41.280  46.290  55.560  1.00  0.00           H
ATOM   1253  CB  SER A 667      42.750  46.650  57.230  1.00  0.00           C
ATOM   1254  HB1 SER A 667      41.900  47.000  57.850  1.00  0.00           H
ATOM   1255  HB2 SER A 667      43.600  47.360  57.330  1.00  0.00           H
ATOM   1256  OG  SER A 667      43.110  45.300  57.480  1.00  0.00           O
ATOM   1257  HG1 SER A 667      44.000  45.250  57.120  1.00  0.00           H
ATOM   1258  C   SER A 667      42.290  48.050  55.240  1.00  0.00           C
ATOM   1259  O   SER A 667      43.130  48.500  54.440  1.00  0.00           O
ATOM   1260  N   THR A 668      41.230  48.760  55.640  1.00  0.00           N
ATOM   1261  HN  THR A 668      40.480  48.360  56.150  1.00  0.00           H
ATOM   1262  CA  THR A 668      41.160  50.200  55.370  1.00  0.00           C
ATOM   1263  HA  THR A 668      42.140  50.650  55.290  1.00  0.00           H
ATOM   1264  CB  THR A 668      40.290  50.400  54.140  1.00  0.00           C
ATOM   1265  HB  THR A 668      40.550  49.790  53.260  1.00  0.00           H
ATOM   1266  OG1 THR A 668      40.510  51.730  53.780  1.00  0.00           O
ATOM   1267  HG1 THR A 668      40.040  51.900  52.960  1.00  0.00           H
ATOM   1268  CG2 THR A 668      38.770  50.130  54.370  1.00  0.00           C
ATOM   1269 HG21 THR A 668      38.360  50.770  55.180  1.00  0.00           H
ATOM   1270 HG22 THR A 668      38.600  49.060  54.600  1.00  0.00           H
ATOM   1271 HG23 THR A 668      38.270  50.430  53.430  1.00  0.00           H
ATOM   1272  C   THR A 668      40.620  50.980  56.550  1.00  0.00           C
ATOM   1273  O   THR A 668      39.780  50.660  57.390  1.00  0.00           O
ATOM   1274  N   GLY A 669      41.180  52.210  56.700  1.00  0.00           N
ATOM   1275  HN  GLY A 669      41.860  52.580  56.070  1.00  0.00           H
ATOM   1276  CA  GLY A 669      40.750  53.080  57.800  1.00  0.00           C
ATOM   1277  HA1 GLY A 669      41.430  53.920  57.890  1.00  0.00           H
ATOM   1278  HA2 GLY A 669      40.810  52.430  58.660  1.00  0.00           H
ATOM   1279  C   GLY A 669      39.390  53.670  57.800  1.00  0.00           C
ATOM   1280  O   GLY A 669      38.960  53.700  58.920  1.00  0.00           O
ATOM   1281  N   PRO A 670      38.610  53.930  56.770  1.00  0.00           N
ATOM   1282  CD  PRO A 670      39.210  54.190  55.420  1.00  0.00           C
ATOM   1283  HD1 PRO A 670      39.100  53.290  54.790  1.00  0.00           H
ATOM   1284  HD2 PRO A 670      40.270  54.540  55.440  1.00  0.00           H
ATOM   1285  CA  PRO A 670      37.270  54.510  56.850  1.00  0.00           C
ATOM   1286  HA  PRO A 670      37.220  55.390  57.490  1.00  0.00           H
ATOM   1287  CB  PRO A 670      36.950  54.960  55.390  1.00  0.00           C
ATOM   1288  HB1 PRO A 670      36.170  55.750  55.270  1.00  0.00           H
ATOM   1289  HB2 PRO A 670      36.620  54.090  54.780  1.00  0.00           H
ATOM   1290  CG  PRO A 670      38.330  55.340  54.900  1.00  0.00           C
ATOM   1291  HG1 PRO A 670      38.310  55.450  53.790  1.00  0.00           H
ATOM   1292  HG2 PRO A 670      38.790  56.230  55.360  1.00  0.00           H
ATOM   1293  C   PRO A 670      36.180  53.600  57.340  1.00  0.00           C
ATOM   1294  O   PRO A 670      35.290  54.130  58.040  1.00  0.00           O
ATOM   1295  N   VAL A 671      36.310  52.300  57.000  1.00  0.00           N
ATOM   1296  HN  VAL A 671      36.910  52.040  56.260  1.00  0.00           H
ATOM   1297  CA  VAL A 671      35.700  51.140  57.620  1.00  0.00           C
ATOM   1298  HA  VAL A 671      34.630  51.160  57.470  1.00  0.00           H
ATOM   1299  CB  VAL A 671      36.120  49.870  56.940  1.00  0.00           C
ATOM   1300  HB  VAL A 671      37.230  49.880  56.900  1.00  0.00           H
ATOM   1301  CG1 VAL A 671      35.590  48.570  57.520  1.00  0.00           C
ATOM   1302 HG11 VAL A 671      34.490  48.630  57.430  1.00  0.00           H
ATOM   1303 HG12 VAL A 671      35.910  48.360  58.570  1.00  0.00           H
ATOM   1304 HG13 VAL A 671      35.900  47.760  56.840  1.00  0.00           H
ATOM   1305  CG2 VAL A 671      35.540  49.980  55.510  1.00  0.00           C
ATOM   1306 HG21 VAL A 671      36.010  50.830  54.970  1.00  0.00           H
ATOM   1307 HG22 VAL A 671      34.440  50.150  55.510  1.00  0.00           H
ATOM   1308 HG23 VAL A 671      35.740  49.100  54.860  1.00  0.00           H
ATOM   1309  C   VAL A 671      35.960  51.000  59.150  1.00  0.00           C
ATOM   1310  O   VAL A 671      35.020  50.740  59.850  1.00  0.00           O
ATOM   1311  N   LEU A 672      37.240  51.170  59.610  1.00  0.00           N
ATOM   1312  HN  LEU A 672      37.970  51.420  58.960  1.00  0.00           H
ATOM   1313  CA  LEU A 672      37.620  51.210  61.020  1.00  0.00           C
ATOM   1314  HA  LEU A 672      37.220  50.360  61.560  1.00  0.00           H
ATOM   1315  CB  LEU A 672      39.190  51.330  61.220  1.00  0.00           C
ATOM   1316  HB1 LEU A 672      39.620  52.120  60.560  1.00  0.00           H
ATOM   1317  HB2 LEU A 672      39.690  50.410  60.830  1.00  0.00           H
ATOM   1318  CG  LEU A 672      39.790  51.600  62.630  1.00  0.00           C
ATOM   1319  HG  LEU A 672      39.390  52.590  62.940  1.00  0.00           H
ATOM   1320  CD1 LEU A 672      39.280  50.580  63.650  1.00  0.00           C
ATOM   1321 HD11 LEU A 672      39.440  49.520  63.380  1.00  0.00           H
ATOM   1322 HD12 LEU A 672      38.210  50.720  63.960  1.00  0.00           H
ATOM   1323 HD13 LEU A 672      39.730  50.720  64.670  1.00  0.00           H
ATOM   1324  CD2 LEU A 672      41.300  51.500  62.540  1.00  0.00           C
ATOM   1325 HD21 LEU A 672      41.830  51.740  63.500  1.00  0.00           H
ATOM   1326 HD22 LEU A 672      41.680  52.280  61.850  1.00  0.00           H
ATOM   1327 HD23 LEU A 672      41.470  50.480  62.170  1.00  0.00           H
ATOM   1328  C   LEU A 672      36.940  52.380  61.730  1.00  0.00           C
ATOM   1329  O   LEU A 672      36.300  52.120  62.760  1.00  0.00           O
ATOM   1330  N   VAL A 673      37.010  53.670  61.160  1.00  0.00           N
ATOM   1331  HN  VAL A 673      37.580  53.860  60.370  1.00  0.00           H
ATOM   1332  CA  VAL A 673      36.260  54.800  61.670  1.00  0.00           C
ATOM   1333  HA  VAL A 673      36.530  54.920  62.710  1.00  0.00           H
ATOM   1334  CB  VAL A 673      36.790  56.060  60.940  1.00  0.00           C
ATOM   1335  HB  VAL A 673      37.030  55.870  59.870  1.00  0.00           H
ATOM   1336  CG1 VAL A 673      35.680  57.190  60.930  1.00  0.00           C
ATOM   1337 HG11 VAL A 673      36.070  58.020  60.300  1.00  0.00           H
ATOM   1338 HG12 VAL A 673      35.400  57.500  61.970  1.00  0.00           H
ATOM   1339 HG13 VAL A 673      34.760  56.780  60.480  1.00  0.00           H
ATOM   1340  CG2 VAL A 673      38.090  56.600  61.690  1.00  0.00           C
ATOM   1341 HG21 VAL A 673      37.890  56.830  62.760  1.00  0.00           H
ATOM   1342 HG22 VAL A 673      38.480  57.530  61.230  1.00  0.00           H
ATOM   1343 HG23 VAL A 673      38.890  55.840  61.780  1.00  0.00           H
ATOM   1344  C   VAL A 673      34.720  54.620  61.750  1.00  0.00           C
ATOM   1345  O   VAL A 673      34.090  55.030  62.710  1.00  0.00           O
ATOM   1346  N   PHE A 674      34.090  54.090  60.680  1.00  0.00           N
ATOM   1347  HN  PHE A 674      34.700  53.930  59.900  1.00  0.00           H
ATOM   1348  CA  PHE A 674      32.630  53.820  60.590  1.00  0.00           C
ATOM   1349  HA  PHE A 674      32.110  54.740  60.710  1.00  0.00           H
ATOM   1350  CB  PHE A 674      32.430  53.190  59.250  1.00  0.00           C
ATOM   1351  HB1 PHE A 674      32.960  52.230  59.130  1.00  0.00           H
ATOM   1352  HB2 PHE A 674      32.860  53.880  58.500  1.00  0.00           H
ATOM   1353  CG  PHE A 674      31.060  52.920  58.890  1.00  0.00           C
ATOM   1354  CD1 PHE A 674      30.320  51.810  59.310  1.00  0.00           C
ATOM   1355  HD1 PHE A 674      30.730  51.090  60.010  1.00  0.00           H
ATOM   1356  CE1 PHE A 674      28.980  51.580  58.870  1.00  0.00           C
ATOM   1357  HE1 PHE A 674      28.400  50.720  59.180  1.00  0.00           H
ATOM   1358  CZ  PHE A 674      28.390  52.500  58.010  1.00  0.00           C
ATOM   1359  HZ  PHE A 674      27.480  52.250  57.490  1.00  0.00           H
ATOM   1360  CD2 PHE A 674      30.470  53.740  57.860  1.00  0.00           C
ATOM   1361  HD2 PHE A 674      31.070  54.580  57.510  1.00  0.00           H
ATOM   1362  CE2 PHE A 674      29.170  53.490  57.450  1.00  0.00           C
ATOM   1363  HE2 PHE A 674      28.810  54.120  56.650  1.00  0.00           H
ATOM   1364  C   PHE A 674      32.230  52.790  61.760  1.00  0.00           C
ATOM   1365  O   PHE A 674      31.340  53.060  62.550  1.00  0.00           O
ATOM   1366  N   GLU A 675      32.970  51.690  61.950  1.00  0.00           N
ATOM   1367  HN  GLU A 675      33.680  51.420  61.310  1.00  0.00           H
ATOM   1368  CA  GLU A 675      32.910  50.820  63.070  1.00  0.00           C
ATOM   1369  HA  GLU A 675      31.880  50.480  63.060  1.00  0.00           H
ATOM   1370  CB  GLU A 675      33.880  49.610  62.960  1.00  0.00           C
ATOM   1371  HB1 GLU A 675      33.780  48.960  63.860  1.00  0.00           H
ATOM   1372  HB2 GLU A 675      34.910  50.030  62.910  1.00  0.00           H
ATOM   1373  CG  GLU A 675      33.620  48.720  61.720  1.00  0.00           C
ATOM   1374  HG1 GLU A 675      34.620  48.410  61.340  1.00  0.00           H
ATOM   1375  HG2 GLU A 675      33.130  49.410  60.990  1.00  0.00           H
ATOM   1376  CD  GLU A 675      32.790  47.480  62.030  1.00  0.00           C
ATOM   1377  OE1 GLU A 675      31.870  47.580  62.870  1.00  0.00           O
ATOM   1378  OE2 GLU A 675      33.060  46.420  61.430  1.00  0.00           O
ATOM   1379  C   GLU A 675      33.010  51.430  64.460  1.00  0.00           C
ATOM   1380  O   GLU A 675      32.120  51.360  65.330  1.00  0.00           O
ATOM   1381  N   LYS A 676      34.020  52.260  64.650  1.00  0.00           N
ATOM   1382  HN  LYS A 676      34.770  52.180  63.990  1.00  0.00           H
ATOM   1383  CA  LYS A 676      34.150  53.060  65.830  1.00  0.00           C
ATOM   1384  HA  LYS A 676      34.070  52.330  66.630  1.00  0.00           H
ATOM   1385  CB  LYS A 676      35.530  53.780  65.840  1.00  0.00           C
ATOM   1386  HB1 LYS A 676      35.350  54.680  65.220  1.00  0.00           H
ATOM   1387  HB2 LYS A 676      36.200  53.030  65.380  1.00  0.00           H
ATOM   1388  CG  LYS A 676      36.120  54.300  67.130  1.00  0.00           C
ATOM   1389  HG1 LYS A 676      36.200  53.490  67.900  1.00  0.00           H
ATOM   1390  HG2 LYS A 676      35.510  55.060  67.690  1.00  0.00           H
ATOM   1391  CD  LYS A 676      37.510  54.910  66.950  1.00  0.00           C
ATOM   1392  HD1 LYS A 676      38.220  54.240  66.430  1.00  0.00           H
ATOM   1393  HD2 LYS A 676      37.870  55.010  68.000  1.00  0.00           H
ATOM   1394  CE  LYS A 676      37.530  56.330  66.380  1.00  0.00           C
ATOM   1395  HE1 LYS A 676      36.830  56.950  66.970  1.00  0.00           H
ATOM   1396  HE2 LYS A 676      37.290  56.380  65.300  1.00  0.00           H
ATOM   1397  NZ  LYS A 676      38.860  56.970  66.510  1.00  0.00           N
ATOM   1398  HZ1 LYS A 676      39.660  56.480  66.070  1.00  0.00           H
ATOM   1399  HZ2 LYS A 676      39.110  56.940  67.530  1.00  0.00           H
ATOM   1400  HZ3 LYS A 676      38.910  57.960  66.200  1.00  0.00           H
ATOM   1401  C   LYS A 676      33.000  53.990  66.070  1.00  0.00           C
ATOM   1402  O   LYS A 676      32.410  53.990  67.180  1.00  0.00           O
ATOM   1403  N   ILE A 677      32.620  54.890  65.190  1.00  0.00           N
ATOM   1404  HN  ILE A 677      32.970  54.860  64.250  1.00  0.00           H
ATOM   1405  CA  ILE A 677      31.570  55.830  65.380  1.00  0.00           C
ATOM   1406  HA  ILE A 677      31.760  56.440  66.250  1.00  0.00           H
ATOM   1407  CB  ILE A 677      31.560  56.910  64.220  1.00  0.00           C
ATOM   1408  HB  ILE A 677      31.710  56.450  63.220  1.00  0.00           H
ATOM   1409  CG2 ILE A 677      30.140  57.680  64.140  1.00  0.00           C
ATOM   1410 HG21 ILE A 677      30.190  58.410  63.310  1.00  0.00           H
ATOM   1411 HG22 ILE A 677      30.000  58.300  65.050  1.00  0.00           H
ATOM   1412 HG23 ILE A 677      29.210  57.100  63.990  1.00  0.00           H
ATOM   1413  CG1 ILE A 677      32.700  58.000  64.480  1.00  0.00           C
ATOM   1414 HG11 ILE A 677      33.650  57.450  64.700  1.00  0.00           H
ATOM   1415 HG12 ILE A 677      32.500  58.700  65.310  1.00  0.00           H
ATOM   1416  CD  ILE A 677      33.000  58.830  63.240  1.00  0.00           C
ATOM   1417  HD1 ILE A 677      33.390  58.180  62.430  1.00  0.00           H
ATOM   1418  HD2 ILE A 677      33.770  59.620  63.410  1.00  0.00           H
ATOM   1419  HD3 ILE A 677      32.100  59.410  62.920  1.00  0.00           H
ATOM   1420  C   ILE A 677      30.200  55.170  65.590  1.00  0.00           C
ATOM   1421  O   ILE A 677      29.430  55.510  66.480  1.00  0.00           O
ATOM   1422  N   LEU A 678      29.900  54.030  64.820  1.00  0.00           N
ATOM   1423  HN  LEU A 678      30.490  53.620  64.130  1.00  0.00           H
ATOM   1424  CA  LEU A 678      28.700  53.190  64.980  1.00  0.00           C
ATOM   1425  HA  LEU A 678      27.770  53.740  64.970  1.00  0.00           H
ATOM   1426  CB  LEU A 678      28.770  52.100  63.860  1.00  0.00           C
ATOM   1427  HB1 LEU A 678      29.670  51.520  64.130  1.00  0.00           H
ATOM   1428  HB2 LEU A 678      28.990  52.520  62.860  1.00  0.00           H
ATOM   1429  CG  LEU A 678      27.560  51.150  63.810  1.00  0.00           C
ATOM   1430  HG  LEU A 678      27.530  50.680  64.810  1.00  0.00           H
ATOM   1431  CD1 LEU A 678      26.160  51.750  63.470  1.00  0.00           C
ATOM   1432 HD11 LEU A 678      25.830  52.540  64.180  1.00  0.00           H
ATOM   1433 HD12 LEU A 678      25.420  50.930  63.620  1.00  0.00           H
ATOM   1434 HD13 LEU A 678      26.090  52.140  62.430  1.00  0.00           H
ATOM   1435  CD2 LEU A 678      27.850  49.960  62.900  1.00  0.00           C
ATOM   1436 HD21 LEU A 678      27.660  50.150  61.820  1.00  0.00           H
ATOM   1437 HD22 LEU A 678      27.150  49.120  63.120  1.00  0.00           H
ATOM   1438 HD23 LEU A 678      28.910  49.690  63.060  1.00  0.00           H
ATOM   1439  C   LEU A 678      28.700  52.450  66.410  1.00  0.00           C
ATOM   1440  O   LEU A 678      27.690  52.460  67.050  1.00  0.00           O
ATOM   1441  N   TYR A 679      29.870  51.940  66.980  1.00  0.00           N
ATOM   1442  HN  TYR A 679      30.690  51.900  66.420  1.00  0.00           H
ATOM   1443  CA  TYR A 679      29.950  51.600  68.350  1.00  0.00           C
ATOM   1444  HA  TYR A 679      29.300  50.770  68.510  1.00  0.00           H
ATOM   1445  CB  TYR A 679      31.380  51.080  68.660  1.00  0.00           C
ATOM   1446  HB1 TYR A 679      32.100  51.850  68.330  1.00  0.00           H
ATOM   1447  HB2 TYR A 679      31.580  50.060  68.250  1.00  0.00           H
ATOM   1448  CG  TYR A 679      31.530  50.830  70.180  1.00  0.00           C
ATOM   1449  CD1 TYR A 679      32.120  51.740  71.120  1.00  0.00           C
ATOM   1450  HD1 TYR A 679      32.420  52.700  70.710  1.00  0.00           H
ATOM   1451  CE1 TYR A 679      32.280  51.520  72.500  1.00  0.00           C
ATOM   1452  HE1 TYR A 679      32.710  52.280  73.140  1.00  0.00           H
ATOM   1453  CZ  TYR A 679      31.680  50.350  72.990  1.00  0.00           C
ATOM   1454  OH  TYR A 679      31.730  50.120  74.360  1.00  0.00           O
ATOM   1455  HH  TYR A 679      32.380  50.720  74.740  1.00  0.00           H
ATOM   1456  CD2 TYR A 679      31.010  49.720  70.800  1.00  0.00           C
ATOM   1457  HD2 TYR A 679      30.450  48.980  70.240  1.00  0.00           H
ATOM   1458  CE2 TYR A 679      31.050  49.440  72.170  1.00  0.00           C
ATOM   1459  HE2 TYR A 679      30.580  48.550  72.550  1.00  0.00           H
ATOM   1460  C   TYR A 679      29.490  52.750  69.320  1.00  0.00           C
ATOM   1461  O   TYR A 679      28.660  52.500  70.240  1.00  0.00           O
ATOM   1462  N   LYS A 680      30.140  53.960  69.170  1.00  0.00           N
ATOM   1463  HN  LYS A 680      30.770  54.140  68.420  1.00  0.00           H
ATOM   1464  CA  LYS A 680      29.960  55.020  70.130  1.00  0.00           C
ATOM   1465  HA  LYS A 680      30.330  54.650  71.080  1.00  0.00           H
ATOM   1466  CB  LYS A 680      30.890  56.270  69.930  1.00  0.00           C
ATOM   1467  HB1 LYS A 680      30.830  56.950  70.800  1.00  0.00           H
ATOM   1468  HB2 LYS A 680      30.610  56.740  68.950  1.00  0.00           H
ATOM   1469  CG  LYS A 680      32.370  55.960  69.910  1.00  0.00           C
ATOM   1470  HG1 LYS A 680      32.620  55.460  68.960  1.00  0.00           H
ATOM   1471  HG2 LYS A 680      32.830  55.440  70.780  1.00  0.00           H
ATOM   1472  CD  LYS A 680      33.220  57.260  69.880  1.00  0.00           C
ATOM   1473  HD1 LYS A 680      34.260  56.890  70.030  1.00  0.00           H
ATOM   1474  HD2 LYS A 680      32.870  57.930  70.690  1.00  0.00           H
ATOM   1475  CE  LYS A 680      33.190  58.070  68.590  1.00  0.00           C
ATOM   1476  HE1 LYS A 680      32.170  58.520  68.530  1.00  0.00           H
ATOM   1477  HE2 LYS A 680      33.410  57.440  67.700  1.00  0.00           H
ATOM   1478  NZ  LYS A 680      34.200  59.090  68.590  1.00  0.00           N
ATOM   1479  HZ1 LYS A 680      34.230  59.680  67.740  1.00  0.00           H
ATOM   1480  HZ2 LYS A 680      35.170  58.850  68.920  1.00  0.00           H
ATOM   1481  HZ3 LYS A 680      33.770  59.670  69.340  1.00  0.00           H
ATOM   1482  C   LYS A 680      28.560  55.550  70.140  1.00  0.00           C
ATOM   1483  O   LYS A 680      28.050  55.970  71.150  1.00  0.00           O
ATOM   1484  N   PHE A 681      27.950  55.580  68.890  1.00  0.00           N
ATOM   1485  HN  PHE A 681      28.490  55.340  68.090  1.00  0.00           H
ATOM   1486  CA  PHE A 681      26.550  55.830  68.680  1.00  0.00           C
ATOM   1487  HA  PHE A 681      26.230  56.770  69.120  1.00  0.00           H
ATOM   1488  CB  PHE A 681      26.340  55.970  67.170  1.00  0.00           C
ATOM   1489  HB1 PHE A 681      26.920  55.160  66.670  1.00  0.00           H
ATOM   1490  HB2 PHE A 681      26.760  56.960  66.890  1.00  0.00           H
ATOM   1491  CG  PHE A 681      24.940  55.850  66.690  1.00  0.00           C
ATOM   1492  CD1 PHE A 681      24.110  56.970  66.850  1.00  0.00           C
ATOM   1493  HD1 PHE A 681      24.620  57.790  67.320  1.00  0.00           H
ATOM   1494  CE1 PHE A 681      22.730  56.940  66.670  1.00  0.00           C
ATOM   1495  HE1 PHE A 681      22.150  57.850  66.810  1.00  0.00           H
ATOM   1496  CZ  PHE A 681      22.110  55.770  66.240  1.00  0.00           C
ATOM   1497  HZ  PHE A 681      21.060  55.650  66.090  1.00  0.00           H
ATOM   1498  CD2 PHE A 681      24.300  54.650  66.250  1.00  0.00           C
ATOM   1499  HD2 PHE A 681      24.910  53.770  66.120  1.00  0.00           H
ATOM   1500  CE2 PHE A 681      22.910  54.660  66.040  1.00  0.00           C
ATOM   1501  HE2 PHE A 681      22.420  53.740  65.780  1.00  0.00           H
ATOM   1502  C   PHE A 681      25.670  54.820  69.330  1.00  0.00           C
ATOM   1503  O   PHE A 681      24.700  55.170  70.100  1.00  0.00           O
ATOM   1504  N   CYS A 682      25.910  53.520  69.210  1.00  0.00           N
ATOM   1505  HN  CYS A 682      26.610  53.160  68.590  1.00  0.00           H
ATOM   1506  CA  CYS A 682      25.140  52.430  69.860  1.00  0.00           C
ATOM   1507  HA  CYS A 682      24.120  52.560  69.530  1.00  0.00           H
ATOM   1508  CB  CYS A 682      25.650  51.030  69.470  1.00  0.00           C
ATOM   1509  HB1 CYS A 682      25.180  50.320  70.190  1.00  0.00           H
ATOM   1510  HB2 CYS A 682      26.750  50.980  69.650  1.00  0.00           H
ATOM   1511  SG  CYS A 682      25.230  50.550  67.730  1.00  0.00           S
ATOM   1512  HG1 CYS A 682      26.220  51.130  67.070  1.00  0.00           H
ATOM   1513  C   CYS A 682      25.160  52.590  71.360  1.00  0.00           C
ATOM   1514  O   CYS A 682      24.120  52.480  71.970  1.00  0.00           O
ATOM   1515  N   ARG A 683      26.360  52.840  71.930  1.00  0.00           N
ATOM   1516  HN  ARG A 683      27.160  52.940  71.340  1.00  0.00           H
ATOM   1517  CA  ARG A 683      26.620  53.010  73.330  1.00  0.00           C
ATOM   1518  HA  ARG A 683      26.280  52.130  73.850  1.00  0.00           H
ATOM   1519  CB  ARG A 683      28.070  53.190  73.730  1.00  0.00           C
ATOM   1520  HB1 ARG A 683      27.980  53.440  74.820  1.00  0.00           H
ATOM   1521  HB2 ARG A 683      28.510  54.030  73.140  1.00  0.00           H
ATOM   1522  CG  ARG A 683      28.920  51.900  73.530  1.00  0.00           C
ATOM   1523  HG1 ARG A 683      29.820  52.030  74.170  1.00  0.00           H
ATOM   1524  HG2 ARG A 683      29.330  51.770  72.510  1.00  0.00           H
ATOM   1525  CD  ARG A 683      28.230  50.600  73.970  1.00  0.00           C
ATOM   1526  HD1 ARG A 683      28.770  49.640  73.880  1.00  0.00           H
ATOM   1527  HD2 ARG A 683      27.320  50.430  73.350  1.00  0.00           H
ATOM   1528  NE  ARG A 683      27.900  50.770  75.450  1.00  0.00           N
ATOM   1529  HE  ARG A 683      28.410  51.460  75.950  1.00  0.00           H
ATOM   1530  CZ  ARG A 683      27.250  49.800  76.110  1.00  0.00           C
ATOM   1531  NH1 ARG A 683      26.660  48.810  75.540  1.00  0.00           N
ATOM   1532 HH11 ARG A 683      26.450  48.840  74.570  1.00  0.00           H
ATOM   1533 HH12 ARG A 683      25.930  48.460  76.150  1.00  0.00           H
ATOM   1534  NH2 ARG A 683      27.170  49.840  77.450  1.00  0.00           N
ATOM   1535 HH21 ARG A 683      26.530  49.200  77.880  1.00  0.00           H
ATOM   1536 HH22 ARG A 683      27.610  50.570  77.970  1.00  0.00           H
ATOM   1537  C   ARG A 683      25.840  54.210  73.880  1.00  0.00           C
ATOM   1538  O   ARG A 683      25.270  54.070  74.980  1.00  0.00           O
ATOM   1539  N   ASP A 684      25.760  55.310  73.150  1.00  0.00           N
ATOM   1540  HN  ASP A 684      26.420  55.380  72.400  1.00  0.00           H
ATOM   1541  CA  ASP A 684      25.140  56.470  73.670  1.00  0.00           C
ATOM   1542  HA  ASP A 684      25.580  56.640  74.640  1.00  0.00           H
ATOM   1543  CB  ASP A 684      25.500  57.660  72.720  1.00  0.00           C
ATOM   1544  HB1 ASP A 684      25.160  57.450  71.690  1.00  0.00           H
ATOM   1545  HB2 ASP A 684      26.620  57.690  72.710  1.00  0.00           H
ATOM   1546  CG  ASP A 684      24.990  58.990  73.210  1.00  0.00           C
ATOM   1547  OD1 ASP A 684      24.610  59.100  74.380  1.00  0.00           O
ATOM   1548  OD2 ASP A 684      25.040  59.950  72.430  1.00  0.00           O
ATOM   1549  C   ASP A 684      23.660  56.310  73.940  1.00  0.00           C
ATOM   1550  O   ASP A 684      23.060  56.420  75.030  1.00  0.00           O
ATOM   1551  N   TYR A 685      22.950  55.830  72.950  1.00  0.00           N
ATOM   1552  HN  TYR A 685      23.560  55.770  72.150  1.00  0.00           H
ATOM   1553  CA  TYR A 685      21.510  55.600  73.010  1.00  0.00           C
ATOM   1554  HA  TYR A 685      20.960  56.380  73.520  1.00  0.00           H
ATOM   1555  CB  TYR A 685      20.940  55.630  71.610  1.00  0.00           C
ATOM   1556  HB1 TYR A 685      19.890  55.250  71.560  1.00  0.00           H
ATOM   1557  HB2 TYR A 685      21.520  55.050  70.850  1.00  0.00           H
ATOM   1558  CG  TYR A 685      20.840  56.980  70.950  1.00  0.00           C
ATOM   1559  CD1 TYR A 685      19.680  57.780  71.000  1.00  0.00           C
ATOM   1560  HD1 TYR A 685      18.750  57.410  71.410  1.00  0.00           H
ATOM   1561  CE1 TYR A 685      19.630  59.100  70.440  1.00  0.00           C
ATOM   1562  HE1 TYR A 685      18.710  59.670  70.350  1.00  0.00           H
ATOM   1563  CZ  TYR A 685      20.750  59.720  70.010  1.00  0.00           C
ATOM   1564  OH  TYR A 685      20.960  61.050  69.690  1.00  0.00           O
ATOM   1565  HH  TYR A 685      20.240  61.590  69.970  1.00  0.00           H
ATOM   1566  CD2 TYR A 685      21.970  57.630  70.420  1.00  0.00           C
ATOM   1567  HD2 TYR A 685      22.890  57.070  70.330  1.00  0.00           H
ATOM   1568  CE2 TYR A 685      21.910  58.960  70.050  1.00  0.00           C
ATOM   1569  HE2 TYR A 685      22.830  59.450  69.730  1.00  0.00           H
ATOM   1570  C   TYR A 685      21.120  54.280  73.680  1.00  0.00           C
ATOM   1571  O   TYR A 685      19.910  54.100  73.960  1.00  0.00           O
ATOM   1572  N   GLN A 686      22.040  53.360  73.850  1.00  0.00           N
ATOM   1573  HN  GLN A 686      23.020  53.570  73.770  1.00  0.00           H
ATOM   1574  CA  GLN A 686      21.690  52.020  74.370  1.00  0.00           C
ATOM   1575  HA  GLN A 686      22.650  51.560  74.550  1.00  0.00           H
ATOM   1576  CB  GLN A 686      20.940  52.000  75.770  1.00  0.00           C
ATOM   1577  HB1 GLN A 686      20.670  50.970  76.100  1.00  0.00           H
ATOM   1578  HB2 GLN A 686      20.040  52.650  75.760  1.00  0.00           H
ATOM   1579  CG  GLN A 686      21.860  52.500  76.950  1.00  0.00           C
ATOM   1580  HG1 GLN A 686      21.250  52.470  77.890  1.00  0.00           H
ATOM   1581  HG2 GLN A 686      22.340  53.450  76.650  1.00  0.00           H
ATOM   1582  CD  GLN A 686      23.030  51.500  77.140  1.00  0.00           C
ATOM   1583  OE1 GLN A 686      22.890  50.410  77.660  1.00  0.00           O
ATOM   1584  NE2 GLN A 686      24.240  51.990  76.780  1.00  0.00           N
ATOM   1585 HE21 GLN A 686      24.980  51.430  77.130  1.00  0.00           H
ATOM   1586 HE22 GLN A 686      24.240  52.820  76.220  1.00  0.00           H
ATOM   1587  C   GLN A 686      20.950  51.080  73.390  1.00  0.00           C
ATOM   1588  O   GLN A 686      19.800  50.730  73.490  1.00  0.00           O
ATOM   1589  N   LEU A 687      21.710  50.730  72.360  1.00  0.00           N
ATOM   1590  HN  LEU A 687      22.680  50.970  72.300  1.00  0.00           H
ATOM   1591  CA  LEU A 687      21.240  49.960  71.200  1.00  0.00           C
ATOM   1592  HA  LEU A 687      20.370  49.390  71.470  1.00  0.00           H
ATOM   1593  CB  LEU A 687      21.160  50.920  70.020  1.00  0.00           C
ATOM   1594  HB1 LEU A 687      20.790  50.350  69.140  1.00  0.00           H
ATOM   1595  HB2 LEU A 687      22.220  51.190  69.830  1.00  0.00           H
ATOM   1596  CG  LEU A 687      20.420  52.290  70.050  1.00  0.00           C
ATOM   1597  HG  LEU A 687      20.670  52.880  70.960  1.00  0.00           H
ATOM   1598  CD1 LEU A 687      20.770  53.170  68.820  1.00  0.00           C
ATOM   1599 HD11 LEU A 687      21.850  53.040  68.610  1.00  0.00           H
ATOM   1600 HD12 LEU A 687      20.400  54.200  68.990  1.00  0.00           H
ATOM   1601 HD13 LEU A 687      20.210  52.680  68.010  1.00  0.00           H
ATOM   1602  CD2 LEU A 687      18.930  52.060  70.030  1.00  0.00           C
ATOM   1603 HD21 LEU A 687      18.610  51.620  71.000  1.00  0.00           H
ATOM   1604 HD22 LEU A 687      18.610  51.400  69.200  1.00  0.00           H
ATOM   1605 HD23 LEU A 687      18.400  53.040  69.950  1.00  0.00           H
ATOM   1606  C   LEU A 687      22.270  48.890  70.970  1.00  0.00           C
ATOM   1607  O   LEU A 687      23.440  49.180  71.170  1.00  0.00           O
ATOM   1608  N   SER A 688      21.850  47.700  70.490  1.00  0.00           N
ATOM   1609  HN  SER A 688      20.890  47.460  70.520  1.00  0.00           H
ATOM   1610  CA  SER A 688      22.780  46.620  70.080  1.00  0.00           C
ATOM   1611  HA  SER A 688      23.510  46.530  70.870  1.00  0.00           H
ATOM   1612  CB  SER A 688      22.090  45.220  69.910  1.00  0.00           C
ATOM   1613  HB1 SER A 688      21.160  45.330  69.330  1.00  0.00           H
ATOM   1614  HB2 SER A 688      21.900  44.930  70.970  1.00  0.00           H
ATOM   1615  OG  SER A 688      22.890  44.170  69.370  1.00  0.00           O
ATOM   1616  HG1 SER A 688      23.330  43.900  70.170  1.00  0.00           H
ATOM   1617  C   SER A 688      23.590  46.920  68.750  1.00  0.00           C
ATOM   1618  O   SER A 688      23.080  47.060  67.630  1.00  0.00           O
ATOM   1619  N   TYR A 689      24.940  47.120  68.980  1.00  0.00           N
ATOM   1620  HN  TYR A 689      25.370  47.240  69.880  1.00  0.00           H
ATOM   1621  CA  TYR A 689      26.040  47.250  68.040  1.00  0.00           C
ATOM   1622  HA  TYR A 689      25.760  48.050  67.370  1.00  0.00           H
ATOM   1623  CB  TYR A 689      27.400  47.540  68.730  1.00  0.00           C
ATOM   1624  HB1 TYR A 689      27.460  46.770  69.530  1.00  0.00           H
ATOM   1625  HB2 TYR A 689      27.460  48.480  69.320  1.00  0.00           H
ATOM   1626  CG  TYR A 689      28.670  47.460  67.910  1.00  0.00           C
ATOM   1627  CD1 TYR A 689      28.750  48.220  66.690  1.00  0.00           C
ATOM   1628  HD1 TYR A 689      27.940  48.830  66.290  1.00  0.00           H
ATOM   1629  CE1 TYR A 689      29.880  48.100  65.860  1.00  0.00           C
ATOM   1630  HE1 TYR A 689      29.870  48.530  64.870  1.00  0.00           H
ATOM   1631  CZ  TYR A 689      30.850  47.230  66.200  1.00  0.00           C
ATOM   1632  OH  TYR A 689      32.020  47.070  65.360  1.00  0.00           O
ATOM   1633  HH  TYR A 689      31.910  47.320  64.440  1.00  0.00           H
ATOM   1634  CD2 TYR A 689      29.680  46.560  68.210  1.00  0.00           C
ATOM   1635  HD2 TYR A 689      29.620  45.950  69.110  1.00  0.00           H
ATOM   1636  CE2 TYR A 689      30.830  46.460  67.320  1.00  0.00           C
ATOM   1637  HE2 TYR A 689      31.670  45.840  67.590  1.00  0.00           H
ATOM   1638  C   TYR A 689      26.090  45.940  67.230  1.00  0.00           C
ATOM   1639  O   TYR A 689      26.110  46.000  65.990  1.00  0.00           O
ATOM   1640  N   LEU A 690      25.880  44.740  67.810  1.00  0.00           N
ATOM   1641  HN  LEU A 690      25.970  44.630  68.810  1.00  0.00           H
ATOM   1642  CA  LEU A 690      25.840  43.520  67.050  1.00  0.00           C
ATOM   1643  HA  LEU A 690      26.740  43.450  66.460  1.00  0.00           H
ATOM   1644  CB  LEU A 690      25.800  42.310  67.900  1.00  0.00           C
ATOM   1645  HB1 LEU A 690      25.810  41.380  67.290  1.00  0.00           H
ATOM   1646  HB2 LEU A 690      24.800  42.410  68.370  1.00  0.00           H
ATOM   1647  CG  LEU A 690      26.820  42.200  69.060  1.00  0.00           C
ATOM   1648  HG  LEU A 690      26.760  43.080  69.740  1.00  0.00           H
ATOM   1649  CD1 LEU A 690      26.410  41.040  69.990  1.00  0.00           C
ATOM   1650 HD11 LEU A 690      27.080  40.990  70.890  1.00  0.00           H
ATOM   1651 HD12 LEU A 690      26.560  40.030  69.550  1.00  0.00           H
ATOM   1652 HD13 LEU A 690      25.380  41.200  70.370  1.00  0.00           H
ATOM   1653  CD2 LEU A 690      28.310  41.960  68.680  1.00  0.00           C
ATOM   1654 HD21 LEU A 690      28.770  42.680  67.970  1.00  0.00           H
ATOM   1655 HD22 LEU A 690      28.430  40.970  68.210  1.00  0.00           H
ATOM   1656 HD23 LEU A 690      28.960  41.830  69.580  1.00  0.00           H
ATOM   1657  C   LEU A 690      24.710  43.610  66.020  1.00  0.00           C
ATOM   1658  O   LEU A 690      24.950  43.380  64.820  1.00  0.00           O
ATOM   1659  N   SER A 691      23.430  43.880  66.460  1.00  0.00           N
ATOM   1660  HN  SER A 691      23.230  43.960  67.440  1.00  0.00           H
ATOM   1661  CA  SER A 691      22.260  43.960  65.640  1.00  0.00           C
ATOM   1662  HA  SER A 691      22.240  43.030  65.110  1.00  0.00           H
ATOM   1663  CB  SER A 691      20.920  44.130  66.520  1.00  0.00           C
ATOM   1664  HB1 SER A 691      20.950  45.130  67.020  1.00  0.00           H
ATOM   1665  HB2 SER A 691      20.970  43.320  67.270  1.00  0.00           H
ATOM   1666  OG  SER A 691      19.750  44.010  65.790  1.00  0.00           O
ATOM   1667  HG1 SER A 691      19.790  44.710  65.140  1.00  0.00           H
ATOM   1668  C   SER A 691      22.420  44.990  64.520  1.00  0.00           C
ATOM   1669  O   SER A 691      22.210  44.750  63.290  1.00  0.00           O
ATOM   1670  N   LEU A 692      22.890  46.220  64.830  1.00  0.00           N
ATOM   1671  HN  LEU A 692      22.970  46.510  65.780  1.00  0.00           H
ATOM   1672  CA  LEU A 692      23.170  47.230  63.870  1.00  0.00           C
ATOM   1673  HA  LEU A 692      22.330  47.310  63.190  1.00  0.00           H
ATOM   1674  CB  LEU A 692      23.390  48.640  64.480  1.00  0.00           C
ATOM   1675  HB1 LEU A 692      24.320  49.100  64.080  1.00  0.00           H
ATOM   1676  HB2 LEU A 692      23.570  48.450  65.560  1.00  0.00           H
ATOM   1677  CG  LEU A 692      22.090  49.410  64.520  1.00  0.00           C
ATOM   1678  HG  LEU A 692      21.240  48.740  64.770  1.00  0.00           H
ATOM   1679  CD1 LEU A 692      21.980  50.560  65.600  1.00  0.00           C
ATOM   1680 HD11 LEU A 692      22.660  51.380  65.300  1.00  0.00           H
ATOM   1681 HD12 LEU A 692      22.340  50.200  66.590  1.00  0.00           H
ATOM   1682 HD13 LEU A 692      20.990  51.060  65.700  1.00  0.00           H
ATOM   1683  CD2 LEU A 692      21.740  49.960  63.070  1.00  0.00           C
ATOM   1684 HD21 LEU A 692      21.470  49.130  62.380  1.00  0.00           H
ATOM   1685 HD22 LEU A 692      22.610  50.490  62.620  1.00  0.00           H
ATOM   1686 HD23 LEU A 692      20.890  50.660  63.150  1.00  0.00           H
ATOM   1687  C   LEU A 692      24.260  46.960  62.810  1.00  0.00           C
ATOM   1688  O   LEU A 692      23.980  47.190  61.650  1.00  0.00           O
ATOM   1689  N   ARG A 693      25.420  46.420  63.230  1.00  0.00           N
ATOM   1690  HN  ARG A 693      25.570  46.250  64.210  1.00  0.00           H
ATOM   1691  CA  ARG A 693      26.560  46.120  62.330  1.00  0.00           C
ATOM   1692  HA  ARG A 693      26.870  46.980  61.750  1.00  0.00           H
ATOM   1693  CB  ARG A 693      27.690  45.640  63.230  1.00  0.00           C
ATOM   1694  HB1 ARG A 693      27.640  44.540  63.350  1.00  0.00           H
ATOM   1695  HB2 ARG A 693      27.660  46.030  64.270  1.00  0.00           H
ATOM   1696  CG  ARG A 693      29.130  46.040  62.840  1.00  0.00           C
ATOM   1697  HG1 ARG A 693      29.820  45.560  63.570  1.00  0.00           H
ATOM   1698  HG2 ARG A 693      29.160  47.150  62.960  1.00  0.00           H
ATOM   1699  CD  ARG A 693      29.520  45.720  61.380  1.00  0.00           C
ATOM   1700  HD1 ARG A 693      30.490  46.210  61.180  1.00  0.00           H
ATOM   1701  HD2 ARG A 693      28.620  46.090  60.850  1.00  0.00           H
ATOM   1702  NE  ARG A 693      29.520  44.200  61.270  1.00  0.00           N
ATOM   1703  HE  ARG A 693      28.860  43.560  61.650  1.00  0.00           H
ATOM   1704  CZ  ARG A 693      30.450  43.560  60.560  1.00  0.00           C
ATOM   1705  NH1 ARG A 693      31.580  44.180  60.220  1.00  0.00           N
ATOM   1706 HH11 ARG A 693      32.320  43.760  59.690  1.00  0.00           H
ATOM   1707 HH12 ARG A 693      31.880  44.960  60.770  1.00  0.00           H
ATOM   1708  NH2 ARG A 693      30.270  42.290  60.330  1.00  0.00           N
ATOM   1709 HH21 ARG A 693      29.340  41.920  60.430  1.00  0.00           H
ATOM   1710 HH22 ARG A 693      31.040  41.790  59.920  1.00  0.00           H
ATOM   1711  C   ARG A 693      26.070  44.920  61.350  1.00  0.00           C
ATOM   1712  O   ARG A 693      26.400  44.960  60.170  1.00  0.00           O
ATOM   1713  N   THR A 694      25.170  44.030  61.870  1.00  0.00           N
ATOM   1714  HN  THR A 694      24.880  44.100  62.830  1.00  0.00           H
ATOM   1715  CA  THR A 694      24.650  42.940  60.930  1.00  0.00           C
ATOM   1716  HA  THR A 694      25.460  42.510  60.370  1.00  0.00           H
ATOM   1717  CB  THR A 694      24.010  41.730  61.640  1.00  0.00           C
ATOM   1718  HB  THR A 694      23.000  41.910  62.070  1.00  0.00           H
ATOM   1719  OG1 THR A 694      24.900  41.360  62.630  1.00  0.00           O
ATOM   1720  HG1 THR A 694      24.560  41.530  63.520  1.00  0.00           H
ATOM   1721  CG2 THR A 694      23.880  40.510  60.730  1.00  0.00           C
ATOM   1722 HG21 THR A 694      23.240  40.700  59.830  1.00  0.00           H
ATOM   1723 HG22 THR A 694      23.500  39.610  61.240  1.00  0.00           H
ATOM   1724 HG23 THR A 694      24.840  40.200  60.260  1.00  0.00           H
ATOM   1725  C   THR A 694      23.690  43.630  59.990  1.00  0.00           C
ATOM   1726  O   THR A 694      23.690  43.410  58.760  1.00  0.00           O
ATOM   1727  N   SER A 695      22.780  44.520  60.450  1.00  0.00           N
ATOM   1728  HN  SER A 695      22.740  44.510  61.450  1.00  0.00           H
ATOM   1729  CA  SER A 695      21.800  45.140  59.560  1.00  0.00           C
ATOM   1730  HA  SER A 695      21.470  44.300  58.970  1.00  0.00           H
ATOM   1731  CB  SER A 695      20.660  45.880  60.380  1.00  0.00           C
ATOM   1732  HB1 SER A 695      21.210  46.500  61.120  1.00  0.00           H
ATOM   1733  HB2 SER A 695      20.010  45.110  60.870  1.00  0.00           H
ATOM   1734  OG  SER A 695      19.770  46.740  59.520  1.00  0.00           O
ATOM   1735  HG1 SER A 695      19.260  46.210  58.900  1.00  0.00           H
ATOM   1736  C   SER A 695      22.460  46.040  58.500  1.00  0.00           C
ATOM   1737  O   SER A 695      22.200  45.800  57.330  1.00  0.00           O
ATOM   1738  N   ILE A 696      23.370  47.010  58.930  1.00  0.00           N
ATOM   1739  HN  ILE A 696      23.450  47.160  59.910  1.00  0.00           H
ATOM   1740  CA  ILE A 696      24.130  47.750  57.950  1.00  0.00           C
ATOM   1741  HA  ILE A 696      23.430  48.280  57.340  1.00  0.00           H
ATOM   1742  CB  ILE A 696      24.910  48.840  58.530  1.00  0.00           C
ATOM   1743  HB  ILE A 696      25.420  48.440  59.430  1.00  0.00           H
ATOM   1744  CG2 ILE A 696      25.980  49.340  57.580  1.00  0.00           C
ATOM   1745 HG21 ILE A 696      26.410  50.280  58.000  1.00  0.00           H
ATOM   1746 HG22 ILE A 696      25.620  49.660  56.580  1.00  0.00           H
ATOM   1747 HG23 ILE A 696      26.830  48.640  57.510  1.00  0.00           H
ATOM   1748  CG1 ILE A 696      24.030  49.980  59.120  1.00  0.00           C
ATOM   1749 HG11 ILE A 696      23.110  49.550  59.550  1.00  0.00           H
ATOM   1750 HG12 ILE A 696      23.680  50.590  58.260  1.00  0.00           H
ATOM   1751  CD  ILE A 696      24.700  50.780  60.290  1.00  0.00           C
ATOM   1752  HD1 ILE A 696      23.860  51.310  60.780  1.00  0.00           H
ATOM   1753  HD2 ILE A 696      25.550  51.420  59.980  1.00  0.00           H
ATOM   1754  HD3 ILE A 696      25.000  50.060  61.080  1.00  0.00           H
ATOM   1755  C   ILE A 696      24.930  46.830  57.030  1.00  0.00           C
ATOM   1756  O   ILE A 696      24.990  47.040  55.800  1.00  0.00           O
ATOM   1757  N   GLY A 697      25.660  45.800  57.580  1.00  0.00           N
ATOM   1758  HN  GLY A 697      25.610  45.730  58.570  1.00  0.00           H
ATOM   1759  CA  GLY A 697      26.200  44.780  56.810  1.00  0.00           C
ATOM   1760  HA1 GLY A 697      26.420  43.960  57.460  1.00  0.00           H
ATOM   1761  HA2 GLY A 697      27.190  45.120  56.500  1.00  0.00           H
ATOM   1762  C   GLY A 697      25.400  44.140  55.660  1.00  0.00           C
ATOM   1763  O   GLY A 697      25.930  43.990  54.540  1.00  0.00           O
ATOM   1764  N   LEU A 698      24.140  43.770  55.860  1.00  0.00           N
ATOM   1765  HN  LEU A 698      23.800  43.990  56.780  1.00  0.00           H
ATOM   1766  CA  LEU A 698      23.260  43.170  54.910  1.00  0.00           C
ATOM   1767  HA  LEU A 698      23.720  42.380  54.340  1.00  0.00           H
ATOM   1768  CB  LEU A 698      22.090  42.510  55.620  1.00  0.00           C
ATOM   1769  HB1 LEU A 698      21.250  42.230  54.950  1.00  0.00           H
ATOM   1770  HB2 LEU A 698      21.640  43.210  56.350  1.00  0.00           H
ATOM   1771  CG  LEU A 698      22.460  41.170  56.340  1.00  0.00           C
ATOM   1772  HG  LEU A 698      23.280  41.370  57.050  1.00  0.00           H
ATOM   1773  CD1 LEU A 698      21.180  40.700  57.040  1.00  0.00           C
ATOM   1774 HD11 LEU A 698      21.040  41.620  57.660  1.00  0.00           H
ATOM   1775 HD12 LEU A 698      21.440  39.760  57.580  1.00  0.00           H
ATOM   1776 HD13 LEU A 698      20.340  40.480  56.360  1.00  0.00           H
ATOM   1777  CD2 LEU A 698      23.090  40.100  55.360  1.00  0.00           C
ATOM   1778 HD21 LEU A 698      24.180  39.970  55.510  1.00  0.00           H
ATOM   1779 HD22 LEU A 698      22.790  40.470  54.360  1.00  0.00           H
ATOM   1780 HD23 LEU A 698      22.540  39.140  55.450  1.00  0.00           H
ATOM   1781  C   LEU A 698      22.890  44.220  53.860  1.00  0.00           C
ATOM   1782  O   LEU A 698      22.860  43.960  52.660  1.00  0.00           O
ATOM   1783  N   TRP A 699      22.550  45.450  54.350  1.00  0.00           N
ATOM   1784  HN  TRP A 699      22.390  45.610  55.320  1.00  0.00           H
ATOM   1785  CA  TRP A 699      22.270  46.570  53.460  1.00  0.00           C
ATOM   1786  HA  TRP A 699      21.490  46.430  52.720  1.00  0.00           H
ATOM   1787  CB  TRP A 699      21.870  47.880  54.230  1.00  0.00           C
ATOM   1788  HB1 TRP A 699      22.090  48.780  53.620  1.00  0.00           H
ATOM   1789  HB2 TRP A 699      22.500  47.870  55.150  1.00  0.00           H
ATOM   1790  CG  TRP A 699      20.460  48.030  54.730  1.00  0.00           C
ATOM   1791  CD1 TRP A 699      20.040  47.930  56.020  1.00  0.00           C
ATOM   1792  HD1 TRP A 699      20.700  47.380  56.680  1.00  0.00           H
ATOM   1793  NE1 TRP A 699      18.710  48.310  56.170  1.00  0.00           N
ATOM   1794  HE1 TRP A 699      18.210  48.600  56.960  1.00  0.00           H
ATOM   1795  CE2 TRP A 699      18.200  48.500  54.910  1.00  0.00           C
ATOM   1796  CD2 TRP A 699      19.280  48.350  53.990  1.00  0.00           C
ATOM   1797  CE3 TRP A 699      19.070  48.510  52.630  1.00  0.00           C
ATOM   1798  HE3 TRP A 699      19.820  48.280  51.900  1.00  0.00           H
ATOM   1799  CZ3 TRP A 699      17.720  48.640  52.160  1.00  0.00           C
ATOM   1800  HZ3 TRP A 699      17.540  48.700  51.100  1.00  0.00           H
ATOM   1801  CZ2 TRP A 699      16.890  48.670  54.470  1.00  0.00           C
ATOM   1802  HZ2 TRP A 699      16.090  48.620  55.190  1.00  0.00           H
ATOM   1803  CH2 TRP A 699      16.700  48.760  53.020  1.00  0.00           C
ATOM   1804  HH2 TRP A 699      15.680  48.770  52.660  1.00  0.00           H
ATOM   1805  C   TRP A 699      23.450  46.880  52.460  1.00  0.00           C
ATOM   1806  O   TRP A 699      23.290  46.930  51.250  1.00  0.00           O
ATOM   1807  N   THR A 700      24.650  47.020  52.990  1.00  0.00           N
ATOM   1808  HN  THR A 700      24.560  46.980  53.980  1.00  0.00           H
ATOM   1809  CA  THR A 700      25.880  47.220  52.320  1.00  0.00           C
ATOM   1810  HA  THR A 700      25.740  48.120  51.750  1.00  0.00           H
ATOM   1811  CB  THR A 700      27.130  47.330  53.260  1.00  0.00           C
ATOM   1812  HB  THR A 700      27.370  46.360  53.730  1.00  0.00           H
ATOM   1813  OG1 THR A 700      26.860  48.390  54.290  1.00  0.00           O
ATOM   1814  HG1 THR A 700      26.320  47.900  54.920  1.00  0.00           H
ATOM   1815  CG2 THR A 700      28.360  47.850  52.450  1.00  0.00           C
ATOM   1816 HG21 THR A 700      28.180  48.860  52.010  1.00  0.00           H
ATOM   1817 HG22 THR A 700      28.570  47.160  51.620  1.00  0.00           H
ATOM   1818 HG23 THR A 700      29.260  47.850  53.090  1.00  0.00           H
ATOM   1819  C   THR A 700      26.220  46.170  51.240  1.00  0.00           C
ATOM   1820  O   THR A 700      26.480  46.380  50.060  1.00  0.00           O
ATOM   1821  N   SER A 701      26.130  44.860  51.610  1.00  0.00           N
ATOM   1822  HN  SER A 701      26.050  44.590  52.560  1.00  0.00           H
ATOM   1823  CA  SER A 701      26.230  43.830  50.620  1.00  0.00           C
ATOM   1824  HA  SER A 701      27.190  43.890  50.100  1.00  0.00           H
ATOM   1825  CB  SER A 701      26.220  42.380  51.300  1.00  0.00           C
ATOM   1826  HB1 SER A 701      25.270  42.430  51.900  1.00  0.00           H
ATOM   1827  HB2 SER A 701      26.980  42.220  52.090  1.00  0.00           H
ATOM   1828  OG  SER A 701      26.220  41.220  50.450  1.00  0.00           O
ATOM   1829  HG1 SER A 701      27.050  41.350  49.980  1.00  0.00           H
ATOM   1830  C   SER A 701      25.110  43.850  49.570  1.00  0.00           C
ATOM   1831  O   SER A 701      25.490  43.760  48.340  1.00  0.00           O
ATOM   1832  N   PHE A 702      23.760  43.980  49.900  1.00  0.00           N
ATOM   1833  HN  PHE A 702      23.480  44.140  50.840  1.00  0.00           H
ATOM   1834  CA  PHE A 702      22.710  44.110  48.930  1.00  0.00           C
ATOM   1835  HA  PHE A 702      22.880  43.270  48.270  1.00  0.00           H
ATOM   1836  CB  PHE A 702      21.260  43.950  49.600  1.00  0.00           C
ATOM   1837  HB1 PHE A 702      21.380  44.710  50.400  1.00  0.00           H
ATOM   1838  HB2 PHE A 702      21.110  42.980  50.130  1.00  0.00           H
ATOM   1839  CG  PHE A 702      20.190  44.340  48.620  1.00  0.00           C
ATOM   1840  CD1 PHE A 702      19.360  43.480  47.990  1.00  0.00           C
ATOM   1841  HD1 PHE A 702      19.610  42.440  48.080  1.00  0.00           H
ATOM   1842  CE1 PHE A 702      18.140  43.860  47.460  1.00  0.00           C
ATOM   1843  HE1 PHE A 702      17.570  43.060  46.980  1.00  0.00           H
ATOM   1844  CZ  PHE A 702      17.880  45.200  47.210  1.00  0.00           C
ATOM   1845  HZ  PHE A 702      17.100  45.580  46.550  1.00  0.00           H
ATOM   1846  CD2 PHE A 702      19.800  45.720  48.620  1.00  0.00           C
ATOM   1847  HD2 PHE A 702      20.310  46.500  49.180  1.00  0.00           H
ATOM   1848  CE2 PHE A 702      18.680  46.200  47.830  1.00  0.00           C
ATOM   1849  HE2 PHE A 702      18.300  47.210  47.840  1.00  0.00           H
ATOM   1850  C   PHE A 702      22.830  45.290  48.020  1.00  0.00           C
ATOM   1851  O   PHE A 702      22.770  45.120  46.800  1.00  0.00           O
ATOM   1852  N   LEU A 703      23.120  46.510  48.590  1.00  0.00           N
ATOM   1853  HN  LEU A 703      23.200  46.690  49.560  1.00  0.00           H
ATOM   1854  CA  LEU A 703      23.400  47.710  47.740  1.00  0.00           C
ATOM   1855  HA  LEU A 703      22.550  47.980  47.130  1.00  0.00           H
ATOM   1856  CB  LEU A 703      23.690  48.910  48.650  1.00  0.00           C
ATOM   1857  HB1 LEU A 703      24.080  49.820  48.130  1.00  0.00           H
ATOM   1858  HB2 LEU A 703      24.490  48.750  49.400  1.00  0.00           H
ATOM   1859  CG  LEU A 703      22.440  49.430  49.410  1.00  0.00           C
ATOM   1860  HG  LEU A 703      21.850  48.600  49.830  1.00  0.00           H
ATOM   1861  CD1 LEU A 703      22.790  50.310  50.650  1.00  0.00           C
ATOM   1862 HD11 LEU A 703      21.830  50.470  51.200  1.00  0.00           H
ATOM   1863 HD12 LEU A 703      23.230  51.260  50.270  1.00  0.00           H
ATOM   1864 HD13 LEU A 703      23.560  49.780  51.250  1.00  0.00           H
ATOM   1865  CD2 LEU A 703      21.430  50.210  48.540  1.00  0.00           C
ATOM   1866 HD21 LEU A 703      20.780  50.880  49.140  1.00  0.00           H
ATOM   1867 HD22 LEU A 703      20.740  49.570  47.960  1.00  0.00           H
ATOM   1868 HD23 LEU A 703      21.860  50.920  47.800  1.00  0.00           H
ATOM   1869  C   LEU A 703      24.660  47.540  46.860  1.00  0.00           C
ATOM   1870  O   LEU A 703      24.590  47.840  45.700  1.00  0.00           O
ATOM   1871  N   CYS A 704      25.750  46.830  47.300  1.00  0.00           N
ATOM   1872  HN  CYS A 704      25.890  46.610  48.260  1.00  0.00           H
ATOM   1873  CA  CYS A 704      26.920  46.590  46.500  1.00  0.00           C
ATOM   1874  HA  CYS A 704      27.290  47.550  46.170  1.00  0.00           H
ATOM   1875  CB  CYS A 704      28.000  45.790  47.270  1.00  0.00           C
ATOM   1876  HB1 CYS A 704      27.640  44.830  47.680  1.00  0.00           H
ATOM   1877  HB2 CYS A 704      28.230  46.320  48.220  1.00  0.00           H
ATOM   1878  SG  CYS A 704      29.710  45.620  46.520  1.00  0.00           S
ATOM   1879  HG1 CYS A 704      29.260  44.910  45.490  1.00  0.00           H
ATOM   1880  C   CYS A 704      26.620  45.870  45.200  1.00  0.00           C
ATOM   1881  O   CYS A 704      27.150  46.090  44.120  1.00  0.00           O
ATOM   1882  N   ILE A 705      25.790  44.750  45.270  1.00  0.00           N
ATOM   1883  HN  ILE A 705      25.400  44.500  46.150  1.00  0.00           H
ATOM   1884  CA  ILE A 705      25.380  43.980  44.200  1.00  0.00           C
ATOM   1885  HA  ILE A 705      26.310  43.780  43.700  1.00  0.00           H
ATOM   1886  CB  ILE A 705      24.760  42.640  44.660  1.00  0.00           C
ATOM   1887  HB  ILE A 705      24.080  42.840  45.520  1.00  0.00           H
ATOM   1888  CG2 ILE A 705      24.000  41.940  43.470  1.00  0.00           C
ATOM   1889 HG21 ILE A 705      23.040  42.390  43.120  1.00  0.00           H
ATOM   1890 HG22 ILE A 705      23.730  40.890  43.730  1.00  0.00           H
ATOM   1891 HG23 ILE A 705      24.650  42.030  42.580  1.00  0.00           H
ATOM   1892  CG1 ILE A 705      25.840  41.700  45.270  1.00  0.00           C
ATOM   1893 HG11 ILE A 705      26.570  42.370  45.770  1.00  0.00           H
ATOM   1894 HG12 ILE A 705      26.410  41.200  44.460  1.00  0.00           H
ATOM   1895  CD  ILE A 705      25.330  40.550  46.250  1.00  0.00           C
ATOM   1896  HD1 ILE A 705      24.840  39.730  45.690  1.00  0.00           H
ATOM   1897  HD2 ILE A 705      24.540  40.870  46.980  1.00  0.00           H
ATOM   1898  HD3 ILE A 705      26.060  40.000  46.870  1.00  0.00           H
ATOM   1899  C   ILE A 705      24.560  44.750  43.220  1.00  0.00           C
ATOM   1900  O   ILE A 705      24.880  44.850  42.030  1.00  0.00           O
ATOM   1901  N   VAL A 706      23.620  45.550  43.730  1.00  0.00           N
ATOM   1902  HN  VAL A 706      23.470  45.650  44.710  1.00  0.00           H
ATOM   1903  CA  VAL A 706      22.810  46.520  43.030  1.00  0.00           C
ATOM   1904  HA  VAL A 706      22.290  45.960  42.260  1.00  0.00           H
ATOM   1905  CB  VAL A 706      21.640  47.070  43.910  1.00  0.00           C
ATOM   1906  HB  VAL A 706      21.980  47.340  44.930  1.00  0.00           H
ATOM   1907  CG1 VAL A 706      21.010  48.430  43.480  1.00  0.00           C
ATOM   1908 HG11 VAL A 706      20.290  48.750  44.260  1.00  0.00           H
ATOM   1909 HG12 VAL A 706      20.530  48.350  42.480  1.00  0.00           H
ATOM   1910 HG13 VAL A 706      21.740  49.260  43.430  1.00  0.00           H
ATOM   1911  CG2 VAL A 706      20.540  45.940  43.940  1.00  0.00           C
ATOM   1912 HG21 VAL A 706      21.060  44.980  44.150  1.00  0.00           H
ATOM   1913 HG22 VAL A 706      20.060  45.820  42.930  1.00  0.00           H
ATOM   1914 HG23 VAL A 706      19.870  46.120  44.810  1.00  0.00           H
ATOM   1915  C   VAL A 706      23.630  47.630  42.420  1.00  0.00           C
ATOM   1916  O   VAL A 706      23.340  48.130  41.330  1.00  0.00           O
ATOM   1917  N   LEU A 707      24.750  48.030  43.000  1.00  0.00           N
ATOM   1918  HN  LEU A 707      24.870  47.810  43.960  1.00  0.00           H
ATOM   1919  CA  LEU A 707      25.710  48.960  42.420  1.00  0.00           C
ATOM   1920  HA  LEU A 707      25.150  49.810  42.050  1.00  0.00           H
ATOM   1921  CB  LEU A 707      26.700  49.520  43.450  1.00  0.00           C
ATOM   1922  HB1 LEU A 707      27.240  48.700  43.970  1.00  0.00           H
ATOM   1923  HB2 LEU A 707      26.080  50.070  44.190  1.00  0.00           H
ATOM   1924  CG  LEU A 707      27.830  50.410  42.810  1.00  0.00           C
ATOM   1925  HG  LEU A 707      28.400  49.750  42.120  1.00  0.00           H
ATOM   1926  CD1 LEU A 707      27.260  51.590  42.040  1.00  0.00           C
ATOM   1927 HD11 LEU A 707      27.990  52.310  41.580  1.00  0.00           H
ATOM   1928 HD12 LEU A 707      26.550  52.230  42.600  1.00  0.00           H
ATOM   1929 HD13 LEU A 707      26.780  51.230  41.100  1.00  0.00           H
ATOM   1930  CD2 LEU A 707      28.830  51.060  43.850  1.00  0.00           C
ATOM   1931 HD21 LEU A 707      29.390  51.860  43.310  1.00  0.00           H
ATOM   1932 HD22 LEU A 707      29.560  50.270  44.110  1.00  0.00           H
ATOM   1933 HD23 LEU A 707      28.360  51.460  44.760  1.00  0.00           H
ATOM   1934  C   LEU A 707      26.300  48.360  41.140  1.00  0.00           C
ATOM   1935  O   LEU A 707      26.530  49.070  40.110  1.00  0.00           O
ATOM   1936  N   VAL A 708      26.670  47.110  41.090  1.00  0.00           N
ATOM   1937  HN  VAL A 708      26.440  46.560  41.900  1.00  0.00           H
ATOM   1938  CA  VAL A 708      27.310  46.420  39.910  1.00  0.00           C
ATOM   1939  HA  VAL A 708      28.020  47.070  39.420  1.00  0.00           H
ATOM   1940  CB  VAL A 708      28.040  45.120  40.420  1.00  0.00           C
ATOM   1941  HB  VAL A 708      27.210  44.500  40.820  1.00  0.00           H
ATOM   1942  CG1 VAL A 708      28.690  44.470  39.230  1.00  0.00           C
ATOM   1943 HG11 VAL A 708      29.210  43.520  39.480  1.00  0.00           H
ATOM   1944 HG12 VAL A 708      29.380  45.170  38.710  1.00  0.00           H
ATOM   1945 HG13 VAL A 708      27.910  44.160  38.490  1.00  0.00           H
ATOM   1946  CG2 VAL A 708      28.980  45.390  41.570  1.00  0.00           C
ATOM   1947 HG21 VAL A 708      28.700  46.170  42.300  1.00  0.00           H
ATOM   1948 HG22 VAL A 708      29.980  45.570  41.110  1.00  0.00           H
ATOM   1949 HG23 VAL A 708      29.050  44.450  42.150  1.00  0.00           H
ATOM   1950  C   VAL A 708      26.260  46.220  38.800  1.00  0.00           C
ATOM   1951  O   VAL A 708      26.570  46.450  37.630  1.00  0.00           O
ATOM   1952  N   ALA A 709      25.090  45.810  39.230  1.00  0.00           N
ATOM   1953  HN  ALA A 709      24.890  45.680  40.190  1.00  0.00           H
ATOM   1954  CA  ALA A 709      23.920  45.590  38.500  1.00  0.00           C
ATOM   1955  HA  ALA A 709      24.110  45.050  37.580  1.00  0.00           H
ATOM   1956  CB  ALA A 709      22.850  44.870  39.350  1.00  0.00           C
ATOM   1957  HB1 ALA A 709      22.010  44.500  38.710  1.00  0.00           H
ATOM   1958  HB2 ALA A 709      22.350  45.500  40.110  1.00  0.00           H
ATOM   1959  HB3 ALA A 709      23.260  44.010  39.920  1.00  0.00           H
ATOM   1960  C   ALA A 709      23.270  46.890  37.970  1.00  0.00           C
ATOM   1961  O   ALA A 709      22.580  46.880  36.960  1.00  0.00           O
ATOM   1962  N   THR A 710      23.460  48.010  38.590  1.00  0.00           N
ATOM   1963  HN  THR A 710      23.620  48.000  39.570  1.00  0.00           H
ATOM   1964  CA  THR A 710      23.240  49.320  38.040  1.00  0.00           C
ATOM   1965  HA  THR A 710      22.300  49.220  37.530  1.00  0.00           H
ATOM   1966  CB  THR A 710      23.060  50.420  39.130  1.00  0.00           C
ATOM   1967  HB  THR A 710      24.060  50.470  39.600  1.00  0.00           H
ATOM   1968  OG1 THR A 710      22.110  50.020  40.080  1.00  0.00           O
ATOM   1969  HG1 THR A 710      22.510  49.270  40.530  1.00  0.00           H
ATOM   1970  CG2 THR A 710      22.750  51.830  38.610  1.00  0.00           C
ATOM   1971 HG21 THR A 710      22.340  52.440  39.450  1.00  0.00           H
ATOM   1972 HG22 THR A 710      21.910  51.610  37.910  1.00  0.00           H
ATOM   1973 HG23 THR A 710      23.610  52.360  38.160  1.00  0.00           H
ATOM   1974  C   THR A 710      24.160  49.690  36.920  1.00  0.00           C
ATOM   1975  O   THR A 710      23.850  50.370  35.960  1.00  0.00           O
ATOM   1976  N   ASP A 711      25.400  49.190  37.070  1.00  0.00           N
ATOM   1977  HN  ASP A 711      25.720  48.690  37.880  1.00  0.00           H
ATOM   1978  CA  ASP A 711      26.550  49.440  36.210  1.00  0.00           C
ATOM   1979  HA  ASP A 711      27.230  48.660  36.490  1.00  0.00           H
ATOM   1980  CB  ASP A 711      26.180  49.520  34.680  1.00  0.00           C
ATOM   1981  HB1 ASP A 711      25.960  50.600  34.470  1.00  0.00           H
ATOM   1982  HB2 ASP A 711      25.350  48.850  34.420  1.00  0.00           H
ATOM   1983  CG  ASP A 711      27.430  49.230  33.840  1.00  0.00           C
ATOM   1984  OD1 ASP A 711      27.300  48.520  32.760  1.00  0.00           O
ATOM   1985  OD2 ASP A 711      28.530  49.750  34.170  1.00  0.00           O
ATOM   1986  C   ASP A 711      27.380  50.670  36.780  1.00  0.00           C
ATOM   1987  O   ASP A 711      27.090  51.840  36.630  1.00  0.00           O
ATOM   1988  N   ALA A 712      28.640  50.380  37.220  1.00  0.00           N
ATOM   1989  HN  ALA A 712      28.830  49.400  37.220  1.00  0.00           H
ATOM   1990  CA  ALA A 712      29.610  51.350  37.690  1.00  0.00           C
ATOM   1991  HA  ALA A 712      29.230  52.360  37.780  1.00  0.00           H
ATOM   1992  CB  ALA A 712      30.040  50.860  39.080  1.00  0.00           C
ATOM   1993  HB1 ALA A 712      29.240  51.030  39.830  1.00  0.00           H
ATOM   1994  HB2 ALA A 712      31.020  51.270  39.400  1.00  0.00           H
ATOM   1995  HB3 ALA A 712      30.160  49.750  38.980  1.00  0.00           H
ATOM   1996  C   ALA A 712      30.800  51.360  36.700  1.00  0.00           C
ATOM   1997  O   ALA A 712      31.830  51.890  37.160  1.00  0.00           O
ATOM   1998  N   SER A 713      30.690  50.740  35.460  1.00  0.00           N
ATOM   1999  HN  SER A 713      29.760  50.440  35.260  1.00  0.00           H
ATOM   2000  CA  SER A 713      31.790  50.650  34.480  1.00  0.00           C
ATOM   2001  HA  SER A 713      32.610  50.300  35.110  1.00  0.00           H
ATOM   2002  CB  SER A 713      31.580  49.720  33.200  1.00  0.00           C
ATOM   2003  HB1 SER A 713      31.650  48.730  33.700  1.00  0.00           H
ATOM   2004  HB2 SER A 713      32.440  49.920  32.530  1.00  0.00           H
ATOM   2005  OG  SER A 713      30.360  50.070  32.470  1.00  0.00           O
ATOM   2006  HG1 SER A 713      29.660  49.910  33.100  1.00  0.00           H
ATOM   2007  C   SER A 713      32.430  51.960  34.020  1.00  0.00           C
ATOM   2008  O   SER A 713      33.640  52.150  33.920  1.00  0.00           O
ATOM   2009  N   SER A 714      31.540  52.930  33.830  1.00  0.00           N
ATOM   2010  HN  SER A 714      30.570  52.780  33.990  1.00  0.00           H
ATOM   2011  CA  SER A 714      31.980  54.280  33.510  1.00  0.00           C
ATOM   2012  HA  SER A 714      32.680  54.270  32.690  1.00  0.00           H
ATOM   2013  CB  SER A 714      30.730  55.110  33.030  1.00  0.00           C
ATOM   2014  HB1 SER A 714      30.300  54.660  32.120  1.00  0.00           H
ATOM   2015  HB2 SER A 714      31.140  56.130  32.850  1.00  0.00           H
ATOM   2016  OG  SER A 714      29.720  55.230  34.130  1.00  0.00           O
ATOM   2017  HG1 SER A 714      29.220  54.420  34.130  1.00  0.00           H
ATOM   2018  C   SER A 714      32.730  54.990  34.670  1.00  0.00           C
ATOM   2019  O   SER A 714      33.420  55.960  34.340  1.00  0.00           O
ATOM   2020  N   LEU A 715      32.690  54.600  35.920  1.00  0.00           N
ATOM   2021  HN  LEU A 715      32.080  53.840  36.130  1.00  0.00           H
ATOM   2022  CA  LEU A 715      33.280  55.280  37.100  1.00  0.00           C
ATOM   2023  HA  LEU A 715      33.350  56.320  36.850  1.00  0.00           H
ATOM   2024  CB  LEU A 715      32.520  55.050  38.440  1.00  0.00           C
ATOM   2025  HB1 LEU A 715      33.110  55.610  39.180  1.00  0.00           H
ATOM   2026  HB2 LEU A 715      32.610  53.960  38.590  1.00  0.00           H
ATOM   2027  CG  LEU A 715      31.010  55.380  38.460  1.00  0.00           C
ATOM   2028  HG  LEU A 715      30.470  54.970  37.580  1.00  0.00           H
ATOM   2029  CD1 LEU A 715      30.370  54.850  39.710  1.00  0.00           C
ATOM   2030 HD11 LEU A 715      30.910  55.240  40.600  1.00  0.00           H
ATOM   2031 HD12 LEU A 715      30.410  53.740  39.710  1.00  0.00           H
ATOM   2032 HD13 LEU A 715      29.300  55.120  39.840  1.00  0.00           H
ATOM   2033  CD2 LEU A 715      30.630  56.870  38.400  1.00  0.00           C
ATOM   2034 HD21 LEU A 715      29.540  57.050  38.490  1.00  0.00           H
ATOM   2035 HD22 LEU A 715      30.970  57.330  37.440  1.00  0.00           H
ATOM   2036 HD23 LEU A 715      31.090  57.400  39.260  1.00  0.00           H
ATOM   2037  C   LEU A 715      34.700  54.860  37.290  1.00  0.00           C
ATOM   2038  O   LEU A 715      35.570  55.460  37.890  1.00  0.00           O
ATOM   2039  N   VAL A 716      35.020  53.710  36.660  1.00  0.00           N
ATOM   2040  HN  VAL A 716      34.290  53.120  36.310  1.00  0.00           H
ATOM   2041  CA  VAL A 716      36.360  53.070  36.620  1.00  0.00           C
ATOM   2042  HA  VAL A 716      36.970  53.640  37.310  1.00  0.00           H
ATOM   2043  CB  VAL A 716      36.360  51.560  37.000  1.00  0.00           C
ATOM   2044  HB  VAL A 716      37.390  51.160  37.020  1.00  0.00           H
ATOM   2045  CG1 VAL A 716      35.610  51.360  38.340  1.00  0.00           C
ATOM   2046 HG11 VAL A 716      34.550  51.690  38.190  1.00  0.00           H
ATOM   2047 HG12 VAL A 716      36.000  51.950  39.200  1.00  0.00           H
ATOM   2048 HG13 VAL A 716      35.610  50.290  38.610  1.00  0.00           H
ATOM   2049  CG2 VAL A 716      35.660  50.740  36.010  1.00  0.00           C
ATOM   2050 HG21 VAL A 716      34.650  51.160  35.810  1.00  0.00           H
ATOM   2051 HG22 VAL A 716      35.430  49.710  36.340  1.00  0.00           H
ATOM   2052 HG23 VAL A 716      36.150  50.600  35.020  1.00  0.00           H
ATOM   2053  C   VAL A 716      36.950  53.360  35.280  1.00  0.00           C
ATOM   2054  O   VAL A 716      38.110  53.140  35.170  1.00  0.00           O
ATOM   2055  N   CYS A 717      36.250  54.020  34.360  1.00  0.00           N
ATOM   2056  HN  CYS A 717      35.270  54.030  34.550  1.00  0.00           H
ATOM   2057  CA  CYS A 717      36.780  54.540  33.060  1.00  0.00           C
ATOM   2058  HA  CYS A 717      37.690  54.020  32.810  1.00  0.00           H
ATOM   2059  CB  CYS A 717      35.730  54.550  31.890  1.00  0.00           C
ATOM   2060  HB1 CYS A 717      34.870  55.190  32.190  1.00  0.00           H
ATOM   2061  HB2 CYS A 717      35.400  53.540  31.540  1.00  0.00           H
ATOM   2062  SG  CYS A 717      36.340  55.200  30.280  1.00  0.00           S
ATOM   2063  HG1 CYS A 717      35.100  55.590  30.050  1.00  0.00           H
ATOM   2064  C   CYS A 717      37.200  56.050  33.340  1.00  0.00           C
ATOM   2065  O   CYS A 717      38.270  56.510  33.000  1.00  0.00           O
ATOM   2066  N   TYR A 718      36.330  56.840  33.950  1.00  0.00           N
ATOM   2067  HN  TYR A 718      35.440  56.580  34.330  1.00  0.00           H
ATOM   2068  CA  TYR A 718      36.460  58.340  34.080  1.00  0.00           C
ATOM   2069  HA  TYR A 718      36.960  58.750  33.220  1.00  0.00           H
ATOM   2070  CB  TYR A 718      35.120  58.970  34.490  1.00  0.00           C
ATOM   2071  HB1 TYR A 718      35.320  60.040  34.710  1.00  0.00           H
ATOM   2072  HB2 TYR A 718      34.700  58.560  35.440  1.00  0.00           H
ATOM   2073  CG  TYR A 718      34.140  58.860  33.400  1.00  0.00           C
ATOM   2074  CD1 TYR A 718      32.810  59.090  33.740  1.00  0.00           C
ATOM   2075  HD1 TYR A 718      32.480  59.350  34.730  1.00  0.00           H
ATOM   2076  CE1 TYR A 718      31.810  58.970  32.770  1.00  0.00           C
ATOM   2077  HE1 TYR A 718      30.780  59.170  33.000  1.00  0.00           H
ATOM   2078  CZ  TYR A 718      32.180  58.770  31.440  1.00  0.00           C
ATOM   2079  OH  TYR A 718      31.180  58.790  30.470  1.00  0.00           O
ATOM   2080  HH  TYR A 718      31.410  58.090  29.840  1.00  0.00           H
ATOM   2081  CD2 TYR A 718      34.460  58.680  32.050  1.00  0.00           C
ATOM   2082  HD2 TYR A 718      35.480  58.590  31.700  1.00  0.00           H
ATOM   2083  CE2 TYR A 718      33.500  58.650  31.060  1.00  0.00           C
ATOM   2084  HE2 TYR A 718      33.910  58.510  30.070  1.00  0.00           H
ATOM   2085  C   TYR A 718      37.390  58.740  35.280  1.00  0.00           C
ATOM   2086  O   TYR A 718      37.420  59.880  35.750  1.00  0.00           O
ATOM   2087  N   ILE A 719      38.200  57.760  35.730  1.00  0.00           N
ATOM   2088  HN  ILE A 719      38.120  56.930  35.170  1.00  0.00           H
ATOM   2089  CA  ILE A 719      39.170  57.810  36.770  1.00  0.00           C
ATOM   2090  HA  ILE A 719      38.590  58.240  37.570  1.00  0.00           H
ATOM   2091  CB  ILE A 719      39.710  56.540  37.360  1.00  0.00           C
ATOM   2092  HB  ILE A 719      38.880  56.020  37.900  1.00  0.00           H
ATOM   2093  CG2 ILE A 719      40.190  55.540  36.300  1.00  0.00           C
ATOM   2094 HG21 ILE A 719      40.690  54.710  36.850  1.00  0.00           H
ATOM   2095 HG22 ILE A 719      40.960  55.910  35.590  1.00  0.00           H
ATOM   2096 HG23 ILE A 719      39.300  55.270  35.700  1.00  0.00           H
ATOM   2097  CG1 ILE A 719      40.790  56.840  38.410  1.00  0.00           C
ATOM   2098 HG11 ILE A 719      40.210  57.570  39.020  1.00  0.00           H
ATOM   2099 HG12 ILE A 719      41.760  57.240  38.040  1.00  0.00           H
ATOM   2100  CD  ILE A 719      41.060  55.640  39.330  1.00  0.00           C
ATOM   2101  HD1 ILE A 719      41.680  54.910  38.770  1.00  0.00           H
ATOM   2102  HD2 ILE A 719      40.110  55.150  39.620  1.00  0.00           H
ATOM   2103  HD3 ILE A 719      41.590  55.870  40.290  1.00  0.00           H
ATOM   2104  C   ILE A 719      40.240  58.750  36.510  1.00  0.00           C
ATOM   2105  O   ILE A 719      40.600  59.630  37.320  1.00  0.00           O
ATOM   2106  N   THR A 720      40.790  58.640  35.320  1.00  0.00           N
ATOM   2107  HN  THR A 720      40.500  57.870  34.750  1.00  0.00           H
ATOM   2108  CA  THR A 720      41.780  59.450  34.750  1.00  0.00           C
ATOM   2109  HA  THR A 720      41.550  59.360  33.690  1.00  0.00           H
ATOM   2110  CB  THR A 720      41.790  61.000  34.950  1.00  0.00           C
ATOM   2111  HB  THR A 720      42.660  61.340  34.350  1.00  0.00           H
ATOM   2112  OG1 THR A 720      41.960  61.480  36.230  1.00  0.00           O
ATOM   2113  HG1 THR A 720      41.330  60.910  36.690  1.00  0.00           H
ATOM   2114  CG2 THR A 720      40.430  61.600  34.510  1.00  0.00           C
ATOM   2115 HG21 THR A 720      40.520  62.690  34.680  1.00  0.00           H
ATOM   2116 HG22 THR A 720      39.510  61.140  34.950  1.00  0.00           H
ATOM   2117 HG23 THR A 720      40.390  61.370  33.420  1.00  0.00           H
ATOM   2118  C   THR A 720      43.170  58.870  35.020  1.00  0.00           C
ATOM   2119  O   THR A 720      43.490  58.480  36.100  1.00  0.00           O
ATOM   2120  N   ARG A 721      44.060  58.900  34.040  1.00  0.00           N
ATOM   2121  HN  ARG A 721      43.750  59.290  33.170  1.00  0.00           H
ATOM   2122  CA  ARG A 721      45.420  58.440  33.960  1.00  0.00           C
ATOM   2123  HA  ARG A 721      45.420  57.400  34.220  1.00  0.00           H
ATOM   2124  CB  ARG A 721      45.850  58.490  32.470  1.00  0.00           C
ATOM   2125  HB1 ARG A 721      46.900  58.130  32.450  1.00  0.00           H
ATOM   2126  HB2 ARG A 721      45.600  59.480  32.030  1.00  0.00           H
ATOM   2127  CG  ARG A 721      45.010  57.490  31.720  1.00  0.00           C
ATOM   2128  HG1 ARG A 721      44.890  57.810  30.660  1.00  0.00           H
ATOM   2129  HG2 ARG A 721      43.940  57.530  32.020  1.00  0.00           H
ATOM   2130  CD  ARG A 721      45.540  56.070  31.580  1.00  0.00           C
ATOM   2131  HD1 ARG A 721      46.650  56.040  31.710  1.00  0.00           H
ATOM   2132  HD2 ARG A 721      45.360  55.590  30.600  1.00  0.00           H
ATOM   2133  NE  ARG A 721      44.930  55.280  32.630  1.00  0.00           N
ATOM   2134  HE  ARG A 721      45.550  54.940  33.350  1.00  0.00           H
ATOM   2135  CZ  ARG A 721      43.680  54.850  32.600  1.00  0.00           C
ATOM   2136  NH1 ARG A 721      42.890  55.110  31.620  1.00  0.00           N
ATOM   2137 HH11 ARG A 721      42.150  54.480  31.400  1.00  0.00           H
ATOM   2138 HH12 ARG A 721      43.210  55.660  30.840  1.00  0.00           H
ATOM   2139  NH2 ARG A 721      43.260  54.010  33.550  1.00  0.00           N
ATOM   2140 HH21 ARG A 721      43.910  53.840  34.300  1.00  0.00           H
ATOM   2141 HH22 ARG A 721      42.320  53.680  33.490  1.00  0.00           H
ATOM   2142  C   ARG A 721      46.280  59.270  34.920  1.00  0.00           C
ATOM   2143  O   ARG A 721      47.030  58.630  35.690  1.00  0.00           O
ATOM   2144  N   PHE A 722      46.080  60.650  34.890  1.00  0.00           N
ATOM   2145  HN  PHE A 722      45.380  61.020  34.290  1.00  0.00           H
ATOM   2146  CA  PHE A 722      46.550  61.600  35.860  1.00  0.00           C
ATOM   2147  HA  PHE A 722      47.580  61.810  35.590  1.00  0.00           H
ATOM   2148  CB  PHE A 722      45.670  62.900  35.600  1.00  0.00           C
ATOM   2149  HB1 PHE A 722      44.590  62.680  35.500  1.00  0.00           H
ATOM   2150  HB2 PHE A 722      46.000  63.240  34.590  1.00  0.00           H
ATOM   2151  CG  PHE A 722      45.810  64.000  36.540  1.00  0.00           C
ATOM   2152  CD1 PHE A 722      46.890  64.920  36.450  1.00  0.00           C
ATOM   2153  HD1 PHE A 722      47.610  64.780  35.660  1.00  0.00           H
ATOM   2154  CE1 PHE A 722      46.910  66.050  37.350  1.00  0.00           C
ATOM   2155  HE1 PHE A 722      47.590  66.890  37.300  1.00  0.00           H
ATOM   2156  CZ  PHE A 722      45.990  66.140  38.400  1.00  0.00           C
ATOM   2157  HZ  PHE A 722      46.050  67.030  39.020  1.00  0.00           H
ATOM   2158  CD2 PHE A 722      44.870  64.130  37.550  1.00  0.00           C
ATOM   2159  HD2 PHE A 722      44.040  63.430  37.540  1.00  0.00           H
ATOM   2160  CE2 PHE A 722      44.910  65.240  38.420  1.00  0.00           C
ATOM   2161  HE2 PHE A 722      44.230  65.140  39.250  1.00  0.00           H
ATOM   2162  C   PHE A 722      46.460  61.130  37.310  1.00  0.00           C
ATOM   2163  O   PHE A 722      47.400  61.000  38.060  1.00  0.00           O
ATOM   2164  N   THR A 723      45.210  60.810  37.710  1.00  0.00           N
ATOM   2165  HN  THR A 723      44.460  60.820  37.060  1.00  0.00           H
ATOM   2166  CA  THR A 723      44.910  60.260  39.010  1.00  0.00           C
ATOM   2167  HA  THR A 723      45.330  60.930  39.750  1.00  0.00           H
ATOM   2168  CB  THR A 723      43.450  60.260  39.250  1.00  0.00           C
ATOM   2169  HB  THR A 723      42.870  59.420  38.810  1.00  0.00           H
ATOM   2170  OG1 THR A 723      42.850  61.480  38.860  1.00  0.00           O
ATOM   2171  HG1 THR A 723      42.760  61.450  37.900  1.00  0.00           H
ATOM   2172  CG2 THR A 723      43.130  60.080  40.750  1.00  0.00           C
ATOM   2173 HG21 THR A 723      42.030  60.070  40.860  1.00  0.00           H
ATOM   2174 HG22 THR A 723      43.630  60.850  41.370  1.00  0.00           H
ATOM   2175 HG23 THR A 723      43.550  59.080  41.000  1.00  0.00           H
ATOM   2176  C   THR A 723      45.430  58.870  39.310  1.00  0.00           C
ATOM   2177  O   THR A 723      45.910  58.630  40.430  1.00  0.00           O
ATOM   2178  N   GLU A 724      45.440  57.910  38.370  1.00  0.00           N
ATOM   2179  HN  GLU A 724      45.030  58.080  37.480  1.00  0.00           H
ATOM   2180  CA  GLU A 724      46.020  56.590  38.520  1.00  0.00           C
ATOM   2181  HA  GLU A 724      45.480  56.070  39.300  1.00  0.00           H
ATOM   2182  CB  GLU A 724      45.580  55.780  37.260  1.00  0.00           C
ATOM   2183  HB1 GLU A 724      45.770  56.400  36.370  1.00  0.00           H
ATOM   2184  HB2 GLU A 724      44.480  55.660  37.190  1.00  0.00           H
ATOM   2185  CG  GLU A 724      46.240  54.390  36.910  1.00  0.00           C
ATOM   2186  HG1 GLU A 724      45.910  53.630  37.650  1.00  0.00           H
ATOM   2187  HG2 GLU A 724      47.330  54.460  37.130  1.00  0.00           H
ATOM   2188  CD  GLU A 724      45.950  53.850  35.540  1.00  0.00           C
ATOM   2189  OE1 GLU A 724      45.020  52.990  35.340  1.00  0.00           O
ATOM   2190  OE2 GLU A 724      46.570  54.320  34.560  1.00  0.00           O
ATOM   2191  C   GLU A 724      47.520  56.600  38.820  1.00  0.00           C
ATOM   2192  O   GLU A 724      47.930  56.010  39.810  1.00  0.00           O
ATOM   2193  N   GLU A 725      48.310  57.400  38.010  1.00  0.00           N
ATOM   2194  HN  GLU A 725      47.920  57.930  37.250  1.00  0.00           H
ATOM   2195  CA  GLU A 725      49.740  57.560  38.260  1.00  0.00           C
ATOM   2196  HA  GLU A 725      50.190  56.580  38.180  1.00  0.00           H
ATOM   2197  CB  GLU A 725      50.310  58.330  37.070  1.00  0.00           C
ATOM   2198  HB1 GLU A 725      49.690  59.250  37.080  1.00  0.00           H
ATOM   2199  HB2 GLU A 725      49.930  57.750  36.190  1.00  0.00           H
ATOM   2200  CG  GLU A 725      51.790  58.600  37.040  1.00  0.00           C
ATOM   2201  HG1 GLU A 725      52.300  57.700  37.440  1.00  0.00           H
ATOM   2202  HG2 GLU A 725      51.980  59.360  37.830  1.00  0.00           H
ATOM   2203  CD  GLU A 725      52.170  59.250  35.740  1.00  0.00           C
ATOM   2204  OE1 GLU A 725      53.010  58.790  34.910  1.00  0.00           O
ATOM   2205  OE2 GLU A 725      51.590  60.340  35.480  1.00  0.00           O
ATOM   2206  C   GLU A 725      50.100  58.270  39.550  1.00  0.00           C
ATOM   2207  O   GLU A 725      51.040  57.830  40.200  1.00  0.00           O
ATOM   2208  N   ALA A 726      49.460  59.450  39.880  1.00  0.00           N
ATOM   2209  HN  ALA A 726      48.920  59.910  39.190  1.00  0.00           H
ATOM   2210  CA  ALA A 726      49.560  60.050  41.180  1.00  0.00           C
ATOM   2211  HA  ALA A 726      50.600  60.210  41.380  1.00  0.00           H
ATOM   2212  CB  ALA A 726      48.730  61.420  41.220  1.00  0.00           C
ATOM   2213  HB1 ALA A 726      48.730  62.010  42.160  1.00  0.00           H
ATOM   2214  HB2 ALA A 726      47.720  61.150  40.840  1.00  0.00           H
ATOM   2215  HB3 ALA A 726      49.120  62.140  40.460  1.00  0.00           H
ATOM   2216  C   ALA A 726      49.180  59.200  42.340  1.00  0.00           C
ATOM   2217  O   ALA A 726      49.900  59.210  43.370  1.00  0.00           O
ATOM   2218  N   PHE A 727      48.020  58.370  42.270  1.00  0.00           N
ATOM   2219  HN  PHE A 727      47.430  58.310  41.470  1.00  0.00           H
ATOM   2220  CA  PHE A 727      47.650  57.450  43.380  1.00  0.00           C
ATOM   2221  HA  PHE A 727      47.620  58.050  44.280  1.00  0.00           H
ATOM   2222  CB  PHE A 727      46.190  56.930  43.190  1.00  0.00           C
ATOM   2223  HB1 PHE A 727      46.300  56.210  42.350  1.00  0.00           H
ATOM   2224  HB2 PHE A 727      45.520  57.760  42.900  1.00  0.00           H
ATOM   2225  CG  PHE A 727      45.600  56.160  44.270  1.00  0.00           C
ATOM   2226  CD1 PHE A 727      44.420  56.590  44.890  1.00  0.00           C
ATOM   2227  HD1 PHE A 727      44.000  57.550  44.600  1.00  0.00           H
ATOM   2228  CE1 PHE A 727      43.640  55.840  45.770  1.00  0.00           C
ATOM   2229  HE1 PHE A 727      42.790  56.270  46.290  1.00  0.00           H
ATOM   2230  CZ  PHE A 727      44.160  54.670  46.190  1.00  0.00           C
ATOM   2231  HZ  PHE A 727      43.610  54.120  46.940  1.00  0.00           H
ATOM   2232  CD2 PHE A 727      46.040  54.900  44.670  1.00  0.00           C
ATOM   2233  HD2 PHE A 727      46.840  54.410  44.110  1.00  0.00           H
ATOM   2234  CE2 PHE A 727      45.330  54.090  45.620  1.00  0.00           C
ATOM   2235  HE2 PHE A 727      45.680  53.090  45.870  1.00  0.00           H
ATOM   2236  C   PHE A 727      48.720  56.340  43.590  1.00  0.00           C
ATOM   2237  O   PHE A 727      49.230  56.000  44.640  1.00  0.00           O
ATOM   2238  N   ALA A 728      49.240  55.730  42.480  1.00  0.00           N
ATOM   2239  HN  ALA A 728      48.860  56.030  41.620  1.00  0.00           H
ATOM   2240  CA  ALA A 728      50.180  54.610  42.630  1.00  0.00           C
ATOM   2241  HA  ALA A 728      49.750  53.950  43.360  1.00  0.00           H
ATOM   2242  CB  ALA A 728      50.330  53.870  41.300  1.00  0.00           C
ATOM   2243  HB1 ALA A 728      49.350  53.480  40.930  1.00  0.00           H
ATOM   2244  HB2 ALA A 728      50.930  52.930  41.400  1.00  0.00           H
ATOM   2245  HB3 ALA A 728      50.710  54.510  40.470  1.00  0.00           H
ATOM   2246  C   ALA A 728      51.540  54.960  43.210  1.00  0.00           C
ATOM   2247  O   ALA A 728      52.100  54.170  43.980  1.00  0.00           O
ATOM   2248  N   ALA A 729      52.020  56.170  42.820  1.00  0.00           N
ATOM   2249  HN  ALA A 729      51.590  56.670  42.060  1.00  0.00           H
ATOM   2250  CA  ALA A 729      53.190  56.740  43.320  1.00  0.00           C
ATOM   2251  HA  ALA A 729      53.930  55.970  43.310  1.00  0.00           H
ATOM   2252  CB  ALA A 729      53.610  57.970  42.460  1.00  0.00           C
ATOM   2253  HB1 ALA A 729      53.500  57.810  41.370  1.00  0.00           H
ATOM   2254  HB2 ALA A 729      54.660  58.270  42.670  1.00  0.00           H
ATOM   2255  HB3 ALA A 729      52.970  58.830  42.730  1.00  0.00           H
ATOM   2256  C   ALA A 729      53.060  57.190  44.840  1.00  0.00           C
ATOM   2257  O   ALA A 729      53.880  56.900  45.690  1.00  0.00           O
ATOM   2258  N   LEU A 730      51.930  57.770  45.140  1.00  0.00           N
ATOM   2259  HN  LEU A 730      51.270  57.880  44.400  1.00  0.00           H
ATOM   2260  CA  LEU A 730      51.530  58.130  46.490  1.00  0.00           C
ATOM   2261  HA  LEU A 730      52.350  58.710  46.880  1.00  0.00           H
ATOM   2262  CB  LEU A 730      50.170  58.960  46.480  1.00  0.00           C
ATOM   2263  HB1 LEU A 730      49.330  58.430  46.000  1.00  0.00           H
ATOM   2264  HB2 LEU A 730      50.310  59.880  45.860  1.00  0.00           H
ATOM   2265  CG  LEU A 730      49.650  59.510  47.850  1.00  0.00           C
ATOM   2266  HG  LEU A 730      49.020  60.400  47.680  1.00  0.00           H
ATOM   2267  CD1 LEU A 730      48.840  58.480  48.660  1.00  0.00           C
ATOM   2268 HD11 LEU A 730      47.750  58.650  48.510  1.00  0.00           H
ATOM   2269 HD12 LEU A 730      48.970  58.690  49.740  1.00  0.00           H
ATOM   2270 HD13 LEU A 730      48.970  57.410  48.390  1.00  0.00           H
ATOM   2271  CD2 LEU A 730      50.840  60.090  48.660  1.00  0.00           C
ATOM   2272 HD21 LEU A 730      51.570  59.330  48.990  1.00  0.00           H
ATOM   2273 HD22 LEU A 730      50.420  60.540  49.580  1.00  0.00           H
ATOM   2274 HD23 LEU A 730      51.330  60.900  48.060  1.00  0.00           H
ATOM   2275  C   LEU A 730      51.400  56.980  47.480  1.00  0.00           C
ATOM   2276  O   LEU A 730      51.980  56.880  48.610  1.00  0.00           O
ATOM   2277  N   ILE A 731      50.710  55.910  47.040  1.00  0.00           N
ATOM   2278  HN  ILE A 731      50.290  55.910  46.140  1.00  0.00           H
ATOM   2279  CA  ILE A 731      50.370  54.810  47.870  1.00  0.00           C
ATOM   2280  HA  ILE A 731      50.120  55.200  48.840  1.00  0.00           H
ATOM   2281  CB  ILE A 731      49.260  53.940  47.260  1.00  0.00           C
ATOM   2282  HB  ILE A 731      48.490  54.640  46.840  1.00  0.00           H
ATOM   2283  CG2 ILE A 731      49.750  53.000  46.210  1.00  0.00           C
ATOM   2284 HG21 ILE A 731      49.970  53.690  45.370  1.00  0.00           H
ATOM   2285 HG22 ILE A 731      48.910  52.330  45.870  1.00  0.00           H
ATOM   2286 HG23 ILE A 731      50.640  52.370  46.420  1.00  0.00           H
ATOM   2287  CG1 ILE A 731      48.520  52.990  48.290  1.00  0.00           C
ATOM   2288 HG11 ILE A 731      49.190  52.270  48.810  1.00  0.00           H
ATOM   2289 HG12 ILE A 731      47.750  52.430  47.720  1.00  0.00           H
ATOM   2290  CD  ILE A 731      47.780  53.800  49.330  1.00  0.00           C
ATOM   2291  HD1 ILE A 731      47.150  54.580  48.840  1.00  0.00           H
ATOM   2292  HD2 ILE A 731      48.460  54.340  50.020  1.00  0.00           H
ATOM   2293  HD3 ILE A 731      47.070  53.220  49.960  1.00  0.00           H
ATOM   2294  C   ILE A 731      51.690  54.000  48.230  1.00  0.00           C
ATOM   2295  O   ILE A 731      51.730  53.380  49.330  1.00  0.00           O
ATOM   2296  N   CYS A 732      52.730  54.050  47.370  1.00  0.00           N
ATOM   2297  HN  CYS A 732      52.630  54.400  46.440  1.00  0.00           H
ATOM   2298  CA  CYS A 732      53.920  53.240  47.620  1.00  0.00           C
ATOM   2299  HA  CYS A 732      53.680  52.380  48.230  1.00  0.00           H
ATOM   2300  CB  CYS A 732      54.450  52.530  46.370  1.00  0.00           C
ATOM   2301  HB1 CYS A 732      55.350  51.920  46.630  1.00  0.00           H
ATOM   2302  HB2 CYS A 732      54.720  53.260  45.580  1.00  0.00           H
ATOM   2303  SG  CYS A 732      53.190  51.400  45.730  1.00  0.00           S
ATOM   2304  HG1 CYS A 732      52.740  52.560  45.260  1.00  0.00           H
ATOM   2305  C   CYS A 732      54.930  54.130  48.340  1.00  0.00           C
ATOM   2306  O   CYS A 732      55.790  53.590  49.050  1.00  0.00           O
ATOM   2307  N   ILE A 733      54.940  55.490  48.200  1.00  0.00           N
ATOM   2308  HN  ILE A 733      54.130  55.820  47.720  1.00  0.00           H
ATOM   2309  CA  ILE A 733      55.670  56.370  49.140  1.00  0.00           C
ATOM   2310  HA  ILE A 733      56.710  56.080  49.160  1.00  0.00           H
ATOM   2311  CB  ILE A 733      55.690  57.880  48.690  1.00  0.00           C
ATOM   2312  HB  ILE A 733      54.650  58.210  48.440  1.00  0.00           H
ATOM   2313  CG2 ILE A 733      55.890  58.830  49.950  1.00  0.00           C
ATOM   2314 HG21 ILE A 733      54.930  58.880  50.490  1.00  0.00           H
ATOM   2315 HG22 ILE A 733      56.230  59.860  49.690  1.00  0.00           H
ATOM   2316 HG23 ILE A 733      56.670  58.320  50.560  1.00  0.00           H
ATOM   2317  CG1 ILE A 733      56.560  58.240  47.410  1.00  0.00           C
ATOM   2318 HG11 ILE A 733      56.420  59.310  47.110  1.00  0.00           H
ATOM   2319 HG12 ILE A 733      56.120  57.700  46.550  1.00  0.00           H
ATOM   2320  CD  ILE A 733      58.070  57.940  47.360  1.00  0.00           C
ATOM   2321  HD1 ILE A 733      58.750  58.540  48.000  1.00  0.00           H
ATOM   2322  HD2 ILE A 733      58.390  57.960  46.290  1.00  0.00           H
ATOM   2323  HD3 ILE A 733      58.240  56.880  47.640  1.00  0.00           H
ATOM   2324  C   ILE A 733      55.250  56.190  50.630  1.00  0.00           C
ATOM   2325  O   ILE A 733      56.070  56.020  51.500  1.00  0.00           O
ATOM   2326  N   ILE A 734      53.880  56.140  50.930  1.00  0.00           N
ATOM   2327  HN  ILE A 734      53.190  56.320  50.230  1.00  0.00           H
ATOM   2328  CA  ILE A 734      53.310  56.240  52.170  1.00  0.00           C
ATOM   2329  HA  ILE A 734      53.950  56.830  52.820  1.00  0.00           H
ATOM   2330  CB  ILE A 734      51.910  56.950  52.260  1.00  0.00           C
ATOM   2331  HB  ILE A 734      51.950  57.860  51.620  1.00  0.00           H
ATOM   2332  CG2 ILE A 734      50.760  56.040  51.690  1.00  0.00           C
ATOM   2333 HG21 ILE A 734      50.750  55.950  50.580  1.00  0.00           H
ATOM   2334 HG22 ILE A 734      49.760  56.340  52.070  1.00  0.00           H
ATOM   2335 HG23 ILE A 734      51.010  55.010  52.030  1.00  0.00           H
ATOM   2336  CG1 ILE A 734      51.510  57.440  53.630  1.00  0.00           C
ATOM   2337 HG11 ILE A 734      51.460  56.630  54.390  1.00  0.00           H
ATOM   2338 HG12 ILE A 734      50.460  57.780  53.560  1.00  0.00           H
ATOM   2339  CD  ILE A 734      52.380  58.540  54.210  1.00  0.00           C
ATOM   2340  HD1 ILE A 734      53.420  58.280  53.920  1.00  0.00           H
ATOM   2341  HD2 ILE A 734      52.260  58.480  55.320  1.00  0.00           H
ATOM   2342  HD3 ILE A 734      52.130  59.550  53.840  1.00  0.00           H
ATOM   2343  C   ILE A 734      53.320  54.830  52.840  1.00  0.00           C
ATOM   2344  O   ILE A 734      53.030  54.690  54.000  1.00  0.00           O
ATOM   2345  N   PHE A 735      53.600  53.800  52.040  1.00  0.00           N
ATOM   2346  HN  PHE A 735      53.680  53.930  51.060  1.00  0.00           H
ATOM   2347  CA  PHE A 735      53.820  52.490  52.530  1.00  0.00           C
ATOM   2348  HA  PHE A 735      52.980  52.340  53.190  1.00  0.00           H
ATOM   2349  CB  PHE A 735      53.780  51.410  51.390  1.00  0.00           C
ATOM   2350  HB1 PHE A 735      54.680  51.440  50.730  1.00  0.00           H
ATOM   2351  HB2 PHE A 735      52.950  51.460  50.650  1.00  0.00           H
ATOM   2352  CG  PHE A 735      53.580  50.040  51.850  1.00  0.00           C
ATOM   2353  CD1 PHE A 735      52.410  49.680  52.500  1.00  0.00           C
ATOM   2354  HD1 PHE A 735      51.640  50.440  52.590  1.00  0.00           H
ATOM   2355  CE1 PHE A 735      52.090  48.370  52.880  1.00  0.00           C
ATOM   2356  HE1 PHE A 735      51.210  47.990  53.370  1.00  0.00           H
ATOM   2357  CZ  PHE A 735      53.090  47.380  52.650  1.00  0.00           C
ATOM   2358  HZ  PHE A 735      52.940  46.390  53.040  1.00  0.00           H
ATOM   2359  CD2 PHE A 735      54.560  49.130  51.660  1.00  0.00           C
ATOM   2360  HD2 PHE A 735      55.560  49.380  51.330  1.00  0.00           H
ATOM   2361  CE2 PHE A 735      54.310  47.790  52.100  1.00  0.00           C
ATOM   2362  HE2 PHE A 735      55.120  47.090  52.000  1.00  0.00           H
ATOM   2363  C   PHE A 735      55.090  52.420  53.340  1.00  0.00           C
ATOM   2364  O   PHE A 735      55.110  52.140  54.550  1.00  0.00           O
ATOM   2365  N   ILE A 736      56.140  52.940  52.710  1.00  0.00           N
ATOM   2366  HN  ILE A 736      55.960  53.220  51.760  1.00  0.00           H
ATOM   2367  CA  ILE A 736      57.460  53.220  53.340  1.00  0.00           C
ATOM   2368  HA  ILE A 736      57.840  52.290  53.740  1.00  0.00           H
ATOM   2369  CB  ILE A 736      58.490  53.840  52.320  1.00  0.00           C
ATOM   2370  HB  ILE A 736      58.010  54.720  51.850  1.00  0.00           H
ATOM   2371  CG2 ILE A 736      59.770  54.340  53.050  1.00  0.00           C
ATOM   2372 HG21 ILE A 736      60.240  53.470  53.570  1.00  0.00           H
ATOM   2373 HG22 ILE A 736      59.640  55.150  53.790  1.00  0.00           H
ATOM   2374 HG23 ILE A 736      60.520  54.810  52.390  1.00  0.00           H
ATOM   2375  CG1 ILE A 736      58.650  52.890  51.130  1.00  0.00           C
ATOM   2376 HG11 ILE A 736      57.670  52.610  50.670  1.00  0.00           H
ATOM   2377 HG12 ILE A 736      59.070  51.950  51.550  1.00  0.00           H
ATOM   2378  CD  ILE A 736      59.500  53.520  50.100  1.00  0.00           C
ATOM   2379  HD1 ILE A 736      59.100  54.520  49.840  1.00  0.00           H
ATOM   2380  HD2 ILE A 736      59.570  52.950  49.150  1.00  0.00           H
ATOM   2381  HD3 ILE A 736      60.520  53.680  50.480  1.00  0.00           H
ATOM   2382  C   ILE A 736      57.330  54.120  54.570  1.00  0.00           C
ATOM   2383  O   ILE A 736      57.780  53.830  55.710  1.00  0.00           O
ATOM   2384  N   TYR A 737      56.640  55.320  54.300  1.00  0.00           N
ATOM   2385  HN  TYR A 737      56.320  55.440  53.360  1.00  0.00           H
ATOM   2386  CA  TYR A 737      56.530  56.270  55.420  1.00  0.00           C
ATOM   2387  HA  TYR A 737      57.520  56.320  55.850  1.00  0.00           H
ATOM   2388  CB  TYR A 737      56.090  57.610  54.790  1.00  0.00           C
ATOM   2389  HB1 TYR A 737      55.030  57.570  54.480  1.00  0.00           H
ATOM   2390  HB2 TYR A 737      56.540  57.850  53.800  1.00  0.00           H
ATOM   2391  CG  TYR A 737      56.330  58.730  55.770  1.00  0.00           C
ATOM   2392  CD1 TYR A 737      55.470  59.020  56.780  1.00  0.00           C
ATOM   2393  HD1 TYR A 737      54.550  58.460  56.900  1.00  0.00           H
ATOM   2394  CE1 TYR A 737      55.820  59.850  57.870  1.00  0.00           C
ATOM   2395  HE1 TYR A 737      55.070  60.010  58.630  1.00  0.00           H
ATOM   2396  CZ  TYR A 737      57.010  60.550  57.810  1.00  0.00           C
ATOM   2397  OH  TYR A 737      57.190  61.490  58.840  1.00  0.00           O
ATOM   2398  HH  TYR A 737      56.440  61.460  59.440  1.00  0.00           H
ATOM   2399  CD2 TYR A 737      57.540  59.480  55.700  1.00  0.00           C
ATOM   2400  HD2 TYR A 737      58.220  59.220  54.910  1.00  0.00           H
ATOM   2401  CE2 TYR A 737      57.820  60.400  56.720  1.00  0.00           C
ATOM   2402  HE2 TYR A 737      58.730  60.970  56.680  1.00  0.00           H
ATOM   2403  C   TYR A 737      55.690  55.700  56.620  1.00  0.00           C
ATOM   2404  O   TYR A 737      56.010  55.930  57.790  1.00  0.00           O
ATOM   2405  N   GLU A 738      54.620  54.980  56.370  1.00  0.00           N
ATOM   2406  HN  GLU A 738      54.310  54.840  55.420  1.00  0.00           H
ATOM   2407  CA  GLU A 738      53.980  54.230  57.470  1.00  0.00           C
ATOM   2408  HA  GLU A 738      53.790  54.880  58.300  1.00  0.00           H
ATOM   2409  CB  GLU A 738      52.660  53.600  57.020  1.00  0.00           C
ATOM   2410  HB1 GLU A 738      52.870  53.150  56.030  1.00  0.00           H
ATOM   2411  HB2 GLU A 738      51.950  54.460  56.930  1.00  0.00           H
ATOM   2412  CG  GLU A 738      52.020  52.480  57.920  1.00  0.00           C
ATOM   2413  HG1 GLU A 738      51.690  52.970  58.860  1.00  0.00           H
ATOM   2414  HG2 GLU A 738      52.700  51.610  58.100  1.00  0.00           H
ATOM   2415  CD  GLU A 738      50.690  51.920  57.320  1.00  0.00           C
ATOM   2416  OE1 GLU A 738      49.590  52.370  57.680  1.00  0.00           O
ATOM   2417  OE2 GLU A 738      50.750  51.090  56.350  1.00  0.00           O
ATOM   2418  C   GLU A 738      54.880  53.210  58.210  1.00  0.00           C
ATOM   2419  O   GLU A 738      54.930  53.170  59.450  1.00  0.00           O
ATOM   2420  N   ALA A 739      55.700  52.430  57.440  1.00  0.00           N
ATOM   2421  HN  ALA A 739      55.650  52.490  56.450  1.00  0.00           H
ATOM   2422  CA  ALA A 739      56.720  51.540  58.030  1.00  0.00           C
ATOM   2423  HA  ALA A 739      56.170  50.920  58.720  1.00  0.00           H
ATOM   2424  CB  ALA A 739      57.300  50.640  56.870  1.00  0.00           C
ATOM   2425  HB1 ALA A 739      57.900  49.860  57.380  1.00  0.00           H
ATOM   2426  HB2 ALA A 739      58.080  51.280  56.400  1.00  0.00           H
ATOM   2427  HB3 ALA A 739      56.490  50.280  56.210  1.00  0.00           H
ATOM   2428  C   ALA A 739      57.760  52.180  58.920  1.00  0.00           C
ATOM   2429  O   ALA A 739      58.160  51.560  59.970  1.00  0.00           O
ATOM   2430  N   LEU A 740      58.250  53.380  58.550  1.00  0.00           N
ATOM   2431  HN  LEU A 740      58.000  53.770  57.660  1.00  0.00           H
ATOM   2432  CA  LEU A 740      58.960  54.250  59.590  1.00  0.00           C
ATOM   2433  HA  LEU A 740      59.830  53.680  59.900  1.00  0.00           H
ATOM   2434  CB  LEU A 740      59.560  55.470  58.900  1.00  0.00           C
ATOM   2435  HB1 LEU A 740      60.060  56.150  59.640  1.00  0.00           H
ATOM   2436  HB2 LEU A 740      58.780  56.150  58.490  1.00  0.00           H
ATOM   2437  CG  LEU A 740      60.570  55.000  57.890  1.00  0.00           C
ATOM   2438  HG  LEU A 740      60.340  53.980  57.510  1.00  0.00           H
ATOM   2439  CD1 LEU A 740      60.640  55.920  56.700  1.00  0.00           C
ATOM   2440 HD11 LEU A 740      59.670  55.850  56.160  1.00  0.00           H
ATOM   2441 HD12 LEU A 740      61.490  55.560  56.090  1.00  0.00           H
ATOM   2442 HD13 LEU A 740      60.810  56.980  56.980  1.00  0.00           H
ATOM   2443  CD2 LEU A 740      62.010  55.020  58.650  1.00  0.00           C
ATOM   2444 HD21 LEU A 740      62.250  56.040  58.990  1.00  0.00           H
ATOM   2445 HD22 LEU A 740      62.740  54.570  57.940  1.00  0.00           H
ATOM   2446 HD23 LEU A 740      61.900  54.370  59.550  1.00  0.00           H
ATOM   2447  C   LEU A 740      58.230  54.720  60.860  1.00  0.00           C
ATOM   2448  O   LEU A 740      58.780  54.510  61.980  1.00  0.00           O
ATOM   2449  N   GLU A 741      57.050  55.310  60.760  1.00  0.00           N
ATOM   2450  HN  GLU A 741      56.690  55.510  59.850  1.00  0.00           H
ATOM   2451  CA  GLU A 741      56.070  55.630  61.860  1.00  0.00           C
ATOM   2452  HA  GLU A 741      56.500  56.410  62.470  1.00  0.00           H
ATOM   2453  CB  GLU A 741      54.900  56.390  61.130  1.00  0.00           C
ATOM   2454  HB1 GLU A 741      53.970  56.180  61.680  1.00  0.00           H
ATOM   2455  HB2 GLU A 741      54.830  55.940  60.110  1.00  0.00           H
ATOM   2456  CG  GLU A 741      55.170  57.890  60.880  1.00  0.00           C
ATOM   2457  HG1 GLU A 741      54.890  58.240  59.860  1.00  0.00           H
ATOM   2458  HG2 GLU A 741      56.270  58.070  60.900  1.00  0.00           H
ATOM   2459  CD  GLU A 741      54.590  58.760  61.950  1.00  0.00           C
ATOM   2460  OE1 GLU A 741      54.810  58.550  63.160  1.00  0.00           O
ATOM   2461  OE2 GLU A 741      53.950  59.710  61.490  1.00  0.00           O
ATOM   2462  C   GLU A 741      55.720  54.450  62.780  1.00  0.00           C
ATOM   2463  O   GLU A 741      55.850  54.570  63.960  1.00  0.00           O
ATOM   2464  N   LYS A 742      55.420  53.260  62.220  1.00  0.00           N
ATOM   2465  HN  LYS A 742      55.520  53.140  61.230  1.00  0.00           H
ATOM   2466  CA  LYS A 742      55.200  52.020  62.940  1.00  0.00           C
ATOM   2467  HA  LYS A 742      54.390  52.200  63.620  1.00  0.00           H
ATOM   2468  CB  LYS A 742      54.920  50.950  61.890  1.00  0.00           C
ATOM   2469  HB1 LYS A 742      55.000  49.960  62.410  1.00  0.00           H
ATOM   2470  HB2 LYS A 742      55.660  50.870  61.070  1.00  0.00           H
ATOM   2471  CG  LYS A 742      53.470  51.170  61.300  1.00  0.00           C
ATOM   2472  HG1 LYS A 742      53.460  50.700  60.290  1.00  0.00           H
ATOM   2473  HG2 LYS A 742      53.210  52.240  61.310  1.00  0.00           H
ATOM   2474  CD  LYS A 742      52.350  50.360  62.090  1.00  0.00           C
ATOM   2475  HD1 LYS A 742      52.430  50.560  63.180  1.00  0.00           H
ATOM   2476  HD2 LYS A 742      52.600  49.280  62.180  1.00  0.00           H
ATOM   2477  CE  LYS A 742      50.860  50.540  61.660  1.00  0.00           C
ATOM   2478  HE1 LYS A 742      50.220  49.740  62.110  1.00  0.00           H
ATOM   2479  HE2 LYS A 742      50.790  50.320  60.570  1.00  0.00           H
ATOM   2480  NZ  LYS A 742      50.440  51.930  61.850  1.00  0.00           N
ATOM   2481  HZ1 LYS A 742      50.830  52.650  61.200  1.00  0.00           H
ATOM   2482  HZ2 LYS A 742      50.770  52.140  62.820  1.00  0.00           H
ATOM   2483  HZ3 LYS A 742      49.410  52.000  61.780  1.00  0.00           H
ATOM   2484  C   LYS A 742      56.420  51.600  63.690  1.00  0.00           C
ATOM   2485  O   LYS A 742      56.330  51.180  64.840  1.00  0.00           O
ATOM   2486  N   LEU A 743      57.590  51.630  63.050  1.00  0.00           N
ATOM   2487  HN  LEU A 743      57.650  51.820  62.070  1.00  0.00           H
ATOM   2488  CA  LEU A 743      58.830  51.180  63.640  1.00  0.00           C
ATOM   2489  HA  LEU A 743      58.770  50.230  64.170  1.00  0.00           H
ATOM   2490  CB  LEU A 743      59.980  51.230  62.570  1.00  0.00           C
ATOM   2491  HB1 LEU A 743      59.960  52.110  61.890  1.00  0.00           H
ATOM   2492  HB2 LEU A 743      59.810  50.420  61.830  1.00  0.00           H
ATOM   2493  CG  LEU A 743      61.420  50.940  63.060  1.00  0.00           C
ATOM   2494  HG  LEU A 743      61.740  51.600  63.900  1.00  0.00           H
ATOM   2495  CD1 LEU A 743      61.470  49.500  63.600  1.00  0.00           C
ATOM   2496 HD11 LEU A 743      61.000  48.710  62.980  1.00  0.00           H
ATOM   2497 HD12 LEU A 743      60.890  49.510  64.550  1.00  0.00           H
ATOM   2498 HD13 LEU A 743      62.530  49.190  63.700  1.00  0.00           H
ATOM   2499  CD2 LEU A 743      62.330  51.210  61.810  1.00  0.00           C
ATOM   2500 HD21 LEU A 743      63.350  50.860  62.120  1.00  0.00           H
ATOM   2501 HD22 LEU A 743      62.410  52.290  61.570  1.00  0.00           H
ATOM   2502 HD23 LEU A 743      62.050  50.630  60.910  1.00  0.00           H
ATOM   2503  C   LEU A 743      59.190  52.060  64.870  1.00  0.00           C
ATOM   2504  O   LEU A 743      59.650  51.590  65.890  1.00  0.00           O
ATOM   2505  N   PHE A 744      59.020  53.350  64.710  1.00  0.00           N
ATOM   2506  HN  PHE A 744      58.910  53.690  63.780  1.00  0.00           H
ATOM   2507  CA  PHE A 744      59.170  54.310  65.760  1.00  0.00           C
ATOM   2508  HA  PHE A 744      60.110  53.970  66.170  1.00  0.00           H
ATOM   2509  CB  PHE A 744      59.450  55.750  65.290  1.00  0.00           C
ATOM   2510  HB1 PHE A 744      59.610  56.420  66.170  1.00  0.00           H
ATOM   2511  HB2 PHE A 744      58.550  56.110  64.750  1.00  0.00           H
ATOM   2512  CG  PHE A 744      60.670  55.860  64.460  1.00  0.00           C
ATOM   2513  CD1 PHE A 744      60.620  56.370  63.150  1.00  0.00           C
ATOM   2514  HD1 PHE A 744      59.680  56.610  62.700  1.00  0.00           H
ATOM   2515  CE1 PHE A 744      61.870  56.510  62.470  1.00  0.00           C
ATOM   2516  HE1 PHE A 744      61.850  56.660  61.400  1.00  0.00           H
ATOM   2517  CZ  PHE A 744      63.050  56.200  63.080  1.00  0.00           C
ATOM   2518  HZ  PHE A 744      63.920  56.220  62.430  1.00  0.00           H
ATOM   2519  CD2 PHE A 744      61.880  55.570  65.070  1.00  0.00           C
ATOM   2520  HD2 PHE A 744      61.900  55.310  66.120  1.00  0.00           H
ATOM   2521  CE2 PHE A 744      63.100  55.680  64.370  1.00  0.00           C
ATOM   2522  HE2 PHE A 744      64.010  55.400  64.880  1.00  0.00           H
ATOM   2523  C   PHE A 744      58.200  54.170  66.830  1.00  0.00           C
ATOM   2524  O   PHE A 744      58.520  54.380  67.970  1.00  0.00           O
ATOM   2525  N   ASP A 745      56.890  53.890  66.470  1.00  0.00           N
ATOM   2526  HN  ASP A 745      56.570  53.800  65.530  1.00  0.00           H
ATOM   2527  CA  ASP A 745      55.760  53.770  67.340  1.00  0.00           C
ATOM   2528  HA  ASP A 745      55.700  54.710  67.870  1.00  0.00           H
ATOM   2529  CB  ASP A 745      54.470  53.450  66.600  1.00  0.00           C
ATOM   2530  HB1 ASP A 745      54.580  52.580  65.910  1.00  0.00           H
ATOM   2531  HB2 ASP A 745      54.240  54.290  65.920  1.00  0.00           H
ATOM   2532  CG  ASP A 745      53.300  53.160  67.480  1.00  0.00           C
ATOM   2533  OD1 ASP A 745      53.220  53.880  68.560  1.00  0.00           O
ATOM   2534  OD2 ASP A 745      52.360  52.410  67.010  1.00  0.00           O
ATOM   2535  C   ASP A 745      56.090  52.600  68.320  1.00  0.00           C
ATOM   2536  O   ASP A 745      55.820  52.680  69.500  1.00  0.00           O
ATOM   2537  N   LEU A 746      56.750  51.520  67.940  1.00  0.00           N
ATOM   2538  HN  LEU A 746      56.850  51.370  66.970  1.00  0.00           H
ATOM   2539  CA  LEU A 746      57.230  50.410  68.870  1.00  0.00           C
ATOM   2540  HA  LEU A 746      56.330  50.000  69.310  1.00  0.00           H
ATOM   2541  CB  LEU A 746      58.110  49.330  68.120  1.00  0.00           C
ATOM   2542  HB1 LEU A 746      58.620  48.660  68.850  1.00  0.00           H
ATOM   2543  HB2 LEU A 746      58.890  49.940  67.620  1.00  0.00           H
ATOM   2544  CG  LEU A 746      57.300  48.520  67.060  1.00  0.00           C
ATOM   2545  HG  LEU A 746      56.980  49.190  66.240  1.00  0.00           H
ATOM   2546  CD1 LEU A 746      58.210  47.460  66.430  1.00  0.00           C
ATOM   2547 HD11 LEU A 746      57.660  46.960  65.600  1.00  0.00           H
ATOM   2548 HD12 LEU A 746      58.550  46.750  67.210  1.00  0.00           H
ATOM   2549 HD13 LEU A 746      59.130  47.990  66.080  1.00  0.00           H
ATOM   2550  CD2 LEU A 746      56.040  47.820  67.710  1.00  0.00           C
ATOM   2551 HD21 LEU A 746      56.310  47.220  68.600  1.00  0.00           H
ATOM   2552 HD22 LEU A 746      55.590  47.130  66.960  1.00  0.00           H
ATOM   2553 HD23 LEU A 746      55.310  48.630  67.940  1.00  0.00           H
ATOM   2554  C   LEU A 746      58.100  51.010  70.030  1.00  0.00           C
ATOM   2555  O   LEU A 746      58.110  50.560  71.190  1.00  0.00           O
ATOM   2556  N   GLY A 747      58.840  52.070  69.650  1.00  0.00           N
ATOM   2557  HN  GLY A 747      58.910  52.350  68.700  1.00  0.00           H
ATOM   2558  CA  GLY A 747      59.770  52.700  70.570  1.00  0.00           C
ATOM   2559  HA1 GLY A 747      60.370  53.380  69.970  1.00  0.00           H
ATOM   2560  HA2 GLY A 747      60.220  51.930  71.200  1.00  0.00           H
ATOM   2561  C   GLY A 747      59.110  53.660  71.620  1.00  0.00           C
ATOM   2562  O   GLY A 747      59.550  53.860  72.710  1.00  0.00           O
ATOM   2563  N   GLU A 748      58.070  54.430  71.220  1.00  0.00           N
ATOM   2564  HN  GLU A 748      57.830  54.340  70.250  1.00  0.00           H
ATOM   2565  CA  GLU A 748      57.130  55.180  72.000  1.00  0.00           C
ATOM   2566  HA  GLU A 748      57.660  55.720  72.780  1.00  0.00           H
ATOM   2567  CB  GLU A 748      56.180  56.070  71.140  1.00  0.00           C
ATOM   2568  HB1 GLU A 748      55.440  56.570  71.790  1.00  0.00           H
ATOM   2569  HB2 GLU A 748      55.670  55.410  70.400  1.00  0.00           H
ATOM   2570  CG  GLU A 748      57.000  57.150  70.430  1.00  0.00           C
ATOM   2571  HG1 GLU A 748      57.700  56.640  69.740  1.00  0.00           H
ATOM   2572  HG2 GLU A 748      57.540  57.810  71.160  1.00  0.00           H
ATOM   2573  CD  GLU A 748      56.180  58.040  69.540  1.00  0.00           C
ATOM   2574  OE1 GLU A 748      54.960  57.950  69.620  1.00  0.00           O
ATOM   2575  OE2 GLU A 748      56.740  58.900  68.840  1.00  0.00           O
ATOM   2576  C   GLU A 748      56.350  54.250  72.830  1.00  0.00           C
ATOM   2577  O   GLU A 748      56.240  54.410  74.060  1.00  0.00           O
ATOM   2578  N   THR A 749      55.760  53.140  72.310  1.00  0.00           N
ATOM   2579  HN  THR A 749      55.980  52.910  71.360  1.00  0.00           H
ATOM   2580  CA  THR A 749      54.970  52.080  72.960  1.00  0.00           C
ATOM   2581  HA  THR A 749      54.170  52.690  73.360  1.00  0.00           H
ATOM   2582  CB  THR A 749      54.520  50.990  71.920  1.00  0.00           C
ATOM   2583  HB  THR A 749      55.390  50.580  71.350  1.00  0.00           H
ATOM   2584  OG1 THR A 749      53.570  51.440  70.910  1.00  0.00           O
ATOM   2585  HG1 THR A 749      54.150  51.890  70.300  1.00  0.00           H
ATOM   2586  CG2 THR A 749      53.770  49.840  72.670  1.00  0.00           C
ATOM   2587 HG21 THR A 749      54.480  49.350  73.380  1.00  0.00           H
ATOM   2588 HG22 THR A 749      53.480  49.000  72.000  1.00  0.00           H
ATOM   2589 HG23 THR A 749      52.860  50.120  73.240  1.00  0.00           H
ATOM   2590  C   THR A 749      55.740  51.440  74.140  1.00  0.00           C
ATOM   2591  O   THR A 749      55.180  51.290  75.220  1.00  0.00           O
ATOM   2592  N   TYR A 750      57.060  51.170  74.020  1.00  0.00           N
ATOM   2593  HN  TYR A 750      57.440  51.320  73.110  1.00  0.00           H
ATOM   2594  CA  TYR A 750      57.840  50.500  75.070  1.00  0.00           C
ATOM   2595  HA  TYR A 750      57.220  50.040  75.820  1.00  0.00           H
ATOM   2596  CB  TYR A 750      58.670  49.330  74.470  1.00  0.00           C
ATOM   2597  HB1 TYR A 750      59.240  48.720  75.190  1.00  0.00           H
ATOM   2598  HB2 TYR A 750      59.330  49.640  73.640  1.00  0.00           H
ATOM   2599  CG  TYR A 750      57.670  48.280  73.950  1.00  0.00           C
ATOM   2600  CD1 TYR A 750      56.590  47.840  74.750  1.00  0.00           C
ATOM   2601  HD1 TYR A 750      56.440  48.230  75.760  1.00  0.00           H
ATOM   2602  CE1 TYR A 750      55.560  47.210  74.060  1.00  0.00           C
ATOM   2603  HE1 TYR A 750      54.690  46.880  74.610  1.00  0.00           H
ATOM   2604  CZ  TYR A 750      55.690  46.760  72.780  1.00  0.00           C
ATOM   2605  OH  TYR A 750      54.670  45.920  72.220  1.00  0.00           O
ATOM   2606  HH  TYR A 750      54.750  45.940  71.260  1.00  0.00           H
ATOM   2607  CD2 TYR A 750      57.830  47.810  72.640  1.00  0.00           C
ATOM   2608  HD2 TYR A 750      58.700  48.210  72.150  1.00  0.00           H
ATOM   2609  CE2 TYR A 750      56.790  47.110  72.020  1.00  0.00           C
ATOM   2610  HE2 TYR A 750      56.760  46.850  70.980  1.00  0.00           H
ATOM   2611  C   TYR A 750      58.740  51.480  75.840  1.00  0.00           C
ATOM   2612  O   TYR A 750      59.690  51.220  76.600  1.00  0.00           O
ATOM   2613  N   ALA A 751      58.410  52.750  75.610  1.00  0.00           N
ATOM   2614  HN  ALA A 751      57.650  52.830  74.960  1.00  0.00           H
ATOM   2615  CA  ALA A 751      59.000  53.940  76.200  1.00  0.00           C
ATOM   2616  HA  ALA A 751      58.770  54.760  75.550  1.00  0.00           H
ATOM   2617  CB  ALA A 751      58.290  54.380  77.480  1.00  0.00           C
ATOM   2618  HB1 ALA A 751      58.350  53.710  78.360  1.00  0.00           H
ATOM   2619  HB2 ALA A 751      57.200  54.540  77.350  1.00  0.00           H
ATOM   2620  HB3 ALA A 751      58.660  55.400  77.700  1.00  0.00           H
ATOM   2621  C   ALA A 751      60.570  53.890  76.400  1.00  0.00           C
ATOM   2622  O   ALA A 751      61.150  53.740  77.450  1.00  0.00           O
ATOM   2623  N   PHE A 752      61.250  54.000  75.250  1.00  0.00           N
ATOM   2624  HN  PHE A 752      60.740  53.910  74.400  1.00  0.00           H
ATOM   2625  CA  PHE A 752      62.680  54.080  75.200  1.00  0.00           C
ATOM   2626  HA  PHE A 752      62.910  54.690  76.070  1.00  0.00           H
ATOM   2627  CB  PHE A 752      63.210  54.860  73.860  1.00  0.00           C
ATOM   2628  HB1 PHE A 752      62.920  54.190  73.030  1.00  0.00           H
ATOM   2629  HB2 PHE A 752      64.310  55.050  73.820  1.00  0.00           H
ATOM   2630  CG  PHE A 752      62.480  56.170  73.640  1.00  0.00           C
ATOM   2631  CD1 PHE A 752      61.580  56.300  72.570  1.00  0.00           C
ATOM   2632  HD1 PHE A 752      61.430  55.380  72.030  1.00  0.00           H
ATOM   2633  CE1 PHE A 752      61.010  57.520  72.310  1.00  0.00           C
ATOM   2634  HE1 PHE A 752      60.250  57.560  71.540  1.00  0.00           H
ATOM   2635  CZ  PHE A 752      61.200  58.640  73.120  1.00  0.00           C
ATOM   2636  HZ  PHE A 752      60.670  59.580  73.000  1.00  0.00           H
ATOM   2637  CD2 PHE A 752      62.670  57.300  74.470  1.00  0.00           C
ATOM   2638  HD2 PHE A 752      63.380  57.270  75.290  1.00  0.00           H
ATOM   2639  CE2 PHE A 752      62.070  58.510  74.230  1.00  0.00           C
ATOM   2640  HE2 PHE A 752      62.060  59.280  74.980  1.00  0.00           H
ATOM   2641  C   PHE A 752      63.460  52.770  75.350  1.00  0.00           C
ATOM   2642  O   PHE A 752      64.410  52.810  76.130  1.00  0.00           O
ATOM   2643  N   PRO A 822      63.140  51.610  74.810  1.00  0.00           N
ATOM   2644  CD  PRO A 822      62.100  51.420  73.810  1.00  0.00           C
ATOM   2645  HD1 PRO A 822      62.110  52.230  73.040  1.00  0.00           H
ATOM   2646  HD2 PRO A 822      61.110  51.550  74.290  1.00  0.00           H
ATOM   2647  CA  PRO A 822      64.010  50.450  74.930  1.00  0.00           C
ATOM   2648  HA  PRO A 822      64.230  50.190  75.960  1.00  0.00           H
ATOM   2649  CB  PRO A 822      63.140  49.320  74.160  1.00  0.00           C
ATOM   2650  HB1 PRO A 822      62.550  48.850  74.980  1.00  0.00           H
ATOM   2651  HB2 PRO A 822      63.710  48.500  73.680  1.00  0.00           H
ATOM   2652  CG  PRO A 822      62.340  50.080  73.100  1.00  0.00           C
ATOM   2653  HG1 PRO A 822      63.010  50.260  72.230  1.00  0.00           H
ATOM   2654  HG2 PRO A 822      61.450  49.480  72.810  1.00  0.00           H
ATOM   2655  C   PRO A 822      65.390  50.620  74.310  1.00  0.00           C
ATOM   2656  O   PRO A 822      65.580  51.350  73.340  1.00  0.00           O
ATOM   2657  N   ASP A 823      66.450  49.900  74.820  1.00  0.00           N
ATOM   2658  HN  ASP A 823      66.250  49.200  75.500  1.00  0.00           H
ATOM   2659  CA  ASP A 823      67.820  50.000  74.490  1.00  0.00           C
ATOM   2660  HA  ASP A 823      68.110  51.030  74.400  1.00  0.00           H
ATOM   2661  CB  ASP A 823      68.710  49.250  75.550  1.00  0.00           C
ATOM   2662  HB1 ASP A 823      69.800  49.290  75.320  1.00  0.00           H
ATOM   2663  HB2 ASP A 823      68.320  48.230  75.720  1.00  0.00           H
ATOM   2664  CG  ASP A 823      68.580  49.820  77.000  1.00  0.00           C
ATOM   2665  OD1 ASP A 823      67.780  50.770  77.210  1.00  0.00           O
ATOM   2666  OD2 ASP A 823      69.190  49.300  77.950  1.00  0.00           O
ATOM   2667  C   ASP A 823      68.150  49.360  73.080  1.00  0.00           C
ATOM   2668  O   ASP A 823      69.010  49.680  72.270  1.00  0.00           O
ATOM   2669  N   VAL A 824      67.170  48.540  72.600  1.00  0.00           N
ATOM   2670  HN  VAL A 824      66.390  48.350  73.180  1.00  0.00           H
ATOM   2671  CA  VAL A 824      67.260  47.930  71.330  1.00  0.00           C
ATOM   2672  HA  VAL A 824      68.310  47.750  71.140  1.00  0.00           H
ATOM   2673  CB  VAL A 824      66.620  46.570  71.400  1.00  0.00           C
ATOM   2674  HB  VAL A 824      66.890  46.070  72.350  1.00  0.00           H
ATOM   2675  CG1 VAL A 824      65.090  46.420  71.360  1.00  0.00           C
ATOM   2676 HG11 VAL A 824      64.730  46.610  70.320  1.00  0.00           H
ATOM   2677 HG12 VAL A 824      64.700  47.000  72.220  1.00  0.00           H
ATOM   2678 HG13 VAL A 824      64.710  45.390  71.550  1.00  0.00           H
ATOM   2679  CG2 VAL A 824      67.230  45.570  70.390  1.00  0.00           C
ATOM   2680 HG21 VAL A 824      66.710  44.600  70.610  1.00  0.00           H
ATOM   2681 HG22 VAL A 824      68.320  45.510  70.590  1.00  0.00           H
ATOM   2682 HG23 VAL A 824      66.980  45.810  69.330  1.00  0.00           H
ATOM   2683  C   VAL A 824      66.690  48.840  70.140  1.00  0.00           C
ATOM   2684  O   VAL A 824      66.680  48.320  69.040  1.00  0.00           O
ATOM   2685  N   LEU A 825      66.390  50.110  70.420  1.00  0.00           N
ATOM   2686  HN  LEU A 825      66.370  50.400  71.370  1.00  0.00           H
ATOM   2687  CA  LEU A 825      65.800  51.020  69.420  1.00  0.00           C
ATOM   2688  HA  LEU A 825      64.920  50.540  69.020  1.00  0.00           H
ATOM   2689  CB  LEU A 825      65.380  52.330  70.130  1.00  0.00           C
ATOM   2690  HB1 LEU A 825      66.160  52.610  70.880  1.00  0.00           H
ATOM   2691  HB2 LEU A 825      64.550  52.190  70.870  1.00  0.00           H
ATOM   2692  CG  LEU A 825      64.910  53.570  69.370  1.00  0.00           C
ATOM   2693  HG  LEU A 825      65.780  54.000  68.840  1.00  0.00           H
ATOM   2694  CD1 LEU A 825      63.780  53.170  68.440  1.00  0.00           C
ATOM   2695 HD11 LEU A 825      64.200  52.750  67.500  1.00  0.00           H
ATOM   2696 HD12 LEU A 825      63.220  54.040  68.060  1.00  0.00           H
ATOM   2697 HD13 LEU A 825      63.040  52.450  68.850  1.00  0.00           H
ATOM   2698  CD2 LEU A 825      64.460  54.680  70.390  1.00  0.00           C
ATOM   2699 HD21 LEU A 825      64.230  55.660  69.920  1.00  0.00           H
ATOM   2700 HD22 LEU A 825      65.280  54.770  71.140  1.00  0.00           H
ATOM   2701 HD23 LEU A 825      63.600  54.330  71.000  1.00  0.00           H
ATOM   2702  C   LEU A 825      66.660  51.380  68.240  1.00  0.00           C
ATOM   2703  O   LEU A 825      66.210  51.380  67.100  1.00  0.00           O
ATOM   2704  N   PHE A 826      67.990  51.620  68.470  1.00  0.00           N
ATOM   2705  HN  PHE A 826      68.450  51.700  69.360  1.00  0.00           H
ATOM   2706  CA  PHE A 826      68.900  51.860  67.390  1.00  0.00           C
ATOM   2707  HA  PHE A 826      68.610  52.790  66.950  1.00  0.00           H
ATOM   2708  CB  PHE A 826      70.350  52.160  68.030  1.00  0.00           C
ATOM   2709  HB1 PHE A 826      70.830  51.310  68.570  1.00  0.00           H
ATOM   2710  HB2 PHE A 826      70.070  52.980  68.730  1.00  0.00           H
ATOM   2711  CG  PHE A 826      71.390  52.780  67.060  1.00  0.00           C
ATOM   2712  CD1 PHE A 826      71.080  53.130  65.780  1.00  0.00           C
ATOM   2713  HD1 PHE A 826      70.100  52.920  65.360  1.00  0.00           H
ATOM   2714  CE1 PHE A 826      72.010  53.880  65.000  1.00  0.00           C
ATOM   2715  HE1 PHE A 826      71.680  54.140  64.010  1.00  0.00           H
ATOM   2716  CZ  PHE A 826      73.260  54.220  65.540  1.00  0.00           C
ATOM   2717  HZ  PHE A 826      74.030  54.800  65.030  1.00  0.00           H
ATOM   2718  CD2 PHE A 826      72.720  52.940  67.510  1.00  0.00           C
ATOM   2719  HD2 PHE A 826      72.930  52.700  68.540  1.00  0.00           H
ATOM   2720  CE2 PHE A 826      73.600  53.820  66.830  1.00  0.00           C
ATOM   2721  HE2 PHE A 826      74.520  54.130  67.300  1.00  0.00           H
ATOM   2722  C   PHE A 826      69.060  50.690  66.430  1.00  0.00           C
ATOM   2723  O   PHE A 826      68.900  50.700  65.260  1.00  0.00           O
ATOM   2724  N   TRP A 827      69.320  49.530  67.050  1.00  0.00           N
ATOM   2725  HN  TRP A 827      69.370  49.550  68.050  1.00  0.00           H
ATOM   2726  CA  TRP A 827      69.490  48.280  66.440  1.00  0.00           C
ATOM   2727  HA  TRP A 827      70.340  48.390  65.770  1.00  0.00           H
ATOM   2728  CB  TRP A 827      69.820  47.180  67.600  1.00  0.00           C
ATOM   2729  HB1 TRP A 827      68.970  47.280  68.300  1.00  0.00           H
ATOM   2730  HB2 TRP A 827      70.740  47.290  68.220  1.00  0.00           H
ATOM   2731  CG  TRP A 827      69.910  45.750  67.120  1.00  0.00           C
ATOM   2732  CD1 TRP A 827      69.180  44.660  67.570  1.00  0.00           C
ATOM   2733  HD1 TRP A 827      68.510  44.710  68.420  1.00  0.00           H
ATOM   2734  NE1 TRP A 827      69.300  43.570  66.640  1.00  0.00           N
ATOM   2735  HE1 TRP A 827      69.090  42.620  66.640  1.00  0.00           H
ATOM   2736  CE2 TRP A 827      70.210  43.880  65.770  1.00  0.00           C
ATOM   2737  CD2 TRP A 827      70.590  45.230  65.930  1.00  0.00           C
ATOM   2738  CE3 TRP A 827      71.460  45.790  64.990  1.00  0.00           C
ATOM   2739  HE3 TRP A 827      71.790  46.810  65.070  1.00  0.00           H
ATOM   2740  CZ3 TRP A 827      71.910  45.070  63.980  1.00  0.00           C
ATOM   2741  HZ3 TRP A 827      72.530  45.500  63.210  1.00  0.00           H
ATOM   2742  CZ2 TRP A 827      70.780  43.040  64.800  1.00  0.00           C
ATOM   2743  HZ2 TRP A 827      70.420  42.040  64.600  1.00  0.00           H
ATOM   2744  CH2 TRP A 827      71.610  43.680  63.870  1.00  0.00           C
ATOM   2745  HH2 TRP A 827      72.060  43.020  63.140  1.00  0.00           H
ATOM   2746  C   TRP A 827      68.270  47.910  65.610  1.00  0.00           C
ATOM   2747  O   TRP A 827      68.390  47.390  64.460  1.00  0.00           O
ATOM   2748  N   CYS A 828      67.090  48.220  66.130  1.00  0.00           N
ATOM   2749  HN  CYS A 828      66.970  48.620  67.040  1.00  0.00           H
ATOM   2750  CA  CYS A 828      65.850  48.070  65.250  1.00  0.00           C
ATOM   2751  HA  CYS A 828      65.730  47.030  64.980  1.00  0.00           H
ATOM   2752  CB  CYS A 828      64.580  48.490  66.060  1.00  0.00           C
ATOM   2753  HB1 CYS A 828      63.700  48.530  65.380  1.00  0.00           H
ATOM   2754  HB2 CYS A 828      64.790  49.490  66.470  1.00  0.00           H
ATOM   2755  SG  CYS A 828      64.030  47.470  67.490  1.00  0.00           S
ATOM   2756  HG1 CYS A 828      65.120  47.820  68.170  1.00  0.00           H
ATOM   2757  C   CYS A 828      65.770  48.910  63.980  1.00  0.00           C
ATOM   2758  O   CYS A 828      65.220  48.410  62.960  1.00  0.00           O
ATOM   2759  N   VAL A 829      66.270  50.110  64.070  1.00  0.00           N
ATOM   2760  HN  VAL A 829      66.670  50.510  64.880  1.00  0.00           H
ATOM   2761  CA  VAL A 829      66.370  50.900  62.860  1.00  0.00           C
ATOM   2762  HA  VAL A 829      65.410  50.960  62.380  1.00  0.00           H
ATOM   2763  CB  VAL A 829      66.650  52.330  63.140  1.00  0.00           C
ATOM   2764  HB  VAL A 829      67.640  52.370  63.630  1.00  0.00           H
ATOM   2765  CG1 VAL A 829      66.770  53.010  61.700  1.00  0.00           C
ATOM   2766 HG11 VAL A 829      66.340  52.410  60.870  1.00  0.00           H
ATOM   2767 HG12 VAL A 829      67.840  53.140  61.470  1.00  0.00           H
ATOM   2768 HG13 VAL A 829      66.250  54.000  61.790  1.00  0.00           H
ATOM   2769  CG2 VAL A 829      65.570  52.920  64.040  1.00  0.00           C
ATOM   2770 HG21 VAL A 829      65.290  52.280  64.900  1.00  0.00           H
ATOM   2771 HG22 VAL A 829      64.620  52.970  63.470  1.00  0.00           H
ATOM   2772 HG23 VAL A 829      65.920  53.970  64.220  1.00  0.00           H
ATOM   2773  C   VAL A 829      67.440  50.250  61.910  1.00  0.00           C
ATOM   2774  O   VAL A 829      67.250  50.180  60.700  1.00  0.00           O
ATOM   2775  N   ILE A 830      68.520  49.740  62.470  1.00  0.00           N
ATOM   2776  HN  ILE A 830      68.700  49.880  63.440  1.00  0.00           H
ATOM   2777  CA  ILE A 830      69.640  49.270  61.610  1.00  0.00           C
ATOM   2778  HA  ILE A 830      69.960  50.000  60.890  1.00  0.00           H
ATOM   2779  CB  ILE A 830      70.910  49.020  62.370  1.00  0.00           C
ATOM   2780  HB  ILE A 830      70.890  48.150  63.060  1.00  0.00           H
ATOM   2781  CG2 ILE A 830      72.060  48.750  61.330  1.00  0.00           C
ATOM   2782 HG21 ILE A 830      72.970  49.230  61.760  1.00  0.00           H
ATOM   2783 HG22 ILE A 830      71.920  49.250  60.350  1.00  0.00           H
ATOM   2784 HG23 ILE A 830      72.260  47.660  61.310  1.00  0.00           H
ATOM   2785  CG1 ILE A 830      71.430  50.250  63.210  1.00  0.00           C
ATOM   2786 HG11 ILE A 830      72.450  50.000  63.570  1.00  0.00           H
ATOM   2787 HG12 ILE A 830      70.820  50.250  64.150  1.00  0.00           H
ATOM   2788  CD  ILE A 830      71.490  51.580  62.520  1.00  0.00           C
ATOM   2789  HD1 ILE A 830      70.720  52.280  62.900  1.00  0.00           H
ATOM   2790  HD2 ILE A 830      71.410  51.470  61.410  1.00  0.00           H
ATOM   2791  HD3 ILE A 830      72.420  52.190  62.540  1.00  0.00           H
ATOM   2792  C   ILE A 830      69.130  47.980  60.830  1.00  0.00           C
ATOM   2793  O   ILE A 830      69.440  47.790  59.640  1.00  0.00           O
ATOM   2794  N   LEU A 831      68.300  47.160  61.540  1.00  0.00           N
ATOM   2795  HN  LEU A 831      68.130  47.340  62.510  1.00  0.00           H
ATOM   2796  CA  LEU A 831      67.570  45.970  61.060  1.00  0.00           C
ATOM   2797  HA  LEU A 831      68.350  45.330  60.670  1.00  0.00           H
ATOM   2798  CB  LEU A 831      66.660  45.310  62.170  1.00  0.00           C
ATOM   2799  HB1 LEU A 831      66.050  44.530  61.650  1.00  0.00           H
ATOM   2800  HB2 LEU A 831      65.960  46.030  62.650  1.00  0.00           H
ATOM   2801  CG  LEU A 831      67.390  44.490  63.220  1.00  0.00           C
ATOM   2802  HG  LEU A 831      68.230  45.120  63.600  1.00  0.00           H
ATOM   2803  CD1 LEU A 831      66.450  44.070  64.340  1.00  0.00           C
ATOM   2804 HD11 LEU A 831      65.700  44.860  64.550  1.00  0.00           H
ATOM   2805 HD12 LEU A 831      67.000  43.830  65.280  1.00  0.00           H
ATOM   2806 HD13 LEU A 831      65.840  43.160  64.140  1.00  0.00           H
ATOM   2807  CD2 LEU A 831      67.950  43.230  62.590  1.00  0.00           C
ATOM   2808 HD21 LEU A 831      67.370  42.820  61.740  1.00  0.00           H
ATOM   2809 HD22 LEU A 831      68.040  42.500  63.430  1.00  0.00           H
ATOM   2810 HD23 LEU A 831      69.000  43.420  62.270  1.00  0.00           H
ATOM   2811  C   LEU A 831      66.780  46.360  59.840  1.00  0.00           C
ATOM   2812  O   LEU A 831      66.720  45.710  58.810  1.00  0.00           O
ATOM   2813  N   PHE A 832      66.050  47.540  59.880  1.00  0.00           N
ATOM   2814  HN  PHE A 832      66.010  47.950  60.790  1.00  0.00           H
ATOM   2815  CA  PHE A 832      65.120  48.090  58.920  1.00  0.00           C
ATOM   2816  HA  PHE A 832      64.410  47.300  58.730  1.00  0.00           H
ATOM   2817  CB  PHE A 832      64.360  49.250  59.580  1.00  0.00           C
ATOM   2818  HB1 PHE A 832      65.140  50.000  59.850  1.00  0.00           H
ATOM   2819  HB2 PHE A 832      63.720  48.850  60.390  1.00  0.00           H
ATOM   2820  CG  PHE A 832      63.480  50.160  58.690  1.00  0.00           C
ATOM   2821  CD1 PHE A 832      62.110  49.870  58.490  1.00  0.00           C
ATOM   2822  HD1 PHE A 832      61.640  48.990  58.910  1.00  0.00           H
ATOM   2823  CE1 PHE A 832      61.340  50.630  57.620  1.00  0.00           C
ATOM   2824  HE1 PHE A 832      60.350  50.250  57.390  1.00  0.00           H
ATOM   2825  CZ  PHE A 832      61.910  51.700  56.880  1.00  0.00           C
ATOM   2826  HZ  PHE A 832      61.290  52.200  56.150  1.00  0.00           H
ATOM   2827  CD2 PHE A 832      64.010  51.320  58.090  1.00  0.00           C
ATOM   2828  HD2 PHE A 832      65.040  51.560  58.260  1.00  0.00           H
ATOM   2829  CE2 PHE A 832      63.220  52.000  57.150  1.00  0.00           C
ATOM   2830  HE2 PHE A 832      63.620  52.820  56.560  1.00  0.00           H
ATOM   2831  C   PHE A 832      65.760  48.450  57.600  1.00  0.00           C
ATOM   2832  O   PHE A 832      65.420  47.930  56.530  1.00  0.00           O
ATOM   2833  N   PHE A 833      66.870  49.210  57.620  1.00  0.00           N
ATOM   2834  HN  PHE A 833      67.070  49.620  58.510  1.00  0.00           H
ATOM   2835  CA  PHE A 833      67.790  49.520  56.470  1.00  0.00           C
ATOM   2836  HA  PHE A 833      67.230  50.000  55.680  1.00  0.00           H
ATOM   2837  CB  PHE A 833      68.850  50.540  56.990  1.00  0.00           C
ATOM   2838  HB1 PHE A 833      69.700  50.630  56.280  1.00  0.00           H
ATOM   2839  HB2 PHE A 833      69.200  50.160  57.970  1.00  0.00           H
ATOM   2840  CG  PHE A 833      68.250  51.890  57.130  1.00  0.00           C
ATOM   2841  CD1 PHE A 833      67.930  52.540  58.350  1.00  0.00           C
ATOM   2842  HD1 PHE A 833      68.180  51.950  59.230  1.00  0.00           H
ATOM   2843  CE1 PHE A 833      67.080  53.610  58.370  1.00  0.00           C
ATOM   2844  HE1 PHE A 833      66.890  54.000  59.350  1.00  0.00           H
ATOM   2845  CZ  PHE A 833      66.590  54.230  57.180  1.00  0.00           C
ATOM   2846  HZ  PHE A 833      65.900  55.050  57.160  1.00  0.00           H
ATOM   2847  CD2 PHE A 833      67.840  52.510  56.000  1.00  0.00           C
ATOM   2848  HD2 PHE A 833      68.180  52.190  55.030  1.00  0.00           H
ATOM   2849  CE2 PHE A 833      67.000  53.670  56.000  1.00  0.00           C
ATOM   2850  HE2 PHE A 833      66.590  53.990  55.060  1.00  0.00           H
ATOM   2851  C   PHE A 833      68.540  48.350  55.870  1.00  0.00           C
ATOM   2852  O   PHE A 833      68.470  48.100  54.660  1.00  0.00           O
ATOM   2853  N   THR A 834      69.300  47.570  56.660  1.00  0.00           N
ATOM   2854  HN  THR A 834      69.410  47.860  57.600  1.00  0.00           H
ATOM   2855  CA  THR A 834      70.090  46.400  56.210  1.00  0.00           C
ATOM   2856  HA  THR A 834      70.850  46.890  55.610  1.00  0.00           H
ATOM   2857  CB  THR A 834      70.750  45.760  57.420  1.00  0.00           C
ATOM   2858  HB  THR A 834      70.030  45.290  58.130  1.00  0.00           H
ATOM   2859  OG1 THR A 834      71.450  46.620  58.260  1.00  0.00           O
ATOM   2860  HG1 THR A 834      70.770  46.980  58.830  1.00  0.00           H
ATOM   2861  CG2 THR A 834      71.800  44.770  56.960  1.00  0.00           C
ATOM   2862 HG21 THR A 834      72.440  44.310  57.750  1.00  0.00           H
ATOM   2863 HG22 THR A 834      72.450  45.150  56.140  1.00  0.00           H
ATOM   2864 HG23 THR A 834      71.360  43.870  56.480  1.00  0.00           H
ATOM   2865  C   THR A 834      69.240  45.400  55.430  1.00  0.00           C
ATOM   2866  O   THR A 834      69.610  44.890  54.390  1.00  0.00           O
ATOM   2867  N   THR A 835      68.020  45.290  55.910  1.00  0.00           N
ATOM   2868  HN  THR A 835      67.760  45.740  56.770  1.00  0.00           H
ATOM   2869  CA  THR A 835      67.000  44.420  55.360  1.00  0.00           C
ATOM   2870  HA  THR A 835      67.390  43.410  55.400  1.00  0.00           H
ATOM   2871  CB  THR A 835      65.600  44.450  56.020  1.00  0.00           C
ATOM   2872  HB  THR A 835      65.190  45.490  56.000  1.00  0.00           H
ATOM   2873  OG1 THR A 835      65.650  43.860  57.340  1.00  0.00           O
ATOM   2874  HG1 THR A 835      65.940  44.510  57.980  1.00  0.00           H
ATOM   2875  CG2 THR A 835      64.680  43.430  55.330  1.00  0.00           C
ATOM   2876 HG21 THR A 835      64.360  43.780  54.320  1.00  0.00           H
ATOM   2877 HG22 THR A 835      63.770  43.200  55.940  1.00  0.00           H
ATOM   2878 HG23 THR A 835      65.200  42.500  55.030  1.00  0.00           H
ATOM   2879  C   THR A 835      66.680  44.700  53.860  1.00  0.00           C
ATOM   2880  O   THR A 835      66.580  43.850  52.970  1.00  0.00           O
ATOM   2881  N   PHE A 836      66.510  45.990  53.550  1.00  0.00           N
ATOM   2882  HN  PHE A 836      66.660  46.760  54.170  1.00  0.00           H
ATOM   2883  CA  PHE A 836      66.440  46.470  52.180  1.00  0.00           C
ATOM   2884  HA  PHE A 836      65.600  46.070  51.630  1.00  0.00           H
ATOM   2885  CB  PHE A 836      65.920  47.910  52.220  1.00  0.00           C
ATOM   2886  HB1 PHE A 836      66.380  48.580  52.990  1.00  0.00           H
ATOM   2887  HB2 PHE A 836      64.920  47.730  52.650  1.00  0.00           H
ATOM   2888  CG  PHE A 836      65.930  48.650  50.900  1.00  0.00           C
ATOM   2889  CD1 PHE A 836      65.260  48.040  49.790  1.00  0.00           C
ATOM   2890  HD1 PHE A 836      64.870  47.050  49.950  1.00  0.00           H
ATOM   2891  CE1 PHE A 836      65.460  48.610  48.490  1.00  0.00           C
ATOM   2892  HE1 PHE A 836      64.970  48.090  47.690  1.00  0.00           H
ATOM   2893  CZ  PHE A 836      66.170  49.820  48.300  1.00  0.00           C
ATOM   2894  HZ  PHE A 836      66.280  50.190  47.290  1.00  0.00           H
ATOM   2895  CD2 PHE A 836      66.630  49.830  50.730  1.00  0.00           C
ATOM   2896  HD2 PHE A 836      67.080  50.400  51.530  1.00  0.00           H
ATOM   2897  CE2 PHE A 836      66.660  50.410  49.400  1.00  0.00           C
ATOM   2898  HE2 PHE A 836      67.180  51.340  49.240  1.00  0.00           H
ATOM   2899  C   PHE A 836      67.650  46.260  51.380  1.00  0.00           C
ATOM   2900  O   PHE A 836      67.550  45.740  50.250  1.00  0.00           O
ATOM   2901  N   PHE A 837      68.910  46.590  51.910  1.00  0.00           N
ATOM   2902  HN  PHE A 837      69.010  47.160  52.730  1.00  0.00           H
ATOM   2903  CA  PHE A 837      70.110  46.240  51.300  1.00  0.00           C
ATOM   2904  HA  PHE A 837      70.160  46.700  50.320  1.00  0.00           H
ATOM   2905  CB  PHE A 837      71.300  46.930  52.020  1.00  0.00           C
ATOM   2906  HB1 PHE A 837      71.000  46.870  53.080  1.00  0.00           H
ATOM   2907  HB2 PHE A 837      71.300  47.970  51.620  1.00  0.00           H
ATOM   2908  CG  PHE A 837      72.660  46.220  51.940  1.00  0.00           C
ATOM   2909  CD1 PHE A 837      73.240  45.950  50.680  1.00  0.00           C
ATOM   2910  HD1 PHE A 837      72.820  46.350  49.770  1.00  0.00           H
ATOM   2911  CE1 PHE A 837      74.360  45.050  50.580  1.00  0.00           C
ATOM   2912  HE1 PHE A 837      74.870  44.870  49.650  1.00  0.00           H
ATOM   2913  CZ  PHE A 837      74.890  44.590  51.790  1.00  0.00           C
ATOM   2914  HZ  PHE A 837      75.820  44.030  51.810  1.00  0.00           H
ATOM   2915  CD2 PHE A 837      73.210  45.700  53.100  1.00  0.00           C
ATOM   2916  HD2 PHE A 837      72.810  45.770  54.110  1.00  0.00           H
ATOM   2917  CE2 PHE A 837      74.370  44.940  53.040  1.00  0.00           C
ATOM   2918  HE2 PHE A 837      74.810  44.590  53.970  1.00  0.00           H
ATOM   2919  C   PHE A 837      70.290  44.750  51.010  1.00  0.00           C
ATOM   2920  O   PHE A 837      70.480  44.270  49.900  1.00  0.00           O
ATOM   2921  N   LEU A 838      70.220  43.860  52.000  1.00  0.00           N
ATOM   2922  HN  LEU A 838      70.070  44.160  52.940  1.00  0.00           H
ATOM   2923  CA  LEU A 838      70.540  42.390  51.850  1.00  0.00           C
ATOM   2924  HA  LEU A 838      71.510  42.320  51.390  1.00  0.00           H
ATOM   2925  CB  LEU A 838      70.400  41.890  53.310  1.00  0.00           C
ATOM   2926  HB1 LEU A 838      69.480  42.290  53.760  1.00  0.00           H
ATOM   2927  HB2 LEU A 838      71.310  42.210  53.860  1.00  0.00           H
ATOM   2928  CG  LEU A 838      70.300  40.340  53.540  1.00  0.00           C
ATOM   2929  HG  LEU A 838      69.430  39.940  52.990  1.00  0.00           H
ATOM   2930  CD1 LEU A 838      71.550  39.470  53.070  1.00  0.00           C
ATOM   2931 HD11 LEU A 838      71.850  39.760  52.040  1.00  0.00           H
ATOM   2932 HD12 LEU A 838      71.280  38.400  53.220  1.00  0.00           H
ATOM   2933 HD13 LEU A 838      72.300  39.660  53.850  1.00  0.00           H
ATOM   2934  CD2 LEU A 838      70.070  40.140  55.040  1.00  0.00           C
ATOM   2935 HD21 LEU A 838      69.950  39.060  55.300  1.00  0.00           H
ATOM   2936 HD22 LEU A 838      69.140  40.640  55.390  1.00  0.00           H
ATOM   2937 HD23 LEU A 838      70.940  40.470  55.650  1.00  0.00           H
ATOM   2938  C   LEU A 838      69.450  41.840  50.900  1.00  0.00           C
ATOM   2939  O   LEU A 838      69.790  41.010  50.050  1.00  0.00           O
ATOM   2940  N   SER A 839      68.150  42.230  50.990  1.00  0.00           N
ATOM   2941  HN  SER A 839      67.860  42.900  51.680  1.00  0.00           H
ATOM   2942  CA  SER A 839      67.160  41.620  50.080  1.00  0.00           C
ATOM   2943  HA  SER A 839      67.340  40.540  50.040  1.00  0.00           H
ATOM   2944  CB  SER A 839      65.660  41.840  50.440  1.00  0.00           C
ATOM   2945  HB1 SER A 839      65.510  41.250  51.380  1.00  0.00           H
ATOM   2946  HB2 SER A 839      64.990  41.380  49.680  1.00  0.00           H
ATOM   2947  OG  SER A 839      65.320  43.220  50.710  1.00  0.00           O
ATOM   2948  HG1 SER A 839      65.670  43.400  51.590  1.00  0.00           H
ATOM   2949  C   SER A 839      67.310  42.100  48.640  1.00  0.00           C
ATOM   2950  O   SER A 839      66.990  41.390  47.670  1.00  0.00           O
ATOM   2951  N   SER A 840      67.840  43.360  48.430  1.00  0.00           N
ATOM   2952  HN  SER A 840      68.130  43.820  49.280  1.00  0.00           H
ATOM   2953  CA  SER A 840      68.170  43.840  47.080  1.00  0.00           C
ATOM   2954  HA  SER A 840      67.270  43.710  46.510  1.00  0.00           H
ATOM   2955  CB  SER A 840      68.460  45.310  47.010  1.00  0.00           C
ATOM   2956  HB1 SER A 840      68.670  45.620  45.960  1.00  0.00           H
ATOM   2957  HB2 SER A 840      69.330  45.500  47.670  1.00  0.00           H
ATOM   2958  OG  SER A 840      67.350  46.050  47.570  1.00  0.00           O
ATOM   2959  HG1 SER A 840      67.420  45.840  48.500  1.00  0.00           H
ATOM   2960  C   SER A 840      69.320  43.050  46.440  1.00  0.00           C
ATOM   2961  O   SER A 840      69.320  42.630  45.270  1.00  0.00           O
ATOM   2962  N   PHE A 841      70.340  42.770  47.280  1.00  0.00           N
ATOM   2963  HN  PHE A 841      70.320  43.140  48.210  1.00  0.00           H
ATOM   2964  CA  PHE A 841      71.480  42.000  46.900  1.00  0.00           C
ATOM   2965  HA  PHE A 841      71.840  42.410  45.960  1.00  0.00           H
ATOM   2966  CB  PHE A 841      72.480  42.150  48.050  1.00  0.00           C
ATOM   2967  HB1 PHE A 841      72.120  41.600  48.950  1.00  0.00           H
ATOM   2968  HB2 PHE A 841      72.490  43.230  48.310  1.00  0.00           H
ATOM   2969  CG  PHE A 841      73.850  41.590  47.710  1.00  0.00           C
ATOM   2970  CD1 PHE A 841      74.890  42.530  47.380  1.00  0.00           C
ATOM   2971  HD1 PHE A 841      74.680  43.600  47.410  1.00  0.00           H
ATOM   2972  CE1 PHE A 841      76.180  42.150  47.020  1.00  0.00           C
ATOM   2973  HE1 PHE A 841      77.020  42.790  46.790  1.00  0.00           H
ATOM   2974  CZ  PHE A 841      76.450  40.730  46.900  1.00  0.00           C
ATOM   2975  HZ  PHE A 841      77.460  40.470  46.590  1.00  0.00           H
ATOM   2976  CD2 PHE A 841      74.210  40.260  47.630  1.00  0.00           C
ATOM   2977  HD2 PHE A 841      73.400  39.580  47.840  1.00  0.00           H
ATOM   2978  CE2 PHE A 841      75.440  39.810  47.190  1.00  0.00           C
ATOM   2979  HE2 PHE A 841      75.690  38.770  47.070  1.00  0.00           H
ATOM   2980  C   PHE A 841      71.220  40.600  46.470  1.00  0.00           C
ATOM   2981  O   PHE A 841      71.560  40.160  45.380  1.00  0.00           O
ATOM   2982  N   LEU A 842      70.410  39.810  47.150  1.00  0.00           N
ATOM   2983  HN  LEU A 842      70.140  40.230  48.010  1.00  0.00           H
ATOM   2984  CA  LEU A 842      69.770  38.500  46.870  1.00  0.00           C
ATOM   2985  HA  LEU A 842      70.500  37.740  46.640  1.00  0.00           H
ATOM   2986  CB  LEU A 842      68.980  37.830  48.020  1.00  0.00           C
ATOM   2987  HB1 LEU A 842      68.710  36.870  47.550  1.00  0.00           H
ATOM   2988  HB2 LEU A 842      68.050  38.390  48.290  1.00  0.00           H
ATOM   2989  CG  LEU A 842      69.890  37.680  49.220  1.00  0.00           C
ATOM   2990  HG  LEU A 842      70.510  38.590  49.390  1.00  0.00           H
ATOM   2991  CD1 LEU A 842      69.090  37.410  50.470  1.00  0.00           C
ATOM   2992 HD11 LEU A 842      69.790  37.140  51.290  1.00  0.00           H
ATOM   2993 HD12 LEU A 842      68.430  36.530  50.270  1.00  0.00           H
ATOM   2994 HD13 LEU A 842      68.630  38.400  50.680  1.00  0.00           H
ATOM   2995  CD2 LEU A 842      70.830  36.520  49.190  1.00  0.00           C
ATOM   2996 HD21 LEU A 842      71.430  36.350  50.120  1.00  0.00           H
ATOM   2997 HD22 LEU A 842      71.510  36.680  48.330  1.00  0.00           H
ATOM   2998 HD23 LEU A 842      70.270  35.610  48.940  1.00  0.00           H
ATOM   2999  C   LEU A 842      68.900  38.600  45.590  1.00  0.00           C
ATOM   3000  O   LEU A 842      69.040  37.770  44.660  1.00  0.00           O
ATOM   3001  N   LYS A 843      68.030  39.650  45.430  1.00  0.00           N
ATOM   3002  HN  LYS A 843      67.890  40.350  46.120  1.00  0.00           H
ATOM   3003  CA  LYS A 843      67.170  39.810  44.260  1.00  0.00           C
ATOM   3004  HA  LYS A 843      66.530  38.970  44.070  1.00  0.00           H
ATOM   3005  CB  LYS A 843      66.260  41.010  44.610  1.00  0.00           C
ATOM   3006  HB1 LYS A 843      66.970  41.840  44.820  1.00  0.00           H
ATOM   3007  HB2 LYS A 843      65.680  40.670  45.490  1.00  0.00           H
ATOM   3008  CG  LYS A 843      65.280  41.480  43.540  1.00  0.00           C
ATOM   3009  HG1 LYS A 843      65.900  41.870  42.710  1.00  0.00           H
ATOM   3010  HG2 LYS A 843      64.660  42.320  43.920  1.00  0.00           H
ATOM   3011  CD  LYS A 843      64.380  40.340  42.940  1.00  0.00           C
ATOM   3012  HD1 LYS A 843      63.990  39.660  43.730  1.00  0.00           H
ATOM   3013  HD2 LYS A 843      64.980  39.710  42.250  1.00  0.00           H
ATOM   3014  CE  LYS A 843      63.160  40.930  42.300  1.00  0.00           C
ATOM   3015  HE1 LYS A 843      63.290  41.690  41.500  1.00  0.00           H
ATOM   3016  HE2 LYS A 843      62.510  41.440  43.050  1.00  0.00           H
ATOM   3017  NZ  LYS A 843      62.510  39.760  41.750  1.00  0.00           N
ATOM   3018  HZ1 LYS A 843      61.590  40.050  41.390  1.00  0.00           H
ATOM   3019  HZ2 LYS A 843      62.680  38.970  42.410  1.00  0.00           H
ATOM   3020  HZ3 LYS A 843      63.020  39.650  40.850  1.00  0.00           H
ATOM   3021  C   LYS A 843      67.930  40.080  43.060  1.00  0.00           C
ATOM   3022  O   LYS A 843      67.560  39.680  41.980  1.00  0.00           O
ATOM   3023  N   GLN A 844      69.070  40.740  43.080  1.00  0.00           N
ATOM   3024  HN  GLN A 844      69.380  41.110  43.950  1.00  0.00           H
ATOM   3025  CA  GLN A 844      69.930  41.100  41.950  1.00  0.00           C
ATOM   3026  HA  GLN A 844      69.400  41.000  41.020  1.00  0.00           H
ATOM   3027  CB  GLN A 844      70.490  42.560  41.950  1.00  0.00           C
ATOM   3028  HB1 GLN A 844      71.000  42.780  40.980  1.00  0.00           H
ATOM   3029  HB2 GLN A 844      71.170  42.690  42.820  1.00  0.00           H
ATOM   3030  CG  GLN A 844      69.280  43.600  42.090  1.00  0.00           C
ATOM   3031  HG1 GLN A 844      68.540  43.230  42.840  1.00  0.00           H
ATOM   3032  HG2 GLN A 844      68.810  43.720  41.100  1.00  0.00           H
ATOM   3033  CD  GLN A 844      69.900  44.920  42.530  1.00  0.00           C
ATOM   3034  OE1 GLN A 844      69.800  45.380  43.700  1.00  0.00           O
ATOM   3035  NE2 GLN A 844      70.570  45.610  41.600  1.00  0.00           N
ATOM   3036 HE21 GLN A 844      70.670  45.390  40.630  1.00  0.00           H
ATOM   3037 HE22 GLN A 844      70.880  46.510  41.930  1.00  0.00           H
ATOM   3038  C   GLN A 844      71.130  40.200  41.770  1.00  0.00           C
ATOM   3039  O   GLN A 844      72.120  40.520  41.030  1.00  0.00           O
ATOM   3040  N   PHE A 845      71.140  39.060  42.450  1.00  0.00           N
ATOM   3041  HN  PHE A 845      70.340  38.810  42.990  1.00  0.00           H
ATOM   3042  CA  PHE A 845      72.230  38.070  42.530  1.00  0.00           C
ATOM   3043  HA  PHE A 845      73.170  38.570  42.750  1.00  0.00           H
ATOM   3044  CB  PHE A 845      71.800  36.960  43.550  1.00  0.00           C
ATOM   3045  HB1 PHE A 845      71.170  36.100  43.220  1.00  0.00           H
ATOM   3046  HB2 PHE A 845      71.200  37.490  44.320  1.00  0.00           H
ATOM   3047  CG  PHE A 845      72.960  36.410  44.340  1.00  0.00           C
ATOM   3048  CD1 PHE A 845      73.690  35.270  43.960  1.00  0.00           C
ATOM   3049  HD1 PHE A 845      73.330  34.710  43.110  1.00  0.00           H
ATOM   3050  CE1 PHE A 845      74.630  34.660  44.790  1.00  0.00           C
ATOM   3051  HE1 PHE A 845      75.150  33.760  44.520  1.00  0.00           H
ATOM   3052  CZ  PHE A 845      74.900  35.200  46.020  1.00  0.00           C
ATOM   3053  HZ  PHE A 845      75.660  34.830  46.680  1.00  0.00           H
ATOM   3054  CD2 PHE A 845      73.190  36.940  45.640  1.00  0.00           C
ATOM   3055  HD2 PHE A 845      72.600  37.750  46.020  1.00  0.00           H
ATOM   3056  CE2 PHE A 845      74.210  36.350  46.430  1.00  0.00           C
ATOM   3057  HE2 PHE A 845      74.450  36.740  47.410  1.00  0.00           H
ATOM   3058  C   PHE A 845      72.470  37.360  41.200  1.00  0.00           C
ATOM   3059  O   PHE A 845      73.530  36.880  40.990  1.00  0.00           O
ATOM   3060  N   LYS A 846      71.410  37.220  40.290  1.00  0.00           N
ATOM   3061  HN  LYS A 846      70.530  37.300  40.750  1.00  0.00           H
ATOM   3062  CA  LYS A 846      71.490  36.270  39.200  1.00  0.00           C
ATOM   3063  HA  LYS A 846      71.980  35.380  39.550  1.00  0.00           H
ATOM   3064  CB  LYS A 846      70.100  35.810  38.660  1.00  0.00           C
ATOM   3065  HB1 LYS A 846      69.740  35.130  39.460  1.00  0.00           H
ATOM   3066  HB2 LYS A 846      70.190  35.310  37.670  1.00  0.00           H
ATOM   3067  CG  LYS A 846      69.090  36.940  38.390  1.00  0.00           C
ATOM   3068  HG1 LYS A 846      69.460  37.640  37.610  1.00  0.00           H
ATOM   3069  HG2 LYS A 846      68.980  37.610  39.270  1.00  0.00           H
ATOM   3070  CD  LYS A 846      67.660  36.420  38.010  1.00  0.00           C
ATOM   3071  HD1 LYS A 846      67.100  37.340  37.750  1.00  0.00           H
ATOM   3072  HD2 LYS A 846      67.260  36.040  38.970  1.00  0.00           H
ATOM   3073  CE  LYS A 846      67.620  35.470  36.860  1.00  0.00           C
ATOM   3074  HE1 LYS A 846      68.220  34.610  37.200  1.00  0.00           H
ATOM   3075  HE2 LYS A 846      68.120  35.850  35.950  1.00  0.00           H
ATOM   3076  NZ  LYS A 846      66.240  35.130  36.550  1.00  0.00           N
ATOM   3077  HZ1 LYS A 846      66.330  34.290  35.960  1.00  0.00           H
ATOM   3078  HZ2 LYS A 846      65.760  35.920  36.080  1.00  0.00           H
ATOM   3079  HZ3 LYS A 846      65.720  34.790  37.390  1.00  0.00           H
ATOM   3080  C   LYS A 846      72.330  36.660  37.990  1.00  0.00           C
ATOM   3081  O   LYS A 846      72.720  35.770  37.290  1.00  0.00           O
ATOM   3082  N   THR A 847      72.740  37.930  37.870  1.00  0.00           N
ATOM   3083  HN  THR A 847      72.410  38.650  38.470  1.00  0.00           H
ATOM   3084  CA  THR A 847      73.800  38.290  36.950  1.00  0.00           C
ATOM   3085  HA  THR A 847      73.950  37.490  36.240  1.00  0.00           H
ATOM   3086  CB  THR A 847      73.430  39.570  36.060  1.00  0.00           C
ATOM   3087  HB  THR A 847      74.290  39.720  35.370  1.00  0.00           H
ATOM   3088  OG1 THR A 847      73.220  40.690  36.890  1.00  0.00           O
ATOM   3089  HG1 THR A 847      74.060  41.060  37.170  1.00  0.00           H
ATOM   3090  CG2 THR A 847      72.070  39.250  35.310  1.00  0.00           C
ATOM   3091 HG21 THR A 847      71.870  39.860  34.410  1.00  0.00           H
ATOM   3092 HG22 THR A 847      71.200  39.310  35.990  1.00  0.00           H
ATOM   3093 HG23 THR A 847      72.350  38.240  34.930  1.00  0.00           H
ATOM   3094  C   THR A 847      75.140  38.530  37.630  1.00  0.00           C
ATOM   3095  O   THR A 847      76.100  38.790  36.930  1.00  0.00           O
ATOM   3096  N   LYS A 848      75.330  38.370  38.940  1.00  0.00           N
ATOM   3097  HN  LYS A 848      74.510  38.130  39.470  1.00  0.00           H
ATOM   3098  CA  LYS A 848      76.600  38.430  39.670  1.00  0.00           C
ATOM   3099  HA  LYS A 848      77.190  39.320  39.450  1.00  0.00           H
ATOM   3100  CB  LYS A 848      76.470  38.390  41.210  1.00  0.00           C
ATOM   3101  HB1 LYS A 848      77.500  38.520  41.600  1.00  0.00           H
ATOM   3102  HB2 LYS A 848      76.080  37.440  41.610  1.00  0.00           H
ATOM   3103  CG  LYS A 848      75.470  39.460  41.710  1.00  0.00           C
ATOM   3104  HG1 LYS A 848      74.450  39.200  41.330  1.00  0.00           H
ATOM   3105  HG2 LYS A 848      75.730  40.400  41.180  1.00  0.00           H
ATOM   3106  CD  LYS A 848      75.420  39.620  43.220  1.00  0.00           C
ATOM   3107  HD1 LYS A 848      76.490  39.790  43.450  1.00  0.00           H
ATOM   3108  HD2 LYS A 848      75.070  38.660  43.680  1.00  0.00           H
ATOM   3109  CE  LYS A 848      74.490  40.840  43.740  1.00  0.00           C
ATOM   3110  HE1 LYS A 848      74.440  40.750  44.850  1.00  0.00           H
ATOM   3111  HE2 LYS A 848      73.470  40.850  43.320  1.00  0.00           H
ATOM   3112  NZ  LYS A 848      75.170  42.070  43.350  1.00  0.00           N
ATOM   3113  HZ1 LYS A 848      74.880  42.970  43.780  1.00  0.00           H
ATOM   3114  HZ2 LYS A 848      75.150  42.220  42.320  1.00  0.00           H
ATOM   3115  HZ3 LYS A 848      76.180  41.980  43.510  1.00  0.00           H
ATOM   3116  C   LYS A 848      77.550  37.290  39.380  1.00  0.00           C
ATOM   3117  O   LYS A 848      77.160  36.160  39.190  1.00  0.00           O
ATOM   3118  N   ARG A 849      78.880  37.520  39.370  1.00  0.00           N
ATOM   3119  HN  ARG A 849      79.250  38.430  39.540  1.00  0.00           H
ATOM   3120  CA  ARG A 849      79.930  36.510  39.080  1.00  0.00           C
ATOM   3121  HA  ARG A 849      79.620  35.880  38.270  1.00  0.00           H
ATOM   3122  CB  ARG A 849      81.230  37.210  38.610  1.00  0.00           C
ATOM   3123  HB1 ARG A 849      81.960  36.440  38.300  1.00  0.00           H
ATOM   3124  HB2 ARG A 849      81.540  37.850  39.460  1.00  0.00           H
ATOM   3125  CG  ARG A 849      81.080  38.120  37.370  1.00  0.00           C
ATOM   3126  HG1 ARG A 849      80.270  38.830  37.620  1.00  0.00           H
ATOM   3127  HG2 ARG A 849      80.840  37.480  36.480  1.00  0.00           H
ATOM   3128  CD  ARG A 849      82.380  38.760  36.890  1.00  0.00           C
ATOM   3129  HD1 ARG A 849      82.310  39.230  35.890  1.00  0.00           H
ATOM   3130  HD2 ARG A 849      83.230  38.030  36.890  1.00  0.00           H
ATOM   3131  NE  ARG A 849      82.670  39.860  37.790  1.00  0.00           N
ATOM   3132  HE  ARG A 849      82.180  39.980  38.660  1.00  0.00           H
ATOM   3133  CZ  ARG A 849      83.600  40.830  37.550  1.00  0.00           C
ATOM   3134  NH1 ARG A 849      84.520  40.670  36.600  1.00  0.00           N
ATOM   3135 HH11 ARG A 849      84.940  39.760  36.460  1.00  0.00           H
ATOM   3136 HH12 ARG A 849      84.970  41.470  36.210  1.00  0.00           H
ATOM   3137  NH2 ARG A 849      83.400  41.990  38.140  1.00  0.00           N
ATOM   3138 HH21 ARG A 849      82.640  42.010  38.800  1.00  0.00           H
ATOM   3139 HH22 ARG A 849      84.070  42.670  37.870  1.00  0.00           H
ATOM   3140  C   ARG A 849      80.360  35.540  40.220  1.00  0.00           C
ATOM   3141  O   ARG A 849      80.140  35.760  41.390  1.00  0.00           O
ATOM   3142  N   TYR A 850      80.890  34.370  39.730  1.00  0.00           N
ATOM   3143  HN  TYR A 850      80.790  34.040  38.810  1.00  0.00           H
ATOM   3144  CA  TYR A 850      81.610  33.420  40.550  1.00  0.00           C
ATOM   3145  HA  TYR A 850      82.400  33.000  39.940  1.00  0.00           H
ATOM   3146  CB  TYR A 850      82.530  34.080  41.630  1.00  0.00           C
ATOM   3147  HB1 TYR A 850      81.930  34.600  42.420  1.00  0.00           H
ATOM   3148  HB2 TYR A 850      83.190  34.860  41.200  1.00  0.00           H
ATOM   3149  CG  TYR A 850      83.210  33.060  42.550  1.00  0.00           C
ATOM   3150  CD1 TYR A 850      82.590  32.540  43.730  1.00  0.00           C
ATOM   3151  HD1 TYR A 850      81.620  32.950  43.980  1.00  0.00           H
ATOM   3152  CE1 TYR A 850      83.310  31.640  44.590  1.00  0.00           C
ATOM   3153  HE1 TYR A 850      82.830  31.260  45.470  1.00  0.00           H
ATOM   3154  CZ  TYR A 850      84.680  31.300  44.280  1.00  0.00           C
ATOM   3155  OH  TYR A 850      85.510  30.500  45.170  1.00  0.00           O
ATOM   3156  HH  TYR A 850      85.910  29.850  44.590  1.00  0.00           H
ATOM   3157  CD2 TYR A 850      84.550  32.730  42.240  1.00  0.00           C
ATOM   3158  HD2 TYR A 850      85.020  33.080  41.340  1.00  0.00           H
ATOM   3159  CE2 TYR A 850      85.250  31.850  43.130  1.00  0.00           C
ATOM   3160  HE2 TYR A 850      86.300  31.740  42.910  1.00  0.00           H
ATOM   3161  C   TYR A 850      80.750  32.290  41.070  1.00  0.00           C
ATOM   3162  O   TYR A 850      81.060  31.140  41.080  1.00  0.00           O
ATOM   3163  N   PHE A 851      79.500  32.600  41.540  1.00  0.00           N
ATOM   3164  HN  PHE A 851      79.240  33.560  41.450  1.00  0.00           H
ATOM   3165  CA  PHE A 851      78.520  31.690  42.080  1.00  0.00           C
ATOM   3166  HA  PHE A 851      78.820  31.110  42.940  1.00  0.00           H
ATOM   3167  CB  PHE A 851      77.310  32.500  42.630  1.00  0.00           C
ATOM   3168  HB1 PHE A 851      76.570  31.800  43.080  1.00  0.00           H
ATOM   3169  HB2 PHE A 851      76.730  32.990  41.820  1.00  0.00           H
ATOM   3170  CG  PHE A 851      77.790  33.500  43.620  1.00  0.00           C
ATOM   3171  CD1 PHE A 851      78.410  33.040  44.740  1.00  0.00           C
ATOM   3172  HD1 PHE A 851      78.340  31.980  44.950  1.00  0.00           H
ATOM   3173  CE1 PHE A 851      79.100  33.840  45.590  1.00  0.00           C
ATOM   3174  HE1 PHE A 851      79.610  33.450  46.460  1.00  0.00           H
ATOM   3175  CZ  PHE A 851      79.200  35.200  45.300  1.00  0.00           C
ATOM   3176  HZ  PHE A 851      79.790  35.900  45.860  1.00  0.00           H
ATOM   3177  CD2 PHE A 851      77.800  34.900  43.390  1.00  0.00           C
ATOM   3178  HD2 PHE A 851      77.480  35.320  42.440  1.00  0.00           H
ATOM   3179  CE2 PHE A 851      78.510  35.730  44.250  1.00  0.00           C
ATOM   3180  HE2 PHE A 851      78.470  36.800  44.120  1.00  0.00           H
ATOM   3181  C   PHE A 851      78.030  30.730  40.940  1.00  0.00           C
ATOM   3182  O   PHE A 851      77.830  31.270  39.800  1.00  0.00           O
ATOM   3183  N   PRO A 852      77.840  29.380  41.200  1.00  0.00           N
ATOM   3184  CD  PRO A 852      78.060  28.790  42.490  1.00  0.00           C
ATOM   3185  HD1 PRO A 852      77.470  29.390  43.220  1.00  0.00           H
ATOM   3186  HD2 PRO A 852      79.120  28.770  42.810  1.00  0.00           H
ATOM   3187  CA  PRO A 852      77.060  28.490  40.320  1.00  0.00           C
ATOM   3188  HA  PRO A 852      77.770  28.170  39.570  1.00  0.00           H
ATOM   3189  CB  PRO A 852      76.740  27.230  41.230  1.00  0.00           C
ATOM   3190  HB1 PRO A 852      77.150  26.370  40.660  1.00  0.00           H
ATOM   3191  HB2 PRO A 852      75.640  27.070  41.350  1.00  0.00           H
ATOM   3192  CG  PRO A 852      77.540  27.390  42.490  1.00  0.00           C
ATOM   3193  HG1 PRO A 852      76.910  27.120  43.360  1.00  0.00           H
ATOM   3194  HG2 PRO A 852      78.410  26.690  42.500  1.00  0.00           H
ATOM   3195  C   PRO A 852      75.860  29.050  39.530  1.00  0.00           C
ATOM   3196  O   PRO A 852      75.120  29.780  40.130  1.00  0.00           O
ATOM   3197  N   THR A 853      75.700  28.700  38.200  1.00  0.00           N
ATOM   3198  HN  THR A 853      76.300  28.060  37.740  1.00  0.00           H
ATOM   3199  CA  THR A 853      74.690  29.350  37.360  1.00  0.00           C
ATOM   3200  HA  THR A 853      74.830  30.410  37.510  1.00  0.00           H
ATOM   3201  CB  THR A 853      74.810  29.200  35.830  1.00  0.00           C
ATOM   3202  HB  THR A 853      73.970  29.730  35.330  1.00  0.00           H
ATOM   3203  OG1 THR A 853      74.950  27.790  35.330  1.00  0.00           O
ATOM   3204  HG1 THR A 853      74.070  27.420  35.320  1.00  0.00           H
ATOM   3205  CG2 THR A 853      76.130  29.770  35.380  1.00  0.00           C
ATOM   3206 HG21 THR A 853      77.010  29.200  35.750  1.00  0.00           H
ATOM   3207 HG22 THR A 853      76.250  30.830  35.650  1.00  0.00           H
ATOM   3208 HG23 THR A 853      76.270  29.770  34.280  1.00  0.00           H
ATOM   3209  C   THR A 853      73.230  29.130  37.740  1.00  0.00           C
ATOM   3210  O   THR A 853      72.430  29.990  38.000  1.00  0.00           O
ATOM   3211  N   LYS A 854      72.910  27.840  37.970  1.00  0.00           N
ATOM   3212  HN  LYS A 854      73.530  27.120  37.690  1.00  0.00           H
ATOM   3213  CA  LYS A 854      71.550  27.500  38.490  1.00  0.00           C
ATOM   3214  HA  LYS A 854      70.840  27.930  37.810  1.00  0.00           H
ATOM   3215  CB  LYS A 854      71.190  25.950  38.400  1.00  0.00           C
ATOM   3216  HB1 LYS A 854      70.140  25.720  38.660  1.00  0.00           H
ATOM   3217  HB2 LYS A 854      71.850  25.340  39.050  1.00  0.00           H
ATOM   3218  CG  LYS A 854      71.430  25.190  37.110  1.00  0.00           C
ATOM   3219  HG1 LYS A 854      71.190  24.100  37.120  1.00  0.00           H
ATOM   3220  HG2 LYS A 854      72.450  25.480  36.790  1.00  0.00           H
ATOM   3221  CD  LYS A 854      70.510  25.630  35.930  1.00  0.00           C
ATOM   3222  HD1 LYS A 854      70.920  25.080  35.060  1.00  0.00           H
ATOM   3223  HD2 LYS A 854      70.750  26.690  35.750  1.00  0.00           H
ATOM   3224  CE  LYS A 854      68.980  25.590  36.140  1.00  0.00           C
ATOM   3225  HE1 LYS A 854      68.530  25.990  35.210  1.00  0.00           H
ATOM   3226  HE2 LYS A 854      68.600  26.110  37.050  1.00  0.00           H
ATOM   3227  NZ  LYS A 854      68.410  24.190  36.160  1.00  0.00           N
ATOM   3228  HZ1 LYS A 854      67.380  24.290  36.110  1.00  0.00           H
ATOM   3229  HZ2 LYS A 854      68.700  23.690  37.030  1.00  0.00           H
ATOM   3230  HZ3 LYS A 854      68.780  23.660  35.350  1.00  0.00           H
ATOM   3231  C   LYS A 854      71.200  27.910  39.870  1.00  0.00           C
ATOM   3232  O   LYS A 854      70.070  28.300  40.200  1.00  0.00           O
ATOM   3233  N   VAL A 855      72.190  28.020  40.750  1.00  0.00           N
ATOM   3234  HN  VAL A 855      73.090  27.700  40.430  1.00  0.00           H
ATOM   3235  CA  VAL A 855      72.250  28.490  42.180  1.00  0.00           C
ATOM   3236  HA  VAL A 855      71.470  28.040  42.760  1.00  0.00           H
ATOM   3237  CB  VAL A 855      73.550  28.190  42.820  1.00  0.00           C
ATOM   3238  HB  VAL A 855      74.430  28.530  42.240  1.00  0.00           H
ATOM   3239  CG1 VAL A 855      73.660  28.940  44.150  1.00  0.00           C
ATOM   3240 HG11 VAL A 855      73.860  30.010  43.950  1.00  0.00           H
ATOM   3241 HG12 VAL A 855      74.570  28.520  44.640  1.00  0.00           H
ATOM   3242 HG13 VAL A 855      72.770  28.720  44.770  1.00  0.00           H
ATOM   3243  CG2 VAL A 855      73.710  26.730  43.110  1.00  0.00           C
ATOM   3244 HG21 VAL A 855      72.930  26.430  43.850  1.00  0.00           H
ATOM   3245 HG22 VAL A 855      74.690  26.430  43.550  1.00  0.00           H
ATOM   3246 HG23 VAL A 855      73.670  26.130  42.180  1.00  0.00           H
ATOM   3247  C   VAL A 855      71.890  29.990  42.300  1.00  0.00           C
ATOM   3248  O   VAL A 855      71.010  30.350  43.040  1.00  0.00           O
ATOM   3249  N   ARG A 856      72.610  30.860  41.530  1.00  0.00           N
ATOM   3250  HN  ARG A 856      73.310  30.570  40.900  1.00  0.00           H
ATOM   3251  CA  ARG A 856      72.330  32.310  41.560  1.00  0.00           C
ATOM   3252  HA  ARG A 856      72.340  32.740  42.550  1.00  0.00           H
ATOM   3253  CB  ARG A 856      73.470  33.140  40.850  1.00  0.00           C
ATOM   3254  HB1 ARG A 856      74.400  32.680  41.250  1.00  0.00           H
ATOM   3255  HB2 ARG A 856      73.480  34.180  41.210  1.00  0.00           H
ATOM   3256  CG  ARG A 856      73.650  33.150  39.320  1.00  0.00           C
ATOM   3257  HG1 ARG A 856      72.700  33.520  38.880  1.00  0.00           H
ATOM   3258  HG2 ARG A 856      73.760  32.100  38.970  1.00  0.00           H
ATOM   3259  CD  ARG A 856      74.840  33.960  38.780  1.00  0.00           C
ATOM   3260  HD1 ARG A 856      75.790  33.490  39.090  1.00  0.00           H
ATOM   3261  HD2 ARG A 856      74.790  35.040  39.030  1.00  0.00           H
ATOM   3262  NE  ARG A 856      74.740  33.810  37.320  1.00  0.00           N
ATOM   3263  HE  ARG A 856      73.860  33.530  36.940  1.00  0.00           H
ATOM   3264  CZ  ARG A 856      75.600  34.300  36.390  1.00  0.00           C
ATOM   3265  NH1 ARG A 856      76.760  34.870  36.550  1.00  0.00           N
ATOM   3266 HH11 ARG A 856      76.950  35.210  37.480  1.00  0.00           H
ATOM   3267 HH12 ARG A 856      77.220  35.330  35.790  1.00  0.00           H
ATOM   3268  NH2 ARG A 856      75.230  34.070  35.180  1.00  0.00           N
ATOM   3269 HH21 ARG A 856      75.910  34.050  34.450  1.00  0.00           H
ATOM   3270 HH22 ARG A 856      74.400  33.520  35.200  1.00  0.00           H
ATOM   3271  C   ARG A 856      70.980  32.590  40.960  1.00  0.00           C
ATOM   3272  O   ARG A 856      70.420  33.580  41.430  1.00  0.00           O
ATOM   3273  N   SER A 857      70.540  31.860  39.970  1.00  0.00           N
ATOM   3274  HN  SER A 857      71.020  31.110  39.540  1.00  0.00           H
ATOM   3275  CA  SER A 857      69.190  32.120  39.540  1.00  0.00           C
ATOM   3276  HA  SER A 857      69.030  33.180  39.380  1.00  0.00           H
ATOM   3277  CB  SER A 857      68.740  31.390  38.250  1.00  0.00           C
ATOM   3278  HB1 SER A 857      68.620  30.310  38.480  1.00  0.00           H
ATOM   3279  HB2 SER A 857      69.500  31.400  37.440  1.00  0.00           H
ATOM   3280  OG  SER A 857      67.480  31.910  37.740  1.00  0.00           O
ATOM   3281  HG1 SER A 857      66.850  31.480  38.300  1.00  0.00           H
ATOM   3282  C   SER A 857      68.170  31.840  40.620  1.00  0.00           C
ATOM   3283  O   SER A 857      67.210  32.610  40.790  1.00  0.00           O
ATOM   3284  N   THR A 858      68.310  30.730  41.390  1.00  0.00           N
ATOM   3285  HN  THR A 858      69.140  30.180  41.330  1.00  0.00           H
ATOM   3286  CA  THR A 858      67.360  30.330  42.370  1.00  0.00           C
ATOM   3287  HA  THR A 858      66.410  30.280  41.880  1.00  0.00           H
ATOM   3288  CB  THR A 858      67.630  28.930  42.920  1.00  0.00           C
ATOM   3289  HB  THR A 858      68.750  28.840  42.920  1.00  0.00           H
ATOM   3290  OG1 THR A 858      67.190  27.850  42.120  1.00  0.00           O
ATOM   3291  HG1 THR A 858      67.550  27.050  42.490  1.00  0.00           H
ATOM   3292  CG2 THR A 858      67.140  28.730  44.380  1.00  0.00           C
ATOM   3293 HG21 THR A 858      67.750  29.470  44.950  1.00  0.00           H
ATOM   3294 HG22 THR A 858      67.270  27.660  44.640  1.00  0.00           H
ATOM   3295 HG23 THR A 858      66.050  28.970  44.410  1.00  0.00           H
ATOM   3296  C   THR A 858      67.300  31.390  43.510  1.00  0.00           C
ATOM   3297  O   THR A 858      66.240  31.590  44.050  1.00  0.00           O
ATOM   3298  N   ILE A 859      68.440  31.860  43.880  1.00  0.00           N
ATOM   3299  HN  ILE A 859      69.340  31.490  43.660  1.00  0.00           H
ATOM   3300  CA  ILE A 859      68.530  32.860  44.910  1.00  0.00           C
ATOM   3301  HA  ILE A 859      68.100  32.340  45.760  1.00  0.00           H
ATOM   3302  CB  ILE A 859      70.010  33.140  45.230  1.00  0.00           C
ATOM   3303  HB  ILE A 859      70.480  33.360  44.240  1.00  0.00           H
ATOM   3304  CG2 ILE A 859      70.350  34.410  46.030  1.00  0.00           C
ATOM   3305 HG21 ILE A 859      71.450  34.640  45.980  1.00  0.00           H
ATOM   3306 HG22 ILE A 859      70.090  34.190  47.090  1.00  0.00           H
ATOM   3307 HG23 ILE A 859      69.810  35.290  45.640  1.00  0.00           H
ATOM   3308  CG1 ILE A 859      70.720  31.870  45.890  1.00  0.00           C
ATOM   3309 HG11 ILE A 859      70.340  30.870  45.620  1.00  0.00           H
ATOM   3310 HG12 ILE A 859      70.520  31.970  46.980  1.00  0.00           H
ATOM   3311  CD  ILE A 859      72.270  31.800  45.770  1.00  0.00           C
ATOM   3312  HD1 ILE A 859      72.570  31.480  44.750  1.00  0.00           H
ATOM   3313  HD2 ILE A 859      72.550  31.070  46.550  1.00  0.00           H
ATOM   3314  HD3 ILE A 859      72.700  32.830  45.820  1.00  0.00           H
ATOM   3315  C   ILE A 859      67.780  34.170  44.740  1.00  0.00           C
ATOM   3316  O   ILE A 859      67.180  34.750  45.650  1.00  0.00           O
ATOM   3317  N   SER A 860      67.690  34.750  43.520  1.00  0.00           N
ATOM   3318  HN  SER A 860      68.260  34.460  42.760  1.00  0.00           H
ATOM   3319  CA  SER A 860      66.930  35.940  43.330  1.00  0.00           C
ATOM   3320  HA  SER A 860      67.170  36.700  44.060  1.00  0.00           H
ATOM   3321  CB  SER A 860      67.080  36.390  41.880  1.00  0.00           C
ATOM   3322  HB1 SER A 860      66.250  37.060  41.550  1.00  0.00           H
ATOM   3323  HB2 SER A 860      67.070  35.410  41.370  1.00  0.00           H
ATOM   3324  OG  SER A 860      68.260  37.110  41.610  1.00  0.00           O
ATOM   3325  HG1 SER A 860      68.240  38.040  41.850  1.00  0.00           H
ATOM   3326  C   SER A 860      65.450  35.810  43.570  1.00  0.00           C
ATOM   3327  O   SER A 860      64.770  36.610  44.180  1.00  0.00           O
ATOM   3328  N   ASP A 861      64.770  34.690  43.120  1.00  0.00           N
ATOM   3329  HN  ASP A 861      65.380  34.140  42.540  1.00  0.00           H
ATOM   3330  CA  ASP A 861      63.350  34.350  43.340  1.00  0.00           C
ATOM   3331  HA  ASP A 861      62.730  35.070  42.830  1.00  0.00           H
ATOM   3332  CB  ASP A 861      63.050  32.970  42.730  1.00  0.00           C
ATOM   3333  HB1 ASP A 861      61.970  32.720  42.850  1.00  0.00           H
ATOM   3334  HB2 ASP A 861      63.650  32.210  43.260  1.00  0.00           H
ATOM   3335  CG  ASP A 861      63.360  32.940  41.240  1.00  0.00           C
ATOM   3336  OD1 ASP A 861      63.150  33.900  40.530  1.00  0.00           O
ATOM   3337  OD2 ASP A 861      63.550  31.810  40.680  1.00  0.00           O
ATOM   3338  C   ASP A 861      62.990  34.350  44.800  1.00  0.00           C
ATOM   3339  O   ASP A 861      62.110  35.130  45.140  1.00  0.00           O
ATOM   3340  N   PHE A 862      63.710  33.540  45.630  1.00  0.00           N
ATOM   3341  HN  PHE A 862      64.390  32.930  45.230  1.00  0.00           H
ATOM   3342  CA  PHE A 862      63.380  33.320  47.060  1.00  0.00           C
ATOM   3343  HA  PHE A 862      62.340  33.520  47.240  1.00  0.00           H
ATOM   3344  CB  PHE A 862      63.690  31.880  47.580  1.00  0.00           C
ATOM   3345  HB1 PHE A 862      63.450  31.790  48.660  1.00  0.00           H
ATOM   3346  HB2 PHE A 862      64.740  31.640  47.320  1.00  0.00           H
ATOM   3347  CG  PHE A 862      62.830  30.860  46.970  1.00  0.00           C
ATOM   3348  CD1 PHE A 862      63.100  30.300  45.740  1.00  0.00           C
ATOM   3349  HD1 PHE A 862      63.900  30.600  45.070  1.00  0.00           H
ATOM   3350  CE1 PHE A 862      62.120  29.380  45.130  1.00  0.00           C
ATOM   3351  HE1 PHE A 862      62.280  29.060  44.110  1.00  0.00           H
ATOM   3352  CZ  PHE A 862      60.990  29.030  45.890  1.00  0.00           C
ATOM   3353  HZ  PHE A 862      60.320  28.270  45.530  1.00  0.00           H
ATOM   3354  CD2 PHE A 862      61.670  30.490  47.660  1.00  0.00           C
ATOM   3355  HD2 PHE A 862      61.420  30.850  48.640  1.00  0.00           H
ATOM   3356  CE2 PHE A 862      60.870  29.500  47.190  1.00  0.00           C
ATOM   3357  HE2 PHE A 862      60.040  29.190  47.790  1.00  0.00           H
ATOM   3358  C   PHE A 862      64.260  34.300  47.920  1.00  0.00           C
ATOM   3359  O   PHE A 862      64.450  34.090  49.080  1.00  0.00           O
ATOM   3360  N   ALA A 863      64.660  35.400  47.300  1.00  0.00           N
ATOM   3361  HN  ALA A 863      64.310  35.760  46.440  1.00  0.00           H
ATOM   3362  CA  ALA A 863      65.530  36.480  47.850  1.00  0.00           C
ATOM   3363  HA  ALA A 863      66.540  36.130  47.950  1.00  0.00           H
ATOM   3364  CB  ALA A 863      65.560  37.600  46.820  1.00  0.00           C
ATOM   3365  HB1 ALA A 863      64.520  37.830  46.490  1.00  0.00           H
ATOM   3366  HB2 ALA A 863      66.230  37.300  45.980  1.00  0.00           H
ATOM   3367  HB3 ALA A 863      65.940  38.510  47.320  1.00  0.00           H
ATOM   3368  C   ALA A 863      65.060  37.100  49.140  1.00  0.00           C
ATOM   3369  O   ALA A 863      65.790  37.200  50.190  1.00  0.00           O
ATOM   3370  N   VAL A 864      63.750  37.430  49.280  1.00  0.00           N
ATOM   3371  HN  VAL A 864      63.120  37.280  48.530  1.00  0.00           H
ATOM   3372  CA  VAL A 864      63.150  37.950  50.490  1.00  0.00           C
ATOM   3373  HA  VAL A 864      63.810  38.690  50.910  1.00  0.00           H
ATOM   3374  CB  VAL A 864      61.770  38.530  50.230  1.00  0.00           C
ATOM   3375  HB  VAL A 864      61.190  37.740  49.720  1.00  0.00           H
ATOM   3376  CG1 VAL A 864      61.070  39.010  51.580  1.00  0.00           C
ATOM   3377 HG11 VAL A 864      60.860  38.120  52.220  1.00  0.00           H
ATOM   3378 HG12 VAL A 864      60.090  39.520  51.480  1.00  0.00           H
ATOM   3379 HG13 VAL A 864      61.800  39.640  52.150  1.00  0.00           H
ATOM   3380  CG2 VAL A 864      61.970  39.800  49.390  1.00  0.00           C
ATOM   3381 HG21 VAL A 864      62.870  40.370  49.700  1.00  0.00           H
ATOM   3382 HG22 VAL A 864      61.110  40.480  49.590  1.00  0.00           H
ATOM   3383 HG23 VAL A 864      62.090  39.530  48.320  1.00  0.00           H
ATOM   3384  C   VAL A 864      63.020  36.940  51.600  1.00  0.00           C
ATOM   3385  O   VAL A 864      63.290  37.210  52.760  1.00  0.00           O
ATOM   3386  N   PHE A 865      62.670  35.710  51.270  1.00  0.00           N
ATOM   3387  HN  PHE A 865      62.430  35.520  50.330  1.00  0.00           H
ATOM   3388  CA  PHE A 865      62.650  34.550  52.170  1.00  0.00           C
ATOM   3389  HA  PHE A 865      62.150  34.910  53.050  1.00  0.00           H
ATOM   3390  CB  PHE A 865      61.730  33.430  51.570  1.00  0.00           C
ATOM   3391  HB1 PHE A 865      61.950  33.330  50.490  1.00  0.00           H
ATOM   3392  HB2 PHE A 865      60.700  33.820  51.680  1.00  0.00           H
ATOM   3393  CG  PHE A 865      61.940  32.090  52.260  1.00  0.00           C
ATOM   3394  CD1 PHE A 865      62.540  30.930  51.760  1.00  0.00           C
ATOM   3395  HD1 PHE A 865      62.900  30.790  50.750  1.00  0.00           H
ATOM   3396  CE1 PHE A 865      62.650  29.780  52.570  1.00  0.00           C
ATOM   3397  HE1 PHE A 865      63.190  28.940  52.150  1.00  0.00           H
ATOM   3398  CZ  PHE A 865      62.150  29.700  53.870  1.00  0.00           C
ATOM   3399  HZ  PHE A 865      62.380  28.840  54.470  1.00  0.00           H
ATOM   3400  CD2 PHE A 865      61.390  32.040  53.580  1.00  0.00           C
ATOM   3401  HD2 PHE A 865      60.960  32.950  53.990  1.00  0.00           H
ATOM   3402  CE2 PHE A 865      61.550  30.890  54.380  1.00  0.00           C
ATOM   3403  HE2 PHE A 865      61.190  30.860  55.400  1.00  0.00           H
ATOM   3404  C   PHE A 865      64.030  34.130  52.700  1.00  0.00           C
ATOM   3405  O   PHE A 865      64.160  34.070  53.920  1.00  0.00           O
ATOM   3406  N   LEU A 866      65.020  34.140  51.850  1.00  0.00           N
ATOM   3407  HN  LEU A 866      64.800  34.200  50.870  1.00  0.00           H
ATOM   3408  CA  LEU A 866      66.350  33.930  52.200  1.00  0.00           C
ATOM   3409  HA  LEU A 866      66.390  33.040  52.820  1.00  0.00           H
ATOM   3410  CB  LEU A 866      67.290  33.760  50.970  1.00  0.00           C
ATOM   3411  HB1 LEU A 866      68.380  33.860  51.190  1.00  0.00           H
ATOM   3412  HB2 LEU A 866      67.150  34.580  50.240  1.00  0.00           H
ATOM   3413  CG  LEU A 866      67.070  32.390  50.180  1.00  0.00           C
ATOM   3414  HG  LEU A 866      66.010  32.390  49.830  1.00  0.00           H
ATOM   3415  CD1 LEU A 866      67.860  32.450  48.880  1.00  0.00           C
ATOM   3416 HD11 LEU A 866      67.640  33.390  48.350  1.00  0.00           H
ATOM   3417 HD12 LEU A 866      67.570  31.630  48.190  1.00  0.00           H
ATOM   3418 HD13 LEU A 866      68.960  32.380  49.080  1.00  0.00           H
ATOM   3419  CD2 LEU A 866      67.450  31.130  50.960  1.00  0.00           C
ATOM   3420 HD21 LEU A 866      67.680  30.230  50.370  1.00  0.00           H
ATOM   3421 HD22 LEU A 866      66.600  30.920  51.640  1.00  0.00           H
ATOM   3422 HD23 LEU A 866      68.380  31.250  51.570  1.00  0.00           H
ATOM   3423  C   LEU A 866      66.910  35.000  53.160  1.00  0.00           C
ATOM   3424  O   LEU A 866      67.350  34.630  54.250  1.00  0.00           O
ATOM   3425  N   THR A 867      66.680  36.300  52.860  1.00  0.00           N
ATOM   3426  HN  THR A 867      66.170  36.370  52.010  1.00  0.00           H
ATOM   3427  CA  THR A 867      66.800  37.470  53.720  1.00  0.00           C
ATOM   3428  HA  THR A 867      67.850  37.670  53.930  1.00  0.00           H
ATOM   3429  CB  THR A 867      66.280  38.780  53.140  1.00  0.00           C
ATOM   3430  HB  THR A 867      65.220  38.660  52.870  1.00  0.00           H
ATOM   3431  OG1 THR A 867      66.840  39.110  51.880  1.00  0.00           O
ATOM   3432  HG1 THR A 867      66.660  38.350  51.310  1.00  0.00           H
ATOM   3433  CG2 THR A 867      66.530  39.950  54.100  1.00  0.00           C
ATOM   3434 HG21 THR A 867      67.530  39.910  54.590  1.00  0.00           H
ATOM   3435 HG22 THR A 867      65.800  39.870  54.950  1.00  0.00           H
ATOM   3436 HG23 THR A 867      66.420  40.950  53.660  1.00  0.00           H
ATOM   3437  C   THR A 867      66.140  37.240  55.060  1.00  0.00           C
ATOM   3438  O   THR A 867      66.700  37.430  56.160  1.00  0.00           O
ATOM   3439  N   ILE A 868      64.860  36.860  55.070  1.00  0.00           N
ATOM   3440  HN  ILE A 868      64.370  36.670  54.210  1.00  0.00           H
ATOM   3441  CA  ILE A 868      64.190  36.530  56.300  1.00  0.00           C
ATOM   3442  HA  ILE A 868      64.340  37.360  56.970  1.00  0.00           H
ATOM   3443  CB  ILE A 868      62.700  36.380  56.090  1.00  0.00           C
ATOM   3444  HB  ILE A 868      62.630  35.760  55.180  1.00  0.00           H
ATOM   3445  CG2 ILE A 868      62.050  35.710  57.290  1.00  0.00           C
ATOM   3446 HG21 ILE A 868      60.960  35.540  57.080  1.00  0.00           H
ATOM   3447 HG22 ILE A 868      62.140  36.350  58.200  1.00  0.00           H
ATOM   3448 HG23 ILE A 868      62.510  34.700  57.340  1.00  0.00           H
ATOM   3449  CG1 ILE A 868      62.050  37.750  55.840  1.00  0.00           C
ATOM   3450 HG11 ILE A 868      62.560  38.170  54.950  1.00  0.00           H
ATOM   3451 HG12 ILE A 868      62.200  38.530  56.630  1.00  0.00           H
ATOM   3452  CD  ILE A 868      60.550  37.770  55.430  1.00  0.00           C
ATOM   3453  HD1 ILE A 868      60.260  38.750  55.010  1.00  0.00           H
ATOM   3454  HD2 ILE A 868      59.830  37.560  56.250  1.00  0.00           H
ATOM   3455  HD3 ILE A 868      60.370  36.910  54.750  1.00  0.00           H
ATOM   3456  C   ILE A 868      64.740  35.410  57.180  1.00  0.00           C
ATOM   3457  O   ILE A 868      64.800  35.570  58.350  1.00  0.00           O
ATOM   3458  N   VAL A 869      65.190  34.300  56.590  1.00  0.00           N
ATOM   3459  HN  VAL A 869      65.230  34.310  55.590  1.00  0.00           H
ATOM   3460  CA  VAL A 869      65.930  33.230  57.330  1.00  0.00           C
ATOM   3461  HA  VAL A 869      65.290  32.990  58.160  1.00  0.00           H
ATOM   3462  CB  VAL A 869      66.140  31.970  56.510  1.00  0.00           C
ATOM   3463  HB  VAL A 869      66.800  32.060  55.620  1.00  0.00           H
ATOM   3464  CG1 VAL A 869      66.800  30.880  57.300  1.00  0.00           C
ATOM   3465 HG11 VAL A 869      67.870  31.090  57.470  1.00  0.00           H
ATOM   3466 HG12 VAL A 869      66.860  29.930  56.710  1.00  0.00           H
ATOM   3467 HG13 VAL A 869      66.350  30.680  58.310  1.00  0.00           H
ATOM   3468  CG2 VAL A 869      64.720  31.450  56.160  1.00  0.00           C
ATOM   3469 HG21 VAL A 869      64.180  31.410  57.130  1.00  0.00           H
ATOM   3470 HG22 VAL A 869      64.880  30.400  55.840  1.00  0.00           H
ATOM   3471 HG23 VAL A 869      64.180  31.980  55.340  1.00  0.00           H
ATOM   3472  C   VAL A 869      67.320  33.680  57.870  1.00  0.00           C
ATOM   3473  O   VAL A 869      67.760  33.310  58.960  1.00  0.00           O
ATOM   3474  N   ILE A 870      68.030  34.550  57.090  1.00  0.00           N
ATOM   3475  HN  ILE A 870      67.780  34.780  56.140  1.00  0.00           H
ATOM   3476  CA  ILE A 870      69.320  35.110  57.540  1.00  0.00           C
ATOM   3477  HA  ILE A 870      69.870  34.270  57.920  1.00  0.00           H
ATOM   3478  CB  ILE A 870      70.030  35.840  56.360  1.00  0.00           C
ATOM   3479  HB  ILE A 870      69.250  36.390  55.780  1.00  0.00           H
ATOM   3480  CG2 ILE A 870      71.160  36.880  56.640  1.00  0.00           C
ATOM   3481 HG21 ILE A 870      71.930  36.400  57.280  1.00  0.00           H
ATOM   3482 HG22 ILE A 870      70.690  37.700  57.230  1.00  0.00           H
ATOM   3483 HG23 ILE A 870      71.530  37.290  55.680  1.00  0.00           H
ATOM   3484  CG1 ILE A 870      70.730  34.840  55.380  1.00  0.00           C
ATOM   3485 HG11 ILE A 870      70.190  33.860  55.360  1.00  0.00           H
ATOM   3486 HG12 ILE A 870      71.710  34.600  55.840  1.00  0.00           H
ATOM   3487  CD  ILE A 870      70.810  35.300  53.920  1.00  0.00           C
ATOM   3488  HD1 ILE A 870      69.810  35.160  53.460  1.00  0.00           H
ATOM   3489  HD2 ILE A 870      71.560  34.700  53.380  1.00  0.00           H
ATOM   3490  HD3 ILE A 870      71.200  36.340  53.900  1.00  0.00           H
ATOM   3491  C   ILE A 870      69.080  36.090  58.730  1.00  0.00           C
ATOM   3492  O   ILE A 870      69.840  36.150  59.670  1.00  0.00           O
ATOM   3493  N   MET A 871      68.010  36.870  58.650  1.00  0.00           N
ATOM   3494  HN  MET A 871      67.400  36.820  57.860  1.00  0.00           H
ATOM   3495  CA  MET A 871      67.720  37.870  59.670  1.00  0.00           C
ATOM   3496  HA  MET A 871      68.620  38.320  60.030  1.00  0.00           H
ATOM   3497  CB  MET A 871      66.890  39.040  59.060  1.00  0.00           C
ATOM   3498  HB1 MET A 871      66.420  39.650  59.860  1.00  0.00           H
ATOM   3499  HB2 MET A 871      66.190  38.590  58.320  1.00  0.00           H
ATOM   3500  CG  MET A 871      67.660  40.120  58.260  1.00  0.00           C
ATOM   3501  HG1 MET A 871      66.800  40.640  57.750  1.00  0.00           H
ATOM   3502  HG2 MET A 871      68.250  39.740  57.390  1.00  0.00           H
ATOM   3503  SD  MET A 871      68.620  41.240  59.250  1.00  0.00           S
ATOM   3504  CE  MET A 871      68.880  42.500  57.940  1.00  0.00           C
ATOM   3505  HE1 MET A 871      69.010  43.560  58.280  1.00  0.00           H
ATOM   3506  HE2 MET A 871      67.990  42.550  57.280  1.00  0.00           H
ATOM   3507  HE3 MET A 871      69.740  42.270  57.280  1.00  0.00           H
ATOM   3508  C   MET A 871      67.260  37.260  60.980  1.00  0.00           C
ATOM   3509  O   MET A 871      67.810  37.720  61.990  1.00  0.00           O
ATOM   3510  N   VAL A 872      66.380  36.240  60.980  1.00  0.00           N
ATOM   3511  HN  VAL A 872      65.920  35.890  60.170  1.00  0.00           H
ATOM   3512  CA  VAL A 872      65.910  35.480  62.140  1.00  0.00           C
ATOM   3513  HA  VAL A 872      65.460  36.060  62.930  1.00  0.00           H
ATOM   3514  CB  VAL A 872      64.930  34.430  61.640  1.00  0.00           C
ATOM   3515  HB  VAL A 872      65.310  33.970  60.700  1.00  0.00           H
ATOM   3516  CG1 VAL A 872      64.770  33.310  62.810  1.00  0.00           C
ATOM   3517 HG11 VAL A 872      65.610  32.580  62.840  1.00  0.00           H
ATOM   3518 HG12 VAL A 872      63.950  32.600  62.530  1.00  0.00           H
ATOM   3519 HG13 VAL A 872      64.600  33.960  63.700  1.00  0.00           H
ATOM   3520  CG2 VAL A 872      63.530  35.040  61.530  1.00  0.00           C
ATOM   3521 HG21 VAL A 872      62.720  34.300  61.360  1.00  0.00           H
ATOM   3522 HG22 VAL A 872      63.490  35.790  60.700  1.00  0.00           H
ATOM   3523 HG23 VAL A 872      63.230  35.390  62.540  1.00  0.00           H
ATOM   3524  C   VAL A 872      67.160  34.830  62.850  1.00  0.00           C
ATOM   3525  O   VAL A 872      67.340  34.820  64.070  1.00  0.00           O
ATOM   3526  N   THR A 873      68.150  34.320  62.020  1.00  0.00           N
ATOM   3527  HN  THR A 873      67.960  34.290  61.040  1.00  0.00           H
ATOM   3528  CA  THR A 873      69.450  33.840  62.440  1.00  0.00           C
ATOM   3529  HA  THR A 873      69.300  33.180  63.270  1.00  0.00           H
ATOM   3530  CB  THR A 873      70.010  32.990  61.260  1.00  0.00           C
ATOM   3531  HB  THR A 873      70.200  33.650  60.380  1.00  0.00           H
ATOM   3532  OG1 THR A 873      69.220  31.870  60.850  1.00  0.00           O
ATOM   3533  HG1 THR A 873      68.650  32.140  60.110  1.00  0.00           H
ATOM   3534  CG2 THR A 873      71.400  32.470  61.660  1.00  0.00           C
ATOM   3535 HG21 THR A 873      72.170  33.230  61.450  1.00  0.00           H
ATOM   3536 HG22 THR A 873      71.690  31.590  61.040  1.00  0.00           H
ATOM   3537 HG23 THR A 873      71.530  32.050  62.690  1.00  0.00           H
ATOM   3538  C   THR A 873      70.370  34.830  63.050  1.00  0.00           C
ATOM   3539  O   THR A 873      70.840  34.540  64.160  1.00  0.00           O
ATOM   3540  N   ILE A 874      70.550  36.010  62.480  1.00  0.00           N
ATOM   3541  HN  ILE A 874      70.130  36.120  61.580  1.00  0.00           H
ATOM   3542  CA  ILE A 874      71.380  37.090  63.020  1.00  0.00           C
ATOM   3543  HA  ILE A 874      72.360  36.630  63.120  1.00  0.00           H
ATOM   3544  CB  ILE A 874      71.470  38.290  62.020  1.00  0.00           C
ATOM   3545  HB  ILE A 874      70.450  38.520  61.630  1.00  0.00           H
ATOM   3546  CG2 ILE A 874      72.040  39.550  62.780  1.00  0.00           C
ATOM   3547 HG21 ILE A 874      72.930  39.230  63.360  1.00  0.00           H
ATOM   3548 HG22 ILE A 874      71.320  40.030  63.480  1.00  0.00           H
ATOM   3549 HG23 ILE A 874      72.350  40.300  62.020  1.00  0.00           H
ATOM   3550  CG1 ILE A 874      72.450  37.880  60.930  1.00  0.00           C
ATOM   3551 HG11 ILE A 874      72.380  36.820  60.600  1.00  0.00           H
ATOM   3552 HG12 ILE A 874      73.460  37.940  61.390  1.00  0.00           H
ATOM   3553  CD  ILE A 874      72.440  38.760  59.670  1.00  0.00           C
ATOM   3554  HD1 ILE A 874      71.530  38.490  59.080  1.00  0.00           H
ATOM   3555  HD2 ILE A 874      73.350  38.590  59.070  1.00  0.00           H
ATOM   3556  HD3 ILE A 874      72.280  39.830  59.940  1.00  0.00           H
ATOM   3557  C   ILE A 874      70.900  37.540  64.350  1.00  0.00           C
ATOM   3558  O   ILE A 874      71.690  37.740  65.300  1.00  0.00           O
ATOM   3559  N   ASP A 875      69.570  37.690  64.520  1.00  0.00           N
ATOM   3560  HN  ASP A 875      68.930  37.490  63.770  1.00  0.00           H
ATOM   3561  CA  ASP A 875      68.900  38.030  65.730  1.00  0.00           C
ATOM   3562  HA  ASP A 875      69.410  38.920  66.090  1.00  0.00           H
ATOM   3563  CB  ASP A 875      67.400  38.210  65.430  1.00  0.00           C
ATOM   3564  HB1 ASP A 875      66.850  37.410  64.890  1.00  0.00           H
ATOM   3565  HB2 ASP A 875      67.250  39.170  64.890  1.00  0.00           H
ATOM   3566  CG  ASP A 875      66.570  38.300  66.710  1.00  0.00           C
ATOM   3567  OD1 ASP A 875      66.450  39.400  67.300  1.00  0.00           O
ATOM   3568  OD2 ASP A 875      66.150  37.300  67.340  1.00  0.00           O
ATOM   3569  C   ASP A 875      69.160  36.960  66.780  1.00  0.00           C
ATOM   3570  O   ASP A 875      69.730  37.310  67.840  1.00  0.00           O
ATOM   3571  N   TYR A 876      68.970  35.730  66.520  1.00  0.00           N
ATOM   3572  HN  TYR A 876      68.500  35.500  65.670  1.00  0.00           H
ATOM   3573  CA  TYR A 876      69.460  34.660  67.410  1.00  0.00           C
ATOM   3574  HA  TYR A 876      68.960  34.870  68.340  1.00  0.00           H
ATOM   3575  CB  TYR A 876      68.820  33.370  66.860  1.00  0.00           C
ATOM   3576  HB1 TYR A 876      68.860  33.440  65.760  1.00  0.00           H
ATOM   3577  HB2 TYR A 876      67.740  33.320  67.130  1.00  0.00           H
ATOM   3578  CG  TYR A 876      69.570  32.160  67.270  1.00  0.00           C
ATOM   3579  CD1 TYR A 876      70.720  31.640  66.590  1.00  0.00           C
ATOM   3580  HD1 TYR A 876      71.130  32.100  65.700  1.00  0.00           H
ATOM   3581  CE1 TYR A 876      71.280  30.410  66.960  1.00  0.00           C
ATOM   3582  HE1 TYR A 876      72.160  30.030  66.450  1.00  0.00           H
ATOM   3583  CZ  TYR A 876      70.780  29.750  68.100  1.00  0.00           C
ATOM   3584  OH  TYR A 876      71.220  28.530  68.480  1.00  0.00           O
ATOM   3585  HH  TYR A 876      70.560  28.090  69.000  1.00  0.00           H
ATOM   3586  CD2 TYR A 876      69.120  31.470  68.430  1.00  0.00           C
ATOM   3587  HD2 TYR A 876      68.380  31.900  69.100  1.00  0.00           H
ATOM   3588  CE2 TYR A 876      69.690  30.280  68.830  1.00  0.00           C
ATOM   3589  HE2 TYR A 876      69.240  29.820  69.700  1.00  0.00           H
ATOM   3590  C   TYR A 876      71.010  34.640  67.780  1.00  0.00           C
ATOM   3591  O   TYR A 876      71.410  34.460  68.950  1.00  0.00           O
ATOM   3592  N   LEU A 877      71.880  34.940  66.780  1.00  0.00           N
ATOM   3593  HN  LEU A 877      71.610  35.080  65.840  1.00  0.00           H
ATOM   3594  CA  LEU A 877      73.280  35.120  67.020  1.00  0.00           C
ATOM   3595  HA  LEU A 877      73.610  34.170  67.410  1.00  0.00           H
ATOM   3596  CB  LEU A 877      74.110  35.130  65.660  1.00  0.00           C
ATOM   3597  HB1 LEU A 877      75.170  35.170  65.990  1.00  0.00           H
ATOM   3598  HB2 LEU A 877      73.900  36.120  65.200  1.00  0.00           H
ATOM   3599  CG  LEU A 877      74.020  33.920  64.640  1.00  0.00           C
ATOM   3600  HG  LEU A 877      72.970  33.580  64.550  1.00  0.00           H
ATOM   3601  CD1 LEU A 877      74.570  34.440  63.370  1.00  0.00           C
ATOM   3602 HD11 LEU A 877      75.670  34.520  63.500  1.00  0.00           H
ATOM   3603 HD12 LEU A 877      74.140  35.450  63.270  1.00  0.00           H
ATOM   3604 HD13 LEU A 877      74.470  33.970  62.380  1.00  0.00           H
ATOM   3605  CD2 LEU A 877      74.850  32.710  65.080  1.00  0.00           C
ATOM   3606 HD21 LEU A 877      74.830  31.910  64.310  1.00  0.00           H
ATOM   3607 HD22 LEU A 877      74.370  32.220  65.950  1.00  0.00           H
ATOM   3608 HD23 LEU A 877      75.930  32.950  65.260  1.00  0.00           H
ATOM   3609  C   LEU A 877      73.790  36.240  67.950  1.00  0.00           C
ATOM   3610  O   LEU A 877      74.640  36.040  68.770  1.00  0.00           O
ATOM   3611  N   VAL A 878      73.170  37.380  67.870  1.00  0.00           N
ATOM   3612  HN  VAL A 878      72.420  37.440  67.210  1.00  0.00           H
ATOM   3613  CA  VAL A 878      73.390  38.490  68.800  1.00  0.00           C
ATOM   3614  HA  VAL A 878      74.450  38.510  69.000  1.00  0.00           H
ATOM   3615  CB  VAL A 878      72.930  39.860  68.210  1.00  0.00           C
ATOM   3616  HB  VAL A 878      71.840  39.770  68.010  1.00  0.00           H
ATOM   3617  CG1 VAL A 878      73.210  40.980  69.200  1.00  0.00           C
ATOM   3618 HG11 VAL A 878      73.040  41.960  68.690  1.00  0.00           H
ATOM   3619 HG12 VAL A 878      74.220  40.890  69.660  1.00  0.00           H
ATOM   3620 HG13 VAL A 878      72.520  40.950  70.070  1.00  0.00           H
ATOM   3621  CG2 VAL A 878      73.610  40.060  66.830  1.00  0.00           C
ATOM   3622 HG21 VAL A 878      74.710  40.060  67.040  1.00  0.00           H
ATOM   3623 HG22 VAL A 878      73.390  41.090  66.490  1.00  0.00           H
ATOM   3624 HG23 VAL A 878      73.290  39.210  66.190  1.00  0.00           H
ATOM   3625  C   VAL A 878      72.730  38.220  70.160  1.00  0.00           C
ATOM   3626  O   VAL A 878      73.300  38.620  71.170  1.00  0.00           O
ATOM   3627  N   GLY A 879      71.510  37.630  70.130  1.00  0.00           N
ATOM   3628  HN  GLY A 879      71.140  37.290  69.270  1.00  0.00           H
ATOM   3629  CA  GLY A 879      70.610  37.260  71.170  1.00  0.00           C
ATOM   3630  HA1 GLY A 879      71.160  36.570  71.790  1.00  0.00           H
ATOM   3631  HA2 GLY A 879      69.730  36.850  70.720  1.00  0.00           H
ATOM   3632  C   GLY A 879      70.160  38.510  71.940  1.00  0.00           C
ATOM   3633  O   GLY A 879      69.920  38.320  73.160  1.00  0.00           O
ATOM   3634  N   VAL A 880      70.090  39.700  71.420  1.00  0.00           N
ATOM   3635  HN  VAL A 880      70.360  39.760  70.460  1.00  0.00           H
ATOM   3636  CA  VAL A 880      69.430  40.850  72.020  1.00  0.00           C
ATOM   3637  HA  VAL A 880      69.360  40.740  73.090  1.00  0.00           H
ATOM   3638  CB  VAL A 880      70.330  42.040  71.690  1.00  0.00           C
ATOM   3639  HB  VAL A 880      70.630  42.180  70.620  1.00  0.00           H
ATOM   3640  CG1 VAL A 880      69.590  43.290  72.210  1.00  0.00           C
ATOM   3641 HG11 VAL A 880      69.430  43.090  73.290  1.00  0.00           H
ATOM   3642 HG12 VAL A 880      68.530  43.370  71.880  1.00  0.00           H
ATOM   3643 HG13 VAL A 880      70.100  44.280  72.170  1.00  0.00           H
ATOM   3644  CG2 VAL A 880      71.700  41.870  72.500  1.00  0.00           C
ATOM   3645 HG21 VAL A 880      72.150  40.850  72.460  1.00  0.00           H
ATOM   3646 HG22 VAL A 880      71.580  42.010  73.610  1.00  0.00           H
ATOM   3647 HG23 VAL A 880      72.470  42.580  72.160  1.00  0.00           H
ATOM   3648  C   VAL A 880      68.050  40.910  71.360  1.00  0.00           C
ATOM   3649  O   VAL A 880      68.040  40.890  70.180  1.00  0.00           O
ATOM   3650  N   PRO A 881      66.910  40.950  72.080  1.00  0.00           N
ATOM   3651  CD  PRO A 881      66.800  41.060  73.520  1.00  0.00           C
ATOM   3652  HD1 PRO A 881      67.080  42.040  73.980  1.00  0.00           H
ATOM   3653  HD2 PRO A 881      67.370  40.240  74.020  1.00  0.00           H
ATOM   3654  CA  PRO A 881      65.630  40.490  71.480  1.00  0.00           C
ATOM   3655  HA  PRO A 881      65.880  39.730  70.750  1.00  0.00           H
ATOM   3656  CB  PRO A 881      64.890  39.860  72.660  1.00  0.00           C
ATOM   3657  HB1 PRO A 881      65.330  38.870  72.860  1.00  0.00           H
ATOM   3658  HB2 PRO A 881      63.780  39.780  72.610  1.00  0.00           H
ATOM   3659  CG  PRO A 881      65.280  40.790  73.790  1.00  0.00           C
ATOM   3660  HG1 PRO A 881      64.640  41.660  74.060  1.00  0.00           H
ATOM   3661  HG2 PRO A 881      65.160  40.190  74.720  1.00  0.00           H
ATOM   3662  C   PRO A 881      64.790  41.620  70.770  1.00  0.00           C
ATOM   3663  O   PRO A 881      64.040  42.350  71.370  1.00  0.00           O
ATOM   3664  N   SER A 882      64.980  41.860  69.450  1.00  0.00           N
ATOM   3665  HN  SER A 882      65.710  41.470  68.900  1.00  0.00           H
ATOM   3666  CA  SER A 882      64.090  42.720  68.640  1.00  0.00           C
ATOM   3667  HA  SER A 882      64.190  43.760  68.900  1.00  0.00           H
ATOM   3668  CB  SER A 882      64.430  42.620  67.160  1.00  0.00           C
ATOM   3669  HB1 SER A 882      65.280  43.300  66.910  1.00  0.00           H
ATOM   3670  HB2 SER A 882      63.710  43.030  66.420  1.00  0.00           H
ATOM   3671  OG  SER A 882      64.660  41.280  66.670  1.00  0.00           O
ATOM   3672  HG1 SER A 882      65.570  40.990  66.800  1.00  0.00           H
ATOM   3673  C   SER A 882      62.680  42.280  68.690  1.00  0.00           C
ATOM   3674  O   SER A 882      62.490  41.050  68.670  1.00  0.00           O
ATOM   3675  N   PRO A 883      61.610  43.090  68.700  1.00  0.00           N
ATOM   3676  CD  PRO A 883      61.690  44.480  69.250  1.00  0.00           C
ATOM   3677  HD1 PRO A 883      62.230  45.200  68.600  1.00  0.00           H
ATOM   3678  HD2 PRO A 883      62.340  44.440  70.150  1.00  0.00           H
ATOM   3679  CA  PRO A 883      60.200  42.640  68.740  1.00  0.00           C
ATOM   3680  HA  PRO A 883      60.050  42.190  69.710  1.00  0.00           H
ATOM   3681  CB  PRO A 883      59.530  44.010  68.610  1.00  0.00           C
ATOM   3682  HB1 PRO A 883      58.490  43.880  68.980  1.00  0.00           H
ATOM   3683  HB2 PRO A 883      59.660  44.380  67.570  1.00  0.00           H
ATOM   3684  CG  PRO A 883      60.240  44.960  69.480  1.00  0.00           C
ATOM   3685  HG1 PRO A 883      60.180  46.050  69.250  1.00  0.00           H
ATOM   3686  HG2 PRO A 883      59.970  44.870  70.550  1.00  0.00           H
ATOM   3687  C   PRO A 883      59.850  41.580  67.690  1.00  0.00           C
ATOM   3688  O   PRO A 883      60.200  41.740  66.520  1.00  0.00           O
ATOM   3689  N   LYS A 884      59.280  40.440  68.090  1.00  0.00           N
ATOM   3690  HN  LYS A 884      59.170  40.360  69.080  1.00  0.00           H
ATOM   3691  CA  LYS A 884      58.930  39.360  67.190  1.00  0.00           C
ATOM   3692  HA  LYS A 884      59.420  39.490  66.250  1.00  0.00           H
ATOM   3693  CB  LYS A 884      59.380  38.000  67.700  1.00  0.00           C
ATOM   3694  HB1 LYS A 884      58.990  37.270  66.950  1.00  0.00           H
ATOM   3695  HB2 LYS A 884      58.800  37.900  68.640  1.00  0.00           H
ATOM   3696  CG  LYS A 884      60.870  37.940  68.020  1.00  0.00           C
ATOM   3697  HG1 LYS A 884      60.940  36.960  68.540  1.00  0.00           H
ATOM   3698  HG2 LYS A 884      61.080  38.770  68.740  1.00  0.00           H
ATOM   3699  CD  LYS A 884      61.650  38.220  66.760  1.00  0.00           C
ATOM   3700  HD1 LYS A 884      61.490  39.290  66.480  1.00  0.00           H
ATOM   3701  HD2 LYS A 884      61.200  37.600  65.940  1.00  0.00           H
ATOM   3702  CE  LYS A 884      63.090  37.760  66.940  1.00  0.00           C
ATOM   3703  HE1 LYS A 884      63.800  37.810  66.090  1.00  0.00           H
ATOM   3704  HE2 LYS A 884      62.990  36.740  67.360  1.00  0.00           H
ATOM   3705  NZ  LYS A 884      63.620  38.590  68.000  1.00  0.00           N
ATOM   3706  HZ1 LYS A 884      64.660  38.510  67.890  1.00  0.00           H
ATOM   3707  HZ2 LYS A 884      63.240  38.180  68.880  1.00  0.00           H
ATOM   3708  HZ3 LYS A 884      63.400  39.590  67.820  1.00  0.00           H
ATOM   3709  C   LYS A 884      57.480  39.460  66.820  1.00  0.00           C
ATOM   3710  O   LYS A 884      56.650  39.840  67.610  1.00  0.00           O
ATOM   3711  N   LEU A 885      57.010  39.080  65.570  1.00  0.00           N
ATOM   3712  HN  LEU A 885      57.600  38.580  64.930  1.00  0.00           H
ATOM   3713  CA  LEU A 885      55.620  38.990  65.140  1.00  0.00           C
ATOM   3714  HA  LEU A 885      55.150  39.960  65.080  1.00  0.00           H
ATOM   3715  CB  LEU A 885      55.630  38.300  63.720  1.00  0.00           C
ATOM   3716  HB1 LEU A 885      56.160  37.330  63.830  1.00  0.00           H
ATOM   3717  HB2 LEU A 885      56.280  38.920  63.050  1.00  0.00           H
ATOM   3718  CG  LEU A 885      54.250  38.040  63.060  1.00  0.00           C
ATOM   3719  HG  LEU A 885      53.600  37.510  63.770  1.00  0.00           H
ATOM   3720  CD1 LEU A 885      53.630  39.350  62.550  1.00  0.00           C
ATOM   3721 HD11 LEU A 885      52.560  39.280  62.290  1.00  0.00           H
ATOM   3722 HD12 LEU A 885      54.270  39.740  61.730  1.00  0.00           H
ATOM   3723 HD13 LEU A 885      53.770  40.020  63.440  1.00  0.00           H
ATOM   3724  CD2 LEU A 885      54.470  37.070  61.880  1.00  0.00           C
ATOM   3725 HD21 LEU A 885      53.690  36.950  61.110  1.00  0.00           H
ATOM   3726 HD22 LEU A 885      54.850  36.060  62.160  1.00  0.00           H
ATOM   3727 HD23 LEU A 885      55.300  37.480  61.270  1.00  0.00           H
ATOM   3728  C   LEU A 885      54.670  38.190  66.110  1.00  0.00           C
ATOM   3729  O   LEU A 885      54.910  37.030  66.480  1.00  0.00           O
ATOM   3730  N   HSD A 886      53.550  38.850  66.600  1.00  0.00           N
ATOM   3731  HN  HSD A 886      53.200  39.690  66.190  1.00  0.00           H
ATOM   3732  CA  HSD A 886      52.650  38.200  67.570  1.00  0.00           C
ATOM   3733  HA  HSD A 886      53.180  37.380  68.020  1.00  0.00           H
ATOM   3734  CB  HSD A 886      52.210  39.240  68.690  1.00  0.00           C
ATOM   3735  HB1 HSD A 886      51.530  38.730  69.410  1.00  0.00           H
ATOM   3736  HB2 HSD A 886      51.730  40.080  68.150  1.00  0.00           H
ATOM   3737  ND1 HSD A 886      53.610  39.140  70.780  1.00  0.00           N
ATOM   3738  HD1 HSD A 886      53.150  38.280  71.070  1.00  0.00           H
ATOM   3739  CG  HSD A 886      53.330  39.700  69.540  1.00  0.00           C
ATOM   3740  CE1 HSD A 886      54.640  39.740  71.370  1.00  0.00           C
ATOM   3741  HE1 HSD A 886      55.100  39.470  72.320  1.00  0.00           H
ATOM   3742  NE2 HSD A 886      55.020  40.760  70.550  1.00  0.00           N
ATOM   3743  CD2 HSD A 886      54.190  40.740  69.460  1.00  0.00           C
ATOM   3744  HD2 HSD A 886      54.260  41.510  68.700  1.00  0.00           H
ATOM   3745  C   HSD A 886      51.410  37.800  66.790  1.00  0.00           C
ATOM   3746  O   HSD A 886      50.540  38.590  66.440  1.00  0.00           O
ATOM   3747  N   VAL A 887      51.170  36.460  66.670  1.00  0.00           N
ATOM   3748  HN  VAL A 887      51.900  35.820  66.890  1.00  0.00           H
ATOM   3749  CA  VAL A 887      49.930  35.910  66.090  1.00  0.00           C
ATOM   3750  HA  VAL A 887      49.310  36.570  65.490  1.00  0.00           H
ATOM   3751  CB  VAL A 887      50.370  34.840  65.010  1.00  0.00           C
ATOM   3752  HB  VAL A 887      50.970  34.020  65.440  1.00  0.00           H
ATOM   3753  CG1 VAL A 887      49.150  34.200  64.310  1.00  0.00           C
ATOM   3754 HG11 VAL A 887      49.530  33.360  63.690  1.00  0.00           H
ATOM   3755 HG12 VAL A 887      48.850  35.010  63.610  1.00  0.00           H
ATOM   3756 HG13 VAL A 887      48.270  33.900  64.900  1.00  0.00           H
ATOM   3757  CG2 VAL A 887      51.240  35.550  63.890  1.00  0.00           C
ATOM   3758 HG21 VAL A 887      52.270  35.620  64.290  1.00  0.00           H
ATOM   3759 HG22 VAL A 887      50.810  36.560  63.740  1.00  0.00           H
ATOM   3760 HG23 VAL A 887      51.220  34.920  62.970  1.00  0.00           H
ATOM   3761  C   VAL A 887      49.140  35.290  67.200  1.00  0.00           C
ATOM   3762  O   VAL A 887      49.770  34.650  68.050  1.00  0.00           O
ATOM   3763  N   PRO A 888      47.870  35.520  67.250  1.00  0.00           N
ATOM   3764  CD  PRO A 888      47.090  36.390  66.360  1.00  0.00           C
ATOM   3765  HD1 PRO A 888      47.080  35.860  65.390  1.00  0.00           H
ATOM   3766  HD2 PRO A 888      47.500  37.410  66.210  1.00  0.00           H
ATOM   3767  CA  PRO A 888      46.900  34.850  68.120  1.00  0.00           C
ATOM   3768  HA  PRO A 888      46.890  35.390  69.050  1.00  0.00           H
ATOM   3769  CB  PRO A 888      45.530  35.030  67.460  1.00  0.00           C
ATOM   3770  HB1 PRO A 888      44.620  34.880  68.090  1.00  0.00           H
ATOM   3771  HB2 PRO A 888      45.350  34.380  66.570  1.00  0.00           H
ATOM   3772  CG  PRO A 888      45.680  36.430  66.910  1.00  0.00           C
ATOM   3773  HG1 PRO A 888      44.890  36.530  66.140  1.00  0.00           H
ATOM   3774  HG2 PRO A 888      45.550  37.270  67.620  1.00  0.00           H
ATOM   3775  C   PRO A 888      47.080  33.410  68.340  1.00  0.00           C
ATOM   3776  O   PRO A 888      47.270  32.730  67.370  1.00  0.00           O
ATOM   3777  N   GLU A 889      46.920  32.960  69.610  1.00  0.00           N
ATOM   3778  HN  GLU A 889      46.630  33.580  70.330  1.00  0.00           H
ATOM   3779  CA  GLU A 889      47.200  31.610  70.060  1.00  0.00           C
ATOM   3780  HA  GLU A 889      47.790  31.170  69.270  1.00  0.00           H
ATOM   3781  CB  GLU A 889      47.980  31.690  71.360  1.00  0.00           C
ATOM   3782  HB1 GLU A 889      48.260  30.660  71.660  1.00  0.00           H
ATOM   3783  HB2 GLU A 889      47.470  32.130  72.250  1.00  0.00           H
ATOM   3784  CG  GLU A 889      49.300  32.460  71.080  1.00  0.00           C
ATOM   3785  HG1 GLU A 889      48.990  33.530  71.100  1.00  0.00           H
ATOM   3786  HG2 GLU A 889      49.710  32.190  70.080  1.00  0.00           H
ATOM   3787  CD  GLU A 889      50.250  32.330  72.210  1.00  0.00           C
ATOM   3788  OE1 GLU A 889      50.130  31.410  73.070  1.00  0.00           O
ATOM   3789  OE2 GLU A 889      51.230  33.090  72.270  1.00  0.00           O
ATOM   3790  C   GLU A 889      45.910  30.750  70.200  1.00  0.00           C
ATOM   3791  O   GLU A 889      45.860  29.680  70.780  1.00  0.00           O
ATOM   3792  N   LYS A 890      44.780  31.290  69.630  1.00  0.00           N
ATOM   3793  HN  LYS A 890      44.770  32.240  69.370  1.00  0.00           H
ATOM   3794  CA  LYS A 890      43.570  30.500  69.600  1.00  0.00           C
ATOM   3795  HA  LYS A 890      43.830  29.560  69.110  1.00  0.00           H
ATOM   3796  CB  LYS A 890      42.830  30.370  70.960  1.00  0.00           C
ATOM   3797  HB1 LYS A 890      43.470  29.780  71.660  1.00  0.00           H
ATOM   3798  HB2 LYS A 890      41.830  29.890  70.920  1.00  0.00           H
ATOM   3799  CG  LYS A 890      42.690  31.680  71.670  1.00  0.00           C
ATOM   3800  HG1 LYS A 890      41.980  32.310  71.100  1.00  0.00           H
ATOM   3801  HG2 LYS A 890      43.670  32.200  71.790  1.00  0.00           H
ATOM   3802  CD  LYS A 890      42.150  31.590  73.140  1.00  0.00           C
ATOM   3803  HD1 LYS A 890      42.840  30.910  73.680  1.00  0.00           H
ATOM   3804  HD2 LYS A 890      41.210  31.000  73.070  1.00  0.00           H
ATOM   3805  CE  LYS A 890      41.880  33.030  73.690  1.00  0.00           C
ATOM   3806  HE1 LYS A 890      41.120  33.560  73.060  1.00  0.00           H
ATOM   3807  HE2 LYS A 890      42.850  33.560  73.690  1.00  0.00           H
ATOM   3808  NZ  LYS A 890      41.340  32.860  75.000  1.00  0.00           N
ATOM   3809  HZ1 LYS A 890      41.390  33.760  75.520  1.00  0.00           H
ATOM   3810  HZ2 LYS A 890      41.950  32.310  75.620  1.00  0.00           H
ATOM   3811  HZ3 LYS A 890      40.410  32.400  74.900  1.00  0.00           H
ATOM   3812  C   LYS A 890      42.570  31.070  68.610  1.00  0.00           C
ATOM   3813  O   LYS A 890      42.600  32.320  68.400  1.00  0.00           O
ATOM   3814  N   PHE A 891      41.740  30.190  68.010  1.00  0.00           N
ATOM   3815  HN  PHE A 891      41.900  29.220  68.200  1.00  0.00           H
ATOM   3816  CA  PHE A 891      40.750  30.470  66.960  1.00  0.00           C
ATOM   3817  HA  PHE A 891      41.150  31.330  66.420  1.00  0.00           H
ATOM   3818  CB  PHE A 891      40.620  29.390  65.900  1.00  0.00           C
ATOM   3819  HB1 PHE A 891      39.910  28.590  66.200  1.00  0.00           H
ATOM   3820  HB2 PHE A 891      41.630  28.970  65.750  1.00  0.00           H
ATOM   3821  CG  PHE A 891      40.200  29.850  64.540  1.00  0.00           C
ATOM   3822  CD1 PHE A 891      38.950  29.560  64.030  1.00  0.00           C
ATOM   3823  HD1 PHE A 891      38.220  29.090  64.680  1.00  0.00           H
ATOM   3824  CE1 PHE A 891      38.710  29.830  62.650  1.00  0.00           C
ATOM   3825  HE1 PHE A 891      37.780  29.650  62.140  1.00  0.00           H
ATOM   3826  CZ  PHE A 891      39.650  30.570  61.920  1.00  0.00           C
ATOM   3827  HZ  PHE A 891      39.470  30.860  60.890  1.00  0.00           H
ATOM   3828  CD2 PHE A 891      41.150  30.580  63.850  1.00  0.00           C
ATOM   3829  HD2 PHE A 891      42.150  30.710  64.240  1.00  0.00           H
ATOM   3830  CE2 PHE A 891      40.910  30.790  62.470  1.00  0.00           C
ATOM   3831  HE2 PHE A 891      41.670  31.100  61.780  1.00  0.00           H
ATOM   3832  C   PHE A 891      39.440  30.820  67.700  1.00  0.00           C
ATOM   3833  O   PHE A 891      38.490  31.330  67.140  1.00  0.00           O
ATOM   3834  N   GLU A 892      39.330  30.570  69.000  1.00  0.00           N
ATOM   3835  HN  GLU A 892      40.130  30.160  69.440  1.00  0.00           H
ATOM   3836  CA  GLU A 892      38.320  31.210  69.830  1.00  0.00           C
ATOM   3837  HA  GLU A 892      37.340  30.930  69.440  1.00  0.00           H
ATOM   3838  CB  GLU A 892      38.260  30.590  71.220  1.00  0.00           C
ATOM   3839  HB1 GLU A 892      37.430  31.040  71.800  1.00  0.00           H
ATOM   3840  HB2 GLU A 892      39.180  31.010  71.700  1.00  0.00           H
ATOM   3841  CG  GLU A 892      37.940  29.110  71.190  1.00  0.00           C
ATOM   3842  HG1 GLU A 892      38.650  28.610  70.490  1.00  0.00           H
ATOM   3843  HG2 GLU A 892      36.960  29.070  70.680  1.00  0.00           H
ATOM   3844  CD  GLU A 892      37.850  28.480  72.570  1.00  0.00           C
ATOM   3845  OE1 GLU A 892      38.650  28.860  73.490  1.00  0.00           O
ATOM   3846  OE2 GLU A 892      36.960  27.630  72.780  1.00  0.00           O
ATOM   3847  C   GLU A 892      38.420  32.740  69.920  1.00  0.00           C
ATOM   3848  O   GLU A 892      39.480  33.150  70.310  1.00  0.00           O
ATOM   3849  N   PRO A 893      37.430  33.600  69.620  1.00  0.00           N
ATOM   3850  CD  PRO A 893      36.060  33.250  69.280  1.00  0.00           C
ATOM   3851  HD1 PRO A 893      35.480  32.850  70.140  1.00  0.00           H
ATOM   3852  HD2 PRO A 893      36.010  32.450  68.500  1.00  0.00           H
ATOM   3853  CA  PRO A 893      37.490  35.040  69.930  1.00  0.00           C
ATOM   3854  HA  PRO A 893      38.210  35.390  69.220  1.00  0.00           H
ATOM   3855  CB  PRO A 893      36.100  35.640  69.720  1.00  0.00           C
ATOM   3856  HB1 PRO A 893      36.000  36.630  69.240  1.00  0.00           H
ATOM   3857  HB2 PRO A 893      35.620  35.580  70.710  1.00  0.00           H
ATOM   3858  CG  PRO A 893      35.460  34.640  68.790  1.00  0.00           C
ATOM   3859  HG1 PRO A 893      34.350  34.610  68.860  1.00  0.00           H
ATOM   3860  HG2 PRO A 893      35.720  34.800  67.730  1.00  0.00           H
ATOM   3861  C   PRO A 893      37.980  35.460  71.270  1.00  0.00           C
ATOM   3862  O   PRO A 893      37.780  34.770  72.270  1.00  0.00           O
ATOM   3863  N   THR A 894      38.630  36.680  71.420  1.00  0.00           N
ATOM   3864  HN  THR A 894      38.750  37.400  70.740  1.00  0.00           H
ATOM   3865  CA  THR A 894      39.320  37.080  72.640  1.00  0.00           C
ATOM   3866  HA  THR A 894      39.660  36.170  73.100  1.00  0.00           H
ATOM   3867  CB  THR A 894      40.590  37.860  72.450  1.00  0.00           C
ATOM   3868  HB  THR A 894      41.060  38.220  73.390  1.00  0.00           H
ATOM   3869  OG1 THR A 894      40.380  38.960  71.520  1.00  0.00           O
ATOM   3870  HG1 THR A 894      39.790  39.640  71.850  1.00  0.00           H
ATOM   3871  CG2 THR A 894      41.640  36.920  71.820  1.00  0.00           C
ATOM   3872 HG21 THR A 894      41.780  35.980  72.390  1.00  0.00           H
ATOM   3873 HG22 THR A 894      42.620  37.390  71.600  1.00  0.00           H
ATOM   3874 HG23 THR A 894      41.290  36.620  70.800  1.00  0.00           H
ATOM   3875  C   THR A 894      38.530  37.750  73.700  1.00  0.00           C
ATOM   3876  O   THR A 894      39.020  38.230  74.770  1.00  0.00           O
ATOM   3877  N   HSD A 895      37.220  37.680  73.510  1.00  0.00           N
ATOM   3878  HN  HSD A 895      36.830  37.160  72.750  1.00  0.00           H
ATOM   3879  CA  HSD A 895      36.180  38.200  74.320  1.00  0.00           C
ATOM   3880  HA  HSD A 895      36.590  38.760  75.140  1.00  0.00           H
ATOM   3881  CB  HSD A 895      35.400  39.190  73.490  1.00  0.00           C
ATOM   3882  HB1 HSD A 895      34.980  38.700  72.590  1.00  0.00           H
ATOM   3883  HB2 HSD A 895      36.270  39.800  73.170  1.00  0.00           H
ATOM   3884  ND1 HSD A 895      34.390  40.830  75.260  1.00  0.00           N
ATOM   3885  HD1 HSD A 895      35.210  41.020  75.790  1.00  0.00           H
ATOM   3886  CG  HSD A 895      34.260  40.020  74.170  1.00  0.00           C
ATOM   3887  CE1 HSD A 895      33.180  41.370  75.500  1.00  0.00           C
ATOM   3888  HE1 HSD A 895      33.120  42.140  76.270  1.00  0.00           H
ATOM   3889  NE2 HSD A 895      32.290  41.160  74.610  1.00  0.00           N
ATOM   3890  CD2 HSD A 895      32.940  40.230  73.760  1.00  0.00           C
ATOM   3891  HD2 HSD A 895      32.400  39.860  72.900  1.00  0.00           H
ATOM   3892  C   HSD A 895      35.350  37.020  74.920  1.00  0.00           C
ATOM   3893  O   HSD A 895      35.070  36.160  74.040  1.00  0.00           O
ATOM   3894  N   PRO A 896      34.940  36.860  76.130  1.00  0.00           N
ATOM   3895  CD  PRO A 896      35.380  37.720  77.210  1.00  0.00           C
ATOM   3896  HD1 PRO A 896      34.580  38.470  77.450  1.00  0.00           H
ATOM   3897  HD2 PRO A 896      36.360  38.210  77.010  1.00  0.00           H
ATOM   3898  CA  PRO A 896      34.530  35.480  76.660  1.00  0.00           C
ATOM   3899  HA  PRO A 896      35.320  34.870  76.260  1.00  0.00           H
ATOM   3900  CB  PRO A 896      34.590  35.620  78.200  1.00  0.00           C
ATOM   3901  HB1 PRO A 896      35.160  34.720  78.500  1.00  0.00           H
ATOM   3902  HB2 PRO A 896      33.600  35.710  78.680  1.00  0.00           H
ATOM   3903  CG  PRO A 896      35.570  36.760  78.420  1.00  0.00           C
ATOM   3904  HG1 PRO A 896      35.510  37.300  79.380  1.00  0.00           H
ATOM   3905  HG2 PRO A 896      36.620  36.380  78.320  1.00  0.00           H
ATOM   3906  C   PRO A 896      33.210  35.110  76.240  1.00  0.00           C
ATOM   3907  O   PRO A 896      32.980  33.890  76.180  1.00  0.00           O
ATOM   3908  N   GLU A 897      32.210  36.030  76.010  1.00  0.00           N
ATOM   3909  HN  GLU A 897      32.350  36.900  76.480  1.00  0.00           H
ATOM   3910  CA  GLU A 897      30.920  35.870  75.420  1.00  0.00           C
ATOM   3911  HA  GLU A 897      30.820  34.820  75.180  1.00  0.00           H
ATOM   3912  CB  GLU A 897      29.870  36.460  76.370  1.00  0.00           C
ATOM   3913  HB1 GLU A 897      30.130  37.490  76.660  1.00  0.00           H
ATOM   3914  HB2 GLU A 897      29.820  35.880  77.320  1.00  0.00           H
ATOM   3915  CG  GLU A 897      28.370  36.510  75.730  1.00  0.00           C
ATOM   3916  HG1 GLU A 897      28.020  35.450  75.650  1.00  0.00           H
ATOM   3917  HG2 GLU A 897      28.360  36.810  74.660  1.00  0.00           H
ATOM   3918  CD  GLU A 897      27.350  37.340  76.490  1.00  0.00           C
ATOM   3919  OE1 GLU A 897      27.270  37.070  77.700  1.00  0.00           O
ATOM   3920  OE2 GLU A 897      26.650  38.180  75.930  1.00  0.00           O
ATOM   3921  C   GLU A 897      30.830  36.620  74.070  1.00  0.00           C
ATOM   3922  O   GLU A 897      30.770  37.820  73.980  1.00  0.00           O
ATOM   3923  N   ARG A 898      30.740  35.780  72.970  1.00  0.00           N
ATOM   3924  HN  ARG A 898      30.450  34.840  73.050  1.00  0.00           H
ATOM   3925  CA  ARG A 898      30.920  36.220  71.630  1.00  0.00           C
ATOM   3926  HA  ARG A 898      30.200  37.030  71.610  1.00  0.00           H
ATOM   3927  CB  ARG A 898      32.360  36.760  71.280  1.00  0.00           C
ATOM   3928  HB1 ARG A 898      33.130  36.030  71.610  1.00  0.00           H
ATOM   3929  HB2 ARG A 898      32.530  37.630  71.970  1.00  0.00           H
ATOM   3930  CG  ARG A 898      32.640  37.130  69.810  1.00  0.00           C
ATOM   3931  HG1 ARG A 898      32.320  36.260  69.190  1.00  0.00           H
ATOM   3932  HG2 ARG A 898      33.730  37.280  69.750  1.00  0.00           H
ATOM   3933  CD  ARG A 898      31.830  38.320  69.250  1.00  0.00           C
ATOM   3934  HD1 ARG A 898      31.800  39.200  69.930  1.00  0.00           H
ATOM   3935  HD2 ARG A 898      30.800  37.900  69.190  1.00  0.00           H
ATOM   3936  NE  ARG A 898      32.400  38.620  67.890  1.00  0.00           N
ATOM   3937  HE  ARG A 898      33.230  38.220  67.500  1.00  0.00           H
ATOM   3938  CZ  ARG A 898      31.830  39.290  66.830  1.00  0.00           C
ATOM   3939  NH1 ARG A 898      30.780  39.980  66.920  1.00  0.00           N
ATOM   3940 HH11 ARG A 898      30.520  40.240  67.860  1.00  0.00           H
ATOM   3941 HH12 ARG A 898      30.640  40.610  66.150  1.00  0.00           H
ATOM   3942  NH2 ARG A 898      32.500  39.110  65.740  1.00  0.00           N
ATOM   3943 HH21 ARG A 898      33.330  38.560  65.780  1.00  0.00           H
ATOM   3944 HH22 ARG A 898      32.230  39.500  64.850  1.00  0.00           H
ATOM   3945  C   ARG A 898      30.400  35.180  70.660  1.00  0.00           C
ATOM   3946  O   ARG A 898      31.170  34.330  70.170  1.00  0.00           O
ATOM   3947  N   GLY A 899      29.100  35.180  70.210  1.00  0.00           N
ATOM   3948  HN  GLY A 899      28.410  35.750  70.630  1.00  0.00           H
ATOM   3949  CA  GLY A 899      28.580  34.310  69.110  1.00  0.00           C
ATOM   3950  HA1 GLY A 899      27.640  34.750  68.840  1.00  0.00           H
ATOM   3951  HA2 GLY A 899      28.410  33.380  69.620  1.00  0.00           H
ATOM   3952  C   GLY A 899      29.440  34.190  67.850  1.00  0.00           C
ATOM   3953  O   GLY A 899      30.040  35.190  67.410  1.00  0.00           O
ATOM   3954  N   TRP A 900      29.470  32.920  67.400  1.00  0.00           N
ATOM   3955  HN  TRP A 900      28.810  32.250  67.730  1.00  0.00           H
ATOM   3956  CA  TRP A 900      30.540  32.460  66.530  1.00  0.00           C
ATOM   3957  HA  TRP A 900      31.130  33.270  66.130  1.00  0.00           H
ATOM   3958  CB  TRP A 900      31.510  31.560  67.330  1.00  0.00           C
ATOM   3959  HB1 TRP A 900      30.920  30.780  67.860  1.00  0.00           H
ATOM   3960  HB2 TRP A 900      31.920  32.130  68.190  1.00  0.00           H
ATOM   3961  CG  TRP A 900      32.570  30.950  66.460  1.00  0.00           C
ATOM   3962  CD1 TRP A 900      32.580  29.610  66.120  1.00  0.00           C
ATOM   3963  HD1 TRP A 900      31.790  28.950  66.420  1.00  0.00           H
ATOM   3964  NE1 TRP A 900      33.690  29.350  65.400  1.00  0.00           N
ATOM   3965  HE1 TRP A 900      33.980  28.490  65.050  1.00  0.00           H
ATOM   3966  CE2 TRP A 900      34.460  30.480  65.250  1.00  0.00           C
ATOM   3967  CD2 TRP A 900      33.850  31.440  66.050  1.00  0.00           C
ATOM   3968  CE3 TRP A 900      34.470  32.720  66.130  1.00  0.00           C
ATOM   3969  HE3 TRP A 900      33.890  33.480  66.630  1.00  0.00           H
ATOM   3970  CZ3 TRP A 900      35.550  33.040  65.360  1.00  0.00           C
ATOM   3971  HZ3 TRP A 900      35.940  34.040  65.240  1.00  0.00           H
ATOM   3972  CZ2 TRP A 900      35.530  30.730  64.510  1.00  0.00           C
ATOM   3973  HZ2 TRP A 900      35.820  30.020  63.740  1.00  0.00           H
ATOM   3974  CH2 TRP A 900      36.080  32.090  64.530  1.00  0.00           C
ATOM   3975  HH2 TRP A 900      36.900  32.310  63.870  1.00  0.00           H
ATOM   3976  C   TRP A 900      29.770  31.850  65.410  1.00  0.00           C
ATOM   3977  O   TRP A 900      28.900  31.050  65.640  1.00  0.00           O
ATOM   3978  N   ILE A 901      30.080  32.110  64.080  1.00  0.00           N
ATOM   3979  HN  ILE A 901      30.970  32.560  63.970  1.00  0.00           H
ATOM   3980  CA  ILE A 901      29.490  31.620  62.880  1.00  0.00           C
ATOM   3981  HA  ILE A 901      30.110  31.960  62.070  1.00  0.00           H
ATOM   3982  CB  ILE A 901      29.630  30.080  62.710  1.00  0.00           C
ATOM   3983  HB  ILE A 901      29.130  29.570  63.570  1.00  0.00           H
ATOM   3984  CG2 ILE A 901      28.920  29.450  61.460  1.00  0.00           C
ATOM   3985 HG21 ILE A 901      29.260  28.420  61.200  1.00  0.00           H
ATOM   3986 HG22 ILE A 901      28.960  30.050  60.530  1.00  0.00           H
ATOM   3987 HG23 ILE A 901      27.900  29.340  61.850  1.00  0.00           H
ATOM   3988  CG1 ILE A 901      31.060  29.560  62.650  1.00  0.00           C
ATOM   3989 HG11 ILE A 901      31.020  28.450  62.700  1.00  0.00           H
ATOM   3990 HG12 ILE A 901      31.550  29.830  63.610  1.00  0.00           H
ATOM   3991  CD  ILE A 901      31.950  29.980  61.420  1.00  0.00           C
ATOM   3992  HD1 ILE A 901      31.530  29.530  60.500  1.00  0.00           H
ATOM   3993  HD2 ILE A 901      33.010  29.640  61.440  1.00  0.00           H
ATOM   3994  HD3 ILE A 901      31.880  31.090  61.320  1.00  0.00           H
ATOM   3995  C   ILE A 901      28.060  32.140  62.600  1.00  0.00           C
ATOM   3996  O   ILE A 901      27.580  32.090  61.510  1.00  0.00           O
ATOM   3997  N   ILE A 902      27.430  32.830  63.580  1.00  0.00           N
ATOM   3998  HN  ILE A 902      27.730  32.700  64.510  1.00  0.00           H
ATOM   3999  CA  ILE A 902      26.240  33.580  63.370  1.00  0.00           C
ATOM   4000  HA  ILE A 902      26.240  34.040  62.390  1.00  0.00           H
ATOM   4001  CB  ILE A 902      24.970  32.750  63.490  1.00  0.00           C
ATOM   4002  HB  ILE A 902      25.120  31.930  62.750  1.00  0.00           H
ATOM   4003  CG2 ILE A 902      24.850  31.980  64.830  1.00  0.00           C
ATOM   4004 HG21 ILE A 902      23.930  31.360  64.800  1.00  0.00           H
ATOM   4005 HG22 ILE A 902      24.640  32.720  65.630  1.00  0.00           H
ATOM   4006 HG23 ILE A 902      25.780  31.410  65.030  1.00  0.00           H
ATOM   4007  CG1 ILE A 902      23.660  33.490  63.060  1.00  0.00           C
ATOM   4008 HG11 ILE A 902      23.430  34.280  63.790  1.00  0.00           H
ATOM   4009 HG12 ILE A 902      22.830  32.780  63.270  1.00  0.00           H
ATOM   4010  CD  ILE A 902      23.590  33.850  61.570  1.00  0.00           C
ATOM   4011  HD1 ILE A 902      24.250  34.730  61.470  1.00  0.00           H
ATOM   4012  HD2 ILE A 902      22.520  34.040  61.310  1.00  0.00           H
ATOM   4013  HD3 ILE A 902      23.810  32.980  60.900  1.00  0.00           H
ATOM   4014  C   ILE A 902      26.100  34.740  64.280  1.00  0.00           C
ATOM   4015  O   ILE A 902      26.290  34.590  65.490  1.00  0.00           O
ATOM   4016  N   SER A 903      25.660  35.920  63.760  1.00  0.00           N
ATOM   4017  HN  SER A 903      25.540  35.990  62.780  1.00  0.00           H
ATOM   4018  CA  SER A 903      25.610  37.050  64.660  1.00  0.00           C
ATOM   4019  HA  SER A 903      26.010  36.820  65.640  1.00  0.00           H
ATOM   4020  CB  SER A 903      26.360  38.260  64.020  1.00  0.00           C
ATOM   4021  HB1 SER A 903      25.650  38.850  63.420  1.00  0.00           H
ATOM   4022  HB2 SER A 903      27.160  37.820  63.400  1.00  0.00           H
ATOM   4023  OG  SER A 903      26.980  39.010  65.060  1.00  0.00           O
ATOM   4024  HG1 SER A 903      27.780  38.530  65.310  1.00  0.00           H
ATOM   4025  C   SER A 903      24.100  37.530  64.890  1.00  0.00           C
ATOM   4026  O   SER A 903      23.240  37.300  64.040  1.00  0.00           O
ATOM   4027  N   PRO A 904      23.700  38.060  66.080  1.00  0.00           N
ATOM   4028  CD  PRO A 904      24.560  38.210  67.320  1.00  0.00           C
ATOM   4029  HD1 PRO A 904      25.360  38.940  67.050  1.00  0.00           H
ATOM   4030  HD2 PRO A 904      25.120  37.260  67.390  1.00  0.00           H
ATOM   4031  CA  PRO A 904      22.430  38.740  66.270  1.00  0.00           C
ATOM   4032  HA  PRO A 904      21.790  37.880  66.280  1.00  0.00           H
ATOM   4033  CB  PRO A 904      22.640  39.510  67.620  1.00  0.00           C
ATOM   4034  HB1 PRO A 904      21.710  39.600  68.240  1.00  0.00           H
ATOM   4035  HB2 PRO A 904      23.080  40.520  67.550  1.00  0.00           H
ATOM   4036  CG  PRO A 904      23.620  38.620  68.400  1.00  0.00           C
ATOM   4037  HG1 PRO A 904      24.200  39.190  69.160  1.00  0.00           H
ATOM   4038  HG2 PRO A 904      23.100  37.690  68.710  1.00  0.00           H
ATOM   4039  C   PRO A 904      21.850  39.630  65.230  1.00  0.00           C
ATOM   4040  O   PRO A 904      22.530  40.520  64.710  1.00  0.00           O
ATOM   4041  N   LEU A 905      20.540  39.500  65.000  1.00  0.00           N
ATOM   4042  HN  LEU A 905      20.110  38.670  65.330  1.00  0.00           H
ATOM   4043  CA  LEU A 905      19.930  40.490  64.170  1.00  0.00           C
ATOM   4044  HA  LEU A 905      20.390  41.430  64.410  1.00  0.00           H
ATOM   4045  CB  LEU A 905      20.100  40.030  62.660  1.00  0.00           C
ATOM   4046  HB1 LEU A 905      19.790  38.960  62.640  1.00  0.00           H
ATOM   4047  HB2 LEU A 905      21.160  40.150  62.360  1.00  0.00           H
ATOM   4048  CG  LEU A 905      19.250  40.720  61.590  1.00  0.00           C
ATOM   4049  HG  LEU A 905      18.180  40.480  61.790  1.00  0.00           H
ATOM   4050  CD1 LEU A 905      19.290  42.230  61.680  1.00  0.00           C
ATOM   4051 HD11 LEU A 905      18.970  42.710  60.730  1.00  0.00           H
ATOM   4052 HD12 LEU A 905      20.230  42.690  62.060  1.00  0.00           H
ATOM   4053 HD13 LEU A 905      18.480  42.630  62.330  1.00  0.00           H
ATOM   4054  CD2 LEU A 905      19.650  40.220  60.190  1.00  0.00           C
ATOM   4055 HD21 LEU A 905      19.630  39.110  60.220  1.00  0.00           H
ATOM   4056 HD22 LEU A 905      20.710  40.550  60.130  1.00  0.00           H
ATOM   4057 HD23 LEU A 905      19.030  40.640  59.370  1.00  0.00           H
ATOM   4058  C   LEU A 905      18.430  40.600  64.670  1.00  0.00           C
ATOM   4059  O   LEU A 905      17.710  39.650  64.570  1.00  0.00           O
ATOM   4060  N   GLY A 906      18.080  41.830  65.000  1.00  0.00           N
ATOM   4061  HN  GLY A 906      18.830  42.460  65.190  1.00  0.00           H
ATOM   4062  CA  GLY A 906      16.680  42.240  65.110  1.00  0.00           C
ATOM   4063  HA1 GLY A 906      16.030  41.410  64.880  1.00  0.00           H
ATOM   4064  HA2 GLY A 906      16.660  43.150  64.520  1.00  0.00           H
ATOM   4065  C   GLY A 906      16.140  42.820  66.350  1.00  0.00           C
ATOM   4066  O   GLY A 906      14.960  43.220  66.410  1.00  0.00           O
ATOM   4067  N   ASP A 907      16.900  43.010  67.400  1.00  0.00           N
ATOM   4068  HN  ASP A 907      17.800  42.580  67.460  1.00  0.00           H
ATOM   4069  CA  ASP A 907      16.540  43.680  68.590  1.00  0.00           C
ATOM   4070  HA  ASP A 907      15.610  43.300  68.980  1.00  0.00           H
ATOM   4071  CB  ASP A 907      17.540  43.460  69.770  1.00  0.00           C
ATOM   4072  HB1 ASP A 907      17.280  44.150  70.610  1.00  0.00           H
ATOM   4073  HB2 ASP A 907      18.530  43.790  69.390  1.00  0.00           H
ATOM   4074  CG  ASP A 907      17.380  42.080  70.390  1.00  0.00           C
ATOM   4075  OD1 ASP A 907      16.290  41.590  70.830  1.00  0.00           O
ATOM   4076  OD2 ASP A 907      18.430  41.390  70.440  1.00  0.00           O
ATOM   4077  C   ASP A 907      16.330  45.270  68.400  1.00  0.00           C
ATOM   4078  O   ASP A 907      15.710  46.000  69.130  1.00  0.00           O
ATOM   4079  N   ASN A 908      16.850  45.870  67.340  1.00  0.00           N
ATOM   4080  HN  ASN A 908      17.430  45.360  66.710  1.00  0.00           H
ATOM   4081  CA  ASN A 908      16.660  47.280  67.000  1.00  0.00           C
ATOM   4082  HA  ASN A 908      17.040  47.720  67.910  1.00  0.00           H
ATOM   4083  CB  ASN A 908      17.390  47.670  65.720  1.00  0.00           C
ATOM   4084  HB1 ASN A 908      17.350  48.770  65.570  1.00  0.00           H
ATOM   4085  HB2 ASN A 908      16.950  47.070  64.890  1.00  0.00           H
ATOM   4086  CG  ASN A 908      18.870  47.220  65.880  1.00  0.00           C
ATOM   4087  OD1 ASN A 908      19.390  46.500  65.020  1.00  0.00           O
ATOM   4088  ND2 ASN A 908      19.460  47.650  67.000  1.00  0.00           N
ATOM   4089 HD21 ASN A 908      20.430  47.410  67.090  1.00  0.00           H
ATOM   4090 HD22 ASN A 908      18.960  48.170  67.690  1.00  0.00           H
ATOM   4091  C   ASN A 908      15.240  47.640  66.670  1.00  0.00           C
ATOM   4092  O   ASN A 908      14.450  46.770  66.210  1.00  0.00           O
ATOM   4093  N   PRO A 909      14.820  48.800  66.890  1.00  0.00           N
ATOM   4094  CD  PRO A 909      15.360  49.610  67.940  1.00  0.00           C
ATOM   4095  HD1 PRO A 909      16.310  50.090  67.610  1.00  0.00           H
ATOM   4096  HD2 PRO A 909      15.560  48.990  68.840  1.00  0.00           H
ATOM   4097  CA  PRO A 909      13.570  49.350  66.320  1.00  0.00           C
ATOM   4098  HA  PRO A 909      12.670  48.900  66.720  1.00  0.00           H
ATOM   4099  CB  PRO A 909      13.680  50.850  66.720  1.00  0.00           C
ATOM   4100  HB1 PRO A 909      12.680  51.330  66.760  1.00  0.00           H
ATOM   4101  HB2 PRO A 909      14.390  51.530  66.190  1.00  0.00           H
ATOM   4102  CG  PRO A 909      14.280  50.780  68.140  1.00  0.00           C
ATOM   4103  HG1 PRO A 909      14.790  51.710  68.460  1.00  0.00           H
ATOM   4104  HG2 PRO A 909      13.440  50.480  68.800  1.00  0.00           H
ATOM   4105  C   PRO A 909      13.440  49.210  64.840  1.00  0.00           C
ATOM   4106  O   PRO A 909      14.370  49.570  64.090  1.00  0.00           O
ATOM   4107  N   TRP A 910      12.230  48.850  64.310  1.00  0.00           N
ATOM   4108  HN  TRP A 910      11.610  48.470  65.000  1.00  0.00           H
ATOM   4109  CA  TRP A 910      11.840  48.740  62.900  1.00  0.00           C
ATOM   4110  HA  TRP A 910      12.400  47.960  62.410  1.00  0.00           H
ATOM   4111  CB  TRP A 910      10.260  48.460  62.670  1.00  0.00           C
ATOM   4112  HB1 TRP A 910      10.000  47.560  63.280  1.00  0.00           H
ATOM   4113  HB2 TRP A 910      10.110  48.200  61.600  1.00  0.00           H
ATOM   4114  CG  TRP A 910       9.250  49.510  63.140  1.00  0.00           C
ATOM   4115  CD1 TRP A 910       8.630  49.630  64.380  1.00  0.00           C
ATOM   4116  HD1 TRP A 910       8.730  48.850  65.130  1.00  0.00           H
ATOM   4117  NE1 TRP A 910       7.820  50.760  64.390  1.00  0.00           N
ATOM   4118  HE1 TRP A 910       7.030  50.840  64.970  1.00  0.00           H
ATOM   4119  CE2 TRP A 910       7.880  51.370  63.200  1.00  0.00           C
ATOM   4120  CD2 TRP A 910       8.800  50.700  62.370  1.00  0.00           C
ATOM   4121  CE3 TRP A 910       9.100  51.190  61.120  1.00  0.00           C
ATOM   4122  HE3 TRP A 910       9.860  50.800  60.450  1.00  0.00           H
ATOM   4123  CZ3 TRP A 910       8.410  52.290  60.650  1.00  0.00           C
ATOM   4124  HZ3 TRP A 910       8.580  52.590  59.620  1.00  0.00           H
ATOM   4125  CZ2 TRP A 910       7.270  52.520  62.780  1.00  0.00           C
ATOM   4126  HZ2 TRP A 910       6.630  53.110  63.420  1.00  0.00           H
ATOM   4127  CH2 TRP A 910       7.460  52.860  61.440  1.00  0.00           C
ATOM   4128  HH2 TRP A 910       6.910  53.720  61.090  1.00  0.00           H
ATOM   4129  C   TRP A 910      12.240  49.980  62.120  1.00  0.00           C
ATOM   4130  O   TRP A 910      12.790  49.990  61.030  1.00  0.00           O
ATOM   4131  N   TRP A 911      11.960  51.120  62.710  1.00  0.00           N
ATOM   4132  HN  TRP A 911      11.520  51.110  63.600  1.00  0.00           H
ATOM   4133  CA  TRP A 911      12.340  52.420  62.190  1.00  0.00           C
ATOM   4134  HA  TRP A 911      11.920  52.550  61.200  1.00  0.00           H
ATOM   4135  CB  TRP A 911      11.660  53.470  63.070  1.00  0.00           C
ATOM   4136  HB1 TRP A 911      11.890  53.270  64.130  1.00  0.00           H
ATOM   4137  HB2 TRP A 911      10.580  53.340  62.780  1.00  0.00           H
ATOM   4138  CG  TRP A 911      11.940  54.920  62.760  1.00  0.00           C
ATOM   4139  CD1 TRP A 911      12.380  55.880  63.680  1.00  0.00           C
ATOM   4140  HD1 TRP A 911      12.540  55.580  64.710  1.00  0.00           H
ATOM   4141  NE1 TRP A 911      12.610  57.090  63.080  1.00  0.00           N
ATOM   4142  HE1 TRP A 911      12.600  57.960  63.520  1.00  0.00           H
ATOM   4143  CE2 TRP A 911      12.270  56.940  61.760  1.00  0.00           C
ATOM   4144  CD2 TRP A 911      11.960  55.610  61.520  1.00  0.00           C
ATOM   4145  CE3 TRP A 911      11.600  55.250  60.190  1.00  0.00           C
ATOM   4146  HE3 TRP A 911      11.300  54.230  60.120  1.00  0.00           H
ATOM   4147  CZ3 TRP A 911      11.510  56.190  59.210  1.00  0.00           C
ATOM   4148  HZ3 TRP A 911      11.250  55.900  58.190  1.00  0.00           H
ATOM   4149  CZ2 TRP A 911      12.260  57.940  60.730  1.00  0.00           C
ATOM   4150  HZ2 TRP A 911      12.520  58.950  60.980  1.00  0.00           H
ATOM   4151  CH2 TRP A 911      11.810  57.520  59.450  1.00  0.00           C
ATOM   4152  HH2 TRP A 911      11.720  58.060  58.520  1.00  0.00           H
ATOM   4153  C   TRP A 911      13.850  52.600  62.030  1.00  0.00           C
ATOM   4154  O   TRP A 911      14.430  53.040  61.080  1.00  0.00           O
ATOM   4155  N   THR A 912      14.580  52.220  63.130  1.00  0.00           N
ATOM   4156  HN  THR A 912      14.000  51.710  63.750  1.00  0.00           H
ATOM   4157  CA  THR A 912      16.000  52.260  63.130  1.00  0.00           C
ATOM   4158  HA  THR A 912      16.320  53.270  62.850  1.00  0.00           H
ATOM   4159  CB  THR A 912      16.470  52.090  64.520  1.00  0.00           C
ATOM   4160  HB  THR A 912      15.910  51.270  65.010  1.00  0.00           H
ATOM   4161  OG1 THR A 912      16.040  53.220  65.180  1.00  0.00           O
ATOM   4162  HG1 THR A 912      16.440  53.200  66.050  1.00  0.00           H
ATOM   4163  CG2 THR A 912      18.060  52.090  64.520  1.00  0.00           C
ATOM   4164 HG21 THR A 912      18.550  52.870  63.900  1.00  0.00           H
ATOM   4165 HG22 THR A 912      18.300  51.140  63.990  1.00  0.00           H
ATOM   4166 HG23 THR A 912      18.530  52.060  65.540  1.00  0.00           H
ATOM   4167  C   THR A 912      16.590  51.320  62.110  1.00  0.00           C
ATOM   4168  O   THR A 912      17.500  51.680  61.330  1.00  0.00           O
ATOM   4169  N   LEU A 913      15.990  50.130  61.890  1.00  0.00           N
ATOM   4170  HN  LEU A 913      15.310  49.840  62.570  1.00  0.00           H
ATOM   4171  CA  LEU A 913      16.410  49.200  60.800  1.00  0.00           C
ATOM   4172  HA  LEU A 913      17.490  49.230  60.670  1.00  0.00           H
ATOM   4173  CB  LEU A 913      15.710  47.870  61.010  1.00  0.00           C
ATOM   4174  HB1 LEU A 913      15.720  47.250  60.090  1.00  0.00           H
ATOM   4175  HB2 LEU A 913      14.650  48.090  61.240  1.00  0.00           H
ATOM   4176  CG  LEU A 913      16.240  47.020  62.170  1.00  0.00           C
ATOM   4177  HG  LEU A 913      16.660  47.780  62.880  1.00  0.00           H
ATOM   4178  CD1 LEU A 913      15.070  46.200  62.760  1.00  0.00           C
ATOM   4179 HD11 LEU A 913      15.200  45.870  63.820  1.00  0.00           H
ATOM   4180 HD12 LEU A 913      14.760  45.360  62.100  1.00  0.00           H
ATOM   4181 HD13 LEU A 913      14.170  46.850  62.790  1.00  0.00           H
ATOM   4182  CD2 LEU A 913      17.510  46.250  61.860  1.00  0.00           C
ATOM   4183 HD21 LEU A 913      17.330  45.560  61.000  1.00  0.00           H
ATOM   4184 HD22 LEU A 913      17.800  45.580  62.700  1.00  0.00           H
ATOM   4185 HD23 LEU A 913      18.420  46.860  61.670  1.00  0.00           H
ATOM   4186  C   LEU A 913      16.110  49.790  59.410  1.00  0.00           C
ATOM   4187  O   LEU A 913      16.870  49.470  58.490  1.00  0.00           O
ATOM   4188  N   LEU A 914      15.070  50.610  59.160  1.00  0.00           N
ATOM   4189  HN  LEU A 914      14.370  50.720  59.870  1.00  0.00           H
ATOM   4190  CA  LEU A 914      14.950  51.420  58.000  1.00  0.00           C
ATOM   4191  HA  LEU A 914      15.110  50.690  57.200  1.00  0.00           H
ATOM   4192  CB  LEU A 914      13.400  51.870  57.840  1.00  0.00           C
ATOM   4193  HB1 LEU A 914      13.270  52.550  56.960  1.00  0.00           H
ATOM   4194  HB2 LEU A 914      13.100  52.500  58.710  1.00  0.00           H
ATOM   4195  CG  LEU A 914      12.390  50.760  57.650  1.00  0.00           C
ATOM   4196  HG  LEU A 914      12.320  50.230  58.620  1.00  0.00           H
ATOM   4197  CD1 LEU A 914      11.080  51.350  57.320  1.00  0.00           C
ATOM   4198 HD11 LEU A 914      10.800  51.930  58.230  1.00  0.00           H
ATOM   4199 HD12 LEU A 914      10.240  50.640  57.210  1.00  0.00           H
ATOM   4200 HD13 LEU A 914      11.110  52.020  56.430  1.00  0.00           H
ATOM   4201  CD2 LEU A 914      12.820  49.670  56.570  1.00  0.00           C
ATOM   4202 HD21 LEU A 914      12.910  50.160  55.580  1.00  0.00           H
ATOM   4203 HD22 LEU A 914      12.010  48.920  56.410  1.00  0.00           H
ATOM   4204 HD23 LEU A 914      13.760  49.120  56.820  1.00  0.00           H
ATOM   4205  C   LEU A 914      15.920  52.560  57.800  1.00  0.00           C
ATOM   4206  O   LEU A 914      16.340  52.820  56.650  1.00  0.00           O
ATOM   4207  N   ILE A 915      16.330  53.320  58.830  1.00  0.00           N
ATOM   4208  HN  ILE A 915      15.880  53.250  59.720  1.00  0.00           H
ATOM   4209  CA  ILE A 915      17.250  54.440  58.530  1.00  0.00           C
ATOM   4210  HA  ILE A 915      17.050  54.860  57.540  1.00  0.00           H
ATOM   4211  CB  ILE A 915      16.940  55.670  59.460  1.00  0.00           C
ATOM   4212  HB  ILE A 915      17.710  56.420  59.190  1.00  0.00           H
ATOM   4213  CG2 ILE A 915      15.570  56.280  59.240  1.00  0.00           C
ATOM   4214 HG21 ILE A 915      15.450  57.210  59.840  1.00  0.00           H
ATOM   4215 HG22 ILE A 915      14.750  55.560  59.450  1.00  0.00           H
ATOM   4216 HG23 ILE A 915      15.560  56.710  58.220  1.00  0.00           H
ATOM   4217  CG1 ILE A 915      17.050  55.190  61.020  1.00  0.00           C
ATOM   4218 HG11 ILE A 915      17.830  54.390  60.960  1.00  0.00           H
ATOM   4219 HG12 ILE A 915      16.090  54.750  61.360  1.00  0.00           H
ATOM   4220  CD  ILE A 915      17.380  56.280  62.060  1.00  0.00           C
ATOM   4221  HD1 ILE A 915      17.570  55.790  63.030  1.00  0.00           H
ATOM   4222  HD2 ILE A 915      16.450  56.880  62.190  1.00  0.00           H
ATOM   4223  HD3 ILE A 915      18.240  56.840  61.660  1.00  0.00           H
ATOM   4224  C   ILE A 915      18.720  53.980  58.440  1.00  0.00           C
ATOM   4225  O   ILE A 915      19.620  54.660  57.940  1.00  0.00           O
ATOM   4226  N   ALA A 916      18.930  52.810  58.870  1.00  0.00           N
ATOM   4227  HN  ALA A 916      18.230  52.330  59.400  1.00  0.00           H
ATOM   4228  CA  ALA A 916      20.180  52.070  58.780  1.00  0.00           C
ATOM   4229  HA  ALA A 916      20.970  52.580  59.330  1.00  0.00           H
ATOM   4230  CB  ALA A 916      20.090  50.750  59.540  1.00  0.00           C
ATOM   4231  HB1 ALA A 916      21.000  50.120  59.540  1.00  0.00           H
ATOM   4232  HB2 ALA A 916      19.300  50.160  59.020  1.00  0.00           H
ATOM   4233  HB3 ALA A 916      19.750  50.850  60.590  1.00  0.00           H
ATOM   4234  C   ALA A 916      20.560  51.810  57.360  1.00  0.00           C
ATOM   4235  O   ALA A 916      21.670  51.690  56.840  1.00  0.00           O
ATOM   4236  N   ALA A 917      19.520  51.880  56.440  1.00  0.00           N
ATOM   4237  HN  ALA A 917      18.550  51.890  56.680  1.00  0.00           H
ATOM   4238  CA  ALA A 917      19.870  51.950  55.040  1.00  0.00           C
ATOM   4239  HA  ALA A 917      20.330  51.020  54.730  1.00  0.00           H
ATOM   4240  CB  ALA A 917      18.540  52.160  54.290  1.00  0.00           C
ATOM   4241  HB1 ALA A 917      17.980  53.100  54.530  1.00  0.00           H
ATOM   4242  HB2 ALA A 917      17.830  51.340  54.490  1.00  0.00           H
ATOM   4243  HB3 ALA A 917      18.680  52.000  53.200  1.00  0.00           H
ATOM   4244  C   ALA A 917      20.800  53.080  54.580  1.00  0.00           C
ATOM   4245  O   ALA A 917      21.730  52.870  53.800  1.00  0.00           O
ATOM   4246  N   ILE A 918      20.510  54.310  55.110  1.00  0.00           N
ATOM   4247  HN  ILE A 918      19.750  54.590  55.690  1.00  0.00           H
ATOM   4248  CA  ILE A 918      21.250  55.490  54.690  1.00  0.00           C
ATOM   4249  HA  ILE A 918      21.140  55.540  53.610  1.00  0.00           H
ATOM   4250  CB  ILE A 918      20.530  56.770  55.320  1.00  0.00           C
ATOM   4251  HB  ILE A 918      20.410  56.600  56.400  1.00  0.00           H
ATOM   4252  CG2 ILE A 918      21.300  58.060  55.000  1.00  0.00           C
ATOM   4253 HG21 ILE A 918      21.470  58.100  53.900  1.00  0.00           H
ATOM   4254 HG22 ILE A 918      22.270  58.150  55.530  1.00  0.00           H
ATOM   4255 HG23 ILE A 918      20.750  58.990  55.250  1.00  0.00           H
ATOM   4256  CG1 ILE A 918      19.030  56.780  54.860  1.00  0.00           C
ATOM   4257 HG11 ILE A 918      18.450  57.620  55.300  1.00  0.00           H
ATOM   4258 HG12 ILE A 918      18.390  55.930  55.180  1.00  0.00           H
ATOM   4259  CD  ILE A 918      18.760  56.850  53.370  1.00  0.00           C
ATOM   4260  HD1 ILE A 918      17.680  56.950  53.140  1.00  0.00           H
ATOM   4261  HD2 ILE A 918      19.130  55.970  52.800  1.00  0.00           H
ATOM   4262  HD3 ILE A 918      19.290  57.740  52.970  1.00  0.00           H
ATOM   4263  C   ILE A 918      22.810  55.530  54.880  1.00  0.00           C
ATOM   4264  O   ILE A 918      23.570  55.860  53.970  1.00  0.00           O
ATOM   4265  N   PRO A 919      23.460  55.180  56.090  1.00  0.00           N
ATOM   4266  CD  PRO A 919      22.760  55.010  57.440  1.00  0.00           C
ATOM   4267  HD1 PRO A 919      21.960  54.260  57.260  1.00  0.00           H
ATOM   4268  HD2 PRO A 919      22.340  56.010  57.720  1.00  0.00           H
ATOM   4269  CA  PRO A 919      24.840  55.150  56.200  1.00  0.00           C
ATOM   4270  HA  PRO A 919      25.270  56.070  55.850  1.00  0.00           H
ATOM   4271  CB  PRO A 919      25.080  54.990  57.670  1.00  0.00           C
ATOM   4272  HB1 PRO A 919      25.280  55.990  58.110  1.00  0.00           H
ATOM   4273  HB2 PRO A 919      25.940  54.320  57.910  1.00  0.00           H
ATOM   4274  CG  PRO A 919      23.820  54.440  58.280  1.00  0.00           C
ATOM   4275  HG1 PRO A 919      23.770  53.370  57.990  1.00  0.00           H
ATOM   4276  HG2 PRO A 919      23.720  54.530  59.370  1.00  0.00           H
ATOM   4277  C   PRO A 919      25.340  53.930  55.420  1.00  0.00           C
ATOM   4278  O   PRO A 919      26.420  54.040  54.870  1.00  0.00           O
ATOM   4279  N   ALA A 920      24.530  52.860  55.290  1.00  0.00           N
ATOM   4280  HN  ALA A 920      23.700  52.820  55.840  1.00  0.00           H
ATOM   4281  CA  ALA A 920      24.830  51.830  54.300  1.00  0.00           C
ATOM   4282  HA  ALA A 920      25.850  51.540  54.530  1.00  0.00           H
ATOM   4283  CB  ALA A 920      23.870  50.710  54.590  1.00  0.00           C
ATOM   4284  HB1 ALA A 920      22.830  50.880  54.270  1.00  0.00           H
ATOM   4285  HB2 ALA A 920      23.800  50.550  55.690  1.00  0.00           H
ATOM   4286  HB3 ALA A 920      24.270  49.790  54.100  1.00  0.00           H
ATOM   4287  C   ALA A 920      24.970  52.230  52.860  1.00  0.00           C
ATOM   4288  O   ALA A 920      25.760  51.690  52.080  1.00  0.00           O
ATOM   4289  N   LEU A 921      24.140  53.200  52.430  1.00  0.00           N
ATOM   4290  HN  LEU A 921      23.360  53.590  52.910  1.00  0.00           H
ATOM   4291  CA  LEU A 921      24.370  53.890  51.110  1.00  0.00           C
ATOM   4292  HA  LEU A 921      24.350  53.110  50.370  1.00  0.00           H
ATOM   4293  CB  LEU A 921      23.200  54.790  50.710  1.00  0.00           C
ATOM   4294  HB1 LEU A 921      23.020  55.650  51.380  1.00  0.00           H
ATOM   4295  HB2 LEU A 921      22.280  54.160  50.590  1.00  0.00           H
ATOM   4296  CG  LEU A 921      23.300  55.490  49.340  1.00  0.00           C
ATOM   4297  HG  LEU A 921      24.200  56.140  49.270  1.00  0.00           H
ATOM   4298  CD1 LEU A 921      23.330  54.460  48.210  1.00  0.00           C
ATOM   4299 HD11 LEU A 921      24.160  53.730  48.360  1.00  0.00           H
ATOM   4300 HD12 LEU A 921      23.440  54.990  47.250  1.00  0.00           H
ATOM   4301 HD13 LEU A 921      22.420  53.810  48.230  1.00  0.00           H
ATOM   4302  CD2 LEU A 921      22.100  56.380  49.140  1.00  0.00           C
ATOM   4303 HD21 LEU A 921      22.110  56.860  48.140  1.00  0.00           H
ATOM   4304 HD22 LEU A 921      21.860  57.090  49.970  1.00  0.00           H
ATOM   4305 HD23 LEU A 921      21.210  55.710  49.070  1.00  0.00           H
ATOM   4306  C   LEU A 921      25.770  54.610  50.930  1.00  0.00           C
ATOM   4307  O   LEU A 921      26.500  54.400  49.920  1.00  0.00           O
ATOM   4308  N   LEU A 922      26.190  55.350  52.010  1.00  0.00           N
ATOM   4309  HN  LEU A 922      25.520  55.440  52.750  1.00  0.00           H
ATOM   4310  CA  LEU A 922      27.590  55.840  52.150  1.00  0.00           C
ATOM   4311  HA  LEU A 922      27.760  56.350  51.220  1.00  0.00           H
ATOM   4312  CB  LEU A 922      27.680  56.800  53.400  1.00  0.00           C
ATOM   4313  HB1 LEU A 922      27.330  56.270  54.320  1.00  0.00           H
ATOM   4314  HB2 LEU A 922      27.040  57.710  53.340  1.00  0.00           H
ATOM   4315  CG  LEU A 922      29.100  57.320  53.600  1.00  0.00           C
ATOM   4316  HG  LEU A 922      29.750  56.540  54.030  1.00  0.00           H
ATOM   4317  CD1 LEU A 922      29.760  57.930  52.360  1.00  0.00           C
ATOM   4318 HD11 LEU A 922      29.960  57.180  51.550  1.00  0.00           H
ATOM   4319 HD12 LEU A 922      30.740  58.380  52.640  1.00  0.00           H
ATOM   4320 HD13 LEU A 922      29.300  58.810  51.860  1.00  0.00           H
ATOM   4321  CD2 LEU A 922      29.130  58.320  54.760  1.00  0.00           C
ATOM   4322 HD21 LEU A 922      28.570  59.220  54.410  1.00  0.00           H
ATOM   4323 HD22 LEU A 922      30.180  58.620  54.940  1.00  0.00           H
ATOM   4324 HD23 LEU A 922      28.780  57.950  55.750  1.00  0.00           H
ATOM   4325  C   LEU A 922      28.670  54.750  52.270  1.00  0.00           C
ATOM   4326  O   LEU A 922      29.680  54.730  51.530  1.00  0.00           O
ATOM   4327  N   CYS A 923      28.450  53.680  53.060  1.00  0.00           N
ATOM   4328  HN  CYS A 923      27.780  53.650  53.790  1.00  0.00           H
ATOM   4329  CA  CYS A 923      29.390  52.570  53.160  1.00  0.00           C
ATOM   4330  HA  CYS A 923      30.220  53.020  53.660  1.00  0.00           H
ATOM   4331  CB  CYS A 923      28.800  51.450  54.120  1.00  0.00           C
ATOM   4332  HB1 CYS A 923      28.120  50.730  53.620  1.00  0.00           H
ATOM   4333  HB2 CYS A 923      28.190  52.070  54.820  1.00  0.00           H
ATOM   4334  SG  CYS A 923      30.180  50.400  54.740  1.00  0.00           S
ATOM   4335  HG1 CYS A 923      29.420  49.430  55.200  1.00  0.00           H
ATOM   4336  C   CYS A 923      29.620  51.840  51.820  1.00  0.00           C
ATOM   4337  O   CYS A 923      30.730  51.660  51.390  1.00  0.00           O
ATOM   4338  N   THR A 924      28.500  51.650  51.050  1.00  0.00           N
ATOM   4339  HN  THR A 924      27.580  51.910  51.350  1.00  0.00           H
ATOM   4340  CA  THR A 924      28.670  51.110  49.680  1.00  0.00           C
ATOM   4341  HA  THR A 924      29.020  50.110  49.870  1.00  0.00           H
ATOM   4342  CB  THR A 924      27.350  50.950  49.040  1.00  0.00           C
ATOM   4343  HB  THR A 924      26.850  51.930  48.860  1.00  0.00           H
ATOM   4344  OG1 THR A 924      26.610  50.040  49.870  1.00  0.00           O
ATOM   4345  HG1 THR A 924      26.250  50.510  50.630  1.00  0.00           H
ATOM   4346  CG2 THR A 924      27.460  50.250  47.670  1.00  0.00           C
ATOM   4347 HG21 THR A 924      28.080  49.330  47.740  1.00  0.00           H
ATOM   4348 HG22 THR A 924      28.000  50.880  46.940  1.00  0.00           H
ATOM   4349 HG23 THR A 924      26.450  50.020  47.240  1.00  0.00           H
ATOM   4350  C   THR A 924      29.680  51.940  48.770  1.00  0.00           C
ATOM   4351  O   THR A 924      30.390  51.390  47.900  1.00  0.00           O
ATOM   4352  N   ILE A 925      29.620  53.330  48.870  1.00  0.00           N
ATOM   4353  HN  ILE A 925      29.010  53.790  49.510  1.00  0.00           H
ATOM   4354  CA  ILE A 925      30.570  54.130  48.160  1.00  0.00           C
ATOM   4355  HA  ILE A 925      30.520  53.780  47.140  1.00  0.00           H
ATOM   4356  CB  ILE A 925      30.100  55.630  48.190  1.00  0.00           C
ATOM   4357  HB  ILE A 925      30.430  55.990  49.190  1.00  0.00           H
ATOM   4358  CG2 ILE A 925      30.960  56.450  47.200  1.00  0.00           C
ATOM   4359 HG21 ILE A 925      30.830  56.040  46.180  1.00  0.00           H
ATOM   4360 HG22 ILE A 925      32.050  56.490  47.440  1.00  0.00           H
ATOM   4361 HG23 ILE A 925      30.640  57.510  47.170  1.00  0.00           H
ATOM   4362  CG1 ILE A 925      28.530  55.830  48.030  1.00  0.00           C
ATOM   4363 HG11 ILE A 925      28.350  56.910  47.830  1.00  0.00           H
ATOM   4364 HG12 ILE A 925      28.170  55.640  49.070  1.00  0.00           H
ATOM   4365  CD  ILE A 925      27.810  55.010  46.960  1.00  0.00           C
ATOM   4366  HD1 ILE A 925      26.750  55.280  46.810  1.00  0.00           H
ATOM   4367  HD2 ILE A 925      27.760  53.950  47.320  1.00  0.00           H
ATOM   4368  HD3 ILE A 925      28.400  55.070  46.020  1.00  0.00           H
ATOM   4369  C   ILE A 925      32.050  53.920  48.680  1.00  0.00           C
ATOM   4370  O   ILE A 925      32.950  53.740  47.880  1.00  0.00           O
ATOM   4371  N   LEU A 926      32.280  53.680  49.980  1.00  0.00           N
ATOM   4372  HN  LEU A 926      31.630  53.800  50.730  1.00  0.00           H
ATOM   4373  CA  LEU A 926      33.620  53.350  50.520  1.00  0.00           C
ATOM   4374  HA  LEU A 926      34.270  54.110  50.130  1.00  0.00           H
ATOM   4375  CB  LEU A 926      33.550  53.420  52.040  1.00  0.00           C
ATOM   4376  HB1 LEU A 926      34.490  52.990  52.450  1.00  0.00           H
ATOM   4377  HB2 LEU A 926      32.730  52.760  52.380  1.00  0.00           H
ATOM   4378  CG  LEU A 926      33.300  54.850  52.580  1.00  0.00           C
ATOM   4379  HG  LEU A 926      32.480  55.360  52.020  1.00  0.00           H
ATOM   4380  CD1 LEU A 926      32.920  54.850  54.060  1.00  0.00           C
ATOM   4381 HD11 LEU A 926      33.730  54.580  54.770  1.00  0.00           H
ATOM   4382 HD12 LEU A 926      32.140  54.140  54.440  1.00  0.00           H
ATOM   4383 HD13 LEU A 926      32.570  55.880  54.310  1.00  0.00           H
ATOM   4384  CD2 LEU A 926      34.640  55.560  52.340  1.00  0.00           C
ATOM   4385 HD21 LEU A 926      35.510  54.960  52.690  1.00  0.00           H
ATOM   4386 HD22 LEU A 926      34.640  56.480  52.960  1.00  0.00           H
ATOM   4387 HD23 LEU A 926      34.760  55.880  51.280  1.00  0.00           H
ATOM   4388  C   LEU A 926      34.200  52.050  49.920  1.00  0.00           C
ATOM   4389  O   LEU A 926      35.410  52.030  49.610  1.00  0.00           O
ATOM   4390  N   ILE A 927      33.340  51.020  49.700  1.00  0.00           N
ATOM   4391  HN  ILE A 927      32.450  51.040  50.140  1.00  0.00           H
ATOM   4392  CA  ILE A 927      33.880  49.750  49.200  1.00  0.00           C
ATOM   4393  HA  ILE A 927      34.830  49.620  49.700  1.00  0.00           H
ATOM   4394  CB  ILE A 927      33.040  48.470  49.560  1.00  0.00           C
ATOM   4395  HB  ILE A 927      32.230  48.340  48.810  1.00  0.00           H
ATOM   4396  CG2 ILE A 927      33.920  47.230  49.380  1.00  0.00           C
ATOM   4397 HG21 ILE A 927      34.640  47.300  50.220  1.00  0.00           H
ATOM   4398 HG22 ILE A 927      34.380  47.370  48.390  1.00  0.00           H
ATOM   4399 HG23 ILE A 927      33.330  46.280  49.310  1.00  0.00           H
ATOM   4400  CG1 ILE A 927      32.360  48.440  50.910  1.00  0.00           C
ATOM   4401 HG11 ILE A 927      31.880  47.460  51.100  1.00  0.00           H
ATOM   4402 HG12 ILE A 927      31.490  49.140  50.840  1.00  0.00           H
ATOM   4403  CD  ILE A 927      33.170  48.810  52.200  1.00  0.00           C
ATOM   4404  HD1 ILE A 927      33.690  49.790  52.190  1.00  0.00           H
ATOM   4405  HD2 ILE A 927      33.790  47.900  52.390  1.00  0.00           H
ATOM   4406  HD3 ILE A 927      32.400  48.890  53.000  1.00  0.00           H
ATOM   4407  C   ILE A 927      34.330  49.780  47.740  1.00  0.00           C
ATOM   4408  O   ILE A 927      35.310  49.260  47.370  1.00  0.00           O
ATOM   4409  N   PHE A 928      33.520  50.500  46.910  1.00  0.00           N
ATOM   4410  HN  PHE A 928      32.800  51.090  47.280  1.00  0.00           H
ATOM   4411  CA  PHE A 928      33.890  50.790  45.550  1.00  0.00           C
ATOM   4412  HA  PHE A 928      34.030  49.850  45.040  1.00  0.00           H
ATOM   4413  CB  PHE A 928      32.670  51.630  44.940  1.00  0.00           C
ATOM   4414  HB1 PHE A 928      32.340  52.390  45.690  1.00  0.00           H
ATOM   4415  HB2 PHE A 928      31.800  50.950  44.900  1.00  0.00           H
ATOM   4416  CG  PHE A 928      32.840  52.310  43.650  1.00  0.00           C
ATOM   4417  CD1 PHE A 928      32.780  51.500  42.540  1.00  0.00           C
ATOM   4418  HD1 PHE A 928      32.530  50.450  42.630  1.00  0.00           H
ATOM   4419  CE1 PHE A 928      33.300  51.930  41.290  1.00  0.00           C
ATOM   4420  HE1 PHE A 928      33.340  51.260  40.450  1.00  0.00           H
ATOM   4421  CZ  PHE A 928      33.760  53.260  41.210  1.00  0.00           C
ATOM   4422  HZ  PHE A 928      34.090  53.640  40.260  1.00  0.00           H
ATOM   4423  CD2 PHE A 928      33.290  53.670  43.580  1.00  0.00           C
ATOM   4424  HD2 PHE A 928      33.370  54.260  44.490  1.00  0.00           H
ATOM   4425  CE2 PHE A 928      33.700  54.080  42.350  1.00  0.00           C
ATOM   4426  HE2 PHE A 928      34.010  55.110  42.280  1.00  0.00           H
ATOM   4427  C   PHE A 928      35.210  51.450  45.300  1.00  0.00           C
ATOM   4428  O   PHE A 928      36.090  50.970  44.580  1.00  0.00           O
ATOM   4429  N   MET A 929      35.430  52.480  46.080  1.00  0.00           N
ATOM   4430  HN  MET A 929      34.660  52.730  46.670  1.00  0.00           H
ATOM   4431  CA  MET A 929      36.560  53.390  45.980  1.00  0.00           C
ATOM   4432  HA  MET A 929      36.590  53.580  44.920  1.00  0.00           H
ATOM   4433  CB  MET A 929      36.360  54.660  46.910  1.00  0.00           C
ATOM   4434  HB1 MET A 929      37.370  55.120  46.920  1.00  0.00           H
ATOM   4435  HB2 MET A 929      36.130  54.280  47.920  1.00  0.00           H
ATOM   4436  CG  MET A 929      35.370  55.740  46.380  1.00  0.00           C
ATOM   4437  HG1 MET A 929      35.500  56.610  47.060  1.00  0.00           H
ATOM   4438  HG2 MET A 929      34.310  55.400  46.470  1.00  0.00           H
ATOM   4439  SD  MET A 929      35.690  56.290  44.680  1.00  0.00           S
ATOM   4440  CE  MET A 929      37.170  57.260  45.070  1.00  0.00           C
ATOM   4441  HE1 MET A 929      37.030  58.060  45.830  1.00  0.00           H
ATOM   4442  HE2 MET A 929      37.540  57.830  44.190  1.00  0.00           H
ATOM   4443  HE3 MET A 929      38.060  56.740  45.480  1.00  0.00           H
ATOM   4444  C   MET A 929      37.820  52.680  46.310  1.00  0.00           C
ATOM   4445  O   MET A 929      38.860  52.870  45.710  1.00  0.00           O
ATOM   4446  N   ASP A 930      37.820  51.840  47.370  1.00  0.00           N
ATOM   4447  HN  ASP A 930      37.020  51.870  47.970  1.00  0.00           H
ATOM   4448  CA  ASP A 930      39.040  51.170  47.840  1.00  0.00           C
ATOM   4449  HA  ASP A 930      39.900  51.790  47.660  1.00  0.00           H
ATOM   4450  CB  ASP A 930      39.010  50.990  49.370  1.00  0.00           C
ATOM   4451  HB1 ASP A 930      39.740  50.230  49.700  1.00  0.00           H
ATOM   4452  HB2 ASP A 930      37.990  50.790  49.760  1.00  0.00           H
ATOM   4453  CG  ASP A 930      39.610  52.190  50.150  1.00  0.00           C
ATOM   4454  OD1 ASP A 930      40.080  53.150  49.440  1.00  0.00           O
ATOM   4455  OD2 ASP A 930      39.560  52.190  51.400  1.00  0.00           O
ATOM   4456  C   ASP A 930      39.370  49.850  47.000  1.00  0.00           C
ATOM   4457  O   ASP A 930      40.520  49.530  46.820  1.00  0.00           O
ATOM   4458  N   GLN A 931      38.340  49.260  46.390  1.00  0.00           N
ATOM   4459  HN  GLN A 931      37.450  49.660  46.580  1.00  0.00           H
ATOM   4460  CA  GLN A 931      38.410  48.040  45.630  1.00  0.00           C
ATOM   4461  HA  GLN A 931      39.140  47.410  46.130  1.00  0.00           H
ATOM   4462  CB  GLN A 931      36.960  47.390  45.540  1.00  0.00           C
ATOM   4463  HB1 GLN A 931      36.250  48.160  45.190  1.00  0.00           H
ATOM   4464  HB2 GLN A 931      36.680  47.310  46.610  1.00  0.00           H
ATOM   4465  CG  GLN A 931      36.870  45.990  44.890  1.00  0.00           C
ATOM   4466  HG1 GLN A 931      37.070  46.270  43.830  1.00  0.00           H
ATOM   4467  HG2 GLN A 931      35.890  45.500  45.080  1.00  0.00           H
ATOM   4468  CD  GLN A 931      38.110  45.070  45.230  1.00  0.00           C
ATOM   4469  OE1 GLN A 931      38.610  45.000  46.390  1.00  0.00           O
ATOM   4470  NE2 GLN A 931      38.700  44.530  44.120  1.00  0.00           N
ATOM   4471 HE21 GLN A 931      39.520  43.970  44.180  1.00  0.00           H
ATOM   4472 HE22 GLN A 931      38.240  44.630  43.230  1.00  0.00           H
ATOM   4473  C   GLN A 931      38.910  48.250  44.240  1.00  0.00           C
ATOM   4474  O   GLN A 931      39.950  47.740  43.800  1.00  0.00           O
ATOM   4475  N   GLN A 932      38.110  49.000  43.430  1.00  0.00           N
ATOM   4476  HN  GLN A 932      37.370  49.440  43.930  1.00  0.00           H
ATOM   4477  CA  GLN A 932      38.160  49.170  42.040  1.00  0.00           C
ATOM   4478  HA  GLN A 932      38.320  48.180  41.610  1.00  0.00           H
ATOM   4479  CB  GLN A 932      36.840  49.710  41.480  1.00  0.00           C
ATOM   4480  HB1 GLN A 932      36.980  49.720  40.380  1.00  0.00           H
ATOM   4481  HB2 GLN A 932      36.720  50.760  41.820  1.00  0.00           H
ATOM   4482  CG  GLN A 932      35.630  48.790  41.860  1.00  0.00           C
ATOM   4483  HG1 GLN A 932      34.700  49.270  41.480  1.00  0.00           H
ATOM   4484  HG2 GLN A 932      35.510  48.580  42.940  1.00  0.00           H
ATOM   4485  CD  GLN A 932      35.750  47.370  41.190  1.00  0.00           C
ATOM   4486  OE1 GLN A 932      36.670  46.570  41.440  1.00  0.00           O
ATOM   4487  NE2 GLN A 932      34.770  47.020  40.280  1.00  0.00           N
ATOM   4488 HE21 GLN A 932      34.850  46.100  39.910  1.00  0.00           H
ATOM   4489 HE22 GLN A 932      34.090  47.740  40.100  1.00  0.00           H
ATOM   4490  C   GLN A 932      39.360  50.100  41.670  1.00  0.00           C
ATOM   4491  O   GLN A 932      39.840  50.080  40.520  1.00  0.00           O
ATOM   4492  N   ILE A 933      39.930  50.920  42.590  1.00  0.00           N
ATOM   4493  HN  ILE A 933      39.630  50.890  43.550  1.00  0.00           H
ATOM   4494  CA  ILE A 933      41.130  51.700  42.230  1.00  0.00           C
ATOM   4495  HA  ILE A 933      41.090  52.110  41.230  1.00  0.00           H
ATOM   4496  CB  ILE A 933      41.330  52.990  43.100  1.00  0.00           C
ATOM   4497  HB  ILE A 933      41.290  52.640  44.160  1.00  0.00           H
ATOM   4498  CG2 ILE A 933      42.640  53.700  42.720  1.00  0.00           C
ATOM   4499 HG21 ILE A 933      42.670  53.750  41.610  1.00  0.00           H
ATOM   4500 HG22 ILE A 933      43.600  53.180  42.910  1.00  0.00           H
ATOM   4501 HG23 ILE A 933      42.730  54.680  43.220  1.00  0.00           H
ATOM   4502  CG1 ILE A 933      40.190  53.950  42.900  1.00  0.00           C
ATOM   4503 HG11 ILE A 933      39.250  53.440  43.200  1.00  0.00           H
ATOM   4504 HG12 ILE A 933      40.090  54.060  41.810  1.00  0.00           H
ATOM   4505  CD  ILE A 933      40.240  55.150  43.790  1.00  0.00           C
ATOM   4506  HD1 ILE A 933      40.850  54.960  44.700  1.00  0.00           H
ATOM   4507  HD2 ILE A 933      39.200  55.410  44.080  1.00  0.00           H
ATOM   4508  HD3 ILE A 933      40.730  56.040  43.360  1.00  0.00           H
ATOM   4509  C   ILE A 933      42.320  50.820  42.220  1.00  0.00           C
ATOM   4510  O   ILE A 933      43.160  50.870  41.300  1.00  0.00           O
ATOM   4511  N   THR A 934      42.430  49.870  43.200  1.00  0.00           N
ATOM   4512  HN  THR A 934      41.920  49.970  44.060  1.00  0.00           H
ATOM   4513  CA  THR A 934      43.380  48.810  43.210  1.00  0.00           C
ATOM   4514  HA  THR A 934      44.340  49.290  43.130  1.00  0.00           H
ATOM   4515  CB  THR A 934      43.370  47.980  44.490  1.00  0.00           C
ATOM   4516  HB  THR A 934      42.340  47.560  44.550  1.00  0.00           H
ATOM   4517  OG1 THR A 934      43.760  48.790  45.640  1.00  0.00           O
ATOM   4518  HG1 THR A 934      43.300  48.350  46.350  1.00  0.00           H
ATOM   4519  CG2 THR A 934      44.390  46.760  44.460  1.00  0.00           C
ATOM   4520 HG21 THR A 934      44.290  46.250  45.440  1.00  0.00           H
ATOM   4521 HG22 THR A 934      45.360  47.300  44.320  1.00  0.00           H
ATOM   4522 HG23 THR A 934      44.270  45.930  43.730  1.00  0.00           H
ATOM   4523  C   THR A 934      43.200  47.960  42.010  1.00  0.00           C
ATOM   4524  O   THR A 934      44.110  47.760  41.210  1.00  0.00           O
ATOM   4525  N   ALA A 935      41.990  47.550  41.680  1.00  0.00           N
ATOM   4526  HN  ALA A 935      41.190  47.750  42.240  1.00  0.00           H
ATOM   4527  CA  ALA A 935      41.740  46.770  40.470  1.00  0.00           C
ATOM   4528  HA  ALA A 935      42.530  46.020  40.480  1.00  0.00           H
ATOM   4529  CB  ALA A 935      40.280  46.230  40.370  1.00  0.00           C
ATOM   4530  HB1 ALA A 935      39.510  47.030  40.270  1.00  0.00           H
ATOM   4531  HB2 ALA A 935      39.980  45.640  41.280  1.00  0.00           H
ATOM   4532  HB3 ALA A 935      40.210  45.580  39.480  1.00  0.00           H
ATOM   4533  C   ALA A 935      42.100  47.510  39.130  1.00  0.00           C
ATOM   4534  O   ALA A 935      42.770  46.890  38.330  1.00  0.00           O
ATOM   4535  N   VAL A 936      41.820  48.870  38.970  1.00  0.00           N
ATOM   4536  HN  VAL A 936      41.290  49.360  39.660  1.00  0.00           H
ATOM   4537  CA  VAL A 936      42.400  49.740  37.940  1.00  0.00           C
ATOM   4538  HA  VAL A 936      42.140  49.190  37.040  1.00  0.00           H
ATOM   4539  CB  VAL A 936      41.680  51.020  38.000  1.00  0.00           C
ATOM   4540  HB  VAL A 936      41.730  51.350  39.070  1.00  0.00           H
ATOM   4541  CG1 VAL A 936      42.240  52.220  37.190  1.00  0.00           C
ATOM   4542 HG11 VAL A 936      43.260  52.490  37.530  1.00  0.00           H
ATOM   4543 HG12 VAL A 936      41.660  53.170  37.270  1.00  0.00           H
ATOM   4544 HG13 VAL A 936      42.320  51.920  36.110  1.00  0.00           H
ATOM   4545  CG2 VAL A 936      40.200  50.820  37.540  1.00  0.00           C
ATOM   4546 HG21 VAL A 936      39.780  51.840  37.690  1.00  0.00           H
ATOM   4547 HG22 VAL A 936      39.710  50.020  38.140  1.00  0.00           H
ATOM   4548 HG23 VAL A 936      40.270  50.470  36.480  1.00  0.00           H
ATOM   4549  C   VAL A 936      43.930  49.840  37.900  1.00  0.00           C
ATOM   4550  O   VAL A 936      44.510  49.700  36.830  1.00  0.00           O
ATOM   4551  N   ILE A 937      44.630  50.070  38.990  1.00  0.00           N
ATOM   4552  HN  ILE A 937      44.170  50.270  39.840  1.00  0.00           H
ATOM   4553  CA  ILE A 937      46.040  50.220  39.000  1.00  0.00           C
ATOM   4554  HA  ILE A 937      46.270  50.910  38.190  1.00  0.00           H
ATOM   4555  CB  ILE A 937      46.390  50.790  40.310  1.00  0.00           C
ATOM   4556  HB  ILE A 937      45.960  50.100  41.070  1.00  0.00           H
ATOM   4557  CG2 ILE A 937      47.930  50.790  40.510  1.00  0.00           C
ATOM   4558 HG21 ILE A 937      48.200  51.510  41.320  1.00  0.00           H
ATOM   4559 HG22 ILE A 937      48.460  51.140  39.610  1.00  0.00           H
ATOM   4560 HG23 ILE A 937      48.180  49.790  40.940  1.00  0.00           H
ATOM   4561  CG1 ILE A 937      45.820  52.230  40.520  1.00  0.00           C
ATOM   4562 HG11 ILE A 937      44.740  52.270  40.250  1.00  0.00           H
ATOM   4563 HG12 ILE A 937      46.340  52.860  39.780  1.00  0.00           H
ATOM   4564  CD  ILE A 937      45.890  52.910  41.930  1.00  0.00           C
ATOM   4565  HD1 ILE A 937      45.290  53.830  42.040  1.00  0.00           H
ATOM   4566  HD2 ILE A 937      46.940  53.240  42.100  1.00  0.00           H
ATOM   4567  HD3 ILE A 937      45.610  52.190  42.730  1.00  0.00           H
ATOM   4568  C   ILE A 937      46.730  48.860  38.800  1.00  0.00           C
ATOM   4569  O   ILE A 937      47.820  48.870  38.170  1.00  0.00           O
ATOM   4570  N   ILE A 938      46.040  47.770  39.020  1.00  0.00           N
ATOM   4571  HN  ILE A 938      45.140  47.690  39.410  1.00  0.00           H
ATOM   4572  CA  ILE A 938      46.650  46.530  38.500  1.00  0.00           C
ATOM   4573  HA  ILE A 938      47.730  46.530  38.510  1.00  0.00           H
ATOM   4574  CB  ILE A 938      46.200  45.370  39.480  1.00  0.00           C
ATOM   4575  HB  ILE A 938      45.290  45.740  40.000  1.00  0.00           H
ATOM   4576  CG2 ILE A 938      45.800  44.040  38.950  1.00  0.00           C
ATOM   4577 HG21 ILE A 938      45.260  44.190  37.990  1.00  0.00           H
ATOM   4578 HG22 ILE A 938      45.090  43.510  39.620  1.00  0.00           H
ATOM   4579 HG23 ILE A 938      46.700  43.400  38.810  1.00  0.00           H
ATOM   4580  CG1 ILE A 938      47.200  45.180  40.590  1.00  0.00           C
ATOM   4581 HG11 ILE A 938      48.220  45.070  40.170  1.00  0.00           H
ATOM   4582 HG12 ILE A 938      46.970  44.320  41.260  1.00  0.00           H
ATOM   4583  CD  ILE A 938      47.340  46.340  41.630  1.00  0.00           C
ATOM   4584  HD1 ILE A 938      46.350  46.590  42.060  1.00  0.00           H
ATOM   4585  HD2 ILE A 938      47.600  47.290  41.120  1.00  0.00           H
ATOM   4586  HD3 ILE A 938      48.160  46.070  42.340  1.00  0.00           H
ATOM   4587  C   ILE A 938      46.420  46.170  37.060  1.00  0.00           C
ATOM   4588  O   ILE A 938      47.010  45.220  36.530  1.00  0.00           O
ATOM   4589  N   ASN A 939      45.600  46.950  36.450  1.00  0.00           N
ATOM   4590  HN  ASN A 939      45.200  47.770  36.830  1.00  0.00           H
ATOM   4591  CA  ASN A 939      45.340  46.800  34.980  1.00  0.00           C
ATOM   4592  HA  ASN A 939      45.520  45.770  34.730  1.00  0.00           H
ATOM   4593  CB  ASN A 939      43.760  46.910  34.870  1.00  0.00           C
ATOM   4594  HB1 ASN A 939      43.440  47.960  34.940  1.00  0.00           H
ATOM   4595  HB2 ASN A 939      43.290  46.320  35.690  1.00  0.00           H
ATOM   4596  CG  ASN A 939      43.280  46.490  33.470  1.00  0.00           C
ATOM   4597  OD1 ASN A 939      44.030  46.040  32.620  1.00  0.00           O
ATOM   4598  ND2 ASN A 939      41.980  46.370  33.320  1.00  0.00           N
ATOM   4599 HD21 ASN A 939      41.350  46.930  33.890  1.00  0.00           H
ATOM   4600 HD22 ASN A 939      41.630  46.050  32.450  1.00  0.00           H
ATOM   4601  C   ASN A 939      46.130  47.790  34.080  1.00  0.00           C
ATOM   4602  O   ASN A 939      46.060  47.690  32.850  1.00  0.00           O
ATOM   4603  N   ARG A 940      47.030  48.640  34.720  1.00  0.00           N
ATOM   4604  HN  ARG A 940      46.910  48.580  35.710  1.00  0.00           H
ATOM   4605  CA  ARG A 940      48.100  49.360  33.990  1.00  0.00           C
ATOM   4606  HA  ARG A 940      47.600  50.180  33.510  1.00  0.00           H
ATOM   4607  CB  ARG A 940      49.130  50.000  34.980  1.00  0.00           C
ATOM   4608  HB1 ARG A 940      49.930  50.520  34.420  1.00  0.00           H
ATOM   4609  HB2 ARG A 940      49.700  49.200  35.490  1.00  0.00           H
ATOM   4610  CG  ARG A 940      48.510  50.960  36.000  1.00  0.00           C
ATOM   4611  HG1 ARG A 940      47.710  50.490  36.610  1.00  0.00           H
ATOM   4612  HG2 ARG A 940      48.110  51.840  35.450  1.00  0.00           H
ATOM   4613  CD  ARG A 940      49.560  51.550  36.910  1.00  0.00           C
ATOM   4614  HD1 ARG A 940      49.080  52.270  37.600  1.00  0.00           H
ATOM   4615  HD2 ARG A 940      50.390  52.030  36.360  1.00  0.00           H
ATOM   4616  NE  ARG A 940      50.150  50.390  37.560  1.00  0.00           N
ATOM   4617  HE  ARG A 940      49.640  49.530  37.600  1.00  0.00           H
ATOM   4618  CZ  ARG A 940      50.990  50.390  38.580  1.00  0.00           C
ATOM   4619  NH1 ARG A 940      51.630  51.510  38.920  1.00  0.00           N
ATOM   4620 HH11 ARG A 940      51.440  52.300  38.350  1.00  0.00           H
ATOM   4621 HH12 ARG A 940      52.260  51.560  39.700  1.00  0.00           H
ATOM   4622  NH2 ARG A 940      51.160  49.330  39.310  1.00  0.00           N
ATOM   4623 HH21 ARG A 940      50.870  48.520  38.820  1.00  0.00           H
ATOM   4624 HH22 ARG A 940      51.950  49.360  39.930  1.00  0.00           H
ATOM   4625  C   ARG A 940      48.840  48.570  32.880  1.00  0.00           C
ATOM   4626  O   ARG A 940      49.160  47.360  32.940  1.00  0.00           O
ATOM   4627  N   LYS A 941      49.280  49.290  31.830  1.00  0.00           N
ATOM   4628  HN  LYS A 941      49.350  50.270  31.790  1.00  0.00           H
ATOM   4629  CA  LYS A 941      49.770  48.690  30.630  1.00  0.00           C
ATOM   4630  HA  LYS A 941      49.000  48.010  30.320  1.00  0.00           H
ATOM   4631  CB  LYS A 941      49.940  49.840  29.580  1.00  0.00           C
ATOM   4632  HB1 LYS A 941      50.300  49.480  28.600  1.00  0.00           H
ATOM   4633  HB2 LYS A 941      50.780  50.520  29.880  1.00  0.00           H
ATOM   4634  CG  LYS A 941      48.550  50.550  29.400  1.00  0.00           C
ATOM   4635  HG1 LYS A 941      48.310  51.070  30.370  1.00  0.00           H
ATOM   4636  HG2 LYS A 941      47.630  49.960  29.220  1.00  0.00           H
ATOM   4637  CD  LYS A 941      48.580  51.680  28.310  1.00  0.00           C
ATOM   4638  HD1 LYS A 941      47.500  51.910  28.160  1.00  0.00           H
ATOM   4639  HD2 LYS A 941      48.810  51.160  27.360  1.00  0.00           H
ATOM   4640  CE  LYS A 941      49.570  52.810  28.610  1.00  0.00           C
ATOM   4641  HE1 LYS A 941      50.570  52.300  28.610  1.00  0.00           H
ATOM   4642  HE2 LYS A 941      49.400  53.220  29.640  1.00  0.00           H
ATOM   4643  NZ  LYS A 941      49.580  53.770  27.540  1.00  0.00           N
ATOM   4644  HZ1 LYS A 941      49.910  54.730  27.770  1.00  0.00           H
ATOM   4645  HZ2 LYS A 941      48.660  53.910  27.090  1.00  0.00           H
ATOM   4646  HZ3 LYS A 941      50.190  53.360  26.810  1.00  0.00           H
ATOM   4647  C   LYS A 941      50.960  47.840  30.680  1.00  0.00           C
ATOM   4648  O   LYS A 941      51.130  46.960  29.810  1.00  0.00           O
ATOM   4649  N   GLU A 942      51.830  47.900  31.710  1.00  0.00           N
ATOM   4650  HN  GLU A 942      51.660  48.550  32.460  1.00  0.00           H
ATOM   4651  CA  GLU A 942      53.050  47.100  31.760  1.00  0.00           C
ATOM   4652  HA  GLU A 942      53.360  46.790  30.770  1.00  0.00           H
ATOM   4653  CB  GLU A 942      54.250  47.850  32.360  1.00  0.00           C
ATOM   4654  HB1 GLU A 942      55.160  47.310  32.700  1.00  0.00           H
ATOM   4655  HB2 GLU A 942      53.950  48.250  33.350  1.00  0.00           H
ATOM   4656  CG  GLU A 942      54.850  48.940  31.420  1.00  0.00           C
ATOM   4657  HG1 GLU A 942      54.020  49.450  30.880  1.00  0.00           H
ATOM   4658  HG2 GLU A 942      55.290  48.270  30.650  1.00  0.00           H
ATOM   4659  CD  GLU A 942      55.980  49.770  31.930  1.00  0.00           C
ATOM   4660  OE1 GLU A 942      55.900  50.970  31.690  1.00  0.00           O
ATOM   4661  OE2 GLU A 942      56.890  49.250  32.600  1.00  0.00           O
ATOM   4662  C   GLU A 942      52.910  45.770  32.480  1.00  0.00           C
ATOM   4663  O   GLU A 942      53.860  45.040  32.640  1.00  0.00           O
ATOM   4664  N   HSD A 943      51.720  45.510  33.050  1.00  0.00           N
ATOM   4665  HN  HSD A 943      50.940  46.120  32.900  1.00  0.00           H
ATOM   4666  CA  HSD A 943      51.380  44.280  33.730  1.00  0.00           C
ATOM   4667  HA  HSD A 943      52.200  43.880  34.320  1.00  0.00           H
ATOM   4668  CB  HSD A 943      50.300  44.500  34.800  1.00  0.00           C
ATOM   4669  HB1 HSD A 943      50.110  43.560  35.360  1.00  0.00           H
ATOM   4670  HB2 HSD A 943      49.390  44.880  34.280  1.00  0.00           H
ATOM   4671  ND1 HSD A 943      51.550  45.400  36.720  1.00  0.00           N
ATOM   4672  HD1 HSD A 943      52.230  44.650  36.700  1.00  0.00           H
ATOM   4673  CG  HSD A 943      50.560  45.500  35.830  1.00  0.00           C
ATOM   4674  CE1 HSD A 943      51.460  46.350  37.640  1.00  0.00           C
ATOM   4675  HE1 HSD A 943      52.270  46.510  38.340  1.00  0.00           H
ATOM   4676  NE2 HSD A 943      50.390  47.090  37.430  1.00  0.00           N
ATOM   4677  CD2 HSD A 943      49.820  46.510  36.260  1.00  0.00           C
ATOM   4678  HD2 HSD A 943      48.850  46.880  35.980  1.00  0.00           H
ATOM   4679  C   HSD A 943      50.960  43.190  32.790  1.00  0.00           C
ATOM   4680  O   HSD A 943      51.330  42.030  32.980  1.00  0.00           O
ATOM   4681  N   LYS A 944      50.190  43.440  31.690  1.00  0.00           N
ATOM   4682  HN  LYS A 944      49.900  44.380  31.540  1.00  0.00           H
ATOM   4683  CA  LYS A 944      49.860  42.490  30.690  1.00  0.00           C
ATOM   4684  HA  LYS A 944      49.440  43.220  30.010  1.00  0.00           H
ATOM   4685  CB  LYS A 944      51.100  41.780  30.040  1.00  0.00           C
ATOM   4686  HB1 LYS A 944      50.750  41.200  29.160  1.00  0.00           H
ATOM   4687  HB2 LYS A 944      51.510  41.130  30.840  1.00  0.00           H
ATOM   4688  CG  LYS A 944      52.250  42.670  29.590  1.00  0.00           C
ATOM   4689  HG1 LYS A 944      52.980  42.040  29.040  1.00  0.00           H
ATOM   4690  HG2 LYS A 944      52.830  43.150  30.410  1.00  0.00           H
ATOM   4691  CD  LYS A 944      51.920  43.830  28.590  1.00  0.00           C
ATOM   4692  HD1 LYS A 944      50.910  44.200  28.890  1.00  0.00           H
ATOM   4693  HD2 LYS A 944      51.720  43.380  27.600  1.00  0.00           H
ATOM   4694  CE  LYS A 944      53.040  44.880  28.310  1.00  0.00           C
ATOM   4695  HE1 LYS A 944      53.980  44.400  27.970  1.00  0.00           H
ATOM   4696  HE2 LYS A 944      53.310  45.480  29.210  1.00  0.00           H
ATOM   4697  NZ  LYS A 944      52.640  45.930  27.360  1.00  0.00           N
ATOM   4698  HZ1 LYS A 944      53.310  46.730  27.310  1.00  0.00           H
ATOM   4699  HZ2 LYS A 944      51.720  46.300  27.690  1.00  0.00           H
ATOM   4700  HZ3 LYS A 944      52.580  45.610  26.370  1.00  0.00           H
ATOM   4701  C   LYS A 944      48.730  41.570  30.990  1.00  0.00           C
ATOM   4702  O   LYS A 944      48.850  40.370  30.900  1.00  0.00           O
ATOM   4703  N   LEU A 945      47.650  42.170  31.440  1.00  0.00           N
ATOM   4704  HN  LEU A 945      47.690  43.150  31.610  1.00  0.00           H
ATOM   4705  CA  LEU A 945      46.380  41.550  31.650  1.00  0.00           C
ATOM   4706  HA  LEU A 945      46.420  40.570  32.110  1.00  0.00           H
ATOM   4707  CB  LEU A 945      45.430  42.350  32.490  1.00  0.00           C
ATOM   4708  HB1 LEU A 945      44.380  42.100  32.220  1.00  0.00           H
ATOM   4709  HB2 LEU A 945      45.440  43.430  32.220  1.00  0.00           H
ATOM   4710  CG  LEU A 945      45.600  42.190  34.060  1.00  0.00           C
ATOM   4711  HG  LEU A 945      45.660  41.100  34.260  1.00  0.00           H
ATOM   4712  CD1 LEU A 945      46.930  42.830  34.610  1.00  0.00           C
ATOM   4713 HD11 LEU A 945      47.820  42.170  34.470  1.00  0.00           H
ATOM   4714 HD12 LEU A 945      47.110  42.870  35.700  1.00  0.00           H
ATOM   4715 HD13 LEU A 945      47.150  43.830  34.190  1.00  0.00           H
ATOM   4716  CD2 LEU A 945      44.370  42.840  34.860  1.00  0.00           C
ATOM   4717 HD21 LEU A 945      44.170  43.840  34.420  1.00  0.00           H
ATOM   4718 HD22 LEU A 945      44.570  42.940  35.940  1.00  0.00           H
ATOM   4719 HD23 LEU A 945      43.440  42.220  34.760  1.00  0.00           H
ATOM   4720  C   LEU A 945      45.760  41.180  30.230  1.00  0.00           C
ATOM   4721  O   LEU A 945      46.030  41.720  29.130  1.00  0.00           O
ATOM   4722  N   LYS A 946      44.880  40.200  30.180  1.00  0.00           N
ATOM   4723  HN  LYS A 946      44.490  39.740  30.970  1.00  0.00           H
ATOM   4724  CA  LYS A 946      44.170  39.830  28.940  1.00  0.00           C
ATOM   4725  HA  LYS A 946      44.320  40.600  28.190  1.00  0.00           H
ATOM   4726  CB  LYS A 946      44.600  38.550  28.250  1.00  0.00           C
ATOM   4727  HB1 LYS A 946      45.660  38.820  28.050  1.00  0.00           H
ATOM   4728  HB2 LYS A 946      44.010  38.430  27.320  1.00  0.00           H
ATOM   4729  CG  LYS A 946      44.600  37.160  28.930  1.00  0.00           C
ATOM   4730  HG1 LYS A 946      44.830  36.470  28.090  1.00  0.00           H
ATOM   4731  HG2 LYS A 946      43.540  36.920  29.140  1.00  0.00           H
ATOM   4732  CD  LYS A 946      45.530  37.030  30.180  1.00  0.00           C
ATOM   4733  HD1 LYS A 946      45.090  37.560  31.060  1.00  0.00           H
ATOM   4734  HD2 LYS A 946      46.530  37.440  29.930  1.00  0.00           H
ATOM   4735  CE  LYS A 946      45.790  35.590  30.560  1.00  0.00           C
ATOM   4736  HE1 LYS A 946      46.290  35.020  29.760  1.00  0.00           H
ATOM   4737  HE2 LYS A 946      44.860  35.020  30.810  1.00  0.00           H
ATOM   4738  NZ  LYS A 946      46.600  35.530  31.800  1.00  0.00           N
ATOM   4739  HZ1 LYS A 946      46.500  34.660  32.360  1.00  0.00           H
ATOM   4740  HZ2 LYS A 946      46.470  36.370  32.410  1.00  0.00           H
ATOM   4741  HZ3 LYS A 946      47.590  35.430  31.490  1.00  0.00           H
ATOM   4742  C   LYS A 946      42.690  39.810  29.110  1.00  0.00           C
ATOM   4743  O   LYS A 946      42.040  39.120  29.850  1.00  0.00           O
ATOM   4744  N   LYS A 947      42.020  40.610  28.220  1.00  0.00           N
ATOM   4745  HN  LYS A 947      42.570  41.210  27.650  1.00  0.00           H
ATOM   4746  CA  LYS A 947      40.560  40.790  28.190  1.00  0.00           C
ATOM   4747  HA  LYS A 947      40.390  41.520  27.420  1.00  0.00           H
ATOM   4748  CB  LYS A 947      39.680  39.560  27.730  1.00  0.00           C
ATOM   4749  HB1 LYS A 947      38.610  39.850  27.840  1.00  0.00           H
ATOM   4750  HB2 LYS A 947      39.770  38.690  28.420  1.00  0.00           H
ATOM   4751  CG  LYS A 947      39.930  39.090  26.300  1.00  0.00           C
ATOM   4752  HG1 LYS A 947      39.360  38.140  26.230  1.00  0.00           H
ATOM   4753  HG2 LYS A 947      41.010  38.820  26.250  1.00  0.00           H
ATOM   4754  CD  LYS A 947      39.740  40.070  25.170  1.00  0.00           C
ATOM   4755  HD1 LYS A 947      40.260  41.030  25.380  1.00  0.00           H
ATOM   4756  HD2 LYS A 947      38.650  40.290  25.050  1.00  0.00           H
ATOM   4757  CE  LYS A 947      40.380  39.580  23.890  1.00  0.00           C
ATOM   4758  HE1 LYS A 947      39.880  38.710  23.410  1.00  0.00           H
ATOM   4759  HE2 LYS A 947      41.460  39.390  24.010  1.00  0.00           H
ATOM   4760  NZ  LYS A 947      40.360  40.560  22.800  1.00  0.00           N
ATOM   4761  HZ1 LYS A 947      40.750  40.160  21.920  1.00  0.00           H
ATOM   4762  HZ2 LYS A 947      40.650  41.530  23.030  1.00  0.00           H
ATOM   4763  HZ3 LYS A 947      39.370  40.690  22.490  1.00  0.00           H
ATOM   4764  C   LYS A 947      40.000  41.520  29.390  1.00  0.00           C
ATOM   4765  O   LYS A 947      38.970  41.160  29.940  1.00  0.00           O
ATOM   4766  N   GLY A 948      40.720  42.560  29.860  1.00  0.00           N
ATOM   4767  HN  GLY A 948      41.520  42.860  29.350  1.00  0.00           H
ATOM   4768  CA  GLY A 948      40.410  43.230  31.170  1.00  0.00           C
ATOM   4769  HA1 GLY A 948      39.340  43.370  31.320  1.00  0.00           H
ATOM   4770  HA2 GLY A 948      41.020  44.110  31.330  1.00  0.00           H
ATOM   4771  C   GLY A 948      40.870  42.540  32.390  1.00  0.00           C
ATOM   4772  O   GLY A 948      41.410  41.460  32.350  1.00  0.00           O
ATOM   4773  N   ALA A 949      40.580  43.140  33.560  1.00  0.00           N
ATOM   4774  HN  ALA A 949      40.120  44.020  33.570  1.00  0.00           H
ATOM   4775  CA  ALA A 949      40.750  42.580  34.890  1.00  0.00           C
ATOM   4776  HA  ALA A 949      41.520  41.820  34.870  1.00  0.00           H
ATOM   4777  CB  ALA A 949      41.170  43.800  35.740  1.00  0.00           C
ATOM   4778  HB1 ALA A 949      41.990  44.240  35.120  1.00  0.00           H
ATOM   4779  HB2 ALA A 949      41.570  43.400  36.690  1.00  0.00           H
ATOM   4780  HB3 ALA A 949      40.390  44.590  35.800  1.00  0.00           H
ATOM   4781  C   ALA A 949      39.530  41.870  35.480  1.00  0.00           C
ATOM   4782  O   ALA A 949      39.490  41.380  36.610  1.00  0.00           O
ATOM   4783  N   GLY A 950      38.420  42.060  34.790  1.00  0.00           N
ATOM   4784  HN  GLY A 950      38.380  42.330  33.820  1.00  0.00           H
ATOM   4785  CA  GLY A 950      37.080  41.680  35.290  1.00  0.00           C
ATOM   4786  HA1 GLY A 950      36.960  40.620  35.450  1.00  0.00           H
ATOM   4787  HA2 GLY A 950      36.440  42.050  34.500  1.00  0.00           H
ATOM   4788  C   GLY A 950      36.560  42.350  36.460  1.00  0.00           C
ATOM   4789  O   GLY A 950      36.360  41.800  37.540  1.00  0.00           O
ATOM   4790  N   TYR A 951      36.330  43.720  36.400  1.00  0.00           N
ATOM   4791  HN  TYR A 951      36.440  44.100  35.490  1.00  0.00           H
ATOM   4792  CA  TYR A 951      36.060  44.630  37.540  1.00  0.00           C
ATOM   4793  HA  TYR A 951      36.830  44.410  38.260  1.00  0.00           H
ATOM   4794  CB  TYR A 951      35.940  46.060  36.970  1.00  0.00           C
ATOM   4795  HB1 TYR A 951      35.800  46.740  37.850  1.00  0.00           H
ATOM   4796  HB2 TYR A 951      35.070  46.200  36.290  1.00  0.00           H
ATOM   4797  CG  TYR A 951      37.190  46.600  36.410  1.00  0.00           C
ATOM   4798  CD1 TYR A 951      37.020  47.620  35.400  1.00  0.00           C
ATOM   4799  HD1 TYR A 951      36.050  47.890  35.020  1.00  0.00           H
ATOM   4800  CE1 TYR A 951      38.020  48.470  34.910  1.00  0.00           C
ATOM   4801  HE1 TYR A 951      37.800  49.110  34.070  1.00  0.00           H
ATOM   4802  CZ  TYR A 951      39.320  48.200  35.420  1.00  0.00           C
ATOM   4803  OH  TYR A 951      40.530  48.780  34.880  1.00  0.00           O
ATOM   4804  HH  TYR A 951      40.340  49.590  34.400  1.00  0.00           H
ATOM   4805  CD2 TYR A 951      38.470  46.440  36.870  1.00  0.00           C
ATOM   4806  HD2 TYR A 951      38.700  45.660  37.590  1.00  0.00           H
ATOM   4807  CE2 TYR A 951      39.550  47.240  36.350  1.00  0.00           C
ATOM   4808  HE2 TYR A 951      40.570  47.090  36.670  1.00  0.00           H
ATOM   4809  C   TYR A 951      34.710  44.450  38.210  1.00  0.00           C
ATOM   4810  O   TYR A 951      34.540  44.400  39.430  1.00  0.00           O
ATOM   4811  N   HSD A 952      33.620  44.270  37.490  1.00  0.00           N
ATOM   4812  HN  HSD A 952      33.690  44.300  36.490  1.00  0.00           H
ATOM   4813  CA  HSD A 952      32.310  43.990  38.040  1.00  0.00           C
ATOM   4814  HA  HSD A 952      32.160  44.680  38.870  1.00  0.00           H
ATOM   4815  CB  HSD A 952      31.160  44.070  36.960  1.00  0.00           C
ATOM   4816  HB1 HSD A 952      30.260  43.490  37.250  1.00  0.00           H
ATOM   4817  HB2 HSD A 952      31.540  43.710  35.980  1.00  0.00           H
ATOM   4818  ND1 HSD A 952      30.270  45.970  35.500  1.00  0.00           N
ATOM   4819  HD1 HSD A 952      30.280  45.460  34.650  1.00  0.00           H
ATOM   4820  CG  HSD A 952      30.750  45.530  36.750  1.00  0.00           C
ATOM   4821  CE1 HSD A 952      29.910  47.280  35.610  1.00  0.00           C
ATOM   4822  HE1 HSD A 952      29.460  47.770  34.740  1.00  0.00           H
ATOM   4823  NE2 HSD A 952      30.170  47.690  36.860  1.00  0.00           N
ATOM   4824  CD2 HSD A 952      30.690  46.640  37.560  1.00  0.00           C
ATOM   4825  HD2 HSD A 952      30.860  46.610  38.620  1.00  0.00           H
ATOM   4826  C   HSD A 952      32.200  42.660  38.770  1.00  0.00           C
ATOM   4827  O   HSD A 952      31.530  42.600  39.830  1.00  0.00           O
ATOM   4828  N   LEU A 953      32.890  41.690  38.280  1.00  0.00           N
ATOM   4829  HN  LEU A 953      33.380  41.940  37.450  1.00  0.00           H
ATOM   4830  CA  LEU A 953      33.150  40.470  39.000  1.00  0.00           C
ATOM   4831  HA  LEU A 953      32.160  40.160  39.300  1.00  0.00           H
ATOM   4832  CB  LEU A 953      33.910  39.490  38.090  1.00  0.00           C
ATOM   4833  HB1 LEU A 953      34.860  39.960  37.770  1.00  0.00           H
ATOM   4834  HB2 LEU A 953      33.350  39.360  37.160  1.00  0.00           H
ATOM   4835  CG  LEU A 953      34.280  38.100  38.620  1.00  0.00           C
ATOM   4836  HG  LEU A 953      35.060  38.370  39.360  1.00  0.00           H
ATOM   4837  CD1 LEU A 953      33.140  37.340  39.360  1.00  0.00           C
ATOM   4838 HD11 LEU A 953      32.160  37.270  38.850  1.00  0.00           H
ATOM   4839 HD12 LEU A 953      32.930  37.730  40.380  1.00  0.00           H
ATOM   4840 HD13 LEU A 953      33.330  36.260  39.540  1.00  0.00           H
ATOM   4841  CD2 LEU A 953      34.900  37.320  37.450  1.00  0.00           C
ATOM   4842 HD21 LEU A 953      34.150  36.860  36.770  1.00  0.00           H
ATOM   4843 HD22 LEU A 953      35.340  36.460  38.000  1.00  0.00           H
ATOM   4844 HD23 LEU A 953      35.670  37.920  36.920  1.00  0.00           H
ATOM   4845  C   LEU A 953      33.930  40.600  40.270  1.00  0.00           C
ATOM   4846  O   LEU A 953      33.670  39.970  41.290  1.00  0.00           O
ATOM   4847  N   ASP A 954      35.030  41.380  40.290  1.00  0.00           N
ATOM   4848  HN  ASP A 954      35.430  41.770  39.470  1.00  0.00           H
ATOM   4849  CA  ASP A 954      35.890  41.700  41.400  1.00  0.00           C
ATOM   4850  HA  ASP A 954      36.350  40.780  41.720  1.00  0.00           H
ATOM   4851  CB  ASP A 954      37.130  42.620  40.960  1.00  0.00           C
ATOM   4852  HB1 ASP A 954      37.520  43.010  41.930  1.00  0.00           H
ATOM   4853  HB2 ASP A 954      36.730  43.480  40.370  1.00  0.00           H
ATOM   4854  CG  ASP A 954      38.080  41.880  40.090  1.00  0.00           C
ATOM   4855  OD1 ASP A 954      38.260  40.680  40.080  1.00  0.00           O
ATOM   4856  OD2 ASP A 954      38.960  42.720  39.420  1.00  0.00           O
ATOM   4857  HD2 ASP A 954      39.410  42.150  38.800  1.00  0.00           H
ATOM   4858  C   ASP A 954      35.060  42.240  42.550  1.00  0.00           C
ATOM   4859  O   ASP A 954      35.140  41.820  43.650  1.00  0.00           O
ATOM   4860  N   LEU A 955      34.210  43.290  42.250  1.00  0.00           N
ATOM   4861  HN  LEU A 955      34.250  43.640  41.330  1.00  0.00           H
ATOM   4862  CA  LEU A 955      33.340  43.880  43.170  1.00  0.00           C
ATOM   4863  HA  LEU A 955      33.970  44.180  44.000  1.00  0.00           H
ATOM   4864  CB  LEU A 955      32.840  45.200  42.580  1.00  0.00           C
ATOM   4865  HB1 LEU A 955      32.200  44.920  41.710  1.00  0.00           H
ATOM   4866  HB2 LEU A 955      33.680  45.750  42.110  1.00  0.00           H
ATOM   4867  CG  LEU A 955      32.040  46.150  43.510  1.00  0.00           C
ATOM   4868  HG  LEU A 955      31.080  45.640  43.750  1.00  0.00           H
ATOM   4869  CD1 LEU A 955      32.730  46.400  44.870  1.00  0.00           C
ATOM   4870 HD11 LEU A 955      33.680  46.940  44.670  1.00  0.00           H
ATOM   4871 HD12 LEU A 955      32.860  45.540  45.560  1.00  0.00           H
ATOM   4872 HD13 LEU A 955      32.080  47.090  45.440  1.00  0.00           H
ATOM   4873  CD2 LEU A 955      31.730  47.540  42.910  1.00  0.00           C
ATOM   4874 HD21 LEU A 955      32.700  48.010  42.650  1.00  0.00           H
ATOM   4875 HD22 LEU A 955      31.260  48.040  43.780  1.00  0.00           H
ATOM   4876 HD23 LEU A 955      31.090  47.600  42.010  1.00  0.00           H
ATOM   4877  C   LEU A 955      32.240  43.060  43.650  1.00  0.00           C
ATOM   4878  O   LEU A 955      31.820  42.990  44.790  1.00  0.00           O
ATOM   4879  N   LEU A 956      31.580  42.340  42.690  1.00  0.00           N
ATOM   4880  HN  LEU A 956      31.730  42.430  41.710  1.00  0.00           H
ATOM   4881  CA  LEU A 956      30.640  41.300  43.060  1.00  0.00           C
ATOM   4882  HA  LEU A 956      29.950  41.830  43.700  1.00  0.00           H
ATOM   4883  CB  LEU A 956      30.040  40.630  41.730  1.00  0.00           C
ATOM   4884  HB1 LEU A 956      30.870  40.110  41.190  1.00  0.00           H
ATOM   4885  HB2 LEU A 956      29.630  41.340  40.980  1.00  0.00           H
ATOM   4886  CG  LEU A 956      29.020  39.410  41.980  1.00  0.00           C
ATOM   4887  HG  LEU A 956      29.350  38.850  42.870  1.00  0.00           H
ATOM   4888  CD1 LEU A 956      27.590  39.900  42.230  1.00  0.00           C
ATOM   4889 HD11 LEU A 956      26.940  39.290  42.900  1.00  0.00           H
ATOM   4890 HD12 LEU A 956      27.080  40.060  41.260  1.00  0.00           H
ATOM   4891 HD13 LEU A 956      27.680  40.850  42.790  1.00  0.00           H
ATOM   4892  CD2 LEU A 956      29.030  38.460  40.830  1.00  0.00           C
ATOM   4893 HD21 LEU A 956      28.270  37.680  40.990  1.00  0.00           H
ATOM   4894 HD22 LEU A 956      30.000  37.920  40.700  1.00  0.00           H
ATOM   4895 HD23 LEU A 956      28.940  38.910  39.820  1.00  0.00           H
ATOM   4896  C   LEU A 956      31.140  40.240  44.040  1.00  0.00           C
ATOM   4897  O   LEU A 956      30.500  39.980  45.030  1.00  0.00           O
ATOM   4898  N   MET A 957      32.380  39.620  43.830  1.00  0.00           N
ATOM   4899  HN  MET A 957      32.830  39.780  42.950  1.00  0.00           H
ATOM   4900  CA  MET A 957      33.040  38.820  44.830  1.00  0.00           C
ATOM   4901  HA  MET A 957      32.440  37.970  45.130  1.00  0.00           H
ATOM   4902  CB  MET A 957      34.470  38.350  44.400  1.00  0.00           C
ATOM   4903  HB1 MET A 957      35.070  37.720  45.070  1.00  0.00           H
ATOM   4904  HB2 MET A 957      35.070  39.260  44.170  1.00  0.00           H
ATOM   4905  CG  MET A 957      34.300  37.320  43.270  1.00  0.00           C
ATOM   4906  HG1 MET A 957      35.270  36.820  43.000  1.00  0.00           H
ATOM   4907  HG2 MET A 957      33.980  37.800  42.320  1.00  0.00           H
ATOM   4908  SD  MET A 957      33.050  36.050  43.540  1.00  0.00           S
ATOM   4909  CE  MET A 957      33.620  35.100  44.940  1.00  0.00           C
ATOM   4910  HE1 MET A 957      33.470  35.740  45.840  1.00  0.00           H
ATOM   4911  HE2 MET A 957      34.730  35.050  44.920  1.00  0.00           H
ATOM   4912  HE3 MET A 957      33.260  34.050  45.010  1.00  0.00           H
ATOM   4913  C   MET A 957      33.140  39.540  46.130  1.00  0.00           C
ATOM   4914  O   MET A 957      32.680  39.000  47.150  1.00  0.00           O
ATOM   4915  N   VAL A 958      33.650  40.790  46.210  1.00  0.00           N
ATOM   4916  HN  VAL A 958      34.050  41.240  45.420  1.00  0.00           H
ATOM   4917  CA  VAL A 958      33.840  41.480  47.370  1.00  0.00           C
ATOM   4918  HA  VAL A 958      34.360  40.850  48.080  1.00  0.00           H
ATOM   4919  CB  VAL A 958      34.710  42.710  47.010  1.00  0.00           C
ATOM   4920  HB  VAL A 958      34.320  43.170  46.080  1.00  0.00           H
ATOM   4921  CG1 VAL A 958      34.770  43.650  48.270  1.00  0.00           C
ATOM   4922 HG11 VAL A 958      35.180  43.080  49.130  1.00  0.00           H
ATOM   4923 HG12 VAL A 958      33.760  44.080  48.470  1.00  0.00           H
ATOM   4924 HG13 VAL A 958      35.520  44.410  48.000  1.00  0.00           H
ATOM   4925  CG2 VAL A 958      36.250  42.190  46.800  1.00  0.00           C
ATOM   4926 HG21 VAL A 958      36.270  41.350  46.070  1.00  0.00           H
ATOM   4927 HG22 VAL A 958      36.590  41.860  47.800  1.00  0.00           H
ATOM   4928 HG23 VAL A 958      36.940  43.040  46.580  1.00  0.00           H
ATOM   4929  C   VAL A 958      32.460  41.710  48.110  1.00  0.00           C
ATOM   4930  O   VAL A 958      32.300  41.390  49.290  1.00  0.00           O
ATOM   4931  N   GLY A 959      31.410  42.240  47.510  1.00  0.00           N
ATOM   4932  HN  GLY A 959      31.590  42.550  46.590  1.00  0.00           H
ATOM   4933  CA  GLY A 959      30.050  42.510  48.040  1.00  0.00           C
ATOM   4934  HA1 GLY A 959      29.440  42.870  47.220  1.00  0.00           H
ATOM   4935  HA2 GLY A 959      30.100  43.230  48.850  1.00  0.00           H
ATOM   4936  C   GLY A 959      29.340  41.220  48.590  1.00  0.00           C
ATOM   4937  O   GLY A 959      28.670  41.260  49.620  1.00  0.00           O
ATOM   4938  N   VAL A 960      29.550  40.110  47.910  1.00  0.00           N
ATOM   4939  HN  VAL A 960      30.100  40.000  47.100  1.00  0.00           H
ATOM   4940  CA  VAL A 960      29.050  38.790  48.280  1.00  0.00           C
ATOM   4941  HA  VAL A 960      28.010  38.850  48.560  1.00  0.00           H
ATOM   4942  CB  VAL A 960      29.120  37.770  47.180  1.00  0.00           C
ATOM   4943  HB  VAL A 960      30.120  37.680  46.710  1.00  0.00           H
ATOM   4944  CG1 VAL A 960      28.790  36.380  47.810  1.00  0.00           C
ATOM   4945 HG11 VAL A 960      29.650  35.960  48.390  1.00  0.00           H
ATOM   4946 HG12 VAL A 960      28.440  35.630  47.070  1.00  0.00           H
ATOM   4947 HG13 VAL A 960      28.010  36.560  48.580  1.00  0.00           H
ATOM   4948  CG2 VAL A 960      28.140  38.080  46.080  1.00  0.00           C
ATOM   4949 HG21 VAL A 960      28.460  37.430  45.230  1.00  0.00           H
ATOM   4950 HG22 VAL A 960      28.310  39.140  45.780  1.00  0.00           H
ATOM   4951 HG23 VAL A 960      27.080  37.920  46.390  1.00  0.00           H
ATOM   4952  C   VAL A 960      29.760  38.340  49.530  1.00  0.00           C
ATOM   4953  O   VAL A 960      29.120  37.840  50.460  1.00  0.00           O
ATOM   4954  N   MET A 961      31.060  38.520  49.610  1.00  0.00           N
ATOM   4955  HN  MET A 961      31.490  39.040  48.890  1.00  0.00           H
ATOM   4956  CA  MET A 961      31.870  38.040  50.790  1.00  0.00           C
ATOM   4957  HA  MET A 961      31.240  37.270  51.200  1.00  0.00           H
ATOM   4958  CB  MET A 961      33.200  37.530  50.400  1.00  0.00           C
ATOM   4959  HB1 MET A 961      33.630  37.020  51.270  1.00  0.00           H
ATOM   4960  HB2 MET A 961      33.820  38.400  50.070  1.00  0.00           H
ATOM   4961  CG  MET A 961      33.130  36.450  49.340  1.00  0.00           C
ATOM   4962  HG1 MET A 961      34.200  36.210  49.190  1.00  0.00           H
ATOM   4963  HG2 MET A 961      32.850  36.890  48.350  1.00  0.00           H
ATOM   4964  SD  MET A 961      32.070  34.960  49.770  1.00  0.00           S
ATOM   4965  CE  MET A 961      32.930  34.160  51.160  1.00  0.00           C
ATOM   4966  HE1 MET A 961      32.400  33.250  51.510  1.00  0.00           H
ATOM   4967  HE2 MET A 961      32.990  34.750  52.090  1.00  0.00           H
ATOM   4968  HE3 MET A 961      33.960  33.830  50.930  1.00  0.00           H
ATOM   4969  C   MET A 961      31.890  38.960  51.920  1.00  0.00           C
ATOM   4970  O   MET A 961      32.080  38.500  53.060  1.00  0.00           O
ATOM   4971  N   LEU A 962      31.630  40.240  51.670  1.00  0.00           N
ATOM   4972  HN  LEU A 962      31.870  40.580  50.770  1.00  0.00           H
ATOM   4973  CA  LEU A 962      31.100  41.210  52.570  1.00  0.00           C
ATOM   4974  HA  LEU A 962      31.750  41.530  53.370  1.00  0.00           H
ATOM   4975  CB  LEU A 962      30.910  42.570  51.760  1.00  0.00           C
ATOM   4976  HB1 LEU A 962      30.060  42.550  51.040  1.00  0.00           H
ATOM   4977  HB2 LEU A 962      31.830  42.870  51.250  1.00  0.00           H
ATOM   4978  CG  LEU A 962      30.590  43.840  52.670  1.00  0.00           C
ATOM   4979  HG  LEU A 962      30.890  43.580  53.710  1.00  0.00           H
ATOM   4980  CD1 LEU A 962      31.450  45.050  52.270  1.00  0.00           C
ATOM   4981 HD11 LEU A 962      32.520  44.760  52.320  1.00  0.00           H
ATOM   4982 HD12 LEU A 962      31.120  45.850  52.960  1.00  0.00           H
ATOM   4983 HD13 LEU A 962      31.310  45.290  51.200  1.00  0.00           H
ATOM   4984  CD2 LEU A 962      29.150  44.220  52.710  1.00  0.00           C
ATOM   4985 HD21 LEU A 962      29.000  45.200  53.210  1.00  0.00           H
ATOM   4986 HD22 LEU A 962      28.610  43.470  53.330  1.00  0.00           H
ATOM   4987 HD23 LEU A 962      28.720  44.370  51.700  1.00  0.00           H
ATOM   4988  C   LEU A 962      29.730  40.790  53.200  1.00  0.00           C
ATOM   4989  O   LEU A 962      29.610  40.950  54.380  1.00  0.00           O
ATOM   4990  N   GLY A 963      28.780  40.230  52.440  1.00  0.00           N
ATOM   4991  HN  GLY A 963      28.830  40.220  51.450  1.00  0.00           H
ATOM   4992  CA  GLY A 963      27.600  39.550  52.970  1.00  0.00           C
ATOM   4993  HA1 GLY A 963      27.220  39.100  52.070  1.00  0.00           H
ATOM   4994  HA2 GLY A 963      26.950  40.250  53.470  1.00  0.00           H
ATOM   4995  C   GLY A 963      27.870  38.360  53.850  1.00  0.00           C
ATOM   4996  O   GLY A 963      27.460  38.350  55.030  1.00  0.00           O
ATOM   4997  N   VAL A 964      28.700  37.360  53.420  1.00  0.00           N
ATOM   4998  HN  VAL A 964      29.000  37.370  52.460  1.00  0.00           H
ATOM   4999  CA  VAL A 964      29.130  36.260  54.280  1.00  0.00           C
ATOM   5000  HA  VAL A 964      28.270  35.700  54.610  1.00  0.00           H
ATOM   5001  CB  VAL A 964      29.870  35.120  53.540  1.00  0.00           C
ATOM   5002  HB  VAL A 964      30.850  35.450  53.150  1.00  0.00           H
ATOM   5003  CG1 VAL A 964      30.090  33.880  54.410  1.00  0.00           C
ATOM   5004 HG11 VAL A 964      30.570  34.110  55.390  1.00  0.00           H
ATOM   5005 HG12 VAL A 964      30.690  33.140  53.820  1.00  0.00           H
ATOM   5006 HG13 VAL A 964      29.090  33.490  54.680  1.00  0.00           H
ATOM   5007  CG2 VAL A 964      28.920  34.760  52.390  1.00  0.00           C
ATOM   5008 HG21 VAL A 964      28.980  35.540  51.600  1.00  0.00           H
ATOM   5009 HG22 VAL A 964      27.880  34.800  52.770  1.00  0.00           H
ATOM   5010 HG23 VAL A 964      29.070  33.720  52.030  1.00  0.00           H
ATOM   5011  C   VAL A 964      29.850  36.690  55.520  1.00  0.00           C
ATOM   5012  O   VAL A 964      29.530  36.200  56.610  1.00  0.00           O
ATOM   5013  N   CYS A 965      30.790  37.710  55.470  1.00  0.00           N
ATOM   5014  HN  CYS A 965      31.090  38.150  54.620  1.00  0.00           H
ATOM   5015  CA  CYS A 965      31.390  38.300  56.660  1.00  0.00           C
ATOM   5016  HA  CYS A 965      31.880  37.560  57.270  1.00  0.00           H
ATOM   5017  CB  CYS A 965      32.470  39.290  56.180  1.00  0.00           C
ATOM   5018  HB1 CYS A 965      32.760  39.920  57.040  1.00  0.00           H
ATOM   5019  HB2 CYS A 965      32.150  39.960  55.340  1.00  0.00           H
ATOM   5020  SG  CYS A 965      33.870  38.350  55.470  1.00  0.00           S
ATOM   5021  HG1 CYS A 965      33.270  38.190  54.290  1.00  0.00           H
ATOM   5022  C   CYS A 965      30.420  38.940  57.620  1.00  0.00           C
ATOM   5023  O   CYS A 965      30.420  38.710  58.820  1.00  0.00           O
ATOM   5024  N   SER A 966      29.480  39.670  57.150  1.00  0.00           N
ATOM   5025  HN  SER A 966      29.420  39.790  56.150  1.00  0.00           H
ATOM   5026  CA  SER A 966      28.420  40.260  57.950  1.00  0.00           C
ATOM   5027  HA  SER A 966      28.980  40.820  58.690  1.00  0.00           H
ATOM   5028  CB  SER A 966      27.480  41.200  57.120  1.00  0.00           C
ATOM   5029  HB1 SER A 966      26.710  41.690  57.750  1.00  0.00           H
ATOM   5030  HB2 SER A 966      27.030  40.670  56.250  1.00  0.00           H
ATOM   5031  OG  SER A 966      28.270  42.310  56.650  1.00  0.00           O
ATOM   5032  HG1 SER A 966      28.750  41.980  55.880  1.00  0.00           H
ATOM   5033  C   SER A 966      27.520  39.220  58.660  1.00  0.00           C
ATOM   5034  O   SER A 966      27.240  39.330  59.810  1.00  0.00           O
ATOM   5035  N   VAL A 967      27.140  38.140  57.980  1.00  0.00           N
ATOM   5036  HN  VAL A 967      27.370  37.980  57.030  1.00  0.00           H
ATOM   5037  CA  VAL A 967      26.340  37.100  58.610  1.00  0.00           C
ATOM   5038  HA  VAL A 967      25.460  37.600  59.000  1.00  0.00           H
ATOM   5039  CB  VAL A 967      25.930  36.110  57.490  1.00  0.00           C
ATOM   5040  HB  VAL A 967      26.840  35.820  56.910  1.00  0.00           H
ATOM   5041  CG1 VAL A 967      25.390  34.740  58.000  1.00  0.00           C
ATOM   5042 HG11 VAL A 967      26.140  34.090  58.510  1.00  0.00           H
ATOM   5043 HG12 VAL A 967      25.010  33.960  57.290  1.00  0.00           H
ATOM   5044 HG13 VAL A 967      24.570  34.760  58.750  1.00  0.00           H
ATOM   5045  CG2 VAL A 967      24.830  36.820  56.650  1.00  0.00           C
ATOM   5046 HG21 VAL A 967      24.330  36.150  55.920  1.00  0.00           H
ATOM   5047 HG22 VAL A 967      25.330  37.680  56.150  1.00  0.00           H
ATOM   5048 HG23 VAL A 967      23.980  37.250  57.230  1.00  0.00           H
ATOM   5049  C   VAL A 967      26.920  36.420  59.900  1.00  0.00           C
ATOM   5050  O   VAL A 967      26.270  36.140  60.850  1.00  0.00           O
ATOM   5051  N   MET A 968      28.270  36.250  59.920  1.00  0.00           N
ATOM   5052  HN  MET A 968      28.770  36.590  59.120  1.00  0.00           H
ATOM   5053  CA  MET A 968      29.010  35.480  60.890  1.00  0.00           C
ATOM   5054  HA  MET A 968      28.350  34.750  61.310  1.00  0.00           H
ATOM   5055  CB  MET A 968      30.200  34.770  60.180  1.00  0.00           C
ATOM   5056  HB1 MET A 968      30.860  34.350  60.970  1.00  0.00           H
ATOM   5057  HB2 MET A 968      30.720  35.500  59.520  1.00  0.00           H
ATOM   5058  CG  MET A 968      29.890  33.470  59.330  1.00  0.00           C
ATOM   5059  HG1 MET A 968      29.420  33.900  58.420  1.00  0.00           H
ATOM   5060  HG2 MET A 968      29.150  32.800  59.800  1.00  0.00           H
[truncated: 6,873,249 more chars]
