# Supplementary material for: CryoEM and computational modeling structural insights into the pH regulator NBCn1
Source: Nat Commun. 2025 Nov 11;16:9932. doi: 10.1038/s41467-025-64868-z (PMC12606367; doi:10.1038/s41467-025-64868-z)
Supplement: Supplementary file 7 — Supplementary Data 5 [file 41467_2025_64868_MOESM7_ESM.zip › 100ns_z_restr_MD_NBCn1_2NaCO3/hNBCn1_OF/z-restr_hNBCn1_OF_2NaCO3_last_step_27.pdb]

REMARK    GENERATED BY TRJCONV
TITLE     Title t= 101000.00000 step= 50500000
REMARK    THIS IS A SIMULATION BOX
CRYST1   93.243   93.243  102.928  90.00  90.00  90.00 P 1           1
MODEL        1
ATOM      1  N   LEU A 585      28.080  42.500  32.590  1.00  0.00           N
ATOM      2  HT1 LEU A 585      27.100  42.260  32.360  1.00  0.00           H
ATOM      3  HT2 LEU A 585      28.680  42.630  31.750  1.00  0.00           H
ATOM      4  HT3 LEU A 585      28.100  43.460  33.000  1.00  0.00           H
ATOM      5  CA  LEU A 585      28.750  41.490  33.400  1.00  0.00           C
ATOM      6  HA  LEU A 585      29.710  41.950  33.630  1.00  0.00           H
ATOM      7  CB  LEU A 585      27.990  41.290  34.650  1.00  0.00           C
ATOM      8  HB1 LEU A 585      26.940  40.990  34.440  1.00  0.00           H
ATOM      9  HB2 LEU A 585      27.920  42.250  35.200  1.00  0.00           H
ATOM     10  CG  LEU A 585      28.600  40.170  35.630  1.00  0.00           C
ATOM     11  HG  LEU A 585      28.720  39.180  35.160  1.00  0.00           H
ATOM     12  CD1 LEU A 585      30.050  40.590  36.030  1.00  0.00           C
ATOM     13 HD11 LEU A 585      30.790  40.640  35.210  1.00  0.00           H
ATOM     14 HD12 LEU A 585      30.530  39.910  36.760  1.00  0.00           H
ATOM     15 HD13 LEU A 585      29.900  41.590  36.500  1.00  0.00           H
ATOM     16  CD2 LEU A 585      27.710  40.040  36.950  1.00  0.00           C
ATOM     17 HD21 LEU A 585      26.730  39.700  36.580  1.00  0.00           H
ATOM     18 HD22 LEU A 585      27.600  41.020  37.460  1.00  0.00           H
ATOM     19 HD23 LEU A 585      28.060  39.200  37.600  1.00  0.00           H
ATOM     20  C   LEU A 585      29.010  40.170  32.610  1.00  0.00           C
ATOM     21  O   LEU A 585      30.140  39.680  32.560  1.00  0.00           O
ATOM     22  N   ILE A 586      27.990  39.500  31.940  1.00  0.00           N
ATOM     23  HN  ILE A 586      27.070  39.820  31.810  1.00  0.00           H
ATOM     24  CA  ILE A 586      28.180  38.100  31.510  1.00  0.00           C
ATOM     25  HA  ILE A 586      28.460  37.600  32.420  1.00  0.00           H
ATOM     26  CB  ILE A 586      26.930  37.350  31.140  1.00  0.00           C
ATOM     27  HB  ILE A 586      26.350  37.250  32.090  1.00  0.00           H
ATOM     28  CG2 ILE A 586      26.110  38.050  30.030  1.00  0.00           C
ATOM     29 HG21 ILE A 586      25.260  37.440  29.660  1.00  0.00           H
ATOM     30 HG22 ILE A 586      26.780  38.300  29.180  1.00  0.00           H
ATOM     31 HG23 ILE A 586      25.840  39.050  30.430  1.00  0.00           H
ATOM     32  CG1 ILE A 586      27.100  35.880  30.690  1.00  0.00           C
ATOM     33 HG11 ILE A 586      27.810  35.840  29.840  1.00  0.00           H
ATOM     34 HG12 ILE A 586      26.140  35.490  30.280  1.00  0.00           H
ATOM     35  CD  ILE A 586      27.480  34.830  31.800  1.00  0.00           C
ATOM     36  HD1 ILE A 586      28.530  35.060  32.050  1.00  0.00           H
ATOM     37  HD2 ILE A 586      27.500  33.790  31.410  1.00  0.00           H
ATOM     38  HD3 ILE A 586      26.680  34.940  32.560  1.00  0.00           H
ATOM     39  C   ILE A 586      29.240  37.900  30.510  1.00  0.00           C
ATOM     40  O   ILE A 586      30.020  36.960  30.650  1.00  0.00           O
ATOM     41  N   LEU A 587      29.420  38.750  29.450  1.00  0.00           N
ATOM     42  HN  LEU A 587      28.780  39.500  29.280  1.00  0.00           H
ATOM     43  CA  LEU A 587      30.420  38.700  28.350  1.00  0.00           C
ATOM     44  HA  LEU A 587      30.210  37.810  27.790  1.00  0.00           H
ATOM     45  CB  LEU A 587      30.210  39.900  27.350  1.00  0.00           C
ATOM     46  HB1 LEU A 587      30.520  40.890  27.770  1.00  0.00           H
ATOM     47  HB2 LEU A 587      29.150  39.960  27.070  1.00  0.00           H
ATOM     48  CG  LEU A 587      30.950  39.770  26.010  1.00  0.00           C
ATOM     49  HG  LEU A 587      32.050  39.810  26.160  1.00  0.00           H
ATOM     50  CD1 LEU A 587      30.790  38.390  25.260  1.00  0.00           C
ATOM     51 HD11 LEU A 587      31.450  38.670  24.410  1.00  0.00           H
ATOM     52 HD12 LEU A 587      29.720  38.310  24.950  1.00  0.00           H
ATOM     53 HD13 LEU A 587      31.220  37.490  25.750  1.00  0.00           H
ATOM     54  CD2 LEU A 587      30.440  40.880  25.150  1.00  0.00           C
ATOM     55 HD21 LEU A 587      30.540  41.870  25.660  1.00  0.00           H
ATOM     56 HD22 LEU A 587      29.350  40.800  24.950  1.00  0.00           H
ATOM     57 HD23 LEU A 587      30.920  40.710  24.170  1.00  0.00           H
ATOM     58  C   LEU A 587      31.850  38.650  28.860  1.00  0.00           C
ATOM     59  O   LEU A 587      32.590  37.800  28.390  1.00  0.00           O
ATOM     60  N   ASP A 588      32.210  39.480  29.870  1.00  0.00           N
ATOM     61  HN  ASP A 588      31.460  40.040  30.230  1.00  0.00           H
ATOM     62  CA  ASP A 588      33.550  39.520  30.370  1.00  0.00           C
ATOM     63  HA  ASP A 588      34.310  39.640  29.620  1.00  0.00           H
ATOM     64  CB  ASP A 588      33.580  40.720  31.310  1.00  0.00           C
ATOM     65  HB1 ASP A 588      34.530  40.690  31.910  1.00  0.00           H
ATOM     66  HB2 ASP A 588      32.690  40.690  31.980  1.00  0.00           H
ATOM     67  CG  ASP A 588      33.480  42.060  30.640  1.00  0.00           C
ATOM     68  OD1 ASP A 588      34.470  42.360  29.860  1.00  0.00           O
ATOM     69  OD2 ASP A 588      32.460  42.770  30.840  1.00  0.00           O
ATOM     70  C   ASP A 588      33.830  38.240  31.200  1.00  0.00           C
ATOM     71  O   ASP A 588      34.940  37.730  31.190  1.00  0.00           O
ATOM     72  N   ILE A 589      32.860  37.610  31.790  1.00  0.00           N
ATOM     73  HN  ILE A 589      31.970  38.060  31.870  1.00  0.00           H
ATOM     74  CA  ILE A 589      32.800  36.250  32.380  1.00  0.00           C
ATOM     75  HA  ILE A 589      33.730  36.330  32.930  1.00  0.00           H
ATOM     76  CB  ILE A 589      31.660  35.870  33.360  1.00  0.00           C
ATOM     77  HB  ILE A 589      30.800  35.530  32.760  1.00  0.00           H
ATOM     78  CG2 ILE A 589      32.140  34.630  34.090  1.00  0.00           C
ATOM     79 HG21 ILE A 589      33.100  34.880  34.580  1.00  0.00           H
ATOM     80 HG22 ILE A 589      32.230  33.690  33.510  1.00  0.00           H
ATOM     81 HG23 ILE A 589      31.480  34.340  34.930  1.00  0.00           H
ATOM     82  CG1 ILE A 589      31.330  36.930  34.450  1.00  0.00           C
ATOM     83 HG11 ILE A 589      31.370  38.000  34.130  1.00  0.00           H
ATOM     84 HG12 ILE A 589      32.080  36.810  35.270  1.00  0.00           H
ATOM     85  CD  ILE A 589      29.860  36.640  35.040  1.00  0.00           C
ATOM     86  HD1 ILE A 589      29.160  36.980  34.240  1.00  0.00           H
ATOM     87  HD2 ILE A 589      29.680  37.290  35.930  1.00  0.00           H
ATOM     88  HD3 ILE A 589      29.590  35.580  35.200  1.00  0.00           H
ATOM     89  C   ILE A 589      33.070  35.230  31.300  1.00  0.00           C
ATOM     90  O   ILE A 589      33.950  34.400  31.430  1.00  0.00           O
ATOM     91  N   LYS A 590      32.360  35.230  30.190  1.00  0.00           N
ATOM     92  HN  LYS A 590      31.580  35.830  30.040  1.00  0.00           H
ATOM     93  CA  LYS A 590      32.640  34.430  29.040  1.00  0.00           C
ATOM     94  HA  LYS A 590      32.600  33.380  29.280  1.00  0.00           H
ATOM     95  CB  LYS A 590      31.420  34.600  27.920  1.00  0.00           C
ATOM     96  HB1 LYS A 590      31.650  33.830  27.140  1.00  0.00           H
ATOM     97  HB2 LYS A 590      31.560  35.600  27.460  1.00  0.00           H
ATOM     98  CG  LYS A 590      30.000  34.110  28.380  1.00  0.00           C
ATOM     99  HG1 LYS A 590      29.770  34.700  29.290  1.00  0.00           H
ATOM    100  HG2 LYS A 590      29.960  33.040  28.710  1.00  0.00           H
ATOM    101  CD  LYS A 590      28.790  34.360  27.410  1.00  0.00           C
ATOM    102  HD1 LYS A 590      28.680  35.450  27.220  1.00  0.00           H
ATOM    103  HD2 LYS A 590      27.840  34.090  27.900  1.00  0.00           H
ATOM    104  CE  LYS A 590      28.910  33.590  26.070  1.00  0.00           C
ATOM    105  HE1 LYS A 590      28.830  32.490  26.230  1.00  0.00           H
ATOM    106  HE2 LYS A 590      29.930  33.800  25.670  1.00  0.00           H
ATOM    107  NZ  LYS A 590      27.810  33.950  25.160  1.00  0.00           N
ATOM    108  HZ1 LYS A 590      26.930  34.030  25.700  1.00  0.00           H
ATOM    109  HZ2 LYS A 590      27.620  33.280  24.390  1.00  0.00           H
ATOM    110  HZ3 LYS A 590      27.960  34.890  24.720  1.00  0.00           H
ATOM    111  C   LYS A 590      33.990  34.640  28.350  1.00  0.00           C
ATOM    112  O   LYS A 590      34.510  33.680  27.820  1.00  0.00           O
ATOM    113  N   ARG A 591      34.650  35.780  28.360  1.00  0.00           N
ATOM    114  HN  ARG A 591      34.140  36.570  28.680  1.00  0.00           H
ATOM    115  CA  ARG A 591      35.980  35.920  27.740  1.00  0.00           C
ATOM    116  HA  ARG A 591      36.170  35.180  26.960  1.00  0.00           H
ATOM    117  CB  ARG A 591      36.190  37.360  27.130  1.00  0.00           C
ATOM    118  HB1 ARG A 591      37.140  37.450  26.570  1.00  0.00           H
ATOM    119  HB2 ARG A 591      36.080  38.030  28.010  1.00  0.00           H
ATOM    120  CG  ARG A 591      35.070  37.670  26.120  1.00  0.00           C
ATOM    121  HG1 ARG A 591      34.070  37.390  26.520  1.00  0.00           H
ATOM    122  HG2 ARG A 591      35.250  36.940  25.300  1.00  0.00           H
ATOM    123  CD  ARG A 591      34.940  39.130  25.470  1.00  0.00           C
ATOM    124  HD1 ARG A 591      34.120  39.130  24.730  1.00  0.00           H
ATOM    125  HD2 ARG A 591      35.830  39.350  24.850  1.00  0.00           H
ATOM    126  NE  ARG A 591      34.640  40.180  26.540  1.00  0.00           N
ATOM    127  HE  ARG A 591      34.710  40.000  27.510  1.00  0.00           H
ATOM    128  CZ  ARG A 591      34.280  41.430  26.190  1.00  0.00           C
ATOM    129  NH1 ARG A 591      34.430  41.860  24.930  1.00  0.00           N
ATOM    130 HH11 ARG A 591      34.100  42.760  24.650  1.00  0.00           H
ATOM    131 HH12 ARG A 591      34.590  41.230  24.180  1.00  0.00           H
ATOM    132  NH2 ARG A 591      34.200  42.450  27.040  1.00  0.00           N
ATOM    133 HH21 ARG A 591      34.450  42.260  27.990  1.00  0.00           H
ATOM    134 HH22 ARG A 591      34.120  43.380  26.670  1.00  0.00           H
ATOM    135  C   ARG A 591      37.090  35.610  28.710  1.00  0.00           C
ATOM    136  O   ARG A 591      38.240  35.520  28.320  1.00  0.00           O
ATOM    137  N   LYS A 592      36.730  35.470  30.120  1.00  0.00           N
ATOM    138  HN  LYS A 592      35.840  35.710  30.490  1.00  0.00           H
ATOM    139  CA  LYS A 592      37.770  34.970  31.030  1.00  0.00           C
ATOM    140  HA  LYS A 592      38.710  35.060  30.490  1.00  0.00           H
ATOM    141  CB  LYS A 592      37.950  35.720  32.330  1.00  0.00           C
ATOM    142  HB1 LYS A 592      38.640  35.250  33.060  1.00  0.00           H
ATOM    143  HB2 LYS A 592      36.930  35.850  32.740  1.00  0.00           H
ATOM    144  CG  LYS A 592      38.490  37.140  32.140  1.00  0.00           C
ATOM    145  HG1 LYS A 592      38.190  37.790  32.990  1.00  0.00           H
ATOM    146  HG2 LYS A 592      37.960  37.540  31.250  1.00  0.00           H
ATOM    147  CD  LYS A 592      40.010  37.340  32.200  1.00  0.00           C
ATOM    148  HD1 LYS A 592      40.430  36.750  31.370  1.00  0.00           H
ATOM    149  HD2 LYS A 592      40.390  36.870  33.130  1.00  0.00           H
ATOM    150  CE  LYS A 592      40.450  38.820  32.240  1.00  0.00           C
ATOM    151  HE1 LYS A 592      40.100  39.180  33.230  1.00  0.00           H
ATOM    152  HE2 LYS A 592      39.810  39.250  31.430  1.00  0.00           H
ATOM    153  NZ  LYS A 592      41.880  39.000  32.310  1.00  0.00           N
ATOM    154  HZ1 LYS A 592      42.310  38.670  33.180  1.00  0.00           H
ATOM    155  HZ2 LYS A 592      42.000  40.030  32.220  1.00  0.00           H
ATOM    156  HZ3 LYS A 592      42.480  38.530  31.590  1.00  0.00           H
ATOM    157  C   LYS A 592      37.750  33.530  31.250  1.00  0.00           C
ATOM    158  O   LYS A 592      38.730  32.890  31.450  1.00  0.00           O
ATOM    159  N   ALA A 593      36.570  32.980  31.370  1.00  0.00           N
ATOM    160  HN  ALA A 593      35.850  33.670  31.370  1.00  0.00           H
ATOM    161  CA  ALA A 593      36.230  31.570  31.570  1.00  0.00           C
ATOM    162  HA  ALA A 593      36.460  31.330  32.590  1.00  0.00           H
ATOM    163  CB  ALA A 593      34.680  31.250  31.420  1.00  0.00           C
ATOM    164  HB1 ALA A 593      34.450  30.250  31.830  1.00  0.00           H
ATOM    165  HB2 ALA A 593      34.290  31.320  30.380  1.00  0.00           H
ATOM    166  HB3 ALA A 593      34.090  31.940  32.070  1.00  0.00           H
ATOM    167  C   ALA A 593      37.050  30.560  30.850  1.00  0.00           C
ATOM    168  O   ALA A 593      37.590  29.730  31.520  1.00  0.00           O
ATOM    169  N   PRO A 594      37.340  30.610  29.560  1.00  0.00           N
ATOM    170  CD  PRO A 594      36.770  31.590  28.600  1.00  0.00           C
ATOM    171  HD1 PRO A 594      37.020  32.600  28.980  1.00  0.00           H
ATOM    172  HD2 PRO A 594      35.670  31.440  28.580  1.00  0.00           H
ATOM    173  CA  PRO A 594      38.140  29.610  28.740  1.00  0.00           C
ATOM    174  HA  PRO A 594      37.930  28.590  29.050  1.00  0.00           H
ATOM    175  CB  PRO A 594      37.730  29.830  27.250  1.00  0.00           C
ATOM    176  HB1 PRO A 594      36.900  29.190  26.910  1.00  0.00           H
ATOM    177  HB2 PRO A 594      38.580  29.610  26.550  1.00  0.00           H
ATOM    178  CG  PRO A 594      37.390  31.300  27.220  1.00  0.00           C
ATOM    179  HG1 PRO A 594      38.260  32.000  27.130  1.00  0.00           H
ATOM    180  HG2 PRO A 594      36.610  31.420  26.430  1.00  0.00           H
ATOM    181  C   PRO A 594      39.600  29.820  28.870  1.00  0.00           C
ATOM    182  O   PRO A 594      40.450  29.220  28.170  1.00  0.00           O
ATOM    183  N   PHE A 595      40.090  30.730  29.820  1.00  0.00           N
ATOM    184  HN  PHE A 595      39.500  31.230  30.430  1.00  0.00           H
ATOM    185  CA  PHE A 595      41.500  30.850  30.160  1.00  0.00           C
ATOM    186  HA  PHE A 595      42.100  30.110  29.640  1.00  0.00           H
ATOM    187  CB  PHE A 595      41.950  32.370  29.860  1.00  0.00           C
ATOM    188  HB1 PHE A 595      43.040  32.490  30.060  1.00  0.00           H
ATOM    189  HB2 PHE A 595      41.290  33.130  30.320  1.00  0.00           H
ATOM    190  CG  PHE A 595      41.790  32.470  28.310  1.00  0.00           C
ATOM    191  CD1 PHE A 595      40.680  33.110  27.820  1.00  0.00           C
ATOM    192  HD1 PHE A 595      39.900  33.460  28.490  1.00  0.00           H
ATOM    193  CE1 PHE A 595      40.530  33.290  26.410  1.00  0.00           C
ATOM    194  HE1 PHE A 595      39.670  33.860  26.090  1.00  0.00           H
ATOM    195  CZ  PHE A 595      41.560  32.880  25.530  1.00  0.00           C
ATOM    196  HZ  PHE A 595      41.500  32.940  24.460  1.00  0.00           H
ATOM    197  CD2 PHE A 595      42.900  32.170  27.460  1.00  0.00           C
ATOM    198  HD2 PHE A 595      43.810  31.650  27.700  1.00  0.00           H
ATOM    199  CE2 PHE A 595      42.770  32.340  26.070  1.00  0.00           C
ATOM    200  HE2 PHE A 595      43.550  31.990  25.400  1.00  0.00           H
ATOM    201  C   PHE A 595      41.700  30.550  31.620  1.00  0.00           C
ATOM    202  O   PHE A 595      42.790  30.670  32.170  1.00  0.00           O
ATOM    203  N   PHE A 596      40.620  30.100  32.300  1.00  0.00           N
ATOM    204  HN  PHE A 596      39.770  30.110  31.800  1.00  0.00           H
ATOM    205  CA  PHE A 596      40.560  29.690  33.710  1.00  0.00           C
ATOM    206  HA  PHE A 596      40.860  30.540  34.300  1.00  0.00           H
ATOM    207  CB  PHE A 596      39.100  29.380  34.240  1.00  0.00           C
ATOM    208  HB1 PHE A 596      38.600  28.570  33.680  1.00  0.00           H
ATOM    209  HB2 PHE A 596      38.530  30.330  34.090  1.00  0.00           H
ATOM    210  CG  PHE A 596      39.110  29.190  35.790  1.00  0.00           C
ATOM    211  CD1 PHE A 596      39.470  27.920  36.340  1.00  0.00           C
ATOM    212  HD1 PHE A 596      39.710  27.140  35.630  1.00  0.00           H
ATOM    213  CE1 PHE A 596      39.310  27.690  37.670  1.00  0.00           C
ATOM    214  HE1 PHE A 596      39.550  26.700  38.060  1.00  0.00           H
ATOM    215  CZ  PHE A 596      38.910  28.750  38.580  1.00  0.00           C
ATOM    216  HZ  PHE A 596      38.690  28.480  39.610  1.00  0.00           H
ATOM    217  CD2 PHE A 596      38.740  30.240  36.610  1.00  0.00           C
ATOM    218  HD2 PHE A 596      38.540  31.170  36.120  1.00  0.00           H
ATOM    219  CE2 PHE A 596      38.510  29.980  38.020  1.00  0.00           C
ATOM    220  HE2 PHE A 596      38.300  30.810  38.670  1.00  0.00           H
ATOM    221  C   PHE A 596      41.560  28.660  34.100  1.00  0.00           C
ATOM    222  O   PHE A 596      42.130  28.700  35.160  1.00  0.00           O
ATOM    223  N   LEU A 597      41.790  27.630  33.250  1.00  0.00           N
ATOM    224  HN  LEU A 597      41.380  27.610  32.340  1.00  0.00           H
ATOM    225  CA  LEU A 597      42.850  26.710  33.550  1.00  0.00           C
ATOM    226  HA  LEU A 597      43.290  26.840  34.530  1.00  0.00           H
ATOM    227  CB  LEU A 597      42.030  25.390  33.570  1.00  0.00           C
ATOM    228  HB1 LEU A 597      41.790  25.110  32.520  1.00  0.00           H
ATOM    229  HB2 LEU A 597      41.080  25.510  34.140  1.00  0.00           H
ATOM    230  CG  LEU A 597      42.830  24.220  34.240  1.00  0.00           C
ATOM    231  HG  LEU A 597      43.930  24.250  34.060  1.00  0.00           H
ATOM    232  CD1 LEU A 597      42.800  24.300  35.820  1.00  0.00           C
ATOM    233 HD11 LEU A 597      43.000  25.310  36.250  1.00  0.00           H
ATOM    234 HD12 LEU A 597      43.660  23.770  36.290  1.00  0.00           H
ATOM    235 HD13 LEU A 597      41.890  23.820  36.250  1.00  0.00           H
ATOM    236  CD2 LEU A 597      42.370  22.840  33.840  1.00  0.00           C
ATOM    237 HD21 LEU A 597      42.780  22.020  34.480  1.00  0.00           H
ATOM    238 HD22 LEU A 597      42.440  22.540  32.790  1.00  0.00           H
ATOM    239 HD23 LEU A 597      41.260  22.840  33.990  1.00  0.00           H
ATOM    240  C   LEU A 597      44.060  26.650  32.580  1.00  0.00           C
ATOM    241  O   LEU A 597      45.040  25.860  32.770  1.00  0.00           O
ATOM    242  N   SER A 598      44.030  27.500  31.520  1.00  0.00           N
ATOM    243  HN  SER A 598      43.240  28.120  31.500  1.00  0.00           H
ATOM    244  CA  SER A 598      44.970  27.660  30.470  1.00  0.00           C
ATOM    245  HA  SER A 598      45.190  26.680  30.080  1.00  0.00           H
ATOM    246  CB  SER A 598      44.420  28.590  29.350  1.00  0.00           C
ATOM    247  HB1 SER A 598      44.190  29.580  29.770  1.00  0.00           H
ATOM    248  HB2 SER A 598      43.490  28.200  28.890  1.00  0.00           H
ATOM    249  OG  SER A 598      45.370  28.650  28.320  1.00  0.00           O
ATOM    250  HG1 SER A 598      45.420  27.770  27.930  1.00  0.00           H
ATOM    251  C   SER A 598      46.360  28.180  31.010  1.00  0.00           C
ATOM    252  O   SER A 598      47.380  27.580  30.840  1.00  0.00           O
ATOM    253  N   ASP A 599      46.290  29.310  31.720  1.00  0.00           N
ATOM    254  HN  ASP A 599      45.420  29.770  31.840  1.00  0.00           H
ATOM    255  CA  ASP A 599      47.370  30.060  32.390  1.00  0.00           C
ATOM    256  HA  ASP A 599      48.150  30.140  31.650  1.00  0.00           H
ATOM    257  CB  ASP A 599      47.150  31.550  32.790  1.00  0.00           C
ATOM    258  HB1 ASP A 599      47.930  31.930  33.490  1.00  0.00           H
ATOM    259  HB2 ASP A 599      46.200  31.540  33.380  1.00  0.00           H
ATOM    260  CG  ASP A 599      46.940  32.470  31.590  1.00  0.00           C
ATOM    261  OD1 ASP A 599      47.260  32.010  30.440  1.00  0.00           O
ATOM    262  OD2 ASP A 599      46.530  33.630  31.750  1.00  0.00           O
ATOM    263  C   ASP A 599      48.010  29.220  33.470  1.00  0.00           C
ATOM    264  O   ASP A 599      49.210  29.310  33.610  1.00  0.00           O
ATOM    265  N   PHE A 600      47.250  28.520  34.290  1.00  0.00           N
ATOM    266  HN  PHE A 600      46.260  28.610  34.190  1.00  0.00           H
ATOM    267  CA  PHE A 600      47.810  27.550  35.190  1.00  0.00           C
ATOM    268  HA  PHE A 600      48.340  28.120  35.950  1.00  0.00           H
ATOM    269  CB  PHE A 600      46.590  26.790  35.770  1.00  0.00           C
ATOM    270  HB1 PHE A 600      45.940  26.470  34.930  1.00  0.00           H
ATOM    271  HB2 PHE A 600      46.000  27.520  36.360  1.00  0.00           H
ATOM    272  CG  PHE A 600      46.920  25.670  36.700  1.00  0.00           C
ATOM    273  CD1 PHE A 600      46.840  24.320  36.360  1.00  0.00           C
ATOM    274  HD1 PHE A 600      46.650  24.100  35.320  1.00  0.00           H
ATOM    275  CE1 PHE A 600      47.030  23.260  37.350  1.00  0.00           C
ATOM    276  HE1 PHE A 600      46.860  22.240  37.030  1.00  0.00           H
ATOM    277  CZ  PHE A 600      47.160  23.560  38.690  1.00  0.00           C
ATOM    278  HZ  PHE A 600      47.170  22.810  39.470  1.00  0.00           H
ATOM    279  CD2 PHE A 600      47.220  25.980  38.040  1.00  0.00           C
ATOM    280  HD2 PHE A 600      47.240  27.020  38.360  1.00  0.00           H
ATOM    281  CE2 PHE A 600      47.170  24.910  39.050  1.00  0.00           C
ATOM    282  HE2 PHE A 600      47.250  25.250  40.070  1.00  0.00           H
ATOM    283  C   PHE A 600      48.720  26.480  34.500  1.00  0.00           C
ATOM    284  O   PHE A 600      49.890  26.290  34.750  1.00  0.00           O
ATOM    285  N   LYS A 601      48.210  25.790  33.450  1.00  0.00           N
ATOM    286  HN  LYS A 601      47.240  25.670  33.250  1.00  0.00           H
ATOM    287  CA  LYS A 601      49.010  24.880  32.710  1.00  0.00           C
ATOM    288  HA  LYS A 601      49.340  24.070  33.340  1.00  0.00           H
ATOM    289  CB  LYS A 601      48.120  24.190  31.640  1.00  0.00           C
ATOM    290  HB1 LYS A 601      48.890  23.620  31.080  1.00  0.00           H
ATOM    291  HB2 LYS A 601      47.680  24.890  30.900  1.00  0.00           H
ATOM    292  CG  LYS A 601      47.180  23.170  32.260  1.00  0.00           C
ATOM    293  HG1 LYS A 601      46.450  23.730  32.870  1.00  0.00           H
ATOM    294  HG2 LYS A 601      47.740  22.540  32.990  1.00  0.00           H
ATOM    295  CD  LYS A 601      46.320  22.380  31.250  1.00  0.00           C
ATOM    296  HD1 LYS A 601      45.950  21.440  31.710  1.00  0.00           H
ATOM    297  HD2 LYS A 601      46.970  22.020  30.430  1.00  0.00           H
ATOM    298  CE  LYS A 601      45.080  23.160  30.720  1.00  0.00           C
ATOM    299  HE1 LYS A 601      45.560  24.080  30.360  1.00  0.00           H
ATOM    300  HE2 LYS A 601      44.350  23.200  31.570  1.00  0.00           H
ATOM    301  NZ  LYS A 601      44.440  22.400  29.580  1.00  0.00           N
ATOM    302  HZ1 LYS A 601      44.090  21.490  29.950  1.00  0.00           H
ATOM    303  HZ2 LYS A 601      44.960  22.220  28.700  1.00  0.00           H
ATOM    304  HZ3 LYS A 601      43.570  22.940  29.370  1.00  0.00           H
ATOM    305  C   LYS A 601      50.320  25.460  32.120  1.00  0.00           C
ATOM    306  O   LYS A 601      51.400  24.840  32.130  1.00  0.00           O
ATOM    307  N   ASP A 602      50.380  26.690  31.600  1.00  0.00           N
ATOM    308  HN  ASP A 602      49.580  27.280  31.640  1.00  0.00           H
ATOM    309  CA  ASP A 602      51.640  27.330  31.170  1.00  0.00           C
ATOM    310  HA  ASP A 602      52.200  26.550  30.660  1.00  0.00           H
ATOM    311  CB  ASP A 602      51.320  28.550  30.300  1.00  0.00           C
ATOM    312  HB1 ASP A 602      52.170  29.210  29.980  1.00  0.00           H
ATOM    313  HB2 ASP A 602      50.620  29.230  30.820  1.00  0.00           H
ATOM    314  CG  ASP A 602      50.600  28.150  29.000  1.00  0.00           C
ATOM    315  OD1 ASP A 602      50.490  26.960  28.670  1.00  0.00           O
ATOM    316  OD2 ASP A 602      50.190  29.140  28.320  1.00  0.00           O
ATOM    317  C   ASP A 602      52.490  27.750  32.370  1.00  0.00           C
ATOM    318  O   ASP A 602      53.690  27.940  32.240  1.00  0.00           O
ATOM    319  N   ALA A 603      51.910  27.890  33.580  1.00  0.00           N
ATOM    320  HN  ALA A 603      51.010  27.560  33.840  1.00  0.00           H
ATOM    321  CA  ALA A 603      52.670  28.360  34.700  1.00  0.00           C
ATOM    322  HA  ALA A 603      53.470  28.930  34.260  1.00  0.00           H
ATOM    323  CB  ALA A 603      51.770  29.320  35.670  1.00  0.00           C
ATOM    324  HB1 ALA A 603      51.200  30.080  35.100  1.00  0.00           H
ATOM    325  HB2 ALA A 603      52.420  29.690  36.500  1.00  0.00           H
ATOM    326  HB3 ALA A 603      51.080  28.520  36.030  1.00  0.00           H
ATOM    327  C   ALA A 603      53.330  27.300  35.550  1.00  0.00           C
ATOM    328  O   ALA A 603      54.060  27.570  36.430  1.00  0.00           O
ATOM    329  N   LEU A 604      53.130  26.040  35.110  1.00  0.00           N
ATOM    330  HN  LEU A 604      52.570  25.790  34.320  1.00  0.00           H
ATOM    331  CA  LEU A 604      53.620  24.970  35.950  1.00  0.00           C
ATOM    332  HA  LEU A 604      53.280  25.180  36.940  1.00  0.00           H
ATOM    333  CB  LEU A 604      53.110  23.540  35.600  1.00  0.00           C
ATOM    334  HB1 LEU A 604      53.320  22.720  36.320  1.00  0.00           H
ATOM    335  HB2 LEU A 604      53.660  23.230  34.680  1.00  0.00           H
ATOM    336  CG  LEU A 604      51.550  23.420  35.350  1.00  0.00           C
ATOM    337  HG  LEU A 604      51.100  24.170  34.680  1.00  0.00           H
ATOM    338  CD1 LEU A 604      51.140  22.090  34.630  1.00  0.00           C
ATOM    339 HD11 LEU A 604      51.300  21.270  35.360  1.00  0.00           H
ATOM    340 HD12 LEU A 604      51.760  21.820  33.740  1.00  0.00           H
ATOM    341 HD13 LEU A 604      50.080  22.100  34.290  1.00  0.00           H
ATOM    342  CD2 LEU A 604      50.710  23.610  36.640  1.00  0.00           C
ATOM    343 HD21 LEU A 604      50.780  24.680  36.920  1.00  0.00           H
ATOM    344 HD22 LEU A 604      51.230  23.010  37.410  1.00  0.00           H
ATOM    345 HD23 LEU A 604      49.700  23.180  36.540  1.00  0.00           H
ATOM    346  C   LEU A 604      55.150  24.980  36.180  1.00  0.00           C
ATOM    347  O   LEU A 604      55.630  24.660  37.270  1.00  0.00           O
ATOM    348  N   SER A 605      55.910  25.380  35.170  1.00  0.00           N
ATOM    349  HN  SER A 605      55.480  25.480  34.280  1.00  0.00           H
ATOM    350  CA  SER A 605      57.430  25.420  35.250  1.00  0.00           C
ATOM    351  HA  SER A 605      57.740  24.780  36.070  1.00  0.00           H
ATOM    352  CB  SER A 605      57.920  24.960  33.880  1.00  0.00           C
ATOM    353  HB1 SER A 605      57.710  23.880  33.810  1.00  0.00           H
ATOM    354  HB2 SER A 605      59.030  24.960  33.760  1.00  0.00           H
ATOM    355  OG  SER A 605      57.270  25.670  32.860  1.00  0.00           O
ATOM    356  HG1 SER A 605      57.070  25.000  32.210  1.00  0.00           H
ATOM    357  C   SER A 605      57.920  26.780  35.560  1.00  0.00           C
ATOM    358  O   SER A 605      59.080  27.050  35.550  1.00  0.00           O
ATOM    359  N   LEU A 606      57.070  27.630  36.100  1.00  0.00           N
ATOM    360  HN  LEU A 606      56.090  27.450  35.980  1.00  0.00           H
ATOM    361  CA  LEU A 606      57.410  28.980  36.350  1.00  0.00           C
ATOM    362  HA  LEU A 606      58.450  29.130  36.090  1.00  0.00           H
ATOM    363  CB  LEU A 606      56.410  30.040  35.650  1.00  0.00           C
ATOM    364  HB1 LEU A 606      56.460  31.080  36.050  1.00  0.00           H
ATOM    365  HB2 LEU A 606      55.360  29.750  35.840  1.00  0.00           H
ATOM    366  CG  LEU A 606      56.580  30.030  34.090  1.00  0.00           C
ATOM    367  HG  LEU A 606      56.590  28.950  33.810  1.00  0.00           H
ATOM    368  CD1 LEU A 606      55.390  30.740  33.510  1.00  0.00           C
ATOM    369 HD11 LEU A 606      55.420  30.530  32.410  1.00  0.00           H
ATOM    370 HD12 LEU A 606      55.470  31.850  33.560  1.00  0.00           H
ATOM    371 HD13 LEU A 606      54.400  30.400  33.870  1.00  0.00           H
ATOM    372  CD2 LEU A 606      57.900  30.660  33.660  1.00  0.00           C
ATOM    373 HD21 LEU A 606      58.720  29.930  33.830  1.00  0.00           H
ATOM    374 HD22 LEU A 606      58.060  31.520  34.320  1.00  0.00           H
ATOM    375 HD23 LEU A 606      57.810  31.030  32.610  1.00  0.00           H
ATOM    376  C   LEU A 606      57.200  29.210  37.870  1.00  0.00           C
ATOM    377  O   LEU A 606      56.200  28.970  38.480  1.00  0.00           O
ATOM    378  N   GLN A 607      58.340  29.760  38.520  1.00  0.00           N
ATOM    379  HN  GLN A 607      59.060  30.190  37.990  1.00  0.00           H
ATOM    380  CA  GLN A 607      58.590  29.830  39.960  1.00  0.00           C
ATOM    381  HA  GLN A 607      58.690  28.820  40.310  1.00  0.00           H
ATOM    382  CB  GLN A 607      59.990  30.390  40.230  1.00  0.00           C
ATOM    383  HB1 GLN A 607      60.160  31.370  39.750  1.00  0.00           H
ATOM    384  HB2 GLN A 607      60.740  29.730  39.740  1.00  0.00           H
ATOM    385  CG  GLN A 607      60.430  30.620  41.680  1.00  0.00           C
ATOM    386  HG1 GLN A 607      59.760  31.420  42.080  1.00  0.00           H
ATOM    387  HG2 GLN A 607      61.460  30.940  41.940  1.00  0.00           H
ATOM    388  CD  GLN A 607      60.110  29.340  42.480  1.00  0.00           C
ATOM    389  OE1 GLN A 607      59.290  29.390  43.400  1.00  0.00           O
ATOM    390  NE2 GLN A 607      60.880  28.240  42.190  1.00  0.00           N
ATOM    391 HE21 GLN A 607      60.530  27.370  42.560  1.00  0.00           H
ATOM    392 HE22 GLN A 607      61.750  28.390  41.720  1.00  0.00           H
ATOM    393  C   GLN A 607      57.500  30.540  40.740  1.00  0.00           C
ATOM    394  O   GLN A 607      57.170  31.700  40.450  1.00  0.00           O
ATOM    395  N   CYS A 608      56.800  29.890  41.730  1.00  0.00           N
ATOM    396  HN  CYS A 608      56.950  28.930  41.950  1.00  0.00           H
ATOM    397  CA  CYS A 608      55.550  30.540  42.340  1.00  0.00           C
ATOM    398  HA  CYS A 608      55.500  31.610  42.190  1.00  0.00           H
ATOM    399  CB  CYS A 608      54.260  29.910  41.770  1.00  0.00           C
ATOM    400  HB1 CYS A 608      53.330  30.180  42.320  1.00  0.00           H
ATOM    401  HB2 CYS A 608      54.350  28.810  41.690  1.00  0.00           H
ATOM    402  SG  CYS A 608      53.820  30.310  40.010  1.00  0.00           S
ATOM    403  HG1 CYS A 608      54.930  29.870  39.450  1.00  0.00           H
ATOM    404  C   CYS A 608      55.550  30.440  43.880  1.00  0.00           C
ATOM    405  O   CYS A 608      55.000  31.380  44.570  1.00  0.00           O
ATOM    406  N   LEU A 609      56.280  29.550  44.520  1.00  0.00           N
ATOM    407  HN  LEU A 609      56.870  28.910  44.030  1.00  0.00           H
ATOM    408  CA  LEU A 609      56.480  29.420  45.940  1.00  0.00           C
ATOM    409  HA  LEU A 609      55.520  29.360  46.420  1.00  0.00           H
ATOM    410  CB  LEU A 609      57.250  28.090  46.230  1.00  0.00           C
ATOM    411  HB1 LEU A 609      58.220  28.120  45.670  1.00  0.00           H
ATOM    412  HB2 LEU A 609      56.620  27.250  45.870  1.00  0.00           H
ATOM    413  CG  LEU A 609      57.560  27.760  47.710  1.00  0.00           C
ATOM    414  HG  LEU A 609      58.190  28.510  48.210  1.00  0.00           H
ATOM    415  CD1 LEU A 609      56.300  27.540  48.600  1.00  0.00           C
ATOM    416 HD11 LEU A 609      55.600  28.380  48.790  1.00  0.00           H
ATOM    417 HD12 LEU A 609      56.590  27.310  49.650  1.00  0.00           H
ATOM    418 HD13 LEU A 609      55.840  26.560  48.340  1.00  0.00           H
ATOM    419  CD2 LEU A 609      58.330  26.500  47.780  1.00  0.00           C
ATOM    420 HD21 LEU A 609      58.640  26.370  48.830  1.00  0.00           H
ATOM    421 HD22 LEU A 609      59.240  26.560  47.140  1.00  0.00           H
ATOM    422 HD23 LEU A 609      57.730  25.610  47.470  1.00  0.00           H
ATOM    423  C   LEU A 609      57.250  30.640  46.470  1.00  0.00           C
ATOM    424  O   LEU A 609      57.010  31.130  47.550  1.00  0.00           O
ATOM    425  N   ALA A 610      58.300  31.200  45.720  1.00  0.00           N
ATOM    426  HN  ALA A 610      58.550  30.790  44.840  1.00  0.00           H
ATOM    427  CA  ALA A 610      59.110  32.330  46.140  1.00  0.00           C
ATOM    428  HA  ALA A 610      59.610  32.000  47.050  1.00  0.00           H
ATOM    429  CB  ALA A 610      60.060  32.740  45.030  1.00  0.00           C
ATOM    430  HB1 ALA A 610      59.540  33.250  44.200  1.00  0.00           H
ATOM    431  HB2 ALA A 610      60.530  31.820  44.580  1.00  0.00           H
ATOM    432  HB3 ALA A 610      60.900  33.340  45.420  1.00  0.00           H
ATOM    433  C   ALA A 610      58.280  33.560  46.530  1.00  0.00           C
ATOM    434  O   ALA A 610      58.360  34.180  47.560  1.00  0.00           O
ATOM    435  N   SER A 611      57.290  33.900  45.670  1.00  0.00           N
ATOM    436  HN  SER A 611      57.230  33.290  44.880  1.00  0.00           H
ATOM    437  CA  SER A 611      56.290  34.960  45.850  1.00  0.00           C
ATOM    438  HA  SER A 611      56.740  35.890  46.130  1.00  0.00           H
ATOM    439  CB  SER A 611      55.420  35.090  44.620  1.00  0.00           C
ATOM    440  HB1 SER A 611      54.510  35.680  44.780  1.00  0.00           H
ATOM    441  HB2 SER A 611      55.120  34.030  44.410  1.00  0.00           H
ATOM    442  OG  SER A 611      56.220  35.600  43.530  1.00  0.00           O
ATOM    443  HG1 SER A 611      56.750  34.860  43.250  1.00  0.00           H
ATOM    444  C   SER A 611      55.320  34.690  47.050  1.00  0.00           C
ATOM    445  O   SER A 611      55.150  35.640  47.830  1.00  0.00           O
ATOM    446  N   ILE A 612      54.810  33.430  47.220  1.00  0.00           N
ATOM    447  HN  ILE A 612      55.100  32.680  46.640  1.00  0.00           H
ATOM    448  CA  ILE A 612      53.810  33.100  48.210  1.00  0.00           C
ATOM    449  HA  ILE A 612      52.950  33.710  47.960  1.00  0.00           H
ATOM    450  CB  ILE A 612      53.230  31.690  48.060  1.00  0.00           C
ATOM    451  HB  ILE A 612      54.140  31.030  48.010  1.00  0.00           H
ATOM    452  CG2 ILE A 612      52.440  31.210  49.330  1.00  0.00           C
ATOM    453 HG21 ILE A 612      51.760  31.950  49.790  1.00  0.00           H
ATOM    454 HG22 ILE A 612      53.150  30.860  50.110  1.00  0.00           H
ATOM    455 HG23 ILE A 612      51.920  30.230  49.260  1.00  0.00           H
ATOM    456  CG1 ILE A 612      52.350  31.400  46.810  1.00  0.00           C
ATOM    457 HG11 ILE A 612      52.940  31.930  46.030  1.00  0.00           H
ATOM    458 HG12 ILE A 612      51.400  31.940  46.950  1.00  0.00           H
ATOM    459  CD  ILE A 612      52.280  29.910  46.380  1.00  0.00           C
ATOM    460  HD1 ILE A 612      51.710  29.750  45.430  1.00  0.00           H
ATOM    461  HD2 ILE A 612      51.700  29.310  47.110  1.00  0.00           H
ATOM    462  HD3 ILE A 612      53.310  29.520  46.270  1.00  0.00           H
ATOM    463  C   ILE A 612      54.290  33.290  49.710  1.00  0.00           C
ATOM    464  O   ILE A 612      53.740  33.920  50.610  1.00  0.00           O
ATOM    465  N   LEU A 613      55.550  32.810  49.980  1.00  0.00           N
ATOM    466  HN  LEU A 613      56.030  32.300  49.270  1.00  0.00           H
ATOM    467  CA  LEU A 613      56.260  32.900  51.170  1.00  0.00           C
ATOM    468  HA  LEU A 613      55.660  32.390  51.910  1.00  0.00           H
ATOM    469  CB  LEU A 613      57.680  32.300  51.040  1.00  0.00           C
ATOM    470  HB1 LEU A 613      58.310  32.640  51.890  1.00  0.00           H
ATOM    471  HB2 LEU A 613      58.170  32.640  50.100  1.00  0.00           H
ATOM    472  CG  LEU A 613      57.750  30.680  51.040  1.00  0.00           C
ATOM    473  HG  LEU A 613      56.970  30.450  50.280  1.00  0.00           H
ATOM    474  CD1 LEU A 613      59.100  30.130  50.500  1.00  0.00           C
ATOM    475 HD11 LEU A 613      58.890  29.100  50.140  1.00  0.00           H
ATOM    476 HD12 LEU A 613      59.690  30.020  51.440  1.00  0.00           H
ATOM    477 HD13 LEU A 613      59.550  30.810  49.750  1.00  0.00           H
ATOM    478  CD2 LEU A 613      57.240  30.010  52.290  1.00  0.00           C
ATOM    479 HD21 LEU A 613      56.210  30.360  52.540  1.00  0.00           H
ATOM    480 HD22 LEU A 613      57.940  29.980  53.150  1.00  0.00           H
ATOM    481 HD23 LEU A 613      57.100  28.920  52.150  1.00  0.00           H
ATOM    482  C   LEU A 613      56.480  34.360  51.600  1.00  0.00           C
ATOM    483  O   LEU A 613      56.100  34.840  52.670  1.00  0.00           O
ATOM    484  N   PHE A 614      57.050  35.090  50.670  1.00  0.00           N
ATOM    485  HN  PHE A 614      57.320  34.570  49.870  1.00  0.00           H
ATOM    486  CA  PHE A 614      57.240  36.550  50.750  1.00  0.00           C
ATOM    487  HA  PHE A 614      57.810  36.860  51.620  1.00  0.00           H
ATOM    488  CB  PHE A 614      58.000  37.030  49.450  1.00  0.00           C
ATOM    489  HB1 PHE A 614      57.630  36.370  48.630  1.00  0.00           H
ATOM    490  HB2 PHE A 614      59.080  36.840  49.580  1.00  0.00           H
ATOM    491  CG  PHE A 614      57.800  38.460  49.040  1.00  0.00           C
ATOM    492  CD1 PHE A 614      57.950  39.500  49.910  1.00  0.00           C
ATOM    493  HD1 PHE A 614      58.290  39.350  50.930  1.00  0.00           H
ATOM    494  CE1 PHE A 614      57.950  40.800  49.460  1.00  0.00           C
ATOM    495  HE1 PHE A 614      58.210  41.670  50.060  1.00  0.00           H
ATOM    496  CZ  PHE A 614      57.580  41.100  48.100  1.00  0.00           C
ATOM    497  HZ  PHE A 614      57.410  42.100  47.730  1.00  0.00           H
ATOM    498  CD2 PHE A 614      57.230  38.670  47.770  1.00  0.00           C
ATOM    499  HD2 PHE A 614      56.970  37.860  47.120  1.00  0.00           H
ATOM    500  CE2 PHE A 614      57.200  40.060  47.290  1.00  0.00           C
ATOM    501  HE2 PHE A 614      56.870  40.180  46.260  1.00  0.00           H
ATOM    502  C   PHE A 614      55.890  37.240  50.980  1.00  0.00           C
ATOM    503  O   PHE A 614      55.780  38.020  51.860  1.00  0.00           O
ATOM    504  N   LEU A 615      54.840  36.940  50.230  1.00  0.00           N
ATOM    505  HN  LEU A 615      54.860  36.400  49.400  1.00  0.00           H
ATOM    506  CA  LEU A 615      53.580  37.710  50.310  1.00  0.00           C
ATOM    507  HA  LEU A 615      53.820  38.750  50.420  1.00  0.00           H
ATOM    508  CB  LEU A 615      52.690  37.410  49.070  1.00  0.00           C
ATOM    509  HB1 LEU A 615      51.730  37.910  49.340  1.00  0.00           H
ATOM    510  HB2 LEU A 615      52.540  36.310  48.960  1.00  0.00           H
ATOM    511  CG  LEU A 615      53.220  38.000  47.700  1.00  0.00           C
ATOM    512  HG  LEU A 615      54.320  37.850  47.620  1.00  0.00           H
ATOM    513  CD1 LEU A 615      52.390  37.440  46.600  1.00  0.00           C
ATOM    514 HD11 LEU A 615      52.500  36.340  46.470  1.00  0.00           H
ATOM    515 HD12 LEU A 615      52.790  37.840  45.640  1.00  0.00           H
ATOM    516 HD13 LEU A 615      51.310  37.640  46.490  1.00  0.00           H
ATOM    517  CD2 LEU A 615      53.040  39.530  47.660  1.00  0.00           C
ATOM    518 HD21 LEU A 615      53.180  39.850  46.610  1.00  0.00           H
ATOM    519 HD22 LEU A 615      53.750  39.900  48.430  1.00  0.00           H
ATOM    520 HD23 LEU A 615      52.060  39.940  48.000  1.00  0.00           H
ATOM    521  C   LEU A 615      52.880  37.280  51.620  1.00  0.00           C
ATOM    522  O   LEU A 615      52.330  38.220  52.280  1.00  0.00           O
ATOM    523  N   TYR A 616      52.820  35.990  52.030  1.00  0.00           N
ATOM    524  HN  TYR A 616      53.260  35.220  51.580  1.00  0.00           H
ATOM    525  CA  TYR A 616      52.040  35.630  53.240  1.00  0.00           C
ATOM    526  HA  TYR A 616      51.040  36.050  53.200  1.00  0.00           H
ATOM    527  CB  TYR A 616      51.900  34.080  53.320  1.00  0.00           C
ATOM    528  HB1 TYR A 616      52.900  33.640  53.070  1.00  0.00           H
ATOM    529  HB2 TYR A 616      51.110  33.820  52.580  1.00  0.00           H
ATOM    530  CG  TYR A 616      51.400  33.600  54.620  1.00  0.00           C
ATOM    531  CD1 TYR A 616      50.140  34.090  55.080  1.00  0.00           C
ATOM    532  HD1 TYR A 616      49.590  34.730  54.420  1.00  0.00           H
ATOM    533  CE1 TYR A 616      49.780  33.850  56.430  1.00  0.00           C
ATOM    534  HE1 TYR A 616      48.870  34.220  56.870  1.00  0.00           H
ATOM    535  CZ  TYR A 616      50.560  33.000  57.230  1.00  0.00           C
ATOM    536  OH  TYR A 616      50.280  32.700  58.560  1.00  0.00           O
ATOM    537  HH  TYR A 616      49.400  32.930  58.860  1.00  0.00           H
ATOM    538  CD2 TYR A 616      52.120  32.720  55.360  1.00  0.00           C
ATOM    539  HD2 TYR A 616      53.060  32.290  55.000  1.00  0.00           H
ATOM    540  CE2 TYR A 616      51.700  32.470  56.700  1.00  0.00           C
ATOM    541  HE2 TYR A 616      52.360  31.930  57.350  1.00  0.00           H
ATOM    542  C   TYR A 616      52.600  36.300  54.440  1.00  0.00           C
ATOM    543  O   TYR A 616      51.930  36.940  55.250  1.00  0.00           O
ATOM    544  N   CYS A 617      53.990  36.200  54.560  1.00  0.00           N
ATOM    545  HN  CYS A 617      54.540  35.720  53.880  1.00  0.00           H
ATOM    546  CA  CYS A 617      54.690  36.820  55.680  1.00  0.00           C
ATOM    547  HA  CYS A 617      54.250  36.500  56.620  1.00  0.00           H
ATOM    548  CB  CYS A 617      56.160  36.350  55.620  1.00  0.00           C
ATOM    549  HB1 CYS A 617      56.480  36.700  54.610  1.00  0.00           H
ATOM    550  HB2 CYS A 617      56.100  35.250  55.550  1.00  0.00           H
ATOM    551  SG  CYS A 617      57.190  37.170  56.970  1.00  0.00           S
ATOM    552  HG1 CYS A 617      56.770  36.340  57.920  1.00  0.00           H
ATOM    553  C   CYS A 617      54.590  38.380  55.620  1.00  0.00           C
ATOM    554  O   CYS A 617      54.410  38.980  56.700  1.00  0.00           O
ATOM    555  N   ALA A 618      54.610  39.090  54.430  1.00  0.00           N
ATOM    556  HN  ALA A 618      54.720  38.580  53.580  1.00  0.00           H
ATOM    557  CA  ALA A 618      54.460  40.520  54.360  1.00  0.00           C
ATOM    558  HA  ALA A 618      55.180  41.000  54.990  1.00  0.00           H
ATOM    559  CB  ALA A 618      54.840  40.980  52.980  1.00  0.00           C
ATOM    560  HB1 ALA A 618      54.210  40.460  52.240  1.00  0.00           H
ATOM    561  HB2 ALA A 618      55.830  40.500  52.800  1.00  0.00           H
ATOM    562  HB3 ALA A 618      54.890  42.060  52.760  1.00  0.00           H
ATOM    563  C   ALA A 618      53.060  40.950  54.740  1.00  0.00           C
ATOM    564  O   ALA A 618      52.850  41.930  55.480  1.00  0.00           O
ATOM    565  N   CYS A 619      51.980  40.190  54.410  1.00  0.00           N
ATOM    566  HN  CYS A 619      52.120  39.340  53.910  1.00  0.00           H
ATOM    567  CA  CYS A 619      50.640  40.580  54.760  1.00  0.00           C
ATOM    568  HA  CYS A 619      50.510  41.600  54.420  1.00  0.00           H
ATOM    569  CB  CYS A 619      49.660  39.820  53.810  1.00  0.00           C
ATOM    570  HB1 CYS A 619      48.600  39.950  54.100  1.00  0.00           H
ATOM    571  HB2 CYS A 619      49.770  38.720  53.840  1.00  0.00           H
ATOM    572  SG  CYS A 619      49.740  40.330  52.070  1.00  0.00           S
ATOM    573  HG1 CYS A 619      50.910  39.750  51.840  1.00  0.00           H
ATOM    574  C   CYS A 619      50.200  40.360  56.250  1.00  0.00           C
ATOM    575  O   CYS A 619      49.300  41.020  56.710  1.00  0.00           O
ATOM    576  N   MET A 620      50.810  39.440  56.970  1.00  0.00           N
ATOM    577  HN  MET A 620      51.560  38.960  56.530  1.00  0.00           H
ATOM    578  CA  MET A 620      50.530  39.090  58.360  1.00  0.00           C
ATOM    579  HA  MET A 620      49.540  38.660  58.280  1.00  0.00           H
ATOM    580  CB  MET A 620      51.330  37.950  58.920  1.00  0.00           C
ATOM    581  HB1 MET A 620      51.500  37.930  60.010  1.00  0.00           H
ATOM    582  HB2 MET A 620      52.370  37.940  58.520  1.00  0.00           H
ATOM    583  CG  MET A 620      50.720  36.530  58.670  1.00  0.00           C
ATOM    584  HG1 MET A 620      51.480  35.820  59.060  1.00  0.00           H
ATOM    585  HG2 MET A 620      50.670  36.370  57.580  1.00  0.00           H
ATOM    586  SD  MET A 620      49.010  36.200  59.260  1.00  0.00           S
ATOM    587  CE  MET A 620      49.420  35.660  61.020  1.00  0.00           C
ATOM    588  HE1 MET A 620      49.890  36.370  61.730  1.00  0.00           H
ATOM    589  HE2 MET A 620      50.040  34.730  60.970  1.00  0.00           H
ATOM    590  HE3 MET A 620      48.480  35.380  61.510  1.00  0.00           H
ATOM    591  C   MET A 620      50.270  40.240  59.400  1.00  0.00           C
ATOM    592  O   MET A 620      49.190  40.310  59.950  1.00  0.00           O
ATOM    593  N   SER A 621      51.220  41.120  59.650  1.00  0.00           N
ATOM    594  HN  SER A 621      52.070  41.040  59.120  1.00  0.00           H
ATOM    595  CA  SER A 621      51.150  42.200  60.600  1.00  0.00           C
ATOM    596  HA  SER A 621      50.720  41.740  61.480  1.00  0.00           H
ATOM    597  CB  SER A 621      52.540  42.760  60.940  1.00  0.00           C
ATOM    598  HB1 SER A 621      53.000  43.010  59.960  1.00  0.00           H
ATOM    599  HB2 SER A 621      53.200  41.930  61.230  1.00  0.00           H
ATOM    600  OG  SER A 621      52.540  43.850  61.830  1.00  0.00           O
ATOM    601  HG1 SER A 621      52.070  43.570  62.620  1.00  0.00           H
ATOM    602  C   SER A 621      50.170  43.310  60.270  1.00  0.00           C
ATOM    603  O   SER A 621      49.380  43.590  61.130  1.00  0.00           O
ATOM    604  N   PRO A 622      50.050  43.970  59.080  1.00  0.00           N
ATOM    605  CD  PRO A 622      51.100  43.980  58.080  1.00  0.00           C
ATOM    606  HD1 PRO A 622      51.150  43.010  57.530  1.00  0.00           H
ATOM    607  HD2 PRO A 622      52.100  44.400  58.310  1.00  0.00           H
ATOM    608  CA  PRO A 622      48.830  44.620  58.590  1.00  0.00           C
ATOM    609  HA  PRO A 622      48.850  45.580  59.100  1.00  0.00           H
ATOM    610  CB  PRO A 622      49.010  44.670  57.060  1.00  0.00           C
ATOM    611  HB1 PRO A 622      48.520  45.550  56.590  1.00  0.00           H
ATOM    612  HB2 PRO A 622      48.850  43.680  56.580  1.00  0.00           H
ATOM    613  CG  PRO A 622      50.480  45.020  57.090  1.00  0.00           C
ATOM    614  HG1 PRO A 622      51.010  44.950  56.110  1.00  0.00           H
ATOM    615  HG2 PRO A 622      50.770  46.000  57.510  1.00  0.00           H
ATOM    616  C   PRO A 622      47.540  43.980  58.930  1.00  0.00           C
ATOM    617  O   PRO A 622      46.700  44.700  59.400  1.00  0.00           O
ATOM    618  N   VAL A 623      47.280  42.680  58.780  1.00  0.00           N
ATOM    619  HN  VAL A 623      47.980  42.030  58.490  1.00  0.00           H
ATOM    620  CA  VAL A 623      45.900  42.200  59.010  1.00  0.00           C
ATOM    621  HA  VAL A 623      45.150  42.870  58.660  1.00  0.00           H
ATOM    622  CB  VAL A 623      45.710  40.850  58.250  1.00  0.00           C
ATOM    623  HB  VAL A 623      46.410  40.060  58.610  1.00  0.00           H
ATOM    624  CG1 VAL A 623      44.220  40.340  58.430  1.00  0.00           C
ATOM    625 HG11 VAL A 623      44.000  39.450  57.810  1.00  0.00           H
ATOM    626 HG12 VAL A 623      43.470  41.100  58.100  1.00  0.00           H
ATOM    627 HG13 VAL A 623      43.960  40.040  59.470  1.00  0.00           H
ATOM    628  CG2 VAL A 623      45.920  40.940  56.730  1.00  0.00           C
ATOM    629 HG21 VAL A 623      46.830  41.420  56.290  1.00  0.00           H
ATOM    630 HG22 VAL A 623      45.040  41.510  56.370  1.00  0.00           H
ATOM    631 HG23 VAL A 623      45.760  39.950  56.250  1.00  0.00           H
ATOM    632  C   VAL A 623      45.640  42.030  60.450  1.00  0.00           C
ATOM    633  O   VAL A 623      44.530  42.350  60.860  1.00  0.00           O
ATOM    634  N   ILE A 624      46.640  41.570  61.270  1.00  0.00           N
ATOM    635  HN  ILE A 624      47.450  41.220  60.800  1.00  0.00           H
ATOM    636  CA  ILE A 624      46.600  41.420  62.710  1.00  0.00           C
ATOM    637  HA  ILE A 624      45.660  40.950  62.980  1.00  0.00           H
ATOM    638  CB  ILE A 624      47.650  40.420  63.250  1.00  0.00           C
ATOM    639  HB  ILE A 624      48.610  40.660  62.740  1.00  0.00           H
ATOM    640  CG2 ILE A 624      47.850  40.620  64.750  1.00  0.00           C
ATOM    641 HG21 ILE A 624      48.560  39.900  65.210  1.00  0.00           H
ATOM    642 HG22 ILE A 624      46.880  40.530  65.280  1.00  0.00           H
ATOM    643 HG23 ILE A 624      48.280  41.620  64.950  1.00  0.00           H
ATOM    644  CG1 ILE A 624      47.190  38.920  62.830  1.00  0.00           C
ATOM    645 HG11 ILE A 624      47.250  38.790  61.730  1.00  0.00           H
ATOM    646 HG12 ILE A 624      46.200  38.700  63.260  1.00  0.00           H
ATOM    647  CD  ILE A 624      48.100  37.810  63.370  1.00  0.00           C
ATOM    648  HD1 ILE A 624      47.750  36.810  63.060  1.00  0.00           H
ATOM    649  HD2 ILE A 624      48.080  37.870  64.480  1.00  0.00           H
ATOM    650  HD3 ILE A 624      49.190  37.850  63.160  1.00  0.00           H
ATOM    651  C   ILE A 624      46.550  42.790  63.360  1.00  0.00           C
ATOM    652  O   ILE A 624      45.970  42.960  64.460  1.00  0.00           O
ATOM    653  N   THR A 625      47.130  43.860  62.840  1.00  0.00           N
ATOM    654  HN  THR A 625      47.670  43.720  62.010  1.00  0.00           H
ATOM    655  CA  THR A 625      46.940  45.230  63.400  1.00  0.00           C
ATOM    656  HA  THR A 625      47.020  45.260  64.480  1.00  0.00           H
ATOM    657  CB  THR A 625      48.160  46.130  62.900  1.00  0.00           C
ATOM    658  HB  THR A 625      48.050  46.130  61.790  1.00  0.00           H
ATOM    659  OG1 THR A 625      49.420  45.600  63.300  1.00  0.00           O
ATOM    660  HG1 THR A 625      49.550  44.840  62.730  1.00  0.00           H
ATOM    661  CG2 THR A 625      48.120  47.610  63.340  1.00  0.00           C
ATOM    662 HG21 THR A 625      48.870  48.210  62.790  1.00  0.00           H
ATOM    663 HG22 THR A 625      48.180  47.810  64.430  1.00  0.00           H
ATOM    664 HG23 THR A 625      47.190  48.080  62.960  1.00  0.00           H
ATOM    665  C   THR A 625      45.730  45.920  63.040  1.00  0.00           C
ATOM    666  O   THR A 625      45.200  46.680  63.820  1.00  0.00           O
ATOM    667  N   PHE A 626      45.180  45.570  61.870  1.00  0.00           N
ATOM    668  HN  PHE A 626      45.740  45.060  61.240  1.00  0.00           H
ATOM    669  CA  PHE A 626      43.770  45.940  61.550  1.00  0.00           C
ATOM    670  HA  PHE A 626      43.590  46.990  61.680  1.00  0.00           H
ATOM    671  CB  PHE A 626      43.450  45.340  60.240  1.00  0.00           C
ATOM    672  HB1 PHE A 626      43.330  44.240  60.300  1.00  0.00           H
ATOM    673  HB2 PHE A 626      44.240  45.480  59.470  1.00  0.00           H
ATOM    674  CG  PHE A 626      42.200  45.970  59.730  1.00  0.00           C
ATOM    675  CD1 PHE A 626      41.180  45.210  59.130  1.00  0.00           C
ATOM    676  HD1 PHE A 626      41.260  44.140  59.070  1.00  0.00           H
ATOM    677  CE1 PHE A 626      40.010  45.780  58.520  1.00  0.00           C
ATOM    678  HE1 PHE A 626      39.240  45.150  58.100  1.00  0.00           H
ATOM    679  CZ  PHE A 626      39.960  47.140  58.510  1.00  0.00           C
ATOM    680  HZ  PHE A 626      39.160  47.700  58.050  1.00  0.00           H
ATOM    681  CD2 PHE A 626      42.030  47.360  59.630  1.00  0.00           C
ATOM    682  HD2 PHE A 626      42.810  47.960  60.070  1.00  0.00           H
ATOM    683  CE2 PHE A 626      40.960  47.970  59.040  1.00  0.00           C
ATOM    684  HE2 PHE A 626      40.900  49.040  58.890  1.00  0.00           H
ATOM    685  C   PHE A 626      42.810  45.440  62.640  1.00  0.00           C
ATOM    686  O   PHE A 626      41.960  46.090  63.110  1.00  0.00           O
ATOM    687  N   GLY A 627      42.960  44.140  63.070  1.00  0.00           N
ATOM    688  HN  GLY A 627      43.620  43.610  62.550  1.00  0.00           H
ATOM    689  CA  GLY A 627      42.080  43.590  64.080  1.00  0.00           C
ATOM    690  HA1 GLY A 627      42.330  42.540  64.190  1.00  0.00           H
ATOM    691  HA2 GLY A 627      41.020  43.710  63.870  1.00  0.00           H
ATOM    692  C   GLY A 627      42.350  44.190  65.470  1.00  0.00           C
ATOM    693  O   GLY A 627      41.460  44.470  66.260  1.00  0.00           O
ATOM    694  N   GLY A 628      43.590  44.460  65.740  1.00  0.00           N
ATOM    695  HN  GLY A 628      44.300  44.140  65.120  1.00  0.00           H
ATOM    696  CA  GLY A 628      44.070  45.200  66.880  1.00  0.00           C
ATOM    697  HA1 GLY A 628      45.130  45.260  66.700  1.00  0.00           H
ATOM    698  HA2 GLY A 628      43.860  44.660  67.800  1.00  0.00           H
ATOM    699  C   GLY A 628      43.650  46.690  67.060  1.00  0.00           C
ATOM    700  O   GLY A 628      43.250  47.050  68.200  1.00  0.00           O
ATOM    701  N   LEU A 629      43.680  47.380  65.960  1.00  0.00           N
ATOM    702  HN  LEU A 629      44.170  47.100  65.150  1.00  0.00           H
ATOM    703  CA  LEU A 629      43.050  48.680  65.960  1.00  0.00           C
ATOM    704  HA  LEU A 629      43.310  49.280  66.820  1.00  0.00           H
ATOM    705  CB  LEU A 629      43.400  49.530  64.720  1.00  0.00           C
ATOM    706  HB1 LEU A 629      42.840  50.450  64.510  1.00  0.00           H
ATOM    707  HB2 LEU A 629      43.230  48.840  63.870  1.00  0.00           H
ATOM    708  CG  LEU A 629      44.920  49.950  64.550  1.00  0.00           C
ATOM    709  HG  LEU A 629      45.440  49.090  65.010  1.00  0.00           H
ATOM    710  CD1 LEU A 629      45.290  50.220  63.080  1.00  0.00           C
ATOM    711 HD11 LEU A 629      44.840  51.180  62.760  1.00  0.00           H
ATOM    712 HD12 LEU A 629      44.940  49.400  62.420  1.00  0.00           H
ATOM    713 HD13 LEU A 629      46.370  50.350  62.870  1.00  0.00           H
ATOM    714  CD2 LEU A 629      45.210  51.140  65.390  1.00  0.00           C
ATOM    715 HD21 LEU A 629      44.670  52.050  65.040  1.00  0.00           H
ATOM    716 HD22 LEU A 629      46.300  51.290  65.330  1.00  0.00           H
ATOM    717 HD23 LEU A 629      44.980  50.980  66.470  1.00  0.00           H
ATOM    718  C   LEU A 629      41.520  48.700  66.040  1.00  0.00           C
ATOM    719  O   LEU A 629      41.030  49.600  66.770  1.00  0.00           O
ATOM    720  N   LEU A 630      40.810  47.860  65.360  1.00  0.00           N
ATOM    721  HN  LEU A 630      41.200  47.170  64.760  1.00  0.00           H
ATOM    722  CA  LEU A 630      39.400  47.680  65.590  1.00  0.00           C
ATOM    723  HA  LEU A 630      38.840  48.550  65.280  1.00  0.00           H
ATOM    724  CB  LEU A 630      38.850  46.640  64.630  1.00  0.00           C
ATOM    725  HB1 LEU A 630      37.830  46.290  64.920  1.00  0.00           H
ATOM    726  HB2 LEU A 630      39.520  45.770  64.680  1.00  0.00           H
ATOM    727  CG  LEU A 630      38.870  47.150  63.070  1.00  0.00           C
ATOM    728  HG  LEU A 630      39.780  47.740  62.910  1.00  0.00           H
ATOM    729  CD1 LEU A 630      38.830  45.990  62.130  1.00  0.00           C
ATOM    730 HD11 LEU A 630      37.930  45.400  62.400  1.00  0.00           H
ATOM    731 HD12 LEU A 630      39.760  45.400  62.270  1.00  0.00           H
ATOM    732 HD13 LEU A 630      38.600  46.160  61.050  1.00  0.00           H
ATOM    733  CD2 LEU A 630      37.640  47.990  62.830  1.00  0.00           C
ATOM    734 HD21 LEU A 630      37.610  48.420  61.810  1.00  0.00           H
ATOM    735 HD22 LEU A 630      37.580  48.830  63.560  1.00  0.00           H
ATOM    736 HD23 LEU A 630      36.720  47.350  62.870  1.00  0.00           H
ATOM    737  C   LEU A 630      38.950  47.210  67.040  1.00  0.00           C
ATOM    738  O   LEU A 630      37.980  47.780  67.570  1.00  0.00           O
ATOM    739  N   GLY A 631      39.530  46.220  67.690  1.00  0.00           N
ATOM    740  HN  GLY A 631      40.250  45.690  67.240  1.00  0.00           H
ATOM    741  CA  GLY A 631      39.290  45.870  69.060  1.00  0.00           C
ATOM    742  HA1 GLY A 631      39.940  45.010  69.140  1.00  0.00           H
ATOM    743  HA2 GLY A 631      38.290  45.470  69.140  1.00  0.00           H
ATOM    744  C   GLY A 631      39.620  46.850  70.180  1.00  0.00           C
ATOM    745  O   GLY A 631      38.910  47.000  71.220  1.00  0.00           O
ATOM    746  N   GLU A 632      40.770  47.560  70.000  1.00  0.00           N
ATOM    747  HN  GLU A 632      41.400  47.240  69.300  1.00  0.00           H
ATOM    748  CA  GLU A 632      41.170  48.730  70.740  1.00  0.00           C
ATOM    749  HA  GLU A 632      41.430  48.550  71.780  1.00  0.00           H
ATOM    750  CB  GLU A 632      42.490  49.260  70.180  1.00  0.00           C
ATOM    751  HB1 GLU A 632      42.500  49.300  69.060  1.00  0.00           H
ATOM    752  HB2 GLU A 632      43.280  48.540  70.480  1.00  0.00           H
ATOM    753  CG  GLU A 632      42.890  50.710  70.640  1.00  0.00           C
ATOM    754  HG1 GLU A 632      42.690  50.850  71.720  1.00  0.00           H
ATOM    755  HG2 GLU A 632      42.260  51.450  70.100  1.00  0.00           H
ATOM    756  CD  GLU A 632      44.300  51.060  70.210  1.00  0.00           C
ATOM    757  OE1 GLU A 632      45.170  50.740  71.100  1.00  0.00           O
ATOM    758  OE2 GLU A 632      44.430  51.290  68.970  1.00  0.00           O
ATOM    759  C   GLU A 632      40.130  49.840  70.700  1.00  0.00           C
ATOM    760  O   GLU A 632      39.640  50.310  71.690  1.00  0.00           O
ATOM    761  N   ALA A 633      39.640  50.160  69.510  1.00  0.00           N
ATOM    762  HN  ALA A 633      40.000  49.770  68.660  1.00  0.00           H
ATOM    763  CA  ALA A 633      38.730  51.220  69.270  1.00  0.00           C
ATOM    764  HA  ALA A 633      39.120  52.100  69.750  1.00  0.00           H
ATOM    765  CB  ALA A 633      38.570  51.480  67.870  1.00  0.00           C
ATOM    766  HB1 ALA A 633      37.720  52.160  67.630  1.00  0.00           H
ATOM    767  HB2 ALA A 633      38.380  50.570  67.250  1.00  0.00           H
ATOM    768  HB3 ALA A 633      39.500  51.980  67.550  1.00  0.00           H
ATOM    769  C   ALA A 633      37.360  50.910  69.880  1.00  0.00           C
ATOM    770  O   ALA A 633      36.800  51.780  70.480  1.00  0.00           O
ATOM    771  N   THR A 634      36.900  49.710  69.770  1.00  0.00           N
ATOM    772  HN  THR A 634      37.480  49.060  69.280  1.00  0.00           H
ATOM    773  CA  THR A 634      35.590  49.190  70.180  1.00  0.00           C
ATOM    774  HA  THR A 634      34.890  50.000  70.130  1.00  0.00           H
ATOM    775  CB  THR A 634      35.060  48.110  69.250  1.00  0.00           C
ATOM    776  HB  THR A 634      34.090  47.720  69.620  1.00  0.00           H
ATOM    777  OG1 THR A 634      35.960  46.990  69.150  1.00  0.00           O
ATOM    778  HG1 THR A 634      36.490  47.130  68.370  1.00  0.00           H
ATOM    779  CG2 THR A 634      34.870  48.760  67.870  1.00  0.00           C
ATOM    780 HG21 THR A 634      34.090  49.550  67.920  1.00  0.00           H
ATOM    781 HG22 THR A 634      34.630  48.010  67.090  1.00  0.00           H
ATOM    782 HG23 THR A 634      35.780  49.310  67.520  1.00  0.00           H
ATOM    783  C   THR A 634      35.580  48.630  71.680  1.00  0.00           C
ATOM    784  O   THR A 634      34.590  48.090  72.110  1.00  0.00           O
ATOM    785  N   GLU A 635      36.610  48.810  72.490  1.00  0.00           N
ATOM    786  HN  GLU A 635      37.410  49.320  72.200  1.00  0.00           H
ATOM    787  CA  GLU A 635      36.630  48.430  73.860  1.00  0.00           C
ATOM    788  HA  GLU A 635      37.610  48.690  74.260  1.00  0.00           H
ATOM    789  CB  GLU A 635      35.680  49.210  74.800  1.00  0.00           C
ATOM    790  HB1 GLU A 635      35.880  49.040  75.880  1.00  0.00           H
ATOM    791  HB2 GLU A 635      34.630  49.010  74.530  1.00  0.00           H
ATOM    792  CG  GLU A 635      35.990  50.820  74.750  1.00  0.00           C
ATOM    793  HG1 GLU A 635      35.890  51.160  73.700  1.00  0.00           H
ATOM    794  HG2 GLU A 635      37.000  51.150  75.080  1.00  0.00           H
ATOM    795  CD  GLU A 635      35.080  51.610  75.580  1.00  0.00           C
ATOM    796  OE1 GLU A 635      33.820  51.410  75.380  1.00  0.00           O
ATOM    797  OE2 GLU A 635      35.490  52.310  76.520  1.00  0.00           O
ATOM    798  C   GLU A 635      36.700  46.930  74.070  1.00  0.00           C
ATOM    799  O   GLU A 635      36.370  46.490  75.220  1.00  0.00           O
ATOM    800  N   GLY A 636      37.090  46.120  73.100  1.00  0.00           N
ATOM    801  HN  GLY A 636      37.350  46.570  72.250  1.00  0.00           H
ATOM    802  CA  GLY A 636      37.420  44.710  73.250  1.00  0.00           C
ATOM    803  HA1 GLY A 636      37.270  44.280  74.230  1.00  0.00           H
ATOM    804  HA2 GLY A 636      38.460  44.660  72.930  1.00  0.00           H
ATOM    805  C   GLY A 636      36.680  43.890  72.250  1.00  0.00           C
ATOM    806  O   GLY A 636      36.800  42.650  72.300  1.00  0.00           O
ATOM    807  N   ARG A 637      35.890  44.370  71.340  1.00  0.00           N
ATOM    808  HN  ARG A 637      35.790  45.360  71.430  1.00  0.00           H
ATOM    809  CA  ARG A 637      34.820  43.570  70.600  1.00  0.00           C
ATOM    810  HA  ARG A 637      34.490  42.860  71.360  1.00  0.00           H
ATOM    811  CB  ARG A 637      33.700  44.540  70.170  1.00  0.00           C
ATOM    812  HB1 ARG A 637      32.950  43.880  69.650  1.00  0.00           H
ATOM    813  HB2 ARG A 637      34.170  45.290  69.500  1.00  0.00           H
ATOM    814  CG  ARG A 637      32.870  45.170  71.230  1.00  0.00           C
ATOM    815  HG1 ARG A 637      32.360  46.070  70.830  1.00  0.00           H
ATOM    816  HG2 ARG A 637      33.590  45.720  71.880  1.00  0.00           H
ATOM    817  CD  ARG A 637      31.850  44.330  71.980  1.00  0.00           C
ATOM    818  HD1 ARG A 637      31.220  43.900  71.170  1.00  0.00           H
ATOM    819  HD2 ARG A 637      31.130  44.890  72.620  1.00  0.00           H
ATOM    820  NE  ARG A 637      32.500  43.210  72.730  1.00  0.00           N
ATOM    821  HE  ARG A 637      32.290  42.310  72.320  1.00  0.00           H
ATOM    822  CZ  ARG A 637      33.180  43.340  73.840  1.00  0.00           C
ATOM    823  NH1 ARG A 637      33.270  44.510  74.470  1.00  0.00           N
ATOM    824 HH11 ARG A 637      32.630  45.180  74.110  1.00  0.00           H
ATOM    825 HH12 ARG A 637      33.790  44.640  75.310  1.00  0.00           H
ATOM    826  NH2 ARG A 637      33.850  42.340  74.290  1.00  0.00           N
ATOM    827 HH21 ARG A 637      33.850  41.480  73.770  1.00  0.00           H
ATOM    828 HH22 ARG A 637      34.360  42.500  75.130  1.00  0.00           H
ATOM    829  C   ARG A 637      35.250  42.760  69.310  1.00  0.00           C
ATOM    830  O   ARG A 637      34.570  41.910  68.780  1.00  0.00           O
ATOM    831  N   ILE A 638      36.480  43.090  68.840  1.00  0.00           N
ATOM    832  HN  ILE A 638      37.060  43.730  69.340  1.00  0.00           H
ATOM    833  CA  ILE A 638      37.030  42.650  67.570  1.00  0.00           C
ATOM    834  HA  ILE A 638      36.500  41.740  67.340  1.00  0.00           H
ATOM    835  CB  ILE A 638      36.900  43.620  66.380  1.00  0.00           C
ATOM    836  HB  ILE A 638      37.330  44.570  66.760  1.00  0.00           H
ATOM    837  CG2 ILE A 638      37.610  43.060  65.180  1.00  0.00           C
ATOM    838 HG21 ILE A 638      37.250  42.070  64.840  1.00  0.00           H
ATOM    839 HG22 ILE A 638      38.710  43.050  65.360  1.00  0.00           H
ATOM    840 HG23 ILE A 638      37.450  43.820  64.370  1.00  0.00           H
ATOM    841  CG1 ILE A 638      35.440  43.750  65.990  1.00  0.00           C
ATOM    842 HG11 ILE A 638      34.760  43.400  66.800  1.00  0.00           H
ATOM    843 HG12 ILE A 638      35.190  43.140  65.100  1.00  0.00           H
ATOM    844  CD  ILE A 638      35.120  45.190  65.640  1.00  0.00           C
ATOM    845  HD1 ILE A 638      35.700  45.560  64.770  1.00  0.00           H
ATOM    846  HD2 ILE A 638      35.290  45.880  66.490  1.00  0.00           H
ATOM    847  HD3 ILE A 638      34.060  45.340  65.350  1.00  0.00           H
ATOM    848  C   ILE A 638      38.410  42.200  67.720  1.00  0.00           C
ATOM    849  O   ILE A 638      39.370  42.800  68.120  1.00  0.00           O
ATOM    850  N   SER A 639      38.620  40.870  67.490  1.00  0.00           N
ATOM    851  HN  SER A 639      37.860  40.280  67.190  1.00  0.00           H
ATOM    852  CA  SER A 639      39.920  40.170  67.590  1.00  0.00           C
ATOM    853  HA  SER A 639      40.610  40.650  68.260  1.00  0.00           H
ATOM    854  CB  SER A 639      39.630  38.780  68.240  1.00  0.00           C
ATOM    855  HB1 SER A 639      39.220  38.950  69.260  1.00  0.00           H
ATOM    856  HB2 SER A 639      40.540  38.130  68.380  1.00  0.00           H
ATOM    857  OG  SER A 639      38.690  37.880  67.540  1.00  0.00           O
ATOM    858  HG1 SER A 639      37.900  38.380  67.350  1.00  0.00           H
ATOM    859  C   SER A 639      40.720  40.060  66.270  1.00  0.00           C
ATOM    860  O   SER A 639      40.230  40.090  65.150  1.00  0.00           O
ATOM    861  N   ALA A 640      42.040  39.840  66.410  1.00  0.00           N
ATOM    862  HN  ALA A 640      42.410  40.020  67.320  1.00  0.00           H
ATOM    863  CA  ALA A 640      42.960  39.500  65.380  1.00  0.00           C
ATOM    864  HA  ALA A 640      42.960  40.280  64.630  1.00  0.00           H
ATOM    865  CB  ALA A 640      44.420  39.390  66.000  1.00  0.00           C
ATOM    866  HB1 ALA A 640      44.730  40.380  66.380  1.00  0.00           H
ATOM    867  HB2 ALA A 640      45.220  39.040  65.320  1.00  0.00           H
ATOM    868  HB3 ALA A 640      44.510  38.700  66.880  1.00  0.00           H
ATOM    869  C   ALA A 640      42.620  38.240  64.560  1.00  0.00           C
ATOM    870  O   ALA A 640      42.690  38.230  63.300  1.00  0.00           O
ATOM    871  N   ILE A 641      42.210  37.130  65.210  1.00  0.00           N
ATOM    872  HN  ILE A 641      42.370  37.100  66.190  1.00  0.00           H
ATOM    873  CA  ILE A 641      41.680  35.880  64.490  1.00  0.00           C
ATOM    874  HA  ILE A 641      42.470  35.730  63.750  1.00  0.00           H
ATOM    875  CB  ILE A 641      41.460  34.740  65.450  1.00  0.00           C
ATOM    876  HB  ILE A 641      42.360  34.730  66.110  1.00  0.00           H
ATOM    877  CG2 ILE A 641      40.270  34.910  66.380  1.00  0.00           C
ATOM    878 HG21 ILE A 641      40.060  33.960  66.890  1.00  0.00           H
ATOM    879 HG22 ILE A 641      39.320  35.260  65.940  1.00  0.00           H
ATOM    880 HG23 ILE A 641      40.470  35.680  67.170  1.00  0.00           H
ATOM    881  CG1 ILE A 641      41.310  33.370  64.710  1.00  0.00           C
ATOM    882 HG11 ILE A 641      40.460  33.340  64.000  1.00  0.00           H
ATOM    883 HG12 ILE A 641      41.150  32.590  65.480  1.00  0.00           H
ATOM    884  CD  ILE A 641      42.540  33.070  63.810  1.00  0.00           C
ATOM    885  HD1 ILE A 641      42.550  33.520  62.800  1.00  0.00           H
ATOM    886  HD2 ILE A 641      42.710  32.000  63.630  1.00  0.00           H
ATOM    887  HD3 ILE A 641      43.440  33.380  64.400  1.00  0.00           H
ATOM    888  C   ILE A 641      40.460  36.110  63.590  1.00  0.00           C
ATOM    889  O   ILE A 641      40.390  35.610  62.470  1.00  0.00           O
ATOM    890  N   GLU A 642      39.480  36.880  64.110  1.00  0.00           N
ATOM    891  HN  GLU A 642      39.570  37.330  64.990  1.00  0.00           H
ATOM    892  CA  GLU A 642      38.360  37.350  63.300  1.00  0.00           C
ATOM    893  HA  GLU A 642      37.680  36.610  62.940  1.00  0.00           H
ATOM    894  CB  GLU A 642      37.400  38.140  64.250  1.00  0.00           C
ATOM    895  HB1 GLU A 642      36.620  38.640  63.650  1.00  0.00           H
ATOM    896  HB2 GLU A 642      37.900  38.970  64.800  1.00  0.00           H
ATOM    897  CG  GLU A 642      36.550  37.210  65.190  1.00  0.00           C
ATOM    898  HG1 GLU A 642      37.120  36.490  65.820  1.00  0.00           H
ATOM    899  HG2 GLU A 642      35.890  36.640  64.500  1.00  0.00           H
ATOM    900  CD  GLU A 642      35.760  38.170  66.060  1.00  0.00           C
ATOM    901  OE1 GLU A 642      34.500  38.320  65.830  1.00  0.00           O
ATOM    902  OE2 GLU A 642      36.310  38.970  66.880  1.00  0.00           O
ATOM    903  C   GLU A 642      38.790  38.210  62.100  1.00  0.00           C
ATOM    904  O   GLU A 642      38.160  38.140  61.020  1.00  0.00           O
ATOM    905  N   SER A 643      39.790  39.110  62.200  1.00  0.00           N
ATOM    906  HN  SER A 643      40.320  39.300  63.020  1.00  0.00           H
ATOM    907  CA  SER A 643      40.330  39.770  61.040  1.00  0.00           C
ATOM    908  HA  SER A 643      39.610  40.500  60.750  1.00  0.00           H
ATOM    909  CB  SER A 643      41.460  40.730  61.530  1.00  0.00           C
ATOM    910  HB1 SER A 643      42.370  40.180  61.840  1.00  0.00           H
ATOM    911  HB2 SER A 643      41.050  41.270  62.420  1.00  0.00           H
ATOM    912  OG  SER A 643      41.820  41.640  60.510  1.00  0.00           O
ATOM    913  HG1 SER A 643      42.740  41.820  60.700  1.00  0.00           H
ATOM    914  C   SER A 643      40.920  38.830  60.010  1.00  0.00           C
ATOM    915  O   SER A 643      40.650  39.030  58.850  1.00  0.00           O
ATOM    916  N   LEU A 644      41.690  37.790  60.380  1.00  0.00           N
ATOM    917  HN  LEU A 644      42.030  37.690  61.310  1.00  0.00           H
ATOM    918  CA  LEU A 644      42.250  36.760  59.470  1.00  0.00           C
ATOM    919  HA  LEU A 644      42.650  37.270  58.600  1.00  0.00           H
ATOM    920  CB  LEU A 644      43.250  35.880  60.300  1.00  0.00           C
ATOM    921  HB1 LEU A 644      43.470  34.920  59.790  1.00  0.00           H
ATOM    922  HB2 LEU A 644      42.840  35.700  61.320  1.00  0.00           H
ATOM    923  CG  LEU A 644      44.700  36.440  60.480  1.00  0.00           C
ATOM    924  HG  LEU A 644      44.570  37.420  60.990  1.00  0.00           H
ATOM    925  CD1 LEU A 644      45.500  35.470  61.400  1.00  0.00           C
ATOM    926 HD11 LEU A 644      44.900  35.140  62.270  1.00  0.00           H
ATOM    927 HD12 LEU A 644      46.350  36.040  61.830  1.00  0.00           H
ATOM    928 HD13 LEU A 644      45.900  34.560  60.880  1.00  0.00           H
ATOM    929  CD2 LEU A 644      45.460  36.700  59.160  1.00  0.00           C
ATOM    930 HD21 LEU A 644      44.860  37.120  58.330  1.00  0.00           H
ATOM    931 HD22 LEU A 644      45.880  35.770  58.730  1.00  0.00           H
ATOM    932 HD23 LEU A 644      46.250  37.450  59.400  1.00  0.00           H
ATOM    933  C   LEU A 644      41.190  35.950  58.770  1.00  0.00           C
ATOM    934  O   LEU A 644      41.350  35.500  57.630  1.00  0.00           O
ATOM    935  N   PHE A 645      40.030  35.660  59.390  1.00  0.00           N
ATOM    936  HN  PHE A 645      39.960  35.910  60.350  1.00  0.00           H
ATOM    937  CA  PHE A 645      38.880  35.010  58.930  1.00  0.00           C
ATOM    938  HA  PHE A 645      39.260  34.190  58.340  1.00  0.00           H
ATOM    939  CB  PHE A 645      37.920  34.500  60.070  1.00  0.00           C
ATOM    940  HB1 PHE A 645      36.850  34.460  59.780  1.00  0.00           H
ATOM    941  HB2 PHE A 645      37.860  35.070  61.020  1.00  0.00           H
ATOM    942  CG  PHE A 645      38.280  33.070  60.580  1.00  0.00           C
ATOM    943  CD1 PHE A 645      38.410  32.780  61.940  1.00  0.00           C
ATOM    944  HD1 PHE A 645      38.400  33.590  62.640  1.00  0.00           H
ATOM    945  CE1 PHE A 645      38.780  31.520  62.370  1.00  0.00           C
ATOM    946  HE1 PHE A 645      38.910  31.290  63.420  1.00  0.00           H
ATOM    947  CZ  PHE A 645      38.800  30.430  61.430  1.00  0.00           C
ATOM    948  HZ  PHE A 645      39.070  29.440  61.760  1.00  0.00           H
ATOM    949  CD2 PHE A 645      38.320  32.080  59.660  1.00  0.00           C
ATOM    950  HD2 PHE A 645      38.120  32.230  58.610  1.00  0.00           H
ATOM    951  CE2 PHE A 645      38.540  30.780  60.060  1.00  0.00           C
ATOM    952  HE2 PHE A 645      38.640  29.990  59.340  1.00  0.00           H
ATOM    953  C   PHE A 645      38.080  35.940  58.040  1.00  0.00           C
ATOM    954  O   PHE A 645      37.390  35.440  57.170  1.00  0.00           O
ATOM    955  N   GLY A 646      38.150  37.310  58.250  1.00  0.00           N
ATOM    956  HN  GLY A 646      38.590  37.720  59.050  1.00  0.00           H
ATOM    957  CA  GLY A 646      37.620  38.190  57.230  1.00  0.00           C
ATOM    958  HA1 GLY A 646      37.610  39.190  57.640  1.00  0.00           H
ATOM    959  HA2 GLY A 646      36.630  37.850  56.930  1.00  0.00           H
ATOM    960  C   GLY A 646      38.450  38.240  55.950  1.00  0.00           C
ATOM    961  O   GLY A 646      37.920  38.220  54.870  1.00  0.00           O
ATOM    962  N   ALA A 647      39.830  38.230  56.140  1.00  0.00           N
ATOM    963  HN  ALA A 647      40.210  38.330  57.050  1.00  0.00           H
ATOM    964  CA  ALA A 647      40.800  38.100  55.100  1.00  0.00           C
ATOM    965  HA  ALA A 647      40.480  38.910  54.450  1.00  0.00           H
ATOM    966  CB  ALA A 647      42.190  38.250  55.740  1.00  0.00           C
ATOM    967  HB1 ALA A 647      42.590  37.330  56.210  1.00  0.00           H
ATOM    968  HB2 ALA A 647      42.150  39.000  56.550  1.00  0.00           H
ATOM    969  HB3 ALA A 647      42.850  38.530  54.890  1.00  0.00           H
ATOM    970  C   ALA A 647      40.830  36.820  54.270  1.00  0.00           C
ATOM    971  O   ALA A 647      40.720  36.820  53.040  1.00  0.00           O
ATOM    972  N   SER A 648      40.790  35.660  54.890  1.00  0.00           N
ATOM    973  HN  SER A 648      40.900  35.670  55.890  1.00  0.00           H
ATOM    974  CA  SER A 648      40.620  34.360  54.320  1.00  0.00           C
ATOM    975  HA  SER A 648      41.390  34.310  53.560  1.00  0.00           H
ATOM    976  CB  SER A 648      40.960  33.320  55.400  1.00  0.00           C
ATOM    977  HB1 SER A 648      40.190  33.410  56.200  1.00  0.00           H
ATOM    978  HB2 SER A 648      41.910  33.570  55.920  1.00  0.00           H
ATOM    979  OG  SER A 648      41.030  31.990  54.960  1.00  0.00           O
ATOM    980  HG1 SER A 648      41.930  31.780  54.710  1.00  0.00           H
ATOM    981  C   SER A 648      39.340  34.080  53.600  1.00  0.00           C
ATOM    982  O   SER A 648      39.310  33.600  52.470  1.00  0.00           O
ATOM    983  N   LEU A 649      38.130  34.400  54.260  1.00  0.00           N
ATOM    984  HN  LEU A 649      38.030  34.650  55.210  1.00  0.00           H
ATOM    985  CA  LEU A 649      36.820  34.110  53.610  1.00  0.00           C
ATOM    986  HA  LEU A 649      36.770  33.120  53.190  1.00  0.00           H
ATOM    987  CB  LEU A 649      35.720  34.390  54.620  1.00  0.00           C
ATOM    988  HB1 LEU A 649      35.620  35.490  54.810  1.00  0.00           H
ATOM    989  HB2 LEU A 649      36.150  33.940  55.540  1.00  0.00           H
ATOM    990  CG  LEU A 649      34.370  33.770  54.330  1.00  0.00           C
ATOM    991  HG  LEU A 649      33.780  34.320  53.570  1.00  0.00           H
ATOM    992  CD1 LEU A 649      34.450  32.330  53.770  1.00  0.00           C
ATOM    993 HD11 LEU A 649      34.820  32.300  52.730  1.00  0.00           H
ATOM    994 HD12 LEU A 649      33.430  31.890  53.850  1.00  0.00           H
ATOM    995 HD13 LEU A 649      35.120  31.630  54.310  1.00  0.00           H
ATOM    996  CD2 LEU A 649      33.650  33.810  55.680  1.00  0.00           C
ATOM    997 HD21 LEU A 649      33.460  34.870  55.910  1.00  0.00           H
ATOM    998 HD22 LEU A 649      34.380  33.370  56.400  1.00  0.00           H
ATOM    999 HD23 LEU A 649      32.780  33.130  55.800  1.00  0.00           H
ATOM   1000  C   LEU A 649      36.560  35.030  52.380  1.00  0.00           C
ATOM   1001  O   LEU A 649      36.040  34.650  51.330  1.00  0.00           O
ATOM   1002  N   THR A 650      37.020  36.290  52.360  1.00  0.00           N
ATOM   1003  HN  THR A 650      37.410  36.720  53.170  1.00  0.00           H
ATOM   1004  CA  THR A 650      36.910  37.220  51.200  1.00  0.00           C
ATOM   1005  HA  THR A 650      35.900  37.080  50.840  1.00  0.00           H
ATOM   1006  CB  THR A 650      37.230  38.680  51.550  1.00  0.00           C
ATOM   1007  HB  THR A 650      38.300  38.790  51.830  1.00  0.00           H
ATOM   1008  OG1 THR A 650      36.410  39.070  52.580  1.00  0.00           O
ATOM   1009  HG1 THR A 650      36.780  38.710  53.400  1.00  0.00           H
ATOM   1010  CG2 THR A 650      36.880  39.510  50.340  1.00  0.00           C
ATOM   1011 HG21 THR A 650      35.800  39.440  50.060  1.00  0.00           H
ATOM   1012 HG22 THR A 650      37.500  39.310  49.460  1.00  0.00           H
ATOM   1013 HG23 THR A 650      37.100  40.580  50.570  1.00  0.00           H
ATOM   1014  C   THR A 650      37.910  36.720  50.080  1.00  0.00           C
ATOM   1015  O   THR A 650      37.550  36.700  48.940  1.00  0.00           O
ATOM   1016  N   GLY A 651      39.240  36.450  50.460  1.00  0.00           N
ATOM   1017  HN  GLY A 651      39.560  36.560  51.400  1.00  0.00           H
ATOM   1018  CA  GLY A 651      40.230  36.260  49.430  1.00  0.00           C
ATOM   1019  HA1 GLY A 651      41.140  36.320  50.010  1.00  0.00           H
ATOM   1020  HA2 GLY A 651      40.220  37.040  48.680  1.00  0.00           H
ATOM   1021  C   GLY A 651      40.140  34.890  48.810  1.00  0.00           C
ATOM   1022  O   GLY A 651      40.400  34.800  47.630  1.00  0.00           O
ATOM   1023  N   ILE A 652      39.720  33.770  49.500  1.00  0.00           N
ATOM   1024  HN  ILE A 652      39.570  33.820  50.490  1.00  0.00           H
ATOM   1025  CA  ILE A 652      39.510  32.530  48.870  1.00  0.00           C
ATOM   1026  HA  ILE A 652      40.480  32.260  48.490  1.00  0.00           H
ATOM   1027  CB  ILE A 652      39.290  31.410  49.880  1.00  0.00           C
ATOM   1028  HB  ILE A 652      40.040  31.470  50.700  1.00  0.00           H
ATOM   1029  CG2 ILE A 652      37.800  31.670  50.450  1.00  0.00           C
ATOM   1030 HG21 ILE A 652      37.060  31.160  49.810  1.00  0.00           H
ATOM   1031 HG22 ILE A 652      37.550  32.750  50.570  1.00  0.00           H
ATOM   1032 HG23 ILE A 652      37.660  31.280  51.480  1.00  0.00           H
ATOM   1033  CG1 ILE A 652      39.360  29.950  49.350  1.00  0.00           C
ATOM   1034 HG11 ILE A 652      38.630  29.610  48.600  1.00  0.00           H
ATOM   1035 HG12 ILE A 652      39.110  29.240  50.160  1.00  0.00           H
ATOM   1036  CD  ILE A 652      40.680  29.530  48.690  1.00  0.00           C
ATOM   1037  HD1 ILE A 652      40.750  28.450  48.470  1.00  0.00           H
ATOM   1038  HD2 ILE A 652      41.490  29.740  49.430  1.00  0.00           H
ATOM   1039  HD3 ILE A 652      40.880  30.060  47.730  1.00  0.00           H
ATOM   1040  C   ILE A 652      38.480  32.520  47.680  1.00  0.00           C
ATOM   1041  O   ILE A 652      38.750  31.870  46.680  1.00  0.00           O
ATOM   1042  N   ALA A 653      37.390  33.180  47.690  1.00  0.00           N
ATOM   1043  HN  ALA A 653      37.130  33.690  48.500  1.00  0.00           H
ATOM   1044  CA  ALA A 653      36.570  33.270  46.540  1.00  0.00           C
ATOM   1045  HA  ALA A 653      36.410  32.280  46.130  1.00  0.00           H
ATOM   1046  CB  ALA A 653      35.200  33.810  46.900  1.00  0.00           C
ATOM   1047  HB1 ALA A 653      34.450  33.580  46.100  1.00  0.00           H
ATOM   1048  HB2 ALA A 653      35.350  34.870  47.190  1.00  0.00           H
ATOM   1049  HB3 ALA A 653      34.890  33.290  47.830  1.00  0.00           H
ATOM   1050  C   ALA A 653      37.110  34.170  45.510  1.00  0.00           C
ATOM   1051  O   ALA A 653      36.950  33.930  44.320  1.00  0.00           O
ATOM   1052  N   TYR A 654      37.680  35.310  45.950  1.00  0.00           N
ATOM   1053  HN  TYR A 654      37.910  35.370  46.920  1.00  0.00           H
ATOM   1054  CA  TYR A 654      38.180  36.450  45.140  1.00  0.00           C
ATOM   1055  HA  TYR A 654      37.450  36.810  44.410  1.00  0.00           H
ATOM   1056  CB  TYR A 654      38.710  37.460  46.180  1.00  0.00           C
ATOM   1057  HB1 TYR A 654      39.580  37.060  46.720  1.00  0.00           H
ATOM   1058  HB2 TYR A 654      37.900  37.810  46.860  1.00  0.00           H
ATOM   1059  CG  TYR A 654      39.070  38.830  45.550  1.00  0.00           C
ATOM   1060  CD1 TYR A 654      38.070  39.620  44.920  1.00  0.00           C
ATOM   1061  HD1 TYR A 654      37.070  39.240  44.750  1.00  0.00           H
ATOM   1062  CE1 TYR A 654      38.470  40.820  44.250  1.00  0.00           C
ATOM   1063  HE1 TYR A 654      37.880  41.250  43.450  1.00  0.00           H
ATOM   1064  CZ  TYR A 654      39.770  41.270  44.310  1.00  0.00           C
ATOM   1065  OH  TYR A 654      40.230  42.420  43.560  1.00  0.00           O
ATOM   1066  HH  TYR A 654      41.120  42.360  43.230  1.00  0.00           H
ATOM   1067  CD2 TYR A 654      40.340  39.320  45.610  1.00  0.00           C
ATOM   1068  HD2 TYR A 654      41.130  38.720  46.040  1.00  0.00           H
ATOM   1069  CE2 TYR A 654      40.690  40.520  45.030  1.00  0.00           C
ATOM   1070  HE2 TYR A 654      41.680  40.910  45.190  1.00  0.00           H
ATOM   1071  C   TYR A 654      39.290  36.060  44.240  1.00  0.00           C
ATOM   1072  O   TYR A 654      39.310  36.310  43.000  1.00  0.00           O
ATOM   1073  N   SER A 655      40.290  35.420  44.880  1.00  0.00           N
ATOM   1074  HN  SER A 655      40.190  35.300  45.870  1.00  0.00           H
ATOM   1075  CA  SER A 655      41.500  35.080  44.140  1.00  0.00           C
ATOM   1076  HA  SER A 655      41.730  35.970  43.590  1.00  0.00           H
ATOM   1077  CB  SER A 655      42.710  34.780  45.130  1.00  0.00           C
ATOM   1078  HB1 SER A 655      43.530  34.330  44.550  1.00  0.00           H
ATOM   1079  HB2 SER A 655      42.390  34.060  45.900  1.00  0.00           H
ATOM   1080  OG  SER A 655      43.250  36.060  45.730  1.00  0.00           O
ATOM   1081  HG1 SER A 655      43.620  36.670  45.090  1.00  0.00           H
ATOM   1082  C   SER A 655      41.390  33.950  43.250  1.00  0.00           C
ATOM   1083  O   SER A 655      42.290  33.610  42.480  1.00  0.00           O
ATOM   1084  N   LEU A 656      40.130  33.310  43.380  1.00  0.00           N
ATOM   1085  HN  LEU A 656      39.510  33.440  44.150  1.00  0.00           H
ATOM   1086  CA  LEU A 656      39.880  32.180  42.520  1.00  0.00           C
ATOM   1087  HA  LEU A 656      40.760  31.820  41.990  1.00  0.00           H
ATOM   1088  CB  LEU A 656      39.390  31.010  43.340  1.00  0.00           C
ATOM   1089  HB1 LEU A 656      38.410  31.310  43.780  1.00  0.00           H
ATOM   1090  HB2 LEU A 656      40.070  30.790  44.190  1.00  0.00           H
ATOM   1091  CG  LEU A 656      39.060  29.660  42.570  1.00  0.00           C
ATOM   1092  HG  LEU A 656      38.200  29.790  41.880  1.00  0.00           H
ATOM   1093  CD1 LEU A 656      40.260  29.240  41.770  1.00  0.00           C
ATOM   1094 HD11 LEU A 656      41.180  29.270  42.390  1.00  0.00           H
ATOM   1095 HD12 LEU A 656      40.380  30.020  40.980  1.00  0.00           H
ATOM   1096 HD13 LEU A 656      40.110  28.210  41.400  1.00  0.00           H
ATOM   1097  CD2 LEU A 656      38.660  28.620  43.630  1.00  0.00           C
ATOM   1098 HD21 LEU A 656      37.760  28.960  44.190  1.00  0.00           H
ATOM   1099 HD22 LEU A 656      39.490  28.420  44.340  1.00  0.00           H
ATOM   1100 HD23 LEU A 656      38.400  27.640  43.210  1.00  0.00           H
ATOM   1101  C   LEU A 656      38.990  32.620  41.380  1.00  0.00           C
ATOM   1102  O   LEU A 656      39.340  32.460  40.210  1.00  0.00           O
ATOM   1103  N   PHE A 657      37.850  33.270  41.720  1.00  0.00           N
ATOM   1104  HN  PHE A 657      37.530  33.310  42.660  1.00  0.00           H
ATOM   1105  CA  PHE A 657      36.840  33.570  40.750  1.00  0.00           C
ATOM   1106  HA  PHE A 657      37.070  33.160  39.770  1.00  0.00           H
ATOM   1107  CB  PHE A 657      35.550  32.960  41.250  1.00  0.00           C
ATOM   1108  HB1 PHE A 657      34.670  33.180  40.620  1.00  0.00           H
ATOM   1109  HB2 PHE A 657      35.350  33.520  42.190  1.00  0.00           H
ATOM   1110  CG  PHE A 657      35.570  31.500  41.410  1.00  0.00           C
ATOM   1111  CD1 PHE A 657      35.490  30.910  42.670  1.00  0.00           C
ATOM   1112  HD1 PHE A 657      35.620  31.490  43.570  1.00  0.00           H
ATOM   1113  CE1 PHE A 657      35.240  29.510  42.770  1.00  0.00           C
ATOM   1114  HE1 PHE A 657      35.150  28.970  43.700  1.00  0.00           H
ATOM   1115  CZ  PHE A 657      35.100  28.710  41.630  1.00  0.00           C
ATOM   1116  HZ  PHE A 657      35.010  27.630  41.640  1.00  0.00           H
ATOM   1117  CD2 PHE A 657      35.420  30.650  40.240  1.00  0.00           C
ATOM   1118  HD2 PHE A 657      35.460  31.120  39.270  1.00  0.00           H
ATOM   1119  CE2 PHE A 657      35.240  29.320  40.380  1.00  0.00           C
ATOM   1120  HE2 PHE A 657      35.280  28.740  39.460  1.00  0.00           H
ATOM   1121  C   PHE A 657      36.670  35.040  40.390  1.00  0.00           C
ATOM   1122  O   PHE A 657      35.660  35.310  39.740  1.00  0.00           O
ATOM   1123  N   ALA A 658      37.500  36.030  40.770  1.00  0.00           N
ATOM   1124  HN  ALA A 658      38.240  35.900  41.420  1.00  0.00           H
ATOM   1125  CA  ALA A 658      37.300  37.380  40.260  1.00  0.00           C
ATOM   1126  HA  ALA A 658      36.250  37.600  40.110  1.00  0.00           H
ATOM   1127  CB  ALA A 658      37.980  38.450  41.150  1.00  0.00           C
ATOM   1128  HB1 ALA A 658      37.300  38.560  42.020  1.00  0.00           H
ATOM   1129  HB2 ALA A 658      38.120  39.500  40.800  1.00  0.00           H
ATOM   1130  HB3 ALA A 658      38.950  38.120  41.580  1.00  0.00           H
ATOM   1131  C   ALA A 658      37.910  37.490  38.890  1.00  0.00           C
ATOM   1132  O   ALA A 658      38.500  36.490  38.390  1.00  0.00           O
ATOM   1133  N   GLY A 659      37.830  38.680  38.210  1.00  0.00           N
ATOM   1134  HN  GLY A 659      37.560  39.540  38.650  1.00  0.00           H
ATOM   1135  CA  GLY A 659      38.250  38.810  36.800  1.00  0.00           C
ATOM   1136  HA1 GLY A 659      38.020  39.800  36.410  1.00  0.00           H
ATOM   1137  HA2 GLY A 659      37.670  38.100  36.230  1.00  0.00           H
ATOM   1138  C   GLY A 659      39.710  38.620  36.500  1.00  0.00           C
ATOM   1139  O   GLY A 659      40.100  38.070  35.500  1.00  0.00           O
ATOM   1140  N   GLN A 660      40.520  39.040  37.470  1.00  0.00           N
ATOM   1141  HN  GLN A 660      40.120  39.420  38.310  1.00  0.00           H
ATOM   1142  CA  GLN A 660      41.950  38.750  37.490  1.00  0.00           C
ATOM   1143  HA  GLN A 660      42.060  37.840  36.930  1.00  0.00           H
ATOM   1144  CB  GLN A 660      42.790  39.840  36.780  1.00  0.00           C
ATOM   1145  HB1 GLN A 660      42.470  39.790  35.720  1.00  0.00           H
ATOM   1146  HB2 GLN A 660      43.880  39.690  36.840  1.00  0.00           H
ATOM   1147  CG  GLN A 660      42.540  41.370  37.170  1.00  0.00           C
ATOM   1148  HG1 GLN A 660      41.550  41.790  36.860  1.00  0.00           H
ATOM   1149  HG2 GLN A 660      43.320  41.920  36.600  1.00  0.00           H
ATOM   1150  CD  GLN A 660      42.580  41.590  38.670  1.00  0.00           C
ATOM   1151  OE1 GLN A 660      43.630  41.200  39.230  1.00  0.00           O
ATOM   1152  NE2 GLN A 660      41.730  42.260  39.390  1.00  0.00           N
ATOM   1153 HE21 GLN A 660      41.940  42.300  40.360  1.00  0.00           H
ATOM   1154 HE22 GLN A 660      40.930  42.690  38.960  1.00  0.00           H
ATOM   1155  C   GLN A 660      42.470  38.420  38.900  1.00  0.00           C
ATOM   1156  O   GLN A 660      41.760  38.660  39.830  1.00  0.00           O
ATOM   1157  N   PRO A 661      43.630  37.740  39.100  1.00  0.00           N
ATOM   1158  CD  PRO A 661      44.290  37.040  38.020  1.00  0.00           C
ATOM   1159  HD1 PRO A 661      45.080  37.650  37.550  1.00  0.00           H
ATOM   1160  HD2 PRO A 661      43.580  36.710  37.230  1.00  0.00           H
ATOM   1161  CA  PRO A 661      44.020  37.190  40.400  1.00  0.00           C
ATOM   1162  HA  PRO A 661      43.220  37.260  41.120  1.00  0.00           H
ATOM   1163  CB  PRO A 661      44.440  35.750  40.030  1.00  0.00           C
ATOM   1164  HB1 PRO A 661      43.520  35.130  40.070  1.00  0.00           H
ATOM   1165  HB2 PRO A 661      45.020  35.310  40.860  1.00  0.00           H
ATOM   1166  CG  PRO A 661      45.070  35.860  38.610  1.00  0.00           C
ATOM   1167  HG1 PRO A 661      46.120  36.210  38.730  1.00  0.00           H
ATOM   1168  HG2 PRO A 661      45.000  34.930  37.990  1.00  0.00           H
ATOM   1169  C   PRO A 661      45.230  38.080  40.840  1.00  0.00           C
ATOM   1170  O   PRO A 661      46.040  37.720  41.700  1.00  0.00           O
ATOM   1171  N   LEU A 662      45.390  39.280  40.370  1.00  0.00           N
ATOM   1172  HN  LEU A 662      44.670  39.820  39.940  1.00  0.00           H
ATOM   1173  CA  LEU A 662      46.620  40.000  40.630  1.00  0.00           C
ATOM   1174  HA  LEU A 662      47.390  39.270  40.870  1.00  0.00           H
ATOM   1175  CB  LEU A 662      46.980  40.840  39.410  1.00  0.00           C
ATOM   1176  HB1 LEU A 662      47.960  41.350  39.560  1.00  0.00           H
ATOM   1177  HB2 LEU A 662      46.290  41.710  39.350  1.00  0.00           H
ATOM   1178  CG  LEU A 662      46.910  40.160  38.020  1.00  0.00           C
ATOM   1179  HG  LEU A 662      45.860  39.870  37.840  1.00  0.00           H
ATOM   1180  CD1 LEU A 662      47.160  41.160  36.930  1.00  0.00           C
ATOM   1181 HD11 LEU A 662      46.470  42.030  37.010  1.00  0.00           H
ATOM   1182 HD12 LEU A 662      46.970  40.740  35.920  1.00  0.00           H
ATOM   1183 HD13 LEU A 662      48.210  41.540  36.990  1.00  0.00           H
ATOM   1184  CD2 LEU A 662      47.790  38.880  37.920  1.00  0.00           C
ATOM   1185 HD21 LEU A 662      48.880  39.070  37.900  1.00  0.00           H
ATOM   1186 HD22 LEU A 662      47.530  38.390  36.970  1.00  0.00           H
ATOM   1187 HD23 LEU A 662      47.530  38.190  38.750  1.00  0.00           H
ATOM   1188  C   LEU A 662      46.550  40.920  41.860  1.00  0.00           C
ATOM   1189  O   LEU A 662      47.490  41.120  42.590  1.00  0.00           O
ATOM   1190  N   THR A 663      45.320  41.350  42.080  1.00  0.00           N
ATOM   1191  HN  THR A 663      44.630  40.990  41.450  1.00  0.00           H
ATOM   1192  CA  THR A 663      44.750  42.120  43.210  1.00  0.00           C
ATOM   1193  HA  THR A 663      45.520  42.880  43.250  1.00  0.00           H
ATOM   1194  CB  THR A 663      43.380  42.770  42.960  1.00  0.00           C
ATOM   1195  HB  THR A 663      42.960  42.970  43.970  1.00  0.00           H
ATOM   1196  OG1 THR A 663      42.630  41.870  42.130  1.00  0.00           O
ATOM   1197  HG1 THR A 663      42.680  41.000  42.510  1.00  0.00           H
ATOM   1198  CG2 THR A 663      43.570  43.970  42.110  1.00  0.00           C
ATOM   1199 HG21 THR A 663      42.640  44.580  42.040  1.00  0.00           H
ATOM   1200 HG22 THR A 663      44.070  43.830  41.130  1.00  0.00           H
ATOM   1201 HG23 THR A 663      44.190  44.700  42.670  1.00  0.00           H
ATOM   1202  C   THR A 663      44.860  41.460  44.560  1.00  0.00           C
ATOM   1203  O   THR A 663      44.300  40.410  44.840  1.00  0.00           O
ATOM   1204  N   ILE A 664      45.780  42.050  45.440  1.00  0.00           N
ATOM   1205  HN  ILE A 664      46.140  42.920  45.110  1.00  0.00           H
ATOM   1206  CA  ILE A 664      45.860  41.660  46.820  1.00  0.00           C
ATOM   1207  HA  ILE A 664      45.530  40.640  46.980  1.00  0.00           H
ATOM   1208  CB  ILE A 664      47.390  41.690  47.410  1.00  0.00           C
ATOM   1209  HB  ILE A 664      47.700  42.730  47.210  1.00  0.00           H
ATOM   1210  CG2 ILE A 664      47.450  41.520  48.940  1.00  0.00           C
ATOM   1211 HG21 ILE A 664      46.490  41.090  49.320  1.00  0.00           H
ATOM   1212 HG22 ILE A 664      47.600  42.520  49.390  1.00  0.00           H
ATOM   1213 HG23 ILE A 664      48.140  40.690  49.160  1.00  0.00           H
ATOM   1214  CG1 ILE A 664      48.330  40.680  46.700  1.00  0.00           C
ATOM   1215 HG11 ILE A 664      49.400  40.800  46.950  1.00  0.00           H
ATOM   1216 HG12 ILE A 664      48.290  40.860  45.600  1.00  0.00           H
ATOM   1217  CD  ILE A 664      48.010  39.240  47.020  1.00  0.00           C
ATOM   1218  HD1 ILE A 664      46.910  39.090  47.030  1.00  0.00           H
ATOM   1219  HD2 ILE A 664      48.500  38.970  47.970  1.00  0.00           H
ATOM   1220  HD3 ILE A 664      48.490  38.610  46.240  1.00  0.00           H
ATOM   1221  C   ILE A 664      44.930  42.610  47.630  1.00  0.00           C
ATOM   1222  O   ILE A 664      45.090  43.820  47.580  1.00  0.00           O
ATOM   1223  N   LEU A 665      44.030  41.950  48.320  1.00  0.00           N
ATOM   1224  HN  LEU A 665      43.820  40.990  48.150  1.00  0.00           H
ATOM   1225  CA  LEU A 665      43.330  42.570  49.420  1.00  0.00           C
ATOM   1226  HA  LEU A 665      42.800  43.410  48.990  1.00  0.00           H
ATOM   1227  CB  LEU A 665      42.300  41.610  50.010  1.00  0.00           C
ATOM   1228  HB1 LEU A 665      41.710  42.190  50.760  1.00  0.00           H
ATOM   1229  HB2 LEU A 665      42.800  40.760  50.510  1.00  0.00           H
ATOM   1230  CG  LEU A 665      41.300  41.060  48.950  1.00  0.00           C
ATOM   1231  HG  LEU A 665      41.810  40.540  48.110  1.00  0.00           H
ATOM   1232  CD1 LEU A 665      40.390  39.890  49.440  1.00  0.00           C
ATOM   1233 HD11 LEU A 665      41.070  39.030  49.610  1.00  0.00           H
ATOM   1234 HD12 LEU A 665      39.720  39.550  48.630  1.00  0.00           H
ATOM   1235 HD13 LEU A 665      39.700  40.120  50.280  1.00  0.00           H
ATOM   1236  CD2 LEU A 665      40.350  42.170  48.420  1.00  0.00           C
ATOM   1237 HD21 LEU A 665      41.010  42.870  47.870  1.00  0.00           H
ATOM   1238 HD22 LEU A 665      39.770  42.640  49.260  1.00  0.00           H
ATOM   1239 HD23 LEU A 665      39.600  41.860  47.660  1.00  0.00           H
ATOM   1240  C   LEU A 665      44.250  43.040  50.540  1.00  0.00           C
ATOM   1241  O   LEU A 665      45.130  42.320  50.880  1.00  0.00           O
ATOM   1242  N   GLY A 666      43.970  44.150  51.140  1.00  0.00           N
ATOM   1243  HN  GLY A 666      43.320  44.840  50.820  1.00  0.00           H
ATOM   1244  CA  GLY A 666      44.530  44.580  52.380  1.00  0.00           C
ATOM   1245  HA1 GLY A 666      45.380  45.160  52.070  1.00  0.00           H
ATOM   1246  HA2 GLY A 666      44.660  43.760  53.060  1.00  0.00           H
ATOM   1247  C   GLY A 666      43.770  45.610  53.150  1.00  0.00           C
ATOM   1248  O   GLY A 666      42.720  46.020  52.710  1.00  0.00           O
ATOM   1249  N   SER A 667      44.200  46.090  54.330  1.00  0.00           N
ATOM   1250  HN  SER A 667      45.060  45.780  54.740  1.00  0.00           H
ATOM   1251  CA  SER A 667      43.450  47.050  55.150  1.00  0.00           C
ATOM   1252  HA  SER A 667      42.480  46.570  55.050  1.00  0.00           H
ATOM   1253  CB  SER A 667      43.890  47.010  56.650  1.00  0.00           C
ATOM   1254  HB1 SER A 667      43.560  46.080  57.170  1.00  0.00           H
ATOM   1255  HB2 SER A 667      43.410  47.800  57.270  1.00  0.00           H
ATOM   1256  OG  SER A 667      45.350  47.120  56.700  1.00  0.00           O
ATOM   1257  HG1 SER A 667      45.550  48.050  56.610  1.00  0.00           H
ATOM   1258  C   SER A 667      43.310  48.450  54.700  1.00  0.00           C
ATOM   1259  O   SER A 667      44.230  48.960  54.060  1.00  0.00           O
ATOM   1260  N   THR A 668      42.100  49.110  55.030  1.00  0.00           N
ATOM   1261  HN  THR A 668      41.290  48.680  55.410  1.00  0.00           H
ATOM   1262  CA  THR A 668      41.940  50.470  54.590  1.00  0.00           C
ATOM   1263  HA  THR A 668      42.970  50.790  54.510  1.00  0.00           H
ATOM   1264  CB  THR A 668      41.100  50.730  53.340  1.00  0.00           C
ATOM   1265  HB  THR A 668      41.590  50.060  52.600  1.00  0.00           H
ATOM   1266  OG1 THR A 668      41.120  52.060  52.890  1.00  0.00           O
ATOM   1267  HG1 THR A 668      40.680  51.990  52.030  1.00  0.00           H
ATOM   1268  CG2 THR A 668      39.580  50.420  53.550  1.00  0.00           C
ATOM   1269 HG21 THR A 668      39.530  49.400  53.980  1.00  0.00           H
ATOM   1270 HG22 THR A 668      38.970  50.460  52.620  1.00  0.00           H
ATOM   1271 HG23 THR A 668      39.150  51.120  54.300  1.00  0.00           H
ATOM   1272  C   THR A 668      41.510  51.340  55.710  1.00  0.00           C
ATOM   1273  O   THR A 668      40.720  50.970  56.610  1.00  0.00           O
ATOM   1274  N   GLY A 669      42.010  52.600  55.690  1.00  0.00           N
ATOM   1275  HN  GLY A 669      42.550  52.860  54.890  1.00  0.00           H
ATOM   1276  CA  GLY A 669      41.850  53.640  56.720  1.00  0.00           C
ATOM   1277  HA1 GLY A 669      42.470  54.490  56.470  1.00  0.00           H
ATOM   1278  HA2 GLY A 669      42.270  53.340  57.670  1.00  0.00           H
ATOM   1279  C   GLY A 669      40.400  54.050  57.020  1.00  0.00           C
ATOM   1280  O   GLY A 669      39.930  54.050  58.170  1.00  0.00           O
ATOM   1281  N   PRO A 670      39.630  54.310  55.990  1.00  0.00           N
ATOM   1282  CD  PRO A 670      40.240  54.850  54.800  1.00  0.00           C
ATOM   1283  HD1 PRO A 670      40.330  53.990  54.120  1.00  0.00           H
ATOM   1284  HD2 PRO A 670      41.220  55.320  55.070  1.00  0.00           H
ATOM   1285  CA  PRO A 670      38.260  54.700  56.170  1.00  0.00           C
ATOM   1286  HA  PRO A 670      38.210  55.450  56.940  1.00  0.00           H
ATOM   1287  CB  PRO A 670      37.870  55.110  54.790  1.00  0.00           C
ATOM   1288  HB1 PRO A 670      37.140  55.950  54.730  1.00  0.00           H
ATOM   1289  HB2 PRO A 670      37.360  54.290  54.230  1.00  0.00           H
ATOM   1290  CG  PRO A 670      39.140  55.800  54.250  1.00  0.00           C
ATOM   1291  HG1 PRO A 670      39.300  55.700  53.160  1.00  0.00           H
ATOM   1292  HG2 PRO A 670      39.310  56.850  54.580  1.00  0.00           H
ATOM   1293  C   PRO A 670      37.310  53.610  56.660  1.00  0.00           C
ATOM   1294  O   PRO A 670      36.280  53.880  57.250  1.00  0.00           O
ATOM   1295  N   VAL A 671      37.550  52.260  56.330  1.00  0.00           N
ATOM   1296  HN  VAL A 671      38.300  52.030  55.710  1.00  0.00           H
ATOM   1297  CA  VAL A 671      36.870  51.170  56.940  1.00  0.00           C
ATOM   1298  HA  VAL A 671      35.820  51.390  56.760  1.00  0.00           H
ATOM   1299  CB  VAL A 671      37.260  49.870  56.340  1.00  0.00           C
ATOM   1300  HB  VAL A 671      38.350  49.660  56.390  1.00  0.00           H
ATOM   1301  CG1 VAL A 671      36.610  48.690  57.110  1.00  0.00           C
ATOM   1302 HG11 VAL A 671      36.910  48.560  58.170  1.00  0.00           H
ATOM   1303 HG12 VAL A 671      36.910  47.730  56.630  1.00  0.00           H
ATOM   1304 HG13 VAL A 671      35.510  48.690  56.940  1.00  0.00           H
ATOM   1305  CG2 VAL A 671      36.700  49.860  54.910  1.00  0.00           C
ATOM   1306 HG21 VAL A 671      35.630  50.130  55.010  1.00  0.00           H
ATOM   1307 HG22 VAL A 671      36.840  48.890  54.390  1.00  0.00           H
ATOM   1308 HG23 VAL A 671      37.210  50.670  54.350  1.00  0.00           H
ATOM   1309  C   VAL A 671      36.980  51.110  58.560  1.00  0.00           C
ATOM   1310  O   VAL A 671      36.050  50.950  59.360  1.00  0.00           O
ATOM   1311  N   LEU A 672      38.260  51.430  58.970  1.00  0.00           N
ATOM   1312  HN  LEU A 672      39.000  51.670  58.350  1.00  0.00           H
ATOM   1313  CA  LEU A 672      38.590  51.540  60.400  1.00  0.00           C
ATOM   1314  HA  LEU A 672      38.270  50.660  60.940  1.00  0.00           H
ATOM   1315  CB  LEU A 672      40.150  51.560  60.710  1.00  0.00           C
ATOM   1316  HB1 LEU A 672      40.520  52.180  59.870  1.00  0.00           H
ATOM   1317  HB2 LEU A 672      40.590  50.530  60.630  1.00  0.00           H
ATOM   1318  CG  LEU A 672      40.650  52.180  62.070  1.00  0.00           C
ATOM   1319  HG  LEU A 672      40.190  53.190  62.200  1.00  0.00           H
ATOM   1320  CD1 LEU A 672      40.070  51.410  63.290  1.00  0.00           C
ATOM   1321 HD11 LEU A 672      38.960  51.280  63.270  1.00  0.00           H
ATOM   1322 HD12 LEU A 672      40.540  52.010  64.110  1.00  0.00           H
ATOM   1323 HD13 LEU A 672      40.400  50.360  63.440  1.00  0.00           H
ATOM   1324  CD2 LEU A 672      42.130  52.190  62.110  1.00  0.00           C
ATOM   1325 HD21 LEU A 672      42.440  51.130  61.970  1.00  0.00           H
ATOM   1326 HD22 LEU A 672      42.520  52.630  63.050  1.00  0.00           H
ATOM   1327 HD23 LEU A 672      42.500  52.640  61.170  1.00  0.00           H
ATOM   1328  C   LEU A 672      37.890  52.740  61.100  1.00  0.00           C
ATOM   1329  O   LEU A 672      37.260  52.580  62.170  1.00  0.00           O
ATOM   1330  N   VAL A 673      37.980  53.990  60.500  1.00  0.00           N
ATOM   1331  HN  VAL A 673      38.540  53.990  59.680  1.00  0.00           H
ATOM   1332  CA  VAL A 673      37.220  55.090  60.850  1.00  0.00           C
ATOM   1333  HA  VAL A 673      37.410  55.420  61.860  1.00  0.00           H
ATOM   1334  CB  VAL A 673      37.500  56.230  59.890  1.00  0.00           C
ATOM   1335  HB  VAL A 673      37.400  55.910  58.830  1.00  0.00           H
ATOM   1336  CG1 VAL A 673      36.650  57.460  60.110  1.00  0.00           C
ATOM   1337 HG11 VAL A 673      37.040  57.830  61.080  1.00  0.00           H
ATOM   1338 HG12 VAL A 673      35.550  57.300  60.230  1.00  0.00           H
ATOM   1339 HG13 VAL A 673      36.740  58.340  59.430  1.00  0.00           H
ATOM   1340  CG2 VAL A 673      39.030  56.540  59.910  1.00  0.00           C
ATOM   1341 HG21 VAL A 673      39.680  55.670  60.080  1.00  0.00           H
ATOM   1342 HG22 VAL A 673      39.280  57.330  60.660  1.00  0.00           H
ATOM   1343 HG23 VAL A 673      39.380  57.080  59.000  1.00  0.00           H
ATOM   1344  C   VAL A 673      35.670  54.950  60.880  1.00  0.00           C
ATOM   1345  O   VAL A 673      34.980  55.430  61.790  1.00  0.00           O
ATOM   1346  N   PHE A 674      35.170  54.200  59.920  1.00  0.00           N
ATOM   1347  HN  PHE A 674      35.640  53.750  59.170  1.00  0.00           H
ATOM   1348  CA  PHE A 674      33.710  54.040  59.750  1.00  0.00           C
ATOM   1349  HA  PHE A 674      33.210  54.980  59.630  1.00  0.00           H
ATOM   1350  CB  PHE A 674      33.460  53.470  58.310  1.00  0.00           C
ATOM   1351  HB1 PHE A 674      34.010  52.510  58.300  1.00  0.00           H
ATOM   1352  HB2 PHE A 674      33.960  54.130  57.570  1.00  0.00           H
ATOM   1353  CG  PHE A 674      31.970  53.160  57.950  1.00  0.00           C
ATOM   1354  CD1 PHE A 674      31.430  51.950  58.350  1.00  0.00           C
ATOM   1355  HD1 PHE A 674      32.010  51.200  58.870  1.00  0.00           H
ATOM   1356  CE1 PHE A 674      30.000  51.710  58.160  1.00  0.00           C
ATOM   1357  HE1 PHE A 674      29.500  50.870  58.620  1.00  0.00           H
ATOM   1358  CZ  PHE A 674      29.290  52.650  57.330  1.00  0.00           C
ATOM   1359  HZ  PHE A 674      28.260  52.430  57.070  1.00  0.00           H
ATOM   1360  CD2 PHE A 674      31.170  54.120  57.290  1.00  0.00           C
ATOM   1361  HD2 PHE A 674      31.640  55.070  57.060  1.00  0.00           H
ATOM   1362  CE2 PHE A 674      29.810  53.870  56.960  1.00  0.00           C
ATOM   1363  HE2 PHE A 674      29.240  54.720  56.580  1.00  0.00           H
ATOM   1364  C   PHE A 674      33.180  53.210  60.850  1.00  0.00           C
ATOM   1365  O   PHE A 674      32.190  53.620  61.510  1.00  0.00           O
ATOM   1366  N   GLU A 675      33.830  52.070  61.250  1.00  0.00           N
ATOM   1367  HN  GLU A 675      34.520  51.640  60.660  1.00  0.00           H
ATOM   1368  CA  GLU A 675      33.590  51.260  62.420  1.00  0.00           C
ATOM   1369  HA  GLU A 675      32.610  50.830  62.370  1.00  0.00           H
ATOM   1370  CB  GLU A 675      34.560  50.000  62.540  1.00  0.00           C
ATOM   1371  HB1 GLU A 675      34.370  49.510  63.510  1.00  0.00           H
ATOM   1372  HB2 GLU A 675      35.610  50.320  62.330  1.00  0.00           H
ATOM   1373  CG  GLU A 675      34.290  48.940  61.430  1.00  0.00           C
ATOM   1374  HG1 GLU A 675      35.160  48.250  61.400  1.00  0.00           H
ATOM   1375  HG2 GLU A 675      34.150  49.370  60.410  1.00  0.00           H
ATOM   1376  CD  GLU A 675      33.110  47.990  61.680  1.00  0.00           C
ATOM   1377  OE1 GLU A 675      32.200  48.200  62.580  1.00  0.00           O
ATOM   1378  OE2 GLU A 675      33.100  46.900  61.030  1.00  0.00           O
ATOM   1379  C   GLU A 675      33.770  51.990  63.760  1.00  0.00           C
ATOM   1380  O   GLU A 675      32.870  51.900  64.650  1.00  0.00           O
ATOM   1381  N   LYS A 676      34.840  52.820  63.910  1.00  0.00           N
ATOM   1382  HN  LYS A 676      35.520  52.690  63.200  1.00  0.00           H
ATOM   1383  CA  LYS A 676      35.130  53.600  65.110  1.00  0.00           C
ATOM   1384  HA  LYS A 676      35.080  52.930  65.960  1.00  0.00           H
ATOM   1385  CB  LYS A 676      36.630  54.170  64.900  1.00  0.00           C
ATOM   1386  HB1 LYS A 676      36.470  54.810  64.010  1.00  0.00           H
ATOM   1387  HB2 LYS A 676      37.370  53.350  64.730  1.00  0.00           H
ATOM   1388  CG  LYS A 676      37.040  55.030  66.140  1.00  0.00           C
ATOM   1389  HG1 LYS A 676      36.690  54.660  67.140  1.00  0.00           H
ATOM   1390  HG2 LYS A 676      36.580  56.030  66.040  1.00  0.00           H
ATOM   1391  CD  LYS A 676      38.550  55.250  66.160  1.00  0.00           C
ATOM   1392  HD1 LYS A 676      39.120  54.300  66.220  1.00  0.00           H
ATOM   1393  HD2 LYS A 676      38.900  55.790  67.060  1.00  0.00           H
ATOM   1394  CE  LYS A 676      39.060  56.050  64.980  1.00  0.00           C
ATOM   1395  HE1 LYS A 676      38.680  57.090  64.860  1.00  0.00           H
ATOM   1396  HE2 LYS A 676      38.980  55.580  63.990  1.00  0.00           H
ATOM   1397  NZ  LYS A 676      40.500  56.190  65.220  1.00  0.00           N
ATOM   1398  HZ1 LYS A 676      41.040  55.340  65.460  1.00  0.00           H
ATOM   1399  HZ2 LYS A 676      40.690  56.900  65.960  1.00  0.00           H
ATOM   1400  HZ3 LYS A 676      40.870  56.620  64.350  1.00  0.00           H
ATOM   1401  C   LYS A 676      34.110  54.630  65.440  1.00  0.00           C
ATOM   1402  O   LYS A 676      33.640  54.790  66.570  1.00  0.00           O
ATOM   1403  N   ILE A 677      33.650  55.390  64.380  1.00  0.00           N
ATOM   1404  HN  ILE A 677      34.090  55.220  63.500  1.00  0.00           H
ATOM   1405  CA  ILE A 677      32.440  56.200  64.450  1.00  0.00           C
ATOM   1406  HA  ILE A 677      32.520  56.810  65.340  1.00  0.00           H
ATOM   1407  CB  ILE A 677      32.230  57.060  63.190  1.00  0.00           C
ATOM   1408  HB  ILE A 677      32.380  56.440  62.270  1.00  0.00           H
ATOM   1409  CG2 ILE A 677      30.840  57.720  63.210  1.00  0.00           C
ATOM   1410 HG21 ILE A 677      30.690  58.330  62.290  1.00  0.00           H
ATOM   1411 HG22 ILE A 677      30.760  58.350  64.120  1.00  0.00           H
ATOM   1412 HG23 ILE A 677      29.990  57.010  63.160  1.00  0.00           H
ATOM   1413  CG1 ILE A 677      33.390  58.120  63.110  1.00  0.00           C
ATOM   1414 HG11 ILE A 677      34.350  57.610  63.290  1.00  0.00           H
ATOM   1415 HG12 ILE A 677      33.210  58.740  64.020  1.00  0.00           H
ATOM   1416  CD  ILE A 677      33.420  59.080  61.890  1.00  0.00           C
ATOM   1417  HD1 ILE A 677      33.320  58.530  60.930  1.00  0.00           H
ATOM   1418  HD2 ILE A 677      34.390  59.620  61.850  1.00  0.00           H
ATOM   1419  HD3 ILE A 677      32.610  59.840  61.900  1.00  0.00           H
ATOM   1420  C   ILE A 677      31.150  55.370  64.700  1.00  0.00           C
ATOM   1421  O   ILE A 677      30.240  55.870  65.380  1.00  0.00           O
ATOM   1422  N   LEU A 678      30.930  54.230  64.020  1.00  0.00           N
ATOM   1423  HN  LEU A 678      31.590  53.910  63.360  1.00  0.00           H
ATOM   1424  CA  LEU A 678      29.670  53.480  64.100  1.00  0.00           C
ATOM   1425  HA  LEU A 678      28.840  54.120  63.860  1.00  0.00           H
ATOM   1426  CB  LEU A 678      29.690  52.350  63.120  1.00  0.00           C
ATOM   1427  HB1 LEU A 678      30.540  51.640  63.250  1.00  0.00           H
ATOM   1428  HB2 LEU A 678      29.840  52.830  62.120  1.00  0.00           H
ATOM   1429  CG  LEU A 678      28.400  51.510  63.150  1.00  0.00           C
ATOM   1430  HG  LEU A 678      28.080  51.280  64.190  1.00  0.00           H
ATOM   1431  CD1 LEU A 678      27.170  52.330  62.650  1.00  0.00           C
ATOM   1432 HD11 LEU A 678      26.230  51.730  62.640  1.00  0.00           H
ATOM   1433 HD12 LEU A 678      27.310  52.770  61.630  1.00  0.00           H
ATOM   1434 HD13 LEU A 678      27.040  53.190  63.330  1.00  0.00           H
ATOM   1435  CD2 LEU A 678      28.410  50.310  62.220  1.00  0.00           C
ATOM   1436 HD21 LEU A 678      29.230  49.670  62.600  1.00  0.00           H
ATOM   1437 HD22 LEU A 678      28.740  50.550  61.180  1.00  0.00           H
ATOM   1438 HD23 LEU A 678      27.460  49.730  62.190  1.00  0.00           H
ATOM   1439  C   LEU A 678      29.350  52.990  65.520  1.00  0.00           C
ATOM   1440  O   LEU A 678      28.210  53.060  65.920  1.00  0.00           O
ATOM   1441  N   TYR A 679      30.400  52.410  66.170  1.00  0.00           N
ATOM   1442  HN  TYR A 679      31.260  52.260  65.700  1.00  0.00           H
ATOM   1443  CA  TYR A 679      30.510  52.050  67.620  1.00  0.00           C
ATOM   1444  HA  TYR A 679      29.650  51.460  67.920  1.00  0.00           H
ATOM   1445  CB  TYR A 679      31.860  51.400  68.050  1.00  0.00           C
ATOM   1446  HB1 TYR A 679      32.720  52.040  67.760  1.00  0.00           H
ATOM   1447  HB2 TYR A 679      31.880  50.440  67.480  1.00  0.00           H
ATOM   1448  CG  TYR A 679      31.970  50.960  69.530  1.00  0.00           C
ATOM   1449  CD1 TYR A 679      32.920  51.710  70.330  1.00  0.00           C
ATOM   1450  HD1 TYR A 679      33.610  52.450  69.960  1.00  0.00           H
ATOM   1451  CE1 TYR A 679      33.010  51.460  71.770  1.00  0.00           C
ATOM   1452  HE1 TYR A 679      33.600  52.080  72.440  1.00  0.00           H
ATOM   1453  CZ  TYR A 679      32.290  50.420  72.300  1.00  0.00           C
ATOM   1454  OH  TYR A 679      32.360  50.160  73.640  1.00  0.00           O
ATOM   1455  HH  TYR A 679      32.960  50.820  74.010  1.00  0.00           H
ATOM   1456  CD2 TYR A 679      31.280  49.930  70.170  1.00  0.00           C
ATOM   1457  HD2 TYR A 679      30.700  49.320  69.490  1.00  0.00           H
ATOM   1458  CE2 TYR A 679      31.480  49.640  71.530  1.00  0.00           C
ATOM   1459  HE2 TYR A 679      30.800  48.890  71.930  1.00  0.00           H
ATOM   1460  C   TYR A 679      30.380  53.250  68.550  1.00  0.00           C
ATOM   1461  O   TYR A 679      29.650  53.200  69.500  1.00  0.00           O
ATOM   1462  N   LYS A 680      31.050  54.430  68.200  1.00  0.00           N
ATOM   1463  HN  LYS A 680      31.510  54.390  67.310  1.00  0.00           H
ATOM   1464  CA  LYS A 680      30.910  55.630  68.990  1.00  0.00           C
ATOM   1465  HA  LYS A 680      31.150  55.330  69.990  1.00  0.00           H
ATOM   1466  CB  LYS A 680      32.050  56.640  68.710  1.00  0.00           C
ATOM   1467  HB1 LYS A 680      32.050  56.910  67.630  1.00  0.00           H
ATOM   1468  HB2 LYS A 680      32.980  56.110  69.020  1.00  0.00           H
ATOM   1469  CG  LYS A 680      32.010  57.910  69.500  1.00  0.00           C
ATOM   1470  HG1 LYS A 680      31.150  58.590  69.300  1.00  0.00           H
ATOM   1471  HG2 LYS A 680      32.880  58.570  69.270  1.00  0.00           H
ATOM   1472  CD  LYS A 680      32.080  57.780  71.020  1.00  0.00           C
ATOM   1473  HD1 LYS A 680      33.020  57.240  71.270  1.00  0.00           H
ATOM   1474  HD2 LYS A 680      31.190  57.170  71.310  1.00  0.00           H
ATOM   1475  CE  LYS A 680      32.190  59.110  71.810  1.00  0.00           C
ATOM   1476  HE1 LYS A 680      33.180  59.540  71.570  1.00  0.00           H
ATOM   1477  HE2 LYS A 680      32.150  59.010  72.910  1.00  0.00           H
ATOM   1478  NZ  LYS A 680      31.140  60.040  71.410  1.00  0.00           N
ATOM   1479  HZ1 LYS A 680      31.080  60.950  71.920  1.00  0.00           H
ATOM   1480  HZ2 LYS A 680      30.200  59.630  71.570  1.00  0.00           H
ATOM   1481  HZ3 LYS A 680      31.190  60.330  70.410  1.00  0.00           H
ATOM   1482  C   LYS A 680      29.490  56.180  68.990  1.00  0.00           C
ATOM   1483  O   LYS A 680      28.990  56.710  70.010  1.00  0.00           O
ATOM   1484  N   PHE A 681      28.810  56.140  67.780  1.00  0.00           N
ATOM   1485  HN  PHE A 681      29.370  56.020  66.960  1.00  0.00           H
ATOM   1486  CA  PHE A 681      27.430  56.590  67.610  1.00  0.00           C
ATOM   1487  HA  PHE A 681      27.400  57.610  67.940  1.00  0.00           H
ATOM   1488  CB  PHE A 681      27.070  56.510  66.110  1.00  0.00           C
ATOM   1489  HB1 PHE A 681      26.840  55.460  65.810  1.00  0.00           H
ATOM   1490  HB2 PHE A 681      27.980  56.790  65.520  1.00  0.00           H
ATOM   1491  CG  PHE A 681      25.820  57.370  65.790  1.00  0.00           C
ATOM   1492  CD1 PHE A 681      26.040  58.680  65.280  1.00  0.00           C
ATOM   1493  HD1 PHE A 681      27.030  59.110  65.170  1.00  0.00           H
ATOM   1494  CE1 PHE A 681      24.920  59.490  64.920  1.00  0.00           C
ATOM   1495  HE1 PHE A 681      25.090  60.530  64.670  1.00  0.00           H
ATOM   1496  CZ  PHE A 681      23.680  58.920  64.910  1.00  0.00           C
ATOM   1497  HZ  PHE A 681      22.840  59.500  64.590  1.00  0.00           H
ATOM   1498  CD2 PHE A 681      24.530  56.840  65.970  1.00  0.00           C
ATOM   1499  HD2 PHE A 681      24.290  55.920  66.460  1.00  0.00           H
ATOM   1500  CE2 PHE A 681      23.470  57.630  65.470  1.00  0.00           C
ATOM   1501  HE2 PHE A 681      22.540  57.100  65.600  1.00  0.00           H
ATOM   1502  C   PHE A 681      26.550  55.630  68.500  1.00  0.00           C
ATOM   1503  O   PHE A 681      25.800  56.080  69.350  1.00  0.00           O
ATOM   1504  N   CYS A 682      26.800  54.360  68.380  1.00  0.00           N
ATOM   1505  HN  CYS A 682      27.340  54.050  67.600  1.00  0.00           H
ATOM   1506  CA  CYS A 682      26.150  53.300  69.150  1.00  0.00           C
ATOM   1507  HA  CYS A 682      25.080  53.400  69.140  1.00  0.00           H
ATOM   1508  CB  CYS A 682      26.620  51.830  68.880  1.00  0.00           C
ATOM   1509  HB1 CYS A 682      26.160  51.120  69.600  1.00  0.00           H
ATOM   1510  HB2 CYS A 682      27.730  51.830  68.920  1.00  0.00           H
ATOM   1511  SG  CYS A 682      26.080  51.320  67.190  1.00  0.00           S
ATOM   1512  HG1 CYS A 682      27.190  51.740  66.590  1.00  0.00           H
ATOM   1513  C   CYS A 682      26.280  53.490  70.590  1.00  0.00           C
ATOM   1514  O   CYS A 682      25.270  53.330  71.350  1.00  0.00           O
ATOM   1515  N   ARG A 683      27.450  53.880  71.190  1.00  0.00           N
ATOM   1516  HN  ARG A 683      28.280  53.720  70.670  1.00  0.00           H
ATOM   1517  CA  ARG A 683      27.650  54.360  72.590  1.00  0.00           C
ATOM   1518  HA  ARG A 683      27.150  53.570  73.120  1.00  0.00           H
ATOM   1519  CB  ARG A 683      29.190  54.260  72.880  1.00  0.00           C
ATOM   1520  HB1 ARG A 683      29.350  54.900  73.780  1.00  0.00           H
ATOM   1521  HB2 ARG A 683      29.770  54.730  72.060  1.00  0.00           H
ATOM   1522  CG  ARG A 683      29.860  52.920  73.180  1.00  0.00           C
ATOM   1523  HG1 ARG A 683      30.960  53.030  73.300  1.00  0.00           H
ATOM   1524  HG2 ARG A 683      29.870  52.160  72.360  1.00  0.00           H
ATOM   1525  CD  ARG A 683      29.250  52.170  74.270  1.00  0.00           C
ATOM   1526  HD1 ARG A 683      29.660  51.140  74.220  1.00  0.00           H
ATOM   1527  HD2 ARG A 683      28.140  52.130  74.260  1.00  0.00           H
ATOM   1528  NE  ARG A 683      29.730  52.810  75.510  1.00  0.00           N
ATOM   1529  HE  ARG A 683      30.360  53.590  75.450  1.00  0.00           H
ATOM   1530  CZ  ARG A 683      29.680  52.290  76.740  1.00  0.00           C
ATOM   1531  NH1 ARG A 683      28.830  51.340  77.010  1.00  0.00           N
ATOM   1532 HH11 ARG A 683      28.340  50.930  76.240  1.00  0.00           H
ATOM   1533 HH12 ARG A 683      28.660  51.100  77.960  1.00  0.00           H
ATOM   1534  NH2 ARG A 683      30.480  52.850  77.660  1.00  0.00           N
ATOM   1535 HH21 ARG A 683      30.280  52.710  78.630  1.00  0.00           H
ATOM   1536 HH22 ARG A 683      31.110  53.560  77.340  1.00  0.00           H
ATOM   1537  C   ARG A 683      27.000  55.640  72.970  1.00  0.00           C
ATOM   1538  O   ARG A 683      26.290  55.680  73.980  1.00  0.00           O
ATOM   1539  N   ASP A 684      27.190  56.730  72.180  1.00  0.00           N
ATOM   1540  HN  ASP A 684      27.890  56.730  71.480  1.00  0.00           H
ATOM   1541  CA  ASP A 684      26.400  57.940  72.320  1.00  0.00           C
ATOM   1542  HA  ASP A 684      26.430  58.120  73.380  1.00  0.00           H
ATOM   1543  CB  ASP A 684      26.690  59.100  71.380  1.00  0.00           C
ATOM   1544  HB1 ASP A 684      25.960  59.940  71.310  1.00  0.00           H
ATOM   1545  HB2 ASP A 684      26.650  58.670  70.360  1.00  0.00           H
ATOM   1546  CG  ASP A 684      27.970  59.800  71.660  1.00  0.00           C
ATOM   1547  OD1 ASP A 684      28.360  60.730  70.920  1.00  0.00           O
ATOM   1548  OD2 ASP A 684      28.700  59.460  72.660  1.00  0.00           O
ATOM   1549  C   ASP A 684      24.810  57.820  72.260  1.00  0.00           C
ATOM   1550  O   ASP A 684      24.090  58.260  73.150  1.00  0.00           O
ATOM   1551  N   TYR A 685      24.170  57.050  71.280  1.00  0.00           N
ATOM   1552  HN  TYR A 685      24.690  56.630  70.550  1.00  0.00           H
ATOM   1553  CA  TYR A 685      22.690  57.000  71.220  1.00  0.00           C
ATOM   1554  HA  TYR A 685      22.220  57.830  71.720  1.00  0.00           H
ATOM   1555  CB  TYR A 685      22.230  57.130  69.780  1.00  0.00           C
ATOM   1556  HB1 TYR A 685      21.160  56.910  69.600  1.00  0.00           H
ATOM   1557  HB2 TYR A 685      22.810  56.510  69.070  1.00  0.00           H
ATOM   1558  CG  TYR A 685      22.400  58.580  69.300  1.00  0.00           C
ATOM   1559  CD1 TYR A 685      21.430  59.550  69.570  1.00  0.00           C
ATOM   1560  HD1 TYR A 685      20.610  59.240  70.210  1.00  0.00           H
ATOM   1561  CE1 TYR A 685      21.670  60.890  69.150  1.00  0.00           C
ATOM   1562  HE1 TYR A 685      20.800  61.530  69.270  1.00  0.00           H
ATOM   1563  CZ  TYR A 685      22.730  61.250  68.310  1.00  0.00           C
ATOM   1564  OH  TYR A 685      22.980  62.600  67.990  1.00  0.00           O
ATOM   1565  HH  TYR A 685      22.450  63.060  68.650  1.00  0.00           H
ATOM   1566  CD2 TYR A 685      23.560  58.930  68.510  1.00  0.00           C
ATOM   1567  HD2 TYR A 685      24.340  58.180  68.490  1.00  0.00           H
ATOM   1568  CE2 TYR A 685      23.660  60.280  67.990  1.00  0.00           C
ATOM   1569  HE2 TYR A 685      24.560  60.550  67.450  1.00  0.00           H
ATOM   1570  C   TYR A 685      22.040  55.770  71.910  1.00  0.00           C
ATOM   1571  O   TYR A 685      20.810  55.730  72.130  1.00  0.00           O
ATOM   1572  N   GLN A 686      22.900  54.860  72.380  1.00  0.00           N
ATOM   1573  HN  GLN A 686      23.880  54.850  72.180  1.00  0.00           H
ATOM   1574  CA  GLN A 686      22.570  53.680  73.160  1.00  0.00           C
ATOM   1575  HA  GLN A 686      23.540  53.290  73.440  1.00  0.00           H
ATOM   1576  CB  GLN A 686      21.610  53.900  74.430  1.00  0.00           C
ATOM   1577  HB1 GLN A 686      21.190  52.940  74.800  1.00  0.00           H
ATOM   1578  HB2 GLN A 686      20.730  54.500  74.150  1.00  0.00           H
ATOM   1579  CG  GLN A 686      22.140  54.630  75.620  1.00  0.00           C
ATOM   1580  HG1 GLN A 686      21.440  55.100  76.350  1.00  0.00           H
ATOM   1581  HG2 GLN A 686      22.690  55.540  75.260  1.00  0.00           H
ATOM   1582  CD  GLN A 686      23.150  53.720  76.300  1.00  0.00           C
ATOM   1583  OE1 GLN A 686      23.630  52.690  75.770  1.00  0.00           O
ATOM   1584  NE2 GLN A 686      23.510  54.040  77.570  1.00  0.00           N
ATOM   1585 HE21 GLN A 686      24.290  53.520  77.960  1.00  0.00           H
ATOM   1586 HE22 GLN A 686      23.300  54.880  78.050  1.00  0.00           H
ATOM   1587  C   GLN A 686      21.990  52.590  72.200  1.00  0.00           C
ATOM   1588  O   GLN A 686      20.980  51.990  72.470  1.00  0.00           O
ATOM   1589  N   LEU A 687      22.570  52.240  71.050  1.00  0.00           N
ATOM   1590  HN  LEU A 687      23.510  52.520  70.880  1.00  0.00           H
ATOM   1591  CA  LEU A 687      21.980  51.390  70.030  1.00  0.00           C
ATOM   1592  HA  LEU A 687      20.950  51.170  70.270  1.00  0.00           H
ATOM   1593  CB  LEU A 687      22.130  51.930  68.600  1.00  0.00           C
ATOM   1594  HB1 LEU A 687      21.570  51.280  67.920  1.00  0.00           H
ATOM   1595  HB2 LEU A 687      23.180  51.770  68.270  1.00  0.00           H
ATOM   1596  CG  LEU A 687      21.920  53.450  68.240  1.00  0.00           C
ATOM   1597  HG  LEU A 687      22.820  53.970  68.640  1.00  0.00           H
ATOM   1598  CD1 LEU A 687      22.010  53.670  66.730  1.00  0.00           C
ATOM   1599 HD11 LEU A 687      22.860  53.070  66.330  1.00  0.00           H
ATOM   1600 HD12 LEU A 687      22.070  54.680  66.280  1.00  0.00           H
ATOM   1601 HD13 LEU A 687      21.190  53.180  66.140  1.00  0.00           H
ATOM   1602  CD2 LEU A 687      20.530  53.930  68.700  1.00  0.00           C
ATOM   1603 HD21 LEU A 687      20.550  55.040  68.620  1.00  0.00           H
ATOM   1604 HD22 LEU A 687      20.300  53.650  69.750  1.00  0.00           H
ATOM   1605 HD23 LEU A 687      19.780  53.400  68.060  1.00  0.00           H
ATOM   1606  C   LEU A 687      22.710  50.040  69.930  1.00  0.00           C
ATOM   1607  O   LEU A 687      23.870  49.970  70.320  1.00  0.00           O
ATOM   1608  N   SER A 688      22.100  48.940  69.460  1.00  0.00           N
ATOM   1609  HN  SER A 688      21.190  48.940  69.080  1.00  0.00           H
ATOM   1610  CA  SER A 688      22.920  47.650  69.430  1.00  0.00           C
ATOM   1611  HA  SER A 688      23.560  47.680  70.300  1.00  0.00           H
ATOM   1612  CB  SER A 688      22.060  46.370  69.510  1.00  0.00           C
ATOM   1613  HB1 SER A 688      22.710  45.580  69.930  1.00  0.00           H
ATOM   1614  HB2 SER A 688      21.450  46.250  68.590  1.00  0.00           H
ATOM   1615  OG  SER A 688      21.090  46.620  70.540  1.00  0.00           O
ATOM   1616  HG1 SER A 688      20.360  47.150  70.210  1.00  0.00           H
ATOM   1617  C   SER A 688      23.760  47.570  68.150  1.00  0.00           C
ATOM   1618  O   SER A 688      23.240  47.320  66.980  1.00  0.00           O
ATOM   1619  N   TYR A 689      25.060  47.780  68.370  1.00  0.00           N
ATOM   1620  HN  TYR A 689      25.450  47.860  69.280  1.00  0.00           H
ATOM   1621  CA  TYR A 689      26.050  47.900  67.380  1.00  0.00           C
ATOM   1622  HA  TYR A 689      26.020  48.840  66.850  1.00  0.00           H
ATOM   1623  CB  TYR A 689      27.440  47.960  68.140  1.00  0.00           C
ATOM   1624  HB1 TYR A 689      27.500  47.050  68.770  1.00  0.00           H
ATOM   1625  HB2 TYR A 689      27.470  48.910  68.720  1.00  0.00           H
ATOM   1626  CG  TYR A 689      28.650  47.830  67.200  1.00  0.00           C
ATOM   1627  CD1 TYR A 689      28.820  48.480  65.940  1.00  0.00           C
ATOM   1628  HD1 TYR A 689      27.930  48.990  65.600  1.00  0.00           H
ATOM   1629  CE1 TYR A 689      30.040  48.430  65.250  1.00  0.00           C
ATOM   1630  HE1 TYR A 689      30.170  48.810  64.250  1.00  0.00           H
ATOM   1631  CZ  TYR A 689      31.110  47.760  65.850  1.00  0.00           C
ATOM   1632  OH  TYR A 689      32.280  47.620  65.140  1.00  0.00           O
ATOM   1633  HH  TYR A 689      32.150  47.890  64.230  1.00  0.00           H
ATOM   1634  CD2 TYR A 689      29.760  47.170  67.730  1.00  0.00           C
ATOM   1635  HD2 TYR A 689      29.630  46.910  68.770  1.00  0.00           H
ATOM   1636  CE2 TYR A 689      30.980  47.150  67.120  1.00  0.00           C
ATOM   1637  HE2 TYR A 689      31.870  46.790  67.590  1.00  0.00           H
ATOM   1638  C   TYR A 689      26.140  46.820  66.380  1.00  0.00           C
ATOM   1639  O   TYR A 689      26.100  47.130  65.200  1.00  0.00           O
ATOM   1640  N   LEU A 690      26.260  45.610  66.870  1.00  0.00           N
ATOM   1641  HN  LEU A 690      26.180  45.470  67.850  1.00  0.00           H
ATOM   1642  CA  LEU A 690      26.480  44.460  66.100  1.00  0.00           C
ATOM   1643  HA  LEU A 690      27.330  44.630  65.460  1.00  0.00           H
ATOM   1644  CB  LEU A 690      26.740  43.260  66.970  1.00  0.00           C
ATOM   1645  HB1 LEU A 690      26.900  42.360  66.330  1.00  0.00           H
ATOM   1646  HB2 LEU A 690      25.860  43.010  67.600  1.00  0.00           H
ATOM   1647  CG  LEU A 690      27.870  43.470  68.060  1.00  0.00           C
ATOM   1648  HG  LEU A 690      27.920  44.460  68.570  1.00  0.00           H
ATOM   1649  CD1 LEU A 690      27.900  42.390  69.150  1.00  0.00           C
ATOM   1650 HD11 LEU A 690      26.970  42.430  69.750  1.00  0.00           H
ATOM   1651 HD12 LEU A 690      28.700  42.550  69.900  1.00  0.00           H
ATOM   1652 HD13 LEU A 690      28.070  41.350  68.790  1.00  0.00           H
ATOM   1653  CD2 LEU A 690      29.210  43.470  67.350  1.00  0.00           C
ATOM   1654 HD21 LEU A 690      30.010  43.700  68.070  1.00  0.00           H
ATOM   1655 HD22 LEU A 690      29.150  44.330  66.640  1.00  0.00           H
ATOM   1656 HD23 LEU A 690      29.280  42.500  66.810  1.00  0.00           H
ATOM   1657  C   LEU A 690      25.390  44.060  65.040  1.00  0.00           C
ATOM   1658  O   LEU A 690      25.720  43.770  63.950  1.00  0.00           O
ATOM   1659  N   SER A 691      24.090  44.110  65.340  1.00  0.00           N
ATOM   1660  HN  SER A 691      23.810  44.380  66.250  1.00  0.00           H
ATOM   1661  CA  SER A 691      23.000  44.110  64.420  1.00  0.00           C
ATOM   1662  HA  SER A 691      23.010  43.100  64.050  1.00  0.00           H
ATOM   1663  CB  SER A 691      21.660  44.210  65.240  1.00  0.00           C
ATOM   1664  HB1 SER A 691      21.700  45.060  65.940  1.00  0.00           H
ATOM   1665  HB2 SER A 691      21.570  43.310  65.890  1.00  0.00           H
ATOM   1666  OG  SER A 691      20.440  44.430  64.480  1.00  0.00           O
ATOM   1667  HG1 SER A 691      20.410  45.380  64.310  1.00  0.00           H
ATOM   1668  C   SER A 691      22.970  45.210  63.430  1.00  0.00           C
ATOM   1669  O   SER A 691      22.840  45.000  62.200  1.00  0.00           O
ATOM   1670  N   LEU A 692      23.210  46.460  63.870  1.00  0.00           N
ATOM   1671  HN  LEU A 692      23.250  46.620  64.860  1.00  0.00           H
ATOM   1672  CA  LEU A 692      23.380  47.630  63.020  1.00  0.00           C
ATOM   1673  HA  LEU A 692      22.470  47.740  62.440  1.00  0.00           H
ATOM   1674  CB  LEU A 692      23.510  48.920  63.850  1.00  0.00           C
ATOM   1675  HB1 LEU A 692      24.340  48.800  64.580  1.00  0.00           H
ATOM   1676  HB2 LEU A 692      22.540  49.150  64.330  1.00  0.00           H
ATOM   1677  CG  LEU A 692      23.770  50.260  63.090  1.00  0.00           C
ATOM   1678  HG  LEU A 692      24.720  50.220  62.530  1.00  0.00           H
ATOM   1679  CD1 LEU A 692      22.580  50.460  62.120  1.00  0.00           C
ATOM   1680 HD11 LEU A 692      21.560  50.490  62.570  1.00  0.00           H
ATOM   1681 HD12 LEU A 692      22.590  49.610  61.410  1.00  0.00           H
ATOM   1682 HD13 LEU A 692      22.620  51.440  61.590  1.00  0.00           H
ATOM   1683  CD2 LEU A 692      23.810  51.390  64.100  1.00  0.00           C
ATOM   1684 HD21 LEU A 692      24.270  52.360  63.800  1.00  0.00           H
ATOM   1685 HD22 LEU A 692      24.310  51.070  65.040  1.00  0.00           H
ATOM   1686 HD23 LEU A 692      22.790  51.640  64.470  1.00  0.00           H
ATOM   1687  C   LEU A 692      24.510  47.490  61.960  1.00  0.00           C
ATOM   1688  O   LEU A 692      24.330  47.730  60.780  1.00  0.00           O
ATOM   1689  N   ARG A 693      25.690  47.080  62.450  1.00  0.00           N
ATOM   1690  HN  ARG A 693      25.760  47.090  63.440  1.00  0.00           H
ATOM   1691  CA  ARG A 693      26.920  46.810  61.650  1.00  0.00           C
ATOM   1692  HA  ARG A 693      27.130  47.650  61.000  1.00  0.00           H
ATOM   1693  CB  ARG A 693      28.140  46.420  62.440  1.00  0.00           C
ATOM   1694  HB1 ARG A 693      28.250  45.330  62.570  1.00  0.00           H
ATOM   1695  HB2 ARG A 693      28.080  47.020  63.370  1.00  0.00           H
ATOM   1696  CG  ARG A 693      29.590  46.730  61.980  1.00  0.00           C
ATOM   1697  HG1 ARG A 693      30.420  46.510  62.680  1.00  0.00           H
ATOM   1698  HG2 ARG A 693      29.660  47.830  61.800  1.00  0.00           H
ATOM   1699  CD  ARG A 693      29.930  46.130  60.630  1.00  0.00           C
ATOM   1700  HD1 ARG A 693      30.840  46.550  60.150  1.00  0.00           H
ATOM   1701  HD2 ARG A 693      29.050  46.170  59.950  1.00  0.00           H
ATOM   1702  NE  ARG A 693      30.350  44.720  61.050  1.00  0.00           N
ATOM   1703  HE  ARG A 693      29.750  44.270  61.720  1.00  0.00           H
ATOM   1704  CZ  ARG A 693      31.160  43.970  60.330  1.00  0.00           C
ATOM   1705  NH1 ARG A 693      32.050  44.510  59.550  1.00  0.00           N
ATOM   1706 HH11 ARG A 693      32.840  43.990  59.220  1.00  0.00           H
ATOM   1707 HH12 ARG A 693      32.200  45.480  59.730  1.00  0.00           H
ATOM   1708  NH2 ARG A 693      31.220  42.680  60.550  1.00  0.00           N
ATOM   1709 HH21 ARG A 693      30.570  42.130  61.070  1.00  0.00           H
ATOM   1710 HH22 ARG A 693      32.100  42.260  60.290  1.00  0.00           H
ATOM   1711  C   ARG A 693      26.550  45.740  60.570  1.00  0.00           C
ATOM   1712  O   ARG A 693      26.830  45.820  59.390  1.00  0.00           O
ATOM   1713  N   THR A 694      25.910  44.640  61.030  1.00  0.00           N
ATOM   1714  HN  THR A 694      25.710  44.560  62.000  1.00  0.00           H
ATOM   1715  CA  THR A 694      25.570  43.590  60.140  1.00  0.00           C
ATOM   1716  HA  THR A 694      26.420  43.230  59.580  1.00  0.00           H
ATOM   1717  CB  THR A 694      24.890  42.480  60.860  1.00  0.00           C
ATOM   1718  HB  THR A 694      23.950  42.760  61.380  1.00  0.00           H
ATOM   1719  OG1 THR A 694      25.810  42.000  61.870  1.00  0.00           O
ATOM   1720  HG1 THR A 694      25.720  42.510  62.680  1.00  0.00           H
ATOM   1721  CG2 THR A 694      24.610  41.310  59.890  1.00  0.00           C
ATOM   1722 HG21 THR A 694      23.640  41.320  59.350  1.00  0.00           H
ATOM   1723 HG22 THR A 694      24.550  40.400  60.530  1.00  0.00           H
ATOM   1724 HG23 THR A 694      25.450  41.180  59.180  1.00  0.00           H
ATOM   1725  C   THR A 694      24.620  44.160  59.100  1.00  0.00           C
ATOM   1726  O   THR A 694      24.770  43.830  57.910  1.00  0.00           O
ATOM   1727  N   SER A 695      23.660  45.050  59.470  1.00  0.00           N
ATOM   1728  HN  SER A 695      23.520  45.260  60.440  1.00  0.00           H
ATOM   1729  CA  SER A 695      22.590  45.630  58.580  1.00  0.00           C
ATOM   1730  HA  SER A 695      22.120  44.860  57.990  1.00  0.00           H
ATOM   1731  CB  SER A 695      21.530  46.510  59.380  1.00  0.00           C
ATOM   1732  HB1 SER A 695      20.700  46.880  58.750  1.00  0.00           H
ATOM   1733  HB2 SER A 695      21.990  47.280  60.030  1.00  0.00           H
ATOM   1734  OG  SER A 695      20.900  45.640  60.320  1.00  0.00           O
ATOM   1735  HG1 SER A 695      21.370  45.740  61.150  1.00  0.00           H
ATOM   1736  C   SER A 695      23.220  46.540  57.640  1.00  0.00           C
ATOM   1737  O   SER A 695      23.020  46.390  56.470  1.00  0.00           O
ATOM   1738  N   ILE A 696      24.180  47.320  58.080  1.00  0.00           N
ATOM   1739  HN  ILE A 696      24.460  47.070  59.000  1.00  0.00           H
ATOM   1740  CA  ILE A 696      24.960  48.230  57.280  1.00  0.00           C
ATOM   1741  HA  ILE A 696      24.300  48.710  56.560  1.00  0.00           H
ATOM   1742  CB  ILE A 696      25.740  49.250  58.070  1.00  0.00           C
ATOM   1743  HB  ILE A 696      26.160  48.770  58.980  1.00  0.00           H
ATOM   1744  CG2 ILE A 696      26.970  49.940  57.320  1.00  0.00           C
ATOM   1745 HG21 ILE A 696      26.530  50.740  56.690  1.00  0.00           H
ATOM   1746 HG22 ILE A 696      27.570  49.290  56.640  1.00  0.00           H
ATOM   1747 HG23 ILE A 696      27.630  50.300  58.140  1.00  0.00           H
ATOM   1748  CG1 ILE A 696      24.710  50.290  58.640  1.00  0.00           C
ATOM   1749 HG11 ILE A 696      24.080  49.720  59.360  1.00  0.00           H
ATOM   1750 HG12 ILE A 696      24.070  50.700  57.840  1.00  0.00           H
ATOM   1751  CD  ILE A 696      25.260  51.550  59.380  1.00  0.00           C
ATOM   1752  HD1 ILE A 696      25.850  51.170  60.240  1.00  0.00           H
ATOM   1753  HD2 ILE A 696      24.380  52.110  59.750  1.00  0.00           H
ATOM   1754  HD3 ILE A 696      25.880  52.120  58.660  1.00  0.00           H
ATOM   1755  C   ILE A 696      25.760  47.560  56.240  1.00  0.00           C
ATOM   1756  O   ILE A 696      25.940  48.050  55.120  1.00  0.00           O
ATOM   1757  N   GLY A 697      26.200  46.380  56.580  1.00  0.00           N
ATOM   1758  HN  GLY A 697      26.130  45.990  57.490  1.00  0.00           H
ATOM   1759  CA  GLY A 697      26.980  45.540  55.740  1.00  0.00           C
ATOM   1760  HA1 GLY A 697      27.280  44.690  56.340  1.00  0.00           H
ATOM   1761  HA2 GLY A 697      27.790  46.130  55.330  1.00  0.00           H
ATOM   1762  C   GLY A 697      26.180  44.900  54.650  1.00  0.00           C
ATOM   1763  O   GLY A 697      26.610  44.930  53.510  1.00  0.00           O
ATOM   1764  N   LEU A 698      24.950  44.370  55.010  1.00  0.00           N
ATOM   1765  HN  LEU A 698      24.600  44.440  55.940  1.00  0.00           H
ATOM   1766  CA  LEU A 698      24.010  43.840  54.090  1.00  0.00           C
ATOM   1767  HA  LEU A 698      24.480  42.970  53.630  1.00  0.00           H
ATOM   1768  CB  LEU A 698      22.770  43.220  54.830  1.00  0.00           C
ATOM   1769  HB1 LEU A 698      22.110  42.890  54.010  1.00  0.00           H
ATOM   1770  HB2 LEU A 698      22.260  44.080  55.320  1.00  0.00           H
ATOM   1771  CG  LEU A 698      23.120  41.990  55.670  1.00  0.00           C
ATOM   1772  HG  LEU A 698      23.990  42.240  56.310  1.00  0.00           H
ATOM   1773  CD1 LEU A 698      21.910  41.580  56.540  1.00  0.00           C
ATOM   1774 HD11 LEU A 698      22.030  40.610  57.050  1.00  0.00           H
ATOM   1775 HD12 LEU A 698      20.950  41.600  55.980  1.00  0.00           H
ATOM   1776 HD13 LEU A 698      21.880  42.350  57.350  1.00  0.00           H
ATOM   1777  CD2 LEU A 698      23.550  40.790  54.810  1.00  0.00           C
ATOM   1778 HD21 LEU A 698      23.550  39.840  55.370  1.00  0.00           H
ATOM   1779 HD22 LEU A 698      24.620  40.880  54.550  1.00  0.00           H
ATOM   1780 HD23 LEU A 698      23.020  40.700  53.820  1.00  0.00           H
ATOM   1781  C   LEU A 698      23.470  44.850  53.110  1.00  0.00           C
ATOM   1782  O   LEU A 698      23.390  44.590  51.900  1.00  0.00           O
ATOM   1783  N   TRP A 699      23.060  46.040  53.650  1.00  0.00           N
ATOM   1784  HN  TRP A 699      23.070  46.090  54.640  1.00  0.00           H
ATOM   1785  CA  TRP A 699      22.850  47.220  52.800  1.00  0.00           C
ATOM   1786  HA  TRP A 699      21.990  46.940  52.210  1.00  0.00           H
ATOM   1787  CB  TRP A 699      22.470  48.450  53.680  1.00  0.00           C
ATOM   1788  HB1 TRP A 699      22.690  49.430  53.200  1.00  0.00           H
ATOM   1789  HB2 TRP A 699      23.120  48.290  54.560  1.00  0.00           H
ATOM   1790  CG  TRP A 699      20.990  48.540  54.030  1.00  0.00           C
ATOM   1791  CD1 TRP A 699      20.480  48.590  55.320  1.00  0.00           C
ATOM   1792  HD1 TRP A 699      21.120  48.660  56.180  1.00  0.00           H
ATOM   1793  NE1 TRP A 699      19.150  48.820  55.260  1.00  0.00           N
ATOM   1794  HE1 TRP A 699      18.560  49.010  56.010  1.00  0.00           H
ATOM   1795  CE2 TRP A 699      18.790  48.910  53.930  1.00  0.00           C
ATOM   1796  CD2 TRP A 699      19.950  48.710  53.130  1.00  0.00           C
ATOM   1797  CE3 TRP A 699      19.900  48.750  51.830  1.00  0.00           C
ATOM   1798  HE3 TRP A 699      20.730  48.440  51.210  1.00  0.00           H
ATOM   1799  CZ3 TRP A 699      18.750  49.080  51.190  1.00  0.00           C
ATOM   1800  HZ3 TRP A 699      18.540  49.130  50.130  1.00  0.00           H
ATOM   1801  CZ2 TRP A 699      17.590  49.200  53.350  1.00  0.00           C
ATOM   1802  HZ2 TRP A 699      16.650  49.190  53.910  1.00  0.00           H
ATOM   1803  CH2 TRP A 699      17.530  49.350  51.910  1.00  0.00           C
ATOM   1804  HH2 TRP A 699      16.560  49.530  51.480  1.00  0.00           H
ATOM   1805  C   TRP A 699      24.000  47.470  51.780  1.00  0.00           C
ATOM   1806  O   TRP A 699      23.770  47.530  50.620  1.00  0.00           O
ATOM   1807  N   THR A 700      25.240  47.570  52.260  1.00  0.00           N
ATOM   1808  HN  THR A 700      25.260  47.510  53.260  1.00  0.00           H
ATOM   1809  CA  THR A 700      26.440  47.840  51.470  1.00  0.00           C
ATOM   1810  HA  THR A 700      26.400  48.770  50.930  1.00  0.00           H
ATOM   1811  CB  THR A 700      27.720  47.970  52.340  1.00  0.00           C
ATOM   1812  HB  THR A 700      27.760  47.040  52.940  1.00  0.00           H
ATOM   1813  OG1 THR A 700      27.680  49.050  53.240  1.00  0.00           O
ATOM   1814  HG1 THR A 700      27.070  48.770  53.930  1.00  0.00           H
ATOM   1815  CG2 THR A 700      29.070  48.110  51.520  1.00  0.00           C
ATOM   1816 HG21 THR A 700      29.880  48.290  52.250  1.00  0.00           H
ATOM   1817 HG22 THR A 700      28.950  48.970  50.820  1.00  0.00           H
ATOM   1818 HG23 THR A 700      29.180  47.110  51.020  1.00  0.00           H
ATOM   1819  C   THR A 700      26.700  46.810  50.440  1.00  0.00           C
ATOM   1820  O   THR A 700      26.960  47.100  49.270  1.00  0.00           O
ATOM   1821  N   SER A 701      26.550  45.500  50.830  1.00  0.00           N
ATOM   1822  HN  SER A 701      26.260  45.450  51.790  1.00  0.00           H
ATOM   1823  CA  SER A 701      26.460  44.350  50.030  1.00  0.00           C
ATOM   1824  HA  SER A 701      27.370  44.230  49.450  1.00  0.00           H
ATOM   1825  CB  SER A 701      26.410  43.020  50.830  1.00  0.00           C
ATOM   1826  HB1 SER A 701      25.540  43.030  51.490  1.00  0.00           H
ATOM   1827  HB2 SER A 701      27.320  42.970  51.460  1.00  0.00           H
ATOM   1828  OG  SER A 701      26.330  41.850  50.060  1.00  0.00           O
ATOM   1829  HG1 SER A 701      27.190  41.650  49.680  1.00  0.00           H
ATOM   1830  C   SER A 701      25.380  44.350  48.940  1.00  0.00           C
ATOM   1831  O   SER A 701      25.610  44.020  47.750  1.00  0.00           O
ATOM   1832  N   PHE A 702      24.130  44.720  49.270  1.00  0.00           N
ATOM   1833  HN  PHE A 702      23.890  44.940  50.220  1.00  0.00           H
ATOM   1834  CA  PHE A 702      23.060  45.000  48.360  1.00  0.00           C
ATOM   1835  HA  PHE A 702      22.890  44.170  47.710  1.00  0.00           H
ATOM   1836  CB  PHE A 702      21.720  45.230  49.000  1.00  0.00           C
ATOM   1837  HB1 PHE A 702      21.670  45.930  49.850  1.00  0.00           H
ATOM   1838  HB2 PHE A 702      21.320  44.310  49.480  1.00  0.00           H
ATOM   1839  CG  PHE A 702      20.660  45.840  48.080  1.00  0.00           C
ATOM   1840  CD1 PHE A 702      19.980  44.950  47.210  1.00  0.00           C
ATOM   1841  HD1 PHE A 702      20.240  43.910  47.110  1.00  0.00           H
ATOM   1842  CE1 PHE A 702      18.870  45.500  46.570  1.00  0.00           C
ATOM   1843  HE1 PHE A 702      18.300  44.760  46.020  1.00  0.00           H
ATOM   1844  CZ  PHE A 702      18.520  46.860  46.620  1.00  0.00           C
ATOM   1845  HZ  PHE A 702      17.700  47.320  46.090  1.00  0.00           H
ATOM   1846  CD2 PHE A 702      20.320  47.200  48.180  1.00  0.00           C
ATOM   1847  HD2 PHE A 702      20.920  47.860  48.790  1.00  0.00           H
ATOM   1848  CE2 PHE A 702      19.210  47.740  47.460  1.00  0.00           C
ATOM   1849  HE2 PHE A 702      18.980  48.790  47.520  1.00  0.00           H
ATOM   1850  C   PHE A 702      23.390  46.160  47.320  1.00  0.00           C
ATOM   1851  O   PHE A 702      23.320  45.950  46.130  1.00  0.00           O
ATOM   1852  N   LEU A 703      23.790  47.390  47.760  1.00  0.00           N
ATOM   1853  HN  LEU A 703      23.860  47.440  48.750  1.00  0.00           H
ATOM   1854  CA  LEU A 703      24.150  48.500  46.950  1.00  0.00           C
ATOM   1855  HA  LEU A 703      23.240  48.630  46.370  1.00  0.00           H
ATOM   1856  CB  LEU A 703      24.370  49.660  47.900  1.00  0.00           C
ATOM   1857  HB1 LEU A 703      24.790  50.560  47.410  1.00  0.00           H
ATOM   1858  HB2 LEU A 703      25.040  49.280  48.690  1.00  0.00           H
ATOM   1859  CG  LEU A 703      23.140  50.190  48.650  1.00  0.00           C
ATOM   1860  HG  LEU A 703      22.600  49.340  49.120  1.00  0.00           H
ATOM   1861  CD1 LEU A 703      23.580  51.250  49.690  1.00  0.00           C
ATOM   1862 HD11 LEU A 703      24.410  50.890  50.340  1.00  0.00           H
ATOM   1863 HD12 LEU A 703      22.750  51.660  50.300  1.00  0.00           H
ATOM   1864 HD13 LEU A 703      24.040  52.100  49.160  1.00  0.00           H
ATOM   1865  CD2 LEU A 703      22.220  50.950  47.770  1.00  0.00           C
ATOM   1866 HD21 LEU A 703      22.650  51.760  47.150  1.00  0.00           H
ATOM   1867 HD22 LEU A 703      21.440  51.540  48.290  1.00  0.00           H
ATOM   1868 HD23 LEU A 703      21.680  50.240  47.110  1.00  0.00           H
ATOM   1869  C   LEU A 703      25.330  48.280  46.030  1.00  0.00           C
ATOM   1870  O   LEU A 703      25.420  48.800  44.940  1.00  0.00           O
ATOM   1871  N   CYS A 704      26.370  47.480  46.400  1.00  0.00           N
ATOM   1872  HN  CYS A 704      26.300  47.100  47.320  1.00  0.00           H
ATOM   1873  CA  CYS A 704      27.430  47.020  45.500  1.00  0.00           C
ATOM   1874  HA  CYS A 704      27.910  47.910  45.130  1.00  0.00           H
ATOM   1875  CB  CYS A 704      28.570  46.110  46.110  1.00  0.00           C
ATOM   1876  HB1 CYS A 704      29.200  45.550  45.370  1.00  0.00           H
ATOM   1877  HB2 CYS A 704      28.110  45.250  46.660  1.00  0.00           H
ATOM   1878  SG  CYS A 704      29.630  47.090  47.260  1.00  0.00           S
ATOM   1879  HG1 CYS A 704      28.590  47.390  48.020  1.00  0.00           H
ATOM   1880  C   CYS A 704      26.850  46.270  44.230  1.00  0.00           C
ATOM   1881  O   CYS A 704      27.220  46.470  43.100  1.00  0.00           O
ATOM   1882  N   ILE A 705      25.920  45.310  44.420  1.00  0.00           N
ATOM   1883  HN  ILE A 705      25.710  45.040  45.360  1.00  0.00           H
ATOM   1884  CA  ILE A 705      25.210  44.580  43.400  1.00  0.00           C
ATOM   1885  HA  ILE A 705      25.860  44.230  42.610  1.00  0.00           H
ATOM   1886  CB  ILE A 705      24.540  43.330  44.010  1.00  0.00           C
ATOM   1887  HB  ILE A 705      23.960  43.590  44.930  1.00  0.00           H
ATOM   1888  CG2 ILE A 705      23.480  42.700  43.090  1.00  0.00           C
ATOM   1889 HG21 ILE A 705      23.950  42.540  42.100  1.00  0.00           H
ATOM   1890 HG22 ILE A 705      22.630  43.430  43.010  1.00  0.00           H
ATOM   1891 HG23 ILE A 705      22.990  41.750  43.400  1.00  0.00           H
ATOM   1892  CG1 ILE A 705      25.580  42.260  44.370  1.00  0.00           C
ATOM   1893 HG11 ILE A 705      26.340  42.800  44.990  1.00  0.00           H
ATOM   1894 HG12 ILE A 705      25.990  41.740  43.480  1.00  0.00           H
ATOM   1895  CD  ILE A 705      24.880  41.180  45.220  1.00  0.00           C
ATOM   1896  HD1 ILE A 705      25.580  40.400  45.600  1.00  0.00           H
ATOM   1897  HD2 ILE A 705      23.990  40.700  44.790  1.00  0.00           H
ATOM   1898  HD3 ILE A 705      24.400  41.700  46.090  1.00  0.00           H
ATOM   1899  C   ILE A 705      24.230  45.460  42.560  1.00  0.00           C
ATOM   1900  O   ILE A 705      24.120  45.220  41.340  1.00  0.00           O
ATOM   1901  N   VAL A 706      23.540  46.540  43.160  1.00  0.00           N
ATOM   1902  HN  VAL A 706      23.480  46.580  44.150  1.00  0.00           H
ATOM   1903  CA  VAL A 706      22.830  47.600  42.440  1.00  0.00           C
ATOM   1904  HA  VAL A 706      22.080  47.140  41.810  1.00  0.00           H
ATOM   1905  CB  VAL A 706      22.120  48.660  43.400  1.00  0.00           C
ATOM   1906  HB  VAL A 706      22.900  49.130  44.030  1.00  0.00           H
ATOM   1907  CG1 VAL A 706      21.380  49.720  42.540  1.00  0.00           C
ATOM   1908 HG11 VAL A 706      20.980  50.570  43.150  1.00  0.00           H
ATOM   1909 HG12 VAL A 706      20.550  49.170  42.050  1.00  0.00           H
ATOM   1910 HG13 VAL A 706      21.920  50.130  41.670  1.00  0.00           H
ATOM   1911  CG2 VAL A 706      21.170  47.940  44.420  1.00  0.00           C
ATOM   1912 HG21 VAL A 706      20.550  48.710  44.940  1.00  0.00           H
ATOM   1913 HG22 VAL A 706      21.730  47.440  45.240  1.00  0.00           H
ATOM   1914 HG23 VAL A 706      20.430  47.230  43.970  1.00  0.00           H
ATOM   1915  C   VAL A 706      23.630  48.380  41.430  1.00  0.00           C
ATOM   1916  O   VAL A 706      23.270  48.430  40.240  1.00  0.00           O
ATOM   1917  N   LEU A 707      24.810  48.910  41.800  1.00  0.00           N
ATOM   1918  HN  LEU A 707      25.250  48.750  42.680  1.00  0.00           H
ATOM   1919  CA  LEU A 707      25.670  49.560  40.860  1.00  0.00           C
ATOM   1920  HA  LEU A 707      25.060  50.380  40.510  1.00  0.00           H
ATOM   1921  CB  LEU A 707      27.000  50.180  41.540  1.00  0.00           C
ATOM   1922  HB1 LEU A 707      27.550  50.780  40.790  1.00  0.00           H
ATOM   1923  HB2 LEU A 707      27.720  49.380  41.810  1.00  0.00           H
ATOM   1924  CG  LEU A 707      26.790  51.080  42.810  1.00  0.00           C
ATOM   1925  HG  LEU A 707      26.500  50.370  43.610  1.00  0.00           H
ATOM   1926  CD1 LEU A 707      28.190  51.760  43.160  1.00  0.00           C
ATOM   1927 HD11 LEU A 707      28.320  52.630  42.480  1.00  0.00           H
ATOM   1928 HD12 LEU A 707      28.950  50.970  43.100  1.00  0.00           H
ATOM   1929 HD13 LEU A 707      28.120  52.230  44.160  1.00  0.00           H
ATOM   1930  CD2 LEU A 707      25.670  52.110  42.560  1.00  0.00           C
ATOM   1931 HD21 LEU A 707      24.780  51.650  42.050  1.00  0.00           H
ATOM   1932 HD22 LEU A 707      25.930  52.880  41.800  1.00  0.00           H
ATOM   1933 HD23 LEU A 707      25.390  52.670  43.470  1.00  0.00           H
ATOM   1934  C   LEU A 707      26.160  48.630  39.720  1.00  0.00           C
ATOM   1935  O   LEU A 707      26.140  48.850  38.470  1.00  0.00           O
ATOM   1936  N   VAL A 708      26.630  47.390  40.140  1.00  0.00           N
ATOM   1937  HN  VAL A 708      26.700  47.040  41.060  1.00  0.00           H
ATOM   1938  CA  VAL A 708      27.070  46.400  39.130  1.00  0.00           C
ATOM   1939  HA  VAL A 708      27.840  46.910  38.560  1.00  0.00           H
ATOM   1940  CB  VAL A 708      27.580  45.170  39.950  1.00  0.00           C
ATOM   1941  HB  VAL A 708      26.840  44.990  40.760  1.00  0.00           H
ATOM   1942  CG1 VAL A 708      27.750  43.880  38.990  1.00  0.00           C
ATOM   1943 HG11 VAL A 708      28.000  42.950  39.550  1.00  0.00           H
ATOM   1944 HG12 VAL A 708      28.540  44.200  38.280  1.00  0.00           H
ATOM   1945 HG13 VAL A 708      26.830  43.780  38.380  1.00  0.00           H
ATOM   1946  CG2 VAL A 708      28.900  45.450  40.550  1.00  0.00           C
ATOM   1947 HG21 VAL A 708      29.210  44.620  41.230  1.00  0.00           H
ATOM   1948 HG22 VAL A 708      28.760  46.370  41.160  1.00  0.00           H
ATOM   1949 HG23 VAL A 708      29.670  45.530  39.740  1.00  0.00           H
ATOM   1950  C   VAL A 708      25.970  46.010  38.140  1.00  0.00           C
ATOM   1951  O   VAL A 708      26.230  46.010  36.950  1.00  0.00           O
ATOM   1952  N   ALA A 709      24.710  45.780  38.570  1.00  0.00           N
ATOM   1953  HN  ALA A 709      24.420  45.730  39.530  1.00  0.00           H
ATOM   1954  CA  ALA A 709      23.480  45.450  37.800  1.00  0.00           C
ATOM   1955  HA  ALA A 709      23.810  44.720  37.080  1.00  0.00           H
ATOM   1956  CB  ALA A 709      22.360  45.020  38.750  1.00  0.00           C
ATOM   1957  HB1 ALA A 709      21.470  44.570  38.260  1.00  0.00           H
ATOM   1958  HB2 ALA A 709      22.100  45.980  39.240  1.00  0.00           H
ATOM   1959  HB3 ALA A 709      22.800  44.280  39.450  1.00  0.00           H
ATOM   1960  C   ALA A 709      22.950  46.560  37.000  1.00  0.00           C
ATOM   1961  O   ALA A 709      22.220  46.360  36.060  1.00  0.00           O
ATOM   1962  N   THR A 710      23.350  47.820  37.260  1.00  0.00           N
ATOM   1963  HN  THR A 710      23.940  47.880  38.070  1.00  0.00           H
ATOM   1964  CA  THR A 710      22.960  49.060  36.530  1.00  0.00           C
ATOM   1965  HA  THR A 710      22.010  48.850  36.050  1.00  0.00           H
ATOM   1966  CB  THR A 710      22.720  50.260  37.360  1.00  0.00           C
ATOM   1967  HB  THR A 710      22.640  51.170  36.730  1.00  0.00           H
ATOM   1968  OG1 THR A 710      23.730  50.330  38.370  1.00  0.00           O
ATOM   1969  HG1 THR A 710      23.570  49.600  38.980  1.00  0.00           H
ATOM   1970  CG2 THR A 710      21.320  50.010  38.040  1.00  0.00           C
ATOM   1971 HG21 THR A 710      20.620  50.000  37.180  1.00  0.00           H
ATOM   1972 HG22 THR A 710      21.040  50.780  38.790  1.00  0.00           H
ATOM   1973 HG23 THR A 710      21.280  49.080  38.670  1.00  0.00           H
ATOM   1974  C   THR A 710      23.930  49.450  35.480  1.00  0.00           C
ATOM   1975  O   THR A 710      23.790  50.420  34.750  1.00  0.00           O
ATOM   1976  N   ASP A 711      25.060  48.630  35.470  1.00  0.00           N
ATOM   1977  HN  ASP A 711      25.000  47.880  36.120  1.00  0.00           H
ATOM   1978  CA  ASP A 711      26.260  48.910  34.710  1.00  0.00           C
ATOM   1979  HA  ASP A 711      26.880  48.080  35.010  1.00  0.00           H
ATOM   1980  CB  ASP A 711      25.940  48.720  33.120  1.00  0.00           C
ATOM   1981  HB1 ASP A 711      25.000  49.230  32.810  1.00  0.00           H
ATOM   1982  HB2 ASP A 711      26.010  47.620  32.950  1.00  0.00           H
ATOM   1983  CG  ASP A 711      26.980  49.300  32.150  1.00  0.00           C
ATOM   1984  OD1 ASP A 711      26.960  49.150  30.940  1.00  0.00           O
ATOM   1985  OD2 ASP A 711      28.010  49.830  32.710  1.00  0.00           O
ATOM   1986  C   ASP A 711      26.950  50.160  35.280  1.00  0.00           C
ATOM   1987  O   ASP A 711      26.580  51.320  35.040  1.00  0.00           O
ATOM   1988  N   ALA A 712      28.120  49.930  35.970  1.00  0.00           N
ATOM   1989  HN  ALA A 712      28.230  48.980  36.240  1.00  0.00           H
ATOM   1990  CA  ALA A 712      28.860  50.910  36.650  1.00  0.00           C
ATOM   1991  HA  ALA A 712      28.180  51.720  36.870  1.00  0.00           H
ATOM   1992  CB  ALA A 712      29.370  50.480  37.990  1.00  0.00           C
ATOM   1993  HB1 ALA A 712      28.730  49.790  38.580  1.00  0.00           H
ATOM   1994  HB2 ALA A 712      29.620  51.340  38.640  1.00  0.00           H
ATOM   1995  HB3 ALA A 712      30.290  49.900  37.800  1.00  0.00           H
ATOM   1996  C   ALA A 712      29.950  51.570  35.830  1.00  0.00           C
ATOM   1997  O   ALA A 712      30.740  52.400  36.290  1.00  0.00           O
ATOM   1998  N   SER A 713      30.110  51.230  34.520  1.00  0.00           N
ATOM   1999  HN  SER A 713      29.540  50.510  34.120  1.00  0.00           H
ATOM   2000  CA  SER A 713      31.270  51.580  33.640  1.00  0.00           C
ATOM   2001  HA  SER A 713      32.150  51.230  34.160  1.00  0.00           H
ATOM   2002  CB  SER A 713      31.130  50.960  32.250  1.00  0.00           C
ATOM   2003  HB1 SER A 713      31.050  49.870  32.410  1.00  0.00           H
ATOM   2004  HB2 SER A 713      32.050  51.160  31.670  1.00  0.00           H
ATOM   2005  OG  SER A 713      30.020  51.510  31.500  1.00  0.00           O
ATOM   2006  HG1 SER A 713      29.250  51.190  31.950  1.00  0.00           H
ATOM   2007  C   SER A 713      31.600  53.040  33.600  1.00  0.00           C
ATOM   2008  O   SER A 713      32.730  53.400  33.570  1.00  0.00           O
ATOM   2009  N   SER A 714      30.530  53.900  33.590  1.00  0.00           N
ATOM   2010  HN  SER A 714      29.670  53.480  33.320  1.00  0.00           H
ATOM   2011  CA  SER A 714      30.640  55.340  33.580  1.00  0.00           C
ATOM   2012  HA  SER A 714      31.240  55.610  32.720  1.00  0.00           H
ATOM   2013  CB  SER A 714      29.240  56.010  33.360  1.00  0.00           C
ATOM   2014  HB1 SER A 714      29.230  57.120  33.390  1.00  0.00           H
ATOM   2015  HB2 SER A 714      28.570  55.680  34.190  1.00  0.00           H
ATOM   2016  OG  SER A 714      28.660  55.510  32.180  1.00  0.00           O
ATOM   2017  HG1 SER A 714      28.230  54.680  32.400  1.00  0.00           H
ATOM   2018  C   SER A 714      31.190  55.970  34.800  1.00  0.00           C
ATOM   2019  O   SER A 714      31.560  57.130  34.940  1.00  0.00           O
ATOM   2020  N   LEU A 715      31.270  55.160  35.900  1.00  0.00           N
ATOM   2021  HN  LEU A 715      30.960  54.220  35.910  1.00  0.00           H
ATOM   2022  CA  LEU A 715      31.800  55.530  37.130  1.00  0.00           C
ATOM   2023  HA  LEU A 715      31.900  56.610  37.190  1.00  0.00           H
ATOM   2024  CB  LEU A 715      31.010  54.960  38.330  1.00  0.00           C
ATOM   2025  HB1 LEU A 715      31.550  55.070  39.290  1.00  0.00           H
ATOM   2026  HB2 LEU A 715      30.720  53.890  38.200  1.00  0.00           H
ATOM   2027  CG  LEU A 715      29.680  55.700  38.580  1.00  0.00           C
ATOM   2028  HG  LEU A 715      28.970  55.430  37.770  1.00  0.00           H
ATOM   2029  CD1 LEU A 715      28.980  55.250  39.900  1.00  0.00           C
ATOM   2030 HD11 LEU A 715      28.890  54.150  40.020  1.00  0.00           H
ATOM   2031 HD12 LEU A 715      27.990  55.740  40.000  1.00  0.00           H
ATOM   2032 HD13 LEU A 715      29.590  55.590  40.770  1.00  0.00           H
ATOM   2033  CD2 LEU A 715      29.850  57.200  38.530  1.00  0.00           C
ATOM   2034 HD21 LEU A 715      28.840  57.630  38.670  1.00  0.00           H
ATOM   2035 HD22 LEU A 715      30.110  57.380  37.460  1.00  0.00           H
ATOM   2036 HD23 LEU A 715      30.610  57.590  39.250  1.00  0.00           H
ATOM   2037  C   LEU A 715      33.220  55.110  37.220  1.00  0.00           C
ATOM   2038  O   LEU A 715      33.910  55.570  38.140  1.00  0.00           O
ATOM   2039  N   VAL A 716      33.710  54.260  36.280  1.00  0.00           N
ATOM   2040  HN  VAL A 716      33.190  53.730  35.610  1.00  0.00           H
ATOM   2041  CA  VAL A 716      35.140  53.950  36.440  1.00  0.00           C
ATOM   2042  HA  VAL A 716      35.560  54.330  37.370  1.00  0.00           H
ATOM   2043  CB  VAL A 716      35.180  52.430  36.590  1.00  0.00           C
ATOM   2044  HB  VAL A 716      34.850  51.920  35.660  1.00  0.00           H
ATOM   2045  CG1 VAL A 716      36.580  51.950  37.090  1.00  0.00           C
ATOM   2046 HG11 VAL A 716      36.510  50.900  37.430  1.00  0.00           H
ATOM   2047 HG12 VAL A 716      36.930  52.480  38.000  1.00  0.00           H
ATOM   2048 HG13 VAL A 716      37.310  51.910  36.260  1.00  0.00           H
ATOM   2049  CG2 VAL A 716      34.110  52.110  37.710  1.00  0.00           C
ATOM   2050 HG21 VAL A 716      34.280  52.830  38.540  1.00  0.00           H
ATOM   2051 HG22 VAL A 716      34.300  51.040  37.980  1.00  0.00           H
ATOM   2052 HG23 VAL A 716      33.030  52.130  37.420  1.00  0.00           H
ATOM   2053  C   VAL A 716      36.080  54.440  35.240  1.00  0.00           C
ATOM   2054  O   VAL A 716      37.210  54.870  35.430  1.00  0.00           O
ATOM   2055  N   CYS A 717      35.470  54.660  34.040  1.00  0.00           N
ATOM   2056  HN  CYS A 717      34.540  54.310  33.880  1.00  0.00           H
ATOM   2057  CA  CYS A 717      36.110  55.420  32.990  1.00  0.00           C
ATOM   2058  HA  CYS A 717      37.050  54.940  32.740  1.00  0.00           H
ATOM   2059  CB  CYS A 717      35.220  55.480  31.730  1.00  0.00           C
ATOM   2060  HB1 CYS A 717      35.170  54.380  31.480  1.00  0.00           H
ATOM   2061  HB2 CYS A 717      35.750  55.990  30.900  1.00  0.00           H
ATOM   2062  SG  CYS A 717      33.580  56.200  31.810  1.00  0.00           S
ATOM   2063  HG1 CYS A 717      32.950  55.530  30.860  1.00  0.00           H
ATOM   2064  C   CYS A 717      36.480  56.870  33.360  1.00  0.00           C
ATOM   2065  O   CYS A 717      37.650  57.240  33.210  1.00  0.00           O
ATOM   2066  N   TYR A 718      35.530  57.550  34.030  1.00  0.00           N
ATOM   2067  HN  TYR A 718      34.640  57.090  34.030  1.00  0.00           H
ATOM   2068  CA  TYR A 718      35.600  58.980  34.380  1.00  0.00           C
ATOM   2069  HA  TYR A 718      36.190  59.540  33.680  1.00  0.00           H
ATOM   2070  CB  TYR A 718      34.190  59.580  34.260  1.00  0.00           C
ATOM   2071  HB1 TYR A 718      34.370  60.650  34.490  1.00  0.00           H
ATOM   2072  HB2 TYR A 718      33.580  59.200  35.110  1.00  0.00           H
ATOM   2073  CG  TYR A 718      33.520  59.490  32.950  1.00  0.00           C
ATOM   2074  CD1 TYR A 718      34.260  59.630  31.750  1.00  0.00           C
ATOM   2075  HD1 TYR A 718      35.340  59.570  31.780  1.00  0.00           H
ATOM   2076  CE1 TYR A 718      33.600  59.670  30.460  1.00  0.00           C
ATOM   2077  HE1 TYR A 718      34.180  59.540  29.560  1.00  0.00           H
ATOM   2078  CZ  TYR A 718      32.230  59.620  30.430  1.00  0.00           C
ATOM   2079  OH  TYR A 718      31.490  59.430  29.280  1.00  0.00           O
ATOM   2080  HH  TYR A 718      30.580  59.450  29.580  1.00  0.00           H
ATOM   2081  CD2 TYR A 718      32.120  59.610  32.900  1.00  0.00           C
ATOM   2082  HD2 TYR A 718      31.430  59.690  33.720  1.00  0.00           H
ATOM   2083  CE2 TYR A 718      31.450  59.670  31.660  1.00  0.00           C
ATOM   2084  HE2 TYR A 718      30.370  59.580  31.650  1.00  0.00           H
ATOM   2085  C   TYR A 718      36.170  59.180  35.770  1.00  0.00           C
ATOM   2086  O   TYR A 718      36.060  60.270  36.320  1.00  0.00           O
ATOM   2087  N   ILE A 719      36.890  58.150  36.280  1.00  0.00           N
ATOM   2088  HN  ILE A 719      36.830  57.300  35.750  1.00  0.00           H
ATOM   2089  CA  ILE A 719      37.970  58.320  37.300  1.00  0.00           C
ATOM   2090  HA  ILE A 719      37.510  58.890  38.090  1.00  0.00           H
ATOM   2091  CB  ILE A 719      38.630  57.000  37.780  1.00  0.00           C
ATOM   2092  HB  ILE A 719      38.780  56.330  36.900  1.00  0.00           H
ATOM   2093  CG2 ILE A 719      39.940  57.100  38.510  1.00  0.00           C
ATOM   2094 HG21 ILE A 719      39.700  57.840  39.280  1.00  0.00           H
ATOM   2095 HG22 ILE A 719      40.720  57.590  37.870  1.00  0.00           H
ATOM   2096 HG23 ILE A 719      40.480  56.220  38.920  1.00  0.00           H
ATOM   2097  CG1 ILE A 719      37.640  56.310  38.780  1.00  0.00           C
ATOM   2098 HG11 ILE A 719      36.730  56.310  38.130  1.00  0.00           H
ATOM   2099 HG12 ILE A 719      37.510  57.040  39.590  1.00  0.00           H
ATOM   2100  CD  ILE A 719      38.050  54.960  39.280  1.00  0.00           C
ATOM   2101  HD1 ILE A 719      38.150  54.290  38.400  1.00  0.00           H
ATOM   2102  HD2 ILE A 719      37.250  54.500  39.900  1.00  0.00           H
ATOM   2103  HD3 ILE A 719      38.990  54.840  39.850  1.00  0.00           H
ATOM   2104  C   ILE A 719      39.070  59.250  36.740  1.00  0.00           C
ATOM   2105  O   ILE A 719      39.640  60.050  37.450  1.00  0.00           O
ATOM   2106  N   THR A 720      39.420  59.040  35.380  1.00  0.00           N
ATOM   2107  HN  THR A 720      39.040  58.190  35.010  1.00  0.00           H
ATOM   2108  CA  THR A 720      40.450  59.740  34.640  1.00  0.00           C
ATOM   2109  HA  THR A 720      40.090  59.540  33.640  1.00  0.00           H
ATOM   2110  CB  THR A 720      40.550  61.280  34.690  1.00  0.00           C
ATOM   2111  HB  THR A 720      41.180  61.580  33.800  1.00  0.00           H
ATOM   2112  OG1 THR A 720      41.210  61.650  35.830  1.00  0.00           O
ATOM   2113  HG1 THR A 720      40.870  61.000  36.450  1.00  0.00           H
ATOM   2114  CG2 THR A 720      39.080  61.830  34.610  1.00  0.00           C
ATOM   2115 HG21 THR A 720      38.500  61.510  33.720  1.00  0.00           H
ATOM   2116 HG22 THR A 720      38.940  62.920  34.510  1.00  0.00           H
ATOM   2117 HG23 THR A 720      38.450  61.510  35.470  1.00  0.00           H
ATOM   2118  C   THR A 720      41.920  59.170  34.670  1.00  0.00           C
ATOM   2119  O   THR A 720      42.450  58.660  35.660  1.00  0.00           O
ATOM   2120  N   ARG A 721      42.670  59.180  33.520  1.00  0.00           N
ATOM   2121  HN  ARG A 721      42.230  59.510  32.700  1.00  0.00           H
ATOM   2122  CA  ARG A 721      44.120  58.800  33.510  1.00  0.00           C
ATOM   2123  HA  ARG A 721      44.310  57.800  33.880  1.00  0.00           H
ATOM   2124  CB  ARG A 721      44.650  59.040  32.060  1.00  0.00           C
ATOM   2125  HB1 ARG A 721      45.730  58.770  31.960  1.00  0.00           H
ATOM   2126  HB2 ARG A 721      44.680  60.150  31.890  1.00  0.00           H
ATOM   2127  CG  ARG A 721      43.820  58.420  30.960  1.00  0.00           C
ATOM   2128  HG1 ARG A 721      44.040  59.020  30.060  1.00  0.00           H
ATOM   2129  HG2 ARG A 721      42.730  58.420  31.170  1.00  0.00           H
ATOM   2130  CD  ARG A 721      44.140  56.900  30.810  1.00  0.00           C
ATOM   2131  HD1 ARG A 721      45.150  56.600  30.480  1.00  0.00           H
ATOM   2132  HD2 ARG A 721      43.480  56.670  29.950  1.00  0.00           H
ATOM   2133  NE  ARG A 721      43.700  56.070  31.990  1.00  0.00           N
ATOM   2134  HE  ARG A 721      44.390  55.740  32.650  1.00  0.00           H
ATOM   2135  CZ  ARG A 721      42.490  55.550  32.170  1.00  0.00           C
ATOM   2136  NH1 ARG A 721      41.420  55.810  31.430  1.00  0.00           N
ATOM   2137 HH11 ARG A 721      40.590  55.270  31.540  1.00  0.00           H
ATOM   2138 HH12 ARG A 721      41.560  56.330  30.590  1.00  0.00           H
ATOM   2139  NH2 ARG A 721      42.300  54.810  33.230  1.00  0.00           N
ATOM   2140 HH21 ARG A 721      43.190  54.750  33.700  1.00  0.00           H
ATOM   2141 HH22 ARG A 721      41.390  54.540  33.510  1.00  0.00           H
ATOM   2142  C   ARG A 721      44.960  59.760  34.440  1.00  0.00           C
ATOM   2143  O   ARG A 721      46.040  59.460  34.900  1.00  0.00           O
ATOM   2144  N   PHE A 722      44.550  61.060  34.500  1.00  0.00           N
ATOM   2145  HN  PHE A 722      43.730  61.400  34.040  1.00  0.00           H
ATOM   2146  CA  PHE A 722      45.100  62.130  35.300  1.00  0.00           C
ATOM   2147  HA  PHE A 722      46.130  62.240  35.010  1.00  0.00           H
ATOM   2148  CB  PHE A 722      44.480  63.510  35.000  1.00  0.00           C
ATOM   2149  HB1 PHE A 722      43.390  63.380  35.200  1.00  0.00           H
ATOM   2150  HB2 PHE A 722      44.650  63.710  33.920  1.00  0.00           H
ATOM   2151  CG  PHE A 722      45.080  64.590  35.850  1.00  0.00           C
ATOM   2152  CD1 PHE A 722      46.320  65.180  35.620  1.00  0.00           C
ATOM   2153  HD1 PHE A 722      46.970  64.850  34.830  1.00  0.00           H
ATOM   2154  CE1 PHE A 722      46.890  66.110  36.490  1.00  0.00           C
ATOM   2155  HE1 PHE A 722      47.920  66.390  36.370  1.00  0.00           H
ATOM   2156  CZ  PHE A 722      46.200  66.540  37.650  1.00  0.00           C
ATOM   2157  HZ  PHE A 722      46.630  67.130  38.440  1.00  0.00           H
ATOM   2158  CD2 PHE A 722      44.330  65.090  36.900  1.00  0.00           C
ATOM   2159  HD2 PHE A 722      43.350  64.660  37.080  1.00  0.00           H
ATOM   2160  CE2 PHE A 722      44.850  66.140  37.780  1.00  0.00           C
ATOM   2161  HE2 PHE A 722      44.300  66.570  38.600  1.00  0.00           H
ATOM   2162  C   PHE A 722      45.070  61.740  36.800  1.00  0.00           C
ATOM   2163  O   PHE A 722      46.120  61.810  37.540  1.00  0.00           O
ATOM   2164  N   THR A 723      43.910  61.250  37.350  1.00  0.00           N
ATOM   2165  HN  THR A 723      43.190  61.250  36.660  1.00  0.00           H
ATOM   2166  CA  THR A 723      43.820  60.760  38.730  1.00  0.00           C
ATOM   2167  HA  THR A 723      44.130  61.610  39.330  1.00  0.00           H
ATOM   2168  CB  THR A 723      42.410  60.230  39.110  1.00  0.00           C
ATOM   2169  HB  THR A 723      41.970  59.360  38.600  1.00  0.00           H
ATOM   2170  OG1 THR A 723      41.490  61.320  38.940  1.00  0.00           O
ATOM   2171  HG1 THR A 723      40.640  61.010  38.620  1.00  0.00           H
ATOM   2172  CG2 THR A 723      42.380  59.820  40.640  1.00  0.00           C
ATOM   2173 HG21 THR A 723      41.370  59.690  41.090  1.00  0.00           H
ATOM   2174 HG22 THR A 723      42.890  60.650  41.170  1.00  0.00           H
ATOM   2175 HG23 THR A 723      42.980  58.890  40.730  1.00  0.00           H
ATOM   2176  C   THR A 723      44.710  59.550  39.030  1.00  0.00           C
ATOM   2177  O   THR A 723      45.330  59.400  40.070  1.00  0.00           O
ATOM   2178  N   GLU A 724      44.740  58.550  38.030  1.00  0.00           N
ATOM   2179  HN  GLU A 724      44.230  58.610  37.170  1.00  0.00           H
ATOM   2180  CA  GLU A 724      45.490  57.340  37.920  1.00  0.00           C
ATOM   2181  HA  GLU A 724      45.280  56.710  38.780  1.00  0.00           H
ATOM   2182  CB  GLU A 724      45.000  56.510  36.610  1.00  0.00           C
ATOM   2183  HB1 GLU A 724      44.480  57.130  35.860  1.00  0.00           H
ATOM   2184  HB2 GLU A 724      44.180  55.800  36.890  1.00  0.00           H
ATOM   2185  CG  GLU A 724      46.160  55.760  35.930  1.00  0.00           C
ATOM   2186  HG1 GLU A 724      46.440  54.880  36.520  1.00  0.00           H
ATOM   2187  HG2 GLU A 724      47.000  56.480  35.800  1.00  0.00           H
ATOM   2188  CD  GLU A 724      45.820  55.320  34.490  1.00  0.00           C
ATOM   2189  OE1 GLU A 724      46.660  55.490  33.570  1.00  0.00           O
ATOM   2190  OE2 GLU A 724      44.750  54.680  34.270  1.00  0.00           O
ATOM   2191  C   GLU A 724      46.970  57.520  38.040  1.00  0.00           C
ATOM   2192  O   GLU A 724      47.610  56.750  38.720  1.00  0.00           O
ATOM   2193  N   GLU A 725      47.550  58.480  37.290  1.00  0.00           N
ATOM   2194  HN  GLU A 725      46.880  59.030  36.770  1.00  0.00           H
ATOM   2195  CA  GLU A 725      48.910  58.870  37.360  1.00  0.00           C
ATOM   2196  HA  GLU A 725      49.520  58.010  37.160  1.00  0.00           H
ATOM   2197  CB  GLU A 725      49.110  59.920  36.240  1.00  0.00           C
ATOM   2198  HB1 GLU A 725      48.230  60.620  36.230  1.00  0.00           H
ATOM   2199  HB2 GLU A 725      48.970  59.350  35.300  1.00  0.00           H
ATOM   2200  CG  GLU A 725      50.430  60.720  36.280  1.00  0.00           C
ATOM   2201  HG1 GLU A 725      51.270  60.050  36.570  1.00  0.00           H
ATOM   2202  HG2 GLU A 725      50.440  61.510  37.070  1.00  0.00           H
ATOM   2203  CD  GLU A 725      50.760  61.460  35.020  1.00  0.00           C
ATOM   2204  OE1 GLU A 725      50.650  62.680  34.880  1.00  0.00           O
ATOM   2205  OE2 GLU A 725      51.160  60.750  34.050  1.00  0.00           O
ATOM   2206  C   GLU A 725      49.270  59.530  38.650  1.00  0.00           C
ATOM   2207  O   GLU A 725      50.240  59.190  39.240  1.00  0.00           O
ATOM   2208  N   ALA A 726      48.510  60.460  39.290  1.00  0.00           N
ATOM   2209  HN  ALA A 726      47.800  60.920  38.760  1.00  0.00           H
ATOM   2210  CA  ALA A 726      48.750  60.990  40.620  1.00  0.00           C
ATOM   2211  HA  ALA A 726      49.710  61.480  40.510  1.00  0.00           H
ATOM   2212  CB  ALA A 726      47.730  62.080  40.940  1.00  0.00           C
ATOM   2213  HB1 ALA A 726      47.840  62.730  40.040  1.00  0.00           H
ATOM   2214  HB2 ALA A 726      48.060  62.600  41.870  1.00  0.00           H
ATOM   2215  HB3 ALA A 726      46.680  61.720  41.040  1.00  0.00           H
ATOM   2216  C   ALA A 726      48.760  59.960  41.730  1.00  0.00           C
ATOM   2217  O   ALA A 726      49.730  59.730  42.460  1.00  0.00           O
ATOM   2218  N   PHE A 727      47.740  59.040  41.730  1.00  0.00           N
ATOM   2219  HN  PHE A 727      46.940  59.180  41.150  1.00  0.00           H
ATOM   2220  CA  PHE A 727      47.670  58.150  42.830  1.00  0.00           C
ATOM   2221  HA  PHE A 727      47.640  58.710  43.750  1.00  0.00           H
ATOM   2222  CB  PHE A 727      46.200  57.550  42.880  1.00  0.00           C
ATOM   2223  HB1 PHE A 727      46.010  56.930  41.980  1.00  0.00           H
ATOM   2224  HB2 PHE A 727      45.580  58.460  42.940  1.00  0.00           H
ATOM   2225  CG  PHE A 727      45.910  56.670  44.050  1.00  0.00           C
ATOM   2226  CD1 PHE A 727      46.230  55.290  44.040  1.00  0.00           C
ATOM   2227  HD1 PHE A 727      46.680  54.810  43.180  1.00  0.00           H
ATOM   2228  CE1 PHE A 727      46.090  54.570  45.280  1.00  0.00           C
ATOM   2229  HE1 PHE A 727      46.480  53.570  45.250  1.00  0.00           H
ATOM   2230  CZ  PHE A 727      45.660  55.160  46.460  1.00  0.00           C
ATOM   2231  HZ  PHE A 727      45.590  54.670  47.430  1.00  0.00           H
ATOM   2232  CD2 PHE A 727      45.330  57.240  45.150  1.00  0.00           C
ATOM   2233  HD2 PHE A 727      45.080  58.290  45.130  1.00  0.00           H
ATOM   2234  CE2 PHE A 727      45.340  56.520  46.380  1.00  0.00           C
ATOM   2235  HE2 PHE A 727      44.930  57.010  47.250  1.00  0.00           H
ATOM   2236  C   PHE A 727      48.760  57.080  42.870  1.00  0.00           C
ATOM   2237  O   PHE A 727      49.310  56.780  43.920  1.00  0.00           O
ATOM   2238  N   ALA A 728      49.060  56.500  41.700  1.00  0.00           N
ATOM   2239  HN  ALA A 728      48.430  56.530  40.930  1.00  0.00           H
ATOM   2240  CA  ALA A 728      50.230  55.540  41.600  1.00  0.00           C
ATOM   2241  HA  ALA A 728      50.110  54.770  42.360  1.00  0.00           H
ATOM   2242  CB  ALA A 728      50.480  55.020  40.170  1.00  0.00           C
ATOM   2243  HB1 ALA A 728      51.170  54.160  40.070  1.00  0.00           H
ATOM   2244  HB2 ALA A 728      50.820  55.860  39.520  1.00  0.00           H
ATOM   2245  HB3 ALA A 728      49.520  54.640  39.760  1.00  0.00           H
ATOM   2246  C   ALA A 728      51.570  56.080  42.130  1.00  0.00           C
ATOM   2247  O   ALA A 728      52.280  55.330  42.870  1.00  0.00           O
ATOM   2248  N   ALA A 729      51.900  57.320  41.760  1.00  0.00           N
ATOM   2249  HN  ALA A 729      51.430  57.810  41.040  1.00  0.00           H
ATOM   2250  CA  ALA A 729      53.020  58.030  42.290  1.00  0.00           C
ATOM   2251  HA  ALA A 729      53.890  57.480  41.980  1.00  0.00           H
ATOM   2252  CB  ALA A 729      52.940  59.470  41.660  1.00  0.00           C
ATOM   2253  HB1 ALA A 729      53.810  60.070  42.020  1.00  0.00           H
ATOM   2254  HB2 ALA A 729      51.980  60.010  41.770  1.00  0.00           H
ATOM   2255  HB3 ALA A 729      53.080  59.310  40.570  1.00  0.00           H
ATOM   2256  C   ALA A 729      53.020  58.230  43.810  1.00  0.00           C
ATOM   2257  O   ALA A 729      54.040  57.960  44.500  1.00  0.00           O
ATOM   2258  N   LEU A 730      51.930  58.760  44.320  1.00  0.00           N
ATOM   2259  HN  LEU A 730      51.220  59.060  43.690  1.00  0.00           H
ATOM   2260  CA  LEU A 730      51.720  59.020  45.740  1.00  0.00           C
ATOM   2261  HA  LEU A 730      52.390  59.810  46.050  1.00  0.00           H
ATOM   2262  CB  LEU A 730      50.240  59.530  45.940  1.00  0.00           C
ATOM   2263  HB1 LEU A 730      49.430  58.780  45.840  1.00  0.00           H
ATOM   2264  HB2 LEU A 730      50.040  60.270  45.140  1.00  0.00           H
ATOM   2265  CG  LEU A 730      50.050  60.320  47.270  1.00  0.00           C
ATOM   2266  HG  LEU A 730      51.080  60.390  47.690  1.00  0.00           H
ATOM   2267  CD1 LEU A 730      49.400  61.640  47.050  1.00  0.00           C
ATOM   2268 HD11 LEU A 730      49.940  62.350  46.390  1.00  0.00           H
ATOM   2269 HD12 LEU A 730      49.310  62.250  47.970  1.00  0.00           H
ATOM   2270 HD13 LEU A 730      48.370  61.500  46.620  1.00  0.00           H
ATOM   2271  CD2 LEU A 730      49.340  59.480  48.250  1.00  0.00           C
ATOM   2272 HD21 LEU A 730      49.760  58.460  48.350  1.00  0.00           H
ATOM   2273 HD22 LEU A 730      48.310  59.410  47.830  1.00  0.00           H
ATOM   2274 HD23 LEU A 730      49.210  59.940  49.260  1.00  0.00           H
ATOM   2275  C   LEU A 730      51.820  57.750  46.670  1.00  0.00           C
ATOM   2276  O   LEU A 730      52.560  57.740  47.670  1.00  0.00           O
ATOM   2277  N   ILE A 731      51.140  56.630  46.340  1.00  0.00           N
ATOM   2278  HN  ILE A 731      50.570  56.730  45.520  1.00  0.00           H
ATOM   2279  CA  ILE A 731      51.050  55.460  47.170  1.00  0.00           C
ATOM   2280  HA  ILE A 731      50.690  55.910  48.080  1.00  0.00           H
ATOM   2281  CB  ILE A 731      49.840  54.670  46.740  1.00  0.00           C
ATOM   2282  HB  ILE A 731      49.080  55.430  46.490  1.00  0.00           H
ATOM   2283  CG2 ILE A 731      50.110  53.850  45.450  1.00  0.00           C
ATOM   2284 HG21 ILE A 731      50.570  54.490  44.650  1.00  0.00           H
ATOM   2285 HG22 ILE A 731      49.150  53.460  45.050  1.00  0.00           H
ATOM   2286 HG23 ILE A 731      50.730  52.960  45.650  1.00  0.00           H
ATOM   2287  CG1 ILE A 731      49.350  53.800  47.960  1.00  0.00           C
ATOM   2288 HG11 ILE A 731      50.230  53.510  48.570  1.00  0.00           H
ATOM   2289 HG12 ILE A 731      48.810  52.910  47.570  1.00  0.00           H
ATOM   2290  CD  ILE A 731      48.460  54.580  48.880  1.00  0.00           C
ATOM   2291  HD1 ILE A 731      48.120  53.910  49.690  1.00  0.00           H
ATOM   2292  HD2 ILE A 731      47.420  54.800  48.530  1.00  0.00           H
ATOM   2293  HD3 ILE A 731      48.810  55.580  49.220  1.00  0.00           H
ATOM   2294  C   ILE A 731      52.360  54.720  47.460  1.00  0.00           C
ATOM   2295  O   ILE A 731      52.620  54.160  48.540  1.00  0.00           O
ATOM   2296  N   CYS A 732      53.220  54.710  46.470  1.00  0.00           N
ATOM   2297  HN  CYS A 732      53.030  55.070  45.570  1.00  0.00           H
ATOM   2298  CA  CYS A 732      54.520  54.110  46.660  1.00  0.00           C
ATOM   2299  HA  CYS A 732      54.290  53.090  46.900  1.00  0.00           H
ATOM   2300  CB  CYS A 732      55.340  54.200  45.400  1.00  0.00           C
ATOM   2301  HB1 CYS A 732      56.390  53.850  45.480  1.00  0.00           H
ATOM   2302  HB2 CYS A 732      55.420  55.270  45.070  1.00  0.00           H
ATOM   2303  SG  CYS A 732      54.610  53.310  43.970  1.00  0.00           S
ATOM   2304  HG1 CYS A 732      53.680  54.190  43.650  1.00  0.00           H
ATOM   2305  C   CYS A 732      55.320  54.870  47.800  1.00  0.00           C
ATOM   2306  O   CYS A 732      55.820  54.300  48.730  1.00  0.00           O
ATOM   2307  N   ILE A 733      55.340  56.180  47.840  1.00  0.00           N
ATOM   2308  HN  ILE A 733      54.740  56.680  47.220  1.00  0.00           H
ATOM   2309  CA  ILE A 733      55.910  57.030  48.870  1.00  0.00           C
ATOM   2310  HA  ILE A 733      56.850  56.590  49.160  1.00  0.00           H
ATOM   2311  CB  ILE A 733      56.050  58.440  48.200  1.00  0.00           C
ATOM   2312  HB  ILE A 733      55.030  58.840  48.000  1.00  0.00           H
ATOM   2313  CG2 ILE A 733      56.740  59.290  49.310  1.00  0.00           C
ATOM   2314 HG21 ILE A 733      57.600  58.620  49.510  1.00  0.00           H
ATOM   2315 HG22 ILE A 733      56.180  59.390  50.270  1.00  0.00           H
ATOM   2316 HG23 ILE A 733      57.020  60.340  49.100  1.00  0.00           H
ATOM   2317  CG1 ILE A 733      56.860  58.600  46.900  1.00  0.00           C
ATOM   2318 HG11 ILE A 733      57.080  59.660  46.650  1.00  0.00           H
ATOM   2319 HG12 ILE A 733      56.270  58.210  46.050  1.00  0.00           H
ATOM   2320  CD  ILE A 733      58.200  57.910  47.110  1.00  0.00           C
ATOM   2321  HD1 ILE A 733      58.880  58.310  47.880  1.00  0.00           H
ATOM   2322  HD2 ILE A 733      58.800  58.020  46.180  1.00  0.00           H
ATOM   2323  HD3 ILE A 733      58.180  56.800  47.250  1.00  0.00           H
ATOM   2324  C   ILE A 733      55.100  56.980  50.120  1.00  0.00           C
ATOM   2325  O   ILE A 733      55.710  57.000  51.220  1.00  0.00           O
ATOM   2326  N   ILE A 734      53.750  56.760  50.240  1.00  0.00           N
ATOM   2327  HN  ILE A 734      53.160  56.820  49.440  1.00  0.00           H
ATOM   2328  CA  ILE A 734      53.080  56.350  51.500  1.00  0.00           C
ATOM   2329  HA  ILE A 734      53.160  57.180  52.190  1.00  0.00           H
ATOM   2330  CB  ILE A 734      51.600  56.300  51.170  1.00  0.00           C
ATOM   2331  HB  ILE A 734      51.390  55.800  50.200  1.00  0.00           H
ATOM   2332  CG2 ILE A 734      50.850  55.450  52.260  1.00  0.00           C
ATOM   2333 HG21 ILE A 734      51.280  54.420  52.290  1.00  0.00           H
ATOM   2334 HG22 ILE A 734      49.840  55.480  51.800  1.00  0.00           H
ATOM   2335 HG23 ILE A 734      50.850  55.860  53.280  1.00  0.00           H
ATOM   2336  CG1 ILE A 734      50.960  57.710  50.910  1.00  0.00           C
ATOM   2337 HG11 ILE A 734      49.900  57.550  50.590  1.00  0.00           H
ATOM   2338 HG12 ILE A 734      51.520  58.280  50.130  1.00  0.00           H
ATOM   2339  CD  ILE A 734      50.830  58.700  52.050  1.00  0.00           C
ATOM   2340  HD1 ILE A 734      50.220  59.520  51.640  1.00  0.00           H
ATOM   2341  HD2 ILE A 734      51.830  59.040  52.400  1.00  0.00           H
ATOM   2342  HD3 ILE A 734      50.340  58.230  52.930  1.00  0.00           H
ATOM   2343  C   ILE A 734      53.580  55.070  52.170  1.00  0.00           C
ATOM   2344  O   ILE A 734      53.920  55.030  53.410  1.00  0.00           O
ATOM   2345  N   PHE A 735      53.800  54.020  51.420  1.00  0.00           N
ATOM   2346  HN  PHE A 735      53.410  54.060  50.490  1.00  0.00           H
ATOM   2347  CA  PHE A 735      54.310  52.660  51.890  1.00  0.00           C
ATOM   2348  HA  PHE A 735      53.670  52.350  52.710  1.00  0.00           H
ATOM   2349  CB  PHE A 735      54.130  51.780  50.620  1.00  0.00           C
ATOM   2350  HB1 PHE A 735      54.910  51.940  49.850  1.00  0.00           H
ATOM   2351  HB2 PHE A 735      53.160  52.100  50.190  1.00  0.00           H
ATOM   2352  CG  PHE A 735      54.000  50.250  50.930  1.00  0.00           C
ATOM   2353  CD1 PHE A 735      52.740  49.690  50.830  1.00  0.00           C
ATOM   2354  HD1 PHE A 735      51.930  50.390  50.680  1.00  0.00           H
ATOM   2355  CE1 PHE A 735      52.520  48.330  51.050  1.00  0.00           C
ATOM   2356  HE1 PHE A 735      51.490  48.020  50.900  1.00  0.00           H
ATOM   2357  CZ  PHE A 735      53.640  47.510  51.330  1.00  0.00           C
ATOM   2358  HZ  PHE A 735      53.430  46.490  51.630  1.00  0.00           H
ATOM   2359  CD2 PHE A 735      55.080  49.450  51.210  1.00  0.00           C
ATOM   2360  HD2 PHE A 735      56.050  49.910  51.290  1.00  0.00           H
ATOM   2361  CE2 PHE A 735      54.910  48.090  51.370  1.00  0.00           C
ATOM   2362  HE2 PHE A 735      55.780  47.470  51.490  1.00  0.00           H
ATOM   2363  C   PHE A 735      55.810  52.680  52.350  1.00  0.00           C
ATOM   2364  O   PHE A 735      56.200  51.910  53.250  1.00  0.00           O
ATOM   2365  N   ILE A 736      56.710  53.490  51.720  1.00  0.00           N
ATOM   2366  HN  ILE A 736      56.430  53.950  50.880  1.00  0.00           H
ATOM   2367  CA  ILE A 736      58.100  53.730  52.170  1.00  0.00           C
ATOM   2368  HA  ILE A 736      58.690  52.850  52.400  1.00  0.00           H
ATOM   2369  CB  ILE A 736      58.870  54.570  51.210  1.00  0.00           C
ATOM   2370  HB  ILE A 736      58.260  55.380  50.730  1.00  0.00           H
ATOM   2371  CG2 ILE A 736      60.130  55.080  51.850  1.00  0.00           C
ATOM   2372 HG21 ILE A 736      60.830  55.300  51.010  1.00  0.00           H
ATOM   2373 HG22 ILE A 736      60.710  54.410  52.510  1.00  0.00           H
ATOM   2374 HG23 ILE A 736      60.080  56.020  52.440  1.00  0.00           H
ATOM   2375  CG1 ILE A 736      59.290  53.610  50.020  1.00  0.00           C
ATOM   2376 HG11 ILE A 736      58.470  52.920  49.720  1.00  0.00           H
ATOM   2377 HG12 ILE A 736      60.230  53.110  50.320  1.00  0.00           H
ATOM   2378  CD  ILE A 736      59.590  54.630  48.780  1.00  0.00           C
ATOM   2379  HD1 ILE A 736      59.820  54.080  47.850  1.00  0.00           H
ATOM   2380  HD2 ILE A 736      60.490  55.250  48.950  1.00  0.00           H
ATOM   2381  HD3 ILE A 736      58.670  55.220  48.580  1.00  0.00           H
ATOM   2382  C   ILE A 736      58.080  54.510  53.490  1.00  0.00           C
ATOM   2383  O   ILE A 736      58.650  54.140  54.540  1.00  0.00           O
ATOM   2384  N   TYR A 737      57.170  55.520  53.510  1.00  0.00           N
ATOM   2385  HN  TYR A 737      56.710  55.560  52.620  1.00  0.00           H
ATOM   2386  CA  TYR A 737      56.910  56.430  54.610  1.00  0.00           C
ATOM   2387  HA  TYR A 737      57.880  56.860  54.810  1.00  0.00           H
ATOM   2388  CB  TYR A 737      55.990  57.610  54.160  1.00  0.00           C
ATOM   2389  HB1 TYR A 737      54.990  57.180  53.970  1.00  0.00           H
ATOM   2390  HB2 TYR A 737      56.400  58.110  53.260  1.00  0.00           H
ATOM   2391  CG  TYR A 737      55.670  58.670  55.250  1.00  0.00           C
ATOM   2392  CD1 TYR A 737      54.400  59.270  55.140  1.00  0.00           C
ATOM   2393  HD1 TYR A 737      53.710  59.090  54.340  1.00  0.00           H
ATOM   2394  CE1 TYR A 737      53.910  60.080  56.150  1.00  0.00           C
ATOM   2395  HE1 TYR A 737      52.880  60.420  56.160  1.00  0.00           H
ATOM   2396  CZ  TYR A 737      54.730  60.350  57.230  1.00  0.00           C
ATOM   2397  OH  TYR A 737      54.160  61.140  58.280  1.00  0.00           O
ATOM   2398  HH  TYR A 737      54.770  61.080  59.010  1.00  0.00           H
ATOM   2399  CD2 TYR A 737      56.520  58.960  56.380  1.00  0.00           C
ATOM   2400  HD2 TYR A 737      57.510  58.570  56.500  1.00  0.00           H
ATOM   2401  CE2 TYR A 737      56.060  59.820  57.390  1.00  0.00           C
ATOM   2402  HE2 TYR A 737      56.770  59.980  58.180  1.00  0.00           H
ATOM   2403  C   TYR A 737      56.440  55.700  55.880  1.00  0.00           C
ATOM   2404  O   TYR A 737      57.080  55.790  56.900  1.00  0.00           O
ATOM   2405  N   GLU A 738      55.360  54.870  55.780  1.00  0.00           N
ATOM   2406  HN  GLU A 738      54.960  54.730  54.880  1.00  0.00           H
ATOM   2407  CA  GLU A 738      54.850  54.080  56.890  1.00  0.00           C
ATOM   2408  HA  GLU A 738      54.540  54.830  57.610  1.00  0.00           H
ATOM   2409  CB  GLU A 738      53.550  53.300  56.390  1.00  0.00           C
ATOM   2410  HB1 GLU A 738      53.850  52.850  55.420  1.00  0.00           H
ATOM   2411  HB2 GLU A 738      52.780  54.040  56.090  1.00  0.00           H
ATOM   2412  CG  GLU A 738      52.980  52.180  57.280  1.00  0.00           C
ATOM   2413  HG1 GLU A 738      53.050  52.410  58.370  1.00  0.00           H
ATOM   2414  HG2 GLU A 738      53.700  51.350  57.120  1.00  0.00           H
ATOM   2415  CD  GLU A 738      51.560  51.800  56.950  1.00  0.00           C
ATOM   2416  OE1 GLU A 738      51.360  50.600  56.680  1.00  0.00           O
ATOM   2417  OE2 GLU A 738      50.560  52.610  56.970  1.00  0.00           O
ATOM   2418  C   GLU A 738      55.810  53.140  57.520  1.00  0.00           C
ATOM   2419  O   GLU A 738      55.870  53.170  58.790  1.00  0.00           O
ATOM   2420  N   ALA A 739      56.610  52.420  56.740  1.00  0.00           N
ATOM   2421  HN  ALA A 739      56.580  52.670  55.770  1.00  0.00           H
ATOM   2422  CA  ALA A 739      57.670  51.480  57.150  1.00  0.00           C
ATOM   2423  HA  ALA A 739      57.250  50.680  57.750  1.00  0.00           H
ATOM   2424  CB  ALA A 739      58.320  50.730  55.910  1.00  0.00           C
ATOM   2425  HB1 ALA A 739      57.710  49.920  55.430  1.00  0.00           H
ATOM   2426  HB2 ALA A 739      59.260  50.250  56.260  1.00  0.00           H
ATOM   2427  HB3 ALA A 739      58.640  51.500  55.180  1.00  0.00           H
ATOM   2428  C   ALA A 739      58.730  52.150  58.060  1.00  0.00           C
ATOM   2429  O   ALA A 739      59.090  51.670  59.120  1.00  0.00           O
ATOM   2430  N   LEU A 740      59.250  53.310  57.570  1.00  0.00           N
ATOM   2431  HN  LEU A 740      59.040  53.750  56.700  1.00  0.00           H
ATOM   2432  CA  LEU A 740      60.040  54.130  58.430  1.00  0.00           C
ATOM   2433  HA  LEU A 740      60.870  53.490  58.720  1.00  0.00           H
ATOM   2434  CB  LEU A 740      60.640  55.280  57.630  1.00  0.00           C
ATOM   2435  HB1 LEU A 740      59.770  55.920  57.370  1.00  0.00           H
ATOM   2436  HB2 LEU A 740      61.110  54.820  56.740  1.00  0.00           H
ATOM   2437  CG  LEU A 740      61.590  56.220  58.280  1.00  0.00           C
ATOM   2438  HG  LEU A 740      61.180  56.690  59.200  1.00  0.00           H
ATOM   2439  CD1 LEU A 740      62.850  55.480  58.740  1.00  0.00           C
ATOM   2440 HD11 LEU A 740      63.270  54.860  57.930  1.00  0.00           H
ATOM   2441 HD12 LEU A 740      62.480  54.840  59.570  1.00  0.00           H
ATOM   2442 HD13 LEU A 740      63.550  56.240  59.140  1.00  0.00           H
ATOM   2443  CD2 LEU A 740      61.950  57.370  57.320  1.00  0.00           C
ATOM   2444 HD21 LEU A 740      62.570  58.060  57.920  1.00  0.00           H
ATOM   2445 HD22 LEU A 740      61.070  57.920  56.910  1.00  0.00           H
ATOM   2446 HD23 LEU A 740      62.600  57.020  56.490  1.00  0.00           H
ATOM   2447  C   LEU A 740      59.380  54.770  59.660  1.00  0.00           C
ATOM   2448  O   LEU A 740      60.030  54.860  60.720  1.00  0.00           O
ATOM   2449  N   GLU A 741      58.150  55.340  59.570  1.00  0.00           N
ATOM   2450  HN  GLU A 741      57.680  55.420  58.700  1.00  0.00           H
ATOM   2451  CA  GLU A 741      57.440  55.920  60.690  1.00  0.00           C
ATOM   2452  HA  GLU A 741      58.010  56.720  61.150  1.00  0.00           H
ATOM   2453  CB  GLU A 741      56.070  56.460  60.190  1.00  0.00           C
ATOM   2454  HB1 GLU A 741      55.400  55.660  59.800  1.00  0.00           H
ATOM   2455  HB2 GLU A 741      56.320  57.180  59.380  1.00  0.00           H
ATOM   2456  CG  GLU A 741      55.280  57.170  61.250  1.00  0.00           C
ATOM   2457  HG1 GLU A 741      54.930  56.550  62.090  1.00  0.00           H
ATOM   2458  HG2 GLU A 741      54.310  57.450  60.770  1.00  0.00           H
ATOM   2459  CD  GLU A 741      55.770  58.580  61.790  1.00  0.00           C
ATOM   2460  OE1 GLU A 741      55.300  59.090  62.860  1.00  0.00           O
ATOM   2461  OE2 GLU A 741      56.710  59.120  61.110  1.00  0.00           O
ATOM   2462  C   GLU A 741      57.280  54.880  61.760  1.00  0.00           C
ATOM   2463  O   GLU A 741      57.640  55.100  62.920  1.00  0.00           O
ATOM   2464  N   LYS A 742      56.920  53.550  61.460  1.00  0.00           N
ATOM   2465  HN  LYS A 742      56.520  53.320  60.570  1.00  0.00           H
ATOM   2466  CA  LYS A 742      56.740  52.460  62.380  1.00  0.00           C
ATOM   2467  HA  LYS A 742      56.040  52.680  63.170  1.00  0.00           H
ATOM   2468  CB  LYS A 742      55.910  51.330  61.730  1.00  0.00           C
ATOM   2469  HB1 LYS A 742      56.040  50.380  62.300  1.00  0.00           H
ATOM   2470  HB2 LYS A 742      56.350  51.100  60.740  1.00  0.00           H
ATOM   2471  CG  LYS A 742      54.400  51.540  61.610  1.00  0.00           C
ATOM   2472  HG1 LYS A 742      54.060  52.430  61.030  1.00  0.00           H
ATOM   2473  HG2 LYS A 742      54.090  51.670  62.670  1.00  0.00           H
ATOM   2474  CD  LYS A 742      53.650  50.290  61.100  1.00  0.00           C
ATOM   2475  HD1 LYS A 742      53.970  49.290  61.460  1.00  0.00           H
ATOM   2476  HD2 LYS A 742      53.810  50.350  60.010  1.00  0.00           H
ATOM   2477  CE  LYS A 742      52.100  50.400  61.180  1.00  0.00           C
ATOM   2478  HE1 LYS A 742      51.760  49.570  60.540  1.00  0.00           H
ATOM   2479  HE2 LYS A 742      51.910  51.370  60.670  1.00  0.00           H
ATOM   2480  NZ  LYS A 742      51.430  50.240  62.420  1.00  0.00           N
ATOM   2481  HZ1 LYS A 742      52.010  50.710  63.130  1.00  0.00           H
ATOM   2482  HZ2 LYS A 742      51.380  49.220  62.640  1.00  0.00           H
ATOM   2483  HZ3 LYS A 742      50.470  50.640  62.370  1.00  0.00           H
ATOM   2484  C   LYS A 742      57.980  51.910  63.140  1.00  0.00           C
ATOM   2485  O   LYS A 742      57.750  51.420  64.220  1.00  0.00           O
ATOM   2486  N   LEU A 743      59.230  52.130  62.580  1.00  0.00           N
ATOM   2487  HN  LEU A 743      59.320  52.540  61.680  1.00  0.00           H
ATOM   2488  CA  LEU A 743      60.450  51.870  63.250  1.00  0.00           C
ATOM   2489  HA  LEU A 743      60.340  50.840  63.560  1.00  0.00           H
ATOM   2490  CB  LEU A 743      61.480  51.890  62.060  1.00  0.00           C
ATOM   2491  HB1 LEU A 743      61.380  52.900  61.610  1.00  0.00           H
ATOM   2492  HB2 LEU A 743      61.170  51.180  61.270  1.00  0.00           H
ATOM   2493  CG  LEU A 743      63.010  51.620  62.300  1.00  0.00           C
ATOM   2494  HG  LEU A 743      63.440  52.320  63.050  1.00  0.00           H
ATOM   2495  CD1 LEU A 743      63.240  50.210  63.020  1.00  0.00           C
ATOM   2496 HD11 LEU A 743      62.880  50.170  64.070  1.00  0.00           H
ATOM   2497 HD12 LEU A 743      64.330  50.000  63.100  1.00  0.00           H
ATOM   2498 HD13 LEU A 743      62.840  49.400  62.370  1.00  0.00           H
ATOM   2499  CD2 LEU A 743      63.830  51.800  61.060  1.00  0.00           C
ATOM   2500 HD21 LEU A 743      63.900  52.870  60.780  1.00  0.00           H
ATOM   2501 HD22 LEU A 743      63.410  51.250  60.200  1.00  0.00           H
ATOM   2502 HD23 LEU A 743      64.870  51.430  61.250  1.00  0.00           H
ATOM   2503  C   LEU A 743      60.700  52.690  64.490  1.00  0.00           C
ATOM   2504  O   LEU A 743      61.130  52.140  65.510  1.00  0.00           O
ATOM   2505  N   PHE A 744      60.470  54.040  64.430  1.00  0.00           N
ATOM   2506  HN  PHE A 744      60.230  54.540  63.610  1.00  0.00           H
ATOM   2507  CA  PHE A 744      60.510  54.850  65.640  1.00  0.00           C
ATOM   2508  HA  PHE A 744      61.370  54.640  66.250  1.00  0.00           H
ATOM   2509  CB  PHE A 744      60.630  56.350  65.280  1.00  0.00           C
ATOM   2510  HB1 PHE A 744      60.490  57.050  66.130  1.00  0.00           H
ATOM   2511  HB2 PHE A 744      59.850  56.510  64.510  1.00  0.00           H
ATOM   2512  CG  PHE A 744      61.940  56.680  64.570  1.00  0.00           C
ATOM   2513  CD1 PHE A 744      62.050  56.700  63.130  1.00  0.00           C
ATOM   2514  HD1 PHE A 744      61.230  56.450  62.460  1.00  0.00           H
ATOM   2515  CE1 PHE A 744      63.240  57.080  62.530  1.00  0.00           C
ATOM   2516  HE1 PHE A 744      63.400  57.080  61.460  1.00  0.00           H
ATOM   2517  CZ  PHE A 744      64.320  57.450  63.300  1.00  0.00           C
ATOM   2518  HZ  PHE A 744      65.280  57.650  62.820  1.00  0.00           H
ATOM   2519  CD2 PHE A 744      63.010  57.130  65.360  1.00  0.00           C
ATOM   2520  HD2 PHE A 744      63.020  57.320  66.420  1.00  0.00           H
ATOM   2521  CE2 PHE A 744      64.230  57.490  64.720  1.00  0.00           C
ATOM   2522  HE2 PHE A 744      65.050  57.980  65.220  1.00  0.00           H
ATOM   2523  C   PHE A 744      59.320  54.620  66.540  1.00  0.00           C
ATOM   2524  O   PHE A 744      59.300  54.660  67.750  1.00  0.00           O
ATOM   2525  N   ASP A 745      58.180  54.230  65.920  1.00  0.00           N
ATOM   2526  HN  ASP A 745      58.170  54.160  64.920  1.00  0.00           H
ATOM   2527  CA  ASP A 745      57.000  53.960  66.730  1.00  0.00           C
ATOM   2528  HA  ASP A 745      56.840  54.850  67.320  1.00  0.00           H
ATOM   2529  CB  ASP A 745      55.720  53.640  65.860  1.00  0.00           C
ATOM   2530  HB1 ASP A 745      55.780  52.730  65.210  1.00  0.00           H
ATOM   2531  HB2 ASP A 745      55.570  54.540  65.240  1.00  0.00           H
ATOM   2532  CG  ASP A 745      54.450  53.650  66.650  1.00  0.00           C
ATOM   2533  OD1 ASP A 745      54.170  54.680  67.320  1.00  0.00           O
ATOM   2534  OD2 ASP A 745      53.670  52.660  66.580  1.00  0.00           O
ATOM   2535  C   ASP A 745      57.140  52.740  67.700  1.00  0.00           C
ATOM   2536  O   ASP A 745      56.550  52.730  68.780  1.00  0.00           O
ATOM   2537  N   LEU A 746      57.960  51.750  67.260  1.00  0.00           N
ATOM   2538  HN  LEU A 746      58.320  51.790  66.330  1.00  0.00           H
ATOM   2539  CA  LEU A 746      58.330  50.540  68.020  1.00  0.00           C
ATOM   2540  HA  LEU A 746      57.430  50.070  68.360  1.00  0.00           H
ATOM   2541  CB  LEU A 746      59.200  49.680  67.000  1.00  0.00           C
ATOM   2542  HB1 LEU A 746      60.080  50.170  66.520  1.00  0.00           H
ATOM   2543  HB2 LEU A 746      58.500  49.450  66.170  1.00  0.00           H
ATOM   2544  CG  LEU A 746      59.760  48.330  67.590  1.00  0.00           C
ATOM   2545  HG  LEU A 746      60.290  48.410  68.570  1.00  0.00           H
ATOM   2546  CD1 LEU A 746      58.620  47.290  67.760  1.00  0.00           C
ATOM   2547 HD11 LEU A 746      58.220  47.020  66.750  1.00  0.00           H
ATOM   2548 HD12 LEU A 746      57.850  47.620  68.470  1.00  0.00           H
ATOM   2549 HD13 LEU A 746      59.090  46.370  68.160  1.00  0.00           H
ATOM   2550  CD2 LEU A 746      60.750  47.880  66.570  1.00  0.00           C
ATOM   2551 HD21 LEU A 746      61.580  48.600  66.480  1.00  0.00           H
ATOM   2552 HD22 LEU A 746      60.190  47.700  65.630  1.00  0.00           H
ATOM   2553 HD23 LEU A 746      61.200  46.880  66.700  1.00  0.00           H
ATOM   2554  C   LEU A 746      59.070  51.020  69.220  1.00  0.00           C
ATOM   2555  O   LEU A 746      58.770  50.570  70.290  1.00  0.00           O
ATOM   2556  N   GLY A 747      60.080  51.890  69.060  1.00  0.00           N
ATOM   2557  HN  GLY A 747      60.330  52.140  68.130  1.00  0.00           H
ATOM   2558  CA  GLY A 747      60.910  52.410  70.110  1.00  0.00           C
ATOM   2559  HA1 GLY A 747      61.620  53.140  69.780  1.00  0.00           H
ATOM   2560  HA2 GLY A 747      61.320  51.580  70.670  1.00  0.00           H
ATOM   2561  C   GLY A 747      60.090  53.230  71.160  1.00  0.00           C
ATOM   2562  O   GLY A 747      60.340  53.210  72.410  1.00  0.00           O
ATOM   2563  N   GLU A 748      59.090  53.990  70.680  1.00  0.00           N
ATOM   2564  HN  GLU A 748      59.040  54.150  69.690  1.00  0.00           H
ATOM   2565  CA  GLU A 748      58.110  54.680  71.600  1.00  0.00           C
ATOM   2566  HA  GLU A 748      58.670  55.180  72.370  1.00  0.00           H
ATOM   2567  CB  GLU A 748      57.150  55.670  70.810  1.00  0.00           C
ATOM   2568  HB1 GLU A 748      56.370  56.070  71.500  1.00  0.00           H
ATOM   2569  HB2 GLU A 748      56.610  55.180  69.970  1.00  0.00           H
ATOM   2570  CG  GLU A 748      57.930  56.890  70.280  1.00  0.00           C
ATOM   2571  HG1 GLU A 748      58.480  56.630  69.360  1.00  0.00           H
ATOM   2572  HG2 GLU A 748      58.710  57.200  71.000  1.00  0.00           H
ATOM   2573  CD  GLU A 748      56.950  58.070  70.100  1.00  0.00           C
ATOM   2574  OE1 GLU A 748      55.750  57.900  69.620  1.00  0.00           O
ATOM   2575  OE2 GLU A 748      57.270  59.190  70.620  1.00  0.00           O
ATOM   2576  C   GLU A 748      57.250  53.820  72.370  1.00  0.00           C
ATOM   2577  O   GLU A 748      56.860  54.110  73.520  1.00  0.00           O
ATOM   2578  N   THR A 749      56.800  52.660  71.830  1.00  0.00           N
ATOM   2579  HN  THR A 749      56.890  52.690  70.830  1.00  0.00           H
ATOM   2580  CA  THR A 749      56.090  51.580  72.560  1.00  0.00           C
ATOM   2581  HA  THR A 749      55.090  51.920  72.820  1.00  0.00           H
ATOM   2582  CB  THR A 749      55.840  50.330  71.690  1.00  0.00           C
ATOM   2583  HB  THR A 749      56.740  49.970  71.150  1.00  0.00           H
ATOM   2584  OG1 THR A 749      55.150  50.720  70.470  1.00  0.00           O
ATOM   2585  HG1 THR A 749      55.710  51.420  70.120  1.00  0.00           H
ATOM   2586  CG2 THR A 749      55.040  49.230  72.260  1.00  0.00           C
ATOM   2587 HG21 THR A 749      53.950  49.460  72.170  1.00  0.00           H
ATOM   2588 HG22 THR A 749      55.170  49.140  73.360  1.00  0.00           H
ATOM   2589 HG23 THR A 749      55.310  48.190  71.950  1.00  0.00           H
ATOM   2590  C   THR A 749      56.950  51.130  73.880  1.00  0.00           C
ATOM   2591  O   THR A 749      56.430  51.010  74.970  1.00  0.00           O
ATOM   2592  N   TYR A 750      58.260  50.950  73.800  1.00  0.00           N
ATOM   2593  HN  TYR A 750      58.740  51.150  72.950  1.00  0.00           H
ATOM   2594  CA  TYR A 750      59.090  50.590  74.970  1.00  0.00           C
ATOM   2595  HA  TYR A 750      58.450  50.140  75.700  1.00  0.00           H
ATOM   2596  CB  TYR A 750      60.140  49.540  74.390  1.00  0.00           C
ATOM   2597  HB1 TYR A 750      60.950  49.580  75.150  1.00  0.00           H
ATOM   2598  HB2 TYR A 750      60.590  49.770  73.400  1.00  0.00           H
ATOM   2599  CG  TYR A 750      59.390  48.250  74.380  1.00  0.00           C
ATOM   2600  CD1 TYR A 750      58.750  47.710  73.240  1.00  0.00           C
ATOM   2601  HD1 TYR A 750      58.870  48.090  72.240  1.00  0.00           H
ATOM   2602  CE1 TYR A 750      57.900  46.660  73.350  1.00  0.00           C
ATOM   2603  HE1 TYR A 750      57.410  46.310  72.450  1.00  0.00           H
ATOM   2604  CZ  TYR A 750      57.630  46.010  74.600  1.00  0.00           C
ATOM   2605  OH  TYR A 750      56.920  44.820  74.500  1.00  0.00           O
ATOM   2606  HH  TYR A 750      56.200  45.020  75.110  1.00  0.00           H
ATOM   2607  CD2 TYR A 750      59.200  47.610  75.650  1.00  0.00           C
ATOM   2608  HD2 TYR A 750      59.740  47.810  76.570  1.00  0.00           H
ATOM   2609  CE2 TYR A 750      58.370  46.470  75.720  1.00  0.00           C
ATOM   2610  HE2 TYR A 750      58.270  45.990  76.690  1.00  0.00           H
ATOM   2611  C   TYR A 750      59.740  51.760  75.630  1.00  0.00           C
ATOM   2612  O   TYR A 750      60.280  51.620  76.720  1.00  0.00           O
ATOM   2613  N   ALA A 751      59.580  52.940  75.010  1.00  0.00           N
ATOM   2614  HN  ALA A 751      59.030  52.980  74.170  1.00  0.00           H
ATOM   2615  CA  ALA A 751      59.830  54.220  75.550  1.00  0.00           C
ATOM   2616  HA  ALA A 751      59.390  54.860  74.800  1.00  0.00           H
ATOM   2617  CB  ALA A 751      59.090  54.410  76.900  1.00  0.00           C
ATOM   2618  HB1 ALA A 751      59.510  53.740  77.670  1.00  0.00           H
ATOM   2619  HB2 ALA A 751      57.990  54.280  76.780  1.00  0.00           H
ATOM   2620  HB3 ALA A 751      59.250  55.460  77.280  1.00  0.00           H
ATOM   2621  C   ALA A 751      61.230  54.580  75.690  1.00  0.00           C
ATOM   2622  O   ALA A 751      61.550  55.260  76.630  1.00  0.00           O
ATOM   2623  N   PHE A 752      62.140  54.300  74.660  1.00  0.00           N
ATOM   2624  HN  PHE A 752      61.770  53.770  73.900  1.00  0.00           H
ATOM   2625  CA  PHE A 752      63.470  54.650  74.460  1.00  0.00           C
ATOM   2626  HA  PHE A 752      63.770  55.270  75.290  1.00  0.00           H
ATOM   2627  CB  PHE A 752      63.670  55.260  73.130  1.00  0.00           C
ATOM   2628  HB1 PHE A 752      63.360  54.630  72.280  1.00  0.00           H
ATOM   2629  HB2 PHE A 752      64.740  55.520  73.020  1.00  0.00           H
ATOM   2630  CG  PHE A 752      62.810  56.600  72.980  1.00  0.00           C
ATOM   2631  CD1 PHE A 752      63.110  57.650  73.860  1.00  0.00           C
ATOM   2632  HD1 PHE A 752      63.820  57.440  74.650  1.00  0.00           H
ATOM   2633  CE1 PHE A 752      62.460  58.890  73.800  1.00  0.00           C
ATOM   2634  HE1 PHE A 752      62.760  59.740  74.390  1.00  0.00           H
ATOM   2635  CZ  PHE A 752      61.480  59.110  72.840  1.00  0.00           C
ATOM   2636  HZ  PHE A 752      60.890  60.020  72.780  1.00  0.00           H
ATOM   2637  CD2 PHE A 752      61.880  56.900  71.950  1.00  0.00           C
ATOM   2638  HD2 PHE A 752      61.940  56.180  71.150  1.00  0.00           H
ATOM   2639  CE2 PHE A 752      61.240  58.180  71.880  1.00  0.00           C
ATOM   2640  HE2 PHE A 752      60.600  58.380  71.020  1.00  0.00           H
ATOM   2641  C   PHE A 752      64.360  53.410  74.620  1.00  0.00           C
ATOM   2642  O   PHE A 752      65.450  53.580  75.250  1.00  0.00           O
ATOM   2643  N   PRO A 822      64.040  52.120  74.290  1.00  0.00           N
ATOM   2644  CD  PRO A 822      62.930  51.730  73.400  1.00  0.00           C
ATOM   2645  HD1 PRO A 822      62.570  52.430  72.610  1.00  0.00           H
ATOM   2646  HD2 PRO A 822      62.060  51.610  74.080  1.00  0.00           H
ATOM   2647  CA  PRO A 822      64.970  50.990  74.460  1.00  0.00           C
ATOM   2648  HA  PRO A 822      65.210  50.790  75.500  1.00  0.00           H
ATOM   2649  CB  PRO A 822      64.210  49.850  73.780  1.00  0.00           C
ATOM   2650  HB1 PRO A 822      63.440  49.450  74.470  1.00  0.00           H
ATOM   2651  HB2 PRO A 822      64.830  49.060  73.330  1.00  0.00           H
ATOM   2652  CG  PRO A 822      63.450  50.520  72.670  1.00  0.00           C
ATOM   2653  HG1 PRO A 822      64.130  50.910  71.890  1.00  0.00           H
ATOM   2654  HG2 PRO A 822      62.720  49.760  72.320  1.00  0.00           H
ATOM   2655  C   PRO A 822      66.280  51.120  73.840  1.00  0.00           C
ATOM   2656  O   PRO A 822      66.470  52.030  73.100  1.00  0.00           O
ATOM   2657  N   ASP A 823      67.230  50.270  74.280  1.00  0.00           N
ATOM   2658  HN  ASP A 823      67.060  49.580  74.970  1.00  0.00           H
ATOM   2659  CA  ASP A 823      68.630  50.440  73.910  1.00  0.00           C
ATOM   2660  HA  ASP A 823      68.760  51.450  73.580  1.00  0.00           H
ATOM   2661  CB  ASP A 823      69.510  50.260  75.180  1.00  0.00           C
ATOM   2662  HB1 ASP A 823      69.250  51.060  75.890  1.00  0.00           H
ATOM   2663  HB2 ASP A 823      70.600  50.390  74.970  1.00  0.00           H
ATOM   2664  CG  ASP A 823      69.430  48.940  75.890  1.00  0.00           C
ATOM   2665  OD1 ASP A 823      68.900  47.930  75.400  1.00  0.00           O
ATOM   2666  OD2 ASP A 823      70.060  48.810  76.970  1.00  0.00           O
ATOM   2667  C   ASP A 823      69.140  49.800  72.630  1.00  0.00           C
ATOM   2668  O   ASP A 823      70.290  49.910  72.190  1.00  0.00           O
ATOM   2669  N   VAL A 824      68.200  49.050  72.050  1.00  0.00           N
ATOM   2670  HN  VAL A 824      67.320  48.920  72.510  1.00  0.00           H
ATOM   2671  CA  VAL A 824      68.360  48.320  70.740  1.00  0.00           C
ATOM   2672  HA  VAL A 824      69.380  48.130  70.460  1.00  0.00           H
ATOM   2673  CB  VAL A 824      67.630  46.990  70.780  1.00  0.00           C
ATOM   2674  HB  VAL A 824      67.720  46.570  69.760  1.00  0.00           H
ATOM   2675  CG1 VAL A 824      68.150  45.960  71.770  1.00  0.00           C
ATOM   2676 HG11 VAL A 824      69.220  45.710  71.660  1.00  0.00           H
ATOM   2677 HG12 VAL A 824      67.580  45.010  71.750  1.00  0.00           H
ATOM   2678 HG13 VAL A 824      68.150  46.350  72.800  1.00  0.00           H
ATOM   2679  CG2 VAL A 824      66.130  47.180  71.010  1.00  0.00           C
ATOM   2680 HG21 VAL A 824      65.840  47.760  71.910  1.00  0.00           H
ATOM   2681 HG22 VAL A 824      65.640  46.190  71.120  1.00  0.00           H
ATOM   2682 HG23 VAL A 824      65.690  47.660  70.100  1.00  0.00           H
ATOM   2683  C   VAL A 824      67.890  49.110  69.620  1.00  0.00           C
ATOM   2684  O   VAL A 824      67.880  48.630  68.500  1.00  0.00           O
ATOM   2685  N   LEU A 825      67.390  50.290  69.790  1.00  0.00           N
ATOM   2686  HN  LEU A 825      67.640  50.720  70.650  1.00  0.00           H
ATOM   2687  CA  LEU A 825      66.740  51.040  68.790  1.00  0.00           C
ATOM   2688  HA  LEU A 825      65.950  50.390  68.460  1.00  0.00           H
ATOM   2689  CB  LEU A 825      66.040  52.240  69.410  1.00  0.00           C
ATOM   2690  HB1 LEU A 825      66.830  52.830  69.920  1.00  0.00           H
ATOM   2691  HB2 LEU A 825      65.310  51.760  70.110  1.00  0.00           H
ATOM   2692  CG  LEU A 825      65.140  53.130  68.520  1.00  0.00           C
ATOM   2693  HG  LEU A 825      65.850  53.700  67.870  1.00  0.00           H
ATOM   2694  CD1 LEU A 825      64.200  52.380  67.520  1.00  0.00           C
ATOM   2695 HD11 LEU A 825      63.600  53.150  66.980  1.00  0.00           H
ATOM   2696 HD12 LEU A 825      63.470  51.760  68.080  1.00  0.00           H
ATOM   2697 HD13 LEU A 825      64.830  51.740  66.860  1.00  0.00           H
ATOM   2698  CD2 LEU A 825      64.410  54.210  69.290  1.00  0.00           C
ATOM   2699 HD21 LEU A 825      63.880  54.780  68.500  1.00  0.00           H
ATOM   2700 HD22 LEU A 825      65.140  54.880  69.790  1.00  0.00           H
ATOM   2701 HD23 LEU A 825      63.810  53.680  70.050  1.00  0.00           H
ATOM   2702  C   LEU A 825      67.610  51.460  67.610  1.00  0.00           C
ATOM   2703  O   LEU A 825      67.240  51.220  66.500  1.00  0.00           O
ATOM   2704  N   PHE A 826      68.830  52.000  67.860  1.00  0.00           N
ATOM   2705  HN  PHE A 826      69.070  52.210  68.800  1.00  0.00           H
ATOM   2706  CA  PHE A 826      69.820  52.280  66.830  1.00  0.00           C
ATOM   2707  HA  PHE A 826      69.380  52.930  66.090  1.00  0.00           H
ATOM   2708  CB  PHE A 826      71.030  53.240  67.390  1.00  0.00           C
ATOM   2709  HB1 PHE A 826      71.370  52.650  68.270  1.00  0.00           H
ATOM   2710  HB2 PHE A 826      70.640  54.270  67.580  1.00  0.00           H
ATOM   2711  CG  PHE A 826      72.160  53.450  66.410  1.00  0.00           C
ATOM   2712  CD1 PHE A 826      73.500  53.540  66.820  1.00  0.00           C
ATOM   2713  HD1 PHE A 826      73.840  53.210  67.790  1.00  0.00           H
ATOM   2714  CE1 PHE A 826      74.520  53.980  65.950  1.00  0.00           C
ATOM   2715  HE1 PHE A 826      75.560  54.080  66.230  1.00  0.00           H
ATOM   2716  CZ  PHE A 826      74.090  54.240  64.590  1.00  0.00           C
ATOM   2717  HZ  PHE A 826      74.940  54.500  63.960  1.00  0.00           H
ATOM   2718  CD2 PHE A 826      71.820  53.840  65.170  1.00  0.00           C
ATOM   2719  HD2 PHE A 826      70.820  53.870  64.770  1.00  0.00           H
ATOM   2720  CE2 PHE A 826      72.760  54.190  64.180  1.00  0.00           C
ATOM   2721  HE2 PHE A 826      72.510  54.480  63.180  1.00  0.00           H
ATOM   2722  C   PHE A 826      70.270  51.010  66.050  1.00  0.00           C
ATOM   2723  O   PHE A 826      70.140  51.050  64.820  1.00  0.00           O
ATOM   2724  N   TRP A 827      70.580  49.900  66.760  1.00  0.00           N
ATOM   2725  HN  TRP A 827      70.560  49.980  67.750  1.00  0.00           H
ATOM   2726  CA  TRP A 827      70.800  48.640  66.140  1.00  0.00           C
ATOM   2727  HA  TRP A 827      71.570  48.780  65.400  1.00  0.00           H
ATOM   2728  CB  TRP A 827      71.180  47.490  67.160  1.00  0.00           C
ATOM   2729  HB1 TRP A 827      70.480  47.680  68.010  1.00  0.00           H
ATOM   2730  HB2 TRP A 827      72.210  47.810  67.450  1.00  0.00           H
ATOM   2731  CG  TRP A 827      71.060  46.060  66.800  1.00  0.00           C
ATOM   2732  CD1 TRP A 827      70.260  45.090  67.410  1.00  0.00           C
ATOM   2733  HD1 TRP A 827      69.450  45.340  68.070  1.00  0.00           H
ATOM   2734  NE1 TRP A 827      70.370  43.900  66.620  1.00  0.00           N
ATOM   2735  HE1 TRP A 827      70.220  42.960  66.830  1.00  0.00           H
ATOM   2736  CE2 TRP A 827      71.240  44.020  65.600  1.00  0.00           C
ATOM   2737  CD2 TRP A 827      71.600  45.420  65.600  1.00  0.00           C
ATOM   2738  CE3 TRP A 827      72.470  45.890  64.640  1.00  0.00           C
ATOM   2739  HE3 TRP A 827      72.730  46.930  64.760  1.00  0.00           H
ATOM   2740  CZ3 TRP A 827      72.800  45.000  63.540  1.00  0.00           C
ATOM   2741  HZ3 TRP A 827      73.230  45.370  62.620  1.00  0.00           H
ATOM   2742  CZ2 TRP A 827      71.630  43.170  64.610  1.00  0.00           C
ATOM   2743  HZ2 TRP A 827      71.390  42.120  64.590  1.00  0.00           H
ATOM   2744  CH2 TRP A 827      72.320  43.720  63.550  1.00  0.00           C
ATOM   2745  HH2 TRP A 827      72.520  43.070  62.710  1.00  0.00           H
ATOM   2746  C   TRP A 827      69.550  48.150  65.290  1.00  0.00           C
ATOM   2747  O   TRP A 827      69.750  47.540  64.280  1.00  0.00           O
ATOM   2748  N   CYS A 828      68.290  48.480  65.750  1.00  0.00           N
ATOM   2749  HN  CYS A 828      68.090  48.950  66.600  1.00  0.00           H
ATOM   2750  CA  CYS A 828      67.140  48.140  64.960  1.00  0.00           C
ATOM   2751  HA  CYS A 828      67.180  47.100  64.650  1.00  0.00           H
ATOM   2752  CB  CYS A 828      65.830  48.360  65.690  1.00  0.00           C
ATOM   2753  HB1 CYS A 828      65.030  48.170  64.960  1.00  0.00           H
ATOM   2754  HB2 CYS A 828      65.720  49.420  66.040  1.00  0.00           H
ATOM   2755  SG  CYS A 828      65.810  47.030  66.990  1.00  0.00           S
ATOM   2756  HG1 CYS A 828      66.800  47.670  67.600  1.00  0.00           H
ATOM   2757  C   CYS A 828      67.070  48.940  63.630  1.00  0.00           C
ATOM   2758  O   CYS A 828      66.660  48.430  62.570  1.00  0.00           O
ATOM   2759  N   VAL A 829      67.610  50.150  63.550  1.00  0.00           N
ATOM   2760  HN  VAL A 829      67.990  50.500  64.400  1.00  0.00           H
ATOM   2761  CA  VAL A 829      67.750  50.890  62.320  1.00  0.00           C
ATOM   2762  HA  VAL A 829      66.830  50.850  61.750  1.00  0.00           H
ATOM   2763  CB  VAL A 829      67.890  52.400  62.660  1.00  0.00           C
ATOM   2764  HB  VAL A 829      68.770  52.570  63.320  1.00  0.00           H
ATOM   2765  CG1 VAL A 829      68.090  53.250  61.360  1.00  0.00           C
ATOM   2766 HG11 VAL A 829      69.120  53.010  61.000  1.00  0.00           H
ATOM   2767 HG12 VAL A 829      67.930  54.310  61.680  1.00  0.00           H
ATOM   2768 HG13 VAL A 829      67.450  53.090  60.480  1.00  0.00           H
ATOM   2769  CG2 VAL A 829      66.660  52.850  63.500  1.00  0.00           C
ATOM   2770 HG21 VAL A 829      65.770  52.610  62.890  1.00  0.00           H
ATOM   2771 HG22 VAL A 829      66.740  53.930  63.690  1.00  0.00           H
ATOM   2772 HG23 VAL A 829      66.650  52.350  64.500  1.00  0.00           H
ATOM   2773  C   VAL A 829      68.880  50.340  61.410  1.00  0.00           C
ATOM   2774  O   VAL A 829      68.690  50.360  60.170  1.00  0.00           O
ATOM   2775  N   ILE A 830      70.040  49.870  61.990  1.00  0.00           N
ATOM   2776  HN  ILE A 830      70.230  49.920  62.970  1.00  0.00           H
ATOM   2777  CA  ILE A 830      71.050  49.120  61.210  1.00  0.00           C
ATOM   2778  HA  ILE A 830      71.420  49.860  60.500  1.00  0.00           H
ATOM   2779  CB  ILE A 830      72.270  48.810  62.130  1.00  0.00           C
ATOM   2780  HB  ILE A 830      71.900  48.090  62.880  1.00  0.00           H
ATOM   2781  CG2 ILE A 830      73.320  48.130  61.230  1.00  0.00           C
ATOM   2782 HG21 ILE A 830      73.430  48.570  60.220  1.00  0.00           H
ATOM   2783 HG22 ILE A 830      73.150  47.030  61.210  1.00  0.00           H
ATOM   2784 HG23 ILE A 830      74.300  48.290  61.710  1.00  0.00           H
ATOM   2785  CG1 ILE A 830      72.800  50.050  62.840  1.00  0.00           C
ATOM   2786 HG11 ILE A 830      73.420  49.760  63.720  1.00  0.00           H
ATOM   2787 HG12 ILE A 830      71.950  50.660  63.210  1.00  0.00           H
ATOM   2788  CD  ILE A 830      73.620  51.010  61.930  1.00  0.00           C
ATOM   2789  HD1 ILE A 830      73.980  51.870  62.540  1.00  0.00           H
ATOM   2790  HD2 ILE A 830      72.960  51.440  61.130  1.00  0.00           H
ATOM   2791  HD3 ILE A 830      74.540  50.540  61.520  1.00  0.00           H
ATOM   2792  C   ILE A 830      70.470  47.960  60.510  1.00  0.00           C
ATOM   2793  O   ILE A 830      70.770  47.730  59.320  1.00  0.00           O
ATOM   2794  N   LEU A 831      69.720  47.200  61.320  1.00  0.00           N
ATOM   2795  HN  LEU A 831      69.600  47.440  62.280  1.00  0.00           H
ATOM   2796  CA  LEU A 831      69.020  45.980  60.960  1.00  0.00           C
ATOM   2797  HA  LEU A 831      69.780  45.320  60.580  1.00  0.00           H
ATOM   2798  CB  LEU A 831      68.590  45.340  62.330  1.00  0.00           C
ATOM   2799  HB1 LEU A 831      67.960  46.090  62.870  1.00  0.00           H
ATOM   2800  HB2 LEU A 831      69.490  44.980  62.850  1.00  0.00           H
ATOM   2801  CG  LEU A 831      67.750  44.030  62.220  1.00  0.00           C
ATOM   2802  HG  LEU A 831      66.900  44.220  61.530  1.00  0.00           H
ATOM   2803  CD1 LEU A 831      68.670  43.090  61.500  1.00  0.00           C
ATOM   2804 HD11 LEU A 831      69.680  42.980  61.950  1.00  0.00           H
ATOM   2805 HD12 LEU A 831      68.810  43.290  60.410  1.00  0.00           H
ATOM   2806 HD13 LEU A 831      68.240  42.060  61.550  1.00  0.00           H
ATOM   2807  CD2 LEU A 831      67.480  43.540  63.670  1.00  0.00           C
ATOM   2808 HD21 LEU A 831      66.750  42.700  63.690  1.00  0.00           H
ATOM   2809 HD22 LEU A 831      67.030  44.400  64.220  1.00  0.00           H
ATOM   2810 HD23 LEU A 831      68.490  43.420  64.130  1.00  0.00           H
ATOM   2811  C   LEU A 831      68.010  46.050  59.910  1.00  0.00           C
ATOM   2812  O   LEU A 831      68.030  45.340  58.920  1.00  0.00           O
ATOM   2813  N   PHE A 832      67.270  47.130  60.000  1.00  0.00           N
ATOM   2814  HN  PHE A 832      67.270  47.670  60.850  1.00  0.00           H
ATOM   2815  CA  PHE A 832      66.330  47.550  58.960  1.00  0.00           C
ATOM   2816  HA  PHE A 832      65.620  46.750  58.820  1.00  0.00           H
ATOM   2817  CB  PHE A 832      65.550  48.760  59.480  1.00  0.00           C
ATOM   2818  HB1 PHE A 832      66.260  49.440  60.000  1.00  0.00           H
ATOM   2819  HB2 PHE A 832      64.790  48.380  60.190  1.00  0.00           H
ATOM   2820  CG  PHE A 832      64.840  49.590  58.470  1.00  0.00           C
ATOM   2821  CD1 PHE A 832      63.550  49.300  58.130  1.00  0.00           C
ATOM   2822  HD1 PHE A 832      63.100  48.410  58.530  1.00  0.00           H
ATOM   2823  CE1 PHE A 832      62.680  50.110  57.400  1.00  0.00           C
ATOM   2824  HE1 PHE A 832      61.600  50.040  57.370  1.00  0.00           H
ATOM   2825  CZ  PHE A 832      63.290  51.270  56.770  1.00  0.00           C
ATOM   2826  HZ  PHE A 832      62.770  51.920  56.090  1.00  0.00           H
ATOM   2827  CD2 PHE A 832      65.380  50.810  57.890  1.00  0.00           C
ATOM   2828  HD2 PHE A 832      66.350  51.100  58.230  1.00  0.00           H
ATOM   2829  CE2 PHE A 832      64.610  51.550  57.060  1.00  0.00           C
ATOM   2830  HE2 PHE A 832      65.000  52.500  56.710  1.00  0.00           H
ATOM   2831  C   PHE A 832      66.910  47.820  57.590  1.00  0.00           C
ATOM   2832  O   PHE A 832      66.440  47.380  56.570  1.00  0.00           O
ATOM   2833  N   PHE A 833      68.080  48.500  57.620  1.00  0.00           N
ATOM   2834  HN  PHE A 833      68.440  48.830  58.490  1.00  0.00           H
ATOM   2835  CA  PHE A 833      68.620  48.930  56.360  1.00  0.00           C
ATOM   2836  HA  PHE A 833      67.820  49.120  55.660  1.00  0.00           H
ATOM   2837  CB  PHE A 833      69.540  50.230  56.510  1.00  0.00           C
ATOM   2838  HB1 PHE A 833      70.410  50.110  55.830  1.00  0.00           H
ATOM   2839  HB2 PHE A 833      70.040  50.250  57.500  1.00  0.00           H
ATOM   2840  CG  PHE A 833      68.760  51.490  56.270  1.00  0.00           C
ATOM   2841  CD1 PHE A 833      68.190  51.630  54.990  1.00  0.00           C
ATOM   2842  HD1 PHE A 833      68.430  50.880  54.260  1.00  0.00           H
ATOM   2843  CE1 PHE A 833      67.460  52.790  54.690  1.00  0.00           C
ATOM   2844  HE1 PHE A 833      66.990  53.040  53.760  1.00  0.00           H
ATOM   2845  CZ  PHE A 833      67.290  53.800  55.660  1.00  0.00           C
ATOM   2846  HZ  PHE A 833      66.700  54.660  55.400  1.00  0.00           H
ATOM   2847  CD2 PHE A 833      68.590  52.520  57.240  1.00  0.00           C
ATOM   2848  HD2 PHE A 833      69.100  52.380  58.190  1.00  0.00           H
ATOM   2849  CE2 PHE A 833      67.890  53.690  56.950  1.00  0.00           C
ATOM   2850  HE2 PHE A 833      67.770  54.560  57.580  1.00  0.00           H
ATOM   2851  C   PHE A 833      69.480  47.820  55.820  1.00  0.00           C
ATOM   2852  O   PHE A 833      69.650  47.550  54.660  1.00  0.00           O
ATOM   2853  N   THR A 834      70.060  46.970  56.730  1.00  0.00           N
ATOM   2854  HN  THR A 834      70.080  47.280  57.680  1.00  0.00           H
ATOM   2855  CA  THR A 834      70.760  45.730  56.370  1.00  0.00           C
ATOM   2856  HA  THR A 834      71.410  46.070  55.580  1.00  0.00           H
ATOM   2857  CB  THR A 834      71.730  45.110  57.320  1.00  0.00           C
ATOM   2858  HB  THR A 834      71.190  44.560  58.110  1.00  0.00           H
ATOM   2859  OG1 THR A 834      72.600  46.040  57.900  1.00  0.00           O
ATOM   2860  HG1 THR A 834      72.030  46.660  58.380  1.00  0.00           H
ATOM   2861  CG2 THR A 834      72.700  44.130  56.570  1.00  0.00           C
ATOM   2862 HG21 THR A 834      72.230  43.200  56.180  1.00  0.00           H
ATOM   2863 HG22 THR A 834      73.560  43.860  57.220  1.00  0.00           H
ATOM   2864 HG23 THR A 834      73.220  44.540  55.680  1.00  0.00           H
ATOM   2865  C   THR A 834      69.950  44.690  55.720  1.00  0.00           C
ATOM   2866  O   THR A 834      70.290  44.040  54.800  1.00  0.00           O
ATOM   2867  N   THR A 835      68.710  44.520  56.210  1.00  0.00           N
ATOM   2868  HN  THR A 835      68.410  45.100  56.960  1.00  0.00           H
ATOM   2869  CA  THR A 835      67.680  43.840  55.420  1.00  0.00           C
ATOM   2870  HA  THR A 835      68.030  42.840  55.210  1.00  0.00           H
ATOM   2871  CB  THR A 835      66.300  43.930  56.230  1.00  0.00           C
ATOM   2872  HB  THR A 835      66.090  45.000  56.450  1.00  0.00           H
ATOM   2873  OG1 THR A 835      66.500  43.250  57.450  1.00  0.00           O
ATOM   2874  HG1 THR A 835      66.930  43.930  57.970  1.00  0.00           H
ATOM   2875  CG2 THR A 835      65.140  43.200  55.500  1.00  0.00           C
ATOM   2876 HG21 THR A 835      65.190  42.090  55.590  1.00  0.00           H
ATOM   2877 HG22 THR A 835      65.040  43.410  54.420  1.00  0.00           H
ATOM   2878 HG23 THR A 835      64.140  43.490  55.850  1.00  0.00           H
ATOM   2879  C   THR A 835      67.320  44.350  53.980  1.00  0.00           C
ATOM   2880  O   THR A 835      67.290  43.550  53.010  1.00  0.00           O
ATOM   2881  N   PHE A 836      67.170  45.690  53.810  1.00  0.00           N
ATOM   2882  HN  PHE A 836      66.920  46.250  54.600  1.00  0.00           H
ATOM   2883  CA  PHE A 836      66.910  46.270  52.480  1.00  0.00           C
ATOM   2884  HA  PHE A 836      66.080  45.670  52.110  1.00  0.00           H
ATOM   2885  CB  PHE A 836      66.400  47.750  52.510  1.00  0.00           C
ATOM   2886  HB1 PHE A 836      66.960  48.360  53.240  1.00  0.00           H
ATOM   2887  HB2 PHE A 836      65.400  47.830  52.990  1.00  0.00           H
ATOM   2888  CG  PHE A 836      66.340  48.370  51.130  1.00  0.00           C
ATOM   2889  CD1 PHE A 836      65.420  47.910  50.210  1.00  0.00           C
ATOM   2890  HD1 PHE A 836      64.910  46.980  50.460  1.00  0.00           H
ATOM   2891  CE1 PHE A 836      65.340  48.510  48.950  1.00  0.00           C
ATOM   2892  HE1 PHE A 836      64.590  48.120  48.280  1.00  0.00           H
ATOM   2893  CZ  PHE A 836      66.040  49.660  48.640  1.00  0.00           C
ATOM   2894  HZ  PHE A 836      65.930  50.180  47.700  1.00  0.00           H
ATOM   2895  CD2 PHE A 836      67.090  49.560  50.800  1.00  0.00           C
ATOM   2896  HD2 PHE A 836      67.690  49.990  51.580  1.00  0.00           H
ATOM   2897  CE2 PHE A 836      66.960  50.180  49.520  1.00  0.00           C
ATOM   2898  HE2 PHE A 836      67.500  51.100  49.390  1.00  0.00           H
ATOM   2899  C   PHE A 836      68.140  46.040  51.560  1.00  0.00           C
ATOM   2900  O   PHE A 836      68.050  45.510  50.430  1.00  0.00           O
ATOM   2901  N   PHE A 837      69.340  46.290  52.050  1.00  0.00           N
ATOM   2902  HN  PHE A 837      69.570  46.850  52.850  1.00  0.00           H
ATOM   2903  CA  PHE A 837      70.540  45.990  51.320  1.00  0.00           C
ATOM   2904  HA  PHE A 837      70.420  46.440  50.350  1.00  0.00           H
ATOM   2905  CB  PHE A 837      71.790  46.500  52.040  1.00  0.00           C
ATOM   2906  HB1 PHE A 837      71.770  46.160  53.110  1.00  0.00           H
ATOM   2907  HB2 PHE A 837      71.620  47.590  52.210  1.00  0.00           H
ATOM   2908  CG  PHE A 837      73.110  46.150  51.540  1.00  0.00           C
ATOM   2909  CD1 PHE A 837      74.010  45.110  51.990  1.00  0.00           C
ATOM   2910  HD1 PHE A 837      73.670  44.490  52.810  1.00  0.00           H
ATOM   2911  CE1 PHE A 837      75.200  44.920  51.300  1.00  0.00           C
ATOM   2912  HE1 PHE A 837      75.920  44.150  51.570  1.00  0.00           H
ATOM   2913  CZ  PHE A 837      75.500  45.570  50.140  1.00  0.00           C
ATOM   2914  HZ  PHE A 837      76.340  45.220  49.560  1.00  0.00           H
ATOM   2915  CD2 PHE A 837      73.510  46.900  50.360  1.00  0.00           C
ATOM   2916  HD2 PHE A 837      72.880  47.670  49.910  1.00  0.00           H
ATOM   2917  CE2 PHE A 837      74.640  46.550  49.650  1.00  0.00           C
ATOM   2918  HE2 PHE A 837      74.890  47.090  48.750  1.00  0.00           H
ATOM   2919  C   PHE A 837      70.650  44.430  51.000  1.00  0.00           C
ATOM   2920  O   PHE A 837      70.950  44.090  49.870  1.00  0.00           O
ATOM   2921  N   LEU A 838      70.380  43.510  51.990  1.00  0.00           N
ATOM   2922  HN  LEU A 838      70.250  43.820  52.920  1.00  0.00           H
ATOM   2923  CA  LEU A 838      70.630  42.090  51.970  1.00  0.00           C
ATOM   2924  HA  LEU A 838      71.620  41.900  51.590  1.00  0.00           H
ATOM   2925  CB  LEU A 838      70.420  41.390  53.360  1.00  0.00           C
ATOM   2926  HB1 LEU A 838      69.480  41.710  53.870  1.00  0.00           H
ATOM   2927  HB2 LEU A 838      71.290  41.660  54.000  1.00  0.00           H
ATOM   2928  CG  LEU A 838      70.440  39.860  53.270  1.00  0.00           C
ATOM   2929  HG  LEU A 838      69.520  39.600  52.700  1.00  0.00           H
ATOM   2930  CD1 LEU A 838      71.690  39.270  52.630  1.00  0.00           C
ATOM   2931 HD11 LEU A 838      72.060  39.660  51.660  1.00  0.00           H
ATOM   2932 HD12 LEU A 838      71.630  38.180  52.420  1.00  0.00           H
ATOM   2933 HD13 LEU A 838      72.500  39.450  53.370  1.00  0.00           H
ATOM   2934  CD2 LEU A 838      70.230  39.190  54.600  1.00  0.00           C
ATOM   2935 HD21 LEU A 838      69.450  39.700  55.200  1.00  0.00           H
ATOM   2936 HD22 LEU A 838      71.170  39.240  55.190  1.00  0.00           H
ATOM   2937 HD23 LEU A 838      69.930  38.130  54.450  1.00  0.00           H
ATOM   2938  C   LEU A 838      69.570  41.470  50.930  1.00  0.00           C
ATOM   2939  O   LEU A 838      69.900  40.560  50.170  1.00  0.00           O
ATOM   2940  N   SER A 839      68.330  41.980  50.810  1.00  0.00           N
ATOM   2941  HN  SER A 839      67.990  42.530  51.570  1.00  0.00           H
ATOM   2942  CA  SER A 839      67.360  41.690  49.850  1.00  0.00           C
ATOM   2943  HA  SER A 839      67.350  40.610  49.720  1.00  0.00           H
ATOM   2944  CB  SER A 839      65.950  42.140  50.200  1.00  0.00           C
ATOM   2945  HB1 SER A 839      65.510  41.450  50.970  1.00  0.00           H
ATOM   2946  HB2 SER A 839      65.290  41.900  49.340  1.00  0.00           H
ATOM   2947  OG  SER A 839      65.760  43.540  50.510  1.00  0.00           O
ATOM   2948  HG1 SER A 839      66.100  43.730  51.390  1.00  0.00           H
ATOM   2949  C   SER A 839      67.620  42.170  48.480  1.00  0.00           C
ATOM   2950  O   SER A 839      67.450  41.440  47.490  1.00  0.00           O
ATOM   2951  N   SER A 840      68.150  43.470  48.400  1.00  0.00           N
ATOM   2952  HN  SER A 840      68.320  44.060  49.190  1.00  0.00           H
ATOM   2953  CA  SER A 840      68.720  44.070  47.260  1.00  0.00           C
ATOM   2954  HA  SER A 840      67.990  44.090  46.450  1.00  0.00           H
ATOM   2955  CB  SER A 840      69.060  45.550  47.520  1.00  0.00           C
ATOM   2956  HB1 SER A 840      69.460  46.100  46.640  1.00  0.00           H
ATOM   2957  HB2 SER A 840      69.780  45.580  48.370  1.00  0.00           H
ATOM   2958  OG  SER A 840      67.880  46.350  47.760  1.00  0.00           O
ATOM   2959  HG1 SER A 840      67.690  46.100  48.660  1.00  0.00           H
ATOM   2960  C   SER A 840      69.940  43.420  46.640  1.00  0.00           C
ATOM   2961  O   SER A 840      69.970  43.060  45.470  1.00  0.00           O
ATOM   2962  N   PHE A 841      70.890  43.090  47.500  1.00  0.00           N
ATOM   2963  HN  PHE A 841      70.840  43.360  48.460  1.00  0.00           H
ATOM   2964  CA  PHE A 841      72.110  42.260  47.280  1.00  0.00           C
ATOM   2965  HA  PHE A 841      72.510  42.680  46.370  1.00  0.00           H
ATOM   2966  CB  PHE A 841      73.120  42.400  48.460  1.00  0.00           C
ATOM   2967  HB1 PHE A 841      72.570  41.860  49.270  1.00  0.00           H
ATOM   2968  HB2 PHE A 841      73.250  43.490  48.650  1.00  0.00           H
ATOM   2969  CG  PHE A 841      74.510  41.770  48.310  1.00  0.00           C
ATOM   2970  CD1 PHE A 841      75.470  42.280  47.360  1.00  0.00           C
ATOM   2971  HD1 PHE A 841      75.340  43.100  46.670  1.00  0.00           H
ATOM   2972  CE1 PHE A 841      76.740  41.580  47.380  1.00  0.00           C
ATOM   2973  HE1 PHE A 841      77.520  41.910  46.720  1.00  0.00           H
ATOM   2974  CZ  PHE A 841      76.980  40.450  48.140  1.00  0.00           C
ATOM   2975  HZ  PHE A 841      77.860  39.850  48.000  1.00  0.00           H
ATOM   2976  CD2 PHE A 841      74.700  40.680  49.100  1.00  0.00           C
ATOM   2977  HD2 PHE A 841      73.910  40.260  49.700  1.00  0.00           H
ATOM   2978  CE2 PHE A 841      75.990  40.050  49.000  1.00  0.00           C
ATOM   2979  HE2 PHE A 841      76.180  39.280  49.750  1.00  0.00           H
ATOM   2980  C   PHE A 841      71.940  40.820  46.770  1.00  0.00           C
ATOM   2981  O   PHE A 841      72.510  40.440  45.730  1.00  0.00           O
ATOM   2982  N   LEU A 842      71.100  39.980  47.410  1.00  0.00           N
ATOM   2983  HN  LEU A 842      70.650  40.320  48.240  1.00  0.00           H
ATOM   2984  CA  LEU A 842      70.810  38.650  46.980  1.00  0.00           C
ATOM   2985  HA  LEU A 842      71.790  38.210  46.900  1.00  0.00           H
ATOM   2986  CB  LEU A 842      69.910  37.870  48.050  1.00  0.00           C
ATOM   2987  HB1 LEU A 842      69.540  36.960  47.540  1.00  0.00           H
ATOM   2988  HB2 LEU A 842      68.980  38.390  48.370  1.00  0.00           H
ATOM   2989  CG  LEU A 842      70.760  37.500  49.390  1.00  0.00           C
ATOM   2990  HG  LEU A 842      71.360  38.400  49.650  1.00  0.00           H
ATOM   2991  CD1 LEU A 842      69.810  37.020  50.460  1.00  0.00           C
ATOM   2992 HD11 LEU A 842      69.010  36.440  49.950  1.00  0.00           H
ATOM   2993 HD12 LEU A 842      69.320  37.870  50.980  1.00  0.00           H
ATOM   2994 HD13 LEU A 842      70.140  36.330  51.270  1.00  0.00           H
ATOM   2995  CD2 LEU A 842      71.850  36.460  49.160  1.00  0.00           C
ATOM   2996 HD21 LEU A 842      71.460  35.450  48.900  1.00  0.00           H
ATOM   2997 HD22 LEU A 842      72.450  36.400  50.090  1.00  0.00           H
ATOM   2998 HD23 LEU A 842      72.600  36.860  48.430  1.00  0.00           H
ATOM   2999  C   LEU A 842      70.160  38.500  45.610  1.00  0.00           C
ATOM   3000  O   LEU A 842      70.480  37.600  44.820  1.00  0.00           O
ATOM   3001  N   LYS A 843      69.270  39.440  45.240  1.00  0.00           N
ATOM   3002  HN  LYS A 843      68.980  40.100  45.940  1.00  0.00           H
ATOM   3003  CA  LYS A 843      68.500  39.430  44.050  1.00  0.00           C
ATOM   3004  HA  LYS A 843      68.030  38.480  43.850  1.00  0.00           H
ATOM   3005  CB  LYS A 843      67.450  40.480  44.260  1.00  0.00           C
ATOM   3006  HB1 LYS A 843      68.010  41.390  44.560  1.00  0.00           H
ATOM   3007  HB2 LYS A 843      66.880  40.210  45.180  1.00  0.00           H
ATOM   3008  CG  LYS A 843      66.500  40.720  43.090  1.00  0.00           C
ATOM   3009  HG1 LYS A 843      66.910  40.990  42.090  1.00  0.00           H
ATOM   3010  HG2 LYS A 843      65.950  41.650  43.330  1.00  0.00           H
ATOM   3011  CD  LYS A 843      65.470  39.540  42.990  1.00  0.00           C
ATOM   3012  HD1 LYS A 843      65.130  39.510  44.040  1.00  0.00           H
ATOM   3013  HD2 LYS A 843      65.920  38.570  42.680  1.00  0.00           H
ATOM   3014  CE  LYS A 843      64.340  39.920  41.930  1.00  0.00           C
ATOM   3015  HE1 LYS A 843      63.770  40.800  42.290  1.00  0.00           H
ATOM   3016  HE2 LYS A 843      63.660  39.050  41.790  1.00  0.00           H
ATOM   3017  NZ  LYS A 843      64.940  40.300  40.640  1.00  0.00           N
ATOM   3018  HZ1 LYS A 843      64.450  40.030  39.770  1.00  0.00           H
ATOM   3019  HZ2 LYS A 843      65.940  40.020  40.710  1.00  0.00           H
ATOM   3020  HZ3 LYS A 843      64.910  41.340  40.650  1.00  0.00           H
ATOM   3021  C   LYS A 843      69.410  39.770  42.830  1.00  0.00           C
ATOM   3022  O   LYS A 843      68.910  39.700  41.690  1.00  0.00           O
ATOM   3023  N   GLN A 844      70.710  40.220  42.960  1.00  0.00           N
ATOM   3024  HN  GLN A 844      71.070  40.300  43.890  1.00  0.00           H
ATOM   3025  CA  GLN A 844      71.690  40.330  41.900  1.00  0.00           C
ATOM   3026  HA  GLN A 844      71.100  40.830  41.140  1.00  0.00           H
ATOM   3027  CB  GLN A 844      72.770  41.300  42.310  1.00  0.00           C
ATOM   3028  HB1 GLN A 844      73.620  41.290  41.590  1.00  0.00           H
ATOM   3029  HB2 GLN A 844      73.150  40.940  43.280  1.00  0.00           H
ATOM   3030  CG  GLN A 844      72.280  42.770  42.540  1.00  0.00           C
ATOM   3031  HG1 GLN A 844      73.100  43.390  42.140  1.00  0.00           H
ATOM   3032  HG2 GLN A 844      72.160  43.040  43.610  1.00  0.00           H
ATOM   3033  CD  GLN A 844      71.020  43.220  41.810  1.00  0.00           C
ATOM   3034  OE1 GLN A 844      70.850  43.170  40.600  1.00  0.00           O
ATOM   3035  NE2 GLN A 844      69.990  43.660  42.610  1.00  0.00           N
ATOM   3036 HE21 GLN A 844      69.110  43.940  42.210  1.00  0.00           H
ATOM   3037 HE22 GLN A 844      70.030  43.620  43.610  1.00  0.00           H
ATOM   3038  C   GLN A 844      72.220  39.040  41.280  1.00  0.00           C
ATOM   3039  O   GLN A 844      72.680  39.020  40.110  1.00  0.00           O
ATOM   3040  N   PHE A 845      72.210  37.930  41.990  1.00  0.00           N
ATOM   3041  HN  PHE A 845      71.820  37.940  42.900  1.00  0.00           H
ATOM   3042  CA  PHE A 845      73.030  36.800  41.640  1.00  0.00           C
ATOM   3043  HA  PHE A 845      74.030  37.060  41.310  1.00  0.00           H
ATOM   3044  CB  PHE A 845      73.260  36.090  43.040  1.00  0.00           C
ATOM   3045  HB1 PHE A 845      73.630  35.050  42.920  1.00  0.00           H
ATOM   3046  HB2 PHE A 845      72.350  36.200  43.660  1.00  0.00           H
ATOM   3047  CG  PHE A 845      74.300  36.760  43.850  1.00  0.00           C
ATOM   3048  CD1 PHE A 845      75.650  36.330  43.580  1.00  0.00           C
ATOM   3049  HD1 PHE A 845      75.870  35.480  42.940  1.00  0.00           H
ATOM   3050  CE1 PHE A 845      76.760  37.030  44.140  1.00  0.00           C
ATOM   3051  HE1 PHE A 845      77.730  36.660  43.850  1.00  0.00           H
ATOM   3052  CZ  PHE A 845      76.500  38.070  45.050  1.00  0.00           C
ATOM   3053  HZ  PHE A 845      77.420  38.480  45.460  1.00  0.00           H
ATOM   3054  CD2 PHE A 845      74.110  37.830  44.740  1.00  0.00           C
ATOM   3055  HD2 PHE A 845      73.090  38.110  44.960  1.00  0.00           H
ATOM   3056  CE2 PHE A 845      75.190  38.530  45.270  1.00  0.00           C
ATOM   3057  HE2 PHE A 845      74.980  39.340  45.960  1.00  0.00           H
ATOM   3058  C   PHE A 845      72.420  35.790  40.650  1.00  0.00           C
ATOM   3059  O   PHE A 845      73.020  34.750  40.380  1.00  0.00           O
ATOM   3060  N   LYS A 846      71.230  36.060  40.040  1.00  0.00           N
ATOM   3061  HN  LYS A 846      70.930  37.020  40.060  1.00  0.00           H
ATOM   3062  CA  LYS A 846      70.550  35.170  39.060  1.00  0.00           C
ATOM   3063  HA  LYS A 846      70.150  34.270  39.510  1.00  0.00           H
ATOM   3064  CB  LYS A 846      69.240  35.890  38.640  1.00  0.00           C
ATOM   3065  HB1 LYS A 846      69.650  36.820  38.210  1.00  0.00           H
ATOM   3066  HB2 LYS A 846      68.740  36.330  39.520  1.00  0.00           H
ATOM   3067  CG  LYS A 846      68.310  35.090  37.720  1.00  0.00           C
ATOM   3068  HG1 LYS A 846      68.970  34.620  36.970  1.00  0.00           H
ATOM   3069  HG2 LYS A 846      67.620  35.730  37.120  1.00  0.00           H
ATOM   3070  CD  LYS A 846      67.410  34.080  38.390  1.00  0.00           C
ATOM   3071  HD1 LYS A 846      67.000  34.340  39.380  1.00  0.00           H
ATOM   3072  HD2 LYS A 846      68.130  33.260  38.570  1.00  0.00           H
ATOM   3073  CE  LYS A 846      66.250  33.660  37.510  1.00  0.00           C
ATOM   3074  HE1 LYS A 846      66.450  33.060  36.590  1.00  0.00           H
ATOM   3075  HE2 LYS A 846      65.720  34.590  37.220  1.00  0.00           H
ATOM   3076  NZ  LYS A 846      65.320  32.840  38.370  1.00  0.00           N
ATOM   3077  HZ1 LYS A 846      64.470  32.590  37.820  1.00  0.00           H
ATOM   3078  HZ2 LYS A 846      64.950  33.310  39.230  1.00  0.00           H
ATOM   3079  HZ3 LYS A 846      65.810  32.010  38.750  1.00  0.00           H
ATOM   3080  C   LYS A 846      71.400  34.750  37.850  1.00  0.00           C
ATOM   3081  O   LYS A 846      71.360  33.620  37.380  1.00  0.00           O
ATOM   3082  N   THR A 847      72.140  35.690  37.320  1.00  0.00           N
ATOM   3083  HN  THR A 847      71.900  36.600  37.620  1.00  0.00           H
ATOM   3084  CA  THR A 847      72.800  35.530  36.010  1.00  0.00           C
ATOM   3085  HA  THR A 847      72.530  34.540  35.670  1.00  0.00           H
ATOM   3086  CB  THR A 847      72.220  36.560  34.990  1.00  0.00           C
ATOM   3087  HB  THR A 847      72.530  36.210  33.990  1.00  0.00           H
ATOM   3088  OG1 THR A 847      72.730  37.870  35.190  1.00  0.00           O
ATOM   3089  HG1 THR A 847      72.440  38.070  36.080  1.00  0.00           H
ATOM   3090  CG2 THR A 847      70.730  36.660  35.110  1.00  0.00           C
ATOM   3091 HG21 THR A 847      70.280  37.290  34.320  1.00  0.00           H
ATOM   3092 HG22 THR A 847      70.380  37.120  36.060  1.00  0.00           H
ATOM   3093 HG23 THR A 847      70.370  35.610  35.080  1.00  0.00           H
ATOM   3094  C   THR A 847      74.340  35.630  36.210  1.00  0.00           C
ATOM   3095  O   THR A 847      75.090  35.830  35.250  1.00  0.00           O
ATOM   3096  N   LYS A 848      74.860  35.560  37.450  1.00  0.00           N
ATOM   3097  HN  LYS A 848      74.270  35.230  38.170  1.00  0.00           H
ATOM   3098  CA  LYS A 848      76.210  35.870  37.670  1.00  0.00           C
ATOM   3099  HA  LYS A 848      76.410  36.680  36.980  1.00  0.00           H
ATOM   3100  CB  LYS A 848      76.450  36.470  39.060  1.00  0.00           C
ATOM   3101  HB1 LYS A 848      77.540  36.740  39.040  1.00  0.00           H
ATOM   3102  HB2 LYS A 848      76.290  35.760  39.900  1.00  0.00           H
ATOM   3103  CG  LYS A 848      75.610  37.740  39.340  1.00  0.00           C
ATOM   3104  HG1 LYS A 848      75.710  38.070  40.400  1.00  0.00           H
ATOM   3105  HG2 LYS A 848      74.500  37.650  39.310  1.00  0.00           H
ATOM   3106  CD  LYS A 848      76.040  38.840  38.390  1.00  0.00           C
ATOM   3107  HD1 LYS A 848      75.840  38.570  37.330  1.00  0.00           H
ATOM   3108  HD2 LYS A 848      77.130  38.910  38.590  1.00  0.00           H
ATOM   3109  CE  LYS A 848      75.390  40.180  38.760  1.00  0.00           C
ATOM   3110  HE1 LYS A 848      75.550  40.350  39.850  1.00  0.00           H
ATOM   3111  HE2 LYS A 848      74.290  40.100  38.640  1.00  0.00           H
ATOM   3112  NZ  LYS A 848      76.000  41.320  37.970  1.00  0.00           N
ATOM   3113  HZ1 LYS A 848      76.440  41.010  37.080  1.00  0.00           H
ATOM   3114  HZ2 LYS A 848      76.780  41.740  38.520  1.00  0.00           H
ATOM   3115  HZ3 LYS A 848      75.370  42.120  37.790  1.00  0.00           H
ATOM   3116  C   LYS A 848      77.190  34.610  37.530  1.00  0.00           C
ATOM   3117  O   LYS A 848      76.950  33.520  38.060  1.00  0.00           O
ATOM   3118  N   ARG A 849      78.260  34.740  36.690  1.00  0.00           N
ATOM   3119  HN  ARG A 849      78.640  35.610  36.370  1.00  0.00           H
ATOM   3120  CA  ARG A 849      79.140  33.550  36.330  1.00  0.00           C
ATOM   3121  HA  ARG A 849      78.600  32.940  35.650  1.00  0.00           H
ATOM   3122  CB  ARG A 849      80.300  34.050  35.450  1.00  0.00           C
ATOM   3123  HB1 ARG A 849      80.790  33.190  34.950  1.00  0.00           H
ATOM   3124  HB2 ARG A 849      81.050  34.480  36.140  1.00  0.00           H
ATOM   3125  CG  ARG A 849      80.100  35.160  34.420  1.00  0.00           C
ATOM   3126  HG1 ARG A 849      81.010  35.480  33.880  1.00  0.00           H
ATOM   3127  HG2 ARG A 849      79.750  36.110  34.870  1.00  0.00           H
ATOM   3128  CD  ARG A 849      79.090  34.800  33.320  1.00  0.00           C
ATOM   3129  HD1 ARG A 849      78.090  34.590  33.750  1.00  0.00           H
ATOM   3130  HD2 ARG A 849      79.300  33.880  32.720  1.00  0.00           H
ATOM   3131  NE  ARG A 849      78.990  36.020  32.470  1.00  0.00           N
ATOM   3132  HE  ARG A 849      78.280  36.660  32.780  1.00  0.00           H
ATOM   3133  CZ  ARG A 849      79.510  36.210  31.250  1.00  0.00           C
ATOM   3134  NH1 ARG A 849      80.310  35.320  30.730  1.00  0.00           N
ATOM   3135 HH11 ARG A 849      80.600  34.580  31.340  1.00  0.00           H
ATOM   3136 HH12 ARG A 849      80.680  35.560  29.830  1.00  0.00           H
ATOM   3137  NH2 ARG A 849      79.260  37.270  30.510  1.00  0.00           N
ATOM   3138 HH21 ARG A 849      78.470  37.830  30.780  1.00  0.00           H
ATOM   3139 HH22 ARG A 849      79.750  37.440  29.660  1.00  0.00           H
ATOM   3140  C   ARG A 849      79.500  32.500  37.340  1.00  0.00           C
ATOM   3141  O   ARG A 849      79.330  31.350  37.070  1.00  0.00           O
ATOM   3142  N   TYR A 850      80.140  32.890  38.460  1.00  0.00           N
ATOM   3143  HN  TYR A 850      80.380  33.830  38.670  1.00  0.00           H
ATOM   3144  CA  TYR A 850      80.820  31.970  39.400  1.00  0.00           C
ATOM   3145  HA  TYR A 850      81.560  31.500  38.770  1.00  0.00           H
ATOM   3146  CB  TYR A 850      81.500  32.910  40.580  1.00  0.00           C
ATOM   3147  HB1 TYR A 850      80.660  33.460  41.060  1.00  0.00           H
ATOM   3148  HB2 TYR A 850      82.180  33.640  40.080  1.00  0.00           H
ATOM   3149  CG  TYR A 850      82.250  32.200  41.580  1.00  0.00           C
ATOM   3150  CD1 TYR A 850      81.860  32.110  42.880  1.00  0.00           C
ATOM   3151  HD1 TYR A 850      80.840  32.370  43.140  1.00  0.00           H
ATOM   3152  CE1 TYR A 850      82.800  31.540  43.830  1.00  0.00           C
ATOM   3153  HE1 TYR A 850      82.440  31.400  44.840  1.00  0.00           H
ATOM   3154  CZ  TYR A 850      84.070  31.170  43.370  1.00  0.00           C
ATOM   3155  OH  TYR A 850      84.890  30.450  44.250  1.00  0.00           O
ATOM   3156  HH  TYR A 850      85.620  30.040  43.780  1.00  0.00           H
ATOM   3157  CD2 TYR A 850      83.510  31.830  41.120  1.00  0.00           C
ATOM   3158  HD2 TYR A 850      83.730  31.940  40.070  1.00  0.00           H
ATOM   3159  CE2 TYR A 850      84.480  31.270  41.980  1.00  0.00           C
ATOM   3160  HE2 TYR A 850      85.470  31.040  41.630  1.00  0.00           H
ATOM   3161  C   TYR A 850      80.080  30.810  40.040  1.00  0.00           C
ATOM   3162  O   TYR A 850      80.540  29.680  40.100  1.00  0.00           O
ATOM   3163  N   PHE A 851      78.820  31.100  40.530  1.00  0.00           N
ATOM   3164  HN  PHE A 851      78.440  32.000  40.330  1.00  0.00           H
ATOM   3165  CA  PHE A 851      78.120  30.120  41.310  1.00  0.00           C
ATOM   3166  HA  PHE A 851      78.820  29.570  41.910  1.00  0.00           H
ATOM   3167  CB  PHE A 851      77.130  30.960  42.330  1.00  0.00           C
ATOM   3168  HB1 PHE A 851      76.570  30.190  42.890  1.00  0.00           H
ATOM   3169  HB2 PHE A 851      76.490  31.720  41.830  1.00  0.00           H
ATOM   3170  CG  PHE A 851      77.980  31.630  43.370  1.00  0.00           C
ATOM   3171  CD1 PHE A 851      78.580  30.980  44.420  1.00  0.00           C
ATOM   3172  HD1 PHE A 851      78.570  29.900  44.480  1.00  0.00           H
ATOM   3173  CE1 PHE A 851      79.320  31.610  45.480  1.00  0.00           C
ATOM   3174  HE1 PHE A 851      79.850  30.960  46.160  1.00  0.00           H
ATOM   3175  CZ  PHE A 851      79.180  33.010  45.480  1.00  0.00           C
ATOM   3176  HZ  PHE A 851      79.580  33.460  46.390  1.00  0.00           H
ATOM   3177  CD2 PHE A 851      77.880  33.040  43.450  1.00  0.00           C
ATOM   3178  HD2 PHE A 851      77.310  33.690  42.800  1.00  0.00           H
ATOM   3179  CE2 PHE A 851      78.480  33.700  44.550  1.00  0.00           C
ATOM   3180  HE2 PHE A 851      78.360  34.770  44.620  1.00  0.00           H
ATOM   3181  C   PHE A 851      77.310  29.070  40.440  1.00  0.00           C
ATOM   3182  O   PHE A 851      76.910  29.500  39.360  1.00  0.00           O
ATOM   3183  N   PRO A 852      76.980  27.790  40.750  1.00  0.00           N
ATOM   3184  CD  PRO A 852      77.410  27.100  41.940  1.00  0.00           C
ATOM   3185  HD1 PRO A 852      76.610  27.310  42.700  1.00  0.00           H
ATOM   3186  HD2 PRO A 852      78.360  27.460  42.370  1.00  0.00           H
ATOM   3187  CA  PRO A 852      76.060  26.850  39.920  1.00  0.00           C
ATOM   3188  HA  PRO A 852      76.620  26.550  39.060  1.00  0.00           H
ATOM   3189  CB  PRO A 852      75.890  25.660  40.870  1.00  0.00           C
ATOM   3190  HB1 PRO A 852      75.690  24.740  40.290  1.00  0.00           H
ATOM   3191  HB2 PRO A 852      75.110  25.950  41.610  1.00  0.00           H
ATOM   3192  CG  PRO A 852      77.240  25.650  41.540  1.00  0.00           C
ATOM   3193  HG1 PRO A 852      77.270  24.940  42.400  1.00  0.00           H
ATOM   3194  HG2 PRO A 852      78.030  25.260  40.860  1.00  0.00           H
ATOM   3195  C   PRO A 852      74.700  27.520  39.510  1.00  0.00           C
ATOM   3196  O   PRO A 852      74.220  28.290  40.300  1.00  0.00           O
ATOM   3197  N   THR A 853      74.160  27.290  38.330  1.00  0.00           N
ATOM   3198  HN  THR A 853      74.580  26.600  37.750  1.00  0.00           H
ATOM   3199  CA  THR A 853      73.060  28.020  37.790  1.00  0.00           C
ATOM   3200  HA  THR A 853      73.190  29.080  37.930  1.00  0.00           H
ATOM   3201  CB  THR A 853      72.840  27.670  36.330  1.00  0.00           C
ATOM   3202  HB  THR A 853      72.360  26.700  36.080  1.00  0.00           H
ATOM   3203  OG1 THR A 853      74.070  27.740  35.580  1.00  0.00           O
ATOM   3204  HG1 THR A 853      74.530  26.910  35.760  1.00  0.00           H
ATOM   3205  CG2 THR A 853      71.980  28.730  35.690  1.00  0.00           C
ATOM   3206 HG21 THR A 853      70.980  28.710  36.150  1.00  0.00           H
ATOM   3207 HG22 THR A 853      72.080  28.610  34.580  1.00  0.00           H
ATOM   3208 HG23 THR A 853      72.520  29.680  35.880  1.00  0.00           H
ATOM   3209  C   THR A 853      71.760  27.860  38.460  1.00  0.00           C
ATOM   3210  O   THR A 853      71.090  28.790  38.860  1.00  0.00           O
ATOM   3211  N   LYS A 854      71.380  26.580  38.750  1.00  0.00           N
ATOM   3212  HN  LYS A 854      71.720  25.790  38.260  1.00  0.00           H
ATOM   3213  CA  LYS A 854      70.140  26.280  39.530  1.00  0.00           C
ATOM   3214  HA  LYS A 854      69.280  26.810  39.140  1.00  0.00           H
ATOM   3215  CB  LYS A 854      69.890  24.780  39.560  1.00  0.00           C
ATOM   3216  HB1 LYS A 854      69.140  24.420  40.310  1.00  0.00           H
ATOM   3217  HB2 LYS A 854      70.910  24.410  39.800  1.00  0.00           H
ATOM   3218  CG  LYS A 854      69.480  24.150  38.220  1.00  0.00           C
ATOM   3219  HG1 LYS A 854      68.990  23.190  38.460  1.00  0.00           H
ATOM   3220  HG2 LYS A 854      70.330  23.980  37.510  1.00  0.00           H
ATOM   3221  CD  LYS A 854      68.350  25.060  37.580  1.00  0.00           C
ATOM   3222  HD1 LYS A 854      68.130  24.580  36.600  1.00  0.00           H
ATOM   3223  HD2 LYS A 854      68.840  26.020  37.310  1.00  0.00           H
ATOM   3224  CE  LYS A 854      67.090  25.160  38.450  1.00  0.00           C
ATOM   3225  HE1 LYS A 854      67.270  25.660  39.440  1.00  0.00           H
ATOM   3226  HE2 LYS A 854      66.750  24.110  38.590  1.00  0.00           H
ATOM   3227  NZ  LYS A 854      66.090  25.960  37.760  1.00  0.00           N
ATOM   3228  HZ1 LYS A 854      66.480  26.860  37.410  1.00  0.00           H
ATOM   3229  HZ2 LYS A 854      65.300  25.870  38.430  1.00  0.00           H
ATOM   3230  HZ3 LYS A 854      65.830  25.430  36.910  1.00  0.00           H
ATOM   3231  C   LYS A 854      70.220  26.820  41.010  1.00  0.00           C
ATOM   3232  O   LYS A 854      69.360  27.430  41.610  1.00  0.00           O
ATOM   3233  N   VAL A 855      71.380  26.630  41.650  1.00  0.00           N
ATOM   3234  HN  VAL A 855      72.100  26.180  41.140  1.00  0.00           H
ATOM   3235  CA  VAL A 855      71.650  27.090  43.000  1.00  0.00           C
ATOM   3236  HA  VAL A 855      70.840  26.730  43.640  1.00  0.00           H
ATOM   3237  CB  VAL A 855      73.000  26.620  43.500  1.00  0.00           C
ATOM   3238  HB  VAL A 855      73.890  26.950  42.930  1.00  0.00           H
ATOM   3239  CG1 VAL A 855      73.390  27.110  44.910  1.00  0.00           C
ATOM   3240 HG11 VAL A 855      72.620  26.800  45.660  1.00  0.00           H
ATOM   3241 HG12 VAL A 855      73.490  28.210  44.890  1.00  0.00           H
ATOM   3242 HG13 VAL A 855      74.320  26.670  45.320  1.00  0.00           H
ATOM   3243  CG2 VAL A 855      72.830  25.130  43.400  1.00  0.00           C
ATOM   3244 HG21 VAL A 855      71.890  24.730  43.840  1.00  0.00           H
ATOM   3245 HG22 VAL A 855      73.620  24.580  43.960  1.00  0.00           H
ATOM   3246 HG23 VAL A 855      72.880  24.640  42.400  1.00  0.00           H
ATOM   3247  C   VAL A 855      71.630  28.650  43.080  1.00  0.00           C
ATOM   3248  O   VAL A 855      70.880  29.190  43.870  1.00  0.00           O
ATOM   3249  N   ARG A 856      72.310  29.420  42.190  1.00  0.00           N
ATOM   3250  HN  ARG A 856      72.650  28.930  41.400  1.00  0.00           H
ATOM   3251  CA  ARG A 856      72.300  30.890  42.160  1.00  0.00           C
ATOM   3252  HA  ARG A 856      72.580  31.250  43.130  1.00  0.00           H
ATOM   3253  CB  ARG A 856      73.440  31.410  41.140  1.00  0.00           C
ATOM   3254  HB1 ARG A 856      74.280  30.680  41.130  1.00  0.00           H
ATOM   3255  HB2 ARG A 856      73.900  32.340  41.520  1.00  0.00           H
ATOM   3256  CG  ARG A 856      73.070  31.660  39.670  1.00  0.00           C
ATOM   3257  HG1 ARG A 856      72.320  32.460  39.610  1.00  0.00           H
ATOM   3258  HG2 ARG A 856      72.650  30.720  39.240  1.00  0.00           H
ATOM   3259  CD  ARG A 856      74.280  32.080  38.900  1.00  0.00           C
ATOM   3260  HD1 ARG A 856      75.160  31.410  38.980  1.00  0.00           H
ATOM   3261  HD2 ARG A 856      74.500  33.120  39.260  1.00  0.00           H
ATOM   3262  NE  ARG A 856      73.790  32.100  37.490  1.00  0.00           N
ATOM   3263  HE  ARG A 856      72.820  32.320  37.340  1.00  0.00           H
ATOM   3264  CZ  ARG A 856      74.490  31.840  36.360  1.00  0.00           C
ATOM   3265  NH1 ARG A 856      75.810  31.650  36.370  1.00  0.00           N
ATOM   3266 HH11 ARG A 856      76.290  32.240  37.020  1.00  0.00           H
ATOM   3267 HH12 ARG A 856      76.210  31.510  35.470  1.00  0.00           H
ATOM   3268  NH2 ARG A 856      73.940  31.850  35.170  1.00  0.00           N
ATOM   3269 HH21 ARG A 856      74.420  31.340  34.460  1.00  0.00           H
ATOM   3270 HH22 ARG A 856      72.930  31.790  35.120  1.00  0.00           H
ATOM   3271  C   ARG A 856      70.900  31.440  41.860  1.00  0.00           C
ATOM   3272  O   ARG A 856      70.470  32.440  42.380  1.00  0.00           O
ATOM   3273  N   SER A 857      70.220  30.750  40.940  1.00  0.00           N
ATOM   3274  HN  SER A 857      70.670  29.920  40.600  1.00  0.00           H
ATOM   3275  CA  SER A 857      68.850  31.130  40.530  1.00  0.00           C
ATOM   3276  HA  SER A 857      68.890  32.110  40.090  1.00  0.00           H
ATOM   3277  CB  SER A 857      68.230  30.160  39.500  1.00  0.00           C
ATOM   3278  HB1 SER A 857      68.030  29.160  39.940  1.00  0.00           H
ATOM   3279  HB2 SER A 857      68.910  29.910  38.660  1.00  0.00           H
ATOM   3280  OG  SER A 857      66.950  30.660  38.970  1.00  0.00           O
ATOM   3281  HG1 SER A 857      66.460  29.870  38.710  1.00  0.00           H
ATOM   3282  C   SER A 857      67.770  31.100  41.640  1.00  0.00           C
ATOM   3283  O   SER A 857      66.990  32.040  41.910  1.00  0.00           O
ATOM   3284  N   THR A 858      67.830  30.020  42.450  1.00  0.00           N
ATOM   3285  HN  THR A 858      68.500  29.330  42.230  1.00  0.00           H
ATOM   3286  CA  THR A 858      67.120  29.810  43.720  1.00  0.00           C
ATOM   3287  HA  THR A 858      66.110  29.980  43.370  1.00  0.00           H
ATOM   3288  CB  THR A 858      67.390  28.470  44.320  1.00  0.00           C
ATOM   3289  HB  THR A 858      68.370  28.310  44.790  1.00  0.00           H
ATOM   3290  OG1 THR A 858      67.240  27.420  43.290  1.00  0.00           O
ATOM   3291  HG1 THR A 858      68.040  27.360  42.760  1.00  0.00           H
ATOM   3292  CG2 THR A 858      66.270  28.160  45.320  1.00  0.00           C
ATOM   3293 HG21 THR A 858      66.390  27.190  45.860  1.00  0.00           H
ATOM   3294 HG22 THR A 858      65.310  28.070  44.790  1.00  0.00           H
ATOM   3295 HG23 THR A 858      66.130  28.940  46.100  1.00  0.00           H
ATOM   3296  C   THR A 858      67.400  30.870  44.830  1.00  0.00           C
ATOM   3297  O   THR A 858      66.500  31.450  45.410  1.00  0.00           O
ATOM   3298  N   ILE A 859      68.690  31.190  45.040  1.00  0.00           N
ATOM   3299  HN  ILE A 859      69.400  30.680  44.540  1.00  0.00           H
ATOM   3300  CA  ILE A 859      69.060  32.300  45.980  1.00  0.00           C
ATOM   3301  HA  ILE A 859      68.590  32.060  46.930  1.00  0.00           H
ATOM   3302  CB  ILE A 859      70.610  32.500  46.130  1.00  0.00           C
ATOM   3303  HB  ILE A 859      70.970  32.780  45.120  1.00  0.00           H
ATOM   3304  CG2 ILE A 859      70.940  33.690  47.070  1.00  0.00           C
ATOM   3305 HG21 ILE A 859      72.000  33.710  47.420  1.00  0.00           H
ATOM   3306 HG22 ILE A 859      70.350  33.630  48.010  1.00  0.00           H
ATOM   3307 HG23 ILE A 859      70.790  34.660  46.550  1.00  0.00           H
ATOM   3308  CG1 ILE A 859      71.310  31.250  46.580  1.00  0.00           C
ATOM   3309 HG11 ILE A 859      72.400  31.420  46.730  1.00  0.00           H
ATOM   3310 HG12 ILE A 859      71.170  30.600  45.690  1.00  0.00           H
ATOM   3311  CD  ILE A 859      70.690  30.540  47.790  1.00  0.00           C
ATOM   3312  HD1 ILE A 859      71.470  29.870  48.220  1.00  0.00           H
ATOM   3313  HD2 ILE A 859      69.800  29.930  47.540  1.00  0.00           H
ATOM   3314  HD3 ILE A 859      70.470  31.270  48.600  1.00  0.00           H
ATOM   3315  C   ILE A 859      68.480  33.650  45.650  1.00  0.00           C
ATOM   3316  O   ILE A 859      67.950  34.390  46.500  1.00  0.00           O
ATOM   3317  N   SER A 860      68.490  34.000  44.340  1.00  0.00           N
ATOM   3318  HN  SER A 860      68.970  33.430  43.680  1.00  0.00           H
ATOM   3319  CA  SER A 860      67.880  35.190  43.760  1.00  0.00           C
ATOM   3320  HA  SER A 860      68.230  36.100  44.230  1.00  0.00           H
ATOM   3321  CB  SER A 860      68.330  35.360  42.230  1.00  0.00           C
ATOM   3322  HB1 SER A 860      68.000  34.530  41.570  1.00  0.00           H
ATOM   3323  HB2 SER A 860      69.450  35.410  42.250  1.00  0.00           H
ATOM   3324  OG  SER A 860      67.970  36.610  41.640  1.00  0.00           O
ATOM   3325  HG1 SER A 860      67.020  36.500  41.540  1.00  0.00           H
ATOM   3326  C   SER A 860      66.420  35.270  43.790  1.00  0.00           C
ATOM   3327  O   SER A 860      65.770  36.250  44.200  1.00  0.00           O
ATOM   3328  N   ASP A 861      65.760  34.180  43.390  1.00  0.00           N
ATOM   3329  HN  ASP A 861      66.270  33.550  42.790  1.00  0.00           H
ATOM   3330  CA  ASP A 861      64.320  34.040  43.440  1.00  0.00           C
ATOM   3331  HA  ASP A 861      63.940  34.880  42.860  1.00  0.00           H
ATOM   3332  CB  ASP A 861      63.850  32.720  42.820  1.00  0.00           C
ATOM   3333  HB1 ASP A 861      62.780  32.530  43.030  1.00  0.00           H
ATOM   3334  HB2 ASP A 861      64.370  31.850  43.250  1.00  0.00           H
ATOM   3335  CG  ASP A 861      63.980  32.670  41.340  1.00  0.00           C
ATOM   3336  OD1 ASP A 861      64.350  33.600  40.570  1.00  0.00           O
ATOM   3337  OD2 ASP A 861      63.630  31.540  40.810  1.00  0.00           O
ATOM   3338  C   ASP A 861      63.750  34.170  44.850  1.00  0.00           C
ATOM   3339  O   ASP A 861      62.830  34.910  45.130  1.00  0.00           O
ATOM   3340  N   PHE A 862      64.430  33.490  45.830  1.00  0.00           N
ATOM   3341  HN  PHE A 862      65.360  33.150  45.790  1.00  0.00           H
ATOM   3342  CA  PHE A 862      63.870  33.380  47.180  1.00  0.00           C
ATOM   3343  HA  PHE A 862      62.840  33.680  47.240  1.00  0.00           H
ATOM   3344  CB  PHE A 862      64.070  31.990  47.720  1.00  0.00           C
ATOM   3345  HB1 PHE A 862      64.010  31.980  48.830  1.00  0.00           H
ATOM   3346  HB2 PHE A 862      65.090  31.600  47.480  1.00  0.00           H
ATOM   3347  CG  PHE A 862      63.130  30.930  47.140  1.00  0.00           C
ATOM   3348  CD1 PHE A 862      62.120  30.470  47.990  1.00  0.00           C
ATOM   3349  HD1 PHE A 862      62.010  30.880  48.980  1.00  0.00           H
ATOM   3350  CE1 PHE A 862      61.170  29.550  47.530  1.00  0.00           C
ATOM   3351  HE1 PHE A 862      60.330  29.240  48.140  1.00  0.00           H
ATOM   3352  CZ  PHE A 862      61.360  28.990  46.280  1.00  0.00           C
ATOM   3353  HZ  PHE A 862      60.640  28.250  46.000  1.00  0.00           H
ATOM   3354  CD2 PHE A 862      63.290  30.380  45.850  1.00  0.00           C
ATOM   3355  HD2 PHE A 862      64.060  30.800  45.220  1.00  0.00           H
ATOM   3356  CE2 PHE A 862      62.400  29.350  45.430  1.00  0.00           C
ATOM   3357  HE2 PHE A 862      62.510  28.810  44.500  1.00  0.00           H
ATOM   3358  C   PHE A 862      64.580  34.500  48.000  1.00  0.00           C
ATOM   3359  O   PHE A 862      64.660  34.350  49.180  1.00  0.00           O
ATOM   3360  N   ALA A 863      65.240  35.570  47.390  1.00  0.00           N
ATOM   3361  HN  ALA A 863      65.060  35.690  46.420  1.00  0.00           H
ATOM   3362  CA  ALA A 863      66.050  36.540  48.070  1.00  0.00           C
ATOM   3363  HA  ALA A 863      66.970  36.040  48.370  1.00  0.00           H
ATOM   3364  CB  ALA A 863      66.390  37.620  47.020  1.00  0.00           C
ATOM   3365  HB1 ALA A 863      66.960  37.130  46.210  1.00  0.00           H
ATOM   3366  HB2 ALA A 863      66.930  38.500  47.440  1.00  0.00           H
ATOM   3367  HB3 ALA A 863      65.430  37.920  46.540  1.00  0.00           H
ATOM   3368  C   ALA A 863      65.410  37.220  49.270  1.00  0.00           C
ATOM   3369  O   ALA A 863      66.070  37.450  50.320  1.00  0.00           O
ATOM   3370  N   VAL A 864      64.120  37.530  49.190  1.00  0.00           N
ATOM   3371  HN  VAL A 864      63.510  37.330  48.430  1.00  0.00           H
ATOM   3372  CA  VAL A 864      63.450  38.130  50.350  1.00  0.00           C
ATOM   3373  HA  VAL A 864      64.040  38.850  50.890  1.00  0.00           H
ATOM   3374  CB  VAL A 864      62.120  38.690  49.910  1.00  0.00           C
ATOM   3375  HB  VAL A 864      61.550  37.860  49.450  1.00  0.00           H
ATOM   3376  CG1 VAL A 864      61.290  39.100  51.120  1.00  0.00           C
ATOM   3377 HG11 VAL A 864      60.780  38.210  51.550  1.00  0.00           H
ATOM   3378 HG12 VAL A 864      60.600  39.920  50.840  1.00  0.00           H
ATOM   3379 HG13 VAL A 864      61.860  39.530  51.980  1.00  0.00           H
ATOM   3380  CG2 VAL A 864      62.290  40.010  49.080  1.00  0.00           C
ATOM   3381 HG21 VAL A 864      62.580  39.740  48.050  1.00  0.00           H
ATOM   3382 HG22 VAL A 864      62.890  40.840  49.540  1.00  0.00           H
ATOM   3383 HG23 VAL A 864      61.290  40.480  48.970  1.00  0.00           H
ATOM   3384  C   VAL A 864      63.230  37.070  51.460  1.00  0.00           C
ATOM   3385  O   VAL A 864      63.390  37.290  52.660  1.00  0.00           O
ATOM   3386  N   PHE A 865      62.890  35.800  51.130  1.00  0.00           N
ATOM   3387  HN  PHE A 865      62.820  35.520  50.180  1.00  0.00           H
ATOM   3388  CA  PHE A 865      62.690  34.730  52.060  1.00  0.00           C
ATOM   3389  HA  PHE A 865      61.990  35.040  52.830  1.00  0.00           H
ATOM   3390  CB  PHE A 865      62.170  33.410  51.360  1.00  0.00           C
ATOM   3391  HB1 PHE A 865      62.720  32.980  50.490  1.00  0.00           H
ATOM   3392  HB2 PHE A 865      61.230  33.590  50.810  1.00  0.00           H
ATOM   3393  CG  PHE A 865      61.880  32.330  52.300  1.00  0.00           C
ATOM   3394  CD1 PHE A 865      60.940  32.530  53.350  1.00  0.00           C
ATOM   3395  HD1 PHE A 865      60.390  33.450  53.390  1.00  0.00           H
ATOM   3396  CE1 PHE A 865      60.840  31.570  54.410  1.00  0.00           C
ATOM   3397  HE1 PHE A 865      60.180  31.720  55.260  1.00  0.00           H
ATOM   3398  CZ  PHE A 865      61.450  30.300  54.220  1.00  0.00           C
ATOM   3399  HZ  PHE A 865      61.290  29.570  54.990  1.00  0.00           H
ATOM   3400  CD2 PHE A 865      62.620  31.110  52.160  1.00  0.00           C
ATOM   3401  HD2 PHE A 865      63.310  30.920  51.350  1.00  0.00           H
ATOM   3402  CE2 PHE A 865      62.410  30.130  53.210  1.00  0.00           C
ATOM   3403  HE2 PHE A 865      63.090  29.310  53.300  1.00  0.00           H
ATOM   3404  C   PHE A 865      64.010  34.320  52.740  1.00  0.00           C
ATOM   3405  O   PHE A 865      64.060  34.130  53.940  1.00  0.00           O
ATOM   3406  N   LEU A 866      65.100  34.320  51.970  1.00  0.00           N
ATOM   3407  HN  LEU A 866      64.950  34.380  50.990  1.00  0.00           H
ATOM   3408  CA  LEU A 866      66.430  34.100  52.540  1.00  0.00           C
ATOM   3409  HA  LEU A 866      66.380  33.170  53.090  1.00  0.00           H
ATOM   3410  CB  LEU A 866      67.470  33.950  51.380  1.00  0.00           C
ATOM   3411  HB1 LEU A 866      68.540  33.960  51.640  1.00  0.00           H
ATOM   3412  HB2 LEU A 866      67.310  34.750  50.630  1.00  0.00           H
ATOM   3413  CG  LEU A 866      67.190  32.640  50.610  1.00  0.00           C
ATOM   3414  HG  LEU A 866      66.100  32.480  50.440  1.00  0.00           H
ATOM   3415  CD1 LEU A 866      67.630  32.730  49.130  1.00  0.00           C
ATOM   3416 HD11 LEU A 866      67.490  31.780  48.580  1.00  0.00           H
ATOM   3417 HD12 LEU A 866      68.690  33.090  49.180  1.00  0.00           H
ATOM   3418 HD13 LEU A 866      67.030  33.480  48.550  1.00  0.00           H
ATOM   3419  CD2 LEU A 866      67.900  31.400  51.280  1.00  0.00           C
ATOM   3420 HD21 LEU A 866      67.540  31.390  52.330  1.00  0.00           H
ATOM   3421 HD22 LEU A 866      69.000  31.580  51.300  1.00  0.00           H
ATOM   3422 HD23 LEU A 866      67.700  30.400  50.820  1.00  0.00           H
ATOM   3423  C   LEU A 866      66.940  35.130  53.430  1.00  0.00           C
ATOM   3424  O   LEU A 866      67.740  34.930  54.340  1.00  0.00           O
ATOM   3425  N   THR A 867      66.460  36.410  53.240  1.00  0.00           N
ATOM   3426  HN  THR A 867      65.800  36.620  52.510  1.00  0.00           H
ATOM   3427  CA  THR A 867      66.740  37.660  53.990  1.00  0.00           C
ATOM   3428  HA  THR A 867      67.800  37.760  54.140  1.00  0.00           H
ATOM   3429  CB  THR A 867      66.170  39.000  53.460  1.00  0.00           C
ATOM   3430  HB  THR A 867      65.080  39.000  53.240  1.00  0.00           H
ATOM   3431  OG1 THR A 867      66.800  39.240  52.180  1.00  0.00           O
ATOM   3432  HG1 THR A 867      66.780  38.400  51.720  1.00  0.00           H
ATOM   3433  CG2 THR A 867      66.520  40.190  54.390  1.00  0.00           C
ATOM   3434 HG21 THR A 867      67.590  40.200  54.660  1.00  0.00           H
ATOM   3435 HG22 THR A 867      65.820  40.020  55.240  1.00  0.00           H
ATOM   3436 HG23 THR A 867      66.320  41.180  53.920  1.00  0.00           H
ATOM   3437  C   THR A 867      66.170  37.440  55.320  1.00  0.00           C
ATOM   3438  O   THR A 867      66.910  37.730  56.280  1.00  0.00           O
ATOM   3439  N   ILE A 868      64.890  36.900  55.480  1.00  0.00           N
ATOM   3440  HN  ILE A 868      64.220  36.920  54.740  1.00  0.00           H
ATOM   3441  CA  ILE A 868      64.340  36.500  56.750  1.00  0.00           C
ATOM   3442  HA  ILE A 868      64.180  37.400  57.300  1.00  0.00           H
ATOM   3443  CB  ILE A 868      62.960  35.800  56.580  1.00  0.00           C
ATOM   3444  HB  ILE A 868      62.980  34.870  55.980  1.00  0.00           H
ATOM   3445  CG2 ILE A 868      62.390  35.440  58.010  1.00  0.00           C
ATOM   3446 HG21 ILE A 868      62.140  36.270  58.710  1.00  0.00           H
ATOM   3447 HG22 ILE A 868      63.190  34.840  58.490  1.00  0.00           H
ATOM   3448 HG23 ILE A 868      61.480  34.850  57.790  1.00  0.00           H
ATOM   3449  CG1 ILE A 868      62.040  36.750  55.770  1.00  0.00           C
ATOM   3450 HG11 ILE A 868      61.090  36.200  55.640  1.00  0.00           H
ATOM   3451 HG12 ILE A 868      62.520  36.740  54.770  1.00  0.00           H
ATOM   3452  CD  ILE A 868      61.720  38.210  56.340  1.00  0.00           C
ATOM   3453  HD1 ILE A 868      62.670  38.740  56.620  1.00  0.00           H
ATOM   3454  HD2 ILE A 868      61.120  38.230  57.290  1.00  0.00           H
ATOM   3455  HD3 ILE A 868      61.170  38.700  55.510  1.00  0.00           H
ATOM   3456  C   ILE A 868      65.270  35.540  57.490  1.00  0.00           C
ATOM   3457  O   ILE A 868      65.540  35.660  58.690  1.00  0.00           O
ATOM   3458  N   VAL A 869      65.750  34.530  56.820  1.00  0.00           N
ATOM   3459  HN  VAL A 869      65.640  34.510  55.830  1.00  0.00           H
ATOM   3460  CA  VAL A 869      66.410  33.340  57.450  1.00  0.00           C
ATOM   3461  HA  VAL A 869      65.770  33.020  58.250  1.00  0.00           H
ATOM   3462  CB  VAL A 869      66.510  32.210  56.360  1.00  0.00           C
ATOM   3463  HB  VAL A 869      66.970  32.630  55.450  1.00  0.00           H
ATOM   3464  CG1 VAL A 869      67.270  30.900  56.650  1.00  0.00           C
ATOM   3465 HG11 VAL A 869      68.040  31.070  57.420  1.00  0.00           H
ATOM   3466 HG12 VAL A 869      67.610  30.400  55.710  1.00  0.00           H
ATOM   3467 HG13 VAL A 869      66.730  30.100  57.180  1.00  0.00           H
ATOM   3468  CG2 VAL A 869      65.060  31.730  56.020  1.00  0.00           C
ATOM   3469 HG21 VAL A 869      65.130  30.890  55.300  1.00  0.00           H
ATOM   3470 HG22 VAL A 869      64.420  32.510  55.560  1.00  0.00           H
ATOM   3471 HG23 VAL A 869      64.610  31.390  56.980  1.00  0.00           H
ATOM   3472  C   VAL A 869      67.730  33.720  58.020  1.00  0.00           C
ATOM   3473  O   VAL A 869      68.010  33.390  59.150  1.00  0.00           O
ATOM   3474  N   ILE A 870      68.460  34.510  57.320  1.00  0.00           N
ATOM   3475  HN  ILE A 870      68.100  34.720  56.410  1.00  0.00           H
ATOM   3476  CA  ILE A 870      69.750  35.120  57.680  1.00  0.00           C
ATOM   3477  HA  ILE A 870      70.460  34.350  57.950  1.00  0.00           H
ATOM   3478  CB  ILE A 870      70.490  35.850  56.490  1.00  0.00           C
ATOM   3479  HB  ILE A 870      69.730  36.520  56.030  1.00  0.00           H
ATOM   3480  CG2 ILE A 870      71.760  36.560  56.970  1.00  0.00           C
ATOM   3481 HG21 ILE A 870      71.680  37.280  57.800  1.00  0.00           H
ATOM   3482 HG22 ILE A 870      72.450  37.050  56.240  1.00  0.00           H
ATOM   3483 HG23 ILE A 870      72.330  35.730  57.450  1.00  0.00           H
ATOM   3484  CG1 ILE A 870      70.830  34.790  55.410  1.00  0.00           C
ATOM   3485 HG11 ILE A 870      70.090  33.960  55.360  1.00  0.00           H
ATOM   3486 HG12 ILE A 870      71.810  34.350  55.640  1.00  0.00           H
ATOM   3487  CD  ILE A 870      71.050  35.350  54.040  1.00  0.00           C
ATOM   3488  HD1 ILE A 870      71.890  36.070  53.980  1.00  0.00           H
ATOM   3489  HD2 ILE A 870      70.110  35.770  53.610  1.00  0.00           H
ATOM   3490  HD3 ILE A 870      71.340  34.470  53.420  1.00  0.00           H
ATOM   3491  C   ILE A 870      69.560  36.070  58.800  1.00  0.00           C
ATOM   3492  O   ILE A 870      70.290  36.060  59.810  1.00  0.00           O
ATOM   3493  N   MET A 871      68.460  36.870  58.790  1.00  0.00           N
ATOM   3494  HN  MET A 871      67.810  36.860  58.020  1.00  0.00           H
ATOM   3495  CA  MET A 871      68.300  37.980  59.760  1.00  0.00           C
ATOM   3496  HA  MET A 871      69.210  38.510  59.950  1.00  0.00           H
ATOM   3497  CB  MET A 871      67.350  39.050  59.140  1.00  0.00           C
ATOM   3498  HB1 MET A 871      66.960  39.780  59.880  1.00  0.00           H
ATOM   3499  HB2 MET A 871      66.440  38.630  58.650  1.00  0.00           H
ATOM   3500  CG  MET A 871      68.130  39.810  58.030  1.00  0.00           C
ATOM   3501  HG1 MET A 871      67.280  40.370  57.580  1.00  0.00           H
ATOM   3502  HG2 MET A 871      68.580  39.150  57.260  1.00  0.00           H
ATOM   3503  SD  MET A 871      69.140  41.100  58.710  1.00  0.00           S
ATOM   3504  CE  MET A 871      70.630  40.930  57.630  1.00  0.00           C
ATOM   3505  HE1 MET A 871      70.380  41.100  56.570  1.00  0.00           H
ATOM   3506  HE2 MET A 871      70.980  39.870  57.600  1.00  0.00           H
ATOM   3507  HE3 MET A 871      71.430  41.610  58.010  1.00  0.00           H
ATOM   3508  C   MET A 871      67.910  37.510  61.160  1.00  0.00           C
ATOM   3509  O   MET A 871      68.390  37.950  62.230  1.00  0.00           O
ATOM   3510  N   VAL A 872      67.170  36.450  61.180  1.00  0.00           N
ATOM   3511  HN  VAL A 872      66.740  36.150  60.320  1.00  0.00           H
ATOM   3512  CA  VAL A 872      66.940  35.460  62.200  1.00  0.00           C
ATOM   3513  HA  VAL A 872      66.600  35.960  63.100  1.00  0.00           H
ATOM   3514  CB  VAL A 872      65.900  34.400  61.870  1.00  0.00           C
ATOM   3515  HB  VAL A 872      65.950  34.010  60.830  1.00  0.00           H
ATOM   3516  CG1 VAL A 872      65.900  33.150  62.790  1.00  0.00           C
ATOM   3517 HG11 VAL A 872      65.200  32.310  62.530  1.00  0.00           H
ATOM   3518 HG12 VAL A 872      65.870  33.380  63.870  1.00  0.00           H
ATOM   3519 HG13 VAL A 872      66.850  32.610  62.580  1.00  0.00           H
ATOM   3520  CG2 VAL A 872      64.560  35.170  61.820  1.00  0.00           C
ATOM   3521 HG21 VAL A 872      64.640  36.040  61.140  1.00  0.00           H
ATOM   3522 HG22 VAL A 872      64.200  35.490  62.820  1.00  0.00           H
ATOM   3523 HG23 VAL A 872      63.740  34.560  61.360  1.00  0.00           H
ATOM   3524  C   VAL A 872      68.260  34.860  62.670  1.00  0.00           C
ATOM   3525  O   VAL A 872      68.540  34.880  63.840  1.00  0.00           O
ATOM   3526  N   THR A 873      69.120  34.350  61.760  1.00  0.00           N
ATOM   3527  HN  THR A 873      68.940  34.300  60.790  1.00  0.00           H
ATOM   3528  CA  THR A 873      70.400  33.850  62.170  1.00  0.00           C
ATOM   3529  HA  THR A 873      70.140  33.160  62.960  1.00  0.00           H
ATOM   3530  CB  THR A 873      71.180  33.080  61.130  1.00  0.00           C
ATOM   3531  HB  THR A 873      71.630  33.810  60.420  1.00  0.00           H
ATOM   3532  OG1 THR A 873      70.340  32.260  60.290  1.00  0.00           O
ATOM   3533  HG1 THR A 873      69.730  32.830  59.820  1.00  0.00           H
ATOM   3534  CG2 THR A 873      72.290  32.150  61.830  1.00  0.00           C
ATOM   3535 HG21 THR A 873      71.880  31.750  62.780  1.00  0.00           H
ATOM   3536 HG22 THR A 873      73.270  32.560  62.150  1.00  0.00           H
ATOM   3537 HG23 THR A 873      72.560  31.330  61.130  1.00  0.00           H
ATOM   3538  C   THR A 873      71.340  34.890  62.810  1.00  0.00           C
ATOM   3539  O   THR A 873      71.920  34.760  63.880  1.00  0.00           O
ATOM   3540  N   ILE A 874      71.420  36.120  62.250  1.00  0.00           N
ATOM   3541  HN  ILE A 874      70.880  36.500  61.520  1.00  0.00           H
ATOM   3542  CA  ILE A 874      72.170  37.240  62.940  1.00  0.00           C
ATOM   3543  HA  ILE A 874      73.170  36.900  63.120  1.00  0.00           H
ATOM   3544  CB  ILE A 874      72.180  38.460  62.000  1.00  0.00           C
ATOM   3545  HB  ILE A 874      71.140  38.700  61.700  1.00  0.00           H
ATOM   3546  CG2 ILE A 874      72.770  39.700  62.650  1.00  0.00           C
ATOM   3547 HG21 ILE A 874      72.780  40.520  61.890  1.00  0.00           H
ATOM   3548 HG22 ILE A 874      73.830  39.550  62.930  1.00  0.00           H
ATOM   3549 HG23 ILE A 874      72.120  40.110  63.460  1.00  0.00           H
ATOM   3550  CG1 ILE A 874      72.980  38.160  60.740  1.00  0.00           C
ATOM   3551 HG11 ILE A 874      72.580  37.230  60.290  1.00  0.00           H
ATOM   3552 HG12 ILE A 874      74.080  38.070  60.920  1.00  0.00           H
ATOM   3553  CD  ILE A 874      72.620  39.140  59.650  1.00  0.00           C
ATOM   3554  HD1 ILE A 874      71.520  39.230  59.490  1.00  0.00           H
ATOM   3555  HD2 ILE A 874      73.040  38.700  58.720  1.00  0.00           H
ATOM   3556  HD3 ILE A 874      73.030  40.160  59.850  1.00  0.00           H
ATOM   3557  C   ILE A 874      71.630  37.650  64.260  1.00  0.00           C
ATOM   3558  O   ILE A 874      72.400  37.920  65.130  1.00  0.00           O
ATOM   3559  N   ASP A 875      70.260  37.780  64.530  1.00  0.00           N
ATOM   3560  HN  ASP A 875      69.530  37.510  63.910  1.00  0.00           H
ATOM   3561  CA  ASP A 875      69.740  38.200  65.850  1.00  0.00           C
ATOM   3562  HA  ASP A 875      70.220  39.150  66.030  1.00  0.00           H
ATOM   3563  CB  ASP A 875      68.230  38.360  65.580  1.00  0.00           C
ATOM   3564  HB1 ASP A 875      67.860  37.490  64.980  1.00  0.00           H
ATOM   3565  HB2 ASP A 875      68.120  39.280  64.960  1.00  0.00           H
ATOM   3566  CG  ASP A 875      67.450  38.620  66.860  1.00  0.00           C
ATOM   3567  OD1 ASP A 875      67.610  39.710  67.540  1.00  0.00           O
ATOM   3568  OD2 ASP A 875      66.790  37.680  67.400  1.00  0.00           O
ATOM   3569  C   ASP A 875      70.170  37.170  66.890  1.00  0.00           C
ATOM   3570  O   ASP A 875      70.590  37.460  68.000  1.00  0.00           O
ATOM   3571  N   TYR A 876      70.050  35.910  66.500  1.00  0.00           N
ATOM   3572  HN  TYR A 876      69.610  35.750  65.620  1.00  0.00           H
ATOM   3573  CA  TYR A 876      70.530  34.710  67.280  1.00  0.00           C
ATOM   3574  HA  TYR A 876      70.020  34.860  68.230  1.00  0.00           H
ATOM   3575  CB  TYR A 876      69.970  33.440  66.560  1.00  0.00           C
ATOM   3576  HB1 TYR A 876      70.310  33.450  65.490  1.00  0.00           H
ATOM   3577  HB2 TYR A 876      68.870  33.470  66.600  1.00  0.00           H
ATOM   3578  CG  TYR A 876      70.290  32.140  67.150  1.00  0.00           C
ATOM   3579  CD1 TYR A 876      70.480  31.040  66.340  1.00  0.00           C
ATOM   3580  HD1 TYR A 876      70.380  31.110  65.260  1.00  0.00           H
ATOM   3581  CE1 TYR A 876      70.940  29.820  66.900  1.00  0.00           C
ATOM   3582  HE1 TYR A 876      71.050  28.950  66.260  1.00  0.00           H
ATOM   3583  CZ  TYR A 876      71.150  29.690  68.290  1.00  0.00           C
ATOM   3584  OH  TYR A 876      71.590  28.480  68.900  1.00  0.00           O
ATOM   3585  HH  TYR A 876      71.730  27.850  68.190  1.00  0.00           H
ATOM   3586  CD2 TYR A 876      70.470  32.020  68.480  1.00  0.00           C
ATOM   3587  HD2 TYR A 876      70.270  32.790  69.210  1.00  0.00           H
ATOM   3588  CE2 TYR A 876      70.850  30.790  69.140  1.00  0.00           C
ATOM   3589  HE2 TYR A 876      71.000  30.740  70.200  1.00  0.00           H
ATOM   3590  C   TYR A 876      72.000  34.710  67.520  1.00  0.00           C
ATOM   3591  O   TYR A 876      72.420  34.460  68.610  1.00  0.00           O
ATOM   3592  N   LEU A 877      72.860  35.090  66.520  1.00  0.00           N
ATOM   3593  HN  LEU A 877      72.530  35.220  65.590  1.00  0.00           H
ATOM   3594  CA  LEU A 877      74.250  35.290  66.670  1.00  0.00           C
ATOM   3595  HA  LEU A 877      74.630  34.410  67.160  1.00  0.00           H
ATOM   3596  CB  LEU A 877      74.860  35.640  65.260  1.00  0.00           C
ATOM   3597  HB1 LEU A 877      74.140  36.340  64.800  1.00  0.00           H
ATOM   3598  HB2 LEU A 877      74.680  34.780  64.570  1.00  0.00           H
ATOM   3599  CG  LEU A 877      76.380  36.010  65.140  1.00  0.00           C
ATOM   3600  HG  LEU A 877      76.630  37.000  65.600  1.00  0.00           H
ATOM   3601  CD1 LEU A 877      77.330  34.860  65.470  1.00  0.00           C
ATOM   3602 HD11 LEU A 877      78.330  34.920  64.990  1.00  0.00           H
ATOM   3603 HD12 LEU A 877      76.870  33.890  65.160  1.00  0.00           H
ATOM   3604 HD13 LEU A 877      77.540  34.830  66.560  1.00  0.00           H
ATOM   3605  CD2 LEU A 877      76.590  36.140  63.630  1.00  0.00           C
ATOM   3606 HD21 LEU A 877      77.680  36.370  63.520  1.00  0.00           H
ATOM   3607 HD22 LEU A 877      75.910  36.900  63.190  1.00  0.00           H
ATOM   3608 HD23 LEU A 877      76.580  35.200  63.040  1.00  0.00           H
ATOM   3609  C   LEU A 877      74.670  36.380  67.600  1.00  0.00           C
ATOM   3610  O   LEU A 877      75.520  36.120  68.480  1.00  0.00           O
ATOM   3611  N   VAL A 878      74.170  37.670  67.580  1.00  0.00           N
ATOM   3612  HN  VAL A 878      73.670  38.030  66.800  1.00  0.00           H
ATOM   3613  CA  VAL A 878      74.230  38.810  68.530  1.00  0.00           C
ATOM   3614  HA  VAL A 878      75.280  39.020  68.660  1.00  0.00           H
ATOM   3615  CB  VAL A 878      73.360  40.020  68.120  1.00  0.00           C
ATOM   3616  HB  VAL A 878      72.350  39.580  68.050  1.00  0.00           H
ATOM   3617  CG1 VAL A 878      73.340  41.120  69.140  1.00  0.00           C
ATOM   3618 HG11 VAL A 878      73.050  40.820  70.170  1.00  0.00           H
ATOM   3619 HG12 VAL A 878      72.680  41.970  68.840  1.00  0.00           H
ATOM   3620 HG13 VAL A 878      74.370  41.500  69.260  1.00  0.00           H
ATOM   3621  CG2 VAL A 878      73.900  40.490  66.760  1.00  0.00           C
ATOM   3622 HG21 VAL A 878      73.140  41.160  66.300  1.00  0.00           H
ATOM   3623 HG22 VAL A 878      74.340  39.750  66.050  1.00  0.00           H
ATOM   3624 HG23 VAL A 878      74.790  41.120  67.000  1.00  0.00           H
ATOM   3625  C   VAL A 878      73.780  38.400  69.980  1.00  0.00           C
ATOM   3626  O   VAL A 878      74.390  38.780  70.920  1.00  0.00           O
ATOM   3627  N   GLY A 879      72.690  37.580  70.150  1.00  0.00           N
ATOM   3628  HN  GLY A 879      72.260  37.380  69.270  1.00  0.00           H
ATOM   3629  CA  GLY A 879      72.060  37.030  71.350  1.00  0.00           C
ATOM   3630  HA1 GLY A 879      72.870  36.800  72.010  1.00  0.00           H
ATOM   3631  HA2 GLY A 879      71.370  36.260  71.010  1.00  0.00           H
ATOM   3632  C   GLY A 879      71.100  37.910  72.080  1.00  0.00           C
ATOM   3633  O   GLY A 879      70.290  37.460  72.890  1.00  0.00           O
ATOM   3634  N   VAL A 880      71.140  39.230  71.770  1.00  0.00           N
ATOM   3635  HN  VAL A 880      71.870  39.530  71.160  1.00  0.00           H
ATOM   3636  CA  VAL A 880      70.270  40.250  72.260  1.00  0.00           C
ATOM   3637  HA  VAL A 880      69.990  39.920  73.240  1.00  0.00           H
ATOM   3638  CB  VAL A 880      70.910  41.620  72.310  1.00  0.00           C
ATOM   3639  HB  VAL A 880      71.370  41.820  71.310  1.00  0.00           H
ATOM   3640  CG1 VAL A 880      69.800  42.670  72.670  1.00  0.00           C
ATOM   3641 HG11 VAL A 880      70.260  43.660  72.910  1.00  0.00           H
ATOM   3642 HG12 VAL A 880      69.260  42.310  73.570  1.00  0.00           H
ATOM   3643 HG13 VAL A 880      69.150  42.850  71.790  1.00  0.00           H
ATOM   3644  CG2 VAL A 880      72.040  41.610  73.360  1.00  0.00           C
ATOM   3645 HG21 VAL A 880      72.430  42.640  73.430  1.00  0.00           H
ATOM   3646 HG22 VAL A 880      72.940  41.000  73.120  1.00  0.00           H
ATOM   3647 HG23 VAL A 880      71.770  41.300  74.390  1.00  0.00           H
ATOM   3648  C   VAL A 880      68.990  40.280  71.350  1.00  0.00           C
ATOM   3649  O   VAL A 880      69.310  40.510  70.180  1.00  0.00           O
ATOM   3650  N   PRO A 881      67.780  40.100  71.810  1.00  0.00           N
ATOM   3651  CD  PRO A 881      67.520  39.590  73.150  1.00  0.00           C
ATOM   3652  HD1 PRO A 881      67.940  40.200  73.980  1.00  0.00           H
ATOM   3653  HD2 PRO A 881      67.980  38.570  73.210  1.00  0.00           H
ATOM   3654  CA  PRO A 881      66.640  40.000  70.950  1.00  0.00           C
ATOM   3655  HA  PRO A 881      66.890  39.450  70.050  1.00  0.00           H
ATOM   3656  CB  PRO A 881      65.590  39.420  71.800  1.00  0.00           C
ATOM   3657  HB1 PRO A 881      65.440  38.350  71.540  1.00  0.00           H
ATOM   3658  HB2 PRO A 881      64.540  39.760  71.630  1.00  0.00           H
ATOM   3659  CG  PRO A 881      65.980  39.460  73.260  1.00  0.00           C
ATOM   3660  HG1 PRO A 881      65.630  40.450  73.640  1.00  0.00           H
ATOM   3661  HG2 PRO A 881      65.720  38.610  73.930  1.00  0.00           H
ATOM   3662  C   PRO A 881      66.020  41.350  70.560  1.00  0.00           C
ATOM   3663  O   PRO A 881      65.390  42.010  71.370  1.00  0.00           O
ATOM   3664  N   SER A 882      66.160  41.640  69.310  1.00  0.00           N
ATOM   3665  HN  SER A 882      66.780  41.050  68.800  1.00  0.00           H
ATOM   3666  CA  SER A 882      65.360  42.580  68.650  1.00  0.00           C
ATOM   3667  HA  SER A 882      65.520  43.410  69.330  1.00  0.00           H
ATOM   3668  CB  SER A 882      65.850  43.000  67.210  1.00  0.00           C
ATOM   3669  HB1 SER A 882      66.830  43.490  67.370  1.00  0.00           H
ATOM   3670  HB2 SER A 882      65.220  43.850  66.880  1.00  0.00           H
ATOM   3671  OG  SER A 882      65.880  41.870  66.320  1.00  0.00           O
ATOM   3672  HG1 SER A 882      66.480  41.200  66.670  1.00  0.00           H
ATOM   3673  C   SER A 882      63.870  42.180  68.620  1.00  0.00           C
ATOM   3674  O   SER A 882      63.600  41.030  68.300  1.00  0.00           O
ATOM   3675  N   PRO A 883      62.930  43.090  68.820  1.00  0.00           N
ATOM   3676  CD  PRO A 883      63.090  44.400  69.380  1.00  0.00           C
ATOM   3677  HD1 PRO A 883      63.790  44.930  68.690  1.00  0.00           H
ATOM   3678  HD2 PRO A 883      63.610  44.300  70.350  1.00  0.00           H
ATOM   3679  CA  PRO A 883      61.470  42.850  68.770  1.00  0.00           C
ATOM   3680  HA  PRO A 883      61.360  42.350  69.720  1.00  0.00           H
ATOM   3681  CB  PRO A 883      60.810  44.210  68.690  1.00  0.00           C
ATOM   3682  HB1 PRO A 883      59.740  44.170  68.960  1.00  0.00           H
ATOM   3683  HB2 PRO A 883      60.940  44.630  67.670  1.00  0.00           H
ATOM   3684  CG  PRO A 883      61.700  44.970  69.610  1.00  0.00           C
ATOM   3685  HG1 PRO A 883      61.680  46.070  69.430  1.00  0.00           H
ATOM   3686  HG2 PRO A 883      61.310  44.870  70.650  1.00  0.00           H
ATOM   3687  C   PRO A 883      60.880  41.960  67.680  1.00  0.00           C
ATOM   3688  O   PRO A 883      61.130  42.100  66.520  1.00  0.00           O
ATOM   3689  N   LYS A 884      60.040  41.030  68.110  1.00  0.00           N
ATOM   3690  HN  LYS A 884      59.760  41.070  69.070  1.00  0.00           H
ATOM   3691  CA  LYS A 884      59.460  40.020  67.320  1.00  0.00           C
ATOM   3692  HA  LYS A 884      59.930  40.170  66.360  1.00  0.00           H
ATOM   3693  CB  LYS A 884      59.810  38.600  67.730  1.00  0.00           C
ATOM   3694  HB1 LYS A 884      59.210  38.060  66.970  1.00  0.00           H
ATOM   3695  HB2 LYS A 884      59.210  38.350  68.640  1.00  0.00           H
ATOM   3696  CG  LYS A 884      61.230  38.210  67.940  1.00  0.00           C
ATOM   3697  HG1 LYS A 884      61.090  37.120  68.090  1.00  0.00           H
ATOM   3698  HG2 LYS A 884      61.700  38.660  68.820  1.00  0.00           H
ATOM   3699  CD  LYS A 884      62.060  38.370  66.710  1.00  0.00           C
ATOM   3700  HD1 LYS A 884      62.140  39.460  66.510  1.00  0.00           H
ATOM   3701  HD2 LYS A 884      61.500  37.930  65.850  1.00  0.00           H
ATOM   3702  CE  LYS A 884      63.490  37.760  66.830  1.00  0.00           C
ATOM   3703  HE1 LYS A 884      64.120  37.880  65.920  1.00  0.00           H
ATOM   3704  HE2 LYS A 884      63.220  36.690  67.010  1.00  0.00           H
ATOM   3705  NZ  LYS A 884      64.240  38.270  67.950  1.00  0.00           N
ATOM   3706  HZ1 LYS A 884      64.470  39.280  67.990  1.00  0.00           H
ATOM   3707  HZ2 LYS A 884      65.190  37.840  67.980  1.00  0.00           H
ATOM   3708  HZ3 LYS A 884      63.750  37.900  68.790  1.00  0.00           H
ATOM   3709  C   LYS A 884      57.920  40.110  67.350  1.00  0.00           C
ATOM   3710  O   LYS A 884      57.230  40.580  68.230  1.00  0.00           O
ATOM   3711  N   LEU A 885      57.410  39.620  66.210  1.00  0.00           N
ATOM   3712  HN  LEU A 885      58.120  39.280  65.580  1.00  0.00           H
ATOM   3713  CA  LEU A 885      56.080  39.190  65.820  1.00  0.00           C
ATOM   3714  HA  LEU A 885      55.510  40.110  65.860  1.00  0.00           H
ATOM   3715  CB  LEU A 885      56.280  38.600  64.390  1.00  0.00           C
ATOM   3716  HB1 LEU A 885      56.830  37.620  64.400  1.00  0.00           H
ATOM   3717  HB2 LEU A 885      56.740  39.360  63.740  1.00  0.00           H
ATOM   3718  CG  LEU A 885      54.980  38.250  63.590  1.00  0.00           C
ATOM   3719  HG  LEU A 885      54.500  37.440  64.180  1.00  0.00           H
ATOM   3720  CD1 LEU A 885      54.120  39.480  63.250  1.00  0.00           C
ATOM   3721 HD11 LEU A 885      54.700  40.180  62.610  1.00  0.00           H
ATOM   3722 HD12 LEU A 885      53.750  40.010  64.160  1.00  0.00           H
ATOM   3723 HD13 LEU A 885      53.260  39.030  62.710  1.00  0.00           H
ATOM   3724  CD2 LEU A 885      55.340  37.600  62.230  1.00  0.00           C
ATOM   3725 HD21 LEU A 885      56.050  38.230  61.650  1.00  0.00           H
ATOM   3726 HD22 LEU A 885      54.440  37.580  61.570  1.00  0.00           H
ATOM   3727 HD23 LEU A 885      55.780  36.590  62.390  1.00  0.00           H
ATOM   3728  C   LEU A 885      55.510  38.070  66.710  1.00  0.00           C
ATOM   3729  O   LEU A 885      56.190  37.310  67.370  1.00  0.00           O
ATOM   3730  N   HSD A 886      54.170  38.060  66.840  1.00  0.00           N
ATOM   3731  HN  HSD A 886      53.570  38.740  66.450  1.00  0.00           H
ATOM   3732  CA  HSD A 886      53.420  37.090  67.500  1.00  0.00           C
ATOM   3733  HA  HSD A 886      53.890  36.130  67.330  1.00  0.00           H
ATOM   3734  CB  HSD A 886      53.340  37.210  69.010  1.00  0.00           C
ATOM   3735  HB1 HSD A 886      54.360  37.130  69.460  1.00  0.00           H
ATOM   3736  HB2 HSD A 886      52.730  36.350  69.370  1.00  0.00           H
ATOM   3737  ND1 HSD A 886      51.390  38.480  69.880  1.00  0.00           N
ATOM   3738  HD1 HSD A 886      50.640  37.880  69.600  1.00  0.00           H
ATOM   3739  CG  HSD A 886      52.680  38.460  69.470  1.00  0.00           C
ATOM   3740  CE1 HSD A 886      51.250  39.650  70.590  1.00  0.00           C
ATOM   3741  HE1 HSD A 886      50.310  39.940  71.050  1.00  0.00           H
ATOM   3742  NE2 HSD A 886      52.420  40.290  70.770  1.00  0.00           N
ATOM   3743  CD2 HSD A 886      53.290  39.570  70.050  1.00  0.00           C
ATOM   3744  HD2 HSD A 886      54.310  39.890  69.890  1.00  0.00           H
ATOM   3745  C   HSD A 886      52.140  37.080  66.830  1.00  0.00           C
ATOM   3746  O   HSD A 886      51.720  38.140  66.430  1.00  0.00           O
ATOM   3747  N   VAL A 887      51.490  35.920  66.700  1.00  0.00           N
ATOM   3748  HN  VAL A 887      51.840  35.040  67.030  1.00  0.00           H
ATOM   3749  CA  VAL A 887      50.140  35.770  66.000  1.00  0.00           C
ATOM   3750  HA  VAL A 887      49.660  36.740  65.940  1.00  0.00           H
ATOM   3751  CB  VAL A 887      50.310  35.160  64.540  1.00  0.00           C
ATOM   3752  HB  VAL A 887      49.410  35.420  63.930  1.00  0.00           H
ATOM   3753  CG1 VAL A 887      51.530  35.770  63.840  1.00  0.00           C
ATOM   3754 HG11 VAL A 887      52.380  35.560  64.530  1.00  0.00           H
ATOM   3755 HG12 VAL A 887      51.440  36.820  63.480  1.00  0.00           H
ATOM   3756 HG13 VAL A 887      51.880  35.220  62.940  1.00  0.00           H
ATOM   3757  CG2 VAL A 887      50.350  33.610  64.430  1.00  0.00           C
ATOM   3758 HG21 VAL A 887      49.600  33.130  65.090  1.00  0.00           H
ATOM   3759 HG22 VAL A 887      51.280  33.190  64.880  1.00  0.00           H
ATOM   3760 HG23 VAL A 887      50.100  33.290  63.400  1.00  0.00           H
ATOM   3761  C   VAL A 887      49.300  34.910  67.020  1.00  0.00           C
ATOM   3762  O   VAL A 887      49.820  34.400  68.030  1.00  0.00           O
ATOM   3763  N   PRO A 888      47.980  34.850  66.850  1.00  0.00           N
ATOM   3764  CD  PRO A 888      47.250  35.620  65.830  1.00  0.00           C
ATOM   3765  HD1 PRO A 888      47.550  35.250  64.820  1.00  0.00           H
ATOM   3766  HD2 PRO A 888      47.340  36.730  65.970  1.00  0.00           H
ATOM   3767  CA  PRO A 888      47.090  34.030  67.610  1.00  0.00           C
ATOM   3768  HA  PRO A 888      46.880  34.550  68.530  1.00  0.00           H
ATOM   3769  CB  PRO A 888      45.800  33.970  66.730  1.00  0.00           C
ATOM   3770  HB1 PRO A 888      44.850  33.740  67.250  1.00  0.00           H
ATOM   3771  HB2 PRO A 888      46.040  33.210  65.960  1.00  0.00           H
ATOM   3772  CG  PRO A 888      45.790  35.380  66.090  1.00  0.00           C
ATOM   3773  HG1 PRO A 888      45.050  35.620  65.290  1.00  0.00           H
ATOM   3774  HG2 PRO A 888      45.530  36.010  66.960  1.00  0.00           H
ATOM   3775  C   PRO A 888      47.550  32.570  67.990  1.00  0.00           C
ATOM   3776  O   PRO A 888      47.990  31.830  67.100  1.00  0.00           O
ATOM   3777  N   GLU A 889      47.440  32.110  69.230  1.00  0.00           N
ATOM   3778  HN  GLU A 889      47.030  32.730  69.900  1.00  0.00           H
ATOM   3779  CA  GLU A 889      47.490  30.680  69.600  1.00  0.00           C
ATOM   3780  HA  GLU A 889      47.870  30.220  68.690  1.00  0.00           H
ATOM   3781  CB  GLU A 889      48.490  30.300  70.720  1.00  0.00           C
ATOM   3782  HB1 GLU A 889      48.450  29.300  71.200  1.00  0.00           H
ATOM   3783  HB2 GLU A 889      48.170  30.950  71.590  1.00  0.00           H
ATOM   3784  CG  GLU A 889      49.990  30.580  70.380  1.00  0.00           C
ATOM   3785  HG1 GLU A 889      50.020  31.420  69.650  1.00  0.00           H
ATOM   3786  HG2 GLU A 889      50.430  29.650  69.950  1.00  0.00           H
ATOM   3787  CD  GLU A 889      50.850  31.070  71.630  1.00  0.00           C
ATOM   3788  OE1 GLU A 889      50.450  31.990  72.310  1.00  0.00           O
ATOM   3789  OE2 GLU A 889      51.850  30.270  71.970  1.00  0.00           O
ATOM   3790  C   GLU A 889      46.150  29.940  69.900  1.00  0.00           C
ATOM   3791  O   GLU A 889      46.120  28.720  70.000  1.00  0.00           O
ATOM   3792  N   LYS A 890      45.030  30.690  69.740  1.00  0.00           N
ATOM   3793  HN  LYS A 890      45.190  31.620  69.450  1.00  0.00           H
ATOM   3794  CA  LYS A 890      43.710  30.080  69.630  1.00  0.00           C
ATOM   3795  HA  LYS A 890      43.880  29.040  69.400  1.00  0.00           H
ATOM   3796  CB  LYS A 890      43.060  30.120  71.090  1.00  0.00           C
ATOM   3797  HB1 LYS A 890      43.490  29.420  71.830  1.00  0.00           H
ATOM   3798  HB2 LYS A 890      42.050  29.700  70.890  1.00  0.00           H
ATOM   3799  CG  LYS A 890      42.840  31.480  71.740  1.00  0.00           C
ATOM   3800  HG1 LYS A 890      42.280  32.170  71.080  1.00  0.00           H
ATOM   3801  HG2 LYS A 890      43.830  32.000  71.780  1.00  0.00           H
ATOM   3802  CD  LYS A 890      42.250  31.270  73.120  1.00  0.00           C
ATOM   3803  HD1 LYS A 890      42.980  31.010  73.920  1.00  0.00           H
ATOM   3804  HD2 LYS A 890      41.350  30.620  72.930  1.00  0.00           H
ATOM   3805  CE  LYS A 890      41.600  32.530  73.710  1.00  0.00           C
ATOM   3806  HE1 LYS A 890      41.050  33.000  72.870  1.00  0.00           H
ATOM   3807  HE2 LYS A 890      42.260  33.290  74.170  1.00  0.00           H
ATOM   3808  NZ  LYS A 890      40.690  32.170  74.810  1.00  0.00           N
ATOM   3809  HZ1 LYS A 890      40.010  31.430  74.540  1.00  0.00           H
ATOM   3810  HZ2 LYS A 890      40.270  33.000  75.270  1.00  0.00           H
ATOM   3811  HZ3 LYS A 890      41.330  31.730  75.510  1.00  0.00           H
ATOM   3812  C   LYS A 890      42.800  30.550  68.550  1.00  0.00           C
ATOM   3813  O   LYS A 890      42.890  31.690  68.020  1.00  0.00           O
ATOM   3814  N   PHE A 891      41.860  29.720  68.220  1.00  0.00           N
ATOM   3815  HN  PHE A 891      41.650  28.800  68.560  1.00  0.00           H
ATOM   3816  CA  PHE A 891      40.830  30.150  67.290  1.00  0.00           C
ATOM   3817  HA  PHE A 891      41.180  30.870  66.570  1.00  0.00           H
ATOM   3818  CB  PHE A 891      40.180  29.090  66.440  1.00  0.00           C
ATOM   3819  HB1 PHE A 891      39.470  29.560  65.710  1.00  0.00           H
ATOM   3820  HB2 PHE A 891      39.530  28.350  66.950  1.00  0.00           H
ATOM   3821  CG  PHE A 891      41.210  28.360  65.730  1.00  0.00           C
ATOM   3822  CD1 PHE A 891      41.600  27.110  66.160  1.00  0.00           C
ATOM   3823  HD1 PHE A 891      41.080  26.670  67.000  1.00  0.00           H
ATOM   3824  CE1 PHE A 891      42.510  26.280  65.440  1.00  0.00           C
ATOM   3825  HE1 PHE A 891      42.780  25.300  65.810  1.00  0.00           H
ATOM   3826  CZ  PHE A 891      42.990  26.800  64.310  1.00  0.00           C
ATOM   3827  HZ  PHE A 891      43.650  26.150  63.740  1.00  0.00           H
ATOM   3828  CD2 PHE A 891      41.660  28.840  64.460  1.00  0.00           C
ATOM   3829  HD2 PHE A 891      41.370  29.840  64.200  1.00  0.00           H
ATOM   3830  CE2 PHE A 891      42.580  28.070  63.800  1.00  0.00           C
ATOM   3831  HE2 PHE A 891      42.890  28.330  62.800  1.00  0.00           H
ATOM   3832  C   PHE A 891      39.680  30.970  67.950  1.00  0.00           C
ATOM   3833  O   PHE A 891      38.940  31.630  67.260  1.00  0.00           O
ATOM   3834  N   GLU A 892      39.580  30.970  69.250  1.00  0.00           N
ATOM   3835  HN  GLU A 892      40.190  30.440  69.830  1.00  0.00           H
ATOM   3836  CA  GLU A 892      38.600  31.680  70.030  1.00  0.00           C
ATOM   3837  HA  GLU A 892      37.620  31.410  69.650  1.00  0.00           H
ATOM   3838  CB  GLU A 892      38.670  31.310  71.520  1.00  0.00           C
ATOM   3839  HB1 GLU A 892      37.720  31.620  72.010  1.00  0.00           H
ATOM   3840  HB2 GLU A 892      39.480  31.860  72.050  1.00  0.00           H
ATOM   3841  CG  GLU A 892      38.720  29.770  71.780  1.00  0.00           C
ATOM   3842  HG1 GLU A 892      39.740  29.430  71.500  1.00  0.00           H
ATOM   3843  HG2 GLU A 892      37.880  29.230  71.290  1.00  0.00           H
ATOM   3844  CD  GLU A 892      38.600  29.450  73.270  1.00  0.00           C
ATOM   3845  OE1 GLU A 892      39.380  30.010  74.050  1.00  0.00           O
ATOM   3846  OE2 GLU A 892      37.750  28.570  73.660  1.00  0.00           O
ATOM   3847  C   GLU A 892      38.700  33.190  70.060  1.00  0.00           C
ATOM   3848  O   GLU A 892      39.790  33.720  70.050  1.00  0.00           O
ATOM   3849  N   PRO A 893      37.620  34.040  69.930  1.00  0.00           N
ATOM   3850  CD  PRO A 893      36.320  33.660  69.410  1.00  0.00           C
ATOM   3851  HD1 PRO A 893      35.910  32.830  70.020  1.00  0.00           H
ATOM   3852  HD2 PRO A 893      36.280  33.360  68.340  1.00  0.00           H
ATOM   3853  CA  PRO A 893      37.690  35.490  70.260  1.00  0.00           C
ATOM   3854  HA  PRO A 893      38.270  35.980  69.480  1.00  0.00           H
ATOM   3855  CB  PRO A 893      36.250  35.920  70.390  1.00  0.00           C
ATOM   3856  HB1 PRO A 893      36.030  36.960  70.070  1.00  0.00           H
ATOM   3857  HB2 PRO A 893      35.880  35.770  71.430  1.00  0.00           H
ATOM   3858  CG  PRO A 893      35.470  34.960  69.540  1.00  0.00           C
ATOM   3859  HG1 PRO A 893      34.420  34.730  69.830  1.00  0.00           H
ATOM   3860  HG2 PRO A 893      35.430  35.410  68.530  1.00  0.00           H
ATOM   3861  C   PRO A 893      38.540  35.800  71.520  1.00  0.00           C
ATOM   3862  O   PRO A 893      38.520  35.070  72.510  1.00  0.00           O
ATOM   3863  N   THR A 894      39.370  36.860  71.450  1.00  0.00           N
ATOM   3864  HN  THR A 894      39.470  37.450  70.640  1.00  0.00           H
ATOM   3865  CA  THR A 894      40.310  37.260  72.460  1.00  0.00           C
ATOM   3866  HA  THR A 894      41.060  36.500  72.640  1.00  0.00           H
ATOM   3867  CB  THR A 894      41.050  38.530  72.010  1.00  0.00           C
ATOM   3868  HB  THR A 894      40.450  39.460  71.920  1.00  0.00           H
ATOM   3869  OG1 THR A 894      41.660  38.280  70.750  1.00  0.00           O
ATOM   3870  HG1 THR A 894      42.310  38.940  70.500  1.00  0.00           H
ATOM   3871  CG2 THR A 894      42.200  39.020  72.920  1.00  0.00           C
ATOM   3872 HG21 THR A 894      42.730  39.890  72.480  1.00  0.00           H
ATOM   3873 HG22 THR A 894      42.910  38.190  73.130  1.00  0.00           H
ATOM   3874 HG23 THR A 894      41.780  39.220  73.930  1.00  0.00           H
ATOM   3875  C   THR A 894      39.600  37.710  73.760  1.00  0.00           C
ATOM   3876  O   THR A 894      40.000  37.380  74.880  1.00  0.00           O
ATOM   3877  N   HSD A 895      38.540  38.480  73.690  1.00  0.00           N
ATOM   3878  HN  HSD A 895      38.050  38.700  72.870  1.00  0.00           H
ATOM   3879  CA  HSD A 895      37.790  38.910  74.830  1.00  0.00           C
ATOM   3880  HA  HSD A 895      38.310  38.700  75.760  1.00  0.00           H
ATOM   3881  CB  HSD A 895      37.410  40.390  74.770  1.00  0.00           C
ATOM   3882  HB1 HSD A 895      36.870  40.780  75.660  1.00  0.00           H
ATOM   3883  HB2 HSD A 895      36.680  40.640  73.970  1.00  0.00           H
ATOM   3884  ND1 HSD A 895      38.980  42.180  75.600  1.00  0.00           N
ATOM   3885  HD1 HSD A 895      38.740  42.210  76.570  1.00  0.00           H
ATOM   3886  CG  HSD A 895      38.660  41.280  74.660  1.00  0.00           C
ATOM   3887  CE1 HSD A 895      40.010  42.930  75.110  1.00  0.00           C
ATOM   3888  HE1 HSD A 895      40.570  43.660  75.690  1.00  0.00           H
ATOM   3889  NE2 HSD A 895      40.320  42.630  73.850  1.00  0.00           N
ATOM   3890  CD2 HSD A 895      39.520  41.510  73.570  1.00  0.00           C
ATOM   3891  HD2 HSD A 895      39.420  41.140  72.550  1.00  0.00           H
ATOM   3892  C   HSD A 895      36.510  38.130  74.650  1.00  0.00           C
ATOM   3893  O   HSD A 895      36.080  38.080  73.500  1.00  0.00           O
ATOM   3894  N   PRO A 896      35.860  37.600  75.720  1.00  0.00           N
ATOM   3895  CD  PRO A 896      36.270  37.830  77.080  1.00  0.00           C
ATOM   3896  HD1 PRO A 896      36.030  38.890  77.320  1.00  0.00           H
ATOM   3897  HD2 PRO A 896      37.370  37.680  77.130  1.00  0.00           H
ATOM   3898  CA  PRO A 896      34.490  36.960  75.620  1.00  0.00           C
ATOM   3899  HA  PRO A 896      34.590  36.110  74.980  1.00  0.00           H
ATOM   3900  CB  PRO A 896      34.240  36.610  77.170  1.00  0.00           C
ATOM   3901  HB1 PRO A 896      33.870  35.580  77.350  1.00  0.00           H
ATOM   3902  HB2 PRO A 896      33.640  37.390  77.680  1.00  0.00           H
ATOM   3903  CG  PRO A 896      35.540  36.900  77.940  1.00  0.00           C
ATOM   3904  HG1 PRO A 896      35.450  37.180  79.010  1.00  0.00           H
ATOM   3905  HG2 PRO A 896      36.120  35.950  77.870  1.00  0.00           H
ATOM   3906  C   PRO A 896      33.450  37.810  75.140  1.00  0.00           C
ATOM   3907  O   PRO A 896      33.440  38.990  74.820  1.00  0.00           O
ATOM   3908  N   GLU A 897      32.240  37.200  75.010  1.00  0.00           N
ATOM   3909  HN  GLU A 897      32.340  36.210  75.040  1.00  0.00           H
ATOM   3910  CA  GLU A 897      30.850  37.580  74.930  1.00  0.00           C
ATOM   3911  HA  GLU A 897      30.230  36.860  75.460  1.00  0.00           H
ATOM   3912  CB  GLU A 897      30.460  38.910  75.720  1.00  0.00           C
ATOM   3913  HB1 GLU A 897      29.360  39.010  75.530  1.00  0.00           H
ATOM   3914  HB2 GLU A 897      31.120  39.700  75.330  1.00  0.00           H
ATOM   3915  CG  GLU A 897      30.660  38.790  77.300  1.00  0.00           C
ATOM   3916  HG1 GLU A 897      31.760  38.900  77.400  1.00  0.00           H
ATOM   3917  HG2 GLU A 897      30.320  37.760  77.580  1.00  0.00           H
ATOM   3918  CD  GLU A 897      29.860  39.870  78.000  1.00  0.00           C
ATOM   3919  OE1 GLU A 897      28.650  39.650  78.160  1.00  0.00           O
ATOM   3920  OE2 GLU A 897      30.360  40.990  78.230  1.00  0.00           O
ATOM   3921  C   GLU A 897      30.360  37.700  73.450  1.00  0.00           C
ATOM   3922  O   GLU A 897      29.300  38.280  73.110  1.00  0.00           O
ATOM   3923  N   ARG A 898      31.190  37.200  72.580  1.00  0.00           N
ATOM   3924  HN  ARG A 898      31.930  36.620  72.950  1.00  0.00           H
ATOM   3925  CA  ARG A 898      31.080  37.160  71.140  1.00  0.00           C
ATOM   3926  HA  ARG A 898      30.580  38.040  70.740  1.00  0.00           H
ATOM   3927  CB  ARG A 898      32.430  36.970  70.480  1.00  0.00           C
ATOM   3928  HB1 ARG A 898      32.860  35.970  70.650  1.00  0.00           H
ATOM   3929  HB2 ARG A 898      33.200  37.650  70.900  1.00  0.00           H
ATOM   3930  CG  ARG A 898      32.610  37.410  68.990  1.00  0.00           C
ATOM   3931  HG1 ARG A 898      33.670  37.350  68.670  1.00  0.00           H
ATOM   3932  HG2 ARG A 898      32.320  38.450  68.770  1.00  0.00           H
ATOM   3933  CD  ARG A 898      31.900  36.430  68.000  1.00  0.00           C
ATOM   3934  HD1 ARG A 898      30.810  36.500  68.150  1.00  0.00           H
ATOM   3935  HD2 ARG A 898      32.220  35.390  68.210  1.00  0.00           H
ATOM   3936  NE  ARG A 898      32.370  36.790  66.620  1.00  0.00           N
ATOM   3937  HE  ARG A 898      33.150  37.390  66.540  1.00  0.00           H
ATOM   3938  CZ  ARG A 898      31.900  36.240  65.500  1.00  0.00           C
ATOM   3939  NH1 ARG A 898      30.960  35.320  65.440  1.00  0.00           N
ATOM   3940 HH11 ARG A 898      30.400  35.170  66.260  1.00  0.00           H
ATOM   3941 HH12 ARG A 898      30.690  35.050  64.520  1.00  0.00           H
ATOM   3942  NH2 ARG A 898      32.530  36.600  64.360  1.00  0.00           N
ATOM   3943 HH21 ARG A 898      33.250  37.290  64.430  1.00  0.00           H
ATOM   3944 HH22 ARG A 898      32.120  36.410  63.470  1.00  0.00           H
ATOM   3945  C   ARG A 898      30.170  35.960  70.810  1.00  0.00           C
ATOM   3946  O   ARG A 898      30.550  34.870  71.200  1.00  0.00           O
ATOM   3947  N   GLY A 899      29.070  36.170  70.060  1.00  0.00           N
ATOM   3948  HN  GLY A 899      28.700  37.010  69.670  1.00  0.00           H
ATOM   3949  CA  GLY A 899      28.230  35.060  69.570  1.00  0.00           C
ATOM   3950  HA1 GLY A 899      27.540  35.650  68.980  1.00  0.00           H
ATOM   3951  HA2 GLY A 899      27.680  34.650  70.410  1.00  0.00           H
ATOM   3952  C   GLY A 899      28.800  34.030  68.660  1.00  0.00           C
ATOM   3953  O   GLY A 899      29.740  34.240  67.900  1.00  0.00           O
ATOM   3954  N   TRP A 900      28.170  32.810  68.630  1.00  0.00           N
ATOM   3955  HN  TRP A 900      27.360  32.720  69.220  1.00  0.00           H
ATOM   3956  CA  TRP A 900      28.770  31.580  68.090  1.00  0.00           C
ATOM   3957  HA  TRP A 900      29.810  31.460  68.330  1.00  0.00           H
ATOM   3958  CB  TRP A 900      28.070  30.340  68.700  1.00  0.00           C
ATOM   3959  HB1 TRP A 900      26.980  30.490  68.580  1.00  0.00           H
ATOM   3960  HB2 TRP A 900      28.180  30.380  69.810  1.00  0.00           H
ATOM   3961  CG  TRP A 900      28.380  29.000  68.150  1.00  0.00           C
ATOM   3962  CD1 TRP A 900      27.530  28.060  67.670  1.00  0.00           C
ATOM   3963  HD1 TRP A 900      26.470  28.240  67.520  1.00  0.00           H
ATOM   3964  NE1 TRP A 900      28.240  26.890  67.410  1.00  0.00           N
ATOM   3965  HE1 TRP A 900      27.940  25.970  67.270  1.00  0.00           H
ATOM   3966  CE2 TRP A 900      29.560  27.150  67.410  1.00  0.00           C
ATOM   3967  CD2 TRP A 900      29.740  28.470  68.000  1.00  0.00           C
ATOM   3968  CE3 TRP A 900      30.940  28.910  68.380  1.00  0.00           C
ATOM   3969  HE3 TRP A 900      31.100  29.890  68.810  1.00  0.00           H
ATOM   3970  CZ3 TRP A 900      32.060  28.120  68.110  1.00  0.00           C
ATOM   3971  HZ3 TRP A 900      33.020  28.570  68.360  1.00  0.00           H
ATOM   3972  CZ2 TRP A 900      30.710  26.340  67.200  1.00  0.00           C
ATOM   3973  HZ2 TRP A 900      30.590  25.320  66.880  1.00  0.00           H
ATOM   3974  CH2 TRP A 900      31.960  26.870  67.580  1.00  0.00           C
ATOM   3975  HH2 TRP A 900      32.920  26.390  67.510  1.00  0.00           H
ATOM   3976  C   TRP A 900      28.660  31.470  66.540  1.00  0.00           C
ATOM   3977  O   TRP A 900      27.660  31.100  65.890  1.00  0.00           O
ATOM   3978  N   ILE A 901      29.740  31.960  65.840  1.00  0.00           N
ATOM   3979  HN  ILE A 901      30.400  32.540  66.300  1.00  0.00           H
ATOM   3980  CA  ILE A 901      29.870  31.890  64.430  1.00  0.00           C
ATOM   3981  HA  ILE A 901      30.940  31.920  64.250  1.00  0.00           H
ATOM   3982  CB  ILE A 901      29.600  30.610  63.660  1.00  0.00           C
ATOM   3983  HB  ILE A 901      28.570  30.280  63.890  1.00  0.00           H
ATOM   3984  CG2 ILE A 901      29.650  30.790  62.150  1.00  0.00           C
ATOM   3985 HG21 ILE A 901      29.650  29.840  61.570  1.00  0.00           H
ATOM   3986 HG22 ILE A 901      30.570  31.320  61.830  1.00  0.00           H
ATOM   3987 HG23 ILE A 901      28.760  31.360  61.800  1.00  0.00           H
ATOM   3988  CG1 ILE A 901      30.490  29.430  64.330  1.00  0.00           C
ATOM   3989 HG11 ILE A 901      30.200  28.550  63.730  1.00  0.00           H
ATOM   3990 HG12 ILE A 901      30.200  29.250  65.400  1.00  0.00           H
ATOM   3991  CD  ILE A 901      32.010  29.580  64.220  1.00  0.00           C
ATOM   3992  HD1 ILE A 901      32.500  30.530  64.510  1.00  0.00           H
ATOM   3993  HD2 ILE A 901      32.280  29.360  63.170  1.00  0.00           H
ATOM   3994  HD3 ILE A 901      32.610  28.840  64.780  1.00  0.00           H
ATOM   3995  C   ILE A 901      29.350  33.170  63.790  1.00  0.00           C
ATOM   3996  O   ILE A 901      30.000  33.930  63.100  1.00  0.00           O
ATOM   3997  N   ILE A 902      28.020  33.240  63.870  1.00  0.00           N
ATOM   3998  HN  ILE A 902      27.550  32.680  64.540  1.00  0.00           H
ATOM   3999  CA  ILE A 902      27.300  34.340  63.220  1.00  0.00           C
ATOM   4000  HA  ILE A 902      27.820  34.700  62.350  1.00  0.00           H
ATOM   4001  CB  ILE A 902      25.830  33.770  62.780  1.00  0.00           C
ATOM   4002  HB  ILE A 902      26.100  32.700  62.640  1.00  0.00           H
ATOM   4003  CG2 ILE A 902      24.910  33.720  64.000  1.00  0.00           C
ATOM   4004 HG21 ILE A 902      24.100  33.020  63.680  1.00  0.00           H
ATOM   4005 HG22 ILE A 902      24.480  34.720  64.220  1.00  0.00           H
ATOM   4006 HG23 ILE A 902      25.470  33.250  64.820  1.00  0.00           H
ATOM   4007  CG1 ILE A 902      25.190  34.430  61.550  1.00  0.00           C
ATOM   4008 HG11 ILE A 902      24.980  35.520  61.580  1.00  0.00           H
ATOM   4009 HG12 ILE A 902      24.250  33.860  61.380  1.00  0.00           H
ATOM   4010  CD  ILE A 902      26.000  34.060  60.300  1.00  0.00           C
ATOM   4011  HD1 ILE A 902      26.170  32.970  60.210  1.00  0.00           H
ATOM   4012  HD2 ILE A 902      26.950  34.640  60.230  1.00  0.00           H
ATOM   4013  HD3 ILE A 902      25.430  34.390  59.390  1.00  0.00           H
ATOM   4014  C   ILE A 902      27.160  35.510  64.170  1.00  0.00           C
ATOM   4015  O   ILE A 902      27.670  35.490  65.230  1.00  0.00           O
ATOM   4016  N   SER A 903      26.460  36.560  63.680  1.00  0.00           N
ATOM   4017  HN  SER A 903      26.090  36.550  62.760  1.00  0.00           H
ATOM   4018  CA  SER A 903      26.410  37.900  64.290  1.00  0.00           C
ATOM   4019  HA  SER A 903      27.110  37.870  65.110  1.00  0.00           H
ATOM   4020  CB  SER A 903      26.920  38.990  63.230  1.00  0.00           C
ATOM   4021  HB1 SER A 903      26.330  38.840  62.290  1.00  0.00           H
ATOM   4022  HB2 SER A 903      27.960  38.640  63.020  1.00  0.00           H
ATOM   4023  OG  SER A 903      26.810  40.340  63.630  1.00  0.00           O
ATOM   4024  HG1 SER A 903      25.970  40.550  63.200  1.00  0.00           H
ATOM   4025  C   SER A 903      24.990  38.130  64.680  1.00  0.00           C
ATOM   4026  O   SER A 903      24.090  37.610  64.010  1.00  0.00           O
ATOM   4027  N   PRO A 904      24.680  38.910  65.780  1.00  0.00           N
ATOM   4028  CD  PRO A 904      25.580  39.230  66.930  1.00  0.00           C
ATOM   4029  HD1 PRO A 904      26.260  40.020  66.560  1.00  0.00           H
ATOM   4030  HD2 PRO A 904      26.220  38.370  67.250  1.00  0.00           H
ATOM   4031  CA  PRO A 904      23.370  39.490  65.990  1.00  0.00           C
ATOM   4032  HA  PRO A 904      22.800  38.600  66.210  1.00  0.00           H
ATOM   4033  CB  PRO A 904      23.540  40.390  67.160  1.00  0.00           C
ATOM   4034  HB1 PRO A 904      22.710  40.570  67.880  1.00  0.00           H
ATOM   4035  HB2 PRO A 904      23.960  41.360  66.820  1.00  0.00           H
ATOM   4036  CG  PRO A 904      24.620  39.730  68.020  1.00  0.00           C
ATOM   4037  HG1 PRO A 904      25.160  40.450  68.670  1.00  0.00           H
ATOM   4038  HG2 PRO A 904      24.290  38.890  68.640  1.00  0.00           H
ATOM   4039  C   PRO A 904      22.830  40.230  64.830  1.00  0.00           C
ATOM   4040  O   PRO A 904      23.630  40.990  64.190  1.00  0.00           O
ATOM   4041  N   LEU A 905      21.570  40.120  64.710  1.00  0.00           N
ATOM   4042  HN  LEU A 905      21.010  39.480  65.220  1.00  0.00           H
ATOM   4043  CA  LEU A 905      20.770  40.920  63.790  1.00  0.00           C
ATOM   4044  HA  LEU A 905      21.200  41.920  63.780  1.00  0.00           H
ATOM   4045  CB  LEU A 905      20.850  40.210  62.380  1.00  0.00           C
ATOM   4046  HB1 LEU A 905      20.390  39.200  62.490  1.00  0.00           H
ATOM   4047  HB2 LEU A 905      21.910  39.950  62.170  1.00  0.00           H
ATOM   4048  CG  LEU A 905      20.120  40.930  61.300  1.00  0.00           C
ATOM   4049  HG  LEU A 905      19.050  40.830  61.600  1.00  0.00           H
ATOM   4050  CD1 LEU A 905      20.520  42.360  61.140  1.00  0.00           C
ATOM   4051 HD11 LEU A 905      21.570  42.310  60.750  1.00  0.00           H
ATOM   4052 HD12 LEU A 905      20.440  42.990  62.050  1.00  0.00           H
ATOM   4053 HD13 LEU A 905      19.950  42.870  60.340  1.00  0.00           H
ATOM   4054  CD2 LEU A 905      20.290  40.230  59.920  1.00  0.00           C
ATOM   4055 HD21 LEU A 905      19.610  39.350  59.930  1.00  0.00           H
ATOM   4056 HD22 LEU A 905      21.380  39.970  59.870  1.00  0.00           H
ATOM   4057 HD23 LEU A 905      19.960  40.740  58.990  1.00  0.00           H
ATOM   4058  C   LEU A 905      19.320  40.980  64.230  1.00  0.00           C
ATOM   4059  O   LEU A 905      18.930  40.120  65.000  1.00  0.00           O
ATOM   4060  N   GLY A 906      18.590  42.020  63.850  1.00  0.00           N
ATOM   4061  HN  GLY A 906      18.990  42.730  63.290  1.00  0.00           H
ATOM   4062  CA  GLY A 906      17.120  42.080  64.110  1.00  0.00           C
ATOM   4063  HA1 GLY A 906      16.790  41.060  64.310  1.00  0.00           H
ATOM   4064  HA2 GLY A 906      16.570  42.590  63.330  1.00  0.00           H
ATOM   4065  C   GLY A 906      16.840  42.780  65.390  1.00  0.00           C
ATOM   4066  O   GLY A 906      15.700  42.780  65.940  1.00  0.00           O
ATOM   4067  N   ASP A 907      17.840  43.460  65.980  1.00  0.00           N
ATOM   4068  HN  ASP A 907      18.750  43.370  65.600  1.00  0.00           H
ATOM   4069  CA  ASP A 907      17.770  44.000  67.370  1.00  0.00           C
ATOM   4070  HA  ASP A 907      17.020  43.520  67.980  1.00  0.00           H
ATOM   4071  CB  ASP A 907      19.130  43.930  67.920  1.00  0.00           C
ATOM   4072  HB1 ASP A 907      19.230  44.300  68.970  1.00  0.00           H
ATOM   4073  HB2 ASP A 907      19.810  44.550  67.300  1.00  0.00           H
ATOM   4074  CG  ASP A 907      19.640  42.540  67.940  1.00  0.00           C
ATOM   4075  OD1 ASP A 907      18.810  41.600  68.150  1.00  0.00           O
ATOM   4076  OD2 ASP A 907      20.880  42.390  68.030  1.00  0.00           O
ATOM   4077  C   ASP A 907      17.430  45.460  67.430  1.00  0.00           C
ATOM   4078  O   ASP A 907      17.160  46.060  68.490  1.00  0.00           O
ATOM   4079  N   ASN A 908      17.410  46.140  66.220  1.00  0.00           N
ATOM   4080  HN  ASN A 908      17.520  45.660  65.360  1.00  0.00           H
ATOM   4081  CA  ASN A 908      17.190  47.540  66.140  1.00  0.00           C
ATOM   4082  HA  ASN A 908      17.450  48.050  67.070  1.00  0.00           H
ATOM   4083  CB  ASN A 908      18.160  48.140  64.990  1.00  0.00           C
ATOM   4084  HB1 ASN A 908      17.990  49.180  64.650  1.00  0.00           H
ATOM   4085  HB2 ASN A 908      17.870  47.510  64.130  1.00  0.00           H
ATOM   4086  CG  ASN A 908      19.690  47.790  65.020  1.00  0.00           C
ATOM   4087  OD1 ASN A 908      20.170  47.070  64.160  1.00  0.00           O
ATOM   4088  ND2 ASN A 908      20.280  48.070  66.210  1.00  0.00           N
ATOM   4089 HD21 ASN A 908      21.250  47.890  66.340  1.00  0.00           H
ATOM   4090 HD22 ASN A 908      19.870  48.690  66.870  1.00  0.00           H
ATOM   4091  C   ASN A 908      15.700  47.760  65.840  1.00  0.00           C
ATOM   4092  O   ASN A 908      15.100  46.740  65.390  1.00  0.00           O
ATOM   4093  N   PRO A 909      15.010  48.870  66.060  1.00  0.00           N
ATOM   4094  CD  PRO A 909      15.420  49.950  66.990  1.00  0.00           C
ATOM   4095  HD1 PRO A 909      16.240  50.520  66.500  1.00  0.00           H
ATOM   4096  HD2 PRO A 909      15.890  49.570  67.930  1.00  0.00           H
ATOM   4097  CA  PRO A 909      13.720  49.210  65.470  1.00  0.00           C
ATOM   4098  HA  PRO A 909      13.030  48.490  65.890  1.00  0.00           H
ATOM   4099  CB  PRO A 909      13.340  50.630  65.960  1.00  0.00           C
ATOM   4100  HB1 PRO A 909      12.280  50.900  66.100  1.00  0.00           H
ATOM   4101  HB2 PRO A 909      13.660  51.360  65.180  1.00  0.00           H
ATOM   4102  CG  PRO A 909      14.190  50.860  67.150  1.00  0.00           C
ATOM   4103  HG1 PRO A 909      14.580  51.880  67.350  1.00  0.00           H
ATOM   4104  HG2 PRO A 909      13.730  50.450  68.070  1.00  0.00           H
ATOM   4105  C   PRO A 909      13.660  49.060  63.930  1.00  0.00           C
ATOM   4106  O   PRO A 909      14.670  49.370  63.290  1.00  0.00           O
ATOM   4107  N   TRP A 910      12.480  48.720  63.330  1.00  0.00           N
ATOM   4108  HN  TRP A 910      11.650  48.590  63.870  1.00  0.00           H
ATOM   4109  CA  TRP A 910      12.360  48.530  61.900  1.00  0.00           C
ATOM   4110  HA  TRP A 910      13.200  47.940  61.570  1.00  0.00           H
ATOM   4111  CB  TRP A 910      10.990  47.880  61.510  1.00  0.00           C
ATOM   4112  HB1 TRP A 910      10.180  48.470  62.000  1.00  0.00           H
ATOM   4113  HB2 TRP A 910      11.050  46.850  61.890  1.00  0.00           H
ATOM   4114  CG  TRP A 910      10.520  47.800  60.100  1.00  0.00           C
ATOM   4115  CD1 TRP A 910       9.390  48.360  59.640  1.00  0.00           C
ATOM   4116  HD1 TRP A 910       8.680  48.960  60.200  1.00  0.00           H
ATOM   4117  NE1 TRP A 910       9.160  47.930  58.340  1.00  0.00           N
ATOM   4118  HE1 TRP A 910       8.430  48.190  57.750  1.00  0.00           H
ATOM   4119  CE2 TRP A 910      10.210  47.140  57.950  1.00  0.00           C
ATOM   4120  CD2 TRP A 910      11.200  47.120  59.020  1.00  0.00           C
ATOM   4121  CE3 TRP A 910      12.420  46.440  58.810  1.00  0.00           C
ATOM   4122  HE3 TRP A 910      13.130  46.320  59.610  1.00  0.00           H
ATOM   4123  CZ3 TRP A 910      12.620  45.770  57.610  1.00  0.00           C
ATOM   4124  HZ3 TRP A 910      13.420  45.050  57.510  1.00  0.00           H
ATOM   4125  CZ2 TRP A 910      10.460  46.490  56.720  1.00  0.00           C
ATOM   4126  HZ2 TRP A 910       9.680  46.580  55.980  1.00  0.00           H
ATOM   4127  CH2 TRP A 910      11.670  45.840  56.610  1.00  0.00           C
ATOM   4128  HH2 TRP A 910      12.000  45.390  55.690  1.00  0.00           H
ATOM   4129  C   TRP A 910      12.550  49.830  61.160  1.00  0.00           C
ATOM   4130  O   TRP A 910      13.170  49.740  60.150  1.00  0.00           O
ATOM   4131  N   TRP A 911      12.100  51.110  61.550  1.00  0.00           N
ATOM   4132  HN  TRP A 911      11.550  51.250  62.370  1.00  0.00           H
ATOM   4133  CA  TRP A 911      12.450  52.340  60.880  1.00  0.00           C
ATOM   4134  HA  TRP A 911      12.250  52.180  59.830  1.00  0.00           H
ATOM   4135  CB  TRP A 911      11.590  53.550  61.450  1.00  0.00           C
ATOM   4136  HB1 TRP A 911      11.870  53.740  62.510  1.00  0.00           H
ATOM   4137  HB2 TRP A 911      10.520  53.270  61.520  1.00  0.00           H
ATOM   4138  CG  TRP A 911      11.640  54.840  60.700  1.00  0.00           C
ATOM   4139  CD1 TRP A 911      12.150  56.060  61.190  1.00  0.00           C
ATOM   4140  HD1 TRP A 911      12.100  56.290  62.250  1.00  0.00           H
ATOM   4141  NE1 TRP A 911      12.340  56.970  60.180  1.00  0.00           N
ATOM   4142  HE1 TRP A 911      12.680  57.880  60.150  1.00  0.00           H
ATOM   4143  CE2 TRP A 911      12.000  56.350  59.020  1.00  0.00           C
ATOM   4144  CD2 TRP A 911      11.480  55.030  59.300  1.00  0.00           C
ATOM   4145  CE3 TRP A 911      11.050  54.290  58.210  1.00  0.00           C
ATOM   4146  HE3 TRP A 911      10.570  53.330  58.370  1.00  0.00           H
ATOM   4147  CZ3 TRP A 911      10.910  54.870  56.970  1.00  0.00           C
ATOM   4148  HZ3 TRP A 911      10.400  54.360  56.170  1.00  0.00           H
ATOM   4149  CZ2 TRP A 911      11.980  56.890  57.770  1.00  0.00           C
ATOM   4150  HZ2 TRP A 911      12.440  57.840  57.550  1.00  0.00           H
ATOM   4151  CH2 TRP A 911      11.380  56.140  56.770  1.00  0.00           C
ATOM   4152  HH2 TRP A 911      11.300  56.550  55.780  1.00  0.00           H
ATOM   4153  C   TRP A 911      13.950  52.630  60.990  1.00  0.00           C
ATOM   4154  O   TRP A 911      14.550  53.160  60.000  1.00  0.00           O
ATOM   4155  N   THR A 912      14.580  52.300  62.090  1.00  0.00           N
ATOM   4156  HN  THR A 912      14.040  51.830  62.770  1.00  0.00           H
ATOM   4157  CA  THR A 912      16.050  52.230  62.250  1.00  0.00           C
ATOM   4158  HA  THR A 912      16.420  53.240  62.150  1.00  0.00           H
ATOM   4159  CB  THR A 912      16.590  51.850  63.640  1.00  0.00           C
ATOM   4160  HB  THR A 912      16.340  50.840  64.000  1.00  0.00           H
ATOM   4161  OG1 THR A 912      16.180  52.840  64.580  1.00  0.00           O
ATOM   4162  HG1 THR A 912      15.270  53.030  64.350  1.00  0.00           H
ATOM   4163  CG2 THR A 912      18.140  52.060  63.630  1.00  0.00           C
ATOM   4164 HG21 THR A 912      18.700  51.410  62.930  1.00  0.00           H
ATOM   4165 HG22 THR A 912      18.510  51.950  64.670  1.00  0.00           H
ATOM   4166 HG23 THR A 912      18.390  53.130  63.450  1.00  0.00           H
ATOM   4167  C   THR A 912      16.810  51.300  61.220  1.00  0.00           C
ATOM   4168  O   THR A 912      17.790  51.730  60.660  1.00  0.00           O
ATOM   4169  N   LEU A 913      16.330  50.110  60.890  1.00  0.00           N
ATOM   4170  HN  LEU A 913      15.570  49.740  61.430  1.00  0.00           H
ATOM   4171  CA  LEU A 913      16.760  49.220  59.830  1.00  0.00           C
ATOM   4172  HA  LEU A 913      17.820  49.070  60.010  1.00  0.00           H
ATOM   4173  CB  LEU A 913      16.070  47.880  59.810  1.00  0.00           C
ATOM   4174  HB1 LEU A 913      16.410  47.300  58.920  1.00  0.00           H
ATOM   4175  HB2 LEU A 913      14.980  48.040  59.910  1.00  0.00           H
ATOM   4176  CG  LEU A 913      16.560  47.060  61.100  1.00  0.00           C
ATOM   4177  HG  LEU A 913      16.670  47.740  61.970  1.00  0.00           H
ATOM   4178  CD1 LEU A 913      15.530  46.000  61.620  1.00  0.00           C
ATOM   4179 HD11 LEU A 913      14.490  46.370  61.720  1.00  0.00           H
ATOM   4180 HD12 LEU A 913      15.670  45.680  62.680  1.00  0.00           H
ATOM   4181 HD13 LEU A 913      15.500  45.170  60.880  1.00  0.00           H
ATOM   4182  CD2 LEU A 913      17.960  46.400  60.850  1.00  0.00           C
ATOM   4183 HD21 LEU A 913      17.900  45.630  60.050  1.00  0.00           H
ATOM   4184 HD22 LEU A 913      18.310  45.850  61.750  1.00  0.00           H
ATOM   4185 HD23 LEU A 913      18.770  47.080  60.500  1.00  0.00           H
ATOM   4186  C   LEU A 913      16.690  49.800  58.490  1.00  0.00           C
ATOM   4187  O   LEU A 913      17.620  49.760  57.660  1.00  0.00           O
ATOM   4188  N   LEU A 914      15.600  50.520  58.220  1.00  0.00           N
ATOM   4189  HN  LEU A 914      14.960  50.760  58.950  1.00  0.00           H
ATOM   4190  CA  LEU A 914      15.480  51.310  56.990  1.00  0.00           C
ATOM   4191  HA  LEU A 914      15.940  50.680  56.250  1.00  0.00           H
ATOM   4192  CB  LEU A 914      13.950  51.640  56.770  1.00  0.00           C
ATOM   4193  HB1 LEU A 914      13.930  52.530  56.110  1.00  0.00           H
ATOM   4194  HB2 LEU A 914      13.490  51.930  57.750  1.00  0.00           H
ATOM   4195  CG  LEU A 914      13.020  50.430  56.330  1.00  0.00           C
ATOM   4196  HG  LEU A 914      13.270  49.560  56.970  1.00  0.00           H
ATOM   4197  CD1 LEU A 914      11.580  51.030  56.630  1.00  0.00           C
ATOM   4198 HD11 LEU A 914      11.140  50.870  57.650  1.00  0.00           H
ATOM   4199 HD12 LEU A 914      10.960  50.340  56.030  1.00  0.00           H
ATOM   4200 HD13 LEU A 914      11.450  52.030  56.190  1.00  0.00           H
ATOM   4201  CD2 LEU A 914      13.300  50.070  54.900  1.00  0.00           C
ATOM   4202 HD21 LEU A 914      12.640  49.190  54.720  1.00  0.00           H
ATOM   4203 HD22 LEU A 914      14.340  49.750  54.680  1.00  0.00           H
ATOM   4204 HD23 LEU A 914      12.930  50.920  54.290  1.00  0.00           H
ATOM   4205  C   LEU A 914      16.360  52.640  56.930  1.00  0.00           C
ATOM   4206  O   LEU A 914      16.930  52.940  55.920  1.00  0.00           O
ATOM   4207  N   ILE A 915      16.560  53.310  58.080  1.00  0.00           N
ATOM   4208  HN  ILE A 915      16.110  53.050  58.930  1.00  0.00           H
ATOM   4209  CA  ILE A 915      17.540  54.410  58.190  1.00  0.00           C
ATOM   4210  HA  ILE A 915      17.280  55.110  57.410  1.00  0.00           H
ATOM   4211  CB  ILE A 915      17.300  55.300  59.390  1.00  0.00           C
ATOM   4212  HB  ILE A 915      16.470  54.780  59.940  1.00  0.00           H
ATOM   4213  CG2 ILE A 915      18.560  55.500  60.300  1.00  0.00           C
ATOM   4214 HG21 ILE A 915      19.440  55.870  59.730  1.00  0.00           H
ATOM   4215 HG22 ILE A 915      18.900  54.520  60.690  1.00  0.00           H
ATOM   4216 HG23 ILE A 915      18.430  56.230  61.130  1.00  0.00           H
ATOM   4217  CG1 ILE A 915      16.700  56.670  58.940  1.00  0.00           C
ATOM   4218 HG11 ILE A 915      17.510  57.290  58.490  1.00  0.00           H
ATOM   4219 HG12 ILE A 915      16.490  57.100  59.940  1.00  0.00           H
ATOM   4220  CD  ILE A 915      15.390  56.720  58.110  1.00  0.00           C
ATOM   4221  HD1 ILE A 915      15.480  56.380  57.050  1.00  0.00           H
ATOM   4222  HD2 ILE A 915      14.990  57.750  58.170  1.00  0.00           H
ATOM   4223  HD3 ILE A 915      14.550  56.090  58.460  1.00  0.00           H
ATOM   4224  C   ILE A 915      19.030  54.030  57.880  1.00  0.00           C
ATOM   4225  O   ILE A 915      19.750  54.680  57.080  1.00  0.00           O
ATOM   4226  N   ALA A 916      19.440  52.770  58.370  1.00  0.00           N
ATOM   4227  HN  ALA A 916      18.850  52.260  58.980  1.00  0.00           H
ATOM   4228  CA  ALA A 916      20.690  52.120  58.120  1.00  0.00           C
ATOM   4229  HA  ALA A 916      21.400  52.700  58.690  1.00  0.00           H
ATOM   4230  CB  ALA A 916      20.730  50.770  58.820  1.00  0.00           C
ATOM   4231  HB1 ALA A 916      20.320  50.740  59.850  1.00  0.00           H
ATOM   4232  HB2 ALA A 916      21.800  50.440  58.910  1.00  0.00           H
ATOM   4233  HB3 ALA A 916      20.110  50.120  58.180  1.00  0.00           H
ATOM   4234  C   ALA A 916      21.210  52.090  56.710  1.00  0.00           C
ATOM   4235  O   ALA A 916      22.420  51.980  56.520  1.00  0.00           O
ATOM   4236  N   ALA A 917      20.340  52.170  55.720  1.00  0.00           N
ATOM   4237  HN  ALA A 917      19.350  52.190  55.860  1.00  0.00           H
ATOM   4238  CA  ALA A 917      20.690  52.280  54.300  1.00  0.00           C
ATOM   4239  HA  ALA A 917      21.180  51.320  54.150  1.00  0.00           H
ATOM   4240  CB  ALA A 917      19.340  52.270  53.550  1.00  0.00           C
ATOM   4241  HB1 ALA A 917      18.500  51.830  54.140  1.00  0.00           H
ATOM   4242  HB2 ALA A 917      19.460  51.690  52.610  1.00  0.00           H
ATOM   4243  HB3 ALA A 917      18.910  53.290  53.380  1.00  0.00           H
ATOM   4244  C   ALA A 917      21.420  53.580  53.930  1.00  0.00           C
ATOM   4245  O   ALA A 917      22.270  53.570  53.060  1.00  0.00           O
ATOM   4246  N   ILE A 918      21.170  54.700  54.570  1.00  0.00           N
ATOM   4247  HN  ILE A 918      20.490  54.730  55.320  1.00  0.00           H
ATOM   4248  CA  ILE A 918      21.740  55.990  54.260  1.00  0.00           C
ATOM   4249  HA  ILE A 918      21.640  56.140  53.190  1.00  0.00           H
ATOM   4250  CB  ILE A 918      20.950  57.140  54.980  1.00  0.00           C
ATOM   4251  HB  ILE A 918      21.090  57.120  56.080  1.00  0.00           H
ATOM   4252  CG2 ILE A 918      21.630  58.430  54.550  1.00  0.00           C
ATOM   4253 HG21 ILE A 918      21.000  59.230  54.970  1.00  0.00           H
ATOM   4254 HG22 ILE A 918      21.540  58.670  53.470  1.00  0.00           H
ATOM   4255 HG23 ILE A 918      22.680  58.520  54.890  1.00  0.00           H
ATOM   4256  CG1 ILE A 918      19.450  57.080  54.690  1.00  0.00           C
ATOM   4257 HG11 ILE A 918      19.000  57.870  55.310  1.00  0.00           H
ATOM   4258 HG12 ILE A 918      18.900  56.140  54.860  1.00  0.00           H
ATOM   4259  CD  ILE A 918      19.220  57.420  53.140  1.00  0.00           C
ATOM   4260  HD1 ILE A 918      19.850  56.730  52.550  1.00  0.00           H
ATOM   4261  HD2 ILE A 918      19.260  58.520  52.980  1.00  0.00           H
ATOM   4262  HD3 ILE A 918      18.150  57.220  52.880  1.00  0.00           H
ATOM   4263  C   ILE A 918      23.200  56.120  54.580  1.00  0.00           C
ATOM   4264  O   ILE A 918      23.990  56.700  53.740  1.00  0.00           O
ATOM   4265  N   PRO A 919      23.810  55.600  55.640  1.00  0.00           N
ATOM   4266  CD  PRO A 919      23.120  55.620  56.970  1.00  0.00           C
ATOM   4267  HD1 PRO A 919      22.140  55.110  56.970  1.00  0.00           H
ATOM   4268  HD2 PRO A 919      22.950  56.690  57.200  1.00  0.00           H
ATOM   4269  CA  PRO A 919      25.330  55.510  55.760  1.00  0.00           C
ATOM   4270  HA  PRO A 919      25.730  56.450  55.400  1.00  0.00           H
ATOM   4271  CB  PRO A 919      25.510  55.310  57.210  1.00  0.00           C
ATOM   4272  HB1 PRO A 919      25.890  56.240  57.680  1.00  0.00           H
ATOM   4273  HB2 PRO A 919      26.260  54.540  57.490  1.00  0.00           H
ATOM   4274  CG  PRO A 919      24.120  55.000  57.880  1.00  0.00           C
ATOM   4275  HG1 PRO A 919      24.010  53.900  57.970  1.00  0.00           H
ATOM   4276  HG2 PRO A 919      24.220  55.570  58.820  1.00  0.00           H
ATOM   4277  C   PRO A 919      25.930  54.390  54.870  1.00  0.00           C
ATOM   4278  O   PRO A 919      27.090  54.440  54.500  1.00  0.00           O
ATOM   4279  N   ALA A 920      25.150  53.400  54.550  1.00  0.00           N
ATOM   4280  HN  ALA A 920      24.180  53.460  54.760  1.00  0.00           H
ATOM   4281  CA  ALA A 920      25.720  52.210  53.870  1.00  0.00           C
ATOM   4282  HA  ALA A 920      26.710  52.050  54.260  1.00  0.00           H
ATOM   4283  CB  ALA A 920      24.890  50.980  54.070  1.00  0.00           C
ATOM   4284  HB1 ALA A 920      24.740  50.690  55.130  1.00  0.00           H
ATOM   4285  HB2 ALA A 920      25.380  50.130  53.530  1.00  0.00           H
ATOM   4286  HB3 ALA A 920      23.910  51.160  53.580  1.00  0.00           H
ATOM   4287  C   ALA A 920      25.930  52.570  52.370  1.00  0.00           C
ATOM   4288  O   ALA A 920      26.690  51.900  51.660  1.00  0.00           O
ATOM   4289  N   LEU A 921      25.160  53.620  51.880  1.00  0.00           N
ATOM   4290  HN  LEU A 921      24.290  53.810  52.320  1.00  0.00           H
ATOM   4291  CA  LEU A 921      25.400  54.310  50.670  1.00  0.00           C
ATOM   4292  HA  LEU A 921      25.410  53.650  49.800  1.00  0.00           H
ATOM   4293  CB  LEU A 921      24.220  55.330  50.440  1.00  0.00           C
ATOM   4294  HB1 LEU A 921      24.260  56.210  51.120  1.00  0.00           H
ATOM   4295  HB2 LEU A 921      23.300  54.770  50.740  1.00  0.00           H
ATOM   4296  CG  LEU A 921      24.060  55.760  48.910  1.00  0.00           C
ATOM   4297  HG  LEU A 921      25.000  56.270  48.610  1.00  0.00           H
ATOM   4298  CD1 LEU A 921      23.700  54.620  47.980  1.00  0.00           C
ATOM   4299 HD11 LEU A 921      23.490  55.060  46.980  1.00  0.00           H
ATOM   4300 HD12 LEU A 921      22.840  53.990  48.230  1.00  0.00           H
ATOM   4301 HD13 LEU A 921      24.620  53.990  47.880  1.00  0.00           H
ATOM   4302  CD2 LEU A 921      22.990  56.860  48.790  1.00  0.00           C
ATOM   4303 HD21 LEU A 921      22.790  57.170  47.740  1.00  0.00           H
ATOM   4304 HD22 LEU A 921      23.220  57.770  49.380  1.00  0.00           H
ATOM   4305 HD23 LEU A 921      21.960  56.600  49.150  1.00  0.00           H
ATOM   4306  C   LEU A 921      26.780  55.070  50.560  1.00  0.00           C
ATOM   4307  O   LEU A 921      27.460  54.930  49.590  1.00  0.00           O
ATOM   4308  N   LEU A 922      27.190  55.720  51.680  1.00  0.00           N
ATOM   4309  HN  LEU A 922      26.550  55.920  52.440  1.00  0.00           H
ATOM   4310  CA  LEU A 922      28.480  56.320  51.880  1.00  0.00           C
ATOM   4311  HA  LEU A 922      28.750  56.930  51.040  1.00  0.00           H
ATOM   4312  CB  LEU A 922      28.480  57.170  53.140  1.00  0.00           C
ATOM   4313  HB1 LEU A 922      28.020  56.690  54.030  1.00  0.00           H
ATOM   4314  HB2 LEU A 922      27.910  58.090  52.890  1.00  0.00           H
ATOM   4315  CG  LEU A 922      29.870  57.690  53.550  1.00  0.00           C
ATOM   4316  HG  LEU A 922      30.500  57.840  52.640  1.00  0.00           H
ATOM   4317  CD1 LEU A 922      29.680  59.090  54.120  1.00  0.00           C
ATOM   4318 HD11 LEU A 922      29.190  58.900  55.100  1.00  0.00           H
ATOM   4319 HD12 LEU A 922      29.080  59.670  53.410  1.00  0.00           H
ATOM   4320 HD13 LEU A 922      30.610  59.590  54.480  1.00  0.00           H
ATOM   4321  CD2 LEU A 922      30.470  56.810  54.690  1.00  0.00           C
ATOM   4322 HD21 LEU A 922      31.540  57.100  54.760  1.00  0.00           H
ATOM   4323 HD22 LEU A 922      30.510  55.720  54.470  1.00  0.00           H
ATOM   4324 HD23 LEU A 922      30.010  57.020  55.670  1.00  0.00           H
ATOM   4325  C   LEU A 922      29.500  55.250  51.940  1.00  0.00           C
ATOM   4326  O   LEU A 922      30.520  55.310  51.270  1.00  0.00           O
ATOM   4327  N   CYS A 923      29.210  54.050  52.590  1.00  0.00           N
ATOM   4328  HN  CYS A 923      28.270  54.000  52.940  1.00  0.00           H
ATOM   4329  CA  CYS A 923      30.080  52.880  52.750  1.00  0.00           C
ATOM   4330  HA  CYS A 923      31.010  53.280  53.140  1.00  0.00           H
ATOM   4331  CB  CYS A 923      29.470  51.850  53.770  1.00  0.00           C
ATOM   4332  HB1 CYS A 923      28.540  51.410  53.350  1.00  0.00           H
ATOM   4333  HB2 CYS A 923      29.170  52.430  54.680  1.00  0.00           H
ATOM   4334  SG  CYS A 923      30.510  50.360  54.150  1.00  0.00           S
ATOM   4335  HG1 CYS A 923      29.460  49.570  54.210  1.00  0.00           H
ATOM   4336  C   CYS A 923      30.450  52.270  51.470  1.00  0.00           C
ATOM   4337  O   CYS A 923      31.590  52.030  51.060  1.00  0.00           O
ATOM   4338  N   THR A 924      29.390  52.100  50.620  1.00  0.00           N
ATOM   4339  HN  THR A 924      28.580  52.450  51.100  1.00  0.00           H
ATOM   4340  CA  THR A 924      29.320  51.610  49.260  1.00  0.00           C
ATOM   4341  HA  THR A 924      29.730  50.610  49.350  1.00  0.00           H
ATOM   4342  CB  THR A 924      27.940  51.660  48.600  1.00  0.00           C
ATOM   4343  HB  THR A 924      27.650  52.700  48.360  1.00  0.00           H
ATOM   4344  OG1 THR A 924      26.930  50.930  49.290  1.00  0.00           O
ATOM   4345  HG1 THR A 924      26.880  51.240  50.200  1.00  0.00           H
ATOM   4346  CG2 THR A 924      28.020  50.860  47.230  1.00  0.00           C
ATOM   4347 HG21 THR A 924      28.840  51.210  46.570  1.00  0.00           H
ATOM   4348 HG22 THR A 924      27.040  51.030  46.710  1.00  0.00           H
ATOM   4349 HG23 THR A 924      28.050  49.770  47.450  1.00  0.00           H
ATOM   4350  C   THR A 924      30.250  52.410  48.370  1.00  0.00           C
ATOM   4351  O   THR A 924      31.060  51.870  47.600  1.00  0.00           O
ATOM   4352  N   ILE A 925      30.220  53.720  48.510  1.00  0.00           N
ATOM   4353  HN  ILE A 925      29.580  54.220  49.090  1.00  0.00           H
ATOM   4354  CA  ILE A 925      31.270  54.560  47.860  1.00  0.00           C
ATOM   4355  HA  ILE A 925      31.230  54.180  46.850  1.00  0.00           H
ATOM   4356  CB  ILE A 925      30.820  55.980  47.660  1.00  0.00           C
ATOM   4357  HB  ILE A 925      30.440  56.320  48.650  1.00  0.00           H
ATOM   4358  CG2 ILE A 925      31.930  56.900  47.200  1.00  0.00           C
ATOM   4359 HG21 ILE A 925      31.510  57.920  47.290  1.00  0.00           H
ATOM   4360 HG22 ILE A 925      32.160  56.650  46.130  1.00  0.00           H
ATOM   4361 HG23 ILE A 925      32.870  56.870  47.790  1.00  0.00           H
ATOM   4362  CG1 ILE A 925      29.530  56.110  46.830  1.00  0.00           C
ATOM   4363 HG11 ILE A 925      29.220  57.180  46.800  1.00  0.00           H
ATOM   4364 HG12 ILE A 925      28.710  55.520  47.290  1.00  0.00           H
ATOM   4365  CD  ILE A 925      29.640  55.600  45.380  1.00  0.00           C
ATOM   4366  HD1 ILE A 925      28.660  55.760  44.890  1.00  0.00           H
ATOM   4367  HD2 ILE A 925      29.800  54.500  45.360  1.00  0.00           H
ATOM   4368  HD3 ILE A 925      30.450  56.230  44.940  1.00  0.00           H
ATOM   4369  C   ILE A 925      32.690  54.410  48.400  1.00  0.00           C
ATOM   4370  O   ILE A 925      33.640  54.290  47.610  1.00  0.00           O
ATOM   4371  N   LEU A 926      32.930  54.240  49.690  1.00  0.00           N
ATOM   4372  HN  LEU A 926      32.130  54.260  50.280  1.00  0.00           H
ATOM   4373  CA  LEU A 926      34.320  53.880  50.280  1.00  0.00           C
ATOM   4374  HA  LEU A 926      34.970  54.700  50.020  1.00  0.00           H
ATOM   4375  CB  LEU A 926      34.330  53.800  51.870  1.00  0.00           C
ATOM   4376  HB1 LEU A 926      35.260  53.290  52.200  1.00  0.00           H
ATOM   4377  HB2 LEU A 926      33.460  53.180  52.190  1.00  0.00           H
ATOM   4378  CG  LEU A 926      34.460  55.130  52.570  1.00  0.00           C
ATOM   4379  HG  LEU A 926      35.500  55.480  52.400  1.00  0.00           H
ATOM   4380  CD1 LEU A 926      33.660  56.300  52.050  1.00  0.00           C
ATOM   4381 HD11 LEU A 926      33.900  57.200  52.660  1.00  0.00           H
ATOM   4382 HD12 LEU A 926      32.570  56.070  51.950  1.00  0.00           H
ATOM   4383 HD13 LEU A 926      33.850  56.480  50.970  1.00  0.00           H
ATOM   4384  CD2 LEU A 926      34.210  54.900  54.040  1.00  0.00           C
ATOM   4385 HD21 LEU A 926      34.590  53.920  54.410  1.00  0.00           H
ATOM   4386 HD22 LEU A 926      33.100  54.820  54.180  1.00  0.00           H
ATOM   4387 HD23 LEU A 926      34.570  55.690  54.750  1.00  0.00           H
ATOM   4388  C   LEU A 926      34.820  52.550  49.740  1.00  0.00           C
ATOM   4389  O   LEU A 926      35.990  52.480  49.340  1.00  0.00           O
ATOM   4390  N   ILE A 927      33.940  51.560  49.740  1.00  0.00           N
ATOM   4391  HN  ILE A 927      32.990  51.650  50.050  1.00  0.00           H
ATOM   4392  CA  ILE A 927      34.310  50.270  49.170  1.00  0.00           C
ATOM   4393  HA  ILE A 927      35.240  49.920  49.590  1.00  0.00           H
ATOM   4394  CB  ILE A 927      33.150  49.300  49.490  1.00  0.00           C
ATOM   4395  HB  ILE A 927      32.190  49.820  49.230  1.00  0.00           H
ATOM   4396  CG2 ILE A 927      33.180  47.960  48.750  1.00  0.00           C
ATOM   4397 HG21 ILE A 927      32.350  47.440  49.260  1.00  0.00           H
ATOM   4398 HG22 ILE A 927      34.180  47.490  48.870  1.00  0.00           H
ATOM   4399 HG23 ILE A 927      33.040  48.070  47.650  1.00  0.00           H
ATOM   4400  CG1 ILE A 927      32.990  49.050  51.000  1.00  0.00           C
ATOM   4401 HG11 ILE A 927      32.060  48.470  51.180  1.00  0.00           H
ATOM   4402 HG12 ILE A 927      32.790  50.050  51.430  1.00  0.00           H
ATOM   4403  CD  ILE A 927      34.200  48.470  51.730  1.00  0.00           C
ATOM   4404  HD1 ILE A 927      35.040  49.210  51.610  1.00  0.00           H
ATOM   4405  HD2 ILE A 927      34.430  47.480  51.310  1.00  0.00           H
ATOM   4406  HD3 ILE A 927      34.040  48.380  52.820  1.00  0.00           H
ATOM   4407  C   ILE A 927      34.530  50.410  47.670  1.00  0.00           C
ATOM   4408  O   ILE A 927      35.390  49.740  47.080  1.00  0.00           O
ATOM   4409  N   PHE A 928      33.740  51.130  46.850  1.00  0.00           N
ATOM   4410  HN  PHE A 928      32.950  51.520  47.330  1.00  0.00           H
ATOM   4411  CA  PHE A 928      33.910  51.280  45.390  1.00  0.00           C
ATOM   4412  HA  PHE A 928      33.840  50.280  44.980  1.00  0.00           H
ATOM   4413  CB  PHE A 928      32.660  52.060  44.870  1.00  0.00           C
ATOM   4414  HB1 PHE A 928      32.700  53.090  45.290  1.00  0.00           H
ATOM   4415  HB2 PHE A 928      31.830  51.510  45.360  1.00  0.00           H
ATOM   4416  CG  PHE A 928      32.470  52.310  43.420  1.00  0.00           C
ATOM   4417  CD1 PHE A 928      31.640  51.350  42.720  1.00  0.00           C
ATOM   4418  HD1 PHE A 928      31.240  50.540  43.310  1.00  0.00           H
ATOM   4419  CE1 PHE A 928      31.360  51.590  41.340  1.00  0.00           C
ATOM   4420  HE1 PHE A 928      30.740  50.870  40.820  1.00  0.00           H
ATOM   4421  CZ  PHE A 928      31.870  52.700  40.640  1.00  0.00           C
ATOM   4422  HZ  PHE A 928      31.610  52.880  39.610  1.00  0.00           H
ATOM   4423  CD2 PHE A 928      32.990  53.440  42.700  1.00  0.00           C
ATOM   4424  HD2 PHE A 928      33.580  54.210  43.160  1.00  0.00           H
ATOM   4425  CE2 PHE A 928      32.700  53.660  41.330  1.00  0.00           C
ATOM   4426  HE2 PHE A 928      33.070  54.510  40.760  1.00  0.00           H
ATOM   4427  C   PHE A 928      35.190  51.930  44.950  1.00  0.00           C
ATOM   4428  O   PHE A 928      35.820  51.520  43.970  1.00  0.00           O
ATOM   4429  N   MET A 929      35.650  52.940  45.610  1.00  0.00           N
ATOM   4430  HN  MET A 929      35.180  53.250  46.440  1.00  0.00           H
ATOM   4431  CA  MET A 929      36.780  53.710  45.300  1.00  0.00           C
ATOM   4432  HA  MET A 929      36.640  53.930  44.250  1.00  0.00           H
ATOM   4433  CB  MET A 929      36.730  54.990  46.240  1.00  0.00           C
ATOM   4434  HB1 MET A 929      36.560  54.670  47.290  1.00  0.00           H
ATOM   4435  HB2 MET A 929      35.880  55.610  45.910  1.00  0.00           H
ATOM   4436  CG  MET A 929      38.030  55.920  46.220  1.00  0.00           C
ATOM   4437  HG1 MET A 929      38.910  55.620  46.820  1.00  0.00           H
ATOM   4438  HG2 MET A 929      37.720  56.900  46.640  1.00  0.00           H
ATOM   4439  SD  MET A 929      38.850  56.260  44.640  1.00  0.00           S
ATOM   4440  CE  MET A 929      37.300  56.920  43.900  1.00  0.00           C
ATOM   4441  HE1 MET A 929      37.450  57.410  42.920  1.00  0.00           H
ATOM   4442  HE2 MET A 929      36.760  57.620  44.580  1.00  0.00           H
ATOM   4443  HE3 MET A 929      36.550  56.130  43.710  1.00  0.00           H
ATOM   4444  C   MET A 929      38.110  52.980  45.400  1.00  0.00           C
ATOM   4445  O   MET A 929      38.880  52.960  44.440  1.00  0.00           O
ATOM   4446  N   ASP A 930      38.340  52.350  46.550  1.00  0.00           N
ATOM   4447  HN  ASP A 930      37.620  52.470  47.220  1.00  0.00           H
ATOM   4448  CA  ASP A 930      39.620  51.730  46.860  1.00  0.00           C
ATOM   4449  HA  ASP A 930      40.410  52.450  46.660  1.00  0.00           H
ATOM   4450  CB  ASP A 930      39.640  51.270  48.410  1.00  0.00           C
ATOM   4451  HB1 ASP A 930      40.550  50.670  48.590  1.00  0.00           H
ATOM   4452  HB2 ASP A 930      38.720  50.760  48.780  1.00  0.00           H
ATOM   4453  CG  ASP A 930      39.660  52.430  49.400  1.00  0.00           C
ATOM   4454  OD1 ASP A 930      39.730  52.110  50.590  1.00  0.00           O
ATOM   4455  OD2 ASP A 930      39.630  53.640  49.040  1.00  0.00           O
ATOM   4456  C   ASP A 930      39.900  50.530  45.940  1.00  0.00           C
ATOM   4457  O   ASP A 930      40.960  50.380  45.310  1.00  0.00           O
ATOM   4458  N   GLN A 931      38.830  49.740  45.780  1.00  0.00           N
ATOM   4459  HN  GLN A 931      38.100  49.930  46.430  1.00  0.00           H
ATOM   4460  CA  GLN A 931      38.740  48.720  44.710  1.00  0.00           C
ATOM   4461  HA  GLN A 931      39.410  47.880  44.830  1.00  0.00           H
ATOM   4462  CB  GLN A 931      37.290  48.180  44.810  1.00  0.00           C
ATOM   4463  HB1 GLN A 931      36.930  47.880  43.810  1.00  0.00           H
ATOM   4464  HB2 GLN A 931      36.670  49.080  44.970  1.00  0.00           H
ATOM   4465  CG  GLN A 931      37.020  47.000  45.770  1.00  0.00           C
ATOM   4466  HG1 GLN A 931      36.010  46.600  45.540  1.00  0.00           H
ATOM   4467  HG2 GLN A 931      37.000  47.430  46.800  1.00  0.00           H
ATOM   4468  CD  GLN A 931      38.060  45.880  45.680  1.00  0.00           C
ATOM   4469  OE1 GLN A 931      38.600  45.420  46.690  1.00  0.00           O
ATOM   4470  NE2 GLN A 931      38.360  45.360  44.470  1.00  0.00           N
ATOM   4471 HE21 GLN A 931      39.020  44.610  44.460  1.00  0.00           H
ATOM   4472 HE22 GLN A 931      37.930  45.700  43.630  1.00  0.00           H
ATOM   4473  C   GLN A 931      39.010  49.120  43.260  1.00  0.00           C
ATOM   4474  O   GLN A 931      39.930  48.620  42.650  1.00  0.00           O
ATOM   4475  N   GLN A 932      38.250  50.110  42.700  1.00  0.00           N
ATOM   4476  HN  GLN A 932      37.510  50.540  43.220  1.00  0.00           H
ATOM   4477  CA  GLN A 932      38.420  50.610  41.320  1.00  0.00           C
ATOM   4478  HA  GLN A 932      38.520  49.730  40.700  1.00  0.00           H
ATOM   4479  CB  GLN A 932      37.120  51.460  41.040  1.00  0.00           C
ATOM   4480  HB1 GLN A 932      37.210  52.210  40.230  1.00  0.00           H
ATOM   4481  HB2 GLN A 932      36.880  52.040  41.950  1.00  0.00           H
ATOM   4482  CG  GLN A 932      35.960  50.510  40.530  1.00  0.00           C
ATOM   4483  HG1 GLN A 932      36.140  50.270  39.460  1.00  0.00           H
ATOM   4484  HG2 GLN A 932      34.990  51.070  40.520  1.00  0.00           H
ATOM   4485  CD  GLN A 932      35.750  49.140  41.200  1.00  0.00           C
ATOM   4486  OE1 GLN A 932      36.270  48.080  40.840  1.00  0.00           O
ATOM   4487  NE2 GLN A 932      35.110  49.240  42.420  1.00  0.00           N
ATOM   4488 HE21 GLN A 932      34.940  48.360  42.880  1.00  0.00           H
ATOM   4489 HE22 GLN A 932      35.120  50.130  42.870  1.00  0.00           H
ATOM   4490  C   GLN A 932      39.760  51.370  41.070  1.00  0.00           C
ATOM   4491  O   GLN A 932      40.340  51.220  40.040  1.00  0.00           O
ATOM   4492  N   ILE A 933      40.280  52.130  42.100  1.00  0.00           N
ATOM   4493  HN  ILE A 933      39.770  52.280  42.940  1.00  0.00           H
ATOM   4494  CA  ILE A 933      41.570  52.830  41.860  1.00  0.00           C
ATOM   4495  HA  ILE A 933      41.480  53.330  40.910  1.00  0.00           H
ATOM   4496  CB  ILE A 933      42.120  53.950  42.850  1.00  0.00           C
ATOM   4497  HB  ILE A 933      41.320  54.730  42.840  1.00  0.00           H
ATOM   4498  CG2 ILE A 933      42.310  53.410  44.270  1.00  0.00           C
ATOM   4499 HG21 ILE A 933      41.400  52.940  44.700  1.00  0.00           H
ATOM   4500 HG22 ILE A 933      42.560  54.230  44.990  1.00  0.00           H
ATOM   4501 HG23 ILE A 933      43.130  52.670  44.250  1.00  0.00           H
ATOM   4502  CG1 ILE A 933      43.380  54.670  42.330  1.00  0.00           C
ATOM   4503 HG11 ILE A 933      44.220  53.940  42.330  1.00  0.00           H
ATOM   4504 HG12 ILE A 933      43.470  55.480  43.090  1.00  0.00           H
ATOM   4505  CD  ILE A 933      43.040  55.240  40.930  1.00  0.00           C
ATOM   4506  HD1 ILE A 933      41.970  55.540  40.900  1.00  0.00           H
ATOM   4507  HD2 ILE A 933      43.130  54.520  40.090  1.00  0.00           H
ATOM   4508  HD3 ILE A 933      43.750  56.070  40.710  1.00  0.00           H
ATOM   4509  C   ILE A 933      42.640  51.760  41.750  1.00  0.00           C
ATOM   4510  O   ILE A 933      43.550  51.820  40.880  1.00  0.00           O
ATOM   4511  N   THR A 934      42.590  50.750  42.560  1.00  0.00           N
ATOM   4512  HN  THR A 934      41.810  50.780  43.190  1.00  0.00           H
ATOM   4513  CA  THR A 934      43.590  49.630  42.530  1.00  0.00           C
ATOM   4514  HA  THR A 934      44.550  50.150  42.490  1.00  0.00           H
ATOM   4515  CB  THR A 934      43.470  48.700  43.720  1.00  0.00           C
ATOM   4516  HB  THR A 934      42.490  48.190  43.810  1.00  0.00           H
ATOM   4517  OG1 THR A 934      43.630  49.490  44.910  1.00  0.00           O
ATOM   4518  HG1 THR A 934      42.800  49.610  45.370  1.00  0.00           H
ATOM   4519  CG2 THR A 934      44.630  47.680  43.710  1.00  0.00           C
ATOM   4520 HG21 THR A 934      44.590  47.110  44.660  1.00  0.00           H
ATOM   4521 HG22 THR A 934      45.640  48.140  43.600  1.00  0.00           H
ATOM   4522 HG23 THR A 934      44.490  46.960  42.870  1.00  0.00           H
ATOM   4523  C   THR A 934      43.500  48.840  41.220  1.00  0.00           C
ATOM   4524  O   THR A 934      44.480  48.640  40.530  1.00  0.00           O
ATOM   4525  N   ALA A 935      42.290  48.480  40.760  1.00  0.00           N
ATOM   4526  HN  ALA A 935      41.500  48.840  41.250  1.00  0.00           H
ATOM   4527  CA  ALA A 935      41.930  47.830  39.560  1.00  0.00           C
ATOM   4528  HA  ALA A 935      42.340  46.830  39.660  1.00  0.00           H
ATOM   4529  CB  ALA A 935      40.380  47.710  39.430  1.00  0.00           C
ATOM   4530  HB1 ALA A 935      39.980  48.750  39.420  1.00  0.00           H
ATOM   4531  HB2 ALA A 935      39.960  47.250  40.340  1.00  0.00           H
ATOM   4532  HB3 ALA A 935      40.060  47.280  38.450  1.00  0.00           H
ATOM   4533  C   ALA A 935      42.280  48.600  38.290  1.00  0.00           C
ATOM   4534  O   ALA A 935      42.850  48.030  37.320  1.00  0.00           O
ATOM   4535  N   VAL A 936      42.040  49.920  38.190  1.00  0.00           N
ATOM   4536  HN  VAL A 936      41.470  50.360  38.890  1.00  0.00           H
ATOM   4537  CA  VAL A 936      42.450  50.890  37.180  1.00  0.00           C
ATOM   4538  HA  VAL A 936      42.020  50.600  36.230  1.00  0.00           H
ATOM   4539  CB  VAL A 936      42.110  52.310  37.440  1.00  0.00           C
ATOM   4540  HB  VAL A 936      42.080  52.440  38.540  1.00  0.00           H
ATOM   4541  CG1 VAL A 936      42.950  53.470  36.820  1.00  0.00           C
ATOM   4542 HG11 VAL A 936      43.960  53.650  37.240  1.00  0.00           H
ATOM   4543 HG12 VAL A 936      42.430  54.420  37.070  1.00  0.00           H
ATOM   4544 HG13 VAL A 936      43.050  53.480  35.710  1.00  0.00           H
ATOM   4545  CG2 VAL A 936      40.750  52.480  36.720  1.00  0.00           C
ATOM   4546 HG21 VAL A 936      40.360  53.510  36.760  1.00  0.00           H
ATOM   4547 HG22 VAL A 936      40.030  51.730  37.140  1.00  0.00           H
ATOM   4548 HG23 VAL A 936      40.780  52.140  35.660  1.00  0.00           H
ATOM   4549  C   VAL A 936      44.010  50.900  37.030  1.00  0.00           C
ATOM   4550  O   VAL A 936      44.520  50.920  35.950  1.00  0.00           O
ATOM   4551  N   ILE A 937      44.760  50.870  38.170  1.00  0.00           N
ATOM   4552  HN  ILE A 937      44.370  50.890  39.090  1.00  0.00           H
ATOM   4553  CA  ILE A 937      46.150  50.750  38.130  1.00  0.00           C
ATOM   4554  HA  ILE A 937      46.560  51.440  37.420  1.00  0.00           H
ATOM   4555  CB  ILE A 937      46.850  51.160  39.500  1.00  0.00           C
ATOM   4556  HB  ILE A 937      46.190  50.790  40.310  1.00  0.00           H
ATOM   4557  CG2 ILE A 937      48.250  50.660  39.720  1.00  0.00           C
ATOM   4558 HG21 ILE A 937      48.660  51.050  40.670  1.00  0.00           H
ATOM   4559 HG22 ILE A 937      48.900  51.000  38.890  1.00  0.00           H
ATOM   4560 HG23 ILE A 937      48.320  49.550  39.770  1.00  0.00           H
ATOM   4561  CG1 ILE A 937      46.860  52.740  39.490  1.00  0.00           C
ATOM   4562 HG11 ILE A 937      45.810  53.100  39.460  1.00  0.00           H
ATOM   4563 HG12 ILE A 937      47.460  53.220  38.700  1.00  0.00           H
ATOM   4564  CD  ILE A 937      47.260  53.370  40.900  1.00  0.00           C
ATOM   4565  HD1 ILE A 937      47.420  54.440  40.630  1.00  0.00           H
ATOM   4566  HD2 ILE A 937      48.190  52.980  41.350  1.00  0.00           H
ATOM   4567  HD3 ILE A 937      46.440  53.190  41.620  1.00  0.00           H
ATOM   4568  C   ILE A 937      46.680  49.450  37.540  1.00  0.00           C
ATOM   4569  O   ILE A 937      47.600  49.380  36.740  1.00  0.00           O
ATOM   4570  N   ILE A 938      45.940  48.310  37.830  1.00  0.00           N
ATOM   4571  HN  ILE A 938      45.240  48.450  38.520  1.00  0.00           H
ATOM   4572  CA  ILE A 938      46.180  47.010  37.150  1.00  0.00           C
ATOM   4573  HA  ILE A 938      47.200  46.630  37.110  1.00  0.00           H
ATOM   4574  CB  ILE A 938      45.360  45.820  37.720  1.00  0.00           C
ATOM   4575  HB  ILE A 938      44.300  46.120  37.700  1.00  0.00           H
ATOM   4576  CG2 ILE A 938      45.220  44.650  36.740  1.00  0.00           C
ATOM   4577 HG21 ILE A 938      44.750  43.750  37.190  1.00  0.00           H
ATOM   4578 HG22 ILE A 938      46.200  44.390  36.280  1.00  0.00           H
ATOM   4579 HG23 ILE A 938      44.550  45.010  35.940  1.00  0.00           H
ATOM   4580  CG1 ILE A 938      45.740  45.420  39.160  1.00  0.00           C
ATOM   4581 HG11 ILE A 938      45.400  44.370  39.350  1.00  0.00           H
ATOM   4582 HG12 ILE A 938      45.580  46.110  40.020  1.00  0.00           H
ATOM   4583  CD  ILE A 938      47.310  45.180  39.250  1.00  0.00           C
ATOM   4584  HD1 ILE A 938      47.650  44.800  38.260  1.00  0.00           H
ATOM   4585  HD2 ILE A 938      47.470  44.350  39.960  1.00  0.00           H
ATOM   4586  HD3 ILE A 938      47.900  46.050  39.580  1.00  0.00           H
ATOM   4587  C   ILE A 938      46.080  47.060  35.630  1.00  0.00           C
ATOM   4588  O   ILE A 938      46.970  46.580  34.940  1.00  0.00           O
ATOM   4589  N   ASN A 939      45.010  47.710  35.260  1.00  0.00           N
ATOM   4590  HN  ASN A 939      44.380  48.070  35.950  1.00  0.00           H
ATOM   4591  CA  ASN A 939      44.510  47.710  33.920  1.00  0.00           C
ATOM   4592  HA  ASN A 939      44.550  46.700  33.540  1.00  0.00           H
ATOM   4593  CB  ASN A 939      43.020  48.120  33.960  1.00  0.00           C
ATOM   4594  HB1 ASN A 939      42.930  49.230  34.040  1.00  0.00           H
ATOM   4595  HB2 ASN A 939      42.470  47.580  34.770  1.00  0.00           H
ATOM   4596  CG  ASN A 939      42.260  47.740  32.700  1.00  0.00           C
ATOM   4597  OD1 ASN A 939      42.190  46.580  32.280  1.00  0.00           O
ATOM   4598  ND2 ASN A 939      41.530  48.600  31.930  1.00  0.00           N
ATOM   4599 HD21 ASN A 939      41.660  49.600  31.910  1.00  0.00           H
ATOM   4600 HD22 ASN A 939      41.200  48.170  31.090  1.00  0.00           H
ATOM   4601  C   ASN A 939      45.330  48.660  32.980  1.00  0.00           C
ATOM   4602  O   ASN A 939      45.130  48.700  31.770  1.00  0.00           O
ATOM   4603  N   ARG A 940      46.310  49.470  33.510  1.00  0.00           N
ATOM   4604  HN  ARG A 940      46.500  49.500  34.500  1.00  0.00           H
ATOM   4605  CA  ARG A 940      47.240  50.340  32.790  1.00  0.00           C
ATOM   4606  HA  ARG A 940      46.570  51.100  32.420  1.00  0.00           H
ATOM   4607  CB  ARG A 940      48.260  51.110  33.650  1.00  0.00           C
ATOM   4608  HB1 ARG A 940      48.820  51.830  33.010  1.00  0.00           H
ATOM   4609  HB2 ARG A 940      48.960  50.380  34.100  1.00  0.00           H
ATOM   4610  CG  ARG A 940      47.660  52.090  34.680  1.00  0.00           C
ATOM   4611  HG1 ARG A 940      46.910  51.590  35.330  1.00  0.00           H
ATOM   4612  HG2 ARG A 940      47.230  52.810  33.950  1.00  0.00           H
ATOM   4613  CD  ARG A 940      48.800  52.850  35.560  1.00  0.00           C
ATOM   4614  HD1 ARG A 940      48.220  53.480  36.280  1.00  0.00           H
ATOM   4615  HD2 ARG A 940      49.570  53.440  35.020  1.00  0.00           H
ATOM   4616  NE  ARG A 940      49.530  51.760  36.310  1.00  0.00           N
ATOM   4617  HE  ARG A 940      49.140  50.820  36.290  1.00  0.00           H
ATOM   4618  CZ  ARG A 940      50.700  51.900  36.920  1.00  0.00           C
ATOM   4619  NH1 ARG A 940      51.270  53.050  37.050  1.00  0.00           N
ATOM   4620 HH11 ARG A 940      50.650  53.810  36.900  1.00  0.00           H
ATOM   4621 HH12 ARG A 940      52.200  53.160  37.390  1.00  0.00           H
ATOM   4622  NH2 ARG A 940      51.280  50.810  37.300  1.00  0.00           N
ATOM   4623 HH21 ARG A 940      50.910  49.900  37.100  1.00  0.00           H
ATOM   4624 HH22 ARG A 940      52.240  51.060  37.500  1.00  0.00           H
ATOM   4625  C   ARG A 940      48.070  49.670  31.690  1.00  0.00           C
ATOM   4626  O   ARG A 940      48.150  48.420  31.760  1.00  0.00           O
ATOM   4627  N   LYS A 941      48.470  50.350  30.620  1.00  0.00           N
ATOM   4628  HN  LYS A 941      48.410  51.350  30.620  1.00  0.00           H
ATOM   4629  CA  LYS A 941      48.950  49.770  29.390  1.00  0.00           C
ATOM   4630  HA  LYS A 941      48.170  49.200  28.910  1.00  0.00           H
ATOM   4631  CB  LYS A 941      49.290  50.920  28.370  1.00  0.00           C
ATOM   4632  HB1 LYS A 941      49.800  50.540  27.460  1.00  0.00           H
ATOM   4633  HB2 LYS A 941      49.950  51.700  28.810  1.00  0.00           H
ATOM   4634  CG  LYS A 941      48.070  51.640  27.870  1.00  0.00           C
ATOM   4635  HG1 LYS A 941      47.430  52.130  28.640  1.00  0.00           H
ATOM   4636  HG2 LYS A 941      47.470  50.860  27.340  1.00  0.00           H
ATOM   4637  CD  LYS A 941      48.420  52.820  26.960  1.00  0.00           C
ATOM   4638  HD1 LYS A 941      47.490  53.320  26.630  1.00  0.00           H
ATOM   4639  HD2 LYS A 941      48.920  52.280  26.120  1.00  0.00           H
ATOM   4640  CE  LYS A 941      49.370  53.890  27.520  1.00  0.00           C
ATOM   4641  HE1 LYS A 941      50.440  53.630  27.500  1.00  0.00           H
ATOM   4642  HE2 LYS A 941      49.110  54.070  28.590  1.00  0.00           H
ATOM   4643  NZ  LYS A 941      49.240  55.150  26.680  1.00  0.00           N
ATOM   4644  HZ1 LYS A 941      48.310  55.570  26.850  1.00  0.00           H
ATOM   4645  HZ2 LYS A 941      49.470  54.810  25.730  1.00  0.00           H
ATOM   4646  HZ3 LYS A 941      49.990  55.780  27.040  1.00  0.00           H
ATOM   4647  C   LYS A 941      50.080  48.820  29.500  1.00  0.00           C
ATOM   4648  O   LYS A 941      50.230  47.850  28.730  1.00  0.00           O
ATOM   4649  N   GLU A 942      51.070  49.050  30.380  1.00  0.00           N
ATOM   4650  HN  GLU A 942      51.160  49.900  30.900  1.00  0.00           H
ATOM   4651  CA  GLU A 942      52.330  48.300  30.400  1.00  0.00           C
ATOM   4652  HA  GLU A 942      52.460  48.110  29.340  1.00  0.00           H
ATOM   4653  CB  GLU A 942      53.570  49.130  30.990  1.00  0.00           C
ATOM   4654  HB1 GLU A 942      53.400  50.170  30.620  1.00  0.00           H
ATOM   4655  HB2 GLU A 942      54.510  48.780  30.520  1.00  0.00           H
ATOM   4656  CG  GLU A 942      53.550  49.120  32.510  1.00  0.00           C
ATOM   4657  HG1 GLU A 942      53.300  48.140  32.960  1.00  0.00           H
ATOM   4658  HG2 GLU A 942      52.860  49.880  32.940  1.00  0.00           H
ATOM   4659  CD  GLU A 942      54.900  49.500  33.030  1.00  0.00           C
ATOM   4660  OE1 GLU A 942      55.450  48.560  33.620  1.00  0.00           O
ATOM   4661  OE2 GLU A 942      55.470  50.630  32.840  1.00  0.00           O
ATOM   4662  C   GLU A 942      52.190  46.990  31.030  1.00  0.00           C
ATOM   4663  O   GLU A 942      53.130  46.190  30.910  1.00  0.00           O
ATOM   4664  N   HSD A 943      51.090  46.750  31.700  1.00  0.00           N
ATOM   4665  HN  HSD A 943      50.340  47.410  31.680  1.00  0.00           H
ATOM   4666  CA  HSD A 943      50.810  45.420  32.300  1.00  0.00           C
ATOM   4667  HA  HSD A 943      51.710  44.900  32.610  1.00  0.00           H
ATOM   4668  CB  HSD A 943      49.960  45.610  33.530  1.00  0.00           C
ATOM   4669  HB1 HSD A 943      49.500  44.700  34.000  1.00  0.00           H
ATOM   4670  HB2 HSD A 943      49.060  46.180  33.200  1.00  0.00           H
ATOM   4671  ND1 HSD A 943      51.850  46.310  35.190  1.00  0.00           N
ATOM   4672  HD1 HSD A 943      52.560  45.630  35.030  1.00  0.00           H
ATOM   4673  CG  HSD A 943      50.590  46.420  34.610  1.00  0.00           C
ATOM   4674  CE1 HSD A 943      51.910  47.340  36.080  1.00  0.00           C
ATOM   4675  HE1 HSD A 943      52.870  47.640  36.510  1.00  0.00           H
ATOM   4676  NE2 HSD A 943      50.840  48.090  36.110  1.00  0.00           N
ATOM   4677  CD2 HSD A 943      50.000  47.520  35.170  1.00  0.00           C
ATOM   4678  HD2 HSD A 943      48.980  47.840  34.960  1.00  0.00           H
ATOM   4679  C   HSD A 943      49.950  44.520  31.250  1.00  0.00           C
ATOM   4680  O   HSD A 943      48.800  44.790  31.010  1.00  0.00           O
ATOM   4681  N   LYS A 944      50.620  43.450  30.680  1.00  0.00           N
ATOM   4682  HN  LYS A 944      51.580  43.230  30.850  1.00  0.00           H
ATOM   4683  CA  LYS A 944      50.020  42.800  29.530  1.00  0.00           C
ATOM   4684  HA  LYS A 944      49.380  43.440  28.940  1.00  0.00           H
ATOM   4685  CB  LYS A 944      51.160  42.350  28.550  1.00  0.00           C
ATOM   4686  HB1 LYS A 944      50.610  41.680  27.860  1.00  0.00           H
ATOM   4687  HB2 LYS A 944      51.830  41.670  29.120  1.00  0.00           H
ATOM   4688  CG  LYS A 944      52.070  43.430  27.850  1.00  0.00           C
ATOM   4689  HG1 LYS A 944      53.020  42.990  27.480  1.00  0.00           H
ATOM   4690  HG2 LYS A 944      52.440  44.070  28.670  1.00  0.00           H
ATOM   4691  CD  LYS A 944      51.410  44.200  26.810  1.00  0.00           C
ATOM   4692  HD1 LYS A 944      52.030  45.060  26.480  1.00  0.00           H
ATOM   4693  HD2 LYS A 944      50.470  44.640  27.240  1.00  0.00           H
ATOM   4694  CE  LYS A 944      50.990  43.410  25.520  1.00  0.00           C
ATOM   4695  HE1 LYS A 944      50.010  42.960  25.770  1.00  0.00           H
ATOM   4696  HE2 LYS A 944      51.730  42.630  25.230  1.00  0.00           H
ATOM   4697  NZ  LYS A 944      50.780  44.210  24.290  1.00  0.00           N
ATOM   4698  HZ1 LYS A 944      50.910  43.650  23.420  1.00  0.00           H
ATOM   4699  HZ2 LYS A 944      51.520  44.940  24.290  1.00  0.00           H
ATOM   4700  HZ3 LYS A 944      49.860  44.710  24.250  1.00  0.00           H
ATOM   4701  C   LYS A 944      49.120  41.630  29.940  1.00  0.00           C
ATOM   4702  O   LYS A 944      49.370  40.440  29.660  1.00  0.00           O
ATOM   4703  N   LEU A 945      48.020  41.980  30.630  1.00  0.00           N
ATOM   4704  HN  LEU A 945      47.960  42.920  30.970  1.00  0.00           H
ATOM   4705  CA  LEU A 945      46.920  40.980  30.890  1.00  0.00           C
ATOM   4706  HA  LEU A 945      47.410  40.020  31.000  1.00  0.00           H
ATOM   4707  CB  LEU A 945      46.170  41.150  32.270  1.00  0.00           C
ATOM   4708  HB1 LEU A 945      46.900  41.330  33.080  1.00  0.00           H
ATOM   4709  HB2 LEU A 945      45.560  40.230  32.450  1.00  0.00           H
ATOM   4710  CG  LEU A 945      45.030  42.160  32.410  1.00  0.00           C
ATOM   4711  HG  LEU A 945      44.130  41.740  31.910  1.00  0.00           H
ATOM   4712  CD1 LEU A 945      44.800  42.310  33.890  1.00  0.00           C
ATOM   4713 HD11 LEU A 945      44.120  43.120  34.210  1.00  0.00           H
ATOM   4714 HD12 LEU A 945      45.800  42.500  34.350  1.00  0.00           H
ATOM   4715 HD13 LEU A 945      44.410  41.440  34.450  1.00  0.00           H
ATOM   4716  CD2 LEU A 945      45.430  43.530  31.850  1.00  0.00           C
ATOM   4717 HD21 LEU A 945      44.690  44.250  32.260  1.00  0.00           H
ATOM   4718 HD22 LEU A 945      45.300  43.590  30.750  1.00  0.00           H
ATOM   4719 HD23 LEU A 945      46.400  43.940  32.170  1.00  0.00           H
ATOM   4720  C   LEU A 945      46.040  40.940  29.700  1.00  0.00           C
ATOM   4721  O   LEU A 945      45.660  41.940  29.110  1.00  0.00           O
ATOM   4722  N   LYS A 946      45.680  39.730  29.260  1.00  0.00           N
ATOM   4723  HN  LYS A 946      46.190  38.930  29.600  1.00  0.00           H
ATOM   4724  CA  LYS A 946      44.630  39.490  28.300  1.00  0.00           C
ATOM   4725  HA  LYS A 946      44.780  39.910  27.320  1.00  0.00           H
ATOM   4726  CB  LYS A 946      44.600  37.940  28.070  1.00  0.00           C
ATOM   4727  HB1 LYS A 946      43.690  37.660  27.490  1.00  0.00           H
ATOM   4728  HB2 LYS A 946      44.510  37.490  29.080  1.00  0.00           H
ATOM   4729  CG  LYS A 946      45.850  37.310  27.570  1.00  0.00           C
ATOM   4730  HG1 LYS A 946      46.660  37.440  28.310  1.00  0.00           H
ATOM   4731  HG2 LYS A 946      46.170  37.880  26.670  1.00  0.00           H
ATOM   4732  CD  LYS A 946      45.680  35.780  27.270  1.00  0.00           C
ATOM   4733  HD1 LYS A 946      46.570  35.360  26.750  1.00  0.00           H
ATOM   4734  HD2 LYS A 946      44.820  35.670  26.570  1.00  0.00           H
ATOM   4735  CE  LYS A 946      45.430  34.910  28.560  1.00  0.00           C
ATOM   4736  HE1 LYS A 946      45.110  33.930  28.150  1.00  0.00           H
ATOM   4737  HE2 LYS A 946      44.570  35.410  29.080  1.00  0.00           H
ATOM   4738  NZ  LYS A 946      46.620  34.790  29.390  1.00  0.00           N
ATOM   4739  HZ1 LYS A 946      46.880  35.740  29.700  1.00  0.00           H
ATOM   4740  HZ2 LYS A 946      47.400  34.430  28.810  1.00  0.00           H
ATOM   4741  HZ3 LYS A 946      46.510  34.110  30.160  1.00  0.00           H
ATOM   4742  C   LYS A 946      43.220  39.760  28.770  1.00  0.00           C
ATOM   4743  O   LYS A 946      42.990  39.550  29.930  1.00  0.00           O
ATOM   4744  N   LYS A 947      42.360  40.240  27.880  1.00  0.00           N
ATOM   4745  HN  LYS A 947      42.660  40.560  26.990  1.00  0.00           H
ATOM   4746  CA  LYS A 947      40.950  40.480  28.230  1.00  0.00           C
ATOM   4747  HA  LYS A 947      40.680  41.050  27.350  1.00  0.00           H
ATOM   4748  CB  LYS A 947      40.120  39.180  28.020  1.00  0.00           C
ATOM   4749  HB1 LYS A 947      39.050  39.340  28.230  1.00  0.00           H
ATOM   4750  HB2 LYS A 947      40.470  38.350  28.670  1.00  0.00           H
ATOM   4751  CG  LYS A 947      40.190  38.670  26.490  1.00  0.00           C
ATOM   4752  HG1 LYS A 947      39.780  37.650  26.620  1.00  0.00           H
ATOM   4753  HG2 LYS A 947      41.250  38.510  26.160  1.00  0.00           H
ATOM   4754  CD  LYS A 947      39.420  39.560  25.500  1.00  0.00           C
ATOM   4755  HD1 LYS A 947      39.670  40.630  25.570  1.00  0.00           H
ATOM   4756  HD2 LYS A 947      38.340  39.430  25.740  1.00  0.00           H
ATOM   4757  CE  LYS A 947      39.720  39.130  24.060  1.00  0.00           C
ATOM   4758  HE1 LYS A 947      39.080  39.620  23.290  1.00  0.00           H
ATOM   4759  HE2 LYS A 947      39.590  38.040  23.860  1.00  0.00           H
ATOM   4760  NZ  LYS A 947      41.200  39.500  23.810  1.00  0.00           N
ATOM   4761  HZ1 LYS A 947      41.300  39.600  22.780  1.00  0.00           H
ATOM   4762  HZ2 LYS A 947      41.960  38.840  24.080  1.00  0.00           H
ATOM   4763  HZ3 LYS A 947      41.390  40.430  24.210  1.00  0.00           H
ATOM   4764  C   LYS A 947      40.400  41.390  29.370  1.00  0.00           C
ATOM   4765  O   LYS A 947      39.300  41.080  29.990  1.00  0.00           O
ATOM   4766  N   GLY A 948      41.060  42.440  29.790  1.00  0.00           N
ATOM   4767  HN  GLY A 948      41.970  42.540  29.400  1.00  0.00           H
ATOM   4768  CA  GLY A 948      40.550  43.450  30.720  1.00  0.00           C
ATOM   4769  HA1 GLY A 948      39.520  43.720  30.500  1.00  0.00           H
ATOM   4770  HA2 GLY A 948      41.280  44.250  30.750  1.00  0.00           H
ATOM   4771  C   GLY A 948      40.550  42.860  32.070  1.00  0.00           C
ATOM   4772  O   GLY A 948      41.010  41.690  32.210  1.00  0.00           O
ATOM   4773  N   ALA A 949      40.170  43.700  33.070  1.00  0.00           N
ATOM   4774  HN  ALA A 949      39.750  44.590  32.940  1.00  0.00           H
ATOM   4775  CA  ALA A 949      40.430  43.360  34.480  1.00  0.00           C
ATOM   4776  HA  ALA A 949      40.920  42.390  34.560  1.00  0.00           H
ATOM   4777  CB  ALA A 949      41.360  44.440  35.120  1.00  0.00           C
ATOM   4778  HB1 ALA A 949      41.830  44.150  36.080  1.00  0.00           H
ATOM   4779  HB2 ALA A 949      40.880  45.400  35.390  1.00  0.00           H
ATOM   4780  HB3 ALA A 949      42.130  44.570  34.340  1.00  0.00           H
ATOM   4781  C   ALA A 949      39.140  43.130  35.250  1.00  0.00           C
ATOM   4782  O   ALA A 949      39.190  42.910  36.470  1.00  0.00           O
ATOM   4783  N   GLY A 950      37.980  43.220  34.530  1.00  0.00           N
ATOM   4784  HN  GLY A 950      37.980  43.630  33.630  1.00  0.00           H
ATOM   4785  CA  GLY A 950      36.700  42.640  34.970  1.00  0.00           C
ATOM   4786  HA1 GLY A 950      36.910  41.610  35.240  1.00  0.00           H
ATOM   4787  HA2 GLY A 950      35.960  42.890  34.220  1.00  0.00           H
ATOM   4788  C   GLY A 950      36.100  43.330  36.140  1.00  0.00           C
ATOM   4789  O   GLY A 950      35.640  42.650  37.070  1.00  0.00           O
ATOM   4790  N   TYR A 951      36.080  44.680  36.200  1.00  0.00           N
ATOM   4791  HN  TYR A 951      36.550  45.130  35.440  1.00  0.00           H
ATOM   4792  CA  TYR A 951      35.740  45.490  37.380  1.00  0.00           C
ATOM   4793  HA  TYR A 951      36.570  45.250  38.030  1.00  0.00           H
ATOM   4794  CB  TYR A 951      35.650  46.990  37.200  1.00  0.00           C
ATOM   4795  HB1 TYR A 951      35.560  47.540  38.160  1.00  0.00           H
ATOM   4796  HB2 TYR A 951      34.680  47.270  36.750  1.00  0.00           H
ATOM   4797  CG  TYR A 951      36.880  47.540  36.450  1.00  0.00           C
ATOM   4798  CD1 TYR A 951      38.180  46.960  36.500  1.00  0.00           C
ATOM   4799  HD1 TYR A 951      38.370  46.120  37.140  1.00  0.00           H
ATOM   4800  CE1 TYR A 951      39.310  47.660  36.010  1.00  0.00           C
ATOM   4801  HE1 TYR A 951      40.300  47.270  36.190  1.00  0.00           H
ATOM   4802  CZ  TYR A 951      39.160  48.860  35.260  1.00  0.00           C
ATOM   4803  OH  TYR A 951      40.310  49.520  34.780  1.00  0.00           O
ATOM   4804  HH  TYR A 951      40.090  50.250  34.200  1.00  0.00           H
ATOM   4805  CD2 TYR A 951      36.790  48.760  35.740  1.00  0.00           C
ATOM   4806  HD2 TYR A 951      35.800  49.180  35.620  1.00  0.00           H
ATOM   4807  CE2 TYR A 951      37.870  49.410  35.130  1.00  0.00           C
ATOM   4808  HE2 TYR A 951      37.610  50.370  34.730  1.00  0.00           H
ATOM   4809  C   TYR A 951      34.330  45.160  38.070  1.00  0.00           C
ATOM   4810  O   TYR A 951      34.210  44.970  39.270  1.00  0.00           O
ATOM   4811  N   HSD A 952      33.260  44.960  37.230  1.00  0.00           N
ATOM   4812  HN  HSD A 952      33.340  45.120  36.260  1.00  0.00           H
ATOM   4813  CA  HSD A 952      31.960  44.520  37.650  1.00  0.00           C
ATOM   4814  HA  HSD A 952      31.530  45.240  38.330  1.00  0.00           H
ATOM   4815  CB  HSD A 952      31.050  44.510  36.420  1.00  0.00           C
ATOM   4816  HB1 HSD A 952      30.140  43.940  36.700  1.00  0.00           H
ATOM   4817  HB2 HSD A 952      31.500  44.090  35.500  1.00  0.00           H
ATOM   4818  ND1 HSD A 952      29.480  46.050  35.160  1.00  0.00           N
ATOM   4819  HD1 HSD A 952      28.730  45.440  34.930  1.00  0.00           H
ATOM   4820  CG  HSD A 952      30.580  45.860  36.040  1.00  0.00           C
ATOM   4821  CE1 HSD A 952      29.550  47.340  34.730  1.00  0.00           C
ATOM   4822  HE1 HSD A 952      28.880  47.800  33.990  1.00  0.00           H
ATOM   4823  NE2 HSD A 952      30.470  48.000  35.350  1.00  0.00           N
ATOM   4824  CD2 HSD A 952      31.110  47.100  36.200  1.00  0.00           C
ATOM   4825  HD2 HSD A 952      31.950  47.370  36.830  1.00  0.00           H
ATOM   4826  C   HSD A 952      31.970  43.200  38.330  1.00  0.00           C
ATOM   4827  O   HSD A 952      31.440  43.110  39.370  1.00  0.00           O
ATOM   4828  N   LEU A 953      32.700  42.290  37.750  1.00  0.00           N
ATOM   4829  HN  LEU A 953      33.370  42.370  37.020  1.00  0.00           H
ATOM   4830  CA  LEU A 953      32.890  40.960  38.310  1.00  0.00           C
ATOM   4831  HA  LEU A 953      31.950  40.450  38.480  1.00  0.00           H
ATOM   4832  CB  LEU A 953      33.640  40.010  37.290  1.00  0.00           C
ATOM   4833  HB1 LEU A 953      34.640  40.420  37.010  1.00  0.00           H
ATOM   4834  HB2 LEU A 953      33.220  40.080  36.270  1.00  0.00           H
ATOM   4835  CG  LEU A 953      33.790  38.450  37.790  1.00  0.00           C
ATOM   4836  HG  LEU A 953      34.540  38.460  38.600  1.00  0.00           H
ATOM   4837  CD1 LEU A 953      32.480  37.840  38.200  1.00  0.00           C
ATOM   4838 HD11 LEU A 953      32.220  38.210  39.210  1.00  0.00           H
ATOM   4839 HD12 LEU A 953      32.560  36.730  38.300  1.00  0.00           H
ATOM   4840 HD13 LEU A 953      31.670  38.060  37.470  1.00  0.00           H
ATOM   4841  CD2 LEU A 953      34.480  37.790  36.600  1.00  0.00           C
ATOM   4842 HD21 LEU A 953      33.810  37.840  35.720  1.00  0.00           H
ATOM   4843 HD22 LEU A 953      34.750  36.720  36.770  1.00  0.00           H
ATOM   4844 HD23 LEU A 953      35.470  38.290  36.570  1.00  0.00           H
ATOM   4845  C   LEU A 953      33.750  41.030  39.580  1.00  0.00           C
ATOM   4846  O   LEU A 953      33.460  40.370  40.600  1.00  0.00           O
ATOM   4847  N   ASP A 954      34.830  41.860  39.550  1.00  0.00           N
ATOM   4848  HN  ASP A 954      35.160  42.350  38.750  1.00  0.00           H
ATOM   4849  CA  ASP A 954      35.620  42.100  40.840  1.00  0.00           C
ATOM   4850  HA  ASP A 954      36.150  41.210  41.140  1.00  0.00           H
ATOM   4851  CB  ASP A 954      36.700  43.110  40.420  1.00  0.00           C
ATOM   4852  HB1 ASP A 954      37.410  43.280  41.260  1.00  0.00           H
ATOM   4853  HB2 ASP A 954      36.210  44.070  40.140  1.00  0.00           H
ATOM   4854  CG  ASP A 954      37.580  42.660  39.300  1.00  0.00           C
ATOM   4855  OD1 ASP A 954      37.710  41.470  38.940  1.00  0.00           O
ATOM   4856  OD2 ASP A 954      38.350  43.630  38.910  1.00  0.00           O
ATOM   4857  HD2 ASP A 954      38.800  43.290  38.130  1.00  0.00           H
ATOM   4858  C   ASP A 954      34.840  42.610  42.000  1.00  0.00           C
ATOM   4859  O   ASP A 954      34.890  41.940  42.990  1.00  0.00           O
ATOM   4860  N   LEU A 955      34.140  43.760  41.820  1.00  0.00           N
ATOM   4861  HN  LEU A 955      34.080  44.080  40.870  1.00  0.00           H
ATOM   4862  CA  LEU A 955      33.380  44.520  42.800  1.00  0.00           C
ATOM   4863  HA  LEU A 955      34.000  44.660  43.680  1.00  0.00           H
ATOM   4864  CB  LEU A 955      32.850  45.840  42.220  1.00  0.00           C
ATOM   4865  HB1 LEU A 955      32.070  45.630  41.450  1.00  0.00           H
ATOM   4866  HB2 LEU A 955      33.670  46.440  41.770  1.00  0.00           H
ATOM   4867  CG  LEU A 955      32.000  46.690  43.140  1.00  0.00           C
ATOM   4868  HG  LEU A 955      31.050  46.210  43.430  1.00  0.00           H
ATOM   4869  CD1 LEU A 955      32.790  47.050  44.490  1.00  0.00           C
ATOM   4870 HD11 LEU A 955      33.080  46.160  45.090  1.00  0.00           H
ATOM   4871 HD12 LEU A 955      32.000  47.560  45.080  1.00  0.00           H
ATOM   4872 HD13 LEU A 955      33.660  47.710  44.340  1.00  0.00           H
ATOM   4873  CD2 LEU A 955      31.580  48.070  42.480  1.00  0.00           C
ATOM   4874 HD21 LEU A 955      30.740  48.600  42.980  1.00  0.00           H
ATOM   4875 HD22 LEU A 955      31.020  47.720  41.590  1.00  0.00           H
ATOM   4876 HD23 LEU A 955      32.330  48.880  42.320  1.00  0.00           H
ATOM   4877  C   LEU A 955      32.240  43.640  43.300  1.00  0.00           C
ATOM   4878  O   LEU A 955      31.860  43.620  44.490  1.00  0.00           O
ATOM   4879  N   LEU A 956      31.720  42.740  42.350  1.00  0.00           N
ATOM   4880  HN  LEU A 956      32.080  42.860  41.430  1.00  0.00           H
ATOM   4881  CA  LEU A 956      30.810  41.650  42.620  1.00  0.00           C
ATOM   4882  HA  LEU A 956      29.990  42.070  43.180  1.00  0.00           H
ATOM   4883  CB  LEU A 956      30.190  40.990  41.370  1.00  0.00           C
ATOM   4884  HB1 LEU A 956      31.020  40.870  40.640  1.00  0.00           H
ATOM   4885  HB2 LEU A 956      29.550  41.730  40.860  1.00  0.00           H
ATOM   4886  CG  LEU A 956      29.370  39.700  41.500  1.00  0.00           C
ATOM   4887  HG  LEU A 956      30.070  38.940  41.910  1.00  0.00           H
ATOM   4888  CD1 LEU A 956      28.120  39.950  42.320  1.00  0.00           C
ATOM   4889 HD11 LEU A 956      28.270  40.810  43.000  1.00  0.00           H
ATOM   4890 HD12 LEU A 956      27.800  39.090  42.950  1.00  0.00           H
ATOM   4891 HD13 LEU A 956      27.360  40.300  41.590  1.00  0.00           H
ATOM   4892  CD2 LEU A 956      28.890  39.190  40.130  1.00  0.00           C
ATOM   4893 HD21 LEU A 956      29.740  38.880  39.480  1.00  0.00           H
ATOM   4894 HD22 LEU A 956      28.400  40.010  39.590  1.00  0.00           H
ATOM   4895 HD23 LEU A 956      28.300  38.250  40.210  1.00  0.00           H
ATOM   4896  C   LEU A 956      31.330  40.670  43.600  1.00  0.00           C
ATOM   4897  O   LEU A 956      30.710  40.380  44.610  1.00  0.00           O
ATOM   4898  N   MET A 957      32.550  40.180  43.410  1.00  0.00           N
ATOM   4899  HN  MET A 957      33.120  40.460  42.640  1.00  0.00           H
ATOM   4900  CA  MET A 957      33.150  39.280  44.330  1.00  0.00           C
ATOM   4901  HA  MET A 957      32.420  38.490  44.430  1.00  0.00           H
ATOM   4902  CB  MET A 957      34.540  38.720  43.880  1.00  0.00           C
ATOM   4903  HB1 MET A 957      34.840  37.930  44.610  1.00  0.00           H
ATOM   4904  HB2 MET A 957      35.320  39.490  43.780  1.00  0.00           H
ATOM   4905  CG  MET A 957      34.310  37.870  42.540  1.00  0.00           C
ATOM   4906  HG1 MET A 957      35.350  37.590  42.260  1.00  0.00           H
ATOM   4907  HG2 MET A 957      34.090  38.670  41.810  1.00  0.00           H
ATOM   4908  SD  MET A 957      33.080  36.450  42.560  1.00  0.00           S
ATOM   4909  CE  MET A 957      34.160  35.640  43.750  1.00  0.00           C
ATOM   4910  HE1 MET A 957      35.230  35.630  43.470  1.00  0.00           H
ATOM   4911  HE2 MET A 957      33.780  34.590  43.790  1.00  0.00           H
ATOM   4912  HE3 MET A 957      33.980  36.020  44.780  1.00  0.00           H
ATOM   4913  C   MET A 957      33.340  39.910  45.680  1.00  0.00           C
ATOM   4914  O   MET A 957      33.080  39.280  46.780  1.00  0.00           O
ATOM   4915  N   VAL A 958      33.850  41.150  45.730  1.00  0.00           N
ATOM   4916  HN  VAL A 958      33.920  41.630  44.860  1.00  0.00           H
ATOM   4917  CA  VAL A 958      34.100  41.830  47.010  1.00  0.00           C
ATOM   4918  HA  VAL A 958      34.650  41.160  47.650  1.00  0.00           H
ATOM   4919  CB  VAL A 958      34.950  43.100  46.970  1.00  0.00           C
ATOM   4920  HB  VAL A 958      34.590  43.940  46.320  1.00  0.00           H
ATOM   4921  CG1 VAL A 958      35.320  43.620  48.380  1.00  0.00           C
ATOM   4922 HG11 VAL A 958      35.620  42.740  48.980  1.00  0.00           H
ATOM   4923 HG12 VAL A 958      34.500  44.090  48.960  1.00  0.00           H
ATOM   4924 HG13 VAL A 958      36.070  44.440  48.340  1.00  0.00           H
ATOM   4925  CG2 VAL A 958      36.270  42.590  46.290  1.00  0.00           C
ATOM   4926 HG21 VAL A 958      36.530  41.610  46.750  1.00  0.00           H
ATOM   4927 HG22 VAL A 958      37.180  43.150  46.600  1.00  0.00           H
ATOM   4928 HG23 VAL A 958      36.180  42.370  45.200  1.00  0.00           H
ATOM   4929  C   VAL A 958      32.810  42.130  47.770  1.00  0.00           C
ATOM   4930  O   VAL A 958      32.690  42.000  48.970  1.00  0.00           O
ATOM   4931  N   GLY A 959      31.770  42.550  47.050  1.00  0.00           N
ATOM   4932  HN  GLY A 959      31.850  42.600  46.050  1.00  0.00           H
ATOM   4933  CA  GLY A 959      30.460  42.930  47.580  1.00  0.00           C
ATOM   4934  HA1 GLY A 959      29.850  43.290  46.750  1.00  0.00           H
ATOM   4935  HA2 GLY A 959      30.650  43.660  48.350  1.00  0.00           H
ATOM   4936  C   GLY A 959      29.750  41.780  48.300  1.00  0.00           C
ATOM   4937  O   GLY A 959      29.280  41.960  49.420  1.00  0.00           O
ATOM   4938  N   VAL A 960      29.720  40.600  47.630  1.00  0.00           N
ATOM   4939  HN  VAL A 960      30.140  40.580  46.730  1.00  0.00           H
ATOM   4940  CA  VAL A 960      29.230  39.340  48.180  1.00  0.00           C
ATOM   4941  HA  VAL A 960      28.250  39.480  48.610  1.00  0.00           H
ATOM   4942  CB  VAL A 960      29.030  38.330  47.040  1.00  0.00           C
ATOM   4943  HB  VAL A 960      29.920  38.230  46.390  1.00  0.00           H
ATOM   4944  CG1 VAL A 960      28.460  37.020  47.690  1.00  0.00           C
ATOM   4945 HG11 VAL A 960      27.910  36.380  46.960  1.00  0.00           H
ATOM   4946 HG12 VAL A 960      27.760  37.290  48.510  1.00  0.00           H
ATOM   4947 HG13 VAL A 960      29.260  36.430  48.150  1.00  0.00           H
ATOM   4948  CG2 VAL A 960      27.970  38.900  46.100  1.00  0.00           C
ATOM   4949 HG21 VAL A 960      27.540  38.080  45.490  1.00  0.00           H
ATOM   4950 HG22 VAL A 960      28.440  39.590  45.370  1.00  0.00           H
ATOM   4951 HG23 VAL A 960      27.110  39.440  46.570  1.00  0.00           H
ATOM   4952  C   VAL A 960      29.920  38.750  49.340  1.00  0.00           C
ATOM   4953  O   VAL A 960      29.360  38.380  50.430  1.00  0.00           O
ATOM   4954  N   MET A 961      31.260  38.690  49.270  1.00  0.00           N
ATOM   4955  HN  MET A 961      31.660  38.990  48.410  1.00  0.00           H
ATOM   4956  CA  MET A 961      32.080  38.300  50.380  1.00  0.00           C
ATOM   4957  HA  MET A 961      31.650  37.350  50.690  1.00  0.00           H
ATOM   4958  CB  MET A 961      33.480  38.020  49.950  1.00  0.00           C
ATOM   4959  HB1 MET A 961      34.220  38.010  50.790  1.00  0.00           H
ATOM   4960  HB2 MET A 961      33.770  38.800  49.210  1.00  0.00           H
ATOM   4961  CG  MET A 961      33.740  36.580  49.350  1.00  0.00           C
ATOM   4962  HG1 MET A 961      33.760  35.760  50.080  1.00  0.00           H
ATOM   4963  HG2 MET A 961      34.740  36.640  48.880  1.00  0.00           H
ATOM   4964  SD  MET A 961      32.680  36.110  48.000  1.00  0.00           S
ATOM   4965  CE  MET A 961      31.670  34.910  48.890  1.00  0.00           C
ATOM   4966  HE1 MET A 961      32.380  34.110  49.170  1.00  0.00           H
ATOM   4967  HE2 MET A 961      30.910  34.400  48.260  1.00  0.00           H
ATOM   4968  HE3 MET A 961      31.300  35.280  49.870  1.00  0.00           H
ATOM   4969  C   MET A 961      31.980  39.170  51.590  1.00  0.00           C
ATOM   4970  O   MET A 961      31.860  38.760  52.720  1.00  0.00           O
ATOM   4971  N   LEU A 962      31.900  40.530  51.370  1.00  0.00           N
ATOM   4972  HN  LEU A 962      32.020  40.840  50.440  1.00  0.00           H
ATOM   4973  CA  LEU A 962      31.630  41.500  52.370  1.00  0.00           C
ATOM   4974  HA  LEU A 962      32.390  41.430  53.120  1.00  0.00           H
ATOM   4975  CB  LEU A 962      31.620  42.940  51.730  1.00  0.00           C
ATOM   4976  HB1 LEU A 962      30.980  42.820  50.830  1.00  0.00           H
ATOM   4977  HB2 LEU A 962      32.630  43.030  51.280  1.00  0.00           H
ATOM   4978  CG  LEU A 962      31.230  44.120  52.670  1.00  0.00           C
ATOM   4979  HG  LEU A 962      31.540  43.850  53.700  1.00  0.00           H
ATOM   4980  CD1 LEU A 962      32.030  45.370  52.450  1.00  0.00           C
ATOM   4981 HD11 LEU A 962      31.830  45.800  51.440  1.00  0.00           H
ATOM   4982 HD12 LEU A 962      33.130  45.230  52.450  1.00  0.00           H
ATOM   4983 HD13 LEU A 962      31.830  46.230  53.110  1.00  0.00           H
ATOM   4984  CD2 LEU A 962      29.660  44.420  52.650  1.00  0.00           C
ATOM   4985 HD21 LEU A 962      29.400  44.560  51.580  1.00  0.00           H
ATOM   4986 HD22 LEU A 962      29.320  45.330  53.180  1.00  0.00           H
ATOM   4987 HD23 LEU A 962      29.120  43.530  53.060  1.00  0.00           H
ATOM   4988  C   LEU A 962      30.350  41.230  53.090  1.00  0.00           C
ATOM   4989  O   LEU A 962      30.290  41.450  54.340  1.00  0.00           O
ATOM   4990  N   GLY A 963      29.230  40.820  52.420  1.00  0.00           N
ATOM   4991  HN  GLY A 963      29.200  40.750  51.430  1.00  0.00           H
ATOM   4992  CA  GLY A 963      27.880  40.500  53.020  1.00  0.00           C
ATOM   4993  HA1 GLY A 963      27.230  40.210  52.200  1.00  0.00           H
ATOM   4994  HA2 GLY A 963      27.600  41.310  53.660  1.00  0.00           H
ATOM   4995  C   GLY A 963      27.950  39.300  53.830  1.00  0.00           C
ATOM   4996  O   GLY A 963      27.400  39.310  54.960  1.00  0.00           O
ATOM   4997  N   VAL A 964      28.560  38.250  53.340  1.00  0.00           N
ATOM   4998  HN  VAL A 964      28.860  38.260  52.390  1.00  0.00           H
ATOM   4999  CA  VAL A 964      29.040  37.130  54.050  1.00  0.00           C
ATOM   5000  HA  VAL A 964      28.160  36.620  54.430  1.00  0.00           H
ATOM   5001  CB  VAL A 964      29.610  36.130  53.050  1.00  0.00           C
ATOM   5002  HB  VAL A 964      30.060  36.680  52.190  1.00  0.00           H
ATOM   5003  CG1 VAL A 964      30.740  35.110  53.460  1.00  0.00           C
ATOM   5004 HG11 VAL A 964      31.710  35.560  53.800  1.00  0.00           H
ATOM   5005 HG12 VAL A 964      30.890  34.420  52.620  1.00  0.00           H
ATOM   5006 HG13 VAL A 964      30.360  34.580  54.370  1.00  0.00           H
ATOM   5007  CG2 VAL A 964      28.450  35.340  52.350  1.00  0.00           C
ATOM   5008 HG21 VAL A 964      27.790  36.070  51.850  1.00  0.00           H
ATOM   5009 HG22 VAL A 964      27.880  34.830  53.170  1.00  0.00           H
ATOM   5010 HG23 VAL A 964      28.720  34.650  51.530  1.00  0.00           H
ATOM   5011  C   VAL A 964      29.870  37.410  55.250  1.00  0.00           C
ATOM   5012  O   VAL A 964      29.500  37.120  56.430  1.00  0.00           O
ATOM   5013  N   CYS A 965      30.930  38.170  55.110  1.00  0.00           N
ATOM   5014  HN  CYS A 965      31.280  38.330  54.190  1.00  0.00           H
ATOM   5015  CA  CYS A 965      31.790  38.640  56.270  1.00  0.00           C
ATOM   5016  HA  CYS A 965      32.220  37.790  56.790  1.00  0.00           H
ATOM   5017  CB  CYS A 965      32.940  39.480  55.820  1.00  0.00           C
ATOM   5018  HB1 CYS A 965      33.400  40.010  56.680  1.00  0.00           H
ATOM   5019  HB2 CYS A 965      32.590  40.290  55.160  1.00  0.00           H
ATOM   5020  SG  CYS A 965      34.240  38.500  55.000  1.00  0.00           S
ATOM   5021  HG1 CYS A 965      33.640  38.430  53.820  1.00  0.00           H
ATOM   5022  C   CYS A 965      30.960  39.470  57.220  1.00  0.00           C
ATOM   5023  O   CYS A 965      31.050  39.260  58.410  1.00  0.00           O
ATOM   5024  N   SER A 966      30.050  40.310  56.670  1.00  0.00           N
ATOM   5025  HN  SER A 966      30.020  40.420  55.680  1.00  0.00           H
ATOM   5026  CA  SER A 966      29.090  40.990  57.580  1.00  0.00           C
ATOM   5027  HA  SER A 966      29.680  41.540  58.300  1.00  0.00           H
ATOM   5028  CB  SER A 966      28.120  41.950  56.790  1.00  0.00           C
ATOM   5029  HB1 SER A 966      27.440  42.500  57.480  1.00  0.00           H
ATOM   5030  HB2 SER A 966      27.460  41.330  56.140  1.00  0.00           H
ATOM   5031  OG  SER A 966      28.850  42.950  56.160  1.00  0.00           O
ATOM   5032  HG1 SER A 966      29.140  42.560  55.320  1.00  0.00           H
ATOM   5033  C   SER A 966      28.200  40.180  58.410  1.00  0.00           C
ATOM   5034  O   SER A 966      28.120  40.370  59.620  1.00  0.00           O
ATOM   5035  N   VAL A 967      27.640  39.110  57.840  1.00  0.00           N
ATOM   5036  HN  VAL A 967      27.670  38.890  56.870  1.00  0.00           H
ATOM   5037  CA  VAL A 967      26.820  38.290  58.660  1.00  0.00           C
ATOM   5038  HA  VAL A 967      26.270  38.880  59.380  1.00  0.00           H
ATOM   5039  CB  VAL A 967      25.650  37.430  57.970  1.00  0.00           C
ATOM   5040  HB  VAL A 967      25.300  36.650  58.700  1.00  0.00           H
ATOM   5041  CG1 VAL A 967      24.430  38.440  57.680  1.00  0.00           C
ATOM   5042 HG11 VAL A 967      24.930  39.200  57.060  1.00  0.00           H
ATOM   5043 HG12 VAL A 967      24.070  38.880  58.640  1.00  0.00           H
ATOM   5044 HG13 VAL A 967      23.670  37.970  57.020  1.00  0.00           H
ATOM   5045  CG2 VAL A 967      26.100  36.680  56.690  1.00  0.00           C
ATOM   5046 HG21 VAL A 967      25.440  35.820  56.460  1.00  0.00           H
ATOM   5047 HG22 VAL A 967      27.180  36.410  56.730  1.00  0.00           H
ATOM   5048 HG23 VAL A 967      25.840  37.370  55.850  1.00  0.00           H
ATOM   5049  C   VAL A 967      27.580  37.390  59.620  1.00  0.00           C
ATOM   5050  O   VAL A 967      27.090  37.060  60.730  1.00  0.00           O
ATOM   5051  N   MET A 968      28.820  37.010  59.330  1.00  0.00           N
ATOM   5052  HN  MET A 968      29.310  37.410  58.550  1.00  0.00           H
ATOM   5053  CA  MET A 968      29.600  36.190  60.220  1.00  0.00           C
ATOM   5054  HA  MET A 968      29.020  35.470  60.790  1.00  0.00           H
ATOM   5055  CB  MET A 968      30.610  35.430  59.330  1.00  0.00           C
ATOM   5056  HB1 MET A 968      31.460  35.060  59.950  1.00  0.00           H
ATOM   5057  HB2 MET A 968      31.150  36.140  58.660  1.00  0.00           H
ATOM   5058  CG  MET A 968      30.000  34.230  58.450  1.00  0.00           C
ATOM   5059  HG1 MET A 968      30.860  33.710  57.990  1.00  0.00           H
ATOM   5060  HG2 MET A 968      29.260  34.580  57.710  1.00  0.00           H
[truncated: 6,873,249 more chars]
