# Supplementary material for: CryoEM and computational modeling structural insights into the pH regulator NBCn1
Source: Nat Commun. 2025 Nov 11;16:9932. doi: 10.1038/s41467-025-64868-z (PMC12606367; doi:10.1038/s41467-025-64868-z)
Supplement: Supplementary file 7 — Supplementary Data 5 [file 41467_2025_64868_MOESM7_ESM.zip › 100ns_z_restr_MD_NBCn1_2NaCO3/hNBCn1_OF/z-restr_hNBCn1_OF_2NaCO3_last_step_8.pdb]

REMARK    GENERATED BY TRJCONV
TITLE     Title t= 101000.00000 step= 50500000
REMARK    THIS IS A SIMULATION BOX
CRYST1   92.419   92.419  104.972  90.00  90.00  90.00 P 1           1
MODEL        1
ATOM      1  N   LEU A 585      29.350  42.820  32.750  1.00  0.00           N
ATOM      2  HT1 LEU A 585      28.590  42.520  32.100  1.00  0.00           H
ATOM      3  HT2 LEU A 585      30.200  43.110  32.220  1.00  0.00           H
ATOM      4  HT3 LEU A 585      29.000  43.670  33.230  1.00  0.00           H
ATOM      5  CA  LEU A 585      29.730  41.800  33.800  1.00  0.00           C
ATOM      6  HA  LEU A 585      30.610  42.090  34.360  1.00  0.00           H
ATOM      7  CB  LEU A 585      28.490  41.650  34.840  1.00  0.00           C
ATOM      8  HB1 LEU A 585      27.500  41.590  34.330  1.00  0.00           H
ATOM      9  HB2 LEU A 585      28.430  42.570  35.450  1.00  0.00           H
ATOM     10  CG  LEU A 585      28.590  40.500  35.850  1.00  0.00           C
ATOM     11  HG  LEU A 585      28.800  39.480  35.440  1.00  0.00           H
ATOM     12  CD1 LEU A 585      29.860  40.750  36.750  1.00  0.00           C
ATOM     13 HD11 LEU A 585      30.790  40.730  36.130  1.00  0.00           H
ATOM     14 HD12 LEU A 585      29.920  39.970  37.550  1.00  0.00           H
ATOM     15 HD13 LEU A 585      29.660  41.770  37.140  1.00  0.00           H
ATOM     16  CD2 LEU A 585      27.350  40.430  36.780  1.00  0.00           C
ATOM     17 HD21 LEU A 585      27.290  41.290  37.480  1.00  0.00           H
ATOM     18 HD22 LEU A 585      27.330  39.490  37.380  1.00  0.00           H
ATOM     19 HD23 LEU A 585      26.480  40.330  36.090  1.00  0.00           H
ATOM     20  C   LEU A 585      30.180  40.450  33.130  1.00  0.00           C
ATOM     21  O   LEU A 585      31.340  40.110  33.220  1.00  0.00           O
ATOM     22  N   ILE A 586      29.260  39.740  32.470  1.00  0.00           N
ATOM     23  HN  ILE A 586      28.500  40.280  32.110  1.00  0.00           H
ATOM     24  CA  ILE A 586      29.380  38.410  31.830  1.00  0.00           C
ATOM     25  HA  ILE A 586      29.740  37.730  32.600  1.00  0.00           H
ATOM     26  CB  ILE A 586      28.050  37.960  31.100  1.00  0.00           C
ATOM     27  HB  ILE A 586      27.890  38.570  30.190  1.00  0.00           H
ATOM     28  CG2 ILE A 586      28.070  36.480  30.660  1.00  0.00           C
ATOM     29 HG21 ILE A 586      28.470  35.930  31.550  1.00  0.00           H
ATOM     30 HG22 ILE A 586      28.780  36.290  29.830  1.00  0.00           H
ATOM     31 HG23 ILE A 586      27.080  36.050  30.380  1.00  0.00           H
ATOM     32  CG1 ILE A 586      26.860  38.170  32.060  1.00  0.00           C
ATOM     33 HG11 ILE A 586      25.940  37.610  31.760  1.00  0.00           H
ATOM     34 HG12 ILE A 586      26.650  39.240  31.910  1.00  0.00           H
ATOM     35  CD  ILE A 586      27.060  37.750  33.560  1.00  0.00           C
ATOM     36  HD1 ILE A 586      28.110  37.920  33.880  1.00  0.00           H
ATOM     37  HD2 ILE A 586      26.800  36.670  33.630  1.00  0.00           H
ATOM     38  HD3 ILE A 586      26.310  38.260  34.190  1.00  0.00           H
ATOM     39  C   ILE A 586      30.480  38.320  30.780  1.00  0.00           C
ATOM     40  O   ILE A 586      31.230  37.370  30.700  1.00  0.00           O
ATOM     41  N   LEU A 587      30.640  39.330  29.910  1.00  0.00           N
ATOM     42  HN  LEU A 587      30.110  40.180  29.990  1.00  0.00           H
ATOM     43  CA  LEU A 587      31.520  39.380  28.760  1.00  0.00           C
ATOM     44  HA  LEU A 587      31.190  38.640  28.030  1.00  0.00           H
ATOM     45  CB  LEU A 587      31.410  40.810  28.090  1.00  0.00           C
ATOM     46  HB1 LEU A 587      31.860  41.550  28.770  1.00  0.00           H
ATOM     47  HB2 LEU A 587      30.350  40.980  27.810  1.00  0.00           H
ATOM     48  CG  LEU A 587      32.200  40.960  26.780  1.00  0.00           C
ATOM     49  HG  LEU A 587      33.280  40.860  27.020  1.00  0.00           H
ATOM     50  CD1 LEU A 587      31.830  39.940  25.650  1.00  0.00           C
ATOM     51 HD11 LEU A 587      32.620  40.070  24.880  1.00  0.00           H
ATOM     52 HD12 LEU A 587      30.820  40.090  25.210  1.00  0.00           H
ATOM     53 HD13 LEU A 587      32.050  38.900  25.980  1.00  0.00           H
ATOM     54  CD2 LEU A 587      32.200  42.390  26.330  1.00  0.00           C
ATOM     55 HD21 LEU A 587      32.740  42.500  25.370  1.00  0.00           H
ATOM     56 HD22 LEU A 587      32.620  43.040  27.120  1.00  0.00           H
ATOM     57 HD23 LEU A 587      31.210  42.710  25.930  1.00  0.00           H
ATOM     58  C   LEU A 587      32.940  39.190  29.130  1.00  0.00           C
ATOM     59  O   LEU A 587      33.710  38.470  28.550  1.00  0.00           O
ATOM     60  N   ASP A 588      33.420  39.840  30.250  1.00  0.00           N
ATOM     61  HN  ASP A 588      32.790  40.460  30.700  1.00  0.00           H
ATOM     62  CA  ASP A 588      34.760  39.570  30.790  1.00  0.00           C
ATOM     63  HA  ASP A 588      35.500  39.750  30.020  1.00  0.00           H
ATOM     64  CB  ASP A 588      35.140  40.460  32.000  1.00  0.00           C
ATOM     65  HB1 ASP A 588      36.190  40.110  32.120  1.00  0.00           H
ATOM     66  HB2 ASP A 588      34.550  40.300  32.920  1.00  0.00           H
ATOM     67  CG  ASP A 588      35.060  41.960  31.640  1.00  0.00           C
ATOM     68  OD1 ASP A 588      34.490  42.750  32.460  1.00  0.00           O
ATOM     69  OD2 ASP A 588      35.570  42.410  30.580  1.00  0.00           O
ATOM     70  C   ASP A 588      34.990  38.050  31.070  1.00  0.00           C
ATOM     71  O   ASP A 588      36.050  37.510  30.620  1.00  0.00           O
ATOM     72  N   ILE A 589      33.960  37.320  31.670  1.00  0.00           N
ATOM     73  HN  ILE A 589      33.100  37.710  31.970  1.00  0.00           H
ATOM     74  CA  ILE A 589      34.100  35.890  31.990  1.00  0.00           C
ATOM     75  HA  ILE A 589      34.960  35.870  32.640  1.00  0.00           H
ATOM     76  CB  ILE A 589      32.870  35.350  32.720  1.00  0.00           C
ATOM     77  HB  ILE A 589      32.000  35.390  32.040  1.00  0.00           H
ATOM     78  CG2 ILE A 589      33.130  33.830  33.070  1.00  0.00           C
ATOM     79 HG21 ILE A 589      33.300  33.310  32.110  1.00  0.00           H
ATOM     80 HG22 ILE A 589      32.270  33.320  33.560  1.00  0.00           H
ATOM     81 HG23 ILE A 589      33.960  33.680  33.800  1.00  0.00           H
ATOM     82  CG1 ILE A 589      32.550  36.190  34.050  1.00  0.00           C
ATOM     83 HG11 ILE A 589      32.550  37.290  33.880  1.00  0.00           H
ATOM     84 HG12 ILE A 589      33.330  35.810  34.750  1.00  0.00           H
ATOM     85  CD  ILE A 589      31.080  35.790  34.480  1.00  0.00           C
ATOM     86  HD1 ILE A 589      31.080  34.710  34.730  1.00  0.00           H
ATOM     87  HD2 ILE A 589      30.440  35.920  33.580  1.00  0.00           H
ATOM     88  HD3 ILE A 589      30.670  36.390  35.320  1.00  0.00           H
ATOM     89  C   ILE A 589      34.410  35.070  30.720  1.00  0.00           C
ATOM     90  O   ILE A 589      35.300  34.210  30.710  1.00  0.00           O
ATOM     91  N   LYS A 590      33.660  35.360  29.640  1.00  0.00           N
ATOM     92  HN  LYS A 590      33.070  36.160  29.590  1.00  0.00           H
ATOM     93  CA  LYS A 590      33.760  34.660  28.430  1.00  0.00           C
ATOM     94  HA  LYS A 590      33.750  33.610  28.650  1.00  0.00           H
ATOM     95  CB  LYS A 590      32.550  34.780  27.510  1.00  0.00           C
ATOM     96  HB1 LYS A 590      32.770  34.500  26.460  1.00  0.00           H
ATOM     97  HB2 LYS A 590      32.180  35.810  27.350  1.00  0.00           H
ATOM     98  CG  LYS A 590      31.350  33.960  28.060  1.00  0.00           C
ATOM     99  HG1 LYS A 590      31.430  33.880  29.160  1.00  0.00           H
ATOM    100  HG2 LYS A 590      31.490  32.960  27.590  1.00  0.00           H
ATOM    101  CD  LYS A 590      29.950  34.510  27.720  1.00  0.00           C
ATOM    102  HD1 LYS A 590      29.820  34.600  26.620  1.00  0.00           H
ATOM    103  HD2 LYS A 590      29.880  35.550  28.070  1.00  0.00           H
ATOM    104  CE  LYS A 590      28.760  33.640  28.150  1.00  0.00           C
ATOM    105  HE1 LYS A 590      27.780  34.130  27.970  1.00  0.00           H
ATOM    106  HE2 LYS A 590      28.990  33.560  29.230  1.00  0.00           H
ATOM    107  NZ  LYS A 590      28.720  32.320  27.490  1.00  0.00           N
ATOM    108  HZ1 LYS A 590      28.810  32.440  26.460  1.00  0.00           H
ATOM    109  HZ2 LYS A 590      27.900  31.740  27.720  1.00  0.00           H
ATOM    110  HZ3 LYS A 590      29.530  31.830  27.930  1.00  0.00           H
ATOM    111  C   LYS A 590      35.130  34.800  27.690  1.00  0.00           C
ATOM    112  O   LYS A 590      35.670  33.860  27.170  1.00  0.00           O
ATOM    113  N   ARG A 591      35.690  35.980  27.640  1.00  0.00           N
ATOM    114  HN  ARG A 591      35.120  36.750  27.920  1.00  0.00           H
ATOM    115  CA  ARG A 591      37.000  36.150  27.240  1.00  0.00           C
ATOM    116  HA  ARG A 591      37.060  35.680  26.280  1.00  0.00           H
ATOM    117  CB  ARG A 591      37.260  37.700  27.040  1.00  0.00           C
ATOM    118  HB1 ARG A 591      38.340  37.970  27.060  1.00  0.00           H
ATOM    119  HB2 ARG A 591      36.910  38.200  27.980  1.00  0.00           H
ATOM    120  CG  ARG A 591      36.560  38.330  25.820  1.00  0.00           C
ATOM    121  HG1 ARG A 591      35.600  37.870  25.530  1.00  0.00           H
ATOM    122  HG2 ARG A 591      37.160  38.090  24.910  1.00  0.00           H
ATOM    123  CD  ARG A 591      36.440  39.800  25.960  1.00  0.00           C
ATOM    124  HD1 ARG A 591      37.400  40.200  26.370  1.00  0.00           H
ATOM    125  HD2 ARG A 591      35.600  39.950  26.660  1.00  0.00           H
ATOM    126  NE  ARG A 591      36.070  40.400  24.660  1.00  0.00           N
ATOM    127  HE  ARG A 591      36.160  39.850  23.840  1.00  0.00           H
ATOM    128  CZ  ARG A 591      35.530  41.600  24.500  1.00  0.00           C
ATOM    129  NH1 ARG A 591      35.390  42.500  25.440  1.00  0.00           N
ATOM    130 HH11 ARG A 591      34.780  43.270  25.230  1.00  0.00           H
ATOM    131 HH12 ARG A 591      35.540  42.290  26.410  1.00  0.00           H
ATOM    132  NH2 ARG A 591      35.040  42.000  23.320  1.00  0.00           N
ATOM    133 HH21 ARG A 591      35.270  41.470  22.500  1.00  0.00           H
ATOM    134 HH22 ARG A 591      34.970  43.000  23.230  1.00  0.00           H
ATOM    135  C   ARG A 591      38.130  35.570  28.100  1.00  0.00           C
ATOM    136  O   ARG A 591      38.950  34.940  27.460  1.00  0.00           O
ATOM    137  N   LYS A 592      38.100  35.770  29.390  1.00  0.00           N
ATOM    138  HN  LYS A 592      37.340  36.300  29.740  1.00  0.00           H
ATOM    139  CA  LYS A 592      39.030  35.240  30.440  1.00  0.00           C
ATOM    140  HA  LYS A 592      40.030  35.510  30.090  1.00  0.00           H
ATOM    141  CB  LYS A 592      38.800  35.850  31.930  1.00  0.00           C
ATOM    142  HB1 LYS A 592      39.400  35.260  32.650  1.00  0.00           H
ATOM    143  HB2 LYS A 592      37.740  35.630  32.190  1.00  0.00           H
ATOM    144  CG  LYS A 592      39.060  37.350  32.150  1.00  0.00           C
ATOM    145  HG1 LYS A 592      38.900  37.660  33.200  1.00  0.00           H
ATOM    146  HG2 LYS A 592      38.300  37.950  31.610  1.00  0.00           H
ATOM    147  CD  LYS A 592      40.530  37.780  31.820  1.00  0.00           C
ATOM    148  HD1 LYS A 592      40.810  37.630  30.760  1.00  0.00           H
ATOM    149  HD2 LYS A 592      41.190  37.210  32.500  1.00  0.00           H
ATOM    150  CE  LYS A 592      40.790  39.290  32.170  1.00  0.00           C
ATOM    151  HE1 LYS A 592      40.610  39.330  33.260  1.00  0.00           H
ATOM    152  HE2 LYS A 592      40.150  40.050  31.670  1.00  0.00           H
ATOM    153  NZ  LYS A 592      42.160  39.750  31.910  1.00  0.00           N
ATOM    154  HZ1 LYS A 592      42.140  40.770  32.090  1.00  0.00           H
ATOM    155  HZ2 LYS A 592      42.580  39.540  30.990  1.00  0.00           H
ATOM    156  HZ3 LYS A 592      42.820  39.290  32.560  1.00  0.00           H
ATOM    157  C   LYS A 592      39.190  33.790  30.680  1.00  0.00           C
ATOM    158  O   LYS A 592      40.230  33.300  31.040  1.00  0.00           O
ATOM    159  N   ALA A 593      38.110  33.010  30.520  1.00  0.00           N
ATOM    160  HN  ALA A 593      37.240  33.360  30.210  1.00  0.00           H
ATOM    161  CA  ALA A 593      38.030  31.560  30.610  1.00  0.00           C
ATOM    162  HA  ALA A 593      38.180  31.350  31.650  1.00  0.00           H
ATOM    163  CB  ALA A 593      36.530  31.110  30.320  1.00  0.00           C
ATOM    164  HB1 ALA A 593      35.950  31.740  29.600  1.00  0.00           H
ATOM    165  HB2 ALA A 593      35.980  31.120  31.290  1.00  0.00           H
ATOM    166  HB3 ALA A 593      36.420  30.070  29.920  1.00  0.00           H
ATOM    167  C   ALA A 593      39.070  30.820  29.820  1.00  0.00           C
ATOM    168  O   ALA A 593      39.830  30.130  30.540  1.00  0.00           O
ATOM    169  N   PRO A 594      39.340  30.810  28.530  1.00  0.00           N
ATOM    170  CD  PRO A 594      38.560  31.530  27.630  1.00  0.00           C
ATOM    171  HD1 PRO A 594      38.310  32.540  28.040  1.00  0.00           H
ATOM    172  HD2 PRO A 594      37.660  30.910  27.410  1.00  0.00           H
ATOM    173  CA  PRO A 594      40.460  30.130  27.950  1.00  0.00           C
ATOM    174  HA  PRO A 594      40.550  29.130  28.360  1.00  0.00           H
ATOM    175  CB  PRO A 594      40.190  30.290  26.460  1.00  0.00           C
ATOM    176  HB1 PRO A 594      39.570  29.400  26.210  1.00  0.00           H
ATOM    177  HB2 PRO A 594      41.050  30.430  25.780  1.00  0.00           H
ATOM    178  CG  PRO A 594      39.390  31.610  26.400  1.00  0.00           C
ATOM    179  HG1 PRO A 594      40.080  32.490  26.350  1.00  0.00           H
ATOM    180  HG2 PRO A 594      38.820  31.700  25.450  1.00  0.00           H
ATOM    181  C   PRO A 594      41.760  30.810  28.340  1.00  0.00           C
ATOM    182  O   PRO A 594      42.710  30.070  28.500  1.00  0.00           O
ATOM    183  N   PHE A 595      41.840  32.160  28.640  1.00  0.00           N
ATOM    184  HN  PHE A 595      41.100  32.810  28.510  1.00  0.00           H
ATOM    185  CA  PHE A 595      43.090  32.830  29.060  1.00  0.00           C
ATOM    186  HA  PHE A 595      43.740  32.580  28.230  1.00  0.00           H
ATOM    187  CB  PHE A 595      42.830  34.360  29.080  1.00  0.00           C
ATOM    188  HB1 PHE A 595      43.740  34.850  29.490  1.00  0.00           H
ATOM    189  HB2 PHE A 595      41.960  34.740  29.660  1.00  0.00           H
ATOM    190  CG  PHE A 595      42.970  34.870  27.640  1.00  0.00           C
ATOM    191  CD1 PHE A 595      41.980  35.730  27.250  1.00  0.00           C
ATOM    192  HD1 PHE A 595      41.140  36.050  27.860  1.00  0.00           H
ATOM    193  CE1 PHE A 595      41.960  36.220  25.950  1.00  0.00           C
ATOM    194  HE1 PHE A 595      41.220  36.900  25.550  1.00  0.00           H
ATOM    195  CZ  PHE A 595      42.960  35.870  25.000  1.00  0.00           C
ATOM    196  HZ  PHE A 595      42.930  36.330  24.020  1.00  0.00           H
ATOM    197  CD2 PHE A 595      44.050  34.640  26.740  1.00  0.00           C
ATOM    198  HD2 PHE A 595      44.890  34.120  27.180  1.00  0.00           H
ATOM    199  CE2 PHE A 595      44.070  35.140  25.440  1.00  0.00           C
ATOM    200  HE2 PHE A 595      44.790  34.750  24.720  1.00  0.00           H
ATOM    201  C   PHE A 595      43.640  32.270  30.400  1.00  0.00           C
ATOM    202  O   PHE A 595      44.810  31.940  30.530  1.00  0.00           O
ATOM    203  N   PHE A 596      42.710  32.050  31.300  1.00  0.00           N
ATOM    204  HN  PHE A 596      41.770  32.300  31.110  1.00  0.00           H
ATOM    205  CA  PHE A 596      42.950  31.430  32.550  1.00  0.00           C
ATOM    206  HA  PHE A 596      43.640  32.030  33.110  1.00  0.00           H
ATOM    207  CB  PHE A 596      41.630  31.410  33.310  1.00  0.00           C
ATOM    208  HB1 PHE A 596      40.840  31.090  32.590  1.00  0.00           H
ATOM    209  HB2 PHE A 596      41.260  32.440  33.530  1.00  0.00           H
ATOM    210  CG  PHE A 596      41.540  30.470  34.420  1.00  0.00           C
ATOM    211  CD1 PHE A 596      40.990  29.230  34.250  1.00  0.00           C
ATOM    212  HD1 PHE A 596      40.440  29.060  33.340  1.00  0.00           H
ATOM    213  CE1 PHE A 596      40.990  28.170  35.220  1.00  0.00           C
ATOM    214  HE1 PHE A 596      40.410  27.270  35.040  1.00  0.00           H
ATOM    215  CZ  PHE A 596      41.670  28.430  36.410  1.00  0.00           C
ATOM    216  HZ  PHE A 596      41.700  27.800  37.300  1.00  0.00           H
ATOM    217  CD2 PHE A 596      42.360  30.620  35.590  1.00  0.00           C
ATOM    218  HD2 PHE A 596      42.900  31.540  35.800  1.00  0.00           H
ATOM    219  CE2 PHE A 596      42.350  29.660  36.610  1.00  0.00           C
ATOM    220  HE2 PHE A 596      43.010  29.790  37.450  1.00  0.00           H
ATOM    221  C   PHE A 596      43.670  30.090  32.470  1.00  0.00           C
ATOM    222  O   PHE A 596      44.730  29.830  33.040  1.00  0.00           O
ATOM    223  N   LEU A 597      43.110  29.200  31.680  1.00  0.00           N
ATOM    224  HN  LEU A 597      42.360  29.530  31.100  1.00  0.00           H
ATOM    225  CA  LEU A 597      43.590  27.890  31.320  1.00  0.00           C
ATOM    226  HA  LEU A 597      43.710  27.420  32.300  1.00  0.00           H
ATOM    227  CB  LEU A 597      42.600  27.300  30.290  1.00  0.00           C
ATOM    228  HB1 LEU A 597      43.060  26.310  30.060  1.00  0.00           H
ATOM    229  HB2 LEU A 597      42.560  27.980  29.420  1.00  0.00           H
ATOM    230  CG  LEU A 597      41.220  26.970  30.820  1.00  0.00           C
ATOM    231  HG  LEU A 597      40.780  27.930  31.140  1.00  0.00           H
ATOM    232  CD1 LEU A 597      40.380  26.310  29.740  1.00  0.00           C
ATOM    233 HD11 LEU A 597      40.480  26.970  28.840  1.00  0.00           H
ATOM    234 HD12 LEU A 597      39.320  26.230  30.050  1.00  0.00           H
ATOM    235 HD13 LEU A 597      40.860  25.350  29.460  1.00  0.00           H
ATOM    236  CD2 LEU A 597      41.330  25.990  32.030  1.00  0.00           C
ATOM    237 HD21 LEU A 597      41.790  25.020  31.770  1.00  0.00           H
ATOM    238 HD22 LEU A 597      40.320  25.750  32.440  1.00  0.00           H
ATOM    239 HD23 LEU A 597      41.850  26.520  32.860  1.00  0.00           H
ATOM    240  C   LEU A 597      45.000  28.050  30.660  1.00  0.00           C
ATOM    241  O   LEU A 597      45.960  27.310  31.000  1.00  0.00           O
ATOM    242  N   SER A 598      45.300  28.980  29.730  1.00  0.00           N
ATOM    243  HN  SER A 598      44.590  29.600  29.410  1.00  0.00           H
ATOM    244  CA  SER A 598      46.600  29.140  29.180  1.00  0.00           C
ATOM    245  HA  SER A 598      47.040  28.180  28.940  1.00  0.00           H
ATOM    246  CB  SER A 598      46.660  30.050  27.860  1.00  0.00           C
ATOM    247  HB1 SER A 598      46.260  31.070  28.090  1.00  0.00           H
ATOM    248  HB2 SER A 598      45.950  29.450  27.260  1.00  0.00           H
ATOM    249  OG  SER A 598      48.000  30.040  27.310  1.00  0.00           O
ATOM    250  HG1 SER A 598      48.580  30.590  27.870  1.00  0.00           H
ATOM    251  C   SER A 598      47.610  29.530  30.300  1.00  0.00           C
ATOM    252  O   SER A 598      48.680  28.890  30.290  1.00  0.00           O
ATOM    253  N   ASP A 599      47.260  30.460  31.160  1.00  0.00           N
ATOM    254  HN  ASP A 599      46.360  30.880  31.100  1.00  0.00           H
ATOM    255  CA  ASP A 599      48.020  30.960  32.250  1.00  0.00           C
ATOM    256  HA  ASP A 599      48.980  31.270  31.880  1.00  0.00           H
ATOM    257  CB  ASP A 599      47.280  32.100  33.020  1.00  0.00           C
ATOM    258  HB1 ASP A 599      47.740  32.400  33.990  1.00  0.00           H
ATOM    259  HB2 ASP A 599      46.250  31.800  33.290  1.00  0.00           H
ATOM    260  CG  ASP A 599      47.240  33.330  32.160  1.00  0.00           C
ATOM    261  OD1 ASP A 599      46.820  34.330  32.740  1.00  0.00           O
ATOM    262  OD2 ASP A 599      47.650  33.340  30.990  1.00  0.00           O
ATOM    263  C   ASP A 599      48.330  29.950  33.290  1.00  0.00           C
ATOM    264  O   ASP A 599      49.440  29.980  33.750  1.00  0.00           O
ATOM    265  N   PHE A 600      47.380  29.000  33.590  1.00  0.00           N
ATOM    266  HN  PHE A 600      46.480  29.180  33.200  1.00  0.00           H
ATOM    267  CA  PHE A 600      47.630  27.920  34.450  1.00  0.00           C
ATOM    268  HA  PHE A 600      48.050  28.330  35.360  1.00  0.00           H
ATOM    269  CB  PHE A 600      46.300  27.130  34.780  1.00  0.00           C
ATOM    270  HB1 PHE A 600      45.670  26.810  33.920  1.00  0.00           H
ATOM    271  HB2 PHE A 600      45.610  27.880  35.210  1.00  0.00           H
ATOM    272  CG  PHE A 600      46.450  26.090  35.830  1.00  0.00           C
ATOM    273  CD1 PHE A 600      46.420  26.470  37.140  1.00  0.00           C
ATOM    274  HD1 PHE A 600      46.290  27.530  37.380  1.00  0.00           H
ATOM    275  CE1 PHE A 600      46.810  25.450  38.150  1.00  0.00           C
ATOM    276  HE1 PHE A 600      46.760  25.840  39.160  1.00  0.00           H
ATOM    277  CZ  PHE A 600      46.820  24.080  37.830  1.00  0.00           C
ATOM    278  HZ  PHE A 600      46.830  23.340  38.620  1.00  0.00           H
ATOM    279  CD2 PHE A 600      46.490  24.720  35.490  1.00  0.00           C
ATOM    280  HD2 PHE A 600      46.240  24.410  34.490  1.00  0.00           H
ATOM    281  CE2 PHE A 600      46.590  23.750  36.500  1.00  0.00           C
ATOM    282  HE2 PHE A 600      46.540  22.700  36.240  1.00  0.00           H
ATOM    283  C   PHE A 600      48.690  27.050  33.890  1.00  0.00           C
ATOM    284  O   PHE A 600      49.670  26.810  34.640  1.00  0.00           O
ATOM    285  N   LYS A 601      48.660  26.600  32.590  1.00  0.00           N
ATOM    286  HN  LYS A 601      47.940  26.920  31.970  1.00  0.00           H
ATOM    287  CA  LYS A 601      49.700  25.900  31.880  1.00  0.00           C
ATOM    288  HA  LYS A 601      50.040  25.110  32.550  1.00  0.00           H
ATOM    289  CB  LYS A 601      49.280  25.310  30.500  1.00  0.00           C
ATOM    290  HB1 LYS A 601      50.120  25.270  29.780  1.00  0.00           H
ATOM    291  HB2 LYS A 601      48.500  26.000  30.130  1.00  0.00           H
ATOM    292  CG  LYS A 601      48.720  23.820  30.540  1.00  0.00           C
ATOM    293  HG1 LYS A 601      48.190  23.730  31.510  1.00  0.00           H
ATOM    294  HG2 LYS A 601      49.470  23.000  30.440  1.00  0.00           H
ATOM    295  CD  LYS A 601      47.560  23.570  29.500  1.00  0.00           C
ATOM    296  HD1 LYS A 601      46.740  24.300  29.640  1.00  0.00           H
ATOM    297  HD2 LYS A 601      47.200  22.550  29.750  1.00  0.00           H
ATOM    298  CE  LYS A 601      48.050  23.430  28.090  1.00  0.00           C
ATOM    299  HE1 LYS A 601      48.830  22.660  27.870  1.00  0.00           H
ATOM    300  HE2 LYS A 601      48.520  24.420  27.880  1.00  0.00           H
ATOM    301  NZ  LYS A 601      46.810  23.280  27.260  1.00  0.00           N
ATOM    302  HZ1 LYS A 601      46.970  23.490  26.260  1.00  0.00           H
ATOM    303  HZ2 LYS A 601      45.960  23.750  27.630  1.00  0.00           H
ATOM    304  HZ3 LYS A 601      46.530  22.280  27.310  1.00  0.00           H
ATOM    305  C   LYS A 601      51.100  26.610  31.790  1.00  0.00           C
ATOM    306  O   LYS A 601      52.140  25.950  31.960  1.00  0.00           O
ATOM    307  N   ASP A 602      51.130  27.940  31.550  1.00  0.00           N
ATOM    308  HN  ASP A 602      50.310  28.480  31.330  1.00  0.00           H
ATOM    309  CA  ASP A 602      52.380  28.660  31.710  1.00  0.00           C
ATOM    310  HA  ASP A 602      53.070  28.220  31.010  1.00  0.00           H
ATOM    311  CB  ASP A 602      52.220  30.130  31.330  1.00  0.00           C
ATOM    312  HB1 ASP A 602      53.200  30.640  31.480  1.00  0.00           H
ATOM    313  HB2 ASP A 602      51.540  30.650  32.030  1.00  0.00           H
ATOM    314  CG  ASP A 602      51.810  30.420  29.920  1.00  0.00           C
ATOM    315  OD1 ASP A 602      52.110  29.650  29.020  1.00  0.00           O
ATOM    316  OD2 ASP A 602      51.420  31.580  29.750  1.00  0.00           O
ATOM    317  C   ASP A 602      53.020  28.590  33.060  1.00  0.00           C
ATOM    318  O   ASP A 602      54.280  28.530  33.290  1.00  0.00           O
ATOM    319  N   ALA A 603      52.190  28.550  34.150  1.00  0.00           N
ATOM    320  HN  ALA A 603      51.220  28.630  33.920  1.00  0.00           H
ATOM    321  CA  ALA A 603      52.550  28.740  35.520  1.00  0.00           C
ATOM    322  HA  ALA A 603      53.340  29.480  35.610  1.00  0.00           H
ATOM    323  CB  ALA A 603      51.250  29.240  36.220  1.00  0.00           C
ATOM    324  HB1 ALA A 603      50.540  28.400  36.340  1.00  0.00           H
ATOM    325  HB2 ALA A 603      50.670  29.980  35.630  1.00  0.00           H
ATOM    326  HB3 ALA A 603      51.520  29.680  37.200  1.00  0.00           H
ATOM    327  C   ALA A 603      53.050  27.500  36.210  1.00  0.00           C
ATOM    328  O   ALA A 603      53.730  27.540  37.230  1.00  0.00           O
ATOM    329  N   LEU A 604      52.800  26.320  35.660  1.00  0.00           N
ATOM    330  HN  LEU A 604      52.120  26.220  34.940  1.00  0.00           H
ATOM    331  CA  LEU A 604      53.470  25.110  35.900  1.00  0.00           C
ATOM    332  HA  LEU A 604      53.440  24.930  36.970  1.00  0.00           H
ATOM    333  CB  LEU A 604      52.800  23.980  34.980  1.00  0.00           C
ATOM    334  HB1 LEU A 604      53.370  23.030  35.040  1.00  0.00           H
ATOM    335  HB2 LEU A 604      52.970  24.370  33.960  1.00  0.00           H
ATOM    336  CG  LEU A 604      51.330  23.600  35.200  1.00  0.00           C
ATOM    337  HG  LEU A 604      50.750  24.550  35.150  1.00  0.00           H
ATOM    338  CD1 LEU A 604      50.690  22.720  34.030  1.00  0.00           C
ATOM    339 HD11 LEU A 604      51.120  23.010  33.050  1.00  0.00           H
ATOM    340 HD12 LEU A 604      49.590  22.870  34.030  1.00  0.00           H
ATOM    341 HD13 LEU A 604      50.920  21.650  34.240  1.00  0.00           H
ATOM    342  CD2 LEU A 604      51.250  22.860  36.630  1.00  0.00           C
ATOM    343 HD21 LEU A 604      51.540  23.600  37.400  1.00  0.00           H
ATOM    344 HD22 LEU A 604      51.900  21.950  36.610  1.00  0.00           H
ATOM    345 HD23 LEU A 604      50.190  22.570  36.730  1.00  0.00           H
ATOM    346  C   LEU A 604      54.990  25.280  35.640  1.00  0.00           C
ATOM    347  O   LEU A 604      55.790  24.700  36.400  1.00  0.00           O
ATOM    348  N   SER A 605      55.360  26.040  34.570  1.00  0.00           N
ATOM    349  HN  SER A 605      54.670  26.360  33.910  1.00  0.00           H
ATOM    350  CA  SER A 605      56.760  26.260  34.350  1.00  0.00           C
ATOM    351  HA  SER A 605      57.430  25.650  34.930  1.00  0.00           H
ATOM    352  CB  SER A 605      57.110  25.960  32.830  1.00  0.00           C
ATOM    353  HB1 SER A 605      58.200  26.110  32.650  1.00  0.00           H
ATOM    354  HB2 SER A 605      56.600  26.620  32.090  1.00  0.00           H
ATOM    355  OG  SER A 605      56.860  24.570  32.510  1.00  0.00           O
ATOM    356  HG1 SER A 605      57.570  24.040  32.890  1.00  0.00           H
ATOM    357  C   SER A 605      57.230  27.680  34.620  1.00  0.00           C
ATOM    358  O   SER A 605      58.330  28.030  34.220  1.00  0.00           O
ATOM    359  N   LEU A 606      56.600  28.490  35.400  1.00  0.00           N
ATOM    360  HN  LEU A 606      55.710  28.160  35.720  1.00  0.00           H
ATOM    361  CA  LEU A 606      57.060  29.750  35.950  1.00  0.00           C
ATOM    362  HA  LEU A 606      58.050  29.940  35.590  1.00  0.00           H
ATOM    363  CB  LEU A 606      56.180  30.960  35.610  1.00  0.00           C
ATOM    364  HB1 LEU A 606      56.460  31.800  36.260  1.00  0.00           H
ATOM    365  HB2 LEU A 606      55.180  30.570  35.910  1.00  0.00           H
ATOM    366  CG  LEU A 606      56.160  31.490  34.150  1.00  0.00           C
ATOM    367  HG  LEU A 606      55.990  30.550  33.580  1.00  0.00           H
ATOM    368  CD1 LEU A 606      55.030  32.510  33.850  1.00  0.00           C
ATOM    369 HD11 LEU A 606      55.130  32.970  32.850  1.00  0.00           H
ATOM    370 HD12 LEU A 606      55.050  33.280  34.650  1.00  0.00           H
ATOM    371 HD13 LEU A 606      54.010  32.080  33.890  1.00  0.00           H
ATOM    372  CD2 LEU A 606      57.520  31.970  33.680  1.00  0.00           C
ATOM    373 HD21 LEU A 606      57.510  32.230  32.610  1.00  0.00           H
ATOM    374 HD22 LEU A 606      58.230  31.130  33.800  1.00  0.00           H
ATOM    375 HD23 LEU A 606      57.740  32.850  34.330  1.00  0.00           H
ATOM    376  C   LEU A 606      57.020  29.640  37.450  1.00  0.00           C
ATOM    377  O   LEU A 606      56.430  28.810  38.100  1.00  0.00           O
ATOM    378  N   GLN A 607      57.950  30.410  38.130  1.00  0.00           N
ATOM    379  HN  GLN A 607      58.640  30.940  37.640  1.00  0.00           H
ATOM    380  CA  GLN A 607      58.090  30.480  39.600  1.00  0.00           C
ATOM    381  HA  GLN A 607      58.280  29.490  40.000  1.00  0.00           H
ATOM    382  CB  GLN A 607      59.280  31.280  39.940  1.00  0.00           C
ATOM    383  HB1 GLN A 607      59.030  32.360  39.820  1.00  0.00           H
ATOM    384  HB2 GLN A 607      60.080  30.980  39.210  1.00  0.00           H
ATOM    385  CG  GLN A 607      59.980  31.250  41.370  1.00  0.00           C
ATOM    386  HG1 GLN A 607      59.920  32.180  41.970  1.00  0.00           H
ATOM    387  HG2 GLN A 607      61.050  31.050  41.180  1.00  0.00           H
ATOM    388  CD  GLN A 607      59.350  30.150  42.210  1.00  0.00           C
ATOM    389  OE1 GLN A 607      58.680  30.400  43.220  1.00  0.00           O
ATOM    390  NE2 GLN A 607      59.610  28.840  41.830  1.00  0.00           N
ATOM    391 HE21 GLN A 607      59.080  28.050  42.150  1.00  0.00           H
ATOM    392 HE22 GLN A 607      60.390  28.700  41.220  1.00  0.00           H
ATOM    393  C   GLN A 607      56.780  31.070  40.180  1.00  0.00           C
ATOM    394  O   GLN A 607      56.490  32.250  39.900  1.00  0.00           O
ATOM    395  N   CYS A 608      56.070  30.280  40.970  1.00  0.00           N
ATOM    396  HN  CYS A 608      56.450  29.420  41.300  1.00  0.00           H
ATOM    397  CA  CYS A 608      54.770  30.690  41.620  1.00  0.00           C
ATOM    398  HA  CYS A 608      54.520  31.690  41.310  1.00  0.00           H
ATOM    399  CB  CYS A 608      53.720  29.650  41.430  1.00  0.00           C
ATOM    400  HB1 CYS A 608      52.940  29.690  42.220  1.00  0.00           H
ATOM    401  HB2 CYS A 608      54.200  28.650  41.400  1.00  0.00           H
ATOM    402  SG  CYS A 608      53.140  29.960  39.760  1.00  0.00           S
ATOM    403  HG1 CYS A 608      54.400  29.790  39.370  1.00  0.00           H
ATOM    404  C   CYS A 608      55.050  30.740  43.170  1.00  0.00           C
ATOM    405  O   CYS A 608      54.520  31.530  43.970  1.00  0.00           O
ATOM    406  N   LEU A 609      55.790  29.780  43.700  1.00  0.00           N
ATOM    407  HN  LEU A 609      56.270  29.200  43.050  1.00  0.00           H
ATOM    408  CA  LEU A 609      55.930  29.640  45.150  1.00  0.00           C
ATOM    409  HA  LEU A 609      54.930  29.560  45.540  1.00  0.00           H
ATOM    410  CB  LEU A 609      56.790  28.360  45.410  1.00  0.00           C
ATOM    411  HB1 LEU A 609      57.680  28.380  44.730  1.00  0.00           H
ATOM    412  HB2 LEU A 609      56.170  27.610  44.860  1.00  0.00           H
ATOM    413  CG  LEU A 609      57.160  27.980  46.850  1.00  0.00           C
ATOM    414  HG  LEU A 609      57.810  28.770  47.280  1.00  0.00           H
ATOM    415  CD1 LEU A 609      55.980  27.890  47.810  1.00  0.00           C
ATOM    416 HD11 LEU A 609      56.070  27.070  48.550  1.00  0.00           H
ATOM    417 HD12 LEU A 609      55.070  27.690  47.210  1.00  0.00           H
ATOM    418 HD13 LEU A 609      55.800  28.860  48.320  1.00  0.00           H
ATOM    419  CD2 LEU A 609      57.890  26.610  46.760  1.00  0.00           C
ATOM    420 HD21 LEU A 609      58.790  26.690  46.120  1.00  0.00           H
ATOM    421 HD22 LEU A 609      57.140  25.860  46.440  1.00  0.00           H
ATOM    422 HD23 LEU A 609      58.170  26.180  47.740  1.00  0.00           H
ATOM    423  C   LEU A 609      56.530  30.740  45.970  1.00  0.00           C
ATOM    424  O   LEU A 609      56.090  31.070  47.040  1.00  0.00           O
ATOM    425  N   ALA A 610      57.610  31.460  45.440  1.00  0.00           N
ATOM    426  HN  ALA A 610      57.950  31.180  44.540  1.00  0.00           H
ATOM    427  CA  ALA A 610      58.360  32.460  46.160  1.00  0.00           C
ATOM    428  HA  ALA A 610      58.730  32.250  47.150  1.00  0.00           H
ATOM    429  CB  ALA A 610      59.460  32.940  45.170  1.00  0.00           C
ATOM    430  HB1 ALA A 610      59.390  34.020  44.940  1.00  0.00           H
ATOM    431  HB2 ALA A 610      59.160  32.680  44.130  1.00  0.00           H
ATOM    432  HB3 ALA A 610      60.480  32.770  45.560  1.00  0.00           H
ATOM    433  C   ALA A 610      57.520  33.680  46.500  1.00  0.00           C
ATOM    434  O   ALA A 610      57.720  34.270  47.610  1.00  0.00           O
ATOM    435  N   SER A 611      56.570  34.040  45.620  1.00  0.00           N
ATOM    436  HN  SER A 611      56.490  33.540  44.760  1.00  0.00           H
ATOM    437  CA  SER A 611      55.590  35.100  45.760  1.00  0.00           C
ATOM    438  HA  SER A 611      56.140  36.020  45.900  1.00  0.00           H
ATOM    439  CB  SER A 611      54.700  35.270  44.550  1.00  0.00           C
ATOM    440  HB1 SER A 611      54.130  36.170  44.810  1.00  0.00           H
ATOM    441  HB2 SER A 611      54.010  34.410  44.400  1.00  0.00           H
ATOM    442  OG  SER A 611      55.530  35.490  43.440  1.00  0.00           O
ATOM    443  HG1 SER A 611      55.880  34.630  43.240  1.00  0.00           H
ATOM    444  C   SER A 611      54.710  34.900  47.040  1.00  0.00           C
ATOM    445  O   SER A 611      54.470  35.860  47.750  1.00  0.00           O
ATOM    446  N   ILE A 612      54.240  33.660  47.390  1.00  0.00           N
ATOM    447  HN  ILE A 612      54.470  32.820  46.910  1.00  0.00           H
ATOM    448  CA  ILE A 612      53.420  33.290  48.570  1.00  0.00           C
ATOM    449  HA  ILE A 612      52.520  33.890  48.620  1.00  0.00           H
ATOM    450  CB  ILE A 612      52.940  31.860  48.280  1.00  0.00           C
ATOM    451  HB  ILE A 612      53.890  31.280  48.260  1.00  0.00           H
ATOM    452  CG2 ILE A 612      52.080  31.380  49.440  1.00  0.00           C
ATOM    453 HG21 ILE A 612      51.060  31.830  49.480  1.00  0.00           H
ATOM    454 HG22 ILE A 612      52.550  31.470  50.440  1.00  0.00           H
ATOM    455 HG23 ILE A 612      51.890  30.280  49.400  1.00  0.00           H
ATOM    456  CG1 ILE A 612      52.270  31.740  46.850  1.00  0.00           C
ATOM    457 HG11 ILE A 612      52.780  32.280  46.040  1.00  0.00           H
ATOM    458 HG12 ILE A 612      51.250  32.160  46.910  1.00  0.00           H
ATOM    459  CD  ILE A 612      52.140  30.320  46.360  1.00  0.00           C
ATOM    460  HD1 ILE A 612      51.710  29.670  47.160  1.00  0.00           H
ATOM    461  HD2 ILE A 612      53.110  29.820  46.120  1.00  0.00           H
ATOM    462  HD3 ILE A 612      51.530  30.250  45.440  1.00  0.00           H
ATOM    463  C   ILE A 612      54.060  33.490  49.920  1.00  0.00           C
ATOM    464  O   ILE A 612      53.480  34.030  50.870  1.00  0.00           O
ATOM    465  N   LEU A 613      55.400  33.020  49.990  1.00  0.00           N
ATOM    466  HN  LEU A 613      55.800  32.570  49.190  1.00  0.00           H
ATOM    467  CA  LEU A 613      56.270  33.370  51.090  1.00  0.00           C
ATOM    468  HA  LEU A 613      55.890  32.870  51.970  1.00  0.00           H
ATOM    469  CB  LEU A 613      57.670  32.670  50.870  1.00  0.00           C
ATOM    470  HB1 LEU A 613      58.300  32.820  51.770  1.00  0.00           H
ATOM    471  HB2 LEU A 613      58.270  33.150  50.060  1.00  0.00           H
ATOM    472  CG  LEU A 613      57.490  31.210  50.400  1.00  0.00           C
ATOM    473  HG  LEU A 613      56.920  31.070  49.460  1.00  0.00           H
ATOM    474  CD1 LEU A 613      58.870  30.670  49.890  1.00  0.00           C
ATOM    475 HD11 LEU A 613      59.480  30.790  50.800  1.00  0.00           H
ATOM    476 HD12 LEU A 613      59.270  31.230  49.010  1.00  0.00           H
ATOM    477 HD13 LEU A 613      58.810  29.590  49.640  1.00  0.00           H
ATOM    478  CD2 LEU A 613      56.810  30.220  51.370  1.00  0.00           C
ATOM    479 HD21 LEU A 613      57.400  30.060  52.300  1.00  0.00           H
ATOM    480 HD22 LEU A 613      56.580  29.240  50.890  1.00  0.00           H
ATOM    481 HD23 LEU A 613      55.870  30.500  51.890  1.00  0.00           H
ATOM    482  C   LEU A 613      56.530  34.840  51.360  1.00  0.00           C
ATOM    483  O   LEU A 613      56.380  35.300  52.490  1.00  0.00           O
ATOM    484  N   PHE A 614      56.860  35.600  50.300  1.00  0.00           N
ATOM    485  HN  PHE A 614      57.090  35.130  49.450  1.00  0.00           H
ATOM    486  CA  PHE A 614      57.120  37.010  50.440  1.00  0.00           C
ATOM    487  HA  PHE A 614      57.850  37.160  51.240  1.00  0.00           H
ATOM    488  CB  PHE A 614      57.540  37.510  49.000  1.00  0.00           C
ATOM    489  HB1 PHE A 614      56.800  37.000  48.340  1.00  0.00           H
ATOM    490  HB2 PHE A 614      58.570  37.120  48.840  1.00  0.00           H
ATOM    491  CG  PHE A 614      57.410  39.010  48.580  1.00  0.00           C
ATOM    492  CD1 PHE A 614      57.660  40.080  49.420  1.00  0.00           C
ATOM    493  HD1 PHE A 614      57.550  39.900  50.490  1.00  0.00           H
ATOM    494  CE1 PHE A 614      57.660  41.400  48.990  1.00  0.00           C
ATOM    495  HE1 PHE A 614      57.740  42.240  49.670  1.00  0.00           H
ATOM    496  CZ  PHE A 614      57.380  41.670  47.610  1.00  0.00           C
ATOM    497  HZ  PHE A 614      57.370  42.700  47.270  1.00  0.00           H
ATOM    498  CD2 PHE A 614      57.100  39.330  47.250  1.00  0.00           C
ATOM    499  HD2 PHE A 614      56.940  38.520  46.560  1.00  0.00           H
ATOM    500  CE2 PHE A 614      57.130  40.630  46.740  1.00  0.00           C
ATOM    501  HE2 PHE A 614      56.870  40.760  45.700  1.00  0.00           H
ATOM    502  C   PHE A 614      55.850  37.760  50.930  1.00  0.00           C
ATOM    503  O   PHE A 614      55.850  38.590  51.820  1.00  0.00           O
ATOM    504  N   LEU A 615      54.740  37.450  50.260  1.00  0.00           N
ATOM    505  HN  LEU A 615      54.590  36.730  49.580  1.00  0.00           H
ATOM    506  CA  LEU A 615      53.420  38.140  50.490  1.00  0.00           C
ATOM    507  HA  LEU A 615      53.610  39.190  50.460  1.00  0.00           H
ATOM    508  CB  LEU A 615      52.470  37.870  49.260  1.00  0.00           C
ATOM    509  HB1 LEU A 615      51.500  38.290  49.600  1.00  0.00           H
ATOM    510  HB2 LEU A 615      52.410  36.780  49.070  1.00  0.00           H
ATOM    511  CG  LEU A 615      52.900  38.550  47.880  1.00  0.00           C
ATOM    512  HG  LEU A 615      54.000  38.410  47.790  1.00  0.00           H
ATOM    513  CD1 LEU A 615      52.120  37.900  46.740  1.00  0.00           C
ATOM    514 HD11 LEU A 615      51.060  38.220  46.880  1.00  0.00           H
ATOM    515 HD12 LEU A 615      52.220  36.810  46.580  1.00  0.00           H
ATOM    516 HD13 LEU A 615      52.480  38.270  45.760  1.00  0.00           H
ATOM    517  CD2 LEU A 615      52.700  40.070  48.000  1.00  0.00           C
ATOM    518 HD21 LEU A 615      51.700  40.220  48.440  1.00  0.00           H
ATOM    519 HD22 LEU A 615      52.650  40.630  47.040  1.00  0.00           H
ATOM    520 HD23 LEU A 615      53.540  40.450  48.630  1.00  0.00           H
ATOM    521  C   LEU A 615      52.730  37.820  51.830  1.00  0.00           C
ATOM    522  O   LEU A 615      52.350  38.770  52.530  1.00  0.00           O
ATOM    523  N   TYR A 616      52.660  36.550  52.280  1.00  0.00           N
ATOM    524  HN  TYR A 616      53.090  35.750  51.860  1.00  0.00           H
ATOM    525  CA  TYR A 616      52.100  36.230  53.540  1.00  0.00           C
ATOM    526  HA  TYR A 616      51.070  36.510  53.480  1.00  0.00           H
ATOM    527  CB  TYR A 616      52.020  34.660  53.630  1.00  0.00           C
ATOM    528  HB1 TYR A 616      53.020  34.250  53.370  1.00  0.00           H
ATOM    529  HB2 TYR A 616      51.240  34.330  52.910  1.00  0.00           H
ATOM    530  CG  TYR A 616      51.570  34.090  54.940  1.00  0.00           C
ATOM    531  CD1 TYR A 616      50.430  34.430  55.580  1.00  0.00           C
ATOM    532  HD1 TYR A 616      49.760  35.180  55.190  1.00  0.00           H
ATOM    533  CE1 TYR A 616      50.000  33.740  56.670  1.00  0.00           C
ATOM    534  HE1 TYR A 616      49.170  34.210  57.170  1.00  0.00           H
ATOM    535  CZ  TYR A 616      50.740  32.670  57.180  1.00  0.00           C
ATOM    536  OH  TYR A 616      50.370  31.720  58.250  1.00  0.00           O
ATOM    537  HH  TYR A 616      49.460  31.990  58.420  1.00  0.00           H
ATOM    538  CD2 TYR A 616      52.380  33.030  55.440  1.00  0.00           C
ATOM    539  HD2 TYR A 616      53.260  32.740  54.900  1.00  0.00           H
ATOM    540  CE2 TYR A 616      51.880  32.230  56.530  1.00  0.00           C
ATOM    541  HE2 TYR A 616      52.480  31.490  57.030  1.00  0.00           H
ATOM    542  C   TYR A 616      52.880  36.980  54.760  1.00  0.00           C
ATOM    543  O   TYR A 616      52.280  37.550  55.650  1.00  0.00           O
ATOM    544  N   CYS A 617      54.260  37.000  54.690  1.00  0.00           N
ATOM    545  HN  CYS A 617      54.790  36.650  53.920  1.00  0.00           H
ATOM    546  CA  CYS A 617      55.090  37.630  55.700  1.00  0.00           C
ATOM    547  HA  CYS A 617      54.860  37.150  56.650  1.00  0.00           H
ATOM    548  CB  CYS A 617      56.590  37.380  55.360  1.00  0.00           C
ATOM    549  HB1 CYS A 617      57.270  38.060  55.900  1.00  0.00           H
ATOM    550  HB2 CYS A 617      56.760  37.390  54.270  1.00  0.00           H
ATOM    551  SG  CYS A 617      57.050  35.640  55.680  1.00  0.00           S
ATOM    552  HG1 CYS A 617      56.200  35.150  54.780  1.00  0.00           H
ATOM    553  C   CYS A 617      54.800  39.120  55.780  1.00  0.00           C
ATOM    554  O   CYS A 617      54.740  39.700  56.880  1.00  0.00           O
ATOM    555  N   ALA A 618      54.530  39.760  54.620  1.00  0.00           N
ATOM    556  HN  ALA A 618      54.570  39.300  53.730  1.00  0.00           H
ATOM    557  CA  ALA A 618      54.060  41.120  54.740  1.00  0.00           C
ATOM    558  HA  ALA A 618      54.610  41.650  55.510  1.00  0.00           H
ATOM    559  CB  ALA A 618      54.390  41.770  53.330  1.00  0.00           C
ATOM    560  HB1 ALA A 618      53.790  41.380  52.490  1.00  0.00           H
ATOM    561  HB2 ALA A 618      55.440  42.020  53.090  1.00  0.00           H
ATOM    562  HB3 ALA A 618      53.980  42.790  53.500  1.00  0.00           H
ATOM    563  C   ALA A 618      52.540  41.330  55.020  1.00  0.00           C
ATOM    564  O   ALA A 618      52.190  42.500  55.310  1.00  0.00           O
ATOM    565  N   CYS A 619      51.670  40.340  54.950  1.00  0.00           N
ATOM    566  HN  CYS A 619      51.860  39.390  54.710  1.00  0.00           H
ATOM    567  CA  CYS A 619      50.280  40.610  55.320  1.00  0.00           C
ATOM    568  HA  CYS A 619      49.990  41.630  55.080  1.00  0.00           H
ATOM    569  CB  CYS A 619      49.380  39.640  54.510  1.00  0.00           C
ATOM    570  HB1 CYS A 619      48.290  39.790  54.660  1.00  0.00           H
ATOM    571  HB2 CYS A 619      49.650  38.580  54.710  1.00  0.00           H
ATOM    572  SG  CYS A 619      49.560  39.870  52.650  1.00  0.00           S
ATOM    573  HG1 CYS A 619      50.850  39.570  52.560  1.00  0.00           H
ATOM    574  C   CYS A 619      49.830  40.350  56.720  1.00  0.00           C
ATOM    575  O   CYS A 619      48.800  40.830  57.110  1.00  0.00           O
ATOM    576  N   MET A 620      50.600  39.470  57.470  1.00  0.00           N
ATOM    577  HN  MET A 620      51.500  39.180  57.160  1.00  0.00           H
ATOM    578  CA  MET A 620      50.140  39.040  58.700  1.00  0.00           C
ATOM    579  HA  MET A 620      49.110  38.720  58.720  1.00  0.00           H
ATOM    580  CB  MET A 620      51.100  37.880  59.230  1.00  0.00           C
ATOM    581  HB1 MET A 620      51.110  37.940  60.340  1.00  0.00           H
ATOM    582  HB2 MET A 620      52.130  38.200  58.980  1.00  0.00           H
ATOM    583  CG  MET A 620      50.670  36.480  58.890  1.00  0.00           C
ATOM    584  HG1 MET A 620      51.570  35.920  59.240  1.00  0.00           H
ATOM    585  HG2 MET A 620      50.540  36.250  57.810  1.00  0.00           H
ATOM    586  SD  MET A 620      49.150  36.010  59.800  1.00  0.00           S
ATOM    587  CE  MET A 620      49.400  36.420  61.580  1.00  0.00           C
ATOM    588  HE1 MET A 620      49.420  37.500  61.850  1.00  0.00           H
ATOM    589  HE2 MET A 620      50.260  35.830  61.960  1.00  0.00           H
ATOM    590  HE3 MET A 620      48.540  36.070  62.190  1.00  0.00           H
ATOM    591  C   MET A 620      49.970  40.110  59.750  1.00  0.00           C
ATOM    592  O   MET A 620      48.900  40.230  60.340  1.00  0.00           O
ATOM    593  N   SER A 621      50.950  41.000  60.000  1.00  0.00           N
ATOM    594  HN  SER A 621      51.850  40.940  59.560  1.00  0.00           H
ATOM    595  CA  SER A 621      50.950  42.170  60.880  1.00  0.00           C
ATOM    596  HA  SER A 621      50.750  41.790  61.870  1.00  0.00           H
ATOM    597  CB  SER A 621      52.380  42.860  61.000  1.00  0.00           C
ATOM    598  HB1 SER A 621      52.680  43.340  60.050  1.00  0.00           H
ATOM    599  HB2 SER A 621      53.130  42.090  61.260  1.00  0.00           H
ATOM    600  OG  SER A 621      52.370  43.910  61.990  1.00  0.00           O
ATOM    601  HG1 SER A 621      52.410  43.500  62.860  1.00  0.00           H
ATOM    602  C   SER A 621      49.850  43.200  60.660  1.00  0.00           C
ATOM    603  O   SER A 621      49.190  43.690  61.630  1.00  0.00           O
ATOM    604  N   PRO A 622      49.450  43.710  59.500  1.00  0.00           N
ATOM    605  CD  PRO A 622      50.250  43.670  58.230  1.00  0.00           C
ATOM    606  HD1 PRO A 622      49.890  42.940  57.480  1.00  0.00           H
ATOM    607  HD2 PRO A 622      51.350  43.560  58.370  1.00  0.00           H
ATOM    608  CA  PRO A 622      48.550  44.860  59.510  1.00  0.00           C
ATOM    609  HA  PRO A 622      49.040  45.600  60.120  1.00  0.00           H
ATOM    610  CB  PRO A 622      48.590  45.390  58.090  1.00  0.00           C
ATOM    611  HB1 PRO A 622      48.320  46.460  57.970  1.00  0.00           H
ATOM    612  HB2 PRO A 622      47.880  44.830  57.450  1.00  0.00           H
ATOM    613  CG  PRO A 622      49.990  45.050  57.600  1.00  0.00           C
ATOM    614  HG1 PRO A 622      49.980  44.980  56.490  1.00  0.00           H
ATOM    615  HG2 PRO A 622      50.640  45.820  58.040  1.00  0.00           H
ATOM    616  C   PRO A 622      47.080  44.440  59.860  1.00  0.00           C
ATOM    617  O   PRO A 622      46.440  45.160  60.570  1.00  0.00           O
ATOM    618  N   VAL A 623      46.550  43.380  59.330  1.00  0.00           N
ATOM    619  HN  VAL A 623      47.080  42.750  58.770  1.00  0.00           H
ATOM    620  CA  VAL A 623      45.300  42.720  59.660  1.00  0.00           C
ATOM    621  HA  VAL A 623      44.560  43.470  59.400  1.00  0.00           H
ATOM    622  CB  VAL A 623      45.060  41.480  58.880  1.00  0.00           C
ATOM    623  HB  VAL A 623      45.940  40.790  58.870  1.00  0.00           H
ATOM    624  CG1 VAL A 623      43.910  40.570  59.410  1.00  0.00           C
ATOM    625 HG11 VAL A 623      43.700  39.760  58.680  1.00  0.00           H
ATOM    626 HG12 VAL A 623      42.940  41.100  59.360  1.00  0.00           H
ATOM    627 HG13 VAL A 623      44.180  40.080  60.380  1.00  0.00           H
ATOM    628  CG2 VAL A 623      44.850  41.790  57.390  1.00  0.00           C
ATOM    629 HG21 VAL A 623      45.770  42.070  56.810  1.00  0.00           H
ATOM    630 HG22 VAL A 623      44.180  42.670  57.390  1.00  0.00           H
ATOM    631 HG23 VAL A 623      44.510  40.900  56.810  1.00  0.00           H
ATOM    632  C   VAL A 623      45.120  42.460  61.190  1.00  0.00           C
ATOM    633  O   VAL A 623      44.120  42.650  61.810  1.00  0.00           O
ATOM    634  N   ILE A 624      46.210  41.940  61.850  1.00  0.00           N
ATOM    635  HN  ILE A 624      47.010  41.630  61.340  1.00  0.00           H
ATOM    636  CA  ILE A 624      46.210  41.750  63.250  1.00  0.00           C
ATOM    637  HA  ILE A 624      45.290  41.250  63.530  1.00  0.00           H
ATOM    638  CB  ILE A 624      47.310  40.700  63.550  1.00  0.00           C
ATOM    639  HB  ILE A 624      48.110  40.860  62.800  1.00  0.00           H
ATOM    640  CG2 ILE A 624      48.060  41.030  64.810  1.00  0.00           C
ATOM    641 HG21 ILE A 624      48.610  40.110  65.130  1.00  0.00           H
ATOM    642 HG22 ILE A 624      47.370  41.280  65.650  1.00  0.00           H
ATOM    643 HG23 ILE A 624      48.730  41.890  64.580  1.00  0.00           H
ATOM    644  CG1 ILE A 624      46.970  39.250  63.410  1.00  0.00           C
ATOM    645 HG11 ILE A 624      46.000  39.090  63.930  1.00  0.00           H
ATOM    646 HG12 ILE A 624      47.760  38.650  63.910  1.00  0.00           H
ATOM    647  CD  ILE A 624      46.730  38.740  62.020  1.00  0.00           C
ATOM    648  HD1 ILE A 624      45.900  39.350  61.600  1.00  0.00           H
ATOM    649  HD2 ILE A 624      46.510  37.650  61.950  1.00  0.00           H
ATOM    650  HD3 ILE A 624      47.620  38.890  61.380  1.00  0.00           H
ATOM    651  C   ILE A 624      46.270  43.110  64.050  1.00  0.00           C
ATOM    652  O   ILE A 624      45.570  43.210  65.060  1.00  0.00           O
ATOM    653  N   THR A 625      47.030  44.130  63.570  1.00  0.00           N
ATOM    654  HN  THR A 625      47.560  43.930  62.740  1.00  0.00           H
ATOM    655  CA  THR A 625      46.980  45.480  64.070  1.00  0.00           C
ATOM    656  HA  THR A 625      47.020  45.370  65.150  1.00  0.00           H
ATOM    657  CB  THR A 625      47.950  46.380  63.390  1.00  0.00           C
ATOM    658  HB  THR A 625      47.760  46.600  62.320  1.00  0.00           H
ATOM    659  OG1 THR A 625      49.250  45.810  63.340  1.00  0.00           O
ATOM    660  HG1 THR A 625      49.220  44.990  62.850  1.00  0.00           H
ATOM    661  CG2 THR A 625      48.050  47.800  64.080  1.00  0.00           C
ATOM    662 HG21 THR A 625      48.770  48.420  63.490  1.00  0.00           H
ATOM    663 HG22 THR A 625      48.420  47.670  65.130  1.00  0.00           H
ATOM    664 HG23 THR A 625      47.090  48.330  64.050  1.00  0.00           H
ATOM    665  C   THR A 625      45.600  46.090  63.890  1.00  0.00           C
ATOM    666  O   THR A 625      45.050  46.670  64.780  1.00  0.00           O
ATOM    667  N   PHE A 626      44.900  45.950  62.740  1.00  0.00           N
ATOM    668  HN  PHE A 626      45.400  45.500  62.000  1.00  0.00           H
ATOM    669  CA  PHE A 626      43.570  46.440  62.450  1.00  0.00           C
ATOM    670  HA  PHE A 626      43.590  47.530  62.550  1.00  0.00           H
ATOM    671  CB  PHE A 626      43.320  45.990  60.960  1.00  0.00           C
ATOM    672  HB1 PHE A 626      43.230  44.880  61.010  1.00  0.00           H
ATOM    673  HB2 PHE A 626      44.210  46.330  60.410  1.00  0.00           H
ATOM    674  CG  PHE A 626      42.120  46.510  60.290  1.00  0.00           C
ATOM    675  CD1 PHE A 626      41.040  45.660  59.890  1.00  0.00           C
ATOM    676  HD1 PHE A 626      41.130  44.620  60.200  1.00  0.00           H
ATOM    677  CE1 PHE A 626      39.940  46.170  59.240  1.00  0.00           C
ATOM    678  HE1 PHE A 626      39.020  45.650  58.990  1.00  0.00           H
ATOM    679  CZ  PHE A 626      39.950  47.560  58.830  1.00  0.00           C
ATOM    680  HZ  PHE A 626      39.080  47.930  58.320  1.00  0.00           H
ATOM    681  CD2 PHE A 626      42.080  47.880  59.980  1.00  0.00           C
ATOM    682  HD2 PHE A 626      42.920  48.480  60.320  1.00  0.00           H
ATOM    683  CE2 PHE A 626      40.970  48.360  59.270  1.00  0.00           C
ATOM    684  HE2 PHE A 626      41.000  49.430  59.150  1.00  0.00           H
ATOM    685  C   PHE A 626      42.440  45.850  63.350  1.00  0.00           C
ATOM    686  O   PHE A 626      41.560  46.640  63.710  1.00  0.00           O
ATOM    687  N   GLY A 627      42.460  44.540  63.670  1.00  0.00           N
ATOM    688  HN  GLY A 627      43.090  43.910  63.240  1.00  0.00           H
ATOM    689  CA  GLY A 627      41.500  43.950  64.650  1.00  0.00           C
ATOM    690  HA1 GLY A 627      41.750  42.900  64.680  1.00  0.00           H
ATOM    691  HA2 GLY A 627      40.470  43.950  64.320  1.00  0.00           H
ATOM    692  C   GLY A 627      41.660  44.450  66.040  1.00  0.00           C
ATOM    693  O   GLY A 627      40.730  44.360  66.840  1.00  0.00           O
ATOM    694  N   GLY A 628      42.900  44.900  66.390  1.00  0.00           N
ATOM    695  HN  GLY A 628      43.650  44.840  65.730  1.00  0.00           H
ATOM    696  CA  GLY A 628      43.140  45.450  67.750  1.00  0.00           C
ATOM    697  HA1 GLY A 628      44.200  45.360  67.950  1.00  0.00           H
ATOM    698  HA2 GLY A 628      42.630  44.900  68.540  1.00  0.00           H
ATOM    699  C   GLY A 628      42.730  46.900  67.870  1.00  0.00           C
ATOM    700  O   GLY A 628      42.320  47.340  68.970  1.00  0.00           O
ATOM    701  N   LEU A 629      42.900  47.670  66.840  1.00  0.00           N
ATOM    702  HN  LEU A 629      43.380  47.350  66.010  1.00  0.00           H
ATOM    703  CA  LEU A 629      42.390  49.040  66.810  1.00  0.00           C
ATOM    704  HA  LEU A 629      42.640  49.600  67.690  1.00  0.00           H
ATOM    705  CB  LEU A 629      43.030  49.590  65.490  1.00  0.00           C
ATOM    706  HB1 LEU A 629      42.550  50.550  65.200  1.00  0.00           H
ATOM    707  HB2 LEU A 629      42.840  48.870  64.660  1.00  0.00           H
ATOM    708  CG  LEU A 629      44.500  49.920  65.380  1.00  0.00           C
ATOM    709  HG  LEU A 629      45.080  49.060  65.780  1.00  0.00           H
ATOM    710  CD1 LEU A 629      44.970  50.070  63.930  1.00  0.00           C
ATOM    711 HD11 LEU A 629      45.960  50.570  63.810  1.00  0.00           H
ATOM    712 HD12 LEU A 629      44.330  50.710  63.310  1.00  0.00           H
ATOM    713 HD13 LEU A 629      45.120  49.080  63.450  1.00  0.00           H
ATOM    714  CD2 LEU A 629      44.790  51.150  66.220  1.00  0.00           C
ATOM    715 HD21 LEU A 629      44.190  51.980  65.790  1.00  0.00           H
ATOM    716 HD22 LEU A 629      45.900  51.230  66.320  1.00  0.00           H
ATOM    717 HD23 LEU A 629      44.320  50.970  67.210  1.00  0.00           H
ATOM    718  C   LEU A 629      40.860  49.060  66.680  1.00  0.00           C
ATOM    719  O   LEU A 629      40.210  49.920  67.200  1.00  0.00           O
ATOM    720  N   LEU A 630      40.270  48.070  65.960  1.00  0.00           N
ATOM    721  HN  LEU A 630      40.820  47.450  65.410  1.00  0.00           H
ATOM    722  CA  LEU A 630      38.860  47.660  66.020  1.00  0.00           C
ATOM    723  HA  LEU A 630      38.300  48.580  65.970  1.00  0.00           H
ATOM    724  CB  LEU A 630      38.460  46.720  64.840  1.00  0.00           C
ATOM    725  HB1 LEU A 630      37.550  46.110  64.920  1.00  0.00           H
ATOM    726  HB2 LEU A 630      39.330  46.040  64.710  1.00  0.00           H
ATOM    727  CG  LEU A 630      38.230  47.460  63.520  1.00  0.00           C
ATOM    728  HG  LEU A 630      39.030  48.230  63.410  1.00  0.00           H
ATOM    729  CD1 LEU A 630      38.380  46.450  62.380  1.00  0.00           C
ATOM    730 HD11 LEU A 630      38.100  47.000  61.450  1.00  0.00           H
ATOM    731 HD12 LEU A 630      37.700  45.570  62.450  1.00  0.00           H
ATOM    732 HD13 LEU A 630      39.470  46.210  62.400  1.00  0.00           H
ATOM    733  CD2 LEU A 630      36.880  48.230  63.480  1.00  0.00           C
ATOM    734 HD21 LEU A 630      36.770  49.030  64.240  1.00  0.00           H
ATOM    735 HD22 LEU A 630      36.040  47.580  63.810  1.00  0.00           H
ATOM    736 HD23 LEU A 630      36.660  48.720  62.520  1.00  0.00           H
ATOM    737  C   LEU A 630      38.440  47.140  67.460  1.00  0.00           C
ATOM    738  O   LEU A 630      37.410  47.560  68.010  1.00  0.00           O
ATOM    739  N   GLY A 631      39.270  46.330  68.150  1.00  0.00           N
ATOM    740  HN  GLY A 631      40.020  45.890  67.650  1.00  0.00           H
ATOM    741  CA  GLY A 631      39.140  46.090  69.610  1.00  0.00           C
ATOM    742  HA1 GLY A 631      40.150  45.770  69.830  1.00  0.00           H
ATOM    743  HA2 GLY A 631      38.400  45.330  69.790  1.00  0.00           H
ATOM    744  C   GLY A 631      38.990  47.250  70.500  1.00  0.00           C
ATOM    745  O   GLY A 631      38.120  47.390  71.350  1.00  0.00           O
ATOM    746  N   GLU A 632      39.990  48.200  70.310  1.00  0.00           N
ATOM    747  HN  GLU A 632      40.680  48.000  69.620  1.00  0.00           H
ATOM    748  CA  GLU A 632      40.150  49.400  71.140  1.00  0.00           C
ATOM    749  HA  GLU A 632      40.080  49.050  72.160  1.00  0.00           H
ATOM    750  CB  GLU A 632      41.540  50.070  70.920  1.00  0.00           C
ATOM    751  HB1 GLU A 632      41.370  51.010  71.500  1.00  0.00           H
ATOM    752  HB2 GLU A 632      41.660  50.200  69.830  1.00  0.00           H
ATOM    753  CG  GLU A 632      42.750  49.350  71.560  1.00  0.00           C
ATOM    754  HG1 GLU A 632      42.880  48.420  70.960  1.00  0.00           H
ATOM    755  HG2 GLU A 632      42.560  48.990  72.590  1.00  0.00           H
ATOM    756  CD  GLU A 632      44.100  50.150  71.400  1.00  0.00           C
ATOM    757  OE1 GLU A 632      45.210  49.560  71.290  1.00  0.00           O
ATOM    758  OE2 GLU A 632      44.020  51.400  71.520  1.00  0.00           O
ATOM    759  C   GLU A 632      38.950  50.400  71.000  1.00  0.00           C
ATOM    760  O   GLU A 632      38.440  50.970  72.030  1.00  0.00           O
ATOM    761  N   ALA A 633      38.430  50.590  69.750  1.00  0.00           N
ATOM    762  HN  ALA A 633      38.930  50.170  68.990  1.00  0.00           H
ATOM    763  CA  ALA A 633      37.120  51.250  69.530  1.00  0.00           C
ATOM    764  HA  ALA A 633      37.010  52.310  69.700  1.00  0.00           H
ATOM    765  CB  ALA A 633      36.910  51.060  67.980  1.00  0.00           C
ATOM    766  HB1 ALA A 633      35.960  51.550  67.690  1.00  0.00           H
ATOM    767  HB2 ALA A 633      37.010  50.000  67.650  1.00  0.00           H
ATOM    768  HB3 ALA A 633      37.640  51.670  67.430  1.00  0.00           H
ATOM    769  C   ALA A 633      35.980  50.640  70.280  1.00  0.00           C
ATOM    770  O   ALA A 633      35.070  51.230  70.890  1.00  0.00           O
ATOM    771  N   THR A 634      35.870  49.320  70.210  1.00  0.00           N
ATOM    772  HN  THR A 634      36.620  48.730  69.950  1.00  0.00           H
ATOM    773  CA  THR A 634      34.710  48.560  70.580  1.00  0.00           C
ATOM    774  HA  THR A 634      33.800  49.140  70.510  1.00  0.00           H
ATOM    775  CB  THR A 634      34.410  47.410  69.640  1.00  0.00           C
ATOM    776  HB  THR A 634      33.490  46.850  69.940  1.00  0.00           H
ATOM    777  OG1 THR A 634      35.450  46.430  69.460  1.00  0.00           O
ATOM    778  HG1 THR A 634      36.160  46.820  68.930  1.00  0.00           H
ATOM    779  CG2 THR A 634      33.980  48.000  68.250  1.00  0.00           C
ATOM    780 HG21 THR A 634      34.850  48.580  67.890  1.00  0.00           H
ATOM    781 HG22 THR A 634      33.050  48.600  68.340  1.00  0.00           H
ATOM    782 HG23 THR A 634      33.830  47.190  67.510  1.00  0.00           H
ATOM    783  C   THR A 634      34.840  48.020  71.980  1.00  0.00           C
ATOM    784  O   THR A 634      34.160  47.060  72.340  1.00  0.00           O
ATOM    785  N   GLU A 635      35.720  48.530  72.860  1.00  0.00           N
ATOM    786  HN  GLU A 635      36.410  49.160  72.540  1.00  0.00           H
ATOM    787  CA  GLU A 635      35.730  48.360  74.330  1.00  0.00           C
ATOM    788  HA  GLU A 635      36.530  49.030  74.590  1.00  0.00           H
ATOM    789  CB  GLU A 635      34.400  48.560  75.120  1.00  0.00           C
ATOM    790  HB1 GLU A 635      34.650  48.360  76.190  1.00  0.00           H
ATOM    791  HB2 GLU A 635      33.540  47.960  74.750  1.00  0.00           H
ATOM    792  CG  GLU A 635      34.090  50.080  74.950  1.00  0.00           C
ATOM    793  HG1 GLU A 635      33.750  50.060  73.890  1.00  0.00           H
ATOM    794  HG2 GLU A 635      35.010  50.630  75.210  1.00  0.00           H
ATOM    795  CD  GLU A 635      33.020  50.490  75.820  1.00  0.00           C
ATOM    796  OE1 GLU A 635      33.100  50.430  77.080  1.00  0.00           O
ATOM    797  OE2 GLU A 635      32.000  50.980  75.300  1.00  0.00           O
ATOM    798  C   GLU A 635      36.310  47.050  74.570  1.00  0.00           C
ATOM    799  O   GLU A 635      35.930  46.310  75.450  1.00  0.00           O
ATOM    800  N   GLY A 636      37.360  46.650  73.820  1.00  0.00           N
ATOM    801  HN  GLY A 636      37.690  47.220  73.070  1.00  0.00           H
ATOM    802  CA  GLY A 636      38.080  45.400  73.910  1.00  0.00           C
ATOM    803  HA1 GLY A 636      38.340  45.220  74.950  1.00  0.00           H
ATOM    804  HA2 GLY A 636      38.960  45.420  73.280  1.00  0.00           H
ATOM    805  C   GLY A 636      37.230  44.200  73.440  1.00  0.00           C
ATOM    806  O   GLY A 636      37.790  43.140  73.690  1.00  0.00           O
ATOM    807  N   ARG A 637      36.100  44.450  72.680  1.00  0.00           N
ATOM    808  HN  ARG A 637      35.720  45.370  72.530  1.00  0.00           H
ATOM    809  CA  ARG A 637      35.340  43.370  72.180  1.00  0.00           C
ATOM    810  HA  ARG A 637      35.480  42.560  72.880  1.00  0.00           H
ATOM    811  CB  ARG A 637      33.820  43.700  71.930  1.00  0.00           C
ATOM    812  HB1 ARG A 637      33.400  42.880  71.310  1.00  0.00           H
ATOM    813  HB2 ARG A 637      33.690  44.650  71.350  1.00  0.00           H
ATOM    814  CG  ARG A 637      32.800  43.590  73.140  1.00  0.00           C
ATOM    815  HG1 ARG A 637      32.800  42.530  73.420  1.00  0.00           H
ATOM    816  HG2 ARG A 637      31.780  43.830  72.770  1.00  0.00           H
ATOM    817  CD  ARG A 637      33.220  44.410  74.330  1.00  0.00           C
ATOM    818  HD1 ARG A 637      33.160  45.500  74.180  1.00  0.00           H
ATOM    819  HD2 ARG A 637      34.300  44.240  74.420  1.00  0.00           H
ATOM    820  NE  ARG A 637      32.490  43.970  75.540  1.00  0.00           N
ATOM    821  HE  ARG A 637      31.740  43.310  75.450  1.00  0.00           H
ATOM    822  CZ  ARG A 637      32.440  44.730  76.630  1.00  0.00           C
ATOM    823  NH1 ARG A 637      33.270  45.740  76.900  1.00  0.00           N
ATOM    824 HH11 ARG A 637      34.110  45.770  76.350  1.00  0.00           H
ATOM    825 HH12 ARG A 637      33.180  46.230  77.750  1.00  0.00           H
ATOM    826  NH2 ARG A 637      31.480  44.570  77.540  1.00  0.00           N
ATOM    827 HH21 ARG A 637      31.060  43.650  77.530  1.00  0.00           H
ATOM    828 HH22 ARG A 637      31.610  45.110  78.370  1.00  0.00           H
ATOM    829  C   ARG A 637      35.960  42.660  71.010  1.00  0.00           C
ATOM    830  O   ARG A 637      36.050  41.400  70.960  1.00  0.00           O
ATOM    831  N   ILE A 638      36.430  43.380  69.940  1.00  0.00           N
ATOM    832  HN  ILE A 638      36.270  44.350  70.030  1.00  0.00           H
ATOM    833  CA  ILE A 638      36.890  42.790  68.700  1.00  0.00           C
ATOM    834  HA  ILE A 638      36.270  41.930  68.500  1.00  0.00           H
ATOM    835  CB  ILE A 638      36.750  43.620  67.450  1.00  0.00           C
ATOM    836  HB  ILE A 638      37.310  44.580  67.530  1.00  0.00           H
ATOM    837  CG2 ILE A 638      37.380  42.850  66.190  1.00  0.00           C
ATOM    838 HG21 ILE A 638      36.910  43.340  65.310  1.00  0.00           H
ATOM    839 HG22 ILE A 638      37.050  41.790  66.300  1.00  0.00           H
ATOM    840 HG23 ILE A 638      38.490  42.940  66.170  1.00  0.00           H
ATOM    841  CG1 ILE A 638      35.240  43.850  67.170  1.00  0.00           C
ATOM    842 HG11 ILE A 638      34.680  44.150  68.080  1.00  0.00           H
ATOM    843 HG12 ILE A 638      34.830  42.880  66.830  1.00  0.00           H
ATOM    844  CD  ILE A 638      35.080  44.910  66.090  1.00  0.00           C
ATOM    845  HD1 ILE A 638      35.950  45.580  66.180  1.00  0.00           H
ATOM    846  HD2 ILE A 638      34.210  45.600  66.210  1.00  0.00           H
ATOM    847  HD3 ILE A 638      35.150  44.620  65.020  1.00  0.00           H
ATOM    848  C   ILE A 638      38.360  42.220  68.860  1.00  0.00           C
ATOM    849  O   ILE A 638      39.280  42.840  69.320  1.00  0.00           O
ATOM    850  N   SER A 639      38.520  40.950  68.580  1.00  0.00           N
ATOM    851  HN  SER A 639      37.790  40.390  68.180  1.00  0.00           H
ATOM    852  CA  SER A 639      39.850  40.310  68.560  1.00  0.00           C
ATOM    853  HA  SER A 639      40.570  40.810  69.170  1.00  0.00           H
ATOM    854  CB  SER A 639      39.920  38.940  69.230  1.00  0.00           C
ATOM    855  HB1 SER A 639      39.460  39.010  70.230  1.00  0.00           H
ATOM    856  HB2 SER A 639      40.980  38.600  69.250  1.00  0.00           H
ATOM    857  OG  SER A 639      39.150  37.960  68.480  1.00  0.00           O
ATOM    858  HG1 SER A 639      38.250  38.280  68.510  1.00  0.00           H
ATOM    859  C   SER A 639      40.540  40.170  67.270  1.00  0.00           C
ATOM    860  O   SER A 639      39.960  40.180  66.190  1.00  0.00           O
ATOM    861  N   ALA A 640      41.920  40.120  67.350  1.00  0.00           N
ATOM    862  HN  ALA A 640      42.350  40.050  68.240  1.00  0.00           H
ATOM    863  CA  ALA A 640      42.730  40.000  66.190  1.00  0.00           C
ATOM    864  HA  ALA A 640      42.600  40.850  65.550  1.00  0.00           H
ATOM    865  CB  ALA A 640      44.230  39.980  66.580  1.00  0.00           C
ATOM    866  HB1 ALA A 640      44.410  40.620  67.470  1.00  0.00           H
ATOM    867  HB2 ALA A 640      44.850  40.390  65.750  1.00  0.00           H
ATOM    868  HB3 ALA A 640      44.630  39.010  66.910  1.00  0.00           H
ATOM    869  C   ALA A 640      42.460  38.860  65.210  1.00  0.00           C
ATOM    870  O   ALA A 640      42.520  39.040  64.000  1.00  0.00           O
ATOM    871  N   ILE A 641      42.090  37.650  65.770  1.00  0.00           N
ATOM    872  HN  ILE A 641      42.200  37.470  66.750  1.00  0.00           H
ATOM    873  CA  ILE A 641      41.790  36.430  64.990  1.00  0.00           C
ATOM    874  HA  ILE A 641      42.620  36.310  64.310  1.00  0.00           H
ATOM    875  CB  ILE A 641      41.640  35.200  65.890  1.00  0.00           C
ATOM    876  HB  ILE A 641      42.470  35.180  66.620  1.00  0.00           H
ATOM    877  CG2 ILE A 641      40.270  35.260  66.700  1.00  0.00           C
ATOM    878 HG21 ILE A 641      40.220  36.150  67.360  1.00  0.00           H
ATOM    879 HG22 ILE A 641      40.330  34.380  67.400  1.00  0.00           H
ATOM    880 HG23 ILE A 641      39.300  35.360  66.160  1.00  0.00           H
ATOM    881  CG1 ILE A 641      41.670  33.940  65.110  1.00  0.00           C
ATOM    882 HG11 ILE A 641      40.740  33.940  64.510  1.00  0.00           H
ATOM    883 HG12 ILE A 641      41.680  33.060  65.780  1.00  0.00           H
ATOM    884  CD  ILE A 641      42.940  33.650  64.210  1.00  0.00           C
ATOM    885  HD1 ILE A 641      43.840  33.950  64.780  1.00  0.00           H
ATOM    886  HD2 ILE A 641      42.850  34.400  63.390  1.00  0.00           H
ATOM    887  HD3 ILE A 641      42.860  32.660  63.700  1.00  0.00           H
ATOM    888  C   ILE A 641      40.580  36.650  64.120  1.00  0.00           C
ATOM    889  O   ILE A 641      40.670  36.130  63.010  1.00  0.00           O
ATOM    890  N   GLU A 642      39.580  37.390  64.590  1.00  0.00           N
ATOM    891  HN  GLU A 642      39.640  37.800  65.500  1.00  0.00           H
ATOM    892  CA  GLU A 642      38.410  37.760  63.810  1.00  0.00           C
ATOM    893  HA  GLU A 642      37.910  36.860  63.510  1.00  0.00           H
ATOM    894  CB  GLU A 642      37.360  38.480  64.690  1.00  0.00           C
ATOM    895  HB1 GLU A 642      36.450  38.750  64.120  1.00  0.00           H
ATOM    896  HB2 GLU A 642      37.790  39.430  65.050  1.00  0.00           H
ATOM    897  CG  GLU A 642      36.980  37.590  65.910  1.00  0.00           C
ATOM    898  HG1 GLU A 642      37.900  37.390  66.490  1.00  0.00           H
ATOM    899  HG2 GLU A 642      36.600  36.580  65.670  1.00  0.00           H
ATOM    900  CD  GLU A 642      35.940  38.140  66.930  1.00  0.00           C
ATOM    901  OE1 GLU A 642      36.350  38.500  68.070  1.00  0.00           O
ATOM    902  OE2 GLU A 642      34.750  38.130  66.620  1.00  0.00           O
ATOM    903  C   GLU A 642      38.620  38.480  62.500  1.00  0.00           C
ATOM    904  O   GLU A 642      38.070  38.190  61.460  1.00  0.00           O
ATOM    905  N   SER A 643      39.580  39.410  62.470  1.00  0.00           N
ATOM    906  HN  SER A 643      39.930  39.780  63.330  1.00  0.00           H
ATOM    907  CA  SER A 643      39.930  40.100  61.260  1.00  0.00           C
ATOM    908  HA  SER A 643      39.090  40.400  60.640  1.00  0.00           H
ATOM    909  CB  SER A 643      40.620  41.430  61.610  1.00  0.00           C
ATOM    910  HB1 SER A 643      39.880  42.160  61.980  1.00  0.00           H
ATOM    911  HB2 SER A 643      41.280  41.860  60.830  1.00  0.00           H
ATOM    912  OG  SER A 643      41.320  41.360  62.830  1.00  0.00           O
ATOM    913  HG1 SER A 643      41.980  40.670  62.800  1.00  0.00           H
ATOM    914  C   SER A 643      40.770  39.210  60.270  1.00  0.00           C
ATOM    915  O   SER A 643      40.450  39.070  59.130  1.00  0.00           O
ATOM    916  N   LEU A 644      41.740  38.330  60.770  1.00  0.00           N
ATOM    917  HN  LEU A 644      41.970  38.330  61.730  1.00  0.00           H
ATOM    918  CA  LEU A 644      42.480  37.290  60.050  1.00  0.00           C
ATOM    919  HA  LEU A 644      43.010  37.680  59.200  1.00  0.00           H
ATOM    920  CB  LEU A 644      43.430  36.620  61.080  1.00  0.00           C
ATOM    921  HB1 LEU A 644      42.870  36.060  61.860  1.00  0.00           H
ATOM    922  HB2 LEU A 644      44.000  37.290  61.750  1.00  0.00           H
ATOM    923  CG  LEU A 644      44.400  35.610  60.360  1.00  0.00           C
ATOM    924  HG  LEU A 644      43.840  34.900  59.710  1.00  0.00           H
ATOM    925  CD1 LEU A 644      45.260  36.430  59.330  1.00  0.00           C
ATOM    926 HD11 LEU A 644      45.790  37.250  59.880  1.00  0.00           H
ATOM    927 HD12 LEU A 644      44.710  36.890  58.470  1.00  0.00           H
ATOM    928 HD13 LEU A 644      46.060  35.840  58.830  1.00  0.00           H
ATOM    929  CD2 LEU A 644      45.160  34.740  61.450  1.00  0.00           C
ATOM    930 HD21 LEU A 644      45.670  35.340  62.230  1.00  0.00           H
ATOM    931 HD22 LEU A 644      45.810  34.080  60.850  1.00  0.00           H
ATOM    932 HD23 LEU A 644      44.470  34.030  61.980  1.00  0.00           H
ATOM    933  C   LEU A 644      41.520  36.290  59.400  1.00  0.00           C
ATOM    934  O   LEU A 644      41.550  36.030  58.220  1.00  0.00           O
ATOM    935  N   PHE A 645      40.550  35.730  60.170  1.00  0.00           N
ATOM    936  HN  PHE A 645      40.520  36.060  61.110  1.00  0.00           H
ATOM    937  CA  PHE A 645      39.530  34.800  59.650  1.00  0.00           C
ATOM    938  HA  PHE A 645      40.070  33.930  59.290  1.00  0.00           H
ATOM    939  CB  PHE A 645      38.720  34.250  60.830  1.00  0.00           C
ATOM    940  HB1 PHE A 645      38.250  35.140  61.330  1.00  0.00           H
ATOM    941  HB2 PHE A 645      39.250  33.590  61.550  1.00  0.00           H
ATOM    942  CG  PHE A 645      37.570  33.390  60.330  1.00  0.00           C
ATOM    943  CD1 PHE A 645      37.840  32.150  59.760  1.00  0.00           C
ATOM    944  HD1 PHE A 645      38.880  31.870  59.660  1.00  0.00           H
ATOM    945  CE1 PHE A 645      36.790  31.350  59.200  1.00  0.00           C
ATOM    946  HE1 PHE A 645      37.090  30.470  58.640  1.00  0.00           H
ATOM    947  CZ  PHE A 645      35.480  31.770  59.290  1.00  0.00           C
ATOM    948  HZ  PHE A 645      34.710  31.120  58.920  1.00  0.00           H
ATOM    949  CD2 PHE A 645      36.260  33.860  60.380  1.00  0.00           C
ATOM    950  HD2 PHE A 645      36.130  34.720  61.020  1.00  0.00           H
ATOM    951  CE2 PHE A 645      35.220  33.000  59.950  1.00  0.00           C
ATOM    952  HE2 PHE A 645      34.200  33.280  60.160  1.00  0.00           H
ATOM    953  C   PHE A 645      38.650  35.380  58.510  1.00  0.00           C
ATOM    954  O   PHE A 645      38.350  34.710  57.510  1.00  0.00           O
ATOM    955  N   GLY A 646      38.230  36.670  58.590  1.00  0.00           N
ATOM    956  HN  GLY A 646      38.450  37.160  59.430  1.00  0.00           H
ATOM    957  CA  GLY A 646      37.470  37.290  57.480  1.00  0.00           C
ATOM    958  HA1 GLY A 646      36.930  38.130  57.880  1.00  0.00           H
ATOM    959  HA2 GLY A 646      36.740  36.580  57.110  1.00  0.00           H
ATOM    960  C   GLY A 646      38.310  37.850  56.290  1.00  0.00           C
ATOM    961  O   GLY A 646      37.880  37.760  55.140  1.00  0.00           O
ATOM    962  N   ALA A 647      39.500  38.370  56.530  1.00  0.00           N
ATOM    963  HN  ALA A 647      39.790  38.420  57.490  1.00  0.00           H
ATOM    964  CA  ALA A 647      40.500  38.600  55.480  1.00  0.00           C
ATOM    965  HA  ALA A 647      40.070  39.350  54.840  1.00  0.00           H
ATOM    966  CB  ALA A 647      41.740  39.300  55.900  1.00  0.00           C
ATOM    967  HB1 ALA A 647      41.990  38.770  56.840  1.00  0.00           H
ATOM    968  HB2 ALA A 647      41.580  40.360  56.180  1.00  0.00           H
ATOM    969  HB3 ALA A 647      42.510  39.290  55.120  1.00  0.00           H
ATOM    970  C   ALA A 647      40.840  37.340  54.630  1.00  0.00           C
ATOM    971  O   ALA A 647      40.840  37.380  53.410  1.00  0.00           O
ATOM    972  N   SER A 648      41.040  36.220  55.350  1.00  0.00           N
ATOM    973  HN  SER A 648      41.010  36.290  56.340  1.00  0.00           H
ATOM    974  CA  SER A 648      41.050  34.870  54.800  1.00  0.00           C
ATOM    975  HA  SER A 648      41.930  34.770  54.190  1.00  0.00           H
ATOM    976  CB  SER A 648      41.200  33.730  55.810  1.00  0.00           C
ATOM    977  HB1 SER A 648      40.390  33.650  56.560  1.00  0.00           H
ATOM    978  HB2 SER A 648      42.100  33.890  56.430  1.00  0.00           H
ATOM    979  OG  SER A 648      41.300  32.480  55.220  1.00  0.00           O
ATOM    980  HG1 SER A 648      42.190  32.430  54.850  1.00  0.00           H
ATOM    981  C   SER A 648      39.940  34.510  53.780  1.00  0.00           C
ATOM    982  O   SER A 648      40.190  34.210  52.610  1.00  0.00           O
ATOM    983  N   LEU A 649      38.720  34.500  54.290  1.00  0.00           N
ATOM    984  HN  LEU A 649      38.600  34.510  55.280  1.00  0.00           H
ATOM    985  CA  LEU A 649      37.510  34.130  53.520  1.00  0.00           C
ATOM    986  HA  LEU A 649      37.550  33.110  53.200  1.00  0.00           H
ATOM    987  CB  LEU A 649      36.400  34.100  54.540  1.00  0.00           C
ATOM    988  HB1 LEU A 649      36.470  35.070  55.070  1.00  0.00           H
ATOM    989  HB2 LEU A 649      36.680  33.340  55.310  1.00  0.00           H
ATOM    990  CG  LEU A 649      34.950  33.890  54.090  1.00  0.00           C
ATOM    991  HG  LEU A 649      34.680  34.710  53.390  1.00  0.00           H
ATOM    992  CD1 LEU A 649      34.660  32.590  53.260  1.00  0.00           C
ATOM    993 HD11 LEU A 649      34.770  31.680  53.880  1.00  0.00           H
ATOM    994 HD12 LEU A 649      35.280  32.510  52.340  1.00  0.00           H
ATOM    995 HD13 LEU A 649      33.650  32.710  52.810  1.00  0.00           H
ATOM    996  CD2 LEU A 649      33.910  33.960  55.230  1.00  0.00           C
ATOM    997 HD21 LEU A 649      32.890  33.820  54.780  1.00  0.00           H
ATOM    998 HD22 LEU A 649      33.860  34.980  55.680  1.00  0.00           H
ATOM    999 HD23 LEU A 649      34.220  33.170  55.930  1.00  0.00           H
ATOM   1000  C   LEU A 649      37.200  35.000  52.310  1.00  0.00           C
ATOM   1001  O   LEU A 649      36.750  34.520  51.210  1.00  0.00           O
ATOM   1002  N   THR A 650      37.330  36.350  52.460  1.00  0.00           N
ATOM   1003  HN  THR A 650      37.600  36.680  53.370  1.00  0.00           H
ATOM   1004  CA  THR A 650      37.100  37.270  51.450  1.00  0.00           C
ATOM   1005  HA  THR A 650      36.110  37.090  51.070  1.00  0.00           H
ATOM   1006  CB  THR A 650      37.230  38.690  52.030  1.00  0.00           C
ATOM   1007  HB  THR A 650      38.180  38.720  52.590  1.00  0.00           H
ATOM   1008  OG1 THR A 650      36.150  39.010  52.890  1.00  0.00           O
ATOM   1009  HG1 THR A 650      36.380  38.700  53.760  1.00  0.00           H
ATOM   1010  CG2 THR A 650      37.140  39.740  50.900  1.00  0.00           C
ATOM   1011 HG21 THR A 650      37.060  40.770  51.300  1.00  0.00           H
ATOM   1012 HG22 THR A 650      36.250  39.550  50.240  1.00  0.00           H
ATOM   1013 HG23 THR A 650      38.140  39.770  50.430  1.00  0.00           H
ATOM   1014  C   THR A 650      38.050  37.140  50.240  1.00  0.00           C
ATOM   1015  O   THR A 650      37.580  37.180  49.090  1.00  0.00           O
ATOM   1016  N   GLY A 651      39.360  36.900  50.510  1.00  0.00           N
ATOM   1017  HN  GLY A 651      39.610  36.720  51.450  1.00  0.00           H
ATOM   1018  CA  GLY A 651      40.420  36.610  49.550  1.00  0.00           C
ATOM   1019  HA1 GLY A 651      41.330  36.690  50.140  1.00  0.00           H
ATOM   1020  HA2 GLY A 651      40.220  37.260  48.720  1.00  0.00           H
ATOM   1021  C   GLY A 651      40.360  35.250  48.920  1.00  0.00           C
ATOM   1022  O   GLY A 651      40.540  35.140  47.730  1.00  0.00           O
ATOM   1023  N   ILE A 652      40.040  34.160  49.670  1.00  0.00           N
ATOM   1024  HN  ILE A 652      39.920  34.190  50.650  1.00  0.00           H
ATOM   1025  CA  ILE A 652      39.690  32.780  49.010  1.00  0.00           C
ATOM   1026  HA  ILE A 652      40.630  32.520  48.540  1.00  0.00           H
ATOM   1027  CB  ILE A 652      39.400  31.690  49.960  1.00  0.00           C
ATOM   1028  HB  ILE A 652      38.680  32.060  50.710  1.00  0.00           H
ATOM   1029  CG2 ILE A 652      38.620  30.470  49.340  1.00  0.00           C
ATOM   1030 HG21 ILE A 652      39.180  30.050  48.460  1.00  0.00           H
ATOM   1031 HG22 ILE A 652      37.590  30.790  49.090  1.00  0.00           H
ATOM   1032 HG23 ILE A 652      38.440  29.760  50.170  1.00  0.00           H
ATOM   1033  CG1 ILE A 652      40.680  31.250  50.830  1.00  0.00           C
ATOM   1034 HG11 ILE A 652      41.270  32.160  51.050  1.00  0.00           H
ATOM   1035 HG12 ILE A 652      41.240  30.520  50.220  1.00  0.00           H
ATOM   1036  CD  ILE A 652      40.240  30.510  52.140  1.00  0.00           C
ATOM   1037  HD1 ILE A 652      41.120  30.440  52.820  1.00  0.00           H
ATOM   1038  HD2 ILE A 652      39.730  29.550  51.960  1.00  0.00           H
ATOM   1039  HD3 ILE A 652      39.520  31.140  52.720  1.00  0.00           H
ATOM   1040  C   ILE A 652      38.660  32.890  47.880  1.00  0.00           C
ATOM   1041  O   ILE A 652      38.980  32.590  46.740  1.00  0.00           O
ATOM   1042  N   ALA A 653      37.490  33.500  48.120  1.00  0.00           N
ATOM   1043  HN  ALA A 653      37.340  33.730  49.080  1.00  0.00           H
ATOM   1044  CA  ALA A 653      36.390  33.640  47.190  1.00  0.00           C
ATOM   1045  HA  ALA A 653      36.030  32.730  46.730  1.00  0.00           H
ATOM   1046  CB  ALA A 653      35.200  34.170  47.920  1.00  0.00           C
ATOM   1047  HB1 ALA A 653      34.260  34.040  47.340  1.00  0.00           H
ATOM   1048  HB2 ALA A 653      35.250  35.220  48.270  1.00  0.00           H
ATOM   1049  HB3 ALA A 653      35.010  33.530  48.820  1.00  0.00           H
ATOM   1050  C   ALA A 653      36.830  34.520  46.090  1.00  0.00           C
ATOM   1051  O   ALA A 653      36.590  34.230  44.930  1.00  0.00           O
ATOM   1052  N   TYR A 654      37.440  35.610  46.460  1.00  0.00           N
ATOM   1053  HN  TYR A 654      37.480  35.920  47.420  1.00  0.00           H
ATOM   1054  CA  TYR A 654      37.860  36.590  45.460  1.00  0.00           C
ATOM   1055  HA  TYR A 654      37.010  37.040  45.000  1.00  0.00           H
ATOM   1056  CB  TYR A 654      38.460  37.840  46.150  1.00  0.00           C
ATOM   1057  HB1 TYR A 654      39.390  37.590  46.690  1.00  0.00           H
ATOM   1058  HB2 TYR A 654      37.830  38.250  46.970  1.00  0.00           H
ATOM   1059  CG  TYR A 654      38.770  38.970  45.180  1.00  0.00           C
ATOM   1060  CD1 TYR A 654      40.020  39.130  44.630  1.00  0.00           C
ATOM   1061  HD1 TYR A 654      40.830  38.440  44.840  1.00  0.00           H
ATOM   1062  CE1 TYR A 654      40.290  40.160  43.760  1.00  0.00           C
ATOM   1063  HE1 TYR A 654      41.270  40.150  43.290  1.00  0.00           H
ATOM   1064  CZ  TYR A 654      39.230  41.050  43.340  1.00  0.00           C
ATOM   1065  OH  TYR A 654      39.390  42.050  42.450  1.00  0.00           O
ATOM   1066  HH  TYR A 654      40.300  42.350  42.310  1.00  0.00           H
ATOM   1067  CD2 TYR A 654      37.800  39.940  44.930  1.00  0.00           C
ATOM   1068  HD2 TYR A 654      36.900  40.000  45.540  1.00  0.00           H
ATOM   1069  CE2 TYR A 654      37.960  40.940  43.960  1.00  0.00           C
ATOM   1070  HE2 TYR A 654      37.140  41.560  43.640  1.00  0.00           H
ATOM   1071  C   TYR A 654      38.870  36.030  44.390  1.00  0.00           C
ATOM   1072  O   TYR A 654      38.760  36.150  43.190  1.00  0.00           O
ATOM   1073  N   SER A 655      39.910  35.270  44.900  1.00  0.00           N
ATOM   1074  HN  SER A 655      39.920  35.050  45.870  1.00  0.00           H
ATOM   1075  CA  SER A 655      40.820  34.570  44.050  1.00  0.00           C
ATOM   1076  HA  SER A 655      41.280  35.290  43.400  1.00  0.00           H
ATOM   1077  CB  SER A 655      42.010  33.840  44.750  1.00  0.00           C
ATOM   1078  HB1 SER A 655      42.700  33.690  43.900  1.00  0.00           H
ATOM   1079  HB2 SER A 655      41.610  32.880  45.150  1.00  0.00           H
ATOM   1080  OG  SER A 655      42.620  34.740  45.750  1.00  0.00           O
ATOM   1081  HG1 SER A 655      41.980  34.920  46.430  1.00  0.00           H
ATOM   1082  C   SER A 655      40.110  33.600  43.170  1.00  0.00           C
ATOM   1083  O   SER A 655      40.370  33.570  41.970  1.00  0.00           O
ATOM   1084  N   LEU A 656      39.170  32.830  43.710  1.00  0.00           N
ATOM   1085  HN  LEU A 656      38.870  32.860  44.660  1.00  0.00           H
ATOM   1086  CA  LEU A 656      38.390  31.910  42.830  1.00  0.00           C
ATOM   1087  HA  LEU A 656      39.060  31.360  42.200  1.00  0.00           H
ATOM   1088  CB  LEU A 656      37.660  30.750  43.540  1.00  0.00           C
ATOM   1089  HB1 LEU A 656      37.360  30.000  42.770  1.00  0.00           H
ATOM   1090  HB2 LEU A 656      36.780  31.190  44.050  1.00  0.00           H
ATOM   1091  CG  LEU A 656      38.410  30.010  44.670  1.00  0.00           C
ATOM   1092  HG  LEU A 656      38.850  30.760  45.360  1.00  0.00           H
ATOM   1093  CD1 LEU A 656      37.460  29.240  45.530  1.00  0.00           C
ATOM   1094 HD11 LEU A 656      36.610  29.900  45.790  1.00  0.00           H
ATOM   1095 HD12 LEU A 656      37.930  29.120  46.530  1.00  0.00           H
ATOM   1096 HD13 LEU A 656      37.110  28.240  45.180  1.00  0.00           H
ATOM   1097  CD2 LEU A 656      39.500  29.200  43.990  1.00  0.00           C
ATOM   1098 HD21 LEU A 656      39.150  28.320  43.400  1.00  0.00           H
ATOM   1099 HD22 LEU A 656      40.090  28.710  44.790  1.00  0.00           H
ATOM   1100 HD23 LEU A 656      40.260  29.800  43.450  1.00  0.00           H
ATOM   1101  C   LEU A 656      37.500  32.580  41.740  1.00  0.00           C
ATOM   1102  O   LEU A 656      37.460  32.260  40.530  1.00  0.00           O
ATOM   1103  N   PHE A 657      36.780  33.630  42.090  1.00  0.00           N
ATOM   1104  HN  PHE A 657      36.760  33.940  43.040  1.00  0.00           H
ATOM   1105  CA  PHE A 657      35.610  34.120  41.330  1.00  0.00           C
ATOM   1106  HA  PHE A 657      35.420  33.570  40.410  1.00  0.00           H
ATOM   1107  CB  PHE A 657      34.370  33.920  42.220  1.00  0.00           C
ATOM   1108  HB1 PHE A 657      33.450  34.160  41.640  1.00  0.00           H
ATOM   1109  HB2 PHE A 657      34.310  34.720  42.990  1.00  0.00           H
ATOM   1110  CG  PHE A 657      34.200  32.570  42.950  1.00  0.00           C
ATOM   1111  CD1 PHE A 657      34.200  31.510  42.030  1.00  0.00           C
ATOM   1112  HD1 PHE A 657      34.270  31.730  40.980  1.00  0.00           H
ATOM   1113  CE1 PHE A 657      33.990  30.230  42.540  1.00  0.00           C
ATOM   1114  HE1 PHE A 657      34.020  29.330  41.940  1.00  0.00           H
ATOM   1115  CZ  PHE A 657      33.740  30.020  43.900  1.00  0.00           C
ATOM   1116  HZ  PHE A 657      33.410  29.100  44.340  1.00  0.00           H
ATOM   1117  CD2 PHE A 657      34.070  32.390  44.330  1.00  0.00           C
ATOM   1118  HD2 PHE A 657      34.020  33.260  44.950  1.00  0.00           H
ATOM   1119  CE2 PHE A 657      33.870  31.120  44.830  1.00  0.00           C
ATOM   1120  HE2 PHE A 657      33.750  30.970  45.890  1.00  0.00           H
ATOM   1121  C   PHE A 657      35.670  35.620  40.950  1.00  0.00           C
ATOM   1122  O   PHE A 657      34.680  36.150  40.370  1.00  0.00           O
ATOM   1123  N   ALA A 658      36.800  36.410  41.060  1.00  0.00           N
ATOM   1124  HN  ALA A 658      37.630  36.030  41.470  1.00  0.00           H
ATOM   1125  CA  ALA A 658      36.820  37.800  40.780  1.00  0.00           C
ATOM   1126  HA  ALA A 658      35.810  38.170  40.890  1.00  0.00           H
ATOM   1127  CB  ALA A 658      37.670  38.570  41.820  1.00  0.00           C
ATOM   1128  HB1 ALA A 658      37.420  39.650  41.860  1.00  0.00           H
ATOM   1129  HB2 ALA A 658      38.760  38.410  41.670  1.00  0.00           H
ATOM   1130  HB3 ALA A 658      37.310  38.110  42.770  1.00  0.00           H
ATOM   1131  C   ALA A 658      37.300  38.020  39.330  1.00  0.00           C
ATOM   1132  O   ALA A 658      37.430  37.100  38.520  1.00  0.00           O
ATOM   1133  N   GLY A 659      37.370  39.300  38.880  1.00  0.00           N
ATOM   1134  HN  GLY A 659      37.160  40.090  39.440  1.00  0.00           H
ATOM   1135  CA  GLY A 659      37.670  39.570  37.480  1.00  0.00           C
ATOM   1136  HA1 GLY A 659      37.620  40.650  37.430  1.00  0.00           H
ATOM   1137  HA2 GLY A 659      37.000  39.060  36.810  1.00  0.00           H
ATOM   1138  C   GLY A 659      39.120  39.250  37.120  1.00  0.00           C
ATOM   1139  O   GLY A 659      39.460  38.720  36.020  1.00  0.00           O
ATOM   1140  N   GLN A 660      39.990  39.470  38.030  1.00  0.00           N
ATOM   1141  HN  GLN A 660      39.690  39.840  38.900  1.00  0.00           H
ATOM   1142  CA  GLN A 660      41.370  39.090  38.140  1.00  0.00           C
ATOM   1143  HA  GLN A 660      41.470  38.170  37.590  1.00  0.00           H
ATOM   1144  CB  GLN A 660      42.420  40.100  37.520  1.00  0.00           C
ATOM   1145  HB1 GLN A 660      42.210  40.020  36.420  1.00  0.00           H
ATOM   1146  HB2 GLN A 660      43.450  39.670  37.520  1.00  0.00           H
ATOM   1147  CG  GLN A 660      42.400  41.600  37.830  1.00  0.00           C
ATOM   1148  HG1 GLN A 660      41.390  41.910  37.490  1.00  0.00           H
ATOM   1149  HG2 GLN A 660      43.070  42.170  37.170  1.00  0.00           H
ATOM   1150  CD  GLN A 660      42.550  41.990  39.330  1.00  0.00           C
ATOM   1151  OE1 GLN A 660      43.410  41.470  40.020  1.00  0.00           O
ATOM   1152  NE2 GLN A 660      41.680  42.900  39.810  1.00  0.00           N
ATOM   1153 HE21 GLN A 660      41.680  43.160  40.780  1.00  0.00           H
ATOM   1154 HE22 GLN A 660      40.930  43.010  39.170  1.00  0.00           H
ATOM   1155  C   GLN A 660      41.880  38.810  39.630  1.00  0.00           C
ATOM   1156  O   GLN A 660      41.310  39.270  40.550  1.00  0.00           O
ATOM   1157  N   PRO A 661      42.890  37.970  39.910  1.00  0.00           N
ATOM   1158  CD  PRO A 661      43.580  37.240  38.890  1.00  0.00           C
ATOM   1159  HD1 PRO A 661      44.280  37.790  38.230  1.00  0.00           H
ATOM   1160  HD2 PRO A 661      42.790  36.700  38.330  1.00  0.00           H
ATOM   1161  CA  PRO A 661      43.170  37.460  41.260  1.00  0.00           C
ATOM   1162  HA  PRO A 661      42.290  37.710  41.850  1.00  0.00           H
ATOM   1163  CB  PRO A 661      43.520  35.990  40.900  1.00  0.00           C
ATOM   1164  HB1 PRO A 661      42.680  35.370  40.540  1.00  0.00           H
ATOM   1165  HB2 PRO A 661      44.140  35.460  41.670  1.00  0.00           H
ATOM   1166  CG  PRO A 661      44.350  36.140  39.620  1.00  0.00           C
ATOM   1167  HG1 PRO A 661      45.450  36.260  39.600  1.00  0.00           H
ATOM   1168  HG2 PRO A 661      44.170  35.240  38.980  1.00  0.00           H
ATOM   1169  C   PRO A 661      44.440  38.130  41.860  1.00  0.00           C
ATOM   1170  O   PRO A 661      45.100  37.600  42.760  1.00  0.00           O
ATOM   1171  N   LEU A 662      44.800  39.320  41.240  1.00  0.00           N
ATOM   1172  HN  LEU A 662      44.250  39.810  40.560  1.00  0.00           H
ATOM   1173  CA  LEU A 662      46.130  39.830  41.480  1.00  0.00           C
ATOM   1174  HA  LEU A 662      46.840  39.040  41.640  1.00  0.00           H
ATOM   1175  CB  LEU A 662      46.580  40.610  40.230  1.00  0.00           C
ATOM   1176  HB1 LEU A 662      47.610  40.990  40.380  1.00  0.00           H
ATOM   1177  HB2 LEU A 662      45.910  41.490  40.150  1.00  0.00           H
ATOM   1178  CG  LEU A 662      46.550  39.850  38.860  1.00  0.00           C
ATOM   1179  HG  LEU A 662      45.590  39.270  38.870  1.00  0.00           H
ATOM   1180  CD1 LEU A 662      46.390  40.900  37.810  1.00  0.00           C
ATOM   1181 HD11 LEU A 662      45.460  41.510  37.960  1.00  0.00           H
ATOM   1182 HD12 LEU A 662      46.320  40.380  36.840  1.00  0.00           H
ATOM   1183 HD13 LEU A 662      47.190  41.660  37.810  1.00  0.00           H
ATOM   1184  CD2 LEU A 662      47.770  38.930  38.690  1.00  0.00           C
ATOM   1185 HD21 LEU A 662      47.680  38.500  37.670  1.00  0.00           H
ATOM   1186 HD22 LEU A 662      47.630  38.000  39.280  1.00  0.00           H
ATOM   1187 HD23 LEU A 662      48.770  39.390  38.750  1.00  0.00           H
ATOM   1188  C   LEU A 662      46.080  40.840  42.650  1.00  0.00           C
ATOM   1189  O   LEU A 662      47.030  40.990  43.450  1.00  0.00           O
ATOM   1190  N   THR A 663      44.920  41.530  42.770  1.00  0.00           N
ATOM   1191  HN  THR A 663      44.270  41.440  42.010  1.00  0.00           H
ATOM   1192  CA  THR A 663      44.610  42.440  43.850  1.00  0.00           C
ATOM   1193  HA  THR A 663      45.490  43.070  43.990  1.00  0.00           H
ATOM   1194  CB  THR A 663      43.390  43.330  43.540  1.00  0.00           C
ATOM   1195  HB  THR A 663      43.210  43.890  44.480  1.00  0.00           H
ATOM   1196  OG1 THR A 663      42.200  42.550  43.270  1.00  0.00           O
ATOM   1197  HG1 THR A 663      42.240  42.060  44.090  1.00  0.00           H
ATOM   1198  CG2 THR A 663      43.620  44.280  42.440  1.00  0.00           C
ATOM   1199 HG21 THR A 663      44.460  44.940  42.760  1.00  0.00           H
ATOM   1200 HG22 THR A 663      42.740  44.970  42.430  1.00  0.00           H
ATOM   1201 HG23 THR A 663      43.910  43.890  41.450  1.00  0.00           H
ATOM   1202  C   THR A 663      44.390  41.680  45.250  1.00  0.00           C
ATOM   1203  O   THR A 663      43.420  40.880  45.410  1.00  0.00           O
ATOM   1204  N   ILE A 664      45.270  41.970  46.230  1.00  0.00           N
ATOM   1205  HN  ILE A 664      45.840  42.770  46.040  1.00  0.00           H
ATOM   1206  CA  ILE A 664      45.320  41.320  47.510  1.00  0.00           C
ATOM   1207  HA  ILE A 664      44.790  40.380  47.380  1.00  0.00           H
ATOM   1208  CB  ILE A 664      46.760  41.180  48.030  1.00  0.00           C
ATOM   1209  HB  ILE A 664      47.260  42.170  48.040  1.00  0.00           H
ATOM   1210  CG2 ILE A 664      46.630  40.570  49.440  1.00  0.00           C
ATOM   1211 HG21 ILE A 664      47.610  40.310  49.880  1.00  0.00           H
ATOM   1212 HG22 ILE A 664      46.040  39.620  49.500  1.00  0.00           H
ATOM   1213 HG23 ILE A 664      46.210  41.200  50.260  1.00  0.00           H
ATOM   1214  CG1 ILE A 664      47.580  40.210  47.150  1.00  0.00           C
ATOM   1215 HG11 ILE A 664      47.850  40.840  46.280  1.00  0.00           H
ATOM   1216 HG12 ILE A 664      46.910  39.390  46.800  1.00  0.00           H
ATOM   1217  CD  ILE A 664      48.860  39.700  47.830  1.00  0.00           C
ATOM   1218  HD1 ILE A 664      49.360  40.440  48.470  1.00  0.00           H
ATOM   1219  HD2 ILE A 664      49.660  39.610  47.060  1.00  0.00           H
ATOM   1220  HD3 ILE A 664      48.830  38.690  48.280  1.00  0.00           H
ATOM   1221  C   ILE A 664      44.430  42.150  48.400  1.00  0.00           C
ATOM   1222  O   ILE A 664      44.340  43.380  48.260  1.00  0.00           O
ATOM   1223  N   LEU A 665      43.620  41.520  49.200  1.00  0.00           N
ATOM   1224  HN  LEU A 665      43.460  40.530  49.190  1.00  0.00           H
ATOM   1225  CA  LEU A 665      42.740  42.070  50.200  1.00  0.00           C
ATOM   1226  HA  LEU A 665      42.420  43.040  49.860  1.00  0.00           H
ATOM   1227  CB  LEU A 665      41.430  41.240  50.300  1.00  0.00           C
ATOM   1228  HB1 LEU A 665      40.650  41.700  50.950  1.00  0.00           H
ATOM   1229  HB2 LEU A 665      41.800  40.320  50.800  1.00  0.00           H
ATOM   1230  CG  LEU A 665      40.730  40.910  48.940  1.00  0.00           C
ATOM   1231  HG  LEU A 665      39.790  40.400  49.250  1.00  0.00           H
ATOM   1232  CD1 LEU A 665      40.190  42.140  48.240  1.00  0.00           C
ATOM   1233 HD11 LEU A 665      39.640  42.790  48.960  1.00  0.00           H
ATOM   1234 HD12 LEU A 665      39.670  41.870  47.300  1.00  0.00           H
ATOM   1235 HD13 LEU A 665      41.020  42.840  47.970  1.00  0.00           H
ATOM   1236  CD2 LEU A 665      41.440  39.910  47.960  1.00  0.00           C
ATOM   1237 HD21 LEU A 665      40.690  39.200  47.560  1.00  0.00           H
ATOM   1238 HD22 LEU A 665      42.210  39.220  48.400  1.00  0.00           H
ATOM   1239 HD23 LEU A 665      41.880  40.420  47.070  1.00  0.00           H
ATOM   1240  C   LEU A 665      43.400  42.310  51.490  1.00  0.00           C
ATOM   1241  O   LEU A 665      44.320  41.660  51.940  1.00  0.00           O
ATOM   1242  N   GLY A 666      42.980  43.400  52.120  1.00  0.00           N
ATOM   1243  HN  GLY A 666      42.320  44.010  51.700  1.00  0.00           H
ATOM   1244  CA  GLY A 666      43.730  43.990  53.250  1.00  0.00           C
ATOM   1245  HA1 GLY A 666      44.610  44.440  52.850  1.00  0.00           H
ATOM   1246  HA2 GLY A 666      43.970  43.160  53.900  1.00  0.00           H
ATOM   1247  C   GLY A 666      42.990  45.090  53.960  1.00  0.00           C
ATOM   1248  O   GLY A 666      41.880  45.410  53.470  1.00  0.00           O
ATOM   1249  N   SER A 667      43.620  45.620  54.990  1.00  0.00           N
ATOM   1250  HN  SER A 667      44.570  45.330  55.110  1.00  0.00           H
ATOM   1251  CA  SER A 667      43.090  46.650  55.990  1.00  0.00           C
ATOM   1252  HA  SER A 667      42.100  46.260  56.180  1.00  0.00           H
ATOM   1253  CB  SER A 667      43.880  46.770  57.290  1.00  0.00           C
ATOM   1254  HB1 SER A 667      43.690  45.840  57.880  1.00  0.00           H
ATOM   1255  HB2 SER A 667      43.500  47.680  57.770  1.00  0.00           H
ATOM   1256  OG  SER A 667      45.270  46.910  57.050  1.00  0.00           O
ATOM   1257  HG1 SER A 667      45.590  47.340  57.850  1.00  0.00           H
ATOM   1258  C   SER A 667      42.810  47.930  55.350  1.00  0.00           C
ATOM   1259  O   SER A 667      43.650  48.480  54.600  1.00  0.00           O
ATOM   1260  N   THR A 668      41.640  48.490  55.510  1.00  0.00           N
ATOM   1261  HN  THR A 668      40.820  47.930  55.720  1.00  0.00           H
ATOM   1262  CA  THR A 668      41.370  49.840  54.910  1.00  0.00           C
ATOM   1263  HA  THR A 668      42.310  50.210  54.520  1.00  0.00           H
ATOM   1264  CB  THR A 668      40.470  49.900  53.620  1.00  0.00           C
ATOM   1265  HB  THR A 668      40.540  48.950  53.070  1.00  0.00           H
ATOM   1266  OG1 THR A 668      40.920  51.050  52.880  1.00  0.00           O
ATOM   1267  HG1 THR A 668      40.480  51.100  52.030  1.00  0.00           H
ATOM   1268  CG2 THR A 668      38.970  50.070  53.980  1.00  0.00           C
ATOM   1269 HG21 THR A 668      38.660  49.330  54.740  1.00  0.00           H
ATOM   1270 HG22 THR A 668      38.390  49.960  53.050  1.00  0.00           H
ATOM   1271 HG23 THR A 668      38.710  51.140  54.160  1.00  0.00           H
ATOM   1272  C   THR A 668      40.920  50.740  56.040  1.00  0.00           C
ATOM   1273  O   THR A 668      39.900  50.570  56.750  1.00  0.00           O
ATOM   1274  N   GLY A 669      41.650  51.860  56.180  1.00  0.00           N
ATOM   1275  HN  GLY A 669      42.490  51.930  55.640  1.00  0.00           H
ATOM   1276  CA  GLY A 669      41.490  53.090  57.000  1.00  0.00           C
ATOM   1277  HA1 GLY A 669      42.170  53.780  56.530  1.00  0.00           H
ATOM   1278  HA2 GLY A 669      41.810  52.740  57.960  1.00  0.00           H
ATOM   1279  C   GLY A 669      40.110  53.650  57.050  1.00  0.00           C
ATOM   1280  O   GLY A 669      39.620  53.770  58.180  1.00  0.00           O
ATOM   1281  N   PRO A 670      39.340  53.890  56.040  1.00  0.00           N
ATOM   1282  CD  PRO A 670      39.860  54.060  54.670  1.00  0.00           C
ATOM   1283  HD1 PRO A 670      40.100  53.060  54.230  1.00  0.00           H
ATOM   1284  HD2 PRO A 670      40.780  54.670  54.790  1.00  0.00           H
ATOM   1285  CA  PRO A 670      38.040  54.490  56.190  1.00  0.00           C
ATOM   1286  HA  PRO A 670      38.050  55.500  56.570  1.00  0.00           H
ATOM   1287  CB  PRO A 670      37.470  54.470  54.790  1.00  0.00           C
ATOM   1288  HB1 PRO A 670      36.660  55.210  54.590  1.00  0.00           H
ATOM   1289  HB2 PRO A 670      37.080  53.490  54.470  1.00  0.00           H
ATOM   1290  CG  PRO A 670      38.730  54.820  53.900  1.00  0.00           C
ATOM   1291  HG1 PRO A 670      38.560  54.520  52.840  1.00  0.00           H
ATOM   1292  HG2 PRO A 670      38.880  55.920  53.920  1.00  0.00           H
ATOM   1293  C   PRO A 670      37.040  53.670  57.030  1.00  0.00           C
ATOM   1294  O   PRO A 670      36.040  54.190  57.490  1.00  0.00           O
ATOM   1295  N   VAL A 671      37.230  52.360  57.040  1.00  0.00           N
ATOM   1296  HN  VAL A 671      38.020  51.950  56.610  1.00  0.00           H
ATOM   1297  CA  VAL A 671      36.320  51.460  57.850  1.00  0.00           C
ATOM   1298  HA  VAL A 671      35.370  51.960  57.780  1.00  0.00           H
ATOM   1299  CB  VAL A 671      36.180  50.110  57.220  1.00  0.00           C
ATOM   1300  HB  VAL A 671      37.110  49.540  57.000  1.00  0.00           H
ATOM   1301  CG1 VAL A 671      35.390  49.140  58.140  1.00  0.00           C
ATOM   1302 HG11 VAL A 671      35.320  48.160  57.630  1.00  0.00           H
ATOM   1303 HG12 VAL A 671      34.330  49.420  58.340  1.00  0.00           H
ATOM   1304 HG13 VAL A 671      35.990  48.980  59.060  1.00  0.00           H
ATOM   1305  CG2 VAL A 671      35.450  50.310  55.850  1.00  0.00           C
ATOM   1306 HG21 VAL A 671      36.110  50.500  54.990  1.00  0.00           H
ATOM   1307 HG22 VAL A 671      34.580  50.980  55.750  1.00  0.00           H
ATOM   1308 HG23 VAL A 671      35.030  49.280  55.680  1.00  0.00           H
ATOM   1309  C   VAL A 671      36.660  51.340  59.340  1.00  0.00           C
ATOM   1310  O   VAL A 671      35.710  51.250  60.140  1.00  0.00           O
ATOM   1311  N   LEU A 672      37.920  51.540  59.770  1.00  0.00           N
ATOM   1312  HN  LEU A 672      38.700  51.480  59.150  1.00  0.00           H
ATOM   1313  CA  LEU A 672      38.320  51.850  61.120  1.00  0.00           C
ATOM   1314  HA  LEU A 672      37.950  51.010  61.680  1.00  0.00           H
ATOM   1315  CB  LEU A 672      39.850  52.010  61.200  1.00  0.00           C
ATOM   1316  HB1 LEU A 672      40.130  52.790  60.460  1.00  0.00           H
ATOM   1317  HB2 LEU A 672      40.230  51.040  60.830  1.00  0.00           H
ATOM   1318  CG  LEU A 672      40.560  52.290  62.580  1.00  0.00           C
ATOM   1319  HG  LEU A 672      40.240  53.270  62.990  1.00  0.00           H
ATOM   1320  CD1 LEU A 672      40.310  51.100  63.400  1.00  0.00           C
ATOM   1321 HD11 LEU A 672      39.220  50.900  63.320  1.00  0.00           H
ATOM   1322 HD12 LEU A 672      40.580  51.090  64.480  1.00  0.00           H
ATOM   1323 HD13 LEU A 672      40.760  50.270  62.800  1.00  0.00           H
ATOM   1324  CD2 LEU A 672      42.030  52.430  62.300  1.00  0.00           C
ATOM   1325 HD21 LEU A 672      42.330  51.620  61.600  1.00  0.00           H
ATOM   1326 HD22 LEU A 672      42.630  52.400  63.230  1.00  0.00           H
ATOM   1327 HD23 LEU A 672      42.270  53.410  61.840  1.00  0.00           H
ATOM   1328  C   LEU A 672      37.690  53.110  61.650  1.00  0.00           C
ATOM   1329  O   LEU A 672      37.200  53.150  62.800  1.00  0.00           O
ATOM   1330  N   VAL A 673      37.650  54.260  60.920  1.00  0.00           N
ATOM   1331  HN  VAL A 673      38.130  54.190  60.040  1.00  0.00           H
ATOM   1332  CA  VAL A 673      36.820  55.410  61.140  1.00  0.00           C
ATOM   1333  HA  VAL A 673      37.090  55.740  62.130  1.00  0.00           H
ATOM   1334  CB  VAL A 673      37.260  56.510  60.160  1.00  0.00           C
ATOM   1335  HB  VAL A 673      37.430  55.990  59.190  1.00  0.00           H
ATOM   1336  CG1 VAL A 673      36.180  57.590  60.070  1.00  0.00           C
ATOM   1337 HG11 VAL A 673      36.540  58.420  59.440  1.00  0.00           H
ATOM   1338 HG12 VAL A 673      35.910  58.000  61.070  1.00  0.00           H
ATOM   1339 HG13 VAL A 673      35.290  57.150  59.610  1.00  0.00           H
ATOM   1340  CG2 VAL A 673      38.570  57.110  60.720  1.00  0.00           C
ATOM   1341 HG21 VAL A 673      38.740  58.080  60.210  1.00  0.00           H
ATOM   1342 HG22 VAL A 673      39.430  56.430  60.530  1.00  0.00           H
ATOM   1343 HG23 VAL A 673      38.550  57.210  61.820  1.00  0.00           H
ATOM   1344  C   VAL A 673      35.340  55.150  61.290  1.00  0.00           C
ATOM   1345  O   VAL A 673      34.650  55.650  62.180  1.00  0.00           O
ATOM   1346  N   PHE A 674      34.740  54.410  60.280  1.00  0.00           N
ATOM   1347  HN  PHE A 674      35.290  54.230  59.470  1.00  0.00           H
ATOM   1348  CA  PHE A 674      33.320  54.080  60.070  1.00  0.00           C
ATOM   1349  HA  PHE A 674      32.730  54.990  60.080  1.00  0.00           H
ATOM   1350  CB  PHE A 674      33.200  53.260  58.780  1.00  0.00           C
ATOM   1351  HB1 PHE A 674      33.500  52.220  58.950  1.00  0.00           H
ATOM   1352  HB2 PHE A 674      33.820  53.750  58.000  1.00  0.00           H
ATOM   1353  CG  PHE A 674      31.800  53.110  58.240  1.00  0.00           C
ATOM   1354  CD1 PHE A 674      31.340  54.000  57.290  1.00  0.00           C
ATOM   1355  HD1 PHE A 674      31.980  54.740  56.830  1.00  0.00           H
ATOM   1356  CE1 PHE A 674      30.000  53.870  56.800  1.00  0.00           C
ATOM   1357  HE1 PHE A 674      29.690  54.450  55.940  1.00  0.00           H
ATOM   1358  CZ  PHE A 674      29.260  52.770  57.210  1.00  0.00           C
ATOM   1359  HZ  PHE A 674      28.240  52.750  56.860  1.00  0.00           H
ATOM   1360  CD2 PHE A 674      31.030  51.930  58.610  1.00  0.00           C
ATOM   1361  HD2 PHE A 674      31.520  51.230  59.270  1.00  0.00           H
ATOM   1362  CE2 PHE A 674      29.790  51.730  58.080  1.00  0.00           C
ATOM   1363  HE2 PHE A 674      29.120  50.930  58.380  1.00  0.00           H
ATOM   1364  C   PHE A 674      32.670  53.320  61.240  1.00  0.00           C
ATOM   1365  O   PHE A 674      31.740  53.700  61.960  1.00  0.00           O
ATOM   1366  N   GLU A 675      33.430  52.290  61.700  1.00  0.00           N
ATOM   1367  HN  GLU A 675      34.220  52.030  61.160  1.00  0.00           H
ATOM   1368  CA  GLU A 675      33.180  51.330  62.750  1.00  0.00           C
ATOM   1369  HA  GLU A 675      32.200  50.910  62.570  1.00  0.00           H
ATOM   1370  CB  GLU A 675      34.070  50.070  62.610  1.00  0.00           C
ATOM   1371  HB1 GLU A 675      33.980  49.470  63.540  1.00  0.00           H
ATOM   1372  HB2 GLU A 675      35.100  50.440  62.500  1.00  0.00           H
ATOM   1373  CG  GLU A 675      33.610  49.170  61.500  1.00  0.00           C
ATOM   1374  HG1 GLU A 675      34.580  48.720  61.160  1.00  0.00           H
ATOM   1375  HG2 GLU A 675      33.090  49.740  60.690  1.00  0.00           H
ATOM   1376  CD  GLU A 675      32.710  48.040  61.970  1.00  0.00           C
ATOM   1377  OE1 GLU A 675      31.830  48.220  62.900  1.00  0.00           O
ATOM   1378  OE2 GLU A 675      32.760  46.980  61.340  1.00  0.00           O
ATOM   1379  C   GLU A 675      33.260  51.950  64.120  1.00  0.00           C
ATOM   1380  O   GLU A 675      32.370  51.740  64.910  1.00  0.00           O
ATOM   1381  N   LYS A 676      34.240  52.860  64.410  1.00  0.00           N
ATOM   1382  HN  LYS A 676      35.060  53.150  63.910  1.00  0.00           H
ATOM   1383  CA  LYS A 676      34.170  53.510  65.670  1.00  0.00           C
ATOM   1384  HA  LYS A 676      34.130  52.780  66.450  1.00  0.00           H
ATOM   1385  CB  LYS A 676      35.330  54.490  65.760  1.00  0.00           C
ATOM   1386  HB1 LYS A 676      35.410  55.160  64.880  1.00  0.00           H
ATOM   1387  HB2 LYS A 676      36.240  53.840  65.750  1.00  0.00           H
ATOM   1388  CG  LYS A 676      35.410  55.270  67.040  1.00  0.00           C
ATOM   1389  HG1 LYS A 676      35.590  54.630  67.930  1.00  0.00           H
ATOM   1390  HG2 LYS A 676      34.640  56.070  67.170  1.00  0.00           H
ATOM   1391  CD  LYS A 676      36.760  56.080  66.950  1.00  0.00           C
ATOM   1392  HD1 LYS A 676      37.550  55.360  66.640  1.00  0.00           H
ATOM   1393  HD2 LYS A 676      37.080  56.360  67.990  1.00  0.00           H
ATOM   1394  CE  LYS A 676      36.940  57.160  65.750  1.00  0.00           C
ATOM   1395  HE1 LYS A 676      36.150  57.940  65.690  1.00  0.00           H
ATOM   1396  HE2 LYS A 676      36.900  56.620  64.780  1.00  0.00           H
ATOM   1397  NZ  LYS A 676      38.260  57.940  65.880  1.00  0.00           N
ATOM   1398  HZ1 LYS A 676      38.910  57.250  65.460  1.00  0.00           H
ATOM   1399  HZ2 LYS A 676      38.550  58.190  66.840  1.00  0.00           H
ATOM   1400  HZ3 LYS A 676      38.130  58.740  65.220  1.00  0.00           H
ATOM   1401  C   LYS A 676      32.930  54.430  65.870  1.00  0.00           C
ATOM   1402  O   LYS A 676      32.330  54.480  66.920  1.00  0.00           O
ATOM   1403  N   ILE A 677      32.470  55.170  64.830  1.00  0.00           N
ATOM   1404  HN  ILE A 677      33.040  55.270  64.020  1.00  0.00           H
ATOM   1405  CA  ILE A 677      31.350  56.170  64.990  1.00  0.00           C
ATOM   1406  HA  ILE A 677      31.520  56.820  65.830  1.00  0.00           H
ATOM   1407  CB  ILE A 677      31.510  57.130  63.750  1.00  0.00           C
ATOM   1408  HB  ILE A 677      31.530  56.480  62.850  1.00  0.00           H
ATOM   1409  CG2 ILE A 677      30.330  58.150  63.700  1.00  0.00           C
ATOM   1410 HG21 ILE A 677      30.200  58.670  64.670  1.00  0.00           H
ATOM   1411 HG22 ILE A 677      29.380  57.710  63.350  1.00  0.00           H
ATOM   1412 HG23 ILE A 677      30.540  58.920  62.940  1.00  0.00           H
ATOM   1413  CG1 ILE A 677      32.860  57.880  63.830  1.00  0.00           C
ATOM   1414 HG11 ILE A 677      33.210  58.290  62.860  1.00  0.00           H
ATOM   1415 HG12 ILE A 677      33.610  57.130  64.190  1.00  0.00           H
ATOM   1416  CD  ILE A 677      32.960  59.120  64.750  1.00  0.00           C
ATOM   1417  HD1 ILE A 677      33.980  59.570  64.760  1.00  0.00           H
ATOM   1418  HD2 ILE A 677      32.650  59.030  65.810  1.00  0.00           H
ATOM   1419  HD3 ILE A 677      32.360  59.920  64.260  1.00  0.00           H
ATOM   1420  C   ILE A 677      30.110  55.410  65.050  1.00  0.00           C
ATOM   1421  O   ILE A 677      29.270  55.700  65.900  1.00  0.00           O
ATOM   1422  N   LEU A 678      29.980  54.350  64.190  1.00  0.00           N
ATOM   1423  HN  LEU A 678      30.710  54.170  63.520  1.00  0.00           H
ATOM   1424  CA  LEU A 678      28.890  53.490  64.190  1.00  0.00           C
ATOM   1425  HA  LEU A 678      27.990  54.060  63.960  1.00  0.00           H
ATOM   1426  CB  LEU A 678      29.120  52.480  63.040  1.00  0.00           C
ATOM   1427  HB1 LEU A 678      30.130  52.040  63.230  1.00  0.00           H
ATOM   1428  HB2 LEU A 678      29.230  53.020  62.080  1.00  0.00           H
ATOM   1429  CG  LEU A 678      28.060  51.410  62.830  1.00  0.00           C
ATOM   1430  HG  LEU A 678      28.080  50.730  63.700  1.00  0.00           H
ATOM   1431  CD1 LEU A 678      26.640  52.100  62.750  1.00  0.00           C
ATOM   1432 HD11 LEU A 678      25.880  51.410  62.330  1.00  0.00           H
ATOM   1433 HD12 LEU A 678      26.870  52.920  62.020  1.00  0.00           H
ATOM   1434 HD13 LEU A 678      26.260  52.570  63.670  1.00  0.00           H
ATOM   1435  CD2 LEU A 678      28.340  50.540  61.670  1.00  0.00           C
ATOM   1436 HD21 LEU A 678      28.340  51.100  60.700  1.00  0.00           H
ATOM   1437 HD22 LEU A 678      27.510  49.810  61.720  1.00  0.00           H
ATOM   1438 HD23 LEU A 678      29.320  50.050  61.820  1.00  0.00           H
ATOM   1439  C   LEU A 678      28.740  52.820  65.510  1.00  0.00           C
ATOM   1440  O   LEU A 678      27.600  52.660  65.900  1.00  0.00           O
ATOM   1441  N   TYR A 679      29.780  52.300  66.110  1.00  0.00           N
ATOM   1442  HN  TYR A 679      30.630  52.180  65.610  1.00  0.00           H
ATOM   1443  CA  TYR A 679      29.700  51.680  67.400  1.00  0.00           C
ATOM   1444  HA  TYR A 679      28.970  50.880  67.370  1.00  0.00           H
ATOM   1445  CB  TYR A 679      31.040  51.080  67.900  1.00  0.00           C
ATOM   1446  HB1 TYR A 679      31.860  51.830  67.840  1.00  0.00           H
ATOM   1447  HB2 TYR A 679      31.250  50.270  67.170  1.00  0.00           H
ATOM   1448  CG  TYR A 679      30.980  50.470  69.240  1.00  0.00           C
ATOM   1449  CD1 TYR A 679      31.720  51.060  70.250  1.00  0.00           C
ATOM   1450  HD1 TYR A 679      32.280  51.970  70.120  1.00  0.00           H
ATOM   1451  CE1 TYR A 679      31.670  50.480  71.540  1.00  0.00           C
ATOM   1452  HE1 TYR A 679      32.170  50.940  72.400  1.00  0.00           H
ATOM   1453  CZ  TYR A 679      30.790  49.430  71.840  1.00  0.00           C
ATOM   1454  OH  TYR A 679      30.650  49.000  73.190  1.00  0.00           O
ATOM   1455  HH  TYR A 679      31.180  49.580  73.730  1.00  0.00           H
ATOM   1456  CD2 TYR A 679      30.080  49.420  69.480  1.00  0.00           C
ATOM   1457  HD2 TYR A 679      29.360  49.040  68.770  1.00  0.00           H
ATOM   1458  CE2 TYR A 679      30.010  48.940  70.780  1.00  0.00           C
ATOM   1459  HE2 TYR A 679      29.410  48.050  70.830  1.00  0.00           H
ATOM   1460  C   TYR A 679      29.260  52.710  68.470  1.00  0.00           C
ATOM   1461  O   TYR A 679      28.360  52.510  69.270  1.00  0.00           O
ATOM   1462  N   LYS A 680      29.860  53.900  68.500  1.00  0.00           N
ATOM   1463  HN  LYS A 680      30.630  54.100  67.900  1.00  0.00           H
ATOM   1464  CA  LYS A 680      29.590  55.050  69.370  1.00  0.00           C
ATOM   1465  HA  LYS A 680      29.600  54.640  70.370  1.00  0.00           H
ATOM   1466  CB  LYS A 680      30.650  56.100  69.220  1.00  0.00           C
ATOM   1467  HB1 LYS A 680      30.780  56.290  68.140  1.00  0.00           H
ATOM   1468  HB2 LYS A 680      31.600  55.600  69.540  1.00  0.00           H
ATOM   1469  CG  LYS A 680      30.550  57.470  69.900  1.00  0.00           C
ATOM   1470  HG1 LYS A 680      29.700  58.030  69.470  1.00  0.00           H
ATOM   1471  HG2 LYS A 680      31.420  58.060  69.550  1.00  0.00           H
ATOM   1472  CD  LYS A 680      30.490  57.400  71.450  1.00  0.00           C
ATOM   1473  HD1 LYS A 680      31.140  56.670  71.960  1.00  0.00           H
ATOM   1474  HD2 LYS A 680      29.440  57.150  71.730  1.00  0.00           H
ATOM   1475  CE  LYS A 680      30.800  58.680  72.150  1.00  0.00           C
ATOM   1476  HE1 LYS A 680      31.840  59.050  72.160  1.00  0.00           H
ATOM   1477  HE2 LYS A 680      30.520  58.620  73.230  1.00  0.00           H
ATOM   1478  NZ  LYS A 680      30.000  59.830  71.580  1.00  0.00           N
ATOM   1479  HZ1 LYS A 680      30.370  60.730  71.920  1.00  0.00           H
ATOM   1480  HZ2 LYS A 680      28.990  59.730  71.790  1.00  0.00           H
ATOM   1481  HZ3 LYS A 680      30.190  59.730  70.560  1.00  0.00           H
ATOM   1482  C   LYS A 680      28.200  55.600  69.270  1.00  0.00           C
ATOM   1483  O   LYS A 680      27.640  55.810  70.350  1.00  0.00           O
ATOM   1484  N   PHE A 681      27.630  55.710  68.010  1.00  0.00           N
ATOM   1485  HN  PHE A 681      28.270  55.490  67.280  1.00  0.00           H
ATOM   1486  CA  PHE A 681      26.200  55.870  67.800  1.00  0.00           C
ATOM   1487  HA  PHE A 681      25.880  56.800  68.230  1.00  0.00           H
ATOM   1488  CB  PHE A 681      26.020  56.020  66.230  1.00  0.00           C
ATOM   1489  HB1 PHE A 681      26.350  55.060  65.770  1.00  0.00           H
ATOM   1490  HB2 PHE A 681      26.600  56.860  65.810  1.00  0.00           H
ATOM   1491  CG  PHE A 681      24.550  56.190  65.900  1.00  0.00           C
ATOM   1492  CD1 PHE A 681      23.960  57.440  66.070  1.00  0.00           C
ATOM   1493  HD1 PHE A 681      24.470  58.250  66.570  1.00  0.00           H
ATOM   1494  CE1 PHE A 681      22.630  57.610  65.610  1.00  0.00           C
ATOM   1495  HE1 PHE A 681      22.130  58.560  65.650  1.00  0.00           H
ATOM   1496  CZ  PHE A 681      21.930  56.590  64.930  1.00  0.00           C
ATOM   1497  HZ  PHE A 681      20.910  56.650  64.590  1.00  0.00           H
ATOM   1498  CD2 PHE A 681      23.880  55.150  65.130  1.00  0.00           C
ATOM   1499  HD2 PHE A 681      24.400  54.250  64.850  1.00  0.00           H
ATOM   1500  CE2 PHE A 681      22.610  55.350  64.630  1.00  0.00           C
ATOM   1501  HE2 PHE A 681      22.170  54.550  64.050  1.00  0.00           H
ATOM   1502  C   PHE A 681      25.310  54.780  68.370  1.00  0.00           C
ATOM   1503  O   PHE A 681      24.240  55.060  68.960  1.00  0.00           O
ATOM   1504  N   CYS A 682      25.710  53.530  68.380  1.00  0.00           N
ATOM   1505  HN  CYS A 682      26.560  53.260  67.930  1.00  0.00           H
ATOM   1506  CA  CYS A 682      24.970  52.340  68.930  1.00  0.00           C
ATOM   1507  HA  CYS A 682      23.900  52.400  68.810  1.00  0.00           H
ATOM   1508  CB  CYS A 682      25.430  51.080  68.240  1.00  0.00           C
ATOM   1509  HB1 CYS A 682      24.970  50.170  68.700  1.00  0.00           H
ATOM   1510  HB2 CYS A 682      26.520  50.870  68.310  1.00  0.00           H
ATOM   1511  SG  CYS A 682      24.910  51.130  66.520  1.00  0.00           S
ATOM   1512  HG1 CYS A 682      25.880  51.990  66.220  1.00  0.00           H
ATOM   1513  C   CYS A 682      25.090  52.110  70.490  1.00  0.00           C
ATOM   1514  O   CYS A 682      24.180  51.690  71.160  1.00  0.00           O
ATOM   1515  N   ARG A 683      26.170  52.670  70.970  1.00  0.00           N
ATOM   1516  HN  ARG A 683      27.080  52.740  70.580  1.00  0.00           H
ATOM   1517  CA  ARG A 683      26.190  52.880  72.450  1.00  0.00           C
ATOM   1518  HA  ARG A 683      25.740  52.010  72.890  1.00  0.00           H
ATOM   1519  CB  ARG A 683      27.630  52.900  73.010  1.00  0.00           C
ATOM   1520  HB1 ARG A 683      27.590  53.210  74.070  1.00  0.00           H
ATOM   1521  HB2 ARG A 683      28.150  53.730  72.470  1.00  0.00           H
ATOM   1522  CG  ARG A 683      28.390  51.610  72.750  1.00  0.00           C
ATOM   1523  HG1 ARG A 683      29.410  51.610  73.190  1.00  0.00           H
ATOM   1524  HG2 ARG A 683      28.500  51.460  71.660  1.00  0.00           H
ATOM   1525  CD  ARG A 683      27.600  50.330  73.280  1.00  0.00           C
ATOM   1526  HD1 ARG A 683      28.180  49.420  73.030  1.00  0.00           H
ATOM   1527  HD2 ARG A 683      26.560  50.160  72.910  1.00  0.00           H
ATOM   1528  NE  ARG A 683      27.580  50.390  74.720  1.00  0.00           N
ATOM   1529  HE  ARG A 683      28.370  50.650  75.290  1.00  0.00           H
ATOM   1530  CZ  ARG A 683      26.510  50.650  75.400  1.00  0.00           C
ATOM   1531  NH1 ARG A 683      25.270  50.560  74.990  1.00  0.00           N
ATOM   1532 HH11 ARG A 683      25.060  50.050  74.160  1.00  0.00           H
ATOM   1533 HH12 ARG A 683      24.480  50.860  75.520  1.00  0.00           H
ATOM   1534  NH2 ARG A 683      26.700  51.170  76.580  1.00  0.00           N
ATOM   1535 HH21 ARG A 683      25.960  51.330  77.240  1.00  0.00           H
ATOM   1536 HH22 ARG A 683      27.610  51.300  76.970  1.00  0.00           H
ATOM   1537  C   ARG A 683      25.430  54.080  72.930  1.00  0.00           C
ATOM   1538  O   ARG A 683      24.580  53.910  73.840  1.00  0.00           O
ATOM   1539  N   ASP A 684      25.610  55.300  72.280  1.00  0.00           N
ATOM   1540  HN  ASP A 684      26.150  55.440  71.460  1.00  0.00           H
ATOM   1541  CA  ASP A 684      24.960  56.550  72.610  1.00  0.00           C
ATOM   1542  HA  ASP A 684      25.320  56.700  73.630  1.00  0.00           H
ATOM   1543  CB  ASP A 684      25.380  57.670  71.620  1.00  0.00           C
ATOM   1544  HB1 ASP A 684      24.540  58.400  71.640  1.00  0.00           H
ATOM   1545  HB2 ASP A 684      25.470  57.270  70.590  1.00  0.00           H
ATOM   1546  CG  ASP A 684      26.610  58.400  72.180  1.00  0.00           C
ATOM   1547  OD1 ASP A 684      27.280  59.150  71.370  1.00  0.00           O
ATOM   1548  OD2 ASP A 684      26.850  58.390  73.380  1.00  0.00           O
ATOM   1549  C   ASP A 684      23.440  56.450  72.720  1.00  0.00           C
ATOM   1550  O   ASP A 684      22.800  57.040  73.640  1.00  0.00           O
ATOM   1551  N   TYR A 685      22.770  55.680  71.830  1.00  0.00           N
ATOM   1552  HN  TYR A 685      23.240  55.180  71.110  1.00  0.00           H
ATOM   1553  CA  TYR A 685      21.300  55.740  71.660  1.00  0.00           C
ATOM   1554  HA  TYR A 685      20.790  56.490  72.250  1.00  0.00           H
ATOM   1555  CB  TYR A 685      20.900  56.050  70.150  1.00  0.00           C
ATOM   1556  HB1 TYR A 685      19.950  55.520  69.960  1.00  0.00           H
ATOM   1557  HB2 TYR A 685      21.740  55.660  69.530  1.00  0.00           H
ATOM   1558  CG  TYR A 685      20.910  57.590  69.930  1.00  0.00           C
ATOM   1559  CD1 TYR A 685      22.020  58.200  69.300  1.00  0.00           C
ATOM   1560  HD1 TYR A 685      22.900  57.590  69.120  1.00  0.00           H
ATOM   1561  CE1 TYR A 685      21.970  59.540  68.870  1.00  0.00           C
ATOM   1562  HE1 TYR A 685      22.860  60.090  68.590  1.00  0.00           H
ATOM   1563  CZ  TYR A 685      20.750  60.300  69.080  1.00  0.00           C
ATOM   1564  OH  TYR A 685      20.720  61.720  68.850  1.00  0.00           O
ATOM   1565  HH  TYR A 685      21.560  62.060  68.550  1.00  0.00           H
ATOM   1566  CD2 TYR A 685      19.670  58.260  69.990  1.00  0.00           C
ATOM   1567  HD2 TYR A 685      18.730  57.800  70.280  1.00  0.00           H
ATOM   1568  CE2 TYR A 685      19.670  59.670  69.700  1.00  0.00           C
ATOM   1569  HE2 TYR A 685      18.820  60.310  69.900  1.00  0.00           H
ATOM   1570  C   TYR A 685      20.760  54.350  72.180  1.00  0.00           C
ATOM   1571  O   TYR A 685      19.560  54.100  72.170  1.00  0.00           O
ATOM   1572  N   GLN A 686      21.650  53.490  72.730  1.00  0.00           N
ATOM   1573  HN  GLN A 686      22.600  53.760  72.830  1.00  0.00           H
ATOM   1574  CA  GLN A 686      21.350  52.230  73.390  1.00  0.00           C
ATOM   1575  HA  GLN A 686      22.290  51.820  73.720  1.00  0.00           H
ATOM   1576  CB  GLN A 686      20.580  52.400  74.720  1.00  0.00           C
ATOM   1577  HB1 GLN A 686      20.450  51.410  75.200  1.00  0.00           H
ATOM   1578  HB2 GLN A 686      19.580  52.830  74.500  1.00  0.00           H
ATOM   1579  CG  GLN A 686      21.280  53.360  75.750  1.00  0.00           C
ATOM   1580  HG1 GLN A 686      20.550  53.580  76.550  1.00  0.00           H
ATOM   1581  HG2 GLN A 686      21.700  54.270  75.280  1.00  0.00           H
ATOM   1582  CD  GLN A 686      22.500  52.700  76.350  1.00  0.00           C
ATOM   1583  OE1 GLN A 686      22.990  51.590  76.070  1.00  0.00           O
ATOM   1584  NE2 GLN A 686      23.120  53.370  77.330  1.00  0.00           N
ATOM   1585 HE21 GLN A 686      22.620  54.070  77.810  1.00  0.00           H
ATOM   1586 HE22 GLN A 686      23.940  52.890  77.670  1.00  0.00           H
ATOM   1587  C   GLN A 686      20.720  51.160  72.430  1.00  0.00           C
ATOM   1588  O   GLN A 686      20.040  50.180  72.860  1.00  0.00           O
ATOM   1589  N   LEU A 687      20.990  51.370  71.050  1.00  0.00           N
ATOM   1590  HN  LEU A 687      21.550  52.170  70.920  1.00  0.00           H
ATOM   1591  CA  LEU A 687      20.500  50.560  69.940  1.00  0.00           C
ATOM   1592  HA  LEU A 687      19.480  50.400  70.260  1.00  0.00           H
ATOM   1593  CB  LEU A 687      20.580  51.330  68.600  1.00  0.00           C
ATOM   1594  HB1 LEU A 687      20.180  50.820  67.700  1.00  0.00           H
ATOM   1595  HB2 LEU A 687      21.670  51.440  68.340  1.00  0.00           H
ATOM   1596  CG  LEU A 687      19.890  52.730  68.430  1.00  0.00           C
ATOM   1597  HG  LEU A 687      20.130  53.460  69.230  1.00  0.00           H
ATOM   1598  CD1 LEU A 687      20.420  53.470  67.180  1.00  0.00           C
ATOM   1599 HD11 LEU A 687      19.800  54.400  67.180  1.00  0.00           H
ATOM   1600 HD12 LEU A 687      20.280  53.010  66.180  1.00  0.00           H
ATOM   1601 HD13 LEU A 687      21.490  53.770  67.260  1.00  0.00           H
ATOM   1602  CD2 LEU A 687      18.340  52.510  68.410  1.00  0.00           C
ATOM   1603 HD21 LEU A 687      18.220  51.930  69.350  1.00  0.00           H
ATOM   1604 HD22 LEU A 687      17.990  51.910  67.550  1.00  0.00           H
ATOM   1605 HD23 LEU A 687      17.890  53.520  68.470  1.00  0.00           H
ATOM   1606  C   LEU A 687      21.240  49.210  69.920  1.00  0.00           C
ATOM   1607  O   LEU A 687      22.260  49.060  70.580  1.00  0.00           O
ATOM   1608  N   SER A 688      20.760  48.260  69.140  1.00  0.00           N
ATOM   1609  HN  SER A 688      19.890  48.500  68.690  1.00  0.00           H
ATOM   1610  CA  SER A 688      21.530  47.050  68.710  1.00  0.00           C
ATOM   1611  HA  SER A 688      22.060  46.800  69.620  1.00  0.00           H
ATOM   1612  CB  SER A 688      20.740  45.730  68.350  1.00  0.00           C
ATOM   1613  HB1 SER A 688      20.080  45.870  67.470  1.00  0.00           H
ATOM   1614  HB2 SER A 688      20.120  45.430  69.220  1.00  0.00           H
ATOM   1615  OG  SER A 688      21.620  44.660  67.890  1.00  0.00           O
ATOM   1616  HG1 SER A 688      21.710  44.090  68.660  1.00  0.00           H
ATOM   1617  C   SER A 688      22.620  47.310  67.680  1.00  0.00           C
ATOM   1618  O   SER A 688      22.320  47.630  66.570  1.00  0.00           O
ATOM   1619  N   TYR A 689      23.900  47.320  68.100  1.00  0.00           N
ATOM   1620  HN  TYR A 689      23.990  47.130  69.090  1.00  0.00           H
ATOM   1621  CA  TYR A 689      25.050  47.480  67.220  1.00  0.00           C
ATOM   1622  HA  TYR A 689      24.770  48.420  66.770  1.00  0.00           H
ATOM   1623  CB  TYR A 689      26.360  47.510  68.040  1.00  0.00           C
ATOM   1624  HB1 TYR A 689      26.390  46.730  68.830  1.00  0.00           H
ATOM   1625  HB2 TYR A 689      26.430  48.480  68.580  1.00  0.00           H
ATOM   1626  CG  TYR A 689      27.670  47.540  67.330  1.00  0.00           C
ATOM   1627  CD1 TYR A 689      27.900  48.320  66.160  1.00  0.00           C
ATOM   1628  HD1 TYR A 689      27.040  48.850  65.790  1.00  0.00           H
ATOM   1629  CE1 TYR A 689      29.120  48.210  65.540  1.00  0.00           C
ATOM   1630  HE1 TYR A 689      29.230  48.740  64.610  1.00  0.00           H
ATOM   1631  CZ  TYR A 689      30.210  47.490  66.040  1.00  0.00           C
ATOM   1632  OH  TYR A 689      31.430  47.480  65.440  1.00  0.00           O
ATOM   1633  HH  TYR A 689      31.400  47.770  64.530  1.00  0.00           H
ATOM   1634  CD2 TYR A 689      28.750  46.750  67.770  1.00  0.00           C
ATOM   1635  HD2 TYR A 689      28.600  46.020  68.550  1.00  0.00           H
ATOM   1636  CE2 TYR A 689      29.920  46.670  67.130  1.00  0.00           C
ATOM   1637  HE2 TYR A 689      30.670  45.940  67.380  1.00  0.00           H
ATOM   1638  C   TYR A 689      25.180  46.440  66.190  1.00  0.00           C
ATOM   1639  O   TYR A 689      25.330  46.620  65.000  1.00  0.00           O
ATOM   1640  N   LEU A 690      25.070  45.120  66.570  1.00  0.00           N
ATOM   1641  HN  LEU A 690      25.050  44.940  67.550  1.00  0.00           H
ATOM   1642  CA  LEU A 690      25.180  43.970  65.680  1.00  0.00           C
ATOM   1643  HA  LEU A 690      26.110  44.120  65.160  1.00  0.00           H
ATOM   1644  CB  LEU A 690      24.970  42.610  66.450  1.00  0.00           C
ATOM   1645  HB1 LEU A 690      24.950  41.690  65.840  1.00  0.00           H
ATOM   1646  HB2 LEU A 690      24.000  42.680  66.990  1.00  0.00           H
ATOM   1647  CG  LEU A 690      26.100  42.440  67.530  1.00  0.00           C
ATOM   1648  HG  LEU A 690      26.010  43.170  68.350  1.00  0.00           H
ATOM   1649  CD1 LEU A 690      26.120  41.050  68.190  1.00  0.00           C
ATOM   1650 HD11 LEU A 690      26.230  40.230  67.460  1.00  0.00           H
ATOM   1651 HD12 LEU A 690      25.190  40.940  68.780  1.00  0.00           H
ATOM   1652 HD13 LEU A 690      27.130  40.990  68.640  1.00  0.00           H
ATOM   1653  CD2 LEU A 690      27.570  42.570  66.960  1.00  0.00           C
ATOM   1654 HD21 LEU A 690      28.350  42.460  67.740  1.00  0.00           H
ATOM   1655 HD22 LEU A 690      27.640  43.610  66.560  1.00  0.00           H
ATOM   1656 HD23 LEU A 690      27.780  41.830  66.160  1.00  0.00           H
ATOM   1657  C   LEU A 690      24.210  43.880  64.510  1.00  0.00           C
ATOM   1658  O   LEU A 690      24.570  43.650  63.370  1.00  0.00           O
ATOM   1659  N   SER A 691      22.960  44.230  64.820  1.00  0.00           N
ATOM   1660  HN  SER A 691      22.890  44.570  65.750  1.00  0.00           H
ATOM   1661  CA  SER A 691      21.870  44.330  63.840  1.00  0.00           C
ATOM   1662  HA  SER A 691      21.710  43.410  63.300  1.00  0.00           H
ATOM   1663  CB  SER A 691      20.620  44.450  64.710  1.00  0.00           C
ATOM   1664  HB1 SER A 691      20.770  45.260  65.450  1.00  0.00           H
ATOM   1665  HB2 SER A 691      20.530  43.510  65.300  1.00  0.00           H
ATOM   1666  OG  SER A 691      19.440  44.660  64.000  1.00  0.00           O
ATOM   1667  HG1 SER A 691      19.280  45.570  63.760  1.00  0.00           H
ATOM   1668  C   SER A 691      21.980  45.450  62.910  1.00  0.00           C
ATOM   1669  O   SER A 691      21.660  45.310  61.720  1.00  0.00           O
ATOM   1670  N   LEU A 692      22.460  46.580  63.440  1.00  0.00           N
ATOM   1671  HN  LEU A 692      22.470  46.660  64.430  1.00  0.00           H
ATOM   1672  CA  LEU A 692      22.580  47.820  62.630  1.00  0.00           C
ATOM   1673  HA  LEU A 692      21.750  47.830  61.950  1.00  0.00           H
ATOM   1674  CB  LEU A 692      22.480  49.140  63.500  1.00  0.00           C
ATOM   1675  HB1 LEU A 692      23.330  49.170  64.210  1.00  0.00           H
ATOM   1676  HB2 LEU A 692      21.570  49.170  64.130  1.00  0.00           H
ATOM   1677  CG  LEU A 692      22.490  50.400  62.720  1.00  0.00           C
ATOM   1678  HG  LEU A 692      23.410  50.450  62.080  1.00  0.00           H
ATOM   1679  CD1 LEU A 692      21.300  50.480  61.770  1.00  0.00           C
ATOM   1680 HD11 LEU A 692      21.250  49.620  61.060  1.00  0.00           H
ATOM   1681 HD12 LEU A 692      21.160  51.390  61.150  1.00  0.00           H
ATOM   1682 HD13 LEU A 692      20.390  50.300  62.390  1.00  0.00           H
ATOM   1683  CD2 LEU A 692      22.620  51.710  63.590  1.00  0.00           C
ATOM   1684 HD21 LEU A 692      23.670  51.680  63.940  1.00  0.00           H
ATOM   1685 HD22 LEU A 692      21.850  51.740  64.390  1.00  0.00           H
ATOM   1686 HD23 LEU A 692      22.380  52.620  63.010  1.00  0.00           H
ATOM   1687  C   LEU A 692      23.850  47.840  61.730  1.00  0.00           C
ATOM   1688  O   LEU A 692      23.790  48.240  60.590  1.00  0.00           O
ATOM   1689  N   ARG A 693      24.990  47.270  62.190  1.00  0.00           N
ATOM   1690  HN  ARG A 693      24.960  47.020  63.160  1.00  0.00           H
ATOM   1691  CA  ARG A 693      26.130  46.760  61.400  1.00  0.00           C
ATOM   1692  HA  ARG A 693      26.530  47.610  60.860  1.00  0.00           H
ATOM   1693  CB  ARG A 693      27.260  46.030  62.290  1.00  0.00           C
ATOM   1694  HB1 ARG A 693      27.330  44.930  62.150  1.00  0.00           H
ATOM   1695  HB2 ARG A 693      26.970  46.170  63.350  1.00  0.00           H
ATOM   1696  CG  ARG A 693      28.720  46.550  62.240  1.00  0.00           C
ATOM   1697  HG1 ARG A 693      29.270  46.100  63.090  1.00  0.00           H
ATOM   1698  HG2 ARG A 693      28.660  47.600  62.580  1.00  0.00           H
ATOM   1699  CD  ARG A 693      29.450  46.480  60.870  1.00  0.00           C
ATOM   1700  HD1 ARG A 693      30.520  46.780  60.870  1.00  0.00           H
ATOM   1701  HD2 ARG A 693      28.870  47.120  60.170  1.00  0.00           H
ATOM   1702  NE  ARG A 693      29.300  45.020  60.600  1.00  0.00           N
ATOM   1703  HE  ARG A 693      28.400  44.580  60.540  1.00  0.00           H
ATOM   1704  CZ  ARG A 693      30.310  44.210  60.250  1.00  0.00           C
ATOM   1705  NH1 ARG A 693      31.540  44.630  60.170  1.00  0.00           N
ATOM   1706 HH11 ARG A 693      32.340  44.050  60.000  1.00  0.00           H
ATOM   1707 HH12 ARG A 693      31.630  45.560  60.560  1.00  0.00           H
ATOM   1708  NH2 ARG A 693      30.010  42.940  60.000  1.00  0.00           N
ATOM   1709 HH21 ARG A 693      29.070  42.610  60.150  1.00  0.00           H
ATOM   1710 HH22 ARG A 693      30.770  42.420  59.630  1.00  0.00           H
ATOM   1711  C   ARG A 693      25.760  45.800  60.260  1.00  0.00           C
ATOM   1712  O   ARG A 693      26.090  46.040  59.120  1.00  0.00           O
ATOM   1713  N   THR A 694      24.990  44.740  60.610  1.00  0.00           N
ATOM   1714  HN  THR A 694      24.640  44.750  61.540  1.00  0.00           H
ATOM   1715  CA  THR A 694      24.500  43.750  59.670  1.00  0.00           C
ATOM   1716  HA  THR A 694      25.350  43.390  59.110  1.00  0.00           H
ATOM   1717  CB  THR A 694      23.600  42.630  60.240  1.00  0.00           C
ATOM   1718  HB  THR A 694      22.760  43.070  60.820  1.00  0.00           H
ATOM   1719  OG1 THR A 694      24.300  41.870  61.220  1.00  0.00           O
ATOM   1720  HG1 THR A 694      24.570  42.620  61.750  1.00  0.00           H
ATOM   1721  CG2 THR A 694      22.960  41.700  59.230  1.00  0.00           C
ATOM   1722 HG21 THR A 694      22.480  40.960  59.910  1.00  0.00           H
ATOM   1723 HG22 THR A 694      23.710  41.190  58.590  1.00  0.00           H
ATOM   1724 HG23 THR A 694      22.200  42.190  58.590  1.00  0.00           H
ATOM   1725  C   THR A 694      23.540  44.420  58.620  1.00  0.00           C
ATOM   1726  O   THR A 694      23.610  44.280  57.410  1.00  0.00           O
ATOM   1727  N   SER A 695      22.650  45.330  59.050  1.00  0.00           N
ATOM   1728  HN  SER A 695      22.650  45.600  60.010  1.00  0.00           H
ATOM   1729  CA  SER A 695      21.740  46.050  58.170  1.00  0.00           C
ATOM   1730  HA  SER A 695      21.210  45.270  57.630  1.00  0.00           H
ATOM   1731  CB  SER A 695      20.730  46.950  58.950  1.00  0.00           C
ATOM   1732  HB1 SER A 695      20.280  47.640  58.210  1.00  0.00           H
ATOM   1733  HB2 SER A 695      21.220  47.630  59.680  1.00  0.00           H
ATOM   1734  OG  SER A 695      19.740  46.070  59.670  1.00  0.00           O
ATOM   1735  HG1 SER A 695      20.140  45.590  60.390  1.00  0.00           H
ATOM   1736  C   SER A 695      22.500  46.960  57.260  1.00  0.00           C
ATOM   1737  O   SER A 695      22.330  46.960  56.060  1.00  0.00           O
ATOM   1738  N   ILE A 696      23.490  47.710  57.750  1.00  0.00           N
ATOM   1739  HN  ILE A 696      23.700  47.620  58.720  1.00  0.00           H
ATOM   1740  CA  ILE A 696      24.270  48.660  56.980  1.00  0.00           C
ATOM   1741  HA  ILE A 696      23.550  49.190  56.380  1.00  0.00           H
ATOM   1742  CB  ILE A 696      25.150  49.600  57.850  1.00  0.00           C
ATOM   1743  HB  ILE A 696      25.710  48.950  58.570  1.00  0.00           H
ATOM   1744  CG2 ILE A 696      26.210  50.360  57.060  1.00  0.00           C
ATOM   1745 HG21 ILE A 696      26.920  49.730  56.470  1.00  0.00           H
ATOM   1746 HG22 ILE A 696      26.900  50.980  57.660  1.00  0.00           H
ATOM   1747 HG23 ILE A 696      25.760  51.090  56.350  1.00  0.00           H
ATOM   1748  CG1 ILE A 696      24.150  50.550  58.400  1.00  0.00           C
ATOM   1749 HG11 ILE A 696      23.290  49.980  58.810  1.00  0.00           H
ATOM   1750 HG12 ILE A 696      23.890  51.340  57.660  1.00  0.00           H
ATOM   1751  CD  ILE A 696      24.690  51.360  59.660  1.00  0.00           C
ATOM   1752  HD1 ILE A 696      23.990  51.820  60.400  1.00  0.00           H
ATOM   1753  HD2 ILE A 696      25.360  52.170  59.310  1.00  0.00           H
ATOM   1754  HD3 ILE A 696      25.320  50.650  60.220  1.00  0.00           H
ATOM   1755  C   ILE A 696      25.130  47.900  55.970  1.00  0.00           C
ATOM   1756  O   ILE A 696      25.290  48.440  54.900  1.00  0.00           O
ATOM   1757  N   GLY A 697      25.680  46.730  56.210  1.00  0.00           N
ATOM   1758  HN  GLY A 697      25.420  46.360  57.100  1.00  0.00           H
ATOM   1759  CA  GLY A 697      26.510  45.860  55.360  1.00  0.00           C
ATOM   1760  HA1 GLY A 697      26.800  45.010  55.970  1.00  0.00           H
ATOM   1761  HA2 GLY A 697      27.330  46.420  54.950  1.00  0.00           H
ATOM   1762  C   GLY A 697      25.770  45.260  54.250  1.00  0.00           C
ATOM   1763  O   GLY A 697      26.200  45.250  53.050  1.00  0.00           O
ATOM   1764  N   LEU A 698      24.520  44.690  54.570  1.00  0.00           N
ATOM   1765  HN  LEU A 698      24.220  44.660  55.510  1.00  0.00           H
ATOM   1766  CA  LEU A 698      23.550  44.170  53.560  1.00  0.00           C
ATOM   1767  HA  LEU A 698      24.110  43.500  52.920  1.00  0.00           H
ATOM   1768  CB  LEU A 698      22.270  43.640  54.290  1.00  0.00           C
ATOM   1769  HB1 LEU A 698      21.450  43.450  53.560  1.00  0.00           H
ATOM   1770  HB2 LEU A 698      21.950  44.400  55.040  1.00  0.00           H
ATOM   1771  CG  LEU A 698      22.390  42.200  54.940  1.00  0.00           C
ATOM   1772  HG  LEU A 698      23.120  42.220  55.770  1.00  0.00           H
ATOM   1773  CD1 LEU A 698      21.090  41.810  55.670  1.00  0.00           C
ATOM   1774 HD11 LEU A 698      20.180  41.940  55.050  1.00  0.00           H
ATOM   1775 HD12 LEU A 698      21.090  42.420  56.590  1.00  0.00           H
ATOM   1776 HD13 LEU A 698      21.210  40.770  56.040  1.00  0.00           H
ATOM   1777  CD2 LEU A 698      22.820  41.100  53.980  1.00  0.00           C
ATOM   1778 HD21 LEU A 698      22.840  40.090  54.460  1.00  0.00           H
ATOM   1779 HD22 LEU A 698      23.850  41.180  53.580  1.00  0.00           H
ATOM   1780 HD23 LEU A 698      22.060  41.110  53.170  1.00  0.00           H
ATOM   1781  C   LEU A 698      23.100  45.230  52.590  1.00  0.00           C
ATOM   1782  O   LEU A 698      22.990  44.950  51.410  1.00  0.00           O
ATOM   1783  N   TRP A 699      22.750  46.450  53.060  1.00  0.00           N
ATOM   1784  HN  TRP A 699      22.800  46.590  54.050  1.00  0.00           H
ATOM   1785  CA  TRP A 699      22.240  47.600  52.280  1.00  0.00           C
ATOM   1786  HA  TRP A 699      21.410  47.360  51.630  1.00  0.00           H
ATOM   1787  CB  TRP A 699      21.870  48.780  53.210  1.00  0.00           C
ATOM   1788  HB1 TRP A 699      22.050  49.740  52.680  1.00  0.00           H
ATOM   1789  HB2 TRP A 699      22.530  48.810  54.100  1.00  0.00           H
ATOM   1790  CG  TRP A 699      20.420  48.900  53.660  1.00  0.00           C
ATOM   1791  CD1 TRP A 699      19.960  48.920  54.980  1.00  0.00           C
ATOM   1792  HD1 TRP A 699      20.440  48.670  55.920  1.00  0.00           H
ATOM   1793  NE1 TRP A 699      18.580  49.150  55.030  1.00  0.00           N
ATOM   1794  HE1 TRP A 699      18.110  49.670  55.710  1.00  0.00           H
ATOM   1795  CE2 TRP A 699      18.170  49.310  53.670  1.00  0.00           C
ATOM   1796  CD2 TRP A 699      19.280  49.200  52.860  1.00  0.00           C
ATOM   1797  CE3 TRP A 699      19.120  49.510  51.460  1.00  0.00           C
ATOM   1798  HE3 TRP A 699      19.950  49.620  50.770  1.00  0.00           H
ATOM   1799  CZ3 TRP A 699      17.870  49.980  50.990  1.00  0.00           C
ATOM   1800  HZ3 TRP A 699      17.780  50.240  49.940  1.00  0.00           H
ATOM   1801  CZ2 TRP A 699      16.960  49.840  53.220  1.00  0.00           C
ATOM   1802  HZ2 TRP A 699      16.200  49.990  53.980  1.00  0.00           H
ATOM   1803  CH2 TRP A 699      16.840  50.100  51.870  1.00  0.00           C
ATOM   1804  HH2 TRP A 699      15.910  50.470  51.440  1.00  0.00           H
ATOM   1805  C   TRP A 699      23.310  48.030  51.260  1.00  0.00           C
ATOM   1806  O   TRP A 699      23.020  48.180  50.100  1.00  0.00           O
ATOM   1807  N   THR A 700      24.530  48.170  51.730  1.00  0.00           N
ATOM   1808  HN  THR A 700      24.710  48.090  52.700  1.00  0.00           H
ATOM   1809  CA  THR A 700      25.760  48.320  50.920  1.00  0.00           C
ATOM   1810  HA  THR A 700      25.580  49.270  50.430  1.00  0.00           H
ATOM   1811  CB  THR A 700      27.000  48.360  51.840  1.00  0.00           C
ATOM   1812  HB  THR A 700      27.280  47.370  52.250  1.00  0.00           H
ATOM   1813  OG1 THR A 700      26.850  49.220  52.950  1.00  0.00           O
ATOM   1814  HG1 THR A 700      26.100  48.860  53.430  1.00  0.00           H
ATOM   1815  CG2 THR A 700      28.220  48.880  51.120  1.00  0.00           C
ATOM   1816 HG21 THR A 700      28.040  48.990  50.030  1.00  0.00           H
ATOM   1817 HG22 THR A 700      29.090  48.190  51.210  1.00  0.00           H
ATOM   1818 HG23 THR A 700      28.490  49.890  51.480  1.00  0.00           H
ATOM   1819  C   THR A 700      26.020  47.240  49.930  1.00  0.00           C
ATOM   1820  O   THR A 700      26.340  47.430  48.760  1.00  0.00           O
ATOM   1821  N   SER A 701      25.930  45.970  50.320  1.00  0.00           N
ATOM   1822  HN  SER A 701      25.750  45.860  51.290  1.00  0.00           H
ATOM   1823  CA  SER A 701      26.080  44.790  49.490  1.00  0.00           C
ATOM   1824  HA  SER A 701      27.070  44.790  49.060  1.00  0.00           H
ATOM   1825  CB  SER A 701      25.810  43.370  50.180  1.00  0.00           C
ATOM   1826  HB1 SER A 701      24.760  43.180  50.500  1.00  0.00           H
ATOM   1827  HB2 SER A 701      26.370  43.400  51.150  1.00  0.00           H
ATOM   1828  OG  SER A 701      26.300  42.280  49.390  1.00  0.00           O
ATOM   1829  HG1 SER A 701      27.250  42.380  49.290  1.00  0.00           H
ATOM   1830  C   SER A 701      25.100  44.730  48.300  1.00  0.00           C
ATOM   1831  O   SER A 701      25.470  44.370  47.230  1.00  0.00           O
ATOM   1832  N   PHE A 702      23.820  45.060  48.580  1.00  0.00           N
ATOM   1833  HN  PHE A 702      23.490  45.140  49.510  1.00  0.00           H
ATOM   1834  CA  PHE A 702      22.890  45.380  47.510  1.00  0.00           C
ATOM   1835  HA  PHE A 702      22.920  44.570  46.800  1.00  0.00           H
ATOM   1836  CB  PHE A 702      21.550  45.530  48.230  1.00  0.00           C
ATOM   1837  HB1 PHE A 702      21.670  46.200  49.130  1.00  0.00           H
ATOM   1838  HB2 PHE A 702      21.220  44.530  48.580  1.00  0.00           H
ATOM   1839  CG  PHE A 702      20.400  46.070  47.440  1.00  0.00           C
ATOM   1840  CD1 PHE A 702      19.830  45.360  46.360  1.00  0.00           C
ATOM   1841  HD1 PHE A 702      20.260  44.430  46.000  1.00  0.00           H
ATOM   1842  CE1 PHE A 702      18.770  45.900  45.700  1.00  0.00           C
ATOM   1843  HE1 PHE A 702      18.220  45.390  44.920  1.00  0.00           H
ATOM   1844  CZ  PHE A 702      18.190  47.130  46.090  1.00  0.00           C
ATOM   1845  HZ  PHE A 702      17.310  47.530  45.590  1.00  0.00           H
ATOM   1846  CD2 PHE A 702      19.910  47.370  47.770  1.00  0.00           C
ATOM   1847  HD2 PHE A 702      20.490  47.980  48.450  1.00  0.00           H
ATOM   1848  CE2 PHE A 702      18.830  47.940  47.060  1.00  0.00           C
ATOM   1849  HE2 PHE A 702      18.590  48.970  47.230  1.00  0.00           H
ATOM   1850  C   PHE A 702      23.290  46.650  46.640  1.00  0.00           C
ATOM   1851  O   PHE A 702      23.290  46.600  45.400  1.00  0.00           O
ATOM   1852  N   LEU A 703      23.720  47.770  47.240  1.00  0.00           N
ATOM   1853  HN  LEU A 703      23.740  47.780  48.230  1.00  0.00           H
ATOM   1854  CA  LEU A 703      24.030  48.970  46.440  1.00  0.00           C
ATOM   1855  HA  LEU A 703      23.130  49.130  45.870  1.00  0.00           H
ATOM   1856  CB  LEU A 703      24.180  50.230  47.400  1.00  0.00           C
ATOM   1857  HB1 LEU A 703      24.630  51.130  46.950  1.00  0.00           H
ATOM   1858  HB2 LEU A 703      24.840  49.960  48.260  1.00  0.00           H
ATOM   1859  CG  LEU A 703      22.820  50.680  47.950  1.00  0.00           C
ATOM   1860  HG  LEU A 703      22.230  49.790  48.250  1.00  0.00           H
ATOM   1861  CD1 LEU A 703      23.070  51.640  49.150  1.00  0.00           C
ATOM   1862 HD11 LEU A 703      23.260  50.910  49.980  1.00  0.00           H
ATOM   1863 HD12 LEU A 703      22.190  52.260  49.410  1.00  0.00           H
ATOM   1864 HD13 LEU A 703      23.930  52.310  48.970  1.00  0.00           H
ATOM   1865  CD2 LEU A 703      21.930  51.480  47.010  1.00  0.00           C
ATOM   1866 HD21 LEU A 703      22.270  52.550  47.030  1.00  0.00           H
ATOM   1867 HD22 LEU A 703      20.860  51.410  47.290  1.00  0.00           H
ATOM   1868 HD23 LEU A 703      22.110  51.140  45.970  1.00  0.00           H
ATOM   1869  C   LEU A 703      25.180  48.820  45.520  1.00  0.00           C
ATOM   1870  O   LEU A 703      25.190  49.460  44.470  1.00  0.00           O
ATOM   1871  N   CYS A 704      26.070  47.980  45.890  1.00  0.00           N
ATOM   1872  HN  CYS A 704      26.050  47.680  46.840  1.00  0.00           H
ATOM   1873  CA  CYS A 704      27.160  47.430  45.080  1.00  0.00           C
ATOM   1874  HA  CYS A 704      27.770  48.230  44.700  1.00  0.00           H
ATOM   1875  CB  CYS A 704      28.130  46.480  45.850  1.00  0.00           C
ATOM   1876  HB1 CYS A 704      28.800  45.990  45.110  1.00  0.00           H
ATOM   1877  HB2 CYS A 704      27.580  45.700  46.400  1.00  0.00           H
ATOM   1878  SG  CYS A 704      29.130  47.440  47.110  1.00  0.00           S
ATOM   1879  HG1 CYS A 704      28.060  47.430  47.880  1.00  0.00           H
ATOM   1880  C   CYS A 704      26.700  46.660  43.850  1.00  0.00           C
ATOM   1881  O   CYS A 704      27.260  46.850  42.790  1.00  0.00           O
ATOM   1882  N   ILE A 705      25.720  45.750  44.020  1.00  0.00           N
ATOM   1883  HN  ILE A 705      25.350  45.510  44.910  1.00  0.00           H
ATOM   1884  CA  ILE A 705      25.050  45.010  42.880  1.00  0.00           C
ATOM   1885  HA  ILE A 705      25.740  44.450  42.250  1.00  0.00           H
ATOM   1886  CB  ILE A 705      23.960  44.100  43.480  1.00  0.00           C
ATOM   1887  HB  ILE A 705      23.360  44.610  44.260  1.00  0.00           H
ATOM   1888  CG2 ILE A 705      23.020  43.730  42.310  1.00  0.00           C
ATOM   1889 HG21 ILE A 705      23.610  43.330  41.460  1.00  0.00           H
ATOM   1890 HG22 ILE A 705      22.280  44.500  41.980  1.00  0.00           H
ATOM   1891 HG23 ILE A 705      22.420  42.870  42.670  1.00  0.00           H
ATOM   1892  CG1 ILE A 705      24.600  42.860  44.220  1.00  0.00           C
ATOM   1893 HG11 ILE A 705      23.750  42.330  44.710  1.00  0.00           H
ATOM   1894 HG12 ILE A 705      25.440  43.090  44.920  1.00  0.00           H
ATOM   1895  CD  ILE A 705      25.170  41.800  43.330  1.00  0.00           C
ATOM   1896  HD1 ILE A 705      24.410  41.430  42.610  1.00  0.00           H
ATOM   1897  HD2 ILE A 705      25.610  40.950  43.890  1.00  0.00           H
ATOM   1898  HD3 ILE A 705      26.050  42.250  42.850  1.00  0.00           H
ATOM   1899  C   ILE A 705      24.340  46.040  42.000  1.00  0.00           C
ATOM   1900  O   ILE A 705      24.420  46.040  40.740  1.00  0.00           O
ATOM   1901  N   VAL A 706      23.670  47.100  42.620  1.00  0.00           N
ATOM   1902  HN  VAL A 706      23.390  47.130  43.580  1.00  0.00           H
ATOM   1903  CA  VAL A 706      22.900  48.160  41.980  1.00  0.00           C
ATOM   1904  HA  VAL A 706      22.220  47.790  41.240  1.00  0.00           H
ATOM   1905  CB  VAL A 706      22.190  48.960  43.020  1.00  0.00           C
ATOM   1906  HB  VAL A 706      22.880  49.120  43.890  1.00  0.00           H
ATOM   1907  CG1 VAL A 706      21.660  50.390  42.550  1.00  0.00           C
ATOM   1908 HG11 VAL A 706      22.510  51.060  42.260  1.00  0.00           H
ATOM   1909 HG12 VAL A 706      21.080  50.830  43.390  1.00  0.00           H
ATOM   1910 HG13 VAL A 706      20.910  50.350  41.730  1.00  0.00           H
ATOM   1911  CG2 VAL A 706      21.040  48.140  43.490  1.00  0.00           C
ATOM   1912 HG21 VAL A 706      20.430  48.740  44.190  1.00  0.00           H
ATOM   1913 HG22 VAL A 706      21.270  47.180  44.000  1.00  0.00           H
ATOM   1914 HG23 VAL A 706      20.290  48.010  42.680  1.00  0.00           H
ATOM   1915  C   VAL A 706      23.870  49.010  41.240  1.00  0.00           C
ATOM   1916  O   VAL A 706      23.590  49.360  40.090  1.00  0.00           O
ATOM   1917  N   LEU A 707      25.030  49.340  41.820  1.00  0.00           N
ATOM   1918  HN  LEU A 707      25.090  49.110  42.790  1.00  0.00           H
ATOM   1919  CA  LEU A 707      26.150  50.010  41.120  1.00  0.00           C
ATOM   1920  HA  LEU A 707      25.790  50.960  40.750  1.00  0.00           H
ATOM   1921  CB  LEU A 707      27.270  50.180  42.080  1.00  0.00           C
ATOM   1922  HB1 LEU A 707      27.450  49.240  42.640  1.00  0.00           H
ATOM   1923  HB2 LEU A 707      26.820  50.770  42.910  1.00  0.00           H
ATOM   1924  CG  LEU A 707      28.650  50.910  41.770  1.00  0.00           C
ATOM   1925  HG  LEU A 707      29.260  50.230  41.160  1.00  0.00           H
ATOM   1926  CD1 LEU A 707      28.410  52.190  40.890  1.00  0.00           C
ATOM   1927 HD11 LEU A 707      29.330  52.760  40.630  1.00  0.00           H
ATOM   1928 HD12 LEU A 707      27.710  52.840  41.440  1.00  0.00           H
ATOM   1929 HD13 LEU A 707      27.880  51.810  40.000  1.00  0.00           H
ATOM   1930  CD2 LEU A 707      29.400  51.190  43.060  1.00  0.00           C
ATOM   1931 HD21 LEU A 707      29.600  50.320  43.730  1.00  0.00           H
ATOM   1932 HD22 LEU A 707      28.880  51.980  43.650  1.00  0.00           H
ATOM   1933 HD23 LEU A 707      30.460  51.500  42.850  1.00  0.00           H
ATOM   1934  C   LEU A 707      26.680  49.320  39.870  1.00  0.00           C
ATOM   1935  O   LEU A 707      26.660  49.770  38.760  1.00  0.00           O
ATOM   1936  N   VAL A 708      26.810  48.000  39.960  1.00  0.00           N
ATOM   1937  HN  VAL A 708      26.810  47.580  40.880  1.00  0.00           H
ATOM   1938  CA  VAL A 708      27.140  47.090  38.840  1.00  0.00           C
ATOM   1939  HA  VAL A 708      27.990  47.570  38.380  1.00  0.00           H
ATOM   1940  CB  VAL A 708      27.610  45.730  39.420  1.00  0.00           C
ATOM   1941  HB  VAL A 708      26.940  45.340  40.230  1.00  0.00           H
ATOM   1942  CG1 VAL A 708      27.740  44.730  38.240  1.00  0.00           C
ATOM   1943 HG11 VAL A 708      28.270  45.150  37.360  1.00  0.00           H
ATOM   1944 HG12 VAL A 708      26.690  44.410  38.040  1.00  0.00           H
ATOM   1945 HG13 VAL A 708      28.290  43.790  38.440  1.00  0.00           H
ATOM   1946  CG2 VAL A 708      29.000  46.010  40.080  1.00  0.00           C
ATOM   1947 HG21 VAL A 708      28.850  46.640  40.990  1.00  0.00           H
ATOM   1948 HG22 VAL A 708      29.690  46.470  39.350  1.00  0.00           H
ATOM   1949 HG23 VAL A 708      29.390  45.050  40.480  1.00  0.00           H
ATOM   1950  C   VAL A 708      26.110  47.070  37.700  1.00  0.00           C
ATOM   1951  O   VAL A 708      26.410  47.170  36.500  1.00  0.00           O
ATOM   1952  N   ALA A 709      24.780  47.080  38.040  1.00  0.00           N
ATOM   1953  HN  ALA A 709      24.530  47.270  38.990  1.00  0.00           H
ATOM   1954  CA  ALA A 709      23.710  46.880  37.110  1.00  0.00           C
ATOM   1955  HA  ALA A 709      24.120  46.310  36.290  1.00  0.00           H
ATOM   1956  CB  ALA A 709      22.550  46.210  37.730  1.00  0.00           C
ATOM   1957  HB1 ALA A 709      21.720  46.230  36.990  1.00  0.00           H
ATOM   1958  HB2 ALA A 709      22.210  46.760  38.630  1.00  0.00           H
ATOM   1959  HB3 ALA A 709      22.750  45.120  37.890  1.00  0.00           H
ATOM   1960  C   ALA A 709      23.260  48.230  36.660  1.00  0.00           C
ATOM   1961  O   ALA A 709      22.260  48.330  35.950  1.00  0.00           O
ATOM   1962  N   THR A 710      23.840  49.370  37.110  1.00  0.00           N
ATOM   1963  HN  THR A 710      24.450  49.220  37.880  1.00  0.00           H
ATOM   1964  CA  THR A 710      23.580  50.760  36.730  1.00  0.00           C
ATOM   1965  HA  THR A 710      22.690  50.780  36.120  1.00  0.00           H
ATOM   1966  CB  THR A 710      23.250  51.790  37.810  1.00  0.00           C
ATOM   1967  HB  THR A 710      23.160  52.750  37.240  1.00  0.00           H
ATOM   1968  OG1 THR A 710      24.260  51.930  38.770  1.00  0.00           O
ATOM   1969  HG1 THR A 710      24.230  51.200  39.380  1.00  0.00           H
ATOM   1970  CG2 THR A 710      21.960  51.500  38.580  1.00  0.00           C
ATOM   1971 HG21 THR A 710      22.010  50.470  38.990  1.00  0.00           H
ATOM   1972 HG22 THR A 710      21.110  51.550  37.870  1.00  0.00           H
ATOM   1973 HG23 THR A 710      21.790  52.310  39.320  1.00  0.00           H
ATOM   1974  C   THR A 710      24.680  51.260  35.850  1.00  0.00           C
ATOM   1975  O   THR A 710      24.740  52.480  35.470  1.00  0.00           O
ATOM   1976  N   ASP A 711      25.690  50.390  35.510  1.00  0.00           N
ATOM   1977  HN  ASP A 711      25.780  49.470  35.880  1.00  0.00           H
ATOM   1978  CA  ASP A 711      26.880  50.660  34.650  1.00  0.00           C
ATOM   1979  HA  ASP A 711      27.310  49.680  34.550  1.00  0.00           H
ATOM   1980  CB  ASP A 711      26.530  51.240  33.200  1.00  0.00           C
ATOM   1981  HB1 ASP A 711      26.030  52.230  33.240  1.00  0.00           H
ATOM   1982  HB2 ASP A 711      25.830  50.510  32.740  1.00  0.00           H
ATOM   1983  CG  ASP A 711      27.750  51.380  32.270  1.00  0.00           C
ATOM   1984  OD1 ASP A 711      28.920  51.440  32.760  1.00  0.00           O
ATOM   1985  OD2 ASP A 711      27.540  51.370  31.010  1.00  0.00           O
ATOM   1986  C   ASP A 711      27.980  51.480  35.390  1.00  0.00           C
ATOM   1987  O   ASP A 711      27.700  52.640  35.730  1.00  0.00           O
ATOM   1988  N   ALA A 712      29.140  51.010  35.650  1.00  0.00           N
ATOM   1989  HN  ALA A 712      29.350  50.030  35.650  1.00  0.00           H
ATOM   1990  CA  ALA A 712      30.170  51.800  36.350  1.00  0.00           C
ATOM   1991  HA  ALA A 712      29.850  52.810  36.520  1.00  0.00           H
ATOM   1992  CB  ALA A 712      30.550  51.010  37.680  1.00  0.00           C
ATOM   1993  HB1 ALA A 712      31.300  51.560  38.280  1.00  0.00           H
ATOM   1994  HB2 ALA A 712      30.900  50.000  37.420  1.00  0.00           H
ATOM   1995  HB3 ALA A 712      29.610  50.870  38.270  1.00  0.00           H
ATOM   1996  C   ALA A 712      31.420  51.990  35.450  1.00  0.00           C
ATOM   1997  O   ALA A 712      32.530  52.440  35.880  1.00  0.00           O
ATOM   1998  N   SER A 713      31.260  51.730  34.130  1.00  0.00           N
ATOM   1999  HN  SER A 713      30.330  51.610  33.760  1.00  0.00           H
ATOM   2000  CA  SER A 713      32.310  51.630  33.120  1.00  0.00           C
ATOM   2001  HA  SER A 713      33.110  51.040  33.520  1.00  0.00           H
ATOM   2002  CB  SER A 713      31.760  51.040  31.770  1.00  0.00           C
ATOM   2003  HB1 SER A 713      31.370  50.010  31.930  1.00  0.00           H
ATOM   2004  HB2 SER A 713      32.640  50.850  31.120  1.00  0.00           H
ATOM   2005  OG  SER A 713      30.820  51.780  31.080  1.00  0.00           O
ATOM   2006  HG1 SER A 713      30.180  51.890  31.800  1.00  0.00           H
ATOM   2007  C   SER A 713      32.840  53.010  32.890  1.00  0.00           C
ATOM   2008  O   SER A 713      33.950  53.080  32.460  1.00  0.00           O
ATOM   2009  N   SER A 714      32.070  54.050  33.080  1.00  0.00           N
ATOM   2010  HN  SER A 714      31.110  54.040  33.350  1.00  0.00           H
ATOM   2011  CA  SER A 714      32.580  55.340  32.750  1.00  0.00           C
ATOM   2012  HA  SER A 714      33.230  55.210  31.890  1.00  0.00           H
ATOM   2013  CB  SER A 714      31.530  56.280  32.490  1.00  0.00           C
ATOM   2014  HB1 SER A 714      31.880  57.340  32.500  1.00  0.00           H
ATOM   2015  HB2 SER A 714      30.730  56.270  33.270  1.00  0.00           H
ATOM   2016  OG  SER A 714      30.880  56.100  31.210  1.00  0.00           O
ATOM   2017  HG1 SER A 714      31.480  56.400  30.540  1.00  0.00           H
ATOM   2018  C   SER A 714      33.600  55.920  33.770  1.00  0.00           C
ATOM   2019  O   SER A 714      34.350  56.810  33.480  1.00  0.00           O
ATOM   2020  N   LEU A 715      33.640  55.370  34.980  1.00  0.00           N
ATOM   2021  HN  LEU A 715      32.890  54.820  35.330  1.00  0.00           H
ATOM   2022  CA  LEU A 715      34.640  55.810  36.010  1.00  0.00           C
ATOM   2023  HA  LEU A 715      34.600  56.890  35.990  1.00  0.00           H
ATOM   2024  CB  LEU A 715      34.380  55.250  37.450  1.00  0.00           C
ATOM   2025  HB1 LEU A 715      34.540  54.160  37.460  1.00  0.00           H
ATOM   2026  HB2 LEU A 715      33.330  55.320  37.810  1.00  0.00           H
ATOM   2027  CG  LEU A 715      35.360  55.590  38.610  1.00  0.00           C
ATOM   2028  HG  LEU A 715      36.350  55.190  38.320  1.00  0.00           H
ATOM   2029  CD1 LEU A 715      35.450  57.090  38.900  1.00  0.00           C
ATOM   2030 HD11 LEU A 715      34.440  57.460  39.210  1.00  0.00           H
ATOM   2031 HD12 LEU A 715      35.800  57.520  37.940  1.00  0.00           H
ATOM   2032 HD13 LEU A 715      36.160  57.320  39.730  1.00  0.00           H
ATOM   2033  CD2 LEU A 715      35.120  54.960  39.910  1.00  0.00           C
ATOM   2034 HD21 LEU A 715      34.140  55.310  40.310  1.00  0.00           H
ATOM   2035 HD22 LEU A 715      35.980  55.170  40.580  1.00  0.00           H
ATOM   2036 HD23 LEU A 715      35.000  53.850  39.990  1.00  0.00           H
ATOM   2037  C   LEU A 715      36.030  55.500  35.600  1.00  0.00           C
ATOM   2038  O   LEU A 715      36.960  56.300  35.550  1.00  0.00           O
ATOM   2039  N   VAL A 716      36.180  54.200  35.170  1.00  0.00           N
ATOM   2040  HN  VAL A 716      35.320  53.710  35.020  1.00  0.00           H
ATOM   2041  CA  VAL A 716      37.470  53.550  34.930  1.00  0.00           C
ATOM   2042  HA  VAL A 716      38.170  53.910  35.660  1.00  0.00           H
ATOM   2043  CB  VAL A 716      37.370  52.040  35.010  1.00  0.00           C
ATOM   2044  HB  VAL A 716      38.380  51.660  34.770  1.00  0.00           H
ATOM   2045  CG1 VAL A 716      36.950  51.520  36.380  1.00  0.00           C
ATOM   2046 HG11 VAL A 716      37.800  51.540  37.100  1.00  0.00           H
ATOM   2047 HG12 VAL A 716      36.770  50.420  36.390  1.00  0.00           H
ATOM   2048 HG13 VAL A 716      36.120  52.120  36.820  1.00  0.00           H
ATOM   2049  CG2 VAL A 716      36.300  51.520  34.030  1.00  0.00           C
ATOM   2050 HG21 VAL A 716      35.350  51.940  34.430  1.00  0.00           H
ATOM   2051 HG22 VAL A 716      36.310  50.410  34.060  1.00  0.00           H
ATOM   2052 HG23 VAL A 716      36.430  51.760  32.950  1.00  0.00           H
ATOM   2053  C   VAL A 716      38.020  54.040  33.590  1.00  0.00           C
ATOM   2054  O   VAL A 716      39.250  54.200  33.460  1.00  0.00           O
ATOM   2055  N   CYS A 717      37.210  54.370  32.610  1.00  0.00           N
ATOM   2056  HN  CYS A 717      36.240  54.170  32.740  1.00  0.00           H
ATOM   2057  CA  CYS A 717      37.470  55.020  31.330  1.00  0.00           C
ATOM   2058  HA  CYS A 717      38.200  54.440  30.770  1.00  0.00           H
ATOM   2059  CB  CYS A 717      36.180  55.210  30.470  1.00  0.00           C
ATOM   2060  HB1 CYS A 717      36.400  55.860  29.600  1.00  0.00           H
ATOM   2061  HB2 CYS A 717      35.500  55.780  31.140  1.00  0.00           H
ATOM   2062  SG  CYS A 717      35.760  53.550  29.940  1.00  0.00           S
ATOM   2063  HG1 CYS A 717      34.460  53.770  30.080  1.00  0.00           H
ATOM   2064  C   CYS A 717      38.070  56.380  31.420  1.00  0.00           C
ATOM   2065  O   CYS A 717      38.900  56.780  30.590  1.00  0.00           O
ATOM   2066  N   TYR A 718      37.760  57.210  32.450  1.00  0.00           N
ATOM   2067  HN  TYR A 718      37.100  56.880  33.110  1.00  0.00           H
ATOM   2068  CA  TYR A 718      38.160  58.590  32.640  1.00  0.00           C
ATOM   2069  HA  TYR A 718      38.250  59.030  31.650  1.00  0.00           H
ATOM   2070  CB  TYR A 718      37.050  59.330  33.250  1.00  0.00           C
ATOM   2071  HB1 TYR A 718      37.160  59.250  34.360  1.00  0.00           H
ATOM   2072  HB2 TYR A 718      36.090  58.860  32.950  1.00  0.00           H
ATOM   2073  CG  TYR A 718      37.010  60.750  32.870  1.00  0.00           C
ATOM   2074  CD1 TYR A 718      37.170  61.750  33.880  1.00  0.00           C
ATOM   2075  HD1 TYR A 718      37.440  61.410  34.870  1.00  0.00           H
ATOM   2076  CE1 TYR A 718      36.820  63.040  33.500  1.00  0.00           C
ATOM   2077  HE1 TYR A 718      36.850  63.750  34.320  1.00  0.00           H
ATOM   2078  CZ  TYR A 718      36.440  63.420  32.180  1.00  0.00           C
ATOM   2079  OH  TYR A 718      36.240  64.740  31.840  1.00  0.00           O
ATOM   2080  HH  TYR A 718      36.140  64.800  30.880  1.00  0.00           H
ATOM   2081  CD2 TYR A 718      36.510  61.090  31.590  1.00  0.00           C
ATOM   2082  HD2 TYR A 718      36.290  60.290  30.900  1.00  0.00           H
ATOM   2083  CE2 TYR A 718      36.370  62.390  31.160  1.00  0.00           C
ATOM   2084  HE2 TYR A 718      36.070  62.580  30.150  1.00  0.00           H
ATOM   2085  C   TYR A 718      39.430  58.750  33.450  1.00  0.00           C
ATOM   2086  O   TYR A 718      40.080  59.780  33.460  1.00  0.00           O
ATOM   2087  N   ILE A 719      39.860  57.680  34.190  1.00  0.00           N
ATOM   2088  HN  ILE A 719      39.220  56.920  34.290  1.00  0.00           H
ATOM   2089  CA  ILE A 719      41.020  57.820  35.110  1.00  0.00           C
ATOM   2090  HA  ILE A 719      40.810  58.440  35.970  1.00  0.00           H
ATOM   2091  CB  ILE A 719      41.340  56.440  35.780  1.00  0.00           C
ATOM   2092  HB  ILE A 719      41.800  55.780  35.020  1.00  0.00           H
ATOM   2093  CG2 ILE A 719      42.390  56.640  36.890  1.00  0.00           C
ATOM   2094 HG21 ILE A 719      41.890  57.410  37.500  1.00  0.00           H
ATOM   2095 HG22 ILE A 719      43.370  57.030  36.520  1.00  0.00           H
ATOM   2096 HG23 ILE A 719      42.520  55.740  37.540  1.00  0.00           H
ATOM   2097  CG1 ILE A 719      40.100  55.710  36.370  1.00  0.00           C
ATOM   2098 HG11 ILE A 719      40.270  54.660  36.690  1.00  0.00           H
ATOM   2099 HG12 ILE A 719      39.540  55.430  35.460  1.00  0.00           H
ATOM   2100  CD  ILE A 719      39.200  56.510  37.360  1.00  0.00           C
ATOM   2101  HD1 ILE A 719      39.860  57.060  38.060  1.00  0.00           H
ATOM   2102  HD2 ILE A 719      38.530  55.810  37.910  1.00  0.00           H
ATOM   2103  HD3 ILE A 719      38.610  57.310  36.850  1.00  0.00           H
ATOM   2104  C   ILE A 719      42.310  58.350  34.520  1.00  0.00           C
ATOM   2105  O   ILE A 719      42.900  59.350  34.920  1.00  0.00           O
ATOM   2106  N   THR A 720      42.660  57.800  33.420  1.00  0.00           N
ATOM   2107  HN  THR A 720      42.240  56.960  33.110  1.00  0.00           H
ATOM   2108  CA  THR A 720      43.900  58.050  32.680  1.00  0.00           C
ATOM   2109  HA  THR A 720      44.060  57.180  32.050  1.00  0.00           H
ATOM   2110  CB  THR A 720      43.620  59.000  31.450  1.00  0.00           C
ATOM   2111  HB  THR A 720      42.690  58.710  30.930  1.00  0.00           H
ATOM   2112  OG1 THR A 720      44.610  59.170  30.470  1.00  0.00           O
ATOM   2113  HG1 THR A 720      44.200  59.430  29.650  1.00  0.00           H
ATOM   2114  CG2 THR A 720      43.380  60.400  31.880  1.00  0.00           C
ATOM   2115 HG21 THR A 720      43.170  61.050  30.990  1.00  0.00           H
ATOM   2116 HG22 THR A 720      44.290  60.830  32.370  1.00  0.00           H
ATOM   2117 HG23 THR A 720      42.570  60.440  32.640  1.00  0.00           H
ATOM   2118  C   THR A 720      45.300  58.360  33.420  1.00  0.00           C
ATOM   2119  O   THR A 720      45.370  58.360  34.640  1.00  0.00           O
ATOM   2120  N   ARG A 721      46.370  58.600  32.610  1.00  0.00           N
ATOM   2121  HN  ARG A 721      46.290  58.710  31.620  1.00  0.00           H
ATOM   2122  CA  ARG A 721      47.680  58.550  33.110  1.00  0.00           C
ATOM   2123  HA  ARG A 721      47.740  57.560  33.540  1.00  0.00           H
ATOM   2124  CB  ARG A 721      48.640  58.800  31.900  1.00  0.00           C
ATOM   2125  HB1 ARG A 721      49.640  58.460  32.270  1.00  0.00           H
ATOM   2126  HB2 ARG A 721      48.650  59.900  31.740  1.00  0.00           H
ATOM   2127  CG  ARG A 721      48.330  58.090  30.580  1.00  0.00           C
ATOM   2128  HG1 ARG A 721      49.110  58.440  29.890  1.00  0.00           H
ATOM   2129  HG2 ARG A 721      47.320  58.400  30.220  1.00  0.00           H
ATOM   2130  CD  ARG A 721      48.480  56.640  30.520  1.00  0.00           C
ATOM   2131  HD1 ARG A 721      49.460  56.360  30.970  1.00  0.00           H
ATOM   2132  HD2 ARG A 721      48.650  56.130  29.550  1.00  0.00           H
ATOM   2133  NE  ARG A 721      47.440  56.000  31.300  1.00  0.00           N
ATOM   2134  HE  ARG A 721      47.590  55.810  32.280  1.00  0.00           H
ATOM   2135  CZ  ARG A 721      46.380  55.500  30.740  1.00  0.00           C
ATOM   2136  NH1 ARG A 721      46.150  55.580  29.430  1.00  0.00           N
ATOM   2137 HH11 ARG A 721      45.330  55.150  29.030  1.00  0.00           H
ATOM   2138 HH12 ARG A 721      46.760  56.180  28.950  1.00  0.00           H
ATOM   2139  NH2 ARG A 721      45.570  54.750  31.440  1.00  0.00           N
ATOM   2140 HH21 ARG A 721      45.890  54.510  32.350  1.00  0.00           H
ATOM   2141 HH22 ARG A 721      44.910  54.220  30.900  1.00  0.00           H
ATOM   2142  C   ARG A 721      47.980  59.580  34.160  1.00  0.00           C
ATOM   2143  O   ARG A 721      48.750  59.400  35.100  1.00  0.00           O
ATOM   2144  N   PHE A 722      47.320  60.770  34.030  1.00  0.00           N
ATOM   2145  HN  PHE A 722      46.770  60.940  33.220  1.00  0.00           H
ATOM   2146  CA  PHE A 722      47.200  61.830  34.990  1.00  0.00           C
ATOM   2147  HA  PHE A 722      48.020  62.500  34.820  1.00  0.00           H
ATOM   2148  CB  PHE A 722      46.120  62.750  34.410  1.00  0.00           C
ATOM   2149  HB1 PHE A 722      45.210  62.160  34.140  1.00  0.00           H
ATOM   2150  HB2 PHE A 722      46.560  63.230  33.520  1.00  0.00           H
ATOM   2151  CG  PHE A 722      45.740  63.850  35.410  1.00  0.00           C
ATOM   2152  CD1 PHE A 722      44.390  64.090  35.820  1.00  0.00           C
ATOM   2153  HD1 PHE A 722      43.590  63.530  35.360  1.00  0.00           H
ATOM   2154  CE1 PHE A 722      44.010  65.100  36.650  1.00  0.00           C
ATOM   2155  HE1 PHE A 722      42.990  65.420  36.760  1.00  0.00           H
ATOM   2156  CZ  PHE A 722      45.050  65.950  37.160  1.00  0.00           C
ATOM   2157  HZ  PHE A 722      44.710  66.810  37.710  1.00  0.00           H
ATOM   2158  CD2 PHE A 722      46.710  64.740  35.940  1.00  0.00           C
ATOM   2159  HD2 PHE A 722      47.700  64.450  35.620  1.00  0.00           H
ATOM   2160  CE2 PHE A 722      46.420  65.790  36.860  1.00  0.00           C
ATOM   2161  HE2 PHE A 722      47.140  66.590  37.030  1.00  0.00           H
ATOM   2162  C   PHE A 722      46.980  61.390  36.440  1.00  0.00           C
ATOM   2163  O   PHE A 722      47.880  61.430  37.350  1.00  0.00           O
ATOM   2164  N   THR A 723      45.740  60.900  36.720  1.00  0.00           N
ATOM   2165  HN  THR A 723      44.990  61.030  36.080  1.00  0.00           H
ATOM   2166  CA  THR A 723      45.360  60.380  38.020  1.00  0.00           C
ATOM   2167  HA  THR A 723      45.450  61.120  38.800  1.00  0.00           H
ATOM   2168  CB  THR A 723      43.950  59.830  38.040  1.00  0.00           C
ATOM   2169  HB  THR A 723      43.740  59.200  37.160  1.00  0.00           H
ATOM   2170  OG1 THR A 723      43.020  60.900  37.990  1.00  0.00           O
ATOM   2171  HG1 THR A 723      42.950  61.120  37.060  1.00  0.00           H
ATOM   2172  CG2 THR A 723      43.630  59.070  39.340  1.00  0.00           C
ATOM   2173 HG21 THR A 723      44.200  58.120  39.480  1.00  0.00           H
ATOM   2174 HG22 THR A 723      42.540  58.880  39.350  1.00  0.00           H
ATOM   2175 HG23 THR A 723      43.840  59.650  40.250  1.00  0.00           H
ATOM   2176  C   THR A 723      46.250  59.200  38.440  1.00  0.00           C
ATOM   2177  O   THR A 723      46.670  59.050  39.590  1.00  0.00           O
ATOM   2178  N   GLU A 724      46.640  58.320  37.500  1.00  0.00           N
ATOM   2179  HN  GLU A 724      46.340  58.510  36.570  1.00  0.00           H
ATOM   2180  CA  GLU A 724      47.450  57.190  37.760  1.00  0.00           C
ATOM   2181  HA  GLU A 724      46.890  56.620  38.490  1.00  0.00           H
ATOM   2182  CB  GLU A 724      47.620  56.350  36.440  1.00  0.00           C
ATOM   2183  HB1 GLU A 724      48.450  55.630  36.560  1.00  0.00           H
ATOM   2184  HB2 GLU A 724      47.920  56.980  35.580  1.00  0.00           H
ATOM   2185  CG  GLU A 724      46.360  55.480  36.010  1.00  0.00           C
ATOM   2186  HG1 GLU A 724      45.480  56.150  36.020  1.00  0.00           H
ATOM   2187  HG2 GLU A 724      46.140  54.620  36.680  1.00  0.00           H
ATOM   2188  CD  GLU A 724      46.510  54.880  34.660  1.00  0.00           C
ATOM   2189  OE1 GLU A 724      47.450  55.250  33.890  1.00  0.00           O
ATOM   2190  OE2 GLU A 724      45.750  53.970  34.370  1.00  0.00           O
ATOM   2191  C   GLU A 724      48.860  57.430  38.440  1.00  0.00           C
ATOM   2192  O   GLU A 724      49.190  56.820  39.470  1.00  0.00           O
ATOM   2193  N   GLU A 725      49.670  58.240  37.780  1.00  0.00           N
ATOM   2194  HN  GLU A 725      49.390  58.660  36.920  1.00  0.00           H
ATOM   2195  CA  GLU A 725      51.020  58.580  38.240  1.00  0.00           C
ATOM   2196  HA  GLU A 725      51.580  57.700  38.500  1.00  0.00           H
ATOM   2197  CB  GLU A 725      51.780  59.200  37.090  1.00  0.00           C
ATOM   2198  HB1 GLU A 725      52.680  59.720  37.480  1.00  0.00           H
ATOM   2199  HB2 GLU A 725      51.170  59.820  36.400  1.00  0.00           H
ATOM   2200  CG  GLU A 725      52.290  58.000  36.190  1.00  0.00           C
ATOM   2201  HG1 GLU A 725      51.400  57.350  36.090  1.00  0.00           H
ATOM   2202  HG2 GLU A 725      52.990  57.500  36.900  1.00  0.00           H
ATOM   2203  CD  GLU A 725      52.910  58.320  34.870  1.00  0.00           C
ATOM   2204  OE1 GLU A 725      52.310  58.880  33.900  1.00  0.00           O
ATOM   2205  OE2 GLU A 725      54.100  58.150  34.760  1.00  0.00           O
ATOM   2206  C   GLU A 725      51.000  59.460  39.480  1.00  0.00           C
ATOM   2207  O   GLU A 725      51.820  59.170  40.320  1.00  0.00           O
ATOM   2208  N   ALA A 726      50.080  60.400  39.700  1.00  0.00           N
ATOM   2209  HN  ALA A 726      49.480  60.600  38.930  1.00  0.00           H
ATOM   2210  CA  ALA A 726      49.930  61.150  40.950  1.00  0.00           C
ATOM   2211  HA  ALA A 726      50.940  61.430  41.180  1.00  0.00           H
ATOM   2212  CB  ALA A 726      48.940  62.320  40.830  1.00  0.00           C
ATOM   2213  HB1 ALA A 726      49.220  63.180  40.200  1.00  0.00           H
ATOM   2214  HB2 ALA A 726      48.870  62.780  41.840  1.00  0.00           H
ATOM   2215  HB3 ALA A 726      47.890  62.020  40.620  1.00  0.00           H
ATOM   2216  C   ALA A 726      49.420  60.190  42.070  1.00  0.00           C
ATOM   2217  O   ALA A 726      49.990  60.220  43.140  1.00  0.00           O
ATOM   2218  N   PHE A 727      48.450  59.230  41.850  1.00  0.00           N
ATOM   2219  HN  PHE A 727      48.030  59.100  40.960  1.00  0.00           H
ATOM   2220  CA  PHE A 727      48.010  58.350  42.890  1.00  0.00           C
ATOM   2221  HA  PHE A 727      47.770  58.960  43.740  1.00  0.00           H
ATOM   2222  CB  PHE A 727      46.740  57.630  42.420  1.00  0.00           C
ATOM   2223  HB1 PHE A 727      46.920  57.030  41.490  1.00  0.00           H
ATOM   2224  HB2 PHE A 727      45.980  58.390  42.140  1.00  0.00           H
ATOM   2225  CG  PHE A 727      46.210  56.730  43.570  1.00  0.00           C
ATOM   2226  CD1 PHE A 727      45.500  57.500  44.470  1.00  0.00           C
ATOM   2227  HD1 PHE A 727      45.420  58.540  44.200  1.00  0.00           H
ATOM   2228  CE1 PHE A 727      44.900  56.850  45.550  1.00  0.00           C
ATOM   2229  HE1 PHE A 727      44.510  57.500  46.320  1.00  0.00           H
ATOM   2230  CZ  PHE A 727      45.010  55.490  45.730  1.00  0.00           C
ATOM   2231  HZ  PHE A 727      44.690  54.980  46.630  1.00  0.00           H
ATOM   2232  CD2 PHE A 727      46.280  55.370  43.670  1.00  0.00           C
ATOM   2233  HD2 PHE A 727      46.770  54.850  42.860  1.00  0.00           H
ATOM   2234  CE2 PHE A 727      45.700  54.740  44.740  1.00  0.00           C
ATOM   2235  HE2 PHE A 727      45.850  53.670  44.870  1.00  0.00           H
ATOM   2236  C   PHE A 727      49.150  57.330  43.220  1.00  0.00           C
ATOM   2237  O   PHE A 727      49.370  57.060  44.340  1.00  0.00           O
ATOM   2238  N   ALA A 728      49.780  56.750  42.200  1.00  0.00           N
ATOM   2239  HN  ALA A 728      49.480  56.910  41.260  1.00  0.00           H
ATOM   2240  CA  ALA A 728      50.780  55.640  42.320  1.00  0.00           C
ATOM   2241  HA  ALA A 728      50.420  54.810  42.900  1.00  0.00           H
ATOM   2242  CB  ALA A 728      51.230  55.070  40.980  1.00  0.00           C
ATOM   2243  HB1 ALA A 728      50.420  54.650  40.340  1.00  0.00           H
ATOM   2244  HB2 ALA A 728      52.050  54.320  41.030  1.00  0.00           H
ATOM   2245  HB3 ALA A 728      51.700  55.930  40.480  1.00  0.00           H
ATOM   2246  C   ALA A 728      51.920  56.220  43.160  1.00  0.00           C
ATOM   2247  O   ALA A 728      52.310  55.600  44.150  1.00  0.00           O
ATOM   2248  N   ALA A 729      52.570  57.320  42.780  1.00  0.00           N
ATOM   2249  HN  ALA A 729      52.260  57.950  42.080  1.00  0.00           H
ATOM   2250  CA  ALA A 729      53.620  57.880  43.550  1.00  0.00           C
ATOM   2251  HA  ALA A 729      54.430  57.170  43.680  1.00  0.00           H
ATOM   2252  CB  ALA A 729      54.180  59.160  42.990  1.00  0.00           C
ATOM   2253  HB1 ALA A 729      53.370  59.890  42.910  1.00  0.00           H
ATOM   2254  HB2 ALA A 729      54.510  58.970  41.950  1.00  0.00           H
ATOM   2255  HB3 ALA A 729      55.050  59.610  43.530  1.00  0.00           H
ATOM   2256  C   ALA A 729      53.120  58.240  44.970  1.00  0.00           C
ATOM   2257  O   ALA A 729      53.790  57.960  46.020  1.00  0.00           O
ATOM   2258  N   LEU A 730      51.960  58.910  45.130  1.00  0.00           N
ATOM   2259  HN  LEU A 730      51.530  59.350  44.340  1.00  0.00           H
ATOM   2260  CA  LEU A 730      51.360  59.130  46.450  1.00  0.00           C
ATOM   2261  HA  LEU A 730      51.980  59.850  46.960  1.00  0.00           H
ATOM   2262  CB  LEU A 730      49.960  59.690  46.250  1.00  0.00           C
ATOM   2263  HB1 LEU A 730      49.500  59.000  45.510  1.00  0.00           H
ATOM   2264  HB2 LEU A 730      50.100  60.650  45.680  1.00  0.00           H
ATOM   2265  CG  LEU A 730      49.060  59.820  47.410  1.00  0.00           C
ATOM   2266  HG  LEU A 730      49.130  58.980  48.140  1.00  0.00           H
ATOM   2267  CD1 LEU A 730      49.470  61.040  48.260  1.00  0.00           C
ATOM   2268 HD11 LEU A 730      49.370  62.010  47.720  1.00  0.00           H
ATOM   2269 HD12 LEU A 730      50.560  61.050  48.510  1.00  0.00           H
ATOM   2270 HD13 LEU A 730      48.790  61.150  49.120  1.00  0.00           H
ATOM   2271  CD2 LEU A 730      47.570  59.960  46.880  1.00  0.00           C
ATOM   2272 HD21 LEU A 730      47.100  59.040  46.470  1.00  0.00           H
ATOM   2273 HD22 LEU A 730      47.450  60.790  46.150  1.00  0.00           H
ATOM   2274 HD23 LEU A 730      46.980  60.200  47.790  1.00  0.00           H
ATOM   2275  C   LEU A 730      51.300  57.950  47.400  1.00  0.00           C
ATOM   2276  O   LEU A 730      51.730  58.060  48.520  1.00  0.00           O
ATOM   2277  N   ILE A 731      50.780  56.720  46.970  1.00  0.00           N
ATOM   2278  HN  ILE A 731      50.370  56.680  46.050  1.00  0.00           H
ATOM   2279  CA  ILE A 731      50.550  55.630  47.940  1.00  0.00           C
ATOM   2280  HA  ILE A 731      50.200  56.000  48.900  1.00  0.00           H
ATOM   2281  CB  ILE A 731      49.440  54.610  47.660  1.00  0.00           C
ATOM   2282  HB  ILE A 731      49.750  54.100  46.720  1.00  0.00           H
ATOM   2283  CG2 ILE A 731      49.330  53.570  48.820  1.00  0.00           C
ATOM   2284 HG21 ILE A 731      50.210  52.880  48.690  1.00  0.00           H
ATOM   2285 HG22 ILE A 731      48.510  52.850  48.640  1.00  0.00           H
ATOM   2286 HG23 ILE A 731      49.290  53.970  49.850  1.00  0.00           H
ATOM   2287  CG1 ILE A 731      48.060  55.300  47.470  1.00  0.00           C
ATOM   2288 HG11 ILE A 731      47.280  54.520  47.530  1.00  0.00           H
ATOM   2289 HG12 ILE A 731      47.950  55.760  46.470  1.00  0.00           H
ATOM   2290  CD  ILE A 731      47.650  56.350  48.460  1.00  0.00           C
ATOM   2291  HD1 ILE A 731      48.450  57.100  48.650  1.00  0.00           H
ATOM   2292  HD2 ILE A 731      47.400  55.870  49.420  1.00  0.00           H
ATOM   2293  HD3 ILE A 731      46.790  57.020  48.240  1.00  0.00           H
ATOM   2294  C   ILE A 731      51.820  54.920  48.310  1.00  0.00           C
ATOM   2295  O   ILE A 731      52.060  54.510  49.440  1.00  0.00           O
ATOM   2296  N   CYS A 732      52.780  54.930  47.380  1.00  0.00           N
ATOM   2297  HN  CYS A 732      52.660  55.420  46.520  1.00  0.00           H
ATOM   2298  CA  CYS A 732      54.080  54.420  47.690  1.00  0.00           C
ATOM   2299  HA  CYS A 732      53.870  53.460  48.120  1.00  0.00           H
ATOM   2300  CB  CYS A 732      54.740  54.080  46.310  1.00  0.00           C
ATOM   2301  HB1 CYS A 732      55.630  53.470  46.580  1.00  0.00           H
ATOM   2302  HB2 CYS A 732      54.970  54.950  45.670  1.00  0.00           H
ATOM   2303  SG  CYS A 732      53.680  52.900  45.350  1.00  0.00           S
ATOM   2304  HG1 CYS A 732      53.260  54.010  44.760  1.00  0.00           H
ATOM   2305  C   CYS A 732      54.940  55.280  48.580  1.00  0.00           C
ATOM   2306  O   CYS A 732      55.450  54.790  49.560  1.00  0.00           O
ATOM   2307  N   ILE A 733      55.040  56.630  48.330  1.00  0.00           N
ATOM   2308  HN  ILE A 733      54.500  57.070  47.620  1.00  0.00           H
ATOM   2309  CA  ILE A 733      55.700  57.490  49.270  1.00  0.00           C
ATOM   2310  HA  ILE A 733      56.710  57.110  49.250  1.00  0.00           H
ATOM   2311  CB  ILE A 733      55.800  58.930  48.770  1.00  0.00           C
ATOM   2312  HB  ILE A 733      54.730  59.130  48.540  1.00  0.00           H
ATOM   2313  CG2 ILE A 733      56.360  59.910  49.830  1.00  0.00           C
ATOM   2314 HG21 ILE A 733      57.190  59.470  50.420  1.00  0.00           H
ATOM   2315 HG22 ILE A 733      55.620  60.230  50.590  1.00  0.00           H
ATOM   2316 HG23 ILE A 733      56.770  60.840  49.370  1.00  0.00           H
ATOM   2317  CG1 ILE A 733      56.670  58.950  47.490  1.00  0.00           C
ATOM   2318 HG11 ILE A 733      56.550  59.920  46.980  1.00  0.00           H
ATOM   2319 HG12 ILE A 733      56.290  58.170  46.790  1.00  0.00           H
ATOM   2320  CD  ILE A 733      58.160  58.700  47.760  1.00  0.00           C
ATOM   2321  HD1 ILE A 733      58.700  58.540  46.810  1.00  0.00           H
ATOM   2322  HD2 ILE A 733      58.240  57.780  48.370  1.00  0.00           H
ATOM   2323  HD3 ILE A 733      58.630  59.570  48.250  1.00  0.00           H
ATOM   2324  C   ILE A 733      55.140  57.440  50.750  1.00  0.00           C
ATOM   2325  O   ILE A 733      55.870  57.410  51.770  1.00  0.00           O
ATOM   2326  N   ILE A 734      53.790  57.520  50.910  1.00  0.00           N
ATOM   2327  HN  ILE A 734      53.230  57.640  50.100  1.00  0.00           H
ATOM   2328  CA  ILE A 734      53.120  57.350  52.160  1.00  0.00           C
ATOM   2329  HA  ILE A 734      53.470  58.100  52.850  1.00  0.00           H
ATOM   2330  CB  ILE A 734      51.640  57.560  51.910  1.00  0.00           C
ATOM   2331  HB  ILE A 734      51.380  56.920  51.040  1.00  0.00           H
ATOM   2332  CG2 ILE A 734      50.760  57.010  53.020  1.00  0.00           C
ATOM   2333 HG21 ILE A 734      50.980  57.560  53.950  1.00  0.00           H
ATOM   2334 HG22 ILE A 734      50.930  55.930  53.230  1.00  0.00           H
ATOM   2335 HG23 ILE A 734      49.760  57.250  52.600  1.00  0.00           H
ATOM   2336  CG1 ILE A 734      51.280  59.040  51.580  1.00  0.00           C
ATOM   2337 HG11 ILE A 734      50.210  59.100  51.280  1.00  0.00           H
ATOM   2338 HG12 ILE A 734      51.870  59.390  50.700  1.00  0.00           H
ATOM   2339  CD  ILE A 734      51.350  60.120  52.750  1.00  0.00           C
ATOM   2340  HD1 ILE A 734      50.800  61.030  52.400  1.00  0.00           H
ATOM   2341  HD2 ILE A 734      52.440  60.320  52.840  1.00  0.00           H
ATOM   2342  HD3 ILE A 734      50.900  59.720  53.680  1.00  0.00           H
ATOM   2343  C   ILE A 734      53.360  56.040  52.880  1.00  0.00           C
ATOM   2344  O   ILE A 734      53.510  56.050  54.060  1.00  0.00           O
ATOM   2345  N   PHE A 735      53.450  54.990  52.080  1.00  0.00           N
ATOM   2346  HN  PHE A 735      53.260  55.110  51.110  1.00  0.00           H
ATOM   2347  CA  PHE A 735      53.690  53.690  52.660  1.00  0.00           C
ATOM   2348  HA  PHE A 735      53.110  53.590  53.560  1.00  0.00           H
ATOM   2349  CB  PHE A 735      53.290  52.680  51.510  1.00  0.00           C
ATOM   2350  HB1 PHE A 735      53.930  52.910  50.630  1.00  0.00           H
ATOM   2351  HB2 PHE A 735      52.220  52.810  51.260  1.00  0.00           H
ATOM   2352  CG  PHE A 735      53.440  51.190  51.790  1.00  0.00           C
ATOM   2353  CD1 PHE A 735      54.580  50.390  51.620  1.00  0.00           C
ATOM   2354  HD1 PHE A 735      55.460  50.890  51.250  1.00  0.00           H
ATOM   2355  CE1 PHE A 735      54.570  49.030  51.860  1.00  0.00           C
ATOM   2356  HE1 PHE A 735      55.470  48.490  51.670  1.00  0.00           H
ATOM   2357  CZ  PHE A 735      53.440  48.370  52.370  1.00  0.00           C
ATOM   2358  HZ  PHE A 735      53.340  47.310  52.560  1.00  0.00           H
ATOM   2359  CD2 PHE A 735      52.360  50.500  52.320  1.00  0.00           C
ATOM   2360  HD2 PHE A 735      51.470  51.050  52.590  1.00  0.00           H
ATOM   2361  CE2 PHE A 735      52.360  49.160  52.690  1.00  0.00           C
ATOM   2362  HE2 PHE A 735      51.490  48.780  53.200  1.00  0.00           H
ATOM   2363  C   PHE A 735      55.190  53.510  53.130  1.00  0.00           C
ATOM   2364  O   PHE A 735      55.560  52.760  54.050  1.00  0.00           O
ATOM   2365  N   ILE A 736      56.150  54.190  52.370  1.00  0.00           N
ATOM   2366  HN  ILE A 736      55.760  54.670  51.580  1.00  0.00           H
ATOM   2367  CA  ILE A 736      57.570  54.350  52.710  1.00  0.00           C
ATOM   2368  HA  ILE A 736      57.990  53.400  53.030  1.00  0.00           H
ATOM   2369  CB  ILE A 736      58.450  54.900  51.500  1.00  0.00           C
ATOM   2370  HB  ILE A 736      57.840  55.730  51.090  1.00  0.00           H
ATOM   2371  CG2 ILE A 736      59.880  55.420  52.060  1.00  0.00           C
ATOM   2372 HG21 ILE A 736      60.480  55.670  51.150  1.00  0.00           H
ATOM   2373 HG22 ILE A 736      60.330  54.530  52.540  1.00  0.00           H
ATOM   2374 HG23 ILE A 736      59.840  56.160  52.890  1.00  0.00           H
ATOM   2375  CG1 ILE A 736      58.410  53.830  50.440  1.00  0.00           C
ATOM   2376 HG11 ILE A 736      57.430  53.340  50.340  1.00  0.00           H
ATOM   2377 HG12 ILE A 736      59.130  53.030  50.740  1.00  0.00           H
ATOM   2378  CD  ILE A 736      58.880  54.460  49.170  1.00  0.00           C
ATOM   2379  HD1 ILE A 736      59.000  53.750  48.310  1.00  0.00           H
ATOM   2380  HD2 ILE A 736      59.880  54.930  49.330  1.00  0.00           H
ATOM   2381  HD3 ILE A 736      58.130  55.190  48.830  1.00  0.00           H
ATOM   2382  C   ILE A 736      57.670  55.180  53.990  1.00  0.00           C
ATOM   2383  O   ILE A 736      58.440  54.800  54.900  1.00  0.00           O
ATOM   2384  N   TYR A 737      56.960  56.250  54.140  1.00  0.00           N
ATOM   2385  HN  TYR A 737      56.370  56.610  53.430  1.00  0.00           H
ATOM   2386  CA  TYR A 737      56.900  57.030  55.290  1.00  0.00           C
ATOM   2387  HA  TYR A 737      57.930  57.150  55.580  1.00  0.00           H
ATOM   2388  CB  TYR A 737      56.060  58.280  54.940  1.00  0.00           C
ATOM   2389  HB1 TYR A 737      54.980  58.100  54.770  1.00  0.00           H
ATOM   2390  HB2 TYR A 737      56.210  58.650  53.900  1.00  0.00           H
ATOM   2391  CG  TYR A 737      56.160  59.470  55.860  1.00  0.00           C
ATOM   2392  CD1 TYR A 737      57.220  59.670  56.730  1.00  0.00           C
ATOM   2393  HD1 TYR A 737      58.090  59.040  56.850  1.00  0.00           H
ATOM   2394  CE1 TYR A 737      57.100  60.700  57.690  1.00  0.00           C
ATOM   2395  HE1 TYR A 737      57.850  60.750  58.470  1.00  0.00           H
ATOM   2396  CZ  TYR A 737      56.000  61.550  57.730  1.00  0.00           C
ATOM   2397  OH  TYR A 737      56.050  62.430  58.660  1.00  0.00           O
ATOM   2398  HH  TYR A 737      55.350  63.080  58.690  1.00  0.00           H
ATOM   2399  CD2 TYR A 737      55.050  60.360  55.880  1.00  0.00           C
ATOM   2400  HD2 TYR A 737      54.340  60.290  55.070  1.00  0.00           H
ATOM   2401  CE2 TYR A 737      54.910  61.400  56.810  1.00  0.00           C
ATOM   2402  HE2 TYR A 737      54.090  62.100  56.890  1.00  0.00           H
ATOM   2403  C   TYR A 737      56.340  56.310  56.520  1.00  0.00           C
ATOM   2404  O   TYR A 737      56.940  56.440  57.590  1.00  0.00           O
ATOM   2405  N   GLU A 738      55.270  55.490  56.470  1.00  0.00           N
ATOM   2406  HN  GLU A 738      54.710  55.450  55.650  1.00  0.00           H
ATOM   2407  CA  GLU A 738      54.750  54.670  57.580  1.00  0.00           C
ATOM   2408  HA  GLU A 738      54.710  55.300  58.460  1.00  0.00           H
ATOM   2409  CB  GLU A 738      53.370  54.050  57.270  1.00  0.00           C
ATOM   2410  HB1 GLU A 738      53.050  53.370  58.090  1.00  0.00           H
ATOM   2411  HB2 GLU A 738      53.330  53.500  56.320  1.00  0.00           H
ATOM   2412  CG  GLU A 738      52.290  55.150  57.190  1.00  0.00           C
ATOM   2413  HG1 GLU A 738      52.460  55.820  56.310  1.00  0.00           H
ATOM   2414  HG2 GLU A 738      52.250  55.740  58.140  1.00  0.00           H
ATOM   2415  CD  GLU A 738      50.840  54.680  57.060  1.00  0.00           C
ATOM   2416  OE1 GLU A 738      50.580  53.460  57.150  1.00  0.00           O
ATOM   2417  OE2 GLU A 738      49.940  55.590  56.950  1.00  0.00           O
ATOM   2418  C   GLU A 738      55.730  53.560  57.970  1.00  0.00           C
ATOM   2419  O   GLU A 738      55.870  53.170  59.070  1.00  0.00           O
ATOM   2420  N   ALA A 739      56.490  52.910  56.970  1.00  0.00           N
ATOM   2421  HN  ALA A 739      56.320  53.020  56.000  1.00  0.00           H
ATOM   2422  CA  ALA A 739      57.530  52.000  57.300  1.00  0.00           C
ATOM   2423  HA  ALA A 739      57.160  51.080  57.740  1.00  0.00           H
ATOM   2424  CB  ALA A 739      58.260  51.630  56.010  1.00  0.00           C
ATOM   2425  HB1 ALA A 739      58.970  50.830  56.270  1.00  0.00           H
ATOM   2426  HB2 ALA A 739      58.720  52.490  55.490  1.00  0.00           H
ATOM   2427  HB3 ALA A 739      57.510  51.140  55.340  1.00  0.00           H
ATOM   2428  C   ALA A 739      58.610  52.590  58.170  1.00  0.00           C
ATOM   2429  O   ALA A 739      58.860  52.080  59.250  1.00  0.00           O
ATOM   2430  N   LEU A 740      59.190  53.790  57.820  1.00  0.00           N
ATOM   2431  HN  LEU A 740      58.890  54.260  56.990  1.00  0.00           H
ATOM   2432  CA  LEU A 740      60.130  54.540  58.710  1.00  0.00           C
ATOM   2433  HA  LEU A 740      60.970  53.870  58.910  1.00  0.00           H
ATOM   2434  CB  LEU A 740      60.560  55.840  57.960  1.00  0.00           C
ATOM   2435  HB1 LEU A 740      61.030  56.500  58.710  1.00  0.00           H
ATOM   2436  HB2 LEU A 740      59.710  56.450  57.620  1.00  0.00           H
ATOM   2437  CG  LEU A 740      61.460  55.570  56.750  1.00  0.00           C
ATOM   2438  HG  LEU A 740      61.140  54.650  56.240  1.00  0.00           H
ATOM   2439  CD1 LEU A 740      61.500  56.770  55.730  1.00  0.00           C
ATOM   2440 HD11 LEU A 740      60.460  57.090  55.510  1.00  0.00           H
ATOM   2441 HD12 LEU A 740      61.910  56.510  54.730  1.00  0.00           H
ATOM   2442 HD13 LEU A 740      61.940  57.670  56.210  1.00  0.00           H
ATOM   2443  CD2 LEU A 740      62.900  55.360  57.180  1.00  0.00           C
ATOM   2444 HD21 LEU A 740      63.330  56.280  57.610  1.00  0.00           H
ATOM   2445 HD22 LEU A 740      63.520  55.100  56.290  1.00  0.00           H
ATOM   2446 HD23 LEU A 740      62.960  54.590  57.980  1.00  0.00           H
ATOM   2447  C   LEU A 740      59.520  54.850  60.030  1.00  0.00           C
ATOM   2448  O   LEU A 740      60.190  54.660  61.050  1.00  0.00           O
ATOM   2449  N   GLU A 741      58.220  55.430  60.060  1.00  0.00           N
ATOM   2450  HN  GLU A 741      57.760  55.580  59.190  1.00  0.00           H
ATOM   2451  CA  GLU A 741      57.430  55.750  61.250  1.00  0.00           C
ATOM   2452  HA  GLU A 741      58.000  56.500  61.770  1.00  0.00           H
ATOM   2453  CB  GLU A 741      56.010  56.250  60.950  1.00  0.00           C
ATOM   2454  HB1 GLU A 741      55.420  55.490  60.390  1.00  0.00           H
ATOM   2455  HB2 GLU A 741      56.140  57.070  60.200  1.00  0.00           H
ATOM   2456  CG  GLU A 741      55.300  56.700  62.230  1.00  0.00           C
ATOM   2457  HG1 GLU A 741      55.850  57.460  62.840  1.00  0.00           H
ATOM   2458  HG2 GLU A 741      55.020  55.810  62.840  1.00  0.00           H
ATOM   2459  CD  GLU A 741      53.980  57.260  61.760  1.00  0.00           C
ATOM   2460  OE1 GLU A 741      53.450  58.130  62.490  1.00  0.00           O
ATOM   2461  OE2 GLU A 741      53.390  56.890  60.660  1.00  0.00           O
ATOM   2462  C   GLU A 741      57.300  54.520  62.220  1.00  0.00           C
ATOM   2463  O   GLU A 741      57.570  54.640  63.380  1.00  0.00           O
ATOM   2464  N   LYS A 742      57.030  53.300  61.770  1.00  0.00           N
ATOM   2465  HN  LYS A 742      56.820  53.170  60.800  1.00  0.00           H
ATOM   2466  CA  LYS A 742      56.770  52.260  62.710  1.00  0.00           C
ATOM   2467  HA  LYS A 742      56.210  52.680  63.540  1.00  0.00           H
ATOM   2468  CB  LYS A 742      55.750  51.240  62.130  1.00  0.00           C
ATOM   2469  HB1 LYS A 742      55.690  50.430  62.880  1.00  0.00           H
ATOM   2470  HB2 LYS A 742      56.080  50.820  61.160  1.00  0.00           H
ATOM   2471  CG  LYS A 742      54.330  51.840  61.900  1.00  0.00           C
ATOM   2472  HG1 LYS A 742      54.410  52.540  61.040  1.00  0.00           H
ATOM   2473  HG2 LYS A 742      53.980  52.450  62.780  1.00  0.00           H
ATOM   2474  CD  LYS A 742      53.350  50.710  61.590  1.00  0.00           C
ATOM   2475  HD1 LYS A 742      53.470  49.870  62.320  1.00  0.00           H
ATOM   2476  HD2 LYS A 742      53.610  50.300  60.590  1.00  0.00           H
ATOM   2477  CE  LYS A 742      51.870  51.170  61.620  1.00  0.00           C
ATOM   2478  HE1 LYS A 742      51.640  51.790  60.730  1.00  0.00           H
ATOM   2479  HE2 LYS A 742      51.630  51.820  62.490  1.00  0.00           H
ATOM   2480  NZ  LYS A 742      50.990  49.980  61.510  1.00  0.00           N
ATOM   2481  HZ1 LYS A 742      50.860  49.620  62.470  1.00  0.00           H
ATOM   2482  HZ2 LYS A 742      51.440  49.230  60.930  1.00  0.00           H
ATOM   2483  HZ3 LYS A 742      50.050  50.170  61.100  1.00  0.00           H
ATOM   2484  C   LYS A 742      57.980  51.630  63.320  1.00  0.00           C
ATOM   2485  O   LYS A 742      58.020  51.220  64.470  1.00  0.00           O
ATOM   2486  N   LEU A 743      59.100  51.800  62.570  1.00  0.00           N
ATOM   2487  HN  LEU A 743      59.190  51.980  61.590  1.00  0.00           H
ATOM   2488  CA  LEU A 743      60.420  51.620  63.090  1.00  0.00           C
ATOM   2489  HA  LEU A 743      60.510  50.640  63.540  1.00  0.00           H
ATOM   2490  CB  LEU A 743      61.410  51.660  61.870  1.00  0.00           C
ATOM   2491  HB1 LEU A 743      61.260  52.610  61.300  1.00  0.00           H
ATOM   2492  HB2 LEU A 743      61.100  50.980  61.040  1.00  0.00           H
ATOM   2493  CG  LEU A 743      62.870  51.490  62.220  1.00  0.00           C
ATOM   2494  HG  LEU A 743      63.180  52.090  63.100  1.00  0.00           H
ATOM   2495  CD1 LEU A 743      63.120  50.010  62.560  1.00  0.00           C
ATOM   2496 HD11 LEU A 743      62.720  49.330  61.770  1.00  0.00           H
ATOM   2497 HD12 LEU A 743      62.630  49.630  63.480  1.00  0.00           H
ATOM   2498 HD13 LEU A 743      64.210  49.870  62.580  1.00  0.00           H
ATOM   2499  CD2 LEU A 743      63.850  51.830  61.090  1.00  0.00           C
ATOM   2500 HD21 LEU A 743      63.670  51.190  60.200  1.00  0.00           H
ATOM   2501 HD22 LEU A 743      64.940  51.850  61.310  1.00  0.00           H
ATOM   2502 HD23 LEU A 743      63.710  52.810  60.590  1.00  0.00           H
ATOM   2503  C   LEU A 743      60.830  52.690  64.120  1.00  0.00           C
ATOM   2504  O   LEU A 743      61.350  52.370  65.210  1.00  0.00           O
ATOM   2505  N   PHE A 744      60.520  53.910  63.910  1.00  0.00           N
ATOM   2506  HN  PHE A 744      60.230  54.230  63.010  1.00  0.00           H
ATOM   2507  CA  PHE A 744      60.720  55.000  64.810  1.00  0.00           C
ATOM   2508  HA  PHE A 744      61.720  54.960  65.210  1.00  0.00           H
ATOM   2509  CB  PHE A 744      60.580  56.450  64.120  1.00  0.00           C
ATOM   2510  HB1 PHE A 744      59.540  56.770  63.940  1.00  0.00           H
ATOM   2511  HB2 PHE A 744      61.170  56.470  63.170  1.00  0.00           H
ATOM   2512  CG  PHE A 744      61.320  57.560  64.850  1.00  0.00           C
ATOM   2513  CD1 PHE A 744      62.620  57.930  64.480  1.00  0.00           C
ATOM   2514  HD1 PHE A 744      63.040  57.570  63.560  1.00  0.00           H
ATOM   2515  CE1 PHE A 744      63.320  58.900  65.240  1.00  0.00           C
ATOM   2516  HE1 PHE A 744      64.280  59.160  64.830  1.00  0.00           H
ATOM   2517  CZ  PHE A 744      62.710  59.510  66.280  1.00  0.00           C
ATOM   2518  HZ  PHE A 744      63.170  60.370  66.740  1.00  0.00           H
ATOM   2519  CD2 PHE A 744      60.710  58.190  65.900  1.00  0.00           C
ATOM   2520  HD2 PHE A 744      59.650  58.060  66.010  1.00  0.00           H
ATOM   2521  CE2 PHE A 744      61.360  59.250  66.550  1.00  0.00           C
ATOM   2522  HE2 PHE A 744      60.720  59.850  67.180  1.00  0.00           H
ATOM   2523  C   PHE A 744      59.860  54.930  66.090  1.00  0.00           C
ATOM   2524  O   PHE A 744      60.340  55.270  67.230  1.00  0.00           O
ATOM   2525  N   ASP A 745      58.570  54.540  66.000  1.00  0.00           N
ATOM   2526  HN  ASP A 745      58.340  54.580  65.030  1.00  0.00           H
ATOM   2527  CA  ASP A 745      57.510  54.380  67.020  1.00  0.00           C
ATOM   2528  HA  ASP A 745      57.420  55.250  67.650  1.00  0.00           H
ATOM   2529  CB  ASP A 745      56.130  54.260  66.320  1.00  0.00           C
ATOM   2530  HB1 ASP A 745      56.110  53.300  65.770  1.00  0.00           H
ATOM   2531  HB2 ASP A 745      56.070  54.970  65.470  1.00  0.00           H
ATOM   2532  CG  ASP A 745      54.910  54.500  67.220  1.00  0.00           C
ATOM   2533  OD1 ASP A 745      54.820  55.420  68.040  1.00  0.00           O
ATOM   2534  OD2 ASP A 745      53.930  53.800  66.900  1.00  0.00           O
ATOM   2535  C   ASP A 745      57.730  53.230  67.960  1.00  0.00           C
ATOM   2536  O   ASP A 745      57.380  53.270  69.170  1.00  0.00           O
ATOM   2537  N   LEU A 746      58.430  52.160  67.470  1.00  0.00           N
ATOM   2538  HN  LEU A 746      58.640  52.110  66.500  1.00  0.00           H
ATOM   2539  CA  LEU A 746      59.010  51.110  68.310  1.00  0.00           C
ATOM   2540  HA  LEU A 746      58.230  50.670  68.920  1.00  0.00           H
ATOM   2541  CB  LEU A 746      59.710  50.080  67.350  1.00  0.00           C
ATOM   2542  HB1 LEU A 746      60.400  50.720  66.750  1.00  0.00           H
ATOM   2543  HB2 LEU A 746      58.960  49.730  66.620  1.00  0.00           H
ATOM   2544  CG  LEU A 746      60.320  48.870  67.960  1.00  0.00           C
ATOM   2545  HG  LEU A 746      61.010  49.160  68.780  1.00  0.00           H
ATOM   2546  CD1 LEU A 746      59.190  48.020  68.700  1.00  0.00           C
ATOM   2547 HD11 LEU A 746      58.860  48.710  69.510  1.00  0.00           H
ATOM   2548 HD12 LEU A 746      59.670  47.100  69.090  1.00  0.00           H
ATOM   2549 HD13 LEU A 746      58.280  47.850  68.100  1.00  0.00           H
ATOM   2550  CD2 LEU A 746      61.210  48.130  67.000  1.00  0.00           C
ATOM   2551 HD21 LEU A 746      61.700  47.280  67.540  1.00  0.00           H
ATOM   2552 HD22 LEU A 746      62.040  48.750  66.600  1.00  0.00           H
ATOM   2553 HD23 LEU A 746      60.650  47.660  66.180  1.00  0.00           H
ATOM   2554  C   LEU A 746      60.020  51.700  69.270  1.00  0.00           C
ATOM   2555  O   LEU A 746      60.050  51.350  70.470  1.00  0.00           O
ATOM   2556  N   GLY A 747      60.940  52.560  68.810  1.00  0.00           N
ATOM   2557  HN  GLY A 747      60.910  52.840  67.870  1.00  0.00           H
ATOM   2558  CA  GLY A 747      62.010  53.170  69.710  1.00  0.00           C
ATOM   2559  HA1 GLY A 747      62.580  53.840  69.090  1.00  0.00           H
ATOM   2560  HA2 GLY A 747      62.520  52.430  70.310  1.00  0.00           H
ATOM   2561  C   GLY A 747      61.450  54.050  70.770  1.00  0.00           C
ATOM   2562  O   GLY A 747      61.880  53.950  71.900  1.00  0.00           O
ATOM   2563  N   GLU A 748      60.410  54.850  70.410  1.00  0.00           N
ATOM   2564  HN  GLU A 748      60.140  54.860  69.450  1.00  0.00           H
ATOM   2565  CA  GLU A 748      59.590  55.670  71.270  1.00  0.00           C
ATOM   2566  HA  GLU A 748      60.280  56.400  71.680  1.00  0.00           H
ATOM   2567  CB  GLU A 748      58.590  56.550  70.430  1.00  0.00           C
ATOM   2568  HB1 GLU A 748      57.950  57.160  71.110  1.00  0.00           H
ATOM   2569  HB2 GLU A 748      58.040  55.910  69.710  1.00  0.00           H
ATOM   2570  CG  GLU A 748      59.320  57.570  69.540  1.00  0.00           C
ATOM   2571  HG1 GLU A 748      58.610  58.030  68.830  1.00  0.00           H
ATOM   2572  HG2 GLU A 748      60.210  57.130  69.040  1.00  0.00           H
ATOM   2573  CD  GLU A 748      59.760  58.870  70.200  1.00  0.00           C
ATOM   2574  OE1 GLU A 748      60.970  59.100  70.480  1.00  0.00           O
ATOM   2575  OE2 GLU A 748      58.770  59.670  70.400  1.00  0.00           O
ATOM   2576  C   GLU A 748      58.880  54.980  72.400  1.00  0.00           C
ATOM   2577  O   GLU A 748      58.850  55.400  73.570  1.00  0.00           O
ATOM   2578  N   THR A 749      58.170  53.820  72.120  1.00  0.00           N
ATOM   2579  HN  THR A 749      58.320  53.460  71.210  1.00  0.00           H
ATOM   2580  CA  THR A 749      57.350  52.980  72.980  1.00  0.00           C
ATOM   2581  HA  THR A 749      56.850  53.720  73.590  1.00  0.00           H
ATOM   2582  CB  THR A 749      56.270  52.110  72.320  1.00  0.00           C
ATOM   2583  HB  THR A 749      55.890  52.760  71.500  1.00  0.00           H
ATOM   2584  OG1 THR A 749      55.220  51.830  73.230  1.00  0.00           O
ATOM   2585  HG1 THR A 749      55.070  52.690  73.650  1.00  0.00           H
ATOM   2586  CG2 THR A 749      56.810  50.870  71.630  1.00  0.00           C
ATOM   2587 HG21 THR A 749      57.340  51.210  70.720  1.00  0.00           H
ATOM   2588 HG22 THR A 749      56.110  50.070  71.310  1.00  0.00           H
ATOM   2589 HG23 THR A 749      57.560  50.400  72.300  1.00  0.00           H
ATOM   2590  C   THR A 749      58.090  52.150  74.050  1.00  0.00           C
ATOM   2591  O   THR A 749      57.530  51.840  75.090  1.00  0.00           O
ATOM   2592  N   TYR A 750      59.390  51.880  73.810  1.00  0.00           N
ATOM   2593  HN  TYR A 750      59.850  52.010  72.920  1.00  0.00           H
ATOM   2594  CA  TYR A 750      60.310  51.220  74.770  1.00  0.00           C
ATOM   2595  HA  TYR A 750      59.790  51.000  75.690  1.00  0.00           H
ATOM   2596  CB  TYR A 750      60.920  49.930  74.220  1.00  0.00           C
ATOM   2597  HB1 TYR A 750      61.690  49.500  74.890  1.00  0.00           H
ATOM   2598  HB2 TYR A 750      61.460  50.310  73.320  1.00  0.00           H
ATOM   2599  CG  TYR A 750      59.970  48.790  74.090  1.00  0.00           C
ATOM   2600  CD1 TYR A 750      59.160  48.220  75.110  1.00  0.00           C
ATOM   2601  HD1 TYR A 750      59.080  48.700  76.080  1.00  0.00           H
ATOM   2602  CE1 TYR A 750      58.270  47.190  74.880  1.00  0.00           C
ATOM   2603  HE1 TYR A 750      57.510  46.930  75.600  1.00  0.00           H
ATOM   2604  CZ  TYR A 750      58.210  46.590  73.600  1.00  0.00           C
ATOM   2605  OH  TYR A 750      57.350  45.550  73.250  1.00  0.00           O
ATOM   2606  HH  TYR A 750      57.350  45.480  72.290  1.00  0.00           H
ATOM   2607  CD2 TYR A 750      59.930  48.120  72.770  1.00  0.00           C
ATOM   2608  HD2 TYR A 750      60.680  48.460  72.080  1.00  0.00           H
ATOM   2609  CE2 TYR A 750      59.040  47.060  72.590  1.00  0.00           C
ATOM   2610  HE2 TYR A 750      59.030  46.530  71.650  1.00  0.00           H
ATOM   2611  C   TYR A 750      61.370  52.130  75.270  1.00  0.00           C
ATOM   2612  O   TYR A 750      62.480  51.710  75.620  1.00  0.00           O
ATOM   2613  N   ALA A 751      61.190  53.440  75.360  1.00  0.00           N
ATOM   2614  HN  ALA A 751      60.270  53.690  75.100  1.00  0.00           H
ATOM   2615  CA  ALA A 751      62.100  54.390  75.910  1.00  0.00           C
ATOM   2616  HA  ALA A 751      61.670  55.340  75.610  1.00  0.00           H
ATOM   2617  CB  ALA A 751      62.070  54.540  77.390  1.00  0.00           C
ATOM   2618  HB1 ALA A 751      62.850  53.930  77.880  1.00  0.00           H
ATOM   2619  HB2 ALA A 751      61.050  54.260  77.720  1.00  0.00           H
ATOM   2620  HB3 ALA A 751      62.260  55.570  77.760  1.00  0.00           H
ATOM   2621  C   ALA A 751      63.540  54.480  75.400  1.00  0.00           C
ATOM   2622  O   ALA A 751      64.520  54.760  76.160  1.00  0.00           O
ATOM   2623  N   PHE A 752      63.730  54.240  74.120  1.00  0.00           N
ATOM   2624  HN  PHE A 752      62.930  54.010  73.580  1.00  0.00           H
ATOM   2625  CA  PHE A 752      65.080  54.440  73.520  1.00  0.00           C
ATOM   2626  HA  PHE A 752      65.500  55.280  74.050  1.00  0.00           H
ATOM   2627  CB  PHE A 752      65.110  55.010  72.040  1.00  0.00           C
ATOM   2628  HB1 PHE A 752      64.370  55.800  71.820  1.00  0.00           H
ATOM   2629  HB2 PHE A 752      64.710  54.250  71.340  1.00  0.00           H
ATOM   2630  CG  PHE A 752      66.500  55.510  71.570  1.00  0.00           C
ATOM   2631  CD1 PHE A 752      67.400  54.720  70.850  1.00  0.00           C
ATOM   2632  HD1 PHE A 752      67.080  53.720  70.570  1.00  0.00           H
ATOM   2633  CE1 PHE A 752      68.730  55.190  70.590  1.00  0.00           C
ATOM   2634  HE1 PHE A 752      69.360  54.520  70.020  1.00  0.00           H
ATOM   2635  CZ  PHE A 752      69.050  56.530  70.830  1.00  0.00           C
ATOM   2636  HZ  PHE A 752      69.970  57.070  70.660  1.00  0.00           H
ATOM   2637  CD2 PHE A 752      66.890  56.740  71.900  1.00  0.00           C
ATOM   2638  HD2 PHE A 752      66.290  57.350  72.550  1.00  0.00           H
ATOM   2639  CE2 PHE A 752      68.150  57.330  71.620  1.00  0.00           C
ATOM   2640  HE2 PHE A 752      68.270  58.360  71.920  1.00  0.00           H
ATOM   2641  C   PHE A 752      65.980  53.180  73.610  1.00  0.00           C
ATOM   2642  O   PHE A 752      67.100  53.300  74.140  1.00  0.00           O
ATOM   2643  N   PRO A 822      65.660  51.960  73.200  1.00  0.00           N
ATOM   2644  CD  PRO A 822      64.360  51.630  72.530  1.00  0.00           C
ATOM   2645  HD1 PRO A 822      63.950  52.410  71.860  1.00  0.00           H
ATOM   2646  HD2 PRO A 822      63.620  51.490  73.350  1.00  0.00           H
ATOM   2647  CA  PRO A 822      66.350  50.660  73.440  1.00  0.00           C
ATOM   2648  HA  PRO A 822      66.440  50.480  74.510  1.00  0.00           H
ATOM   2649  CB  PRO A 822      65.460  49.550  72.870  1.00  0.00           C
ATOM   2650  HB1 PRO A 822      64.840  49.130  73.670  1.00  0.00           H
ATOM   2651  HB2 PRO A 822      65.940  48.610  72.530  1.00  0.00           H
ATOM   2652  CG  PRO A 822      64.590  50.300  71.890  1.00  0.00           C
ATOM   2653  HG1 PRO A 822      65.180  50.400  70.950  1.00  0.00           H
ATOM   2654  HG2 PRO A 822      63.660  49.750  71.660  1.00  0.00           H
ATOM   2655  C   PRO A 822      67.780  50.760  72.980  1.00  0.00           C
ATOM   2656  O   PRO A 822      68.150  51.410  72.000  1.00  0.00           O
ATOM   2657  N   ASP A 823      68.640  49.980  73.650  1.00  0.00           N
ATOM   2658  HN  ASP A 823      68.410  49.360  74.390  1.00  0.00           H
ATOM   2659  CA  ASP A 823      70.060  49.830  73.210  1.00  0.00           C
ATOM   2660  HA  ASP A 823      70.610  50.750  73.290  1.00  0.00           H
ATOM   2661  CB  ASP A 823      70.800  48.770  74.140  1.00  0.00           C
ATOM   2662  HB1 ASP A 823      71.850  48.600  73.820  1.00  0.00           H
ATOM   2663  HB2 ASP A 823      70.220  47.830  74.140  1.00  0.00           H
ATOM   2664  CG  ASP A 823      70.900  49.300  75.550  1.00  0.00           C
ATOM   2665  OD1 ASP A 823      70.780  50.580  75.750  1.00  0.00           O
ATOM   2666  OD2 ASP A 823      71.320  48.540  76.420  1.00  0.00           O
ATOM   2667  C   ASP A 823      70.230  49.370  71.720  1.00  0.00           C
ATOM   2668  O   ASP A 823      71.150  49.870  71.010  1.00  0.00           O
ATOM   2669  N   VAL A 824      69.390  48.510  71.070  1.00  0.00           N
ATOM   2670  HN  VAL A 824      68.560  48.130  71.470  1.00  0.00           H
ATOM   2671  CA  VAL A 824      69.600  47.930  69.780  1.00  0.00           C
ATOM   2672  HA  VAL A 824      70.650  47.780  69.650  1.00  0.00           H
ATOM   2673  CB  VAL A 824      69.090  46.510  69.830  1.00  0.00           C
ATOM   2674  HB  VAL A 824      69.270  46.040  68.830  1.00  0.00           H
ATOM   2675  CG1 VAL A 824      69.980  45.700  70.800  1.00  0.00           C
ATOM   2676 HG11 VAL A 824      69.500  44.700  70.830  1.00  0.00           H
ATOM   2677 HG12 VAL A 824      69.980  46.150  71.820  1.00  0.00           H
ATOM   2678 HG13 VAL A 824      71.020  45.600  70.430  1.00  0.00           H
ATOM   2679  CG2 VAL A 824      67.550  46.480  70.050  1.00  0.00           C
ATOM   2680 HG21 VAL A 824      67.190  46.620  71.090  1.00  0.00           H
ATOM   2681 HG22 VAL A 824      67.270  45.450  69.770  1.00  0.00           H
ATOM   2682 HG23 VAL A 824      67.000  47.230  69.430  1.00  0.00           H
ATOM   2683  C   VAL A 824      69.050  48.720  68.640  1.00  0.00           C
ATOM   2684  O   VAL A 824      69.110  48.280  67.500  1.00  0.00           O
ATOM   2685  N   LEU A 825      68.540  50.000  68.760  1.00  0.00           N
ATOM   2686  HN  LEU A 825      68.560  50.460  69.640  1.00  0.00           H
ATOM   2687  CA  LEU A 825      67.980  50.700  67.590  1.00  0.00           C
ATOM   2688  HA  LEU A 825      67.180  50.080  67.210  1.00  0.00           H
ATOM   2689  CB  LEU A 825      67.220  51.900  68.160  1.00  0.00           C
ATOM   2690  HB1 LEU A 825      67.940  52.650  68.570  1.00  0.00           H
ATOM   2691  HB2 LEU A 825      66.650  51.460  69.010  1.00  0.00           H
ATOM   2692  CG  LEU A 825      66.180  52.560  67.170  1.00  0.00           C
ATOM   2693  HG  LEU A 825      66.770  52.900  66.300  1.00  0.00           H
ATOM   2694  CD1 LEU A 825      65.110  51.620  66.510  1.00  0.00           C
ATOM   2695 HD11 LEU A 825      64.470  52.290  65.890  1.00  0.00           H
ATOM   2696 HD12 LEU A 825      64.330  51.320  67.250  1.00  0.00           H
ATOM   2697 HD13 LEU A 825      65.550  50.750  65.970  1.00  0.00           H
ATOM   2698  CD2 LEU A 825      65.570  53.810  67.800  1.00  0.00           C
ATOM   2699 HD21 LEU A 825      64.930  54.330  67.060  1.00  0.00           H
ATOM   2700 HD22 LEU A 825      66.350  54.540  68.090  1.00  0.00           H
ATOM   2701 HD23 LEU A 825      65.000  53.600  68.730  1.00  0.00           H
ATOM   2702  C   LEU A 825      68.860  50.960  66.420  1.00  0.00           C
ATOM   2703  O   LEU A 825      68.470  50.820  65.260  1.00  0.00           O
ATOM   2704  N   PHE A 826      70.070  51.460  66.690  1.00  0.00           N
ATOM   2705  HN  PHE A 826      70.340  51.690  67.620  1.00  0.00           H
ATOM   2706  CA  PHE A 826      71.030  51.630  65.590  1.00  0.00           C
ATOM   2707  HA  PHE A 826      70.630  52.190  64.770  1.00  0.00           H
ATOM   2708  CB  PHE A 826      72.260  52.370  66.220  1.00  0.00           C
ATOM   2709  HB1 PHE A 826      73.120  52.390  65.520  1.00  0.00           H
ATOM   2710  HB2 PHE A 826      72.670  51.790  67.080  1.00  0.00           H
ATOM   2711  CG  PHE A 826      71.910  53.750  66.790  1.00  0.00           C
ATOM   2712  CD1 PHE A 826      72.610  54.320  67.900  1.00  0.00           C
ATOM   2713  HD1 PHE A 826      73.270  53.710  68.480  1.00  0.00           H
ATOM   2714  CE1 PHE A 826      72.390  55.630  68.310  1.00  0.00           C
ATOM   2715  HE1 PHE A 826      72.870  56.070  69.160  1.00  0.00           H
ATOM   2716  CZ  PHE A 826      71.440  56.430  67.680  1.00  0.00           C
ATOM   2717  HZ  PHE A 826      71.140  57.370  68.120  1.00  0.00           H
ATOM   2718  CD2 PHE A 826      71.040  54.610  66.110  1.00  0.00           C
ATOM   2719  HD2 PHE A 826      70.630  54.280  65.160  1.00  0.00           H
ATOM   2720  CE2 PHE A 826      70.780  55.880  66.540  1.00  0.00           C
ATOM   2721  HE2 PHE A 826      70.010  56.460  66.040  1.00  0.00           H
ATOM   2722  C   PHE A 826      71.490  50.380  64.940  1.00  0.00           C
ATOM   2723  O   PHE A 826      71.830  50.330  63.790  1.00  0.00           O
ATOM   2724  N   TRP A 827      71.470  49.240  65.680  1.00  0.00           N
ATOM   2725  HN  TRP A 827      71.500  49.380  66.680  1.00  0.00           H
ATOM   2726  CA  TRP A 827      71.630  47.920  65.050  1.00  0.00           C
ATOM   2727  HA  TRP A 827      72.490  47.900  64.400  1.00  0.00           H
ATOM   2728  CB  TRP A 827      71.910  46.790  66.150  1.00  0.00           C
ATOM   2729  HB1 TRP A 827      71.240  46.940  67.030  1.00  0.00           H
ATOM   2730  HB2 TRP A 827      72.960  46.880  66.510  1.00  0.00           H
ATOM   2731  CG  TRP A 827      71.860  45.400  65.690  1.00  0.00           C
ATOM   2732  CD1 TRP A 827      70.850  44.560  66.140  1.00  0.00           C
ATOM   2733  HD1 TRP A 827      70.160  44.800  66.920  1.00  0.00           H
ATOM   2734  NE1 TRP A 827      70.940  43.380  65.430  1.00  0.00           N
ATOM   2735  HE1 TRP A 827      70.480  42.520  65.490  1.00  0.00           H
ATOM   2736  CE2 TRP A 827      71.950  43.520  64.470  1.00  0.00           C
ATOM   2737  CD2 TRP A 827      72.510  44.770  64.570  1.00  0.00           C
ATOM   2738  CE3 TRP A 827      73.580  45.120  63.800  1.00  0.00           C
ATOM   2739  HE3 TRP A 827      74.010  46.100  63.950  1.00  0.00           H
ATOM   2740  CZ3 TRP A 827      73.950  44.210  62.840  1.00  0.00           C
ATOM   2741  HZ3 TRP A 827      74.790  44.540  62.250  1.00  0.00           H
ATOM   2742  CZ2 TRP A 827      72.460  42.550  63.670  1.00  0.00           C
ATOM   2743  HZ2 TRP A 827      72.170  41.520  63.840  1.00  0.00           H
ATOM   2744  CH2 TRP A 827      73.500  42.920  62.820  1.00  0.00           C
ATOM   2745  HH2 TRP A 827      73.830  42.170  62.110  1.00  0.00           H
ATOM   2746  C   TRP A 827      70.470  47.490  64.130  1.00  0.00           C
ATOM   2747  O   TRP A 827      70.630  47.030  63.010  1.00  0.00           O
ATOM   2748  N   CYS A 828      69.180  47.790  64.580  1.00  0.00           N
ATOM   2749  HN  CYS A 828      69.120  48.300  65.430  1.00  0.00           H
ATOM   2750  CA  CYS A 828      67.890  47.510  63.970  1.00  0.00           C
ATOM   2751  HA  CYS A 828      68.100  46.470  63.750  1.00  0.00           H
ATOM   2752  CB  CYS A 828      66.720  47.630  64.990  1.00  0.00           C
ATOM   2753  HB1 CYS A 828      65.790  47.640  64.390  1.00  0.00           H
ATOM   2754  HB2 CYS A 828      66.890  48.520  65.630  1.00  0.00           H
ATOM   2755  SG  CYS A 828      66.740  46.180  66.060  1.00  0.00           S
ATOM   2756  HG1 CYS A 828      67.680  46.610  66.870  1.00  0.00           H
ATOM   2757  C   CYS A 828      67.710  48.240  62.680  1.00  0.00           C
ATOM   2758  O   CYS A 828      67.230  47.700  61.680  1.00  0.00           O
ATOM   2759  N   VAL A 829      68.210  49.470  62.660  1.00  0.00           N
ATOM   2760  HN  VAL A 829      68.460  49.800  63.570  1.00  0.00           H
ATOM   2761  CA  VAL A 829      68.400  50.350  61.550  1.00  0.00           C
ATOM   2762  HA  VAL A 829      67.490  50.340  60.970  1.00  0.00           H
ATOM   2763  CB  VAL A 829      68.930  51.670  61.990  1.00  0.00           C
ATOM   2764  HB  VAL A 829      69.590  51.530  62.880  1.00  0.00           H
ATOM   2765  CG1 VAL A 829      69.810  52.560  61.030  1.00  0.00           C
ATOM   2766 HG11 VAL A 829      69.390  52.700  60.010  1.00  0.00           H
ATOM   2767 HG12 VAL A 829      70.810  52.070  60.930  1.00  0.00           H
ATOM   2768 HG13 VAL A 829      69.940  53.510  61.610  1.00  0.00           H
ATOM   2769  CG2 VAL A 829      67.720  52.580  62.450  1.00  0.00           C
ATOM   2770 HG21 VAL A 829      66.960  52.640  61.640  1.00  0.00           H
ATOM   2771 HG22 VAL A 829      68.020  53.620  62.700  1.00  0.00           H
ATOM   2772 HG23 VAL A 829      67.290  52.070  63.330  1.00  0.00           H
ATOM   2773  C   VAL A 829      69.390  49.910  60.460  1.00  0.00           C
ATOM   2774  O   VAL A 829      69.150  49.930  59.260  1.00  0.00           O
ATOM   2775  N   ILE A 830      70.570  49.290  60.930  1.00  0.00           N
ATOM   2776  HN  ILE A 830      70.690  49.250  61.910  1.00  0.00           H
ATOM   2777  CA  ILE A 830      71.400  48.490  60.060  1.00  0.00           C
ATOM   2778  HA  ILE A 830      71.480  49.080  59.160  1.00  0.00           H
ATOM   2779  CB  ILE A 830      72.780  48.100  60.650  1.00  0.00           C
ATOM   2780  HB  ILE A 830      72.580  47.600  61.620  1.00  0.00           H
ATOM   2781  CG2 ILE A 830      73.520  47.100  59.700  1.00  0.00           C
ATOM   2782 HG21 ILE A 830      73.050  46.120  59.510  1.00  0.00           H
ATOM   2783 HG22 ILE A 830      74.500  47.070  60.230  1.00  0.00           H
ATOM   2784 HG23 ILE A 830      73.720  47.640  58.740  1.00  0.00           H
ATOM   2785  CG1 ILE A 830      73.780  49.260  61.030  1.00  0.00           C
ATOM   2786 HG11 ILE A 830      73.160  50.090  61.430  1.00  0.00           H
ATOM   2787 HG12 ILE A 830      74.200  49.760  60.130  1.00  0.00           H
ATOM   2788  CD  ILE A 830      74.810  48.900  62.170  1.00  0.00           C
ATOM   2789  HD1 ILE A 830      74.300  48.410  63.020  1.00  0.00           H
ATOM   2790  HD2 ILE A 830      75.290  49.850  62.470  1.00  0.00           H
ATOM   2791  HD3 ILE A 830      75.670  48.300  61.810  1.00  0.00           H
ATOM   2792  C   ILE A 830      70.530  47.350  59.520  1.00  0.00           C
ATOM   2793  O   ILE A 830      70.450  47.290  58.290  1.00  0.00           O
ATOM   2794  N   LEU A 831      69.790  46.570  60.300  1.00  0.00           N
ATOM   2795  HN  LEU A 831      69.950  46.690  61.270  1.00  0.00           H
ATOM   2796  CA  LEU A 831      68.900  45.510  59.860  1.00  0.00           C
ATOM   2797  HA  LEU A 831      69.520  44.850  59.280  1.00  0.00           H
ATOM   2798  CB  LEU A 831      68.220  44.700  60.960  1.00  0.00           C
ATOM   2799  HB1 LEU A 831      67.590  43.870  60.580  1.00  0.00           H
ATOM   2800  HB2 LEU A 831      67.550  45.320  61.600  1.00  0.00           H
ATOM   2801  CG  LEU A 831      69.060  43.940  62.050  1.00  0.00           C
ATOM   2802  HG  LEU A 831      69.880  44.550  62.480  1.00  0.00           H
ATOM   2803  CD1 LEU A 831      68.150  43.430  63.220  1.00  0.00           C
ATOM   2804 HD11 LEU A 831      67.340  42.870  62.700  1.00  0.00           H
ATOM   2805 HD12 LEU A 831      67.650  44.250  63.770  1.00  0.00           H
ATOM   2806 HD13 LEU A 831      68.800  42.720  63.780  1.00  0.00           H
ATOM   2807  CD2 LEU A 831      69.680  42.710  61.380  1.00  0.00           C
ATOM   2808 HD21 LEU A 831      68.860  42.110  60.930  1.00  0.00           H
ATOM   2809 HD22 LEU A 831      70.260  42.060  62.060  1.00  0.00           H
ATOM   2810 HD23 LEU A 831      70.390  43.010  60.580  1.00  0.00           H
ATOM   2811  C   LEU A 831      67.810  46.010  58.890  1.00  0.00           C
ATOM   2812  O   LEU A 831      67.520  45.320  57.920  1.00  0.00           O
ATOM   2813  N   PHE A 832      67.240  47.190  59.070  1.00  0.00           N
ATOM   2814  HN  PHE A 832      67.520  47.770  59.840  1.00  0.00           H
ATOM   2815  CA  PHE A 832      66.300  47.830  58.100  1.00  0.00           C
ATOM   2816  HA  PHE A 832      65.450  47.200  57.940  1.00  0.00           H
ATOM   2817  CB  PHE A 832      65.830  49.060  58.920  1.00  0.00           C
ATOM   2818  HB1 PHE A 832      66.640  49.730  59.290  1.00  0.00           H
ATOM   2819  HB2 PHE A 832      65.340  48.780  59.880  1.00  0.00           H
ATOM   2820  CG  PHE A 832      64.900  49.970  58.120  1.00  0.00           C
ATOM   2821  CD1 PHE A 832      63.540  49.570  58.030  1.00  0.00           C
ATOM   2822  HD1 PHE A 832      63.270  48.590  58.390  1.00  0.00           H
ATOM   2823  CE1 PHE A 832      62.650  50.410  57.420  1.00  0.00           C
ATOM   2824  HE1 PHE A 832      61.580  50.270  57.380  1.00  0.00           H
ATOM   2825  CZ  PHE A 832      63.130  51.600  56.880  1.00  0.00           C
ATOM   2826  HZ  PHE A 832      62.330  52.270  56.650  1.00  0.00           H
ATOM   2827  CD2 PHE A 832      65.350  51.090  57.500  1.00  0.00           C
ATOM   2828  HD2 PHE A 832      66.370  51.340  57.770  1.00  0.00           H
ATOM   2829  CE2 PHE A 832      64.500  51.960  56.920  1.00  0.00           C
ATOM   2830  HE2 PHE A 832      64.890  52.870  56.480  1.00  0.00           H
ATOM   2831  C   PHE A 832      66.920  48.090  56.730  1.00  0.00           C
ATOM   2832  O   PHE A 832      66.490  47.560  55.670  1.00  0.00           O
ATOM   2833  N   PHE A 833      68.020  48.890  56.730  1.00  0.00           N
ATOM   2834  HN  PHE A 833      68.400  49.410  57.470  1.00  0.00           H
ATOM   2835  CA  PHE A 833      68.750  49.160  55.510  1.00  0.00           C
ATOM   2836  HA  PHE A 833      68.060  49.570  54.770  1.00  0.00           H
ATOM   2837  CB  PHE A 833      69.950  50.080  55.890  1.00  0.00           C
ATOM   2838  HB1 PHE A 833      70.610  50.150  55.000  1.00  0.00           H
ATOM   2839  HB2 PHE A 833      70.470  49.540  56.710  1.00  0.00           H
ATOM   2840  CG  PHE A 833      69.480  51.380  56.450  1.00  0.00           C
ATOM   2841  CD1 PHE A 833      70.140  52.060  57.440  1.00  0.00           C
ATOM   2842  HD1 PHE A 833      70.980  51.590  57.920  1.00  0.00           H
ATOM   2843  CE1 PHE A 833      69.870  53.390  57.730  1.00  0.00           C
ATOM   2844  HE1 PHE A 833      70.460  53.810  58.520  1.00  0.00           H
ATOM   2845  CZ  PHE A 833      68.790  54.010  57.110  1.00  0.00           C
ATOM   2846  HZ  PHE A 833      68.580  55.060  57.290  1.00  0.00           H
ATOM   2847  CD2 PHE A 833      68.430  52.020  55.700  1.00  0.00           C
ATOM   2848  HD2 PHE A 833      68.040  51.620  54.770  1.00  0.00           H
ATOM   2849  CE2 PHE A 833      68.100  53.360  56.100  1.00  0.00           C
ATOM   2850  HE2 PHE A 833      67.310  53.830  55.550  1.00  0.00           H
ATOM   2851  C   PHE A 833      69.270  48.000  54.770  1.00  0.00           C
ATOM   2852  O   PHE A 833      69.070  47.780  53.550  1.00  0.00           O
ATOM   2853  N   THR A 834      69.760  47.070  55.630  1.00  0.00           N
ATOM   2854  HN  THR A 834      69.770  47.300  56.600  1.00  0.00           H
ATOM   2855  CA  THR A 834      70.350  45.820  55.120  1.00  0.00           C
ATOM   2856  HA  THR A 834      70.960  46.040  54.260  1.00  0.00           H
ATOM   2857  CB  THR A 834      71.320  45.190  56.130  1.00  0.00           C
ATOM   2858  HB  THR A 834      70.690  44.570  56.810  1.00  0.00           H
ATOM   2859  OG1 THR A 834      72.070  46.170  56.720  1.00  0.00           O
ATOM   2860  HG1 THR A 834      71.430  46.740  57.130  1.00  0.00           H
ATOM   2861  CG2 THR A 834      72.210  44.120  55.300  1.00  0.00           C
ATOM   2862 HG21 THR A 834      71.510  43.490  54.710  1.00  0.00           H
ATOM   2863 HG22 THR A 834      72.740  43.480  56.040  1.00  0.00           H
ATOM   2864 HG23 THR A 834      72.950  44.500  54.560  1.00  0.00           H
ATOM   2865  C   THR A 834      69.310  44.860  54.530  1.00  0.00           C
ATOM   2866  O   THR A 834      69.600  44.290  53.440  1.00  0.00           O
ATOM   2867  N   THR A 835      68.160  44.720  55.200  1.00  0.00           N
ATOM   2868  HN  THR A 835      68.060  45.220  56.060  1.00  0.00           H
ATOM   2869  CA  THR A 835      67.040  44.070  54.580  1.00  0.00           C
ATOM   2870  HA  THR A 835      67.300  43.050  54.340  1.00  0.00           H
ATOM   2871  CB  THR A 835      65.810  44.100  55.360  1.00  0.00           C
ATOM   2872  HB  THR A 835      65.520  45.170  55.480  1.00  0.00           H
ATOM   2873  OG1 THR A 835      65.970  43.570  56.670  1.00  0.00           O
ATOM   2874  HG1 THR A 835      66.460  44.300  57.090  1.00  0.00           H
ATOM   2875  CG2 THR A 835      64.610  43.300  54.720  1.00  0.00           C
ATOM   2876 HG21 THR A 835      64.790  42.220  54.540  1.00  0.00           H
ATOM   2877 HG22 THR A 835      64.320  43.710  53.720  1.00  0.00           H
ATOM   2878 HG23 THR A 835      63.660  43.570  55.240  1.00  0.00           H
ATOM   2879  C   THR A 835      66.670  44.590  53.220  1.00  0.00           C
ATOM   2880  O   THR A 835      66.550  43.810  52.270  1.00  0.00           O
ATOM   2881  N   PHE A 836      66.480  45.930  53.050  1.00  0.00           N
ATOM   2882  HN  PHE A 836      66.590  46.540  53.820  1.00  0.00           H
ATOM   2883  CA  PHE A 836      66.130  46.590  51.790  1.00  0.00           C
ATOM   2884  HA  PHE A 836      65.250  46.070  51.400  1.00  0.00           H
ATOM   2885  CB  PHE A 836      65.700  48.100  52.090  1.00  0.00           C
ATOM   2886  HB1 PHE A 836      66.480  48.560  52.720  1.00  0.00           H
ATOM   2887  HB2 PHE A 836      64.710  48.160  52.600  1.00  0.00           H
ATOM   2888  CG  PHE A 836      65.590  48.950  50.810  1.00  0.00           C
ATOM   2889  CD1 PHE A 836      64.910  48.570  49.670  1.00  0.00           C
ATOM   2890  HD1 PHE A 836      64.290  47.690  49.660  1.00  0.00           H
ATOM   2891  CE1 PHE A 836      64.760  49.500  48.610  1.00  0.00           C
ATOM   2892  HE1 PHE A 836      64.340  49.060  47.720  1.00  0.00           H
ATOM   2893  CZ  PHE A 836      65.470  50.670  48.650  1.00  0.00           C
ATOM   2894  HZ  PHE A 836      65.360  51.390  47.840  1.00  0.00           H
ATOM   2895  CD2 PHE A 836      66.280  50.180  50.910  1.00  0.00           C
ATOM   2896  HD2 PHE A 836      66.960  50.380  51.720  1.00  0.00           H
ATOM   2897  CE2 PHE A 836      66.320  50.980  49.760  1.00  0.00           C
ATOM   2898  HE2 PHE A 836      66.920  51.880  49.740  1.00  0.00           H
ATOM   2899  C   PHE A 836      67.270  46.320  50.750  1.00  0.00           C
ATOM   2900  O   PHE A 836      67.050  45.810  49.650  1.00  0.00           O
ATOM   2901  N   PHE A 837      68.530  46.620  51.090  1.00  0.00           N
ATOM   2902  HN  PHE A 837      68.680  47.210  51.880  1.00  0.00           H
ATOM   2903  CA  PHE A 837      69.620  46.340  50.210  1.00  0.00           C
ATOM   2904  HA  PHE A 837      69.400  46.840  49.280  1.00  0.00           H
ATOM   2905  CB  PHE A 837      70.880  47.070  50.820  1.00  0.00           C
ATOM   2906  HB1 PHE A 837      70.920  46.830  51.900  1.00  0.00           H
ATOM   2907  HB2 PHE A 837      70.820  48.180  50.750  1.00  0.00           H
ATOM   2908  CG  PHE A 837      72.270  46.660  50.160  1.00  0.00           C
ATOM   2909  CD1 PHE A 837      72.400  46.460  48.810  1.00  0.00           C
ATOM   2910  HD1 PHE A 837      71.600  46.710  48.130  1.00  0.00           H
ATOM   2911  CE1 PHE A 837      73.690  46.220  48.150  1.00  0.00           C
ATOM   2912  HE1 PHE A 837      73.850  46.120  47.090  1.00  0.00           H
ATOM   2913  CZ  PHE A 837      74.830  46.180  49.000  1.00  0.00           C
ATOM   2914  HZ  PHE A 837      75.770  45.810  48.590  1.00  0.00           H
ATOM   2915  CD2 PHE A 837      73.430  46.520  50.980  1.00  0.00           C
ATOM   2916  HD2 PHE A 837      73.300  46.980  51.950  1.00  0.00           H
ATOM   2917  CE2 PHE A 837      74.720  46.290  50.390  1.00  0.00           C
ATOM   2918  HE2 PHE A 837      75.610  46.110  50.990  1.00  0.00           H
ATOM   2919  C   PHE A 837      69.880  44.930  49.790  1.00  0.00           C
ATOM   2920  O   PHE A 837      70.120  44.740  48.650  1.00  0.00           O
ATOM   2921  N   LEU A 838      69.830  43.920  50.670  1.00  0.00           N
ATOM   2922  HN  LEU A 838      69.900  44.190  51.620  1.00  0.00           H
ATOM   2923  CA  LEU A 838      70.130  42.580  50.300  1.00  0.00           C
ATOM   2924  HA  LEU A 838      71.060  42.590  49.750  1.00  0.00           H
ATOM   2925  CB  LEU A 838      70.320  41.740  51.650  1.00  0.00           C
ATOM   2926  HB1 LEU A 838      69.400  41.890  52.260  1.00  0.00           H
ATOM   2927  HB2 LEU A 838      71.160  42.210  52.220  1.00  0.00           H
ATOM   2928  CG  LEU A 838      70.680  40.250  51.550  1.00  0.00           C
ATOM   2929  HG  LEU A 838      69.910  39.640  51.020  1.00  0.00           H
ATOM   2930  CD1 LEU A 838      71.890  39.880  50.810  1.00  0.00           C
ATOM   2931 HD11 LEU A 838      72.830  40.030  51.390  1.00  0.00           H
ATOM   2932 HD12 LEU A 838      71.930  40.470  49.870  1.00  0.00           H
ATOM   2933 HD13 LEU A 838      71.810  38.790  50.590  1.00  0.00           H
ATOM   2934  CD2 LEU A 838      70.720  39.750  52.950  1.00  0.00           C
ATOM   2935 HD21 LEU A 838      71.590  40.160  53.520  1.00  0.00           H
ATOM   2936 HD22 LEU A 838      70.720  38.640  53.110  1.00  0.00           H
ATOM   2937 HD23 LEU A 838      69.810  40.080  53.480  1.00  0.00           H
ATOM   2938  C   LEU A 838      69.080  41.980  49.430  1.00  0.00           C
ATOM   2939  O   LEU A 838      69.450  41.350  48.450  1.00  0.00           O
ATOM   2940  N   SER A 839      67.800  42.220  49.630  1.00  0.00           N
ATOM   2941  HN  SER A 839      67.590  42.720  50.470  1.00  0.00           H
ATOM   2942  CA  SER A 839      66.700  41.880  48.720  1.00  0.00           C
ATOM   2943  HA  SER A 839      66.560  40.820  48.570  1.00  0.00           H
ATOM   2944  CB  SER A 839      65.360  42.280  49.490  1.00  0.00           C
ATOM   2945  HB1 SER A 839      65.270  41.680  50.410  1.00  0.00           H
ATOM   2946  HB2 SER A 839      64.470  42.060  48.840  1.00  0.00           H
ATOM   2947  OG  SER A 839      65.240  43.620  49.840  1.00  0.00           O
ATOM   2948  HG1 SER A 839      65.740  43.790  50.640  1.00  0.00           H
ATOM   2949  C   SER A 839      66.760  42.520  47.390  1.00  0.00           C
ATOM   2950  O   SER A 839      66.640  41.890  46.360  1.00  0.00           O
ATOM   2951  N   SER A 840      67.090  43.780  47.360  1.00  0.00           N
ATOM   2952  HN  SER A 840      67.200  44.230  48.240  1.00  0.00           H
ATOM   2953  CA  SER A 840      67.350  44.500  46.180  1.00  0.00           C
ATOM   2954  HA  SER A 840      66.440  44.430  45.580  1.00  0.00           H
ATOM   2955  CB  SER A 840      67.510  46.030  46.410  1.00  0.00           C
ATOM   2956  HB1 SER A 840      67.610  46.570  45.440  1.00  0.00           H
ATOM   2957  HB2 SER A 840      68.470  46.300  46.890  1.00  0.00           H
ATOM   2958  OG  SER A 840      66.340  46.520  46.950  1.00  0.00           O
ATOM   2959  HG1 SER A 840      66.430  46.210  47.860  1.00  0.00           H
ATOM   2960  C   SER A 840      68.530  44.030  45.350  1.00  0.00           C
ATOM   2961  O   SER A 840      68.480  43.910  44.110  1.00  0.00           O
ATOM   2962  N   PHE A 841      69.660  43.700  46.010  1.00  0.00           N
ATOM   2963  HN  PHE A 841      69.690  43.780  47.000  1.00  0.00           H
ATOM   2964  CA  PHE A 841      70.880  43.070  45.390  1.00  0.00           C
ATOM   2965  HA  PHE A 841      71.090  43.720  44.560  1.00  0.00           H
ATOM   2966  CB  PHE A 841      72.070  43.150  46.480  1.00  0.00           C
ATOM   2967  HB1 PHE A 841      71.840  42.570  47.390  1.00  0.00           H
ATOM   2968  HB2 PHE A 841      72.170  44.220  46.760  1.00  0.00           H
ATOM   2969  CG  PHE A 841      73.450  42.610  45.910  1.00  0.00           C
ATOM   2970  CD1 PHE A 841      74.280  43.570  45.340  1.00  0.00           C
ATOM   2971  HD1 PHE A 841      74.070  44.620  45.390  1.00  0.00           H
ATOM   2972  CE1 PHE A 841      75.420  43.150  44.610  1.00  0.00           C
ATOM   2973  HE1 PHE A 841      75.980  43.950  44.130  1.00  0.00           H
ATOM   2974  CZ  PHE A 841      75.800  41.790  44.580  1.00  0.00           C
ATOM   2975  HZ  PHE A 841      76.640  41.440  44.000  1.00  0.00           H
ATOM   2976  CD2 PHE A 841      73.770  41.240  45.890  1.00  0.00           C
ATOM   2977  HD2 PHE A 841      73.080  40.530  46.310  1.00  0.00           H
ATOM   2978  CE2 PHE A 841      74.970  40.850  45.240  1.00  0.00           C
ATOM   2979  HE2 PHE A 841      75.190  39.800  45.260  1.00  0.00           H
ATOM   2980  C   PHE A 841      70.650  41.710  44.770  1.00  0.00           C
ATOM   2981  O   PHE A 841      71.170  41.260  43.760  1.00  0.00           O
ATOM   2982  N   LEU A 842      69.840  40.880  45.520  1.00  0.00           N
ATOM   2983  HN  LEU A 842      69.600  41.140  46.450  1.00  0.00           H
ATOM   2984  CA  LEU A 842      69.330  39.530  45.140  1.00  0.00           C
ATOM   2985  HA  LEU A 842      70.120  38.890  44.790  1.00  0.00           H
ATOM   2986  CB  LEU A 842      68.560  38.840  46.370  1.00  0.00           C
ATOM   2987  HB1 LEU A 842      68.020  37.930  46.050  1.00  0.00           H
ATOM   2988  HB2 LEU A 842      67.840  39.540  46.820  1.00  0.00           H
ATOM   2989  CG  LEU A 842      69.530  38.290  47.480  1.00  0.00           C
ATOM   2990  HG  LEU A 842      70.190  39.030  47.950  1.00  0.00           H
ATOM   2991  CD1 LEU A 842      68.600  37.720  48.540  1.00  0.00           C
ATOM   2992 HD11 LEU A 842      69.190  37.340  49.410  1.00  0.00           H
ATOM   2993 HD12 LEU A 842      68.100  36.810  48.150  1.00  0.00           H
ATOM   2994 HD13 LEU A 842      67.920  38.430  49.070  1.00  0.00           H
ATOM   2995  CD2 LEU A 842      70.590  37.230  47.010  1.00  0.00           C
ATOM   2996 HD21 LEU A 842      71.160  37.660  46.160  1.00  0.00           H
ATOM   2997 HD22 LEU A 842      70.060  36.320  46.670  1.00  0.00           H
ATOM   2998 HD23 LEU A 842      71.270  36.930  47.820  1.00  0.00           H
ATOM   2999  C   LEU A 842      68.420  39.560  43.930  1.00  0.00           C
ATOM   3000  O   LEU A 842      68.630  38.790  42.960  1.00  0.00           O
ATOM   3001  N   LYS A 843      67.480  40.530  43.880  1.00  0.00           N
ATOM   3002  HN  LYS A 843      67.340  41.160  44.640  1.00  0.00           H
ATOM   3003  CA  LYS A 843      66.750  40.900  42.640  1.00  0.00           C
ATOM   3004  HA  LYS A 843      66.040  40.140  42.340  1.00  0.00           H
ATOM   3005  CB  LYS A 843      65.830  42.140  42.920  1.00  0.00           C
ATOM   3006  HB1 LYS A 843      66.520  42.810  43.490  1.00  0.00           H
ATOM   3007  HB2 LYS A 843      65.020  41.800  43.600  1.00  0.00           H
ATOM   3008  CG  LYS A 843      65.200  42.820  41.720  1.00  0.00           C
ATOM   3009  HG1 LYS A 843      65.790  43.610  41.220  1.00  0.00           H
ATOM   3010  HG2 LYS A 843      64.470  43.540  42.140  1.00  0.00           H
ATOM   3011  CD  LYS A 843      64.590  41.860  40.630  1.00  0.00           C
ATOM   3012  HD1 LYS A 843      65.190  40.930  40.530  1.00  0.00           H
ATOM   3013  HD2 LYS A 843      64.510  42.460  39.690  1.00  0.00           H
ATOM   3014  CE  LYS A 843      63.200  41.400  40.950  1.00  0.00           C
ATOM   3015  HE1 LYS A 843      62.440  42.210  40.930  1.00  0.00           H
ATOM   3016  HE2 LYS A 843      63.170  41.040  42.000  1.00  0.00           H
ATOM   3017  NZ  LYS A 843      62.870  40.140  40.130  1.00  0.00           N
ATOM   3018  HZ1 LYS A 843      63.400  39.330  40.490  1.00  0.00           H
ATOM   3019  HZ2 LYS A 843      63.120  40.260  39.120  1.00  0.00           H
ATOM   3020  HZ3 LYS A 843      61.890  39.790  40.130  1.00  0.00           H
ATOM   3021  C   LYS A 843      67.670  41.150  41.450  1.00  0.00           C
ATOM   3022  O   LYS A 843      67.520  40.570  40.410  1.00  0.00           O
ATOM   3023  N   GLN A 844      68.700  41.960  41.620  1.00  0.00           N
ATOM   3024  HN  GLN A 844      68.770  42.500  42.460  1.00  0.00           H
ATOM   3025  CA  GLN A 844      69.810  42.110  40.640  1.00  0.00           C
ATOM   3026  HA  GLN A 844      69.310  42.290  39.700  1.00  0.00           H
ATOM   3027  CB  GLN A 844      70.620  43.380  40.960  1.00  0.00           C
ATOM   3028  HB1 GLN A 844      71.280  43.500  40.070  1.00  0.00           H
ATOM   3029  HB2 GLN A 844      71.130  43.090  41.900  1.00  0.00           H
ATOM   3030  CG  GLN A 844      69.860  44.670  41.100  1.00  0.00           C
ATOM   3031  HG1 GLN A 844      70.680  45.400  41.220  1.00  0.00           H
ATOM   3032  HG2 GLN A 844      69.160  44.790  41.960  1.00  0.00           H
ATOM   3033  CD  GLN A 844      69.140  45.000  39.770  1.00  0.00           C
ATOM   3034  OE1 GLN A 844      69.850  44.990  38.790  1.00  0.00           O
ATOM   3035  NE2 GLN A 844      67.760  45.060  39.840  1.00  0.00           N
ATOM   3036 HE21 GLN A 844      67.260  45.040  38.980  1.00  0.00           H
ATOM   3037 HE22 GLN A 844      67.250  45.270  40.680  1.00  0.00           H
ATOM   3038  C   GLN A 844      70.770  40.970  40.390  1.00  0.00           C
ATOM   3039  O   GLN A 844      71.660  41.080  39.550  1.00  0.00           O
ATOM   3040  N   PHE A 845      70.560  39.860  41.080  1.00  0.00           N
ATOM   3041  HN  PHE A 845      69.800  39.650  41.690  1.00  0.00           H
ATOM   3042  CA  PHE A 845      71.530  38.830  40.970  1.00  0.00           C
ATOM   3043  HA  PHE A 845      72.490  39.280  40.770  1.00  0.00           H
ATOM   3044  CB  PHE A 845      71.670  38.150  42.380  1.00  0.00           C
ATOM   3045  HB1 PHE A 845      70.750  37.650  42.750  1.00  0.00           H
ATOM   3046  HB2 PHE A 845      71.900  38.870  43.200  1.00  0.00           H
ATOM   3047  CG  PHE A 845      72.920  37.260  42.470  1.00  0.00           C
ATOM   3048  CD1 PHE A 845      74.200  37.890  42.400  1.00  0.00           C
ATOM   3049  HD1 PHE A 845      74.230  38.960  42.200  1.00  0.00           H
ATOM   3050  CE1 PHE A 845      75.330  37.120  42.520  1.00  0.00           C
ATOM   3051  HE1 PHE A 845      76.280  37.630  42.490  1.00  0.00           H
ATOM   3052  CZ  PHE A 845      75.290  35.760  42.770  1.00  0.00           C
ATOM   3053  HZ  PHE A 845      76.270  35.410  43.060  1.00  0.00           H
ATOM   3054  CD2 PHE A 845      72.810  35.890  42.630  1.00  0.00           C
ATOM   3055  HD2 PHE A 845      71.840  35.420  42.620  1.00  0.00           H
ATOM   3056  CE2 PHE A 845      74.040  35.200  42.940  1.00  0.00           C
ATOM   3057  HE2 PHE A 845      73.840  34.160  43.170  1.00  0.00           H
ATOM   3058  C   PHE A 845      71.300  37.760  39.860  1.00  0.00           C
ATOM   3059  O   PHE A 845      72.170  36.900  39.480  1.00  0.00           O
ATOM   3060  N   LYS A 846      70.090  37.840  39.190  1.00  0.00           N
ATOM   3061  HN  LYS A 846      69.470  38.560  39.440  1.00  0.00           H
ATOM   3062  CA  LYS A 846      69.490  36.860  38.270  1.00  0.00           C
ATOM   3063  HA  LYS A 846      69.450  35.890  38.740  1.00  0.00           H
ATOM   3064  CB  LYS A 846      68.170  37.550  37.820  1.00  0.00           C
ATOM   3065  HB1 LYS A 846      68.330  38.630  37.610  1.00  0.00           H
ATOM   3066  HB2 LYS A 846      67.510  37.520  38.710  1.00  0.00           H
ATOM   3067  CG  LYS A 846      67.380  36.940  36.650  1.00  0.00           C
ATOM   3068  HG1 LYS A 846      68.070  37.040  35.780  1.00  0.00           H
ATOM   3069  HG2 LYS A 846      66.550  37.580  36.290  1.00  0.00           H
ATOM   3070  CD  LYS A 846      66.860  35.470  36.810  1.00  0.00           C
ATOM   3071  HD1 LYS A 846      67.630  34.710  37.070  1.00  0.00           H
ATOM   3072  HD2 LYS A 846      66.340  35.270  35.860  1.00  0.00           H
ATOM   3073  CE  LYS A 846      65.790  35.470  37.880  1.00  0.00           C
ATOM   3074  HE1 LYS A 846      65.130  36.350  37.800  1.00  0.00           H
ATOM   3075  HE2 LYS A 846      66.290  35.610  38.850  1.00  0.00           H
ATOM   3076  NZ  LYS A 846      64.920  34.250  37.890  1.00  0.00           N
ATOM   3077  HZ1 LYS A 846      65.500  33.400  37.980  1.00  0.00           H
ATOM   3078  HZ2 LYS A 846      64.280  34.200  37.070  1.00  0.00           H
ATOM   3079  HZ3 LYS A 846      64.190  34.220  38.640  1.00  0.00           H
ATOM   3080  C   LYS A 846      70.390  36.710  37.060  1.00  0.00           C
ATOM   3081  O   LYS A 846      70.660  35.630  36.540  1.00  0.00           O
ATOM   3082  N   THR A 847      70.980  37.810  36.630  1.00  0.00           N
ATOM   3083  HN  THR A 847      70.740  38.680  37.060  1.00  0.00           H
ATOM   3084  CA  THR A 847      71.810  37.800  35.420  1.00  0.00           C
ATOM   3085  HA  THR A 847      71.660  36.850  34.930  1.00  0.00           H
ATOM   3086  CB  THR A 847      71.460  38.820  34.350  1.00  0.00           C
ATOM   3087  HB  THR A 847      72.030  38.520  33.440  1.00  0.00           H
ATOM   3088  OG1 THR A 847      71.670  40.150  34.800  1.00  0.00           O
ATOM   3089  HG1 THR A 847      72.610  40.330  34.800  1.00  0.00           H
ATOM   3090  CG2 THR A 847      69.910  38.640  34.050  1.00  0.00           C
ATOM   3091 HG21 THR A 847      69.560  39.410  33.330  1.00  0.00           H
ATOM   3092 HG22 THR A 847      69.350  38.900  34.980  1.00  0.00           H
ATOM   3093 HG23 THR A 847      69.710  37.590  33.750  1.00  0.00           H
ATOM   3094  C   THR A 847      73.270  37.860  35.730  1.00  0.00           C
ATOM   3095  O   THR A 847      73.970  37.970  34.710  1.00  0.00           O
ATOM   3096  N   LYS A 848      73.720  37.880  36.980  1.00  0.00           N
ATOM   3097  HN  LYS A 848      73.050  37.740  37.700  1.00  0.00           H
ATOM   3098  CA  LYS A 848      75.140  38.030  37.290  1.00  0.00           C
ATOM   3099  HA  LYS A 848      75.550  38.890  36.780  1.00  0.00           H
ATOM   3100  CB  LYS A 848      75.420  38.290  38.830  1.00  0.00           C
ATOM   3101  HB1 LYS A 848      76.500  38.230  39.080  1.00  0.00           H
ATOM   3102  HB2 LYS A 848      74.980  37.520  39.510  1.00  0.00           H
ATOM   3103  CG  LYS A 848      75.010  39.690  39.330  1.00  0.00           C
ATOM   3104  HG1 LYS A 848      75.330  39.730  40.410  1.00  0.00           H
ATOM   3105  HG2 LYS A 848      73.920  39.880  39.270  1.00  0.00           H
ATOM   3106  CD  LYS A 848      75.650  40.820  38.550  1.00  0.00           C
ATOM   3107  HD1 LYS A 848      75.310  41.010  37.510  1.00  0.00           H
ATOM   3108  HD2 LYS A 848      76.760  40.730  38.570  1.00  0.00           H
ATOM   3109  CE  LYS A 848      75.600  42.120  39.300  1.00  0.00           C
ATOM   3110  HE1 LYS A 848      76.390  42.840  38.990  1.00  0.00           H
ATOM   3111  HE2 LYS A 848      75.830  41.870  40.360  1.00  0.00           H
ATOM   3112  NZ  LYS A 848      74.240  42.700  39.240  1.00  0.00           N
ATOM   3113  HZ1 LYS A 848      73.690  42.310  40.030  1.00  0.00           H
ATOM   3114  HZ2 LYS A 848      73.760  42.650  38.320  1.00  0.00           H
ATOM   3115  HZ3 LYS A 848      74.320  43.720  39.430  1.00  0.00           H
ATOM   3116  C   LYS A 848      75.940  36.860  36.860  1.00  0.00           C
ATOM   3117  O   LYS A 848      75.930  35.750  37.450  1.00  0.00           O
ATOM   3118  N   ARG A 849      76.760  37.060  35.760  1.00  0.00           N
ATOM   3119  HN  ARG A 849      76.530  37.850  35.190  1.00  0.00           H
ATOM   3120  CA  ARG A 849      77.890  36.320  35.290  1.00  0.00           C
ATOM   3121  HA  ARG A 849      77.520  35.430  34.790  1.00  0.00           H
ATOM   3122  CB  ARG A 849      78.710  37.180  34.290  1.00  0.00           C
ATOM   3123  HB1 ARG A 849      79.700  36.800  33.980  1.00  0.00           H
ATOM   3124  HB2 ARG A 849      78.990  38.100  34.830  1.00  0.00           H
ATOM   3125  CG  ARG A 849      77.960  37.570  32.990  1.00  0.00           C
ATOM   3126  HG1 ARG A 849      76.960  37.990  33.220  1.00  0.00           H
ATOM   3127  HG2 ARG A 849      77.750  36.620  32.450  1.00  0.00           H
ATOM   3128  CD  ARG A 849      78.730  38.540  32.170  1.00  0.00           C
ATOM   3129  HD1 ARG A 849      78.130  38.700  31.250  1.00  0.00           H
ATOM   3130  HD2 ARG A 849      79.680  38.040  31.900  1.00  0.00           H
ATOM   3131  NE  ARG A 849      78.820  39.900  32.850  1.00  0.00           N
ATOM   3132  HE  ARG A 849      78.910  39.960  33.840  1.00  0.00           H
ATOM   3133  CZ  ARG A 849      79.160  41.040  32.210  1.00  0.00           C
ATOM   3134  NH1 ARG A 849      79.370  41.240  30.940  1.00  0.00           N
ATOM   3135 HH11 ARG A 849      79.430  40.420  30.370  1.00  0.00           H
ATOM   3136 HH12 ARG A 849      79.770  42.120  30.680  1.00  0.00           H
ATOM   3137  NH2 ARG A 849      79.420  42.070  32.980  1.00  0.00           N
ATOM   3138 HH21 ARG A 849      79.460  41.840  33.960  1.00  0.00           H
ATOM   3139 HH22 ARG A 849      79.730  42.940  32.610  1.00  0.00           H
ATOM   3140  C   ARG A 849      78.840  35.650  36.390  1.00  0.00           C
ATOM   3141  O   ARG A 849      78.960  36.150  37.480  1.00  0.00           O
ATOM   3142  N   TYR A 850      79.460  34.500  36.050  1.00  0.00           N
ATOM   3143  HN  TYR A 850      79.330  34.160  35.120  1.00  0.00           H
ATOM   3144  CA  TYR A 850      80.320  33.700  36.860  1.00  0.00           C
ATOM   3145  HA  TYR A 850      80.890  33.130  36.150  1.00  0.00           H
ATOM   3146  CB  TYR A 850      81.440  34.490  37.730  1.00  0.00           C
ATOM   3147  HB1 TYR A 850      80.850  35.000  38.520  1.00  0.00           H
ATOM   3148  HB2 TYR A 850      81.940  35.270  37.100  1.00  0.00           H
ATOM   3149  CG  TYR A 850      82.390  33.640  38.570  1.00  0.00           C
ATOM   3150  CD1 TYR A 850      82.380  33.780  39.970  1.00  0.00           C
ATOM   3151  HD1 TYR A 850      81.760  34.460  40.540  1.00  0.00           H
ATOM   3152  CE1 TYR A 850      83.330  33.120  40.750  1.00  0.00           C
ATOM   3153  HE1 TYR A 850      83.310  33.360  41.800  1.00  0.00           H
ATOM   3154  CZ  TYR A 850      84.290  32.310  40.160  1.00  0.00           C
ATOM   3155  OH  TYR A 850      85.410  31.760  40.890  1.00  0.00           O
ATOM   3156  HH  TYR A 850      85.710  32.410  41.520  1.00  0.00           H
ATOM   3157  CD2 TYR A 850      83.250  32.750  37.940  1.00  0.00           C
ATOM   3158  HD2 TYR A 850      83.310  32.530  36.880  1.00  0.00           H
ATOM   3159  CE2 TYR A 850      84.170  32.070  38.800  1.00  0.00           C
ATOM   3160  HE2 TYR A 850      84.840  31.300  38.430  1.00  0.00           H
ATOM   3161  C   TYR A 850      79.630  32.660  37.770  1.00  0.00           C
ATOM   3162  O   TYR A 850      79.970  31.490  37.750  1.00  0.00           O
ATOM   3163  N   PHE A 851      78.700  33.140  38.520  1.00  0.00           N
ATOM   3164  HN  PHE A 851      78.580  34.120  38.480  1.00  0.00           H
ATOM   3165  CA  PHE A 851      77.810  32.320  39.290  1.00  0.00           C
ATOM   3166  HA  PHE A 851      78.440  31.730  39.930  1.00  0.00           H
ATOM   3167  CB  PHE A 851      76.990  33.200  40.160  1.00  0.00           C
ATOM   3168  HB1 PHE A 851      76.340  32.610  40.840  1.00  0.00           H
ATOM   3169  HB2 PHE A 851      76.320  33.820  39.530  1.00  0.00           H
ATOM   3170  CG  PHE A 851      77.940  34.050  41.000  1.00  0.00           C
ATOM   3171  CD1 PHE A 851      78.200  35.390  40.750  1.00  0.00           C
ATOM   3172  HD1 PHE A 851      77.770  35.890  39.900  1.00  0.00           H
ATOM   3173  CE1 PHE A 851      78.970  36.210  41.620  1.00  0.00           C
ATOM   3174  HE1 PHE A 851      78.940  37.280  41.420  1.00  0.00           H
ATOM   3175  CZ  PHE A 851      79.530  35.640  42.790  1.00  0.00           C
ATOM   3176  HZ  PHE A 851      79.950  36.150  43.650  1.00  0.00           H
ATOM   3177  CD2 PHE A 851      78.570  33.520  42.170  1.00  0.00           C
ATOM   3178  HD2 PHE A 851      78.420  32.460  42.400  1.00  0.00           H
ATOM   3179  CE2 PHE A 851      79.410  34.270  43.000  1.00  0.00           C
ATOM   3180  HE2 PHE A 851      79.580  33.940  44.010  1.00  0.00           H
ATOM   3181  C   PHE A 851      76.870  31.470  38.420  1.00  0.00           C
ATOM   3182  O   PHE A 851      76.260  32.110  37.540  1.00  0.00           O
ATOM   3183  N   PRO A 852      76.810  30.070  38.690  1.00  0.00           N
ATOM   3184  CD  PRO A 852      77.490  29.380  39.810  1.00  0.00           C
ATOM   3185  HD1 PRO A 852      77.100  29.750  40.780  1.00  0.00           H
ATOM   3186  HD2 PRO A 852      78.590  29.450  39.860  1.00  0.00           H
ATOM   3187  CA  PRO A 852      75.810  29.200  38.120  1.00  0.00           C
ATOM   3188  HA  PRO A 852      76.130  29.040  37.100  1.00  0.00           H
ATOM   3189  CB  PRO A 852      75.800  27.920  39.070  1.00  0.00           C
ATOM   3190  HB1 PRO A 852      75.690  26.960  38.520  1.00  0.00           H
ATOM   3191  HB2 PRO A 852      75.020  28.070  39.840  1.00  0.00           H
ATOM   3192  CG  PRO A 852      77.200  27.890  39.640  1.00  0.00           C
ATOM   3193  HG1 PRO A 852      77.160  27.350  40.610  1.00  0.00           H
ATOM   3194  HG2 PRO A 852      77.940  27.400  38.970  1.00  0.00           H
ATOM   3195  C   PRO A 852      74.470  29.690  37.870  1.00  0.00           C
ATOM   3196  O   PRO A 852      73.870  30.220  38.830  1.00  0.00           O
ATOM   3197  N   THR A 853      73.810  29.540  36.730  1.00  0.00           N
ATOM   3198  HN  THR A 853      74.220  29.040  35.970  1.00  0.00           H
ATOM   3199  CA  THR A 853      72.530  30.190  36.270  1.00  0.00           C
ATOM   3200  HA  THR A 853      72.680  31.230  36.510  1.00  0.00           H
ATOM   3201  CB  THR A 853      72.190  29.920  34.810  1.00  0.00           C
ATOM   3202  HB  THR A 853      71.840  28.880  34.670  1.00  0.00           H
ATOM   3203  OG1 THR A 853      73.270  30.180  33.890  1.00  0.00           O
ATOM   3204  HG1 THR A 853      73.340  29.330  33.440  1.00  0.00           H
ATOM   3205  CG2 THR A 853      71.100  30.860  34.370  1.00  0.00           C
ATOM   3206 HG21 THR A 853      70.960  30.870  33.270  1.00  0.00           H
ATOM   3207 HG22 THR A 853      71.470  31.880  34.610  1.00  0.00           H
ATOM   3208 HG23 THR A 853      70.130  30.670  34.870  1.00  0.00           H
ATOM   3209  C   THR A 853      71.250  29.780  37.090  1.00  0.00           C
ATOM   3210  O   THR A 853      70.420  30.540  37.700  1.00  0.00           O
ATOM   3211  N   LYS A 854      71.170  28.480  37.340  1.00  0.00           N
ATOM   3212  HN  LYS A 854      71.820  27.770  37.090  1.00  0.00           H
ATOM   3213  CA  LYS A 854      70.120  27.890  38.220  1.00  0.00           C
ATOM   3214  HA  LYS A 854      69.220  28.320  37.800  1.00  0.00           H
ATOM   3215  CB  LYS A 854      69.980  26.400  38.050  1.00  0.00           C
ATOM   3216  HB1 LYS A 854      69.170  25.990  38.700  1.00  0.00           H
ATOM   3217  HB2 LYS A 854      70.850  25.800  38.400  1.00  0.00           H
ATOM   3218  CG  LYS A 854      69.400  25.920  36.680  1.00  0.00           C
ATOM   3219  HG1 LYS A 854      68.450  26.490  36.560  1.00  0.00           H
ATOM   3220  HG2 LYS A 854      69.190  24.840  36.760  1.00  0.00           H
ATOM   3221  CD  LYS A 854      70.420  25.960  35.510  1.00  0.00           C
ATOM   3222  HD1 LYS A 854      71.430  25.640  35.850  1.00  0.00           H
ATOM   3223  HD2 LYS A 854      70.570  27.050  35.370  1.00  0.00           H
ATOM   3224  CE  LYS A 854      69.970  25.440  34.160  1.00  0.00           C
ATOM   3225  HE1 LYS A 854      69.780  24.340  34.210  1.00  0.00           H
ATOM   3226  HE2 LYS A 854      70.730  25.800  33.450  1.00  0.00           H
ATOM   3227  NZ  LYS A 854      68.640  26.060  33.700  1.00  0.00           N
ATOM   3228  HZ1 LYS A 854      68.420  25.910  32.700  1.00  0.00           H
ATOM   3229  HZ2 LYS A 854      68.710  27.090  33.870  1.00  0.00           H
ATOM   3230  HZ3 LYS A 854      68.000  25.540  34.330  1.00  0.00           H
ATOM   3231  C   LYS A 854      70.130  28.330  39.630  1.00  0.00           C
ATOM   3232  O   LYS A 854      69.170  28.810  40.220  1.00  0.00           O
ATOM   3233  N   VAL A 855      71.360  28.360  40.130  1.00  0.00           N
ATOM   3234  HN  VAL A 855      72.120  28.030  39.580  1.00  0.00           H
ATOM   3235  CA  VAL A 855      71.630  28.720  41.490  1.00  0.00           C
ATOM   3236  HA  VAL A 855      70.880  28.360  42.180  1.00  0.00           H
ATOM   3237  CB  VAL A 855      73.010  28.310  42.040  1.00  0.00           C
ATOM   3238  HB  VAL A 855      73.800  28.810  41.440  1.00  0.00           H
ATOM   3239  CG1 VAL A 855      73.140  28.820  43.570  1.00  0.00           C
ATOM   3240 HG11 VAL A 855      74.070  28.490  44.090  1.00  0.00           H
ATOM   3241 HG12 VAL A 855      72.290  28.340  44.090  1.00  0.00           H
ATOM   3242 HG13 VAL A 855      73.200  29.920  43.490  1.00  0.00           H
ATOM   3243  CG2 VAL A 855      73.160  26.730  41.990  1.00  0.00           C
ATOM   3244 HG21 VAL A 855      72.320  26.160  42.440  1.00  0.00           H
ATOM   3245 HG22 VAL A 855      74.070  26.410  42.560  1.00  0.00           H
ATOM   3246 HG23 VAL A 855      73.230  26.460  40.900  1.00  0.00           H
ATOM   3247  C   VAL A 855      71.470  30.240  41.670  1.00  0.00           C
ATOM   3248  O   VAL A 855      70.830  30.650  42.640  1.00  0.00           O
ATOM   3249  N   ARG A 856      71.920  31.100  40.760  1.00  0.00           N
ATOM   3250  HN  ARG A 856      72.450  30.850  39.960  1.00  0.00           H
ATOM   3251  CA  ARG A 856      71.720  32.540  40.890  1.00  0.00           C
ATOM   3252  HA  ARG A 856      72.090  32.840  41.870  1.00  0.00           H
ATOM   3253  CB  ARG A 856      72.600  33.400  39.940  1.00  0.00           C
ATOM   3254  HB1 ARG A 856      73.630  32.980  39.980  1.00  0.00           H
ATOM   3255  HB2 ARG A 856      72.630  34.440  40.340  1.00  0.00           H
ATOM   3256  CG  ARG A 856      72.210  33.440  38.440  1.00  0.00           C
ATOM   3257  HG1 ARG A 856      71.360  34.130  38.260  1.00  0.00           H
ATOM   3258  HG2 ARG A 856      72.030  32.390  38.120  1.00  0.00           H
ATOM   3259  CD  ARG A 856      73.460  33.920  37.690  1.00  0.00           C
ATOM   3260  HD1 ARG A 856      74.300  33.200  37.870  1.00  0.00           H
ATOM   3261  HD2 ARG A 856      73.600  34.960  38.060  1.00  0.00           H
ATOM   3262  NE  ARG A 856      73.070  34.100  36.250  1.00  0.00           N
ATOM   3263  HE  ARG A 856      72.120  34.320  36.090  1.00  0.00           H
ATOM   3264  CZ  ARG A 856      73.920  34.050  35.180  1.00  0.00           C
ATOM   3265  NH1 ARG A 856      75.230  33.960  35.270  1.00  0.00           N
ATOM   3266 HH11 ARG A 856      75.580  33.880  36.200  1.00  0.00           H
ATOM   3267 HH12 ARG A 856      75.860  33.750  34.520  1.00  0.00           H
ATOM   3268  NH2 ARG A 856      73.430  34.270  33.950  1.00  0.00           N
ATOM   3269 HH21 ARG A 856      74.070  34.500  33.220  1.00  0.00           H
ATOM   3270 HH22 ARG A 856      72.430  34.430  33.920  1.00  0.00           H
ATOM   3271  C   ARG A 856      70.250  32.950  40.840  1.00  0.00           C
ATOM   3272  O   ARG A 856      69.850  33.700  41.670  1.00  0.00           O
ATOM   3273  N   SER A 857      69.420  32.350  39.940  1.00  0.00           N
ATOM   3274  HN  SER A 857      69.870  31.750  39.280  1.00  0.00           H
ATOM   3275  CA  SER A 857      68.040  32.710  39.700  1.00  0.00           C
ATOM   3276  HA  SER A 857      67.990  33.790  39.620  1.00  0.00           H
ATOM   3277  CB  SER A 857      67.640  31.920  38.420  1.00  0.00           C
ATOM   3278  HB1 SER A 857      67.800  30.840  38.620  1.00  0.00           H
ATOM   3279  HB2 SER A 857      68.380  32.160  37.640  1.00  0.00           H
ATOM   3280  OG  SER A 857      66.240  31.940  38.050  1.00  0.00           O
ATOM   3281  HG1 SER A 857      66.130  31.380  37.290  1.00  0.00           H
ATOM   3282  C   SER A 857      67.200  32.190  40.880  1.00  0.00           C
ATOM   3283  O   SER A 857      66.240  32.890  41.250  1.00  0.00           O
ATOM   3284  N   THR A 858      67.630  31.090  41.590  1.00  0.00           N
ATOM   3285  HN  THR A 858      68.540  30.730  41.380  1.00  0.00           H
ATOM   3286  CA  THR A 858      66.950  30.530  42.770  1.00  0.00           C
ATOM   3287  HA  THR A 858      65.910  30.320  42.580  1.00  0.00           H
ATOM   3288  CB  THR A 858      67.440  29.190  43.260  1.00  0.00           C
ATOM   3289  HB  THR A 858      68.520  29.370  43.460  1.00  0.00           H
ATOM   3290  OG1 THR A 858      67.300  28.190  42.250  1.00  0.00           O
ATOM   3291  HG1 THR A 858      67.920  28.560  41.610  1.00  0.00           H
ATOM   3292  CG2 THR A 858      66.700  28.630  44.490  1.00  0.00           C
ATOM   3293 HG21 THR A 858      67.300  27.790  44.900  1.00  0.00           H
ATOM   3294 HG22 THR A 858      65.660  28.300  44.330  1.00  0.00           H
ATOM   3295 HG23 THR A 858      66.750  29.330  45.360  1.00  0.00           H
ATOM   3296  C   THR A 858      67.060  31.520  43.880  1.00  0.00           C
ATOM   3297  O   THR A 858      66.050  32.060  44.330  1.00  0.00           O
ATOM   3298  N   ILE A 859      68.290  32.020  44.200  1.00  0.00           N
ATOM   3299  HN  ILE A 859      69.150  31.790  43.750  1.00  0.00           H
ATOM   3300  CA  ILE A 859      68.460  32.970  45.290  1.00  0.00           C
ATOM   3301  HA  ILE A 859      67.820  32.680  46.110  1.00  0.00           H
ATOM   3302  CB  ILE A 859      69.790  32.910  45.880  1.00  0.00           C
ATOM   3303  HB  ILE A 859      69.910  33.480  46.830  1.00  0.00           H
ATOM   3304  CG2 ILE A 859      70.010  31.460  46.320  1.00  0.00           C
ATOM   3305 HG21 ILE A 859      69.000  31.080  46.620  1.00  0.00           H
ATOM   3306 HG22 ILE A 859      70.680  31.350  47.200  1.00  0.00           H
ATOM   3307 HG23 ILE A 859      70.450  30.810  45.550  1.00  0.00           H
ATOM   3308  CG1 ILE A 859      71.010  33.500  45.040  1.00  0.00           C
ATOM   3309 HG11 ILE A 859      70.700  34.450  44.530  1.00  0.00           H
ATOM   3310 HG12 ILE A 859      71.330  32.720  44.330  1.00  0.00           H
ATOM   3311  CD  ILE A 859      72.210  33.730  46.000  1.00  0.00           C
ATOM   3312  HD1 ILE A 859      72.210  32.790  46.600  1.00  0.00           H
ATOM   3313  HD2 ILE A 859      71.920  34.610  46.600  1.00  0.00           H
ATOM   3314  HD3 ILE A 859      73.200  33.990  45.590  1.00  0.00           H
ATOM   3315  C   ILE A 859      67.910  34.330  44.930  1.00  0.00           C
ATOM   3316  O   ILE A 859      67.500  35.130  45.770  1.00  0.00           O
ATOM   3317  N   SER A 860      67.790  34.680  43.640  1.00  0.00           N
ATOM   3318  HN  SER A 860      68.180  34.100  42.930  1.00  0.00           H
ATOM   3319  CA  SER A 860      67.220  35.890  43.140  1.00  0.00           C
ATOM   3320  HA  SER A 860      67.550  36.740  43.740  1.00  0.00           H
ATOM   3321  CB  SER A 860      67.500  36.080  41.580  1.00  0.00           C
ATOM   3322  HB1 SER A 860      66.930  35.420  40.890  1.00  0.00           H
ATOM   3323  HB2 SER A 860      68.610  35.980  41.490  1.00  0.00           H
ATOM   3324  OG  SER A 860      67.070  37.410  41.180  1.00  0.00           O
ATOM   3325  HG1 SER A 860      67.490  38.070  41.740  1.00  0.00           H
ATOM   3326  C   SER A 860      65.720  35.980  43.320  1.00  0.00           C
ATOM   3327  O   SER A 860      65.130  37.030  43.650  1.00  0.00           O
ATOM   3328  N   ASP A 861      64.990  34.890  43.030  1.00  0.00           N
ATOM   3329  HN  ASP A 861      65.340  34.050  42.640  1.00  0.00           H
ATOM   3330  CA  ASP A 861      63.560  34.870  42.960  1.00  0.00           C
ATOM   3331  HA  ASP A 861      63.170  35.850  42.710  1.00  0.00           H
ATOM   3332  CB  ASP A 861      63.060  33.790  41.940  1.00  0.00           C
ATOM   3333  HB1 ASP A 861      61.950  33.780  41.890  1.00  0.00           H
ATOM   3334  HB2 ASP A 861      63.460  32.800  42.240  1.00  0.00           H
ATOM   3335  CG  ASP A 861      63.370  34.090  40.460  1.00  0.00           C
ATOM   3336  OD1 ASP A 861      63.220  33.250  39.590  1.00  0.00           O
ATOM   3337  OD2 ASP A 861      63.740  35.230  40.180  1.00  0.00           O
ATOM   3338  C   ASP A 861      63.000  34.520  44.330  1.00  0.00           C
ATOM   3339  O   ASP A 861      61.980  35.040  44.700  1.00  0.00           O
ATOM   3340  N   PHE A 862      63.710  33.770  45.220  1.00  0.00           N
ATOM   3341  HN  PHE A 862      64.550  33.320  44.890  1.00  0.00           H
ATOM   3342  CA  PHE A 862      63.320  33.580  46.530  1.00  0.00           C
ATOM   3343  HA  PHE A 862      62.250  33.570  46.700  1.00  0.00           H
ATOM   3344  CB  PHE A 862      63.760  32.120  46.880  1.00  0.00           C
ATOM   3345  HB1 PHE A 862      63.780  31.920  47.960  1.00  0.00           H
ATOM   3346  HB2 PHE A 862      64.750  31.960  46.410  1.00  0.00           H
ATOM   3347  CG  PHE A 862      62.850  31.090  46.290  1.00  0.00           C
ATOM   3348  CD1 PHE A 862      61.770  30.630  47.070  1.00  0.00           C
ATOM   3349  HD1 PHE A 862      61.550  31.160  47.990  1.00  0.00           H
ATOM   3350  CE1 PHE A 862      60.880  29.700  46.470  1.00  0.00           C
ATOM   3351  HE1 PHE A 862      60.020  29.230  46.940  1.00  0.00           H
ATOM   3352  CZ  PHE A 862      61.170  29.180  45.170  1.00  0.00           C
ATOM   3353  HZ  PHE A 862      60.470  28.470  44.760  1.00  0.00           H
ATOM   3354  CD2 PHE A 862      63.090  30.550  44.990  1.00  0.00           C
ATOM   3355  HD2 PHE A 862      63.870  30.960  44.350  1.00  0.00           H
ATOM   3356  CE2 PHE A 862      62.210  29.600  44.470  1.00  0.00           C
ATOM   3357  HE2 PHE A 862      62.440  29.210  43.490  1.00  0.00           H
ATOM   3358  C   PHE A 862      63.980  34.570  47.500  1.00  0.00           C
ATOM   3359  O   PHE A 862      63.950  34.370  48.730  1.00  0.00           O
ATOM   3360  N   ALA A 863      64.390  35.780  47.020  1.00  0.00           N
ATOM   3361  HN  ALA A 863      64.150  35.990  46.070  1.00  0.00           H
ATOM   3362  CA  ALA A 863      65.050  36.830  47.690  1.00  0.00           C
ATOM   3363  HA  ALA A 863      66.050  36.520  47.950  1.00  0.00           H
ATOM   3364  CB  ALA A 863      65.180  38.060  46.780  1.00  0.00           C
ATOM   3365  HB1 ALA A 863      64.320  38.200  46.090  1.00  0.00           H
ATOM   3366  HB2 ALA A 863      66.080  37.800  46.170  1.00  0.00           H
ATOM   3367  HB3 ALA A 863      65.460  38.940  47.400  1.00  0.00           H
ATOM   3368  C   ALA A 863      64.430  37.360  48.940  1.00  0.00           C
ATOM   3369  O   ALA A 863      65.180  37.440  49.930  1.00  0.00           O
ATOM   3370  N   VAL A 864      63.130  37.740  48.990  1.00  0.00           N
ATOM   3371  HN  VAL A 864      62.630  37.660  48.130  1.00  0.00           H
ATOM   3372  CA  VAL A 864      62.480  38.140  50.200  1.00  0.00           C
ATOM   3373  HA  VAL A 864      63.090  38.920  50.640  1.00  0.00           H
ATOM   3374  CB  VAL A 864      61.100  38.710  49.880  1.00  0.00           C
ATOM   3375  HB  VAL A 864      60.640  37.980  49.180  1.00  0.00           H
ATOM   3376  CG1 VAL A 864      60.360  39.040  51.230  1.00  0.00           C
ATOM   3377 HG11 VAL A 864      59.760  39.920  50.920  1.00  0.00           H
ATOM   3378 HG12 VAL A 864      61.000  39.380  52.080  1.00  0.00           H
ATOM   3379 HG13 VAL A 864      59.650  38.240  51.540  1.00  0.00           H
ATOM   3380  CG2 VAL A 864      61.370  40.030  49.200  1.00  0.00           C
ATOM   3381 HG21 VAL A 864      61.850  40.750  49.880  1.00  0.00           H
ATOM   3382 HG22 VAL A 864      60.410  40.390  48.740  1.00  0.00           H
ATOM   3383 HG23 VAL A 864      62.040  39.920  48.320  1.00  0.00           H
ATOM   3384  C   VAL A 864      62.490  37.080  51.340  1.00  0.00           C
ATOM   3385  O   VAL A 864      62.840  37.330  52.470  1.00  0.00           O
ATOM   3386  N   PHE A 865      62.170  35.790  51.080  1.00  0.00           N
ATOM   3387  HN  PHE A 865      61.850  35.590  50.160  1.00  0.00           H
ATOM   3388  CA  PHE A 865      62.250  34.680  51.990  1.00  0.00           C
ATOM   3389  HA  PHE A 865      61.610  34.980  52.810  1.00  0.00           H
ATOM   3390  CB  PHE A 865      61.560  33.460  51.360  1.00  0.00           C
ATOM   3391  HB1 PHE A 865      61.850  33.360  50.300  1.00  0.00           H
ATOM   3392  HB2 PHE A 865      60.450  33.530  51.240  1.00  0.00           H
ATOM   3393  CG  PHE A 865      61.820  32.290  52.190  1.00  0.00           C
ATOM   3394  CD1 PHE A 865      62.830  31.390  51.780  1.00  0.00           C
ATOM   3395  HD1 PHE A 865      63.380  31.540  50.870  1.00  0.00           H
ATOM   3396  CE1 PHE A 865      63.200  30.240  52.560  1.00  0.00           C
ATOM   3397  HE1 PHE A 865      64.040  29.650  52.230  1.00  0.00           H
ATOM   3398  CZ  PHE A 865      62.420  30.030  53.700  1.00  0.00           C
ATOM   3399  HZ  PHE A 865      62.680  29.110  54.200  1.00  0.00           H
ATOM   3400  CD2 PHE A 865      61.260  32.070  53.470  1.00  0.00           C
ATOM   3401  HD2 PHE A 865      60.620  32.870  53.820  1.00  0.00           H
ATOM   3402  CE2 PHE A 865      61.400  30.850  54.120  1.00  0.00           C
ATOM   3403  HE2 PHE A 865      60.880  30.660  55.050  1.00  0.00           H
ATOM   3404  C   PHE A 865      63.670  34.450  52.540  1.00  0.00           C
ATOM   3405  O   PHE A 865      63.860  34.390  53.740  1.00  0.00           O
ATOM   3406  N   LEU A 866      64.680  34.430  51.640  1.00  0.00           N
ATOM   3407  HN  LEU A 866      64.550  34.560  50.660  1.00  0.00           H
ATOM   3408  CA  LEU A 866      66.060  34.120  51.900  1.00  0.00           C
ATOM   3409  HA  LEU A 866      66.120  33.230  52.510  1.00  0.00           H
ATOM   3410  CB  LEU A 866      66.770  33.980  50.510  1.00  0.00           C
ATOM   3411  HB1 LEU A 866      66.700  34.930  49.950  1.00  0.00           H
ATOM   3412  HB2 LEU A 866      66.150  33.220  49.970  1.00  0.00           H
ATOM   3413  CG  LEU A 866      68.190  33.520  50.610  1.00  0.00           C
ATOM   3414  HG  LEU A 866      68.750  34.180  51.310  1.00  0.00           H
ATOM   3415  CD1 LEU A 866      68.320  32.070  51.040  1.00  0.00           C
ATOM   3416 HD11 LEU A 866      67.940  31.360  50.260  1.00  0.00           H
ATOM   3417 HD12 LEU A 866      67.760  31.860  51.990  1.00  0.00           H
ATOM   3418 HD13 LEU A 866      69.400  31.900  51.200  1.00  0.00           H
ATOM   3419  CD2 LEU A 866      68.920  33.600  49.250  1.00  0.00           C
ATOM   3420 HD21 LEU A 866      69.120  32.570  48.890  1.00  0.00           H
ATOM   3421 HD22 LEU A 866      69.860  34.170  49.460  1.00  0.00           H
ATOM   3422 HD23 LEU A 866      68.370  34.140  48.460  1.00  0.00           H
ATOM   3423  C   LEU A 866      66.680  35.260  52.690  1.00  0.00           C
ATOM   3424  O   LEU A 866      67.580  35.050  53.530  1.00  0.00           O
ATOM   3425  N   THR A 867      66.240  36.520  52.360  1.00  0.00           N
ATOM   3426  HN  THR A 867      65.570  36.630  51.640  1.00  0.00           H
ATOM   3427  CA  THR A 867      66.600  37.660  53.140  1.00  0.00           C
ATOM   3428  HA  THR A 867      67.680  37.730  53.130  1.00  0.00           H
ATOM   3429  CB  THR A 867      66.030  38.990  52.580  1.00  0.00           C
ATOM   3430  HB  THR A 867      64.930  38.950  52.440  1.00  0.00           H
ATOM   3431  OG1 THR A 867      66.670  39.180  51.390  1.00  0.00           O
ATOM   3432  HG1 THR A 867      66.300  38.460  50.860  1.00  0.00           H
ATOM   3433  CG2 THR A 867      66.490  40.220  53.430  1.00  0.00           C
ATOM   3434 HG21 THR A 867      66.440  41.080  52.730  1.00  0.00           H
ATOM   3435 HG22 THR A 867      67.460  40.050  53.940  1.00  0.00           H
ATOM   3436 HG23 THR A 867      65.710  40.350  54.210  1.00  0.00           H
ATOM   3437  C   THR A 867      66.110  37.640  54.560  1.00  0.00           C
ATOM   3438  O   THR A 867      66.870  37.860  55.520  1.00  0.00           O
ATOM   3439  N   ILE A 868      64.800  37.270  54.680  1.00  0.00           N
ATOM   3440  HN  ILE A 868      64.240  37.030  53.900  1.00  0.00           H
ATOM   3441  CA  ILE A 868      64.220  37.010  55.990  1.00  0.00           C
ATOM   3442  HA  ILE A 868      64.330  37.900  56.580  1.00  0.00           H
ATOM   3443  CB  ILE A 868      62.650  36.620  55.980  1.00  0.00           C
ATOM   3444  HB  ILE A 868      62.540  35.750  55.290  1.00  0.00           H
ATOM   3445  CG2 ILE A 868      62.160  36.070  57.300  1.00  0.00           C
ATOM   3446 HG21 ILE A 868      62.320  36.950  57.960  1.00  0.00           H
ATOM   3447 HG22 ILE A 868      62.840  35.260  57.640  1.00  0.00           H
ATOM   3448 HG23 ILE A 868      61.140  35.650  57.310  1.00  0.00           H
ATOM   3449  CG1 ILE A 868      61.800  37.770  55.490  1.00  0.00           C
ATOM   3450 HG11 ILE A 868      62.380  38.190  54.630  1.00  0.00           H
ATOM   3451 HG12 ILE A 868      61.770  38.630  56.190  1.00  0.00           H
ATOM   3452  CD  ILE A 868      60.320  37.420  55.120  1.00  0.00           C
ATOM   3453  HD1 ILE A 868      60.280  36.480  54.530  1.00  0.00           H
ATOM   3454  HD2 ILE A 868      59.870  38.260  54.550  1.00  0.00           H
ATOM   3455  HD3 ILE A 868      59.780  37.190  56.060  1.00  0.00           H
ATOM   3456  C   ILE A 868      65.000  35.930  56.820  1.00  0.00           C
ATOM   3457  O   ILE A 868      65.430  36.100  57.960  1.00  0.00           O
ATOM   3458  N   VAL A 869      65.260  34.770  56.180  1.00  0.00           N
ATOM   3459  HN  VAL A 869      64.890  34.600  55.270  1.00  0.00           H
ATOM   3460  CA  VAL A 869      65.980  33.640  56.700  1.00  0.00           C
ATOM   3461  HA  VAL A 869      65.520  33.420  57.660  1.00  0.00           H
ATOM   3462  CB  VAL A 869      66.120  32.430  55.730  1.00  0.00           C
ATOM   3463  HB  VAL A 869      66.350  32.840  54.730  1.00  0.00           H
ATOM   3464  CG1 VAL A 869      67.230  31.460  56.190  1.00  0.00           C
ATOM   3465 HG11 VAL A 869      66.990  30.510  55.670  1.00  0.00           H
ATOM   3466 HG12 VAL A 869      67.270  31.190  57.270  1.00  0.00           H
ATOM   3467 HG13 VAL A 869      68.240  31.790  55.850  1.00  0.00           H
ATOM   3468  CG2 VAL A 869      64.810  31.650  55.630  1.00  0.00           C
ATOM   3469 HG21 VAL A 869      64.030  32.340  55.240  1.00  0.00           H
ATOM   3470 HG22 VAL A 869      64.310  31.210  56.520  1.00  0.00           H
ATOM   3471 HG23 VAL A 869      64.950  30.860  54.860  1.00  0.00           H
ATOM   3472  C   VAL A 869      67.350  34.070  57.120  1.00  0.00           C
ATOM   3473  O   VAL A 869      67.820  33.690  58.250  1.00  0.00           O
ATOM   3474  N   ILE A 870      68.110  34.840  56.280  1.00  0.00           N
ATOM   3475  HN  ILE A 870      67.680  35.100  55.420  1.00  0.00           H
ATOM   3476  CA  ILE A 870      69.460  35.440  56.500  1.00  0.00           C
ATOM   3477  HA  ILE A 870      70.060  34.560  56.730  1.00  0.00           H
ATOM   3478  CB  ILE A 870      70.190  36.070  55.230  1.00  0.00           C
ATOM   3479  HB  ILE A 870      69.410  36.630  54.650  1.00  0.00           H
ATOM   3480  CG2 ILE A 870      71.310  37.080  55.550  1.00  0.00           C
ATOM   3481 HG21 ILE A 870      70.920  38.050  55.950  1.00  0.00           H
ATOM   3482 HG22 ILE A 870      71.810  37.230  54.580  1.00  0.00           H
ATOM   3483 HG23 ILE A 870      72.020  36.550  56.220  1.00  0.00           H
ATOM   3484  CG1 ILE A 870      70.750  35.020  54.290  1.00  0.00           C
ATOM   3485 HG11 ILE A 870      70.060  34.150  54.300  1.00  0.00           H
ATOM   3486 HG12 ILE A 870      71.680  34.620  54.740  1.00  0.00           H
ATOM   3487  CD  ILE A 870      70.800  35.400  52.790  1.00  0.00           C
ATOM   3488  HD1 ILE A 870      69.790  35.670  52.430  1.00  0.00           H
ATOM   3489  HD2 ILE A 870      71.090  34.570  52.130  1.00  0.00           H
ATOM   3490  HD3 ILE A 870      71.460  36.270  52.610  1.00  0.00           H
ATOM   3491  C   ILE A 870      69.450  36.380  57.740  1.00  0.00           C
ATOM   3492  O   ILE A 870      70.240  36.390  58.610  1.00  0.00           O
ATOM   3493  N   MET A 871      68.440  37.310  57.860  1.00  0.00           N
ATOM   3494  HN  MET A 871      67.780  37.530  57.140  1.00  0.00           H
ATOM   3495  CA  MET A 871      68.330  38.070  59.010  1.00  0.00           C
ATOM   3496  HA  MET A 871      69.280  38.570  59.180  1.00  0.00           H
ATOM   3497  CB  MET A 871      67.360  39.240  58.840  1.00  0.00           C
ATOM   3498  HB1 MET A 871      67.270  39.830  59.780  1.00  0.00           H
ATOM   3499  HB2 MET A 871      66.360  38.840  58.590  1.00  0.00           H
ATOM   3500  CG  MET A 871      67.870  40.220  57.770  1.00  0.00           C
ATOM   3501  HG1 MET A 871      67.120  41.020  57.660  1.00  0.00           H
ATOM   3502  HG2 MET A 871      67.810  39.670  56.810  1.00  0.00           H
ATOM   3503  SD  MET A 871      69.510  40.930  58.060  1.00  0.00           S
ATOM   3504  CE  MET A 871      69.810  41.440  56.340  1.00  0.00           C
ATOM   3505  HE1 MET A 871      70.080  40.580  55.710  1.00  0.00           H
ATOM   3506  HE2 MET A 871      70.780  41.980  56.250  1.00  0.00           H
ATOM   3507  HE3 MET A 871      68.910  41.870  55.840  1.00  0.00           H
ATOM   3508  C   MET A 871      68.060  37.350  60.330  1.00  0.00           C
ATOM   3509  O   MET A 871      68.660  37.690  61.310  1.00  0.00           O
ATOM   3510  N   VAL A 872      67.170  36.380  60.250  1.00  0.00           N
ATOM   3511  HN  VAL A 872      66.670  36.230  59.410  1.00  0.00           H
ATOM   3512  CA  VAL A 872      66.800  35.530  61.330  1.00  0.00           C
ATOM   3513  HA  VAL A 872      66.460  36.110  62.170  1.00  0.00           H
ATOM   3514  CB  VAL A 872      65.700  34.590  60.890  1.00  0.00           C
ATOM   3515  HB  VAL A 872      65.950  34.170  59.900  1.00  0.00           H
ATOM   3516  CG1 VAL A 872      65.550  33.400  61.830  1.00  0.00           C
ATOM   3517 HG11 VAL A 872      65.360  33.730  62.870  1.00  0.00           H
ATOM   3518 HG12 VAL A 872      66.380  32.670  61.970  1.00  0.00           H
ATOM   3519 HG13 VAL A 872      64.590  32.910  61.560  1.00  0.00           H
ATOM   3520  CG2 VAL A 872      64.340  35.250  60.900  1.00  0.00           C
ATOM   3521 HG21 VAL A 872      63.610  34.510  60.490  1.00  0.00           H
ATOM   3522 HG22 VAL A 872      64.370  36.120  60.210  1.00  0.00           H
ATOM   3523 HG23 VAL A 872      64.090  35.670  61.900  1.00  0.00           H
ATOM   3524  C   VAL A 872      68.010  34.770  61.870  1.00  0.00           C
ATOM   3525  O   VAL A 872      68.400  34.790  63.060  1.00  0.00           O
ATOM   3526  N   THR A 873      68.860  34.200  60.970  1.00  0.00           N
ATOM   3527  HN  THR A 873      68.680  34.330  60.000  1.00  0.00           H
ATOM   3528  CA  THR A 873      70.090  33.440  61.260  1.00  0.00           C
ATOM   3529  HA  THR A 873      69.850  32.670  61.980  1.00  0.00           H
ATOM   3530  CB  THR A 873      70.710  32.870  59.990  1.00  0.00           C
ATOM   3531  HB  THR A 873      70.960  33.660  59.250  1.00  0.00           H
ATOM   3532  OG1 THR A 873      69.680  32.110  59.390  1.00  0.00           O
ATOM   3533  HG1 THR A 873      69.120  32.680  58.870  1.00  0.00           H
ATOM   3534  CG2 THR A 873      71.950  31.970  60.330  1.00  0.00           C
ATOM   3535 HG21 THR A 873      72.730  32.530  60.900  1.00  0.00           H
ATOM   3536 HG22 THR A 873      72.550  31.540  59.490  1.00  0.00           H
ATOM   3537 HG23 THR A 873      71.710  31.180  61.070  1.00  0.00           H
ATOM   3538  C   THR A 873      71.150  34.290  61.940  1.00  0.00           C
ATOM   3539  O   THR A 873      71.760  33.920  62.930  1.00  0.00           O
ATOM   3540  N   ILE A 874      71.320  35.540  61.490  1.00  0.00           N
ATOM   3541  HN  ILE A 874      70.690  35.800  60.760  1.00  0.00           H
ATOM   3542  CA  ILE A 874      72.170  36.640  62.010  1.00  0.00           C
ATOM   3543  HA  ILE A 874      73.170  36.230  62.000  1.00  0.00           H
ATOM   3544  CB  ILE A 874      72.160  37.870  61.000  1.00  0.00           C
ATOM   3545  HB  ILE A 874      71.150  37.920  60.560  1.00  0.00           H
ATOM   3546  CG2 ILE A 874      72.510  39.250  61.770  1.00  0.00           C
ATOM   3547 HG21 ILE A 874      72.540  40.080  61.030  1.00  0.00           H
ATOM   3548 HG22 ILE A 874      73.510  39.270  62.260  1.00  0.00           H
ATOM   3549 HG23 ILE A 874      71.700  39.540  62.480  1.00  0.00           H
ATOM   3550  CG1 ILE A 874      73.080  37.510  59.810  1.00  0.00           C
ATOM   3551 HG11 ILE A 874      73.000  38.320  59.050  1.00  0.00           H
ATOM   3552 HG12 ILE A 874      72.720  36.540  59.400  1.00  0.00           H
ATOM   3553  CD  ILE A 874      74.530  37.410  60.070  1.00  0.00           C
ATOM   3554  HD1 ILE A 874      74.890  36.740  60.890  1.00  0.00           H
ATOM   3555  HD2 ILE A 874      74.900  38.450  60.220  1.00  0.00           H
ATOM   3556  HD3 ILE A 874      75.010  37.150  59.100  1.00  0.00           H
ATOM   3557  C   ILE A 874      71.840  37.030  63.380  1.00  0.00           C
ATOM   3558  O   ILE A 874      72.730  37.190  64.190  1.00  0.00           O
ATOM   3559  N   ASP A 875      70.510  37.160  63.680  1.00  0.00           N
ATOM   3560  HN  ASP A 875      69.790  36.860  63.060  1.00  0.00           H
ATOM   3561  CA  ASP A 875      70.070  37.440  65.030  1.00  0.00           C
ATOM   3562  HA  ASP A 875      70.550  38.270  65.530  1.00  0.00           H
ATOM   3563  CB  ASP A 875      68.650  37.940  64.590  1.00  0.00           C
ATOM   3564  HB1 ASP A 875      68.230  37.080  64.030  1.00  0.00           H
ATOM   3565  HB2 ASP A 875      68.630  38.760  63.840  1.00  0.00           H
ATOM   3566  CG  ASP A 875      67.790  38.160  65.830  1.00  0.00           C
ATOM   3567  OD1 ASP A 875      67.800  39.250  66.400  1.00  0.00           O
ATOM   3568  OD2 ASP A 875      67.240  37.130  66.220  1.00  0.00           O
ATOM   3569  C   ASP A 875      70.160  36.270  65.920  1.00  0.00           C
ATOM   3570  O   ASP A 875      70.440  36.420  67.100  1.00  0.00           O
ATOM   3571  N   TYR A 876      70.030  34.970  65.410  1.00  0.00           N
ATOM   3572  HN  TYR A 876      69.820  34.960  64.440  1.00  0.00           H
ATOM   3573  CA  TYR A 876      70.350  33.690  66.100  1.00  0.00           C
ATOM   3574  HA  TYR A 876      69.840  33.710  67.050  1.00  0.00           H
ATOM   3575  CB  TYR A 876      69.810  32.490  65.330  1.00  0.00           C
ATOM   3576  HB1 TYR A 876      70.150  32.580  64.280  1.00  0.00           H
ATOM   3577  HB2 TYR A 876      68.690  32.500  65.270  1.00  0.00           H
ATOM   3578  CG  TYR A 876      70.250  31.130  65.830  1.00  0.00           C
ATOM   3579  CD1 TYR A 876      71.360  30.560  65.180  1.00  0.00           C
ATOM   3580  HD1 TYR A 876      71.810  31.080  64.350  1.00  0.00           H
ATOM   3581  CE1 TYR A 876      71.870  29.320  65.510  1.00  0.00           C
ATOM   3582  HE1 TYR A 876      72.830  29.050  65.100  1.00  0.00           H
ATOM   3583  CZ  TYR A 876      71.240  28.540  66.440  1.00  0.00           C
ATOM   3584  OH  TYR A 876      71.590  27.220  66.780  1.00  0.00           O
ATOM   3585  HH  TYR A 876      72.520  27.130  66.570  1.00  0.00           H
ATOM   3586  CD2 TYR A 876      69.600  30.260  66.810  1.00  0.00           C
ATOM   3587  HD2 TYR A 876      68.710  30.740  67.200  1.00  0.00           H
ATOM   3588  CE2 TYR A 876      70.050  28.970  67.030  1.00  0.00           C
ATOM   3589  HE2 TYR A 876      69.640  28.300  67.780  1.00  0.00           H
ATOM   3590  C   TYR A 876      71.860  33.550  66.450  1.00  0.00           C
ATOM   3591  O   TYR A 876      72.240  33.300  67.610  1.00  0.00           O
ATOM   3592  N   LEU A 877      72.770  33.930  65.510  1.00  0.00           N
ATOM   3593  HN  LEU A 877      72.510  34.250  64.610  1.00  0.00           H
ATOM   3594  CA  LEU A 877      74.190  33.700  65.870  1.00  0.00           C
ATOM   3595  HA  LEU A 877      74.230  32.790  66.450  1.00  0.00           H
ATOM   3596  CB  LEU A 877      75.030  33.690  64.540  1.00  0.00           C
ATOM   3597  HB1 LEU A 877      76.110  33.680  64.790  1.00  0.00           H
ATOM   3598  HB2 LEU A 877      74.700  34.620  64.020  1.00  0.00           H
ATOM   3599  CG  LEU A 877      74.880  32.450  63.670  1.00  0.00           C
ATOM   3600  HG  LEU A 877      73.840  32.120  63.890  1.00  0.00           H
ATOM   3601  CD1 LEU A 877      75.070  32.780  62.110  1.00  0.00           C
ATOM   3602 HD11 LEU A 877      74.510  33.690  61.820  1.00  0.00           H
ATOM   3603 HD12 LEU A 877      74.660  31.930  61.530  1.00  0.00           H
ATOM   3604 HD13 LEU A 877      76.120  33.060  61.890  1.00  0.00           H
ATOM   3605  CD2 LEU A 877      75.880  31.300  64.090  1.00  0.00           C
ATOM   3606 HD21 LEU A 877      75.670  30.440  63.420  1.00  0.00           H
ATOM   3607 HD22 LEU A 877      75.720  30.800  65.060  1.00  0.00           H
ATOM   3608 HD23 LEU A 877      76.930  31.610  63.880  1.00  0.00           H
ATOM   3609  C   LEU A 877      74.760  34.720  66.830  1.00  0.00           C
ATOM   3610  O   LEU A 877      75.440  34.460  67.770  1.00  0.00           O
ATOM   3611  N   VAL A 878      74.300  36.060  66.680  1.00  0.00           N
ATOM   3612  HN  VAL A 878      73.830  36.260  65.830  1.00  0.00           H
ATOM   3613  CA  VAL A 878      74.650  37.220  67.570  1.00  0.00           C
ATOM   3614  HA  VAL A 878      75.720  37.360  67.600  1.00  0.00           H
ATOM   3615  CB  VAL A 878      74.020  38.430  66.850  1.00  0.00           C
ATOM   3616  HB  VAL A 878      72.990  38.310  66.420  1.00  0.00           H
ATOM   3617  CG1 VAL A 878      73.880  39.670  67.780  1.00  0.00           C
ATOM   3618 HG11 VAL A 878      74.760  39.900  68.420  1.00  0.00           H
ATOM   3619 HG12 VAL A 878      73.030  39.570  68.500  1.00  0.00           H
ATOM   3620 HG13 VAL A 878      73.760  40.550  67.120  1.00  0.00           H
ATOM   3621  CG2 VAL A 878      74.930  38.710  65.660  1.00  0.00           C
ATOM   3622 HG21 VAL A 878      74.500  39.510  65.030  1.00  0.00           H
ATOM   3623 HG22 VAL A 878      75.130  37.800  65.050  1.00  0.00           H
ATOM   3624 HG23 VAL A 878      75.900  39.080  66.050  1.00  0.00           H
ATOM   3625  C   VAL A 878      74.160  37.050  68.940  1.00  0.00           C
ATOM   3626  O   VAL A 878      74.870  37.170  69.960  1.00  0.00           O
ATOM   3627  N   GLY A 879      72.840  36.630  69.040  1.00  0.00           N
ATOM   3628  HN  GLY A 879      72.340  36.410  68.200  1.00  0.00           H
ATOM   3629  CA  GLY A 879      72.110  36.440  70.270  1.00  0.00           C
ATOM   3630  HA1 GLY A 879      72.710  35.870  70.940  1.00  0.00           H
ATOM   3631  HA2 GLY A 879      71.350  35.700  69.990  1.00  0.00           H
ATOM   3632  C   GLY A 879      71.450  37.550  71.020  1.00  0.00           C
ATOM   3633  O   GLY A 879      70.640  37.330  71.890  1.00  0.00           O
ATOM   3634  N   VAL A 880      71.780  38.730  70.570  1.00  0.00           N
ATOM   3635  HN  VAL A 880      72.400  38.900  69.810  1.00  0.00           H
ATOM   3636  CA  VAL A 880      71.110  39.970  71.010  1.00  0.00           C
ATOM   3637  HA  VAL A 880      70.830  39.790  72.030  1.00  0.00           H
ATOM   3638  CB  VAL A 880      72.100  41.120  71.010  1.00  0.00           C
ATOM   3639  HB  VAL A 880      72.370  41.400  69.970  1.00  0.00           H
ATOM   3640  CG1 VAL A 880      71.460  42.370  71.690  1.00  0.00           C
ATOM   3641 HG11 VAL A 880      71.420  42.270  72.800  1.00  0.00           H
ATOM   3642 HG12 VAL A 880      70.430  42.560  71.330  1.00  0.00           H
ATOM   3643 HG13 VAL A 880      72.170  43.190  71.440  1.00  0.00           H
ATOM   3644  CG2 VAL A 880      73.380  40.610  71.730  1.00  0.00           C
ATOM   3645 HG21 VAL A 880      73.890  41.530  72.100  1.00  0.00           H
ATOM   3646 HG22 VAL A 880      73.900  40.060  70.910  1.00  0.00           H
ATOM   3647 HG23 VAL A 880      73.200  39.970  72.620  1.00  0.00           H
ATOM   3648  C   VAL A 880      69.890  40.220  70.080  1.00  0.00           C
ATOM   3649  O   VAL A 880      70.070  40.160  68.840  1.00  0.00           O
ATOM   3650  N   PRO A 881      68.720  40.510  70.620  1.00  0.00           N
ATOM   3651  CD  PRO A 881      68.430  40.610  72.060  1.00  0.00           C
ATOM   3652  HD1 PRO A 881      68.940  41.490  72.500  1.00  0.00           H
ATOM   3653  HD2 PRO A 881      68.820  39.670  72.490  1.00  0.00           H
ATOM   3654  CA  PRO A 881      67.510  40.350  69.850  1.00  0.00           C
ATOM   3655  HA  PRO A 881      67.610  39.570  69.110  1.00  0.00           H
ATOM   3656  CB  PRO A 881      66.430  39.930  70.860  1.00  0.00           C
ATOM   3657  HB1 PRO A 881      66.600  38.840  70.980  1.00  0.00           H
ATOM   3658  HB2 PRO A 881      65.360  40.070  70.630  1.00  0.00           H
ATOM   3659  CG  PRO A 881      66.850  40.590  72.210  1.00  0.00           C
ATOM   3660  HG1 PRO A 881      66.370  41.570  72.420  1.00  0.00           H
ATOM   3661  HG2 PRO A 881      66.710  39.840  73.020  1.00  0.00           H
ATOM   3662  C   PRO A 881      67.120  41.610  69.180  1.00  0.00           C
ATOM   3663  O   PRO A 881      66.680  42.600  69.840  1.00  0.00           O
ATOM   3664  N   SER A 882      67.010  41.530  67.810  1.00  0.00           N
ATOM   3665  HN  SER A 882      67.490  40.790  67.320  1.00  0.00           H
ATOM   3666  CA  SER A 882      66.060  42.340  67.080  1.00  0.00           C
ATOM   3667  HA  SER A 882      66.270  43.350  67.370  1.00  0.00           H
ATOM   3668  CB  SER A 882      66.150  42.280  65.560  1.00  0.00           C
ATOM   3669  HB1 SER A 882      67.170  42.720  65.450  1.00  0.00           H
ATOM   3670  HB2 SER A 882      65.340  42.890  65.120  1.00  0.00           H
ATOM   3671  OG  SER A 882      66.320  40.980  64.960  1.00  0.00           O
ATOM   3672  HG1 SER A 882      67.000  40.480  65.420  1.00  0.00           H
ATOM   3673  C   SER A 882      64.630  41.980  67.490  1.00  0.00           C
ATOM   3674  O   SER A 882      64.350  40.820  67.630  1.00  0.00           O
ATOM   3675  N   PRO A 883      63.710  42.990  67.760  1.00  0.00           N
ATOM   3676  CD  PRO A 883      64.070  44.370  67.950  1.00  0.00           C
ATOM   3677  HD1 PRO A 883      64.300  44.860  66.970  1.00  0.00           H
ATOM   3678  HD2 PRO A 883      64.940  44.390  68.650  1.00  0.00           H
ATOM   3679  CA  PRO A 883      62.230  42.750  68.030  1.00  0.00           C
ATOM   3680  HA  PRO A 883      62.140  42.330  69.030  1.00  0.00           H
ATOM   3681  CB  PRO A 883      61.670  44.140  68.030  1.00  0.00           C
ATOM   3682  HB1 PRO A 883      60.820  44.330  68.730  1.00  0.00           H
ATOM   3683  HB2 PRO A 883      61.460  44.440  66.980  1.00  0.00           H
ATOM   3684  CG  PRO A 883      62.840  44.950  68.640  1.00  0.00           C
ATOM   3685  HG1 PRO A 883      62.720  46.050  68.630  1.00  0.00           H
ATOM   3686  HG2 PRO A 883      62.790  44.620  69.700  1.00  0.00           H
ATOM   3687  C   PRO A 883      61.600  41.760  67.040  1.00  0.00           C
ATOM   3688  O   PRO A 883      61.760  42.040  65.860  1.00  0.00           O
ATOM   3689  N   LYS A 884      60.820  40.800  67.500  1.00  0.00           N
ATOM   3690  HN  LYS A 884      60.610  40.810  68.480  1.00  0.00           H
ATOM   3691  CA  LYS A 884      60.180  39.730  66.770  1.00  0.00           C
ATOM   3692  HA  LYS A 884      60.410  39.800  65.710  1.00  0.00           H
ATOM   3693  CB  LYS A 884      60.460  38.310  67.320  1.00  0.00           C
ATOM   3694  HB1 LYS A 884      59.960  37.530  66.720  1.00  0.00           H
ATOM   3695  HB2 LYS A 884      60.040  38.290  68.350  1.00  0.00           H
ATOM   3696  CG  LYS A 884      61.910  37.880  67.460  1.00  0.00           C
ATOM   3697  HG1 LYS A 884      62.060  36.840  67.840  1.00  0.00           H
ATOM   3698  HG2 LYS A 884      62.420  38.470  68.240  1.00  0.00           H
ATOM   3699  CD  LYS A 884      62.810  38.070  66.200  1.00  0.00           C
ATOM   3700  HD1 LYS A 884      62.800  39.160  65.980  1.00  0.00           H
ATOM   3701  HD2 LYS A 884      62.280  37.490  65.420  1.00  0.00           H
ATOM   3702  CE  LYS A 884      64.290  37.600  66.300  1.00  0.00           C
ATOM   3703  HE1 LYS A 884      64.770  37.910  65.350  1.00  0.00           H
ATOM   3704  HE2 LYS A 884      64.380  36.510  66.480  1.00  0.00           H
ATOM   3705  NZ  LYS A 884      65.000  38.310  67.360  1.00  0.00           N
ATOM   3706  HZ1 LYS A 884      66.010  38.430  67.150  1.00  0.00           H
ATOM   3707  HZ2 LYS A 884      64.900  37.810  68.270  1.00  0.00           H
ATOM   3708  HZ3 LYS A 884      64.660  39.290  67.370  1.00  0.00           H
ATOM   3709  C   LYS A 884      58.690  39.850  66.750  1.00  0.00           C
ATOM   3710  O   LYS A 884      58.010  40.290  67.680  1.00  0.00           O
ATOM   3711  N   LEU A 885      58.080  39.560  65.600  1.00  0.00           N
ATOM   3712  HN  LEU A 885      58.630  39.440  64.780  1.00  0.00           H
ATOM   3713  CA  LEU A 885      56.620  39.490  65.490  1.00  0.00           C
ATOM   3714  HA  LEU A 885      56.090  40.420  65.600  1.00  0.00           H
ATOM   3715  CB  LEU A 885      56.340  39.040  63.990  1.00  0.00           C
ATOM   3716  HB1 LEU A 885      56.600  37.960  64.000  1.00  0.00           H
ATOM   3717  HB2 LEU A 885      57.000  39.510  63.220  1.00  0.00           H
ATOM   3718  CG  LEU A 885      54.850  39.120  63.500  1.00  0.00           C
ATOM   3719  HG  LEU A 885      54.240  38.560  64.240  1.00  0.00           H
ATOM   3720  CD1 LEU A 885      54.390  40.590  63.500  1.00  0.00           C
ATOM   3721 HD11 LEU A 885      55.010  41.220  62.820  1.00  0.00           H
ATOM   3722 HD12 LEU A 885      54.410  40.990  64.530  1.00  0.00           H
ATOM   3723 HD13 LEU A 885      53.330  40.650  63.180  1.00  0.00           H
ATOM   3724  CD2 LEU A 885      54.640  38.380  62.220  1.00  0.00           C
ATOM   3725 HD21 LEU A 885      55.240  38.640  61.310  1.00  0.00           H
ATOM   3726 HD22 LEU A 885      53.580  38.320  61.880  1.00  0.00           H
ATOM   3727 HD23 LEU A 885      55.150  37.400  62.250  1.00  0.00           H
ATOM   3728  C   LEU A 885      55.950  38.390  66.410  1.00  0.00           C
ATOM   3729  O   LEU A 885      56.590  37.340  66.680  1.00  0.00           O
ATOM   3730  N   HSD A 886      54.670  38.620  66.790  1.00  0.00           N
ATOM   3731  HN  HSD A 886      54.200  39.480  66.610  1.00  0.00           H
ATOM   3732  CA  HSD A 886      53.860  37.860  67.640  1.00  0.00           C
ATOM   3733  HA  HSD A 886      54.300  36.890  67.580  1.00  0.00           H
ATOM   3734  CB  HSD A 886      53.860  38.310  69.120  1.00  0.00           C
ATOM   3735  HB1 HSD A 886      53.220  37.630  69.720  1.00  0.00           H
ATOM   3736  HB2 HSD A 886      53.450  39.340  69.140  1.00  0.00           H
ATOM   3737  ND1 HSD A 886      56.270  38.930  69.810  1.00  0.00           N
ATOM   3738  HD1 HSD A 886      56.320  39.700  69.150  1.00  0.00           H
ATOM   3739  CG  HSD A 886      55.150  38.120  69.860  1.00  0.00           C
ATOM   3740  CE1 HSD A 886      57.150  38.550  70.760  1.00  0.00           C
ATOM   3741  HE1 HSD A 886      58.130  39.010  70.900  1.00  0.00           H
ATOM   3742  NE2 HSD A 886      56.630  37.460  71.320  1.00  0.00           N
ATOM   3743  CD2 HSD A 886      55.340  37.250  70.840  1.00  0.00           C
ATOM   3744  HD2 HSD A 886      54.750  36.430  71.220  1.00  0.00           H
ATOM   3745  C   HSD A 886      52.440  37.630  67.230  1.00  0.00           C
ATOM   3746  O   HSD A 886      51.760  38.570  66.730  1.00  0.00           O
ATOM   3747  N   VAL A 887      52.070  36.310  67.310  1.00  0.00           N
ATOM   3748  HN  VAL A 887      52.630  35.730  67.910  1.00  0.00           H
ATOM   3749  CA  VAL A 887      50.950  35.850  66.560  1.00  0.00           C
ATOM   3750  HA  VAL A 887      50.300  36.650  66.230  1.00  0.00           H
ATOM   3751  CB  VAL A 887      51.410  35.050  65.350  1.00  0.00           C
ATOM   3752  HB  VAL A 887      52.100  34.240  65.700  1.00  0.00           H
ATOM   3753  CG1 VAL A 887      50.330  34.450  64.470  1.00  0.00           C
ATOM   3754 HG11 VAL A 887      49.670  35.190  63.980  1.00  0.00           H
ATOM   3755 HG12 VAL A 887      49.770  33.720  65.110  1.00  0.00           H
ATOM   3756 HG13 VAL A 887      50.780  33.740  63.750  1.00  0.00           H
ATOM   3757  CG2 VAL A 887      52.220  36.050  64.450  1.00  0.00           C
ATOM   3758 HG21 VAL A 887      53.240  36.150  64.910  1.00  0.00           H
ATOM   3759 HG22 VAL A 887      51.780  37.050  64.270  1.00  0.00           H
ATOM   3760 HG23 VAL A 887      52.290  35.540  63.470  1.00  0.00           H
ATOM   3761  C   VAL A 887      50.030  35.000  67.480  1.00  0.00           C
ATOM   3762  O   VAL A 887      50.560  34.260  68.310  1.00  0.00           O
ATOM   3763  N   PRO A 888      48.670  35.170  67.370  1.00  0.00           N
ATOM   3764  CD  PRO A 888      48.000  36.190  66.590  1.00  0.00           C
ATOM   3765  HD1 PRO A 888      48.200  35.930  65.530  1.00  0.00           H
ATOM   3766  HD2 PRO A 888      48.450  37.200  66.690  1.00  0.00           H
ATOM   3767  CA  PRO A 888      47.690  34.390  68.050  1.00  0.00           C
ATOM   3768  HA  PRO A 888      47.740  34.780  69.060  1.00  0.00           H
ATOM   3769  CB  PRO A 888      46.340  34.650  67.430  1.00  0.00           C
ATOM   3770  HB1 PRO A 888      45.440  34.470  68.040  1.00  0.00           H
ATOM   3771  HB2 PRO A 888      46.210  34.120  66.460  1.00  0.00           H
ATOM   3772  CG  PRO A 888      46.520  36.100  66.930  1.00  0.00           C
ATOM   3773  HG1 PRO A 888      45.930  36.330  66.030  1.00  0.00           H
ATOM   3774  HG2 PRO A 888      46.340  36.800  67.780  1.00  0.00           H
ATOM   3775  C   PRO A 888      47.990  32.840  68.170  1.00  0.00           C
ATOM   3776  O   PRO A 888      48.080  32.170  67.140  1.00  0.00           O
ATOM   3777  N   GLU A 889      48.080  32.380  69.430  1.00  0.00           N
ATOM   3778  HN  GLU A 889      48.030  32.920  70.260  1.00  0.00           H
ATOM   3779  CA  GLU A 889      48.340  31.010  69.550  1.00  0.00           C
ATOM   3780  HA  GLU A 889      48.880  30.590  68.710  1.00  0.00           H
ATOM   3781  CB  GLU A 889      49.390  30.670  70.700  1.00  0.00           C
ATOM   3782  HB1 GLU A 889      49.660  29.620  70.510  1.00  0.00           H
ATOM   3783  HB2 GLU A 889      48.860  30.720  71.690  1.00  0.00           H
ATOM   3784  CG  GLU A 889      50.710  31.470  70.750  1.00  0.00           C
ATOM   3785  HG1 GLU A 889      50.560  32.570  70.760  1.00  0.00           H
ATOM   3786  HG2 GLU A 889      51.200  31.260  69.780  1.00  0.00           H
ATOM   3787  CD  GLU A 889      51.620  30.910  71.820  1.00  0.00           C
ATOM   3788  OE1 GLU A 889      51.880  29.650  71.850  1.00  0.00           O
ATOM   3789  OE2 GLU A 889      52.170  31.670  72.670  1.00  0.00           O
ATOM   3790  C   GLU A 889      47.110  30.150  69.780  1.00  0.00           C
ATOM   3791  O   GLU A 889      47.140  28.960  70.100  1.00  0.00           O
ATOM   3792  N   LYS A 890      45.910  30.700  69.700  1.00  0.00           N
ATOM   3793  HN  LYS A 890      45.910  31.620  69.320  1.00  0.00           H
ATOM   3794  CA  LYS A 890      44.640  29.950  69.760  1.00  0.00           C
ATOM   3795  HA  LYS A 890      44.820  28.950  69.400  1.00  0.00           H
ATOM   3796  CB  LYS A 890      43.970  29.890  71.150  1.00  0.00           C
ATOM   3797  HB1 LYS A 890      43.050  29.280  71.080  1.00  0.00           H
ATOM   3798  HB2 LYS A 890      43.610  30.870  71.540  1.00  0.00           H
ATOM   3799  CG  LYS A 890      44.840  29.230  72.210  1.00  0.00           C
ATOM   3800  HG1 LYS A 890      45.890  29.590  72.180  1.00  0.00           H
ATOM   3801  HG2 LYS A 890      44.930  28.180  71.880  1.00  0.00           H
ATOM   3802  CD  LYS A 890      44.210  29.260  73.620  1.00  0.00           C
ATOM   3803  HD1 LYS A 890      43.110  29.200  73.480  1.00  0.00           H
ATOM   3804  HD2 LYS A 890      44.430  30.230  74.130  1.00  0.00           H
ATOM   3805  CE  LYS A 890      44.730  28.080  74.480  1.00  0.00           C
ATOM   3806  HE1 LYS A 890      45.840  28.030  74.450  1.00  0.00           H
ATOM   3807  HE2 LYS A 890      44.320  27.160  74.000  1.00  0.00           H
ATOM   3808  NZ  LYS A 890      44.320  28.010  75.880  1.00  0.00           N
ATOM   3809  HZ1 LYS A 890      44.890  27.280  76.350  1.00  0.00           H
ATOM   3810  HZ2 LYS A 890      43.420  27.520  76.000  1.00  0.00           H
ATOM   3811  HZ3 LYS A 890      44.280  28.860  76.460  1.00  0.00           H
ATOM   3812  C   LYS A 890      43.670  30.580  68.870  1.00  0.00           C
ATOM   3813  O   LYS A 890      43.690  31.800  68.630  1.00  0.00           O
ATOM   3814  N   PHE A 891      42.770  29.820  68.260  1.00  0.00           N
ATOM   3815  HN  PHE A 891      42.740  28.830  68.420  1.00  0.00           H
ATOM   3816  CA  PHE A 891      41.890  30.320  67.210  1.00  0.00           C
ATOM   3817  HA  PHE A 891      42.480  30.960  66.580  1.00  0.00           H
ATOM   3818  CB  PHE A 891      41.330  29.200  66.360  1.00  0.00           C
ATOM   3819  HB1 PHE A 891      40.720  28.550  67.040  1.00  0.00           H
ATOM   3820  HB2 PHE A 891      42.170  28.580  65.960  1.00  0.00           H
ATOM   3821  CG  PHE A 891      40.430  29.420  65.200  1.00  0.00           C
ATOM   3822  CD1 PHE A 891      39.070  28.960  65.140  1.00  0.00           C
ATOM   3823  HD1 PHE A 891      38.600  28.520  66.010  1.00  0.00           H
ATOM   3824  CE1 PHE A 891      38.310  29.180  63.970  1.00  0.00           C
ATOM   3825  HE1 PHE A 891      37.300  28.790  63.950  1.00  0.00           H
ATOM   3826  CZ  PHE A 891      38.800  30.000  62.950  1.00  0.00           C
ATOM   3827  HZ  PHE A 891      38.150  30.250  62.130  1.00  0.00           H
ATOM   3828  CD2 PHE A 891      40.890  30.240  64.170  1.00  0.00           C
ATOM   3829  HD2 PHE A 891      41.900  30.590  64.270  1.00  0.00           H
ATOM   3830  CE2 PHE A 891      40.130  30.450  63.000  1.00  0.00           C
ATOM   3831  HE2 PHE A 891      40.490  31.100  62.210  1.00  0.00           H
ATOM   3832  C   PHE A 891      40.760  31.030  67.870  1.00  0.00           C
ATOM   3833  O   PHE A 891      40.180  31.930  67.290  1.00  0.00           O
ATOM   3834  N   GLU A 892      40.360  30.650  69.150  1.00  0.00           N
ATOM   3835  HN  GLU A 892      40.860  30.000  69.720  1.00  0.00           H
ATOM   3836  CA  GLU A 892      39.130  31.210  69.820  1.00  0.00           C
ATOM   3837  HA  GLU A 892      38.310  30.880  69.220  1.00  0.00           H
ATOM   3838  CB  GLU A 892      38.940  30.630  71.190  1.00  0.00           C
ATOM   3839  HB1 GLU A 892      39.800  30.940  71.830  1.00  0.00           H
ATOM   3840  HB2 GLU A 892      38.980  29.520  71.180  1.00  0.00           H
ATOM   3841  CG  GLU A 892      37.630  31.130  71.810  1.00  0.00           C
ATOM   3842  HG1 GLU A 892      36.870  30.840  71.050  1.00  0.00           H
ATOM   3843  HG2 GLU A 892      37.470  32.210  72.010  1.00  0.00           H
ATOM   3844  CD  GLU A 892      37.440  30.340  73.100  1.00  0.00           C
ATOM   3845  OE1 GLU A 892      38.160  30.550  74.080  1.00  0.00           O
ATOM   3846  OE2 GLU A 892      36.510  29.450  73.150  1.00  0.00           O
ATOM   3847  C   GLU A 892      39.160  32.800  69.940  1.00  0.00           C
ATOM   3848  O   GLU A 892      40.210  33.270  70.260  1.00  0.00           O
ATOM   3849  N   PRO A 893      38.130  33.570  69.770  1.00  0.00           N
ATOM   3850  CD  PRO A 893      37.020  33.230  68.840  1.00  0.00           C
ATOM   3851  HD1 PRO A 893      36.250  32.580  69.320  1.00  0.00           H
ATOM   3852  HD2 PRO A 893      37.350  32.820  67.860  1.00  0.00           H
ATOM   3853  CA  PRO A 893      38.150  35.010  70.120  1.00  0.00           C
ATOM   3854  HA  PRO A 893      38.900  35.530  69.540  1.00  0.00           H
ATOM   3855  CB  PRO A 893      36.820  35.470  69.810  1.00  0.00           C
ATOM   3856  HB1 PRO A 893      36.860  36.570  69.630  1.00  0.00           H
ATOM   3857  HB2 PRO A 893      36.070  35.310  70.610  1.00  0.00           H
ATOM   3858  CG  PRO A 893      36.300  34.600  68.600  1.00  0.00           C
ATOM   3859  HG1 PRO A 893      35.180  34.580  68.590  1.00  0.00           H
ATOM   3860  HG2 PRO A 893      36.720  34.980  67.650  1.00  0.00           H
ATOM   3861  C   PRO A 893      38.360  35.340  71.580  1.00  0.00           C
ATOM   3862  O   PRO A 893      38.070  34.580  72.520  1.00  0.00           O
ATOM   3863  N   THR A 894      38.990  36.490  71.890  1.00  0.00           N
ATOM   3864  HN  THR A 894      38.880  37.220  71.220  1.00  0.00           H
ATOM   3865  CA  THR A 894      39.550  36.770  73.200  1.00  0.00           C
ATOM   3866  HA  THR A 894      40.020  35.890  73.630  1.00  0.00           H
ATOM   3867  CB  THR A 894      40.670  37.870  73.090  1.00  0.00           C
ATOM   3868  HB  THR A 894      41.090  38.150  74.080  1.00  0.00           H
ATOM   3869  OG1 THR A 894      40.150  39.040  72.440  1.00  0.00           O
ATOM   3870  HG1 THR A 894      39.650  39.460  73.140  1.00  0.00           H
ATOM   3871  CG2 THR A 894      41.790  37.380  72.210  1.00  0.00           C
ATOM   3872 HG21 THR A 894      42.640  38.100  72.260  1.00  0.00           H
ATOM   3873 HG22 THR A 894      41.450  37.170  71.180  1.00  0.00           H
ATOM   3874 HG23 THR A 894      42.220  36.490  72.720  1.00  0.00           H
ATOM   3875  C   THR A 894      38.550  37.220  74.260  1.00  0.00           C
ATOM   3876  O   THR A 894      38.860  37.240  75.420  1.00  0.00           O
ATOM   3877  N   HSD A 895      37.310  37.580  73.920  1.00  0.00           N
ATOM   3878  HN  HSD A 895      36.910  37.540  73.000  1.00  0.00           H
ATOM   3879  CA  HSD A 895      36.460  38.150  74.880  1.00  0.00           C
ATOM   3880  HA  HSD A 895      37.070  38.510  75.700  1.00  0.00           H
ATOM   3881  CB  HSD A 895      35.680  39.390  74.290  1.00  0.00           C
ATOM   3882  HB1 HSD A 895      34.940  39.200  73.480  1.00  0.00           H
ATOM   3883  HB2 HSD A 895      36.500  39.960  73.790  1.00  0.00           H
ATOM   3884  ND1 HSD A 895      34.090  40.360  76.050  1.00  0.00           N
ATOM   3885  HD1 HSD A 895      33.330  39.700  75.960  1.00  0.00           H
ATOM   3886  CG  HSD A 895      35.360  40.290  75.480  1.00  0.00           C
ATOM   3887  CE1 HSD A 895      34.110  41.450  76.840  1.00  0.00           C
ATOM   3888  HE1 HSD A 895      33.280  41.730  77.480  1.00  0.00           H
ATOM   3889  NE2 HSD A 895      35.300  42.080  76.830  1.00  0.00           N
ATOM   3890  CD2 HSD A 895      36.060  41.390  75.900  1.00  0.00           C
ATOM   3891  HD2 HSD A 895      37.070  41.750  75.720  1.00  0.00           H
ATOM   3892  C   HSD A 895      35.480  37.030  75.340  1.00  0.00           C
ATOM   3893  O   HSD A 895      35.120  36.280  74.440  1.00  0.00           O
ATOM   3894  N   PRO A 896      35.190  36.800  76.580  1.00  0.00           N
ATOM   3895  CD  PRO A 896      35.630  37.650  77.780  1.00  0.00           C
ATOM   3896  HD1 PRO A 896      35.590  38.740  77.570  1.00  0.00           H
ATOM   3897  HD2 PRO A 896      36.610  37.240  78.130  1.00  0.00           H
ATOM   3898  CA  PRO A 896      34.010  35.990  76.880  1.00  0.00           C
ATOM   3899  HA  PRO A 896      34.040  34.970  76.510  1.00  0.00           H
ATOM   3900  CB  PRO A 896      34.090  35.960  78.380  1.00  0.00           C
ATOM   3901  HB1 PRO A 896      34.930  35.270  78.630  1.00  0.00           H
ATOM   3902  HB2 PRO A 896      33.110  35.650  78.790  1.00  0.00           H
ATOM   3903  CG  PRO A 896      34.550  37.370  78.800  1.00  0.00           C
ATOM   3904  HG1 PRO A 896      33.750  38.130  78.670  1.00  0.00           H
ATOM   3905  HG2 PRO A 896      34.860  37.400  79.870  1.00  0.00           H
ATOM   3906  C   PRO A 896      32.700  36.590  76.370  1.00  0.00           C
ATOM   3907  O   PRO A 896      32.620  37.850  76.190  1.00  0.00           O
ATOM   3908  N   GLU A 897      31.780  35.710  76.070  1.00  0.00           N
ATOM   3909  HN  GLU A 897      31.930  34.730  76.140  1.00  0.00           H
ATOM   3910  CA  GLU A 897      30.410  36.210  75.920  1.00  0.00           C
ATOM   3911  HA  GLU A 897      29.850  35.310  76.120  1.00  0.00           H
ATOM   3912  CB  GLU A 897      29.890  37.160  76.980  1.00  0.00           C
ATOM   3913  HB1 GLU A 897      28.870  37.510  76.750  1.00  0.00           H
ATOM   3914  HB2 GLU A 897      30.500  38.070  77.130  1.00  0.00           H
ATOM   3915  CG  GLU A 897      29.710  36.480  78.440  1.00  0.00           C
ATOM   3916  HG1 GLU A 897      29.360  37.180  79.220  1.00  0.00           H
ATOM   3917  HG2 GLU A 897      30.710  36.040  78.660  1.00  0.00           H
ATOM   3918  CD  GLU A 897      28.530  35.500  78.320  1.00  0.00           C
ATOM   3919  OE1 GLU A 897      27.370  35.900  78.510  1.00  0.00           O
ATOM   3920  OE2 GLU A 897      28.860  34.290  77.950  1.00  0.00           O
ATOM   3921  C   GLU A 897      30.290  36.690  74.490  1.00  0.00           C
ATOM   3922  O   GLU A 897      29.570  37.670  74.190  1.00  0.00           O
ATOM   3923  N   ARG A 898      30.880  35.960  73.500  1.00  0.00           N
ATOM   3924  HN  ARG A 898      31.380  35.130  73.730  1.00  0.00           H
ATOM   3925  CA  ARG A 898      31.090  36.370  72.160  1.00  0.00           C
ATOM   3926  HA  ARG A 898      30.640  37.340  72.050  1.00  0.00           H
ATOM   3927  CB  ARG A 898      32.590  36.460  71.980  1.00  0.00           C
ATOM   3928  HB1 ARG A 898      33.060  35.460  72.120  1.00  0.00           H
ATOM   3929  HB2 ARG A 898      33.070  37.150  72.710  1.00  0.00           H
ATOM   3930  CG  ARG A 898      33.230  37.130  70.630  1.00  0.00           C
ATOM   3931  HG1 ARG A 898      32.990  36.480  69.770  1.00  0.00           H
ATOM   3932  HG2 ARG A 898      34.340  37.070  70.670  1.00  0.00           H
ATOM   3933  CD  ARG A 898      32.950  38.660  70.460  1.00  0.00           C
ATOM   3934  HD1 ARG A 898      33.620  39.180  71.200  1.00  0.00           H
ATOM   3935  HD2 ARG A 898      31.930  38.990  70.740  1.00  0.00           H
ATOM   3936  NE  ARG A 898      33.510  39.190  69.170  1.00  0.00           N
ATOM   3937  HE  ARG A 898      34.270  38.750  68.690  1.00  0.00           H
ATOM   3938  CZ  ARG A 898      33.070  40.170  68.490  1.00  0.00           C
ATOM   3939  NH1 ARG A 898      32.050  40.950  68.770  1.00  0.00           N
ATOM   3940 HH11 ARG A 898      31.300  40.740  69.410  1.00  0.00           H
ATOM   3941 HH12 ARG A 898      31.760  41.450  67.950  1.00  0.00           H
ATOM   3942  NH2 ARG A 898      33.770  40.450  67.400  1.00  0.00           N
ATOM   3943 HH21 ARG A 898      34.210  39.600  67.080  1.00  0.00           H
ATOM   3944 HH22 ARG A 898      33.320  40.850  66.600  1.00  0.00           H
ATOM   3945  C   ARG A 898      30.560  35.390  71.110  1.00  0.00           C
ATOM   3946  O   ARG A 898      30.840  34.160  71.220  1.00  0.00           O
ATOM   3947  N   GLY A 899      29.800  35.950  70.140  1.00  0.00           N
ATOM   3948  HN  GLY A 899      29.560  36.910  70.230  1.00  0.00           H
ATOM   3949  CA  GLY A 899      29.190  35.340  68.920  1.00  0.00           C
ATOM   3950  HA1 GLY A 899      28.660  36.100  68.380  1.00  0.00           H
ATOM   3951  HA2 GLY A 899      28.500  34.580  69.240  1.00  0.00           H
ATOM   3952  C   GLY A 899      30.110  34.690  67.950  1.00  0.00           C
ATOM   3953  O   GLY A 899      31.320  34.990  67.930  1.00  0.00           O
ATOM   3954  N   TRP A 900      29.610  33.780  67.160  1.00  0.00           N
ATOM   3955  HN  TRP A 900      28.630  33.650  67.180  1.00  0.00           H
ATOM   3956  CA  TRP A 900      30.430  33.110  66.180  1.00  0.00           C
ATOM   3957  HA  TRP A 900      31.220  33.780  65.910  1.00  0.00           H
ATOM   3958  CB  TRP A 900      30.960  31.780  66.760  1.00  0.00           C
ATOM   3959  HB1 TRP A 900      30.080  31.120  66.910  1.00  0.00           H
ATOM   3960  HB2 TRP A 900      31.320  31.870  67.800  1.00  0.00           H
ATOM   3961  CG  TRP A 900      31.980  31.180  65.910  1.00  0.00           C
ATOM   3962  CD1 TRP A 900      31.950  29.920  65.370  1.00  0.00           C
ATOM   3963  HD1 TRP A 900      31.130  29.220  65.470  1.00  0.00           H
ATOM   3964  NE1 TRP A 900      33.120  29.730  64.640  1.00  0.00           N
ATOM   3965  HE1 TRP A 900      33.500  28.830  64.590  1.00  0.00           H
ATOM   3966  CE2 TRP A 900      33.870  30.830  64.670  1.00  0.00           C
ATOM   3967  CD2 TRP A 900      33.150  31.820  65.380  1.00  0.00           C
ATOM   3968  CE3 TRP A 900      33.680  33.110  65.520  1.00  0.00           C
ATOM   3969  HE3 TRP A 900      33.150  33.810  66.160  1.00  0.00           H
ATOM   3970  CZ3 TRP A 900      34.890  33.370  64.880  1.00  0.00           C
ATOM   3971  HZ3 TRP A 900      35.350  34.340  64.900  1.00  0.00           H
ATOM   3972  CZ2 TRP A 900      35.020  31.130  64.010  1.00  0.00           C
ATOM   3973  HZ2 TRP A 900      35.580  30.410  63.420  1.00  0.00           H
ATOM   3974  CH2 TRP A 900      35.490  32.440  64.000  1.00  0.00           C
ATOM   3975  HH2 TRP A 900      36.400  32.690  63.470  1.00  0.00           H
ATOM   3976  C   TRP A 900      29.800  32.800  64.800  1.00  0.00           C
ATOM   3977  O   TRP A 900      28.790  32.140  64.730  1.00  0.00           O
ATOM   3978  N   ILE A 901      30.380  33.400  63.700  1.00  0.00           N
ATOM   3979  HN  ILE A 901      31.130  34.000  63.910  1.00  0.00           H
ATOM   3980  CA  ILE A 901      30.030  33.070  62.250  1.00  0.00           C
ATOM   3981  HA  ILE A 901      30.420  33.980  61.800  1.00  0.00           H
ATOM   3982  CB  ILE A 901      30.540  31.810  61.610  1.00  0.00           C
ATOM   3983  HB  ILE A 901      30.150  31.830  60.580  1.00  0.00           H
ATOM   3984  CG2 ILE A 901      32.070  31.740  61.590  1.00  0.00           C
ATOM   3985 HG21 ILE A 901      32.530  32.760  61.490  1.00  0.00           H
ATOM   3986 HG22 ILE A 901      32.370  31.170  60.690  1.00  0.00           H
ATOM   3987 HG23 ILE A 901      32.450  31.230  62.500  1.00  0.00           H
ATOM   3988  CG1 ILE A 901      29.950  30.550  62.200  1.00  0.00           C
ATOM   3989 HG11 ILE A 901      28.850  30.680  62.230  1.00  0.00           H
ATOM   3990 HG12 ILE A 901      30.280  30.470  63.270  1.00  0.00           H
ATOM   3991  CD  ILE A 901      30.340  29.290  61.450  1.00  0.00           C
ATOM   3992  HD1 ILE A 901      30.010  29.370  60.400  1.00  0.00           H
ATOM   3993  HD2 ILE A 901      29.890  28.410  61.940  1.00  0.00           H
ATOM   3994  HD3 ILE A 901      31.450  29.170  61.500  1.00  0.00           H
ATOM   3995  C   ILE A 901      28.600  33.420  61.830  1.00  0.00           C
ATOM   3996  O   ILE A 901      28.130  33.170  60.680  1.00  0.00           O
ATOM   3997  N   ILE A 902      27.820  33.990  62.720  1.00  0.00           N
ATOM   3998  HN  ILE A 902      28.240  34.250  63.580  1.00  0.00           H
ATOM   3999  CA  ILE A 902      26.420  34.390  62.420  1.00  0.00           C
ATOM   4000  HA  ILE A 902      26.550  34.810  61.440  1.00  0.00           H
ATOM   4001  CB  ILE A 902      25.340  33.260  62.390  1.00  0.00           C
ATOM   4002  HB  ILE A 902      25.750  32.420  61.770  1.00  0.00           H
ATOM   4003  CG2 ILE A 902      25.170  32.630  63.700  1.00  0.00           C
ATOM   4004 HG21 ILE A 902      24.420  33.050  64.400  1.00  0.00           H
ATOM   4005 HG22 ILE A 902      26.160  32.460  64.190  1.00  0.00           H
ATOM   4006 HG23 ILE A 902      24.830  31.570  63.600  1.00  0.00           H
ATOM   4007  CG1 ILE A 902      23.980  33.610  61.880  1.00  0.00           C
ATOM   4008 HG11 ILE A 902      23.610  34.540  62.370  1.00  0.00           H
ATOM   4009 HG12 ILE A 902      23.270  32.800  62.190  1.00  0.00           H
ATOM   4010  CD  ILE A 902      23.990  33.870  60.360  1.00  0.00           C
ATOM   4011  HD1 ILE A 902      24.690  34.670  60.030  1.00  0.00           H
ATOM   4012  HD2 ILE A 902      23.010  34.180  59.930  1.00  0.00           H
ATOM   4013  HD3 ILE A 902      24.430  32.970  59.880  1.00  0.00           H
ATOM   4014  C   ILE A 902      26.160  35.560  63.350  1.00  0.00           C
ATOM   4015  O   ILE A 902      26.270  35.490  64.560  1.00  0.00           O
ATOM   4016  N   SER A 903      25.730  36.690  62.740  1.00  0.00           N
ATOM   4017  HN  SER A 903      25.740  36.660  61.750  1.00  0.00           H
ATOM   4018  CA  SER A 903      25.310  37.970  63.370  1.00  0.00           C
ATOM   4019  HA  SER A 903      25.840  37.970  64.310  1.00  0.00           H
ATOM   4020  CB  SER A 903      25.630  39.300  62.580  1.00  0.00           C
ATOM   4021  HB1 SER A 903      25.130  39.370  61.600  1.00  0.00           H
ATOM   4022  HB2 SER A 903      26.750  39.320  62.530  1.00  0.00           H
ATOM   4023  OG  SER A 903      25.450  40.440  63.490  1.00  0.00           O
ATOM   4024  HG1 SER A 903      24.650  40.880  63.210  1.00  0.00           H
ATOM   4025  C   SER A 903      23.850  37.860  63.690  1.00  0.00           C
ATOM   4026  O   SER A 903      23.030  37.470  62.860  1.00  0.00           O
ATOM   4027  N   PRO A 904      23.470  38.290  64.920  1.00  0.00           N
ATOM   4028  CD  PRO A 904      24.290  38.110  66.150  1.00  0.00           C
ATOM   4029  HD1 PRO A 904      25.040  38.920  66.210  1.00  0.00           H
ATOM   4030  HD2 PRO A 904      24.700  37.080  66.100  1.00  0.00           H
ATOM   4031  CA  PRO A 904      22.190  38.890  65.250  1.00  0.00           C
ATOM   4032  HA  PRO A 904      21.510  38.090  65.040  1.00  0.00           H
ATOM   4033  CB  PRO A 904      22.330  39.270  66.670  1.00  0.00           C
ATOM   4034  HB1 PRO A 904      21.370  39.280  67.230  1.00  0.00           H
ATOM   4035  HB2 PRO A 904      22.800  40.270  66.840  1.00  0.00           H
ATOM   4036  CG  PRO A 904      23.240  38.180  67.330  1.00  0.00           C
ATOM   4037  HG1 PRO A 904      23.670  38.680  68.220  1.00  0.00           H
ATOM   4038  HG2 PRO A 904      22.610  37.310  67.610  1.00  0.00           H
ATOM   4039  C   PRO A 904      21.690  39.980  64.400  1.00  0.00           C
ATOM   4040  O   PRO A 904      22.490  40.950  64.250  1.00  0.00           O
ATOM   4041  N   LEU A 905      20.460  39.840  63.810  1.00  0.00           N
ATOM   4042  HN  LEU A 905      19.960  38.970  63.850  1.00  0.00           H
ATOM   4043  CA  LEU A 905      19.790  40.880  62.990  1.00  0.00           C
ATOM   4044  HA  LEU A 905      20.240  41.780  63.360  1.00  0.00           H
ATOM   4045  CB  LEU A 905      19.950  40.650  61.480  1.00  0.00           C
ATOM   4046  HB1 LEU A 905      19.560  39.650  61.210  1.00  0.00           H
ATOM   4047  HB2 LEU A 905      21.040  40.660  61.230  1.00  0.00           H
ATOM   4048  CG  LEU A 905      19.110  41.550  60.480  1.00  0.00           C
ATOM   4049  HG  LEU A 905      18.060  41.450  60.820  1.00  0.00           H
ATOM   4050  CD1 LEU A 905      19.590  42.990  60.680  1.00  0.00           C
ATOM   4051 HD11 LEU A 905      19.580  43.240  61.760  1.00  0.00           H
ATOM   4052 HD12 LEU A 905      19.010  43.670  60.020  1.00  0.00           H
ATOM   4053 HD13 LEU A 905      20.660  42.940  60.370  1.00  0.00           H
ATOM   4054  CD2 LEU A 905      19.240  41.250  59.020  1.00  0.00           C
ATOM   4055 HD21 LEU A 905      19.190  40.150  58.840  1.00  0.00           H
ATOM   4056 HD22 LEU A 905      20.200  41.570  58.540  1.00  0.00           H
ATOM   4057 HD23 LEU A 905      18.440  41.820  58.500  1.00  0.00           H
ATOM   4058  C   LEU A 905      18.370  40.900  63.490  1.00  0.00           C
ATOM   4059  O   LEU A 905      17.770  39.830  63.720  1.00  0.00           O
ATOM   4060  N   GLY A 906      17.860  42.150  63.820  1.00  0.00           N
ATOM   4061  HN  GLY A 906      18.510  42.910  63.750  1.00  0.00           H
ATOM   4062  CA  GLY A 906      16.410  42.340  64.070  1.00  0.00           C
ATOM   4063  HA1 GLY A 906      15.970  41.380  64.340  1.00  0.00           H
ATOM   4064  HA2 GLY A 906      15.890  42.840  63.260  1.00  0.00           H
ATOM   4065  C   GLY A 906      16.080  43.130  65.280  1.00  0.00           C
ATOM   4066  O   GLY A 906      14.910  43.220  65.590  1.00  0.00           O
ATOM   4067  N   ASP A 907      17.080  43.640  65.970  1.00  0.00           N
ATOM   4068  HN  ASP A 907      17.980  43.310  65.720  1.00  0.00           H
ATOM   4069  CA  ASP A 907      16.970  44.350  67.260  1.00  0.00           C
ATOM   4070  HA  ASP A 907      15.940  44.300  67.600  1.00  0.00           H
ATOM   4071  CB  ASP A 907      17.900  43.690  68.330  1.00  0.00           C
ATOM   4072  HB1 ASP A 907      17.920  44.310  69.240  1.00  0.00           H
ATOM   4073  HB2 ASP A 907      18.920  43.560  67.910  1.00  0.00           H
ATOM   4074  CG  ASP A 907      17.370  42.360  68.660  1.00  0.00           C
ATOM   4075  OD1 ASP A 907      16.130  42.150  68.690  1.00  0.00           O
ATOM   4076  OD2 ASP A 907      18.120  41.510  69.170  1.00  0.00           O
ATOM   4077  C   ASP A 907      17.180  45.840  67.090  1.00  0.00           C
ATOM   4078  O   ASP A 907      17.720  46.540  67.990  1.00  0.00           O
ATOM   4079  N   ASN A 908      16.700  46.450  65.950  1.00  0.00           N
ATOM   4080  HN  ASN A 908      16.180  45.870  65.320  1.00  0.00           H
ATOM   4081  CA  ASN A 908      16.700  47.840  65.740  1.00  0.00           C
ATOM   4082  HA  ASN A 908      17.110  48.370  66.590  1.00  0.00           H
ATOM   4083  CB  ASN A 908      17.500  48.270  64.490  1.00  0.00           C
ATOM   4084  HB1 ASN A 908      17.300  49.330  64.240  1.00  0.00           H
ATOM   4085  HB2 ASN A 908      17.210  47.660  63.630  1.00  0.00           H
ATOM   4086  CG  ASN A 908      19.010  48.040  64.620  1.00  0.00           C
ATOM   4087  OD1 ASN A 908      19.520  47.350  63.750  1.00  0.00           O
ATOM   4088  ND2 ASN A 908      19.630  48.580  65.670  1.00  0.00           N
ATOM   4089 HD21 ASN A 908      20.570  48.410  65.970  1.00  0.00           H
ATOM   4090 HD22 ASN A 908      19.130  49.150  66.320  1.00  0.00           H
ATOM   4091  C   ASN A 908      15.160  48.180  65.450  1.00  0.00           C
ATOM   4092  O   ASN A 908      14.580  47.400  64.780  1.00  0.00           O
ATOM   4093  N   PRO A 909      14.510  49.230  65.910  1.00  0.00           N
ATOM   4094  CD  PRO A 909      15.170  50.210  66.790  1.00  0.00           C
ATOM   4095  HD1 PRO A 909      15.900  50.620  66.060  1.00  0.00           H
ATOM   4096  HD2 PRO A 909      15.590  49.580  67.590  1.00  0.00           H
ATOM   4097  CA  PRO A 909      13.170  49.760  65.600  1.00  0.00           C
ATOM   4098  HA  PRO A 909      12.460  49.130  66.110  1.00  0.00           H
ATOM   4099  CB  PRO A 909      13.020  51.130  66.340  1.00  0.00           C
ATOM   4100  HB1 PRO A 909      12.040  51.120  66.870  1.00  0.00           H
ATOM   4101  HB2 PRO A 909      12.940  52.050  65.730  1.00  0.00           H
ATOM   4102  CG  PRO A 909      14.160  51.170  67.380  1.00  0.00           C
ATOM   4103  HG1 PRO A 909      14.540  52.220  67.450  1.00  0.00           H
ATOM   4104  HG2 PRO A 909      13.860  50.790  68.380  1.00  0.00           H
ATOM   4105  C   PRO A 909      13.010  49.890  64.100  1.00  0.00           C
ATOM   4106  O   PRO A 909      13.990  50.190  63.380  1.00  0.00           O
ATOM   4107  N   TRP A 910      11.750  49.610  63.590  1.00  0.00           N
ATOM   4108  HN  TRP A 910      11.060  49.320  64.250  1.00  0.00           H
ATOM   4109  CA  TRP A 910      11.480  49.510  62.120  1.00  0.00           C
ATOM   4110  HA  TRP A 910      11.900  48.570  61.790  1.00  0.00           H
ATOM   4111  CB  TRP A 910       9.870  49.370  61.890  1.00  0.00           C
ATOM   4112  HB1 TRP A 910       9.520  48.560  62.550  1.00  0.00           H
ATOM   4113  HB2 TRP A 910       9.630  49.010  60.870  1.00  0.00           H
ATOM   4114  CG  TRP A 910       9.070  50.610  62.270  1.00  0.00           C
ATOM   4115  CD1 TRP A 910       8.380  50.770  63.440  1.00  0.00           C
ATOM   4116  HD1 TRP A 910       8.520  50.150  64.310  1.00  0.00           H
ATOM   4117  NE1 TRP A 910       7.590  51.890  63.300  1.00  0.00           N
ATOM   4118  HE1 TRP A 910       6.940  52.160  63.970  1.00  0.00           H
ATOM   4119  CE2 TRP A 910       7.770  52.470  62.100  1.00  0.00           C
ATOM   4120  CD2 TRP A 910       8.630  51.650  61.370  1.00  0.00           C
ATOM   4121  CE3 TRP A 910       8.870  51.930  60.000  1.00  0.00           C
ATOM   4122  HE3 TRP A 910       9.580  51.330  59.440  1.00  0.00           H
ATOM   4123  CZ3 TRP A 910       8.200  53.010  59.380  1.00  0.00           C
ATOM   4124  HZ3 TRP A 910       8.470  53.210  58.360  1.00  0.00           H
ATOM   4125  CZ2 TRP A 910       7.130  53.570  61.510  1.00  0.00           C
ATOM   4126  HZ2 TRP A 910       6.520  54.210  62.140  1.00  0.00           H
ATOM   4127  CH2 TRP A 910       7.360  53.800  60.120  1.00  0.00           C
ATOM   4128  HH2 TRP A 910       6.990  54.740  59.740  1.00  0.00           H
ATOM   4129  C   TRP A 910      11.940  50.670  61.290  1.00  0.00           C
ATOM   4130  O   TRP A 910      12.510  50.500  60.250  1.00  0.00           O
ATOM   4131  N   TRP A 911      11.820  51.910  61.730  1.00  0.00           N
ATOM   4132  HN  TRP A 911      11.370  52.160  62.590  1.00  0.00           H
ATOM   4133  CA  TRP A 911      12.220  53.100  61.010  1.00  0.00           C
ATOM   4134  HA  TRP A 911      11.940  52.990  59.970  1.00  0.00           H
ATOM   4135  CB  TRP A 911      11.460  54.320  61.520  1.00  0.00           C
ATOM   4136  HB1 TRP A 911      10.350  54.240  61.450  1.00  0.00           H
ATOM   4137  HB2 TRP A 911      11.780  55.210  60.930  1.00  0.00           H
ATOM   4138  CG  TRP A 911      11.680  54.490  63.000  1.00  0.00           C
ATOM   4139  CD1 TRP A 911      10.970  54.040  64.020  1.00  0.00           C
ATOM   4140  HD1 TRP A 911      10.140  53.360  63.910  1.00  0.00           H
ATOM   4141  NE1 TRP A 911      11.610  54.490  65.190  1.00  0.00           N
ATOM   4142  HE1 TRP A 911      11.290  54.600  66.100  1.00  0.00           H
ATOM   4143  CE2 TRP A 911      12.770  55.180  64.850  1.00  0.00           C
ATOM   4144  CD2 TRP A 911      12.840  55.190  63.450  1.00  0.00           C
ATOM   4145  CE3 TRP A 911      13.850  55.930  62.770  1.00  0.00           C
ATOM   4146  HE3 TRP A 911      13.850  56.080  61.710  1.00  0.00           H
ATOM   4147  CZ3 TRP A 911      14.870  56.530  63.590  1.00  0.00           C
ATOM   4148  HZ3 TRP A 911      15.660  57.100  63.110  1.00  0.00           H
ATOM   4149  CZ2 TRP A 911      13.860  55.540  65.580  1.00  0.00           C
ATOM   4150  HZ2 TRP A 911      14.010  55.380  66.640  1.00  0.00           H
ATOM   4151  CH2 TRP A 911      14.880  56.330  64.960  1.00  0.00           C
ATOM   4152  HH2 TRP A 911      15.770  56.690  65.460  1.00  0.00           H
ATOM   4153  C   TRP A 911      13.830  53.170  60.930  1.00  0.00           C
ATOM   4154  O   TRP A 911      14.460  53.830  60.120  1.00  0.00           O
ATOM   4155  N   THR A 912      14.520  52.610  61.950  1.00  0.00           N
ATOM   4156  HN  THR A 912      14.070  52.030  62.640  1.00  0.00           H
ATOM   4157  CA  THR A 912      15.970  52.670  62.050  1.00  0.00           C
ATOM   4158  HA  THR A 912      16.200  53.720  61.990  1.00  0.00           H
ATOM   4159  CB  THR A 912      16.640  52.150  63.340  1.00  0.00           C
ATOM   4160  HB  THR A 912      16.690  51.040  63.310  1.00  0.00           H
ATOM   4161  OG1 THR A 912      16.080  52.640  64.580  1.00  0.00           O
ATOM   4162  HG1 THR A 912      16.010  53.590  64.470  1.00  0.00           H
ATOM   4163  CG2 THR A 912      18.080  52.790  63.330  1.00  0.00           C
ATOM   4164 HG21 THR A 912      18.040  53.900  63.350  1.00  0.00           H
ATOM   4165 HG22 THR A 912      18.610  52.380  62.450  1.00  0.00           H
ATOM   4166 HG23 THR A 912      18.720  52.500  64.190  1.00  0.00           H
ATOM   4167  C   THR A 912      16.580  51.950  60.820  1.00  0.00           C
ATOM   4168  O   THR A 912      17.420  52.510  60.090  1.00  0.00           O
ATOM   4169  N   LEU A 913      15.910  50.860  60.380  1.00  0.00           N
ATOM   4170  HN  LEU A 913      15.230  50.440  60.970  1.00  0.00           H
ATOM   4171  CA  LEU A 913      16.290  50.180  59.120  1.00  0.00           C
ATOM   4172  HA  LEU A 913      17.350  50.000  59.170  1.00  0.00           H
ATOM   4173  CB  LEU A 913      15.410  48.900  59.050  1.00  0.00           C
ATOM   4174  HB1 LEU A 913      15.780  48.360  58.150  1.00  0.00           H
ATOM   4175  HB2 LEU A 913      14.380  49.240  58.840  1.00  0.00           H
ATOM   4176  CG  LEU A 913      15.490  47.990  60.280  1.00  0.00           C
ATOM   4177  HG  LEU A 913      15.190  48.500  61.220  1.00  0.00           H
ATOM   4178  CD1 LEU A 913      14.350  46.960  60.060  1.00  0.00           C
ATOM   4179 HD11 LEU A 913      14.510  46.480  59.080  1.00  0.00           H
ATOM   4180 HD12 LEU A 913      13.370  47.480  60.040  1.00  0.00           H
ATOM   4181 HD13 LEU A 913      14.410  46.240  60.910  1.00  0.00           H
ATOM   4182  CD2 LEU A 913      16.840  47.300  60.490  1.00  0.00           C
ATOM   4183 HD21 LEU A 913      17.680  48.010  60.650  1.00  0.00           H
ATOM   4184 HD22 LEU A 913      17.060  46.790  59.520  1.00  0.00           H
ATOM   4185 HD23 LEU A 913      16.800  46.550  61.310  1.00  0.00           H
ATOM   4186  C   LEU A 913      16.140  51.010  57.770  1.00  0.00           C
ATOM   4187  O   LEU A 913      16.920  50.900  56.860  1.00  0.00           O
ATOM   4188  N   LEU A 914      15.080  51.860  57.770  1.00  0.00           N
ATOM   4189  HN  LEU A 914      14.630  52.050  58.640  1.00  0.00           H
ATOM   4190  CA  LEU A 914      14.810  52.610  56.600  1.00  0.00           C
ATOM   4191  HA  LEU A 914      14.890  51.990  55.720  1.00  0.00           H
ATOM   4192  CB  LEU A 914      13.290  53.120  56.630  1.00  0.00           C
ATOM   4193  HB1 LEU A 914      13.220  53.850  55.790  1.00  0.00           H
ATOM   4194  HB2 LEU A 914      13.260  53.670  57.610  1.00  0.00           H
ATOM   4195  CG  LEU A 914      12.130  52.040  56.770  1.00  0.00           C
ATOM   4196  HG  LEU A 914      12.270  51.290  57.560  1.00  0.00           H
ATOM   4197  CD1 LEU A 914      10.730  52.670  56.950  1.00  0.00           C
ATOM   4198 HD11 LEU A 914      10.780  53.510  57.690  1.00  0.00           H
ATOM   4199 HD12 LEU A 914      10.000  51.860  57.160  1.00  0.00           H
ATOM   4200 HD13 LEU A 914      10.410  53.090  55.980  1.00  0.00           H
ATOM   4201  CD2 LEU A 914      12.050  51.170  55.460  1.00  0.00           C
ATOM   4202 HD21 LEU A 914      12.210  51.960  54.690  1.00  0.00           H
ATOM   4203 HD22 LEU A 914      11.090  50.650  55.260  1.00  0.00           H
ATOM   4204 HD23 LEU A 914      12.870  50.430  55.370  1.00  0.00           H
ATOM   4205  C   LEU A 914      15.840  53.730  56.370  1.00  0.00           C
ATOM   4206  O   LEU A 914      16.480  53.870  55.300  1.00  0.00           O
ATOM   4207  N   ILE A 915      16.300  54.380  57.470  1.00  0.00           N
ATOM   4208  HN  ILE A 915      15.920  54.310  58.400  1.00  0.00           H
ATOM   4209  CA  ILE A 915      17.500  55.280  57.390  1.00  0.00           C
ATOM   4210  HA  ILE A 915      17.370  55.890  56.510  1.00  0.00           H
ATOM   4211  CB  ILE A 915      17.560  56.250  58.610  1.00  0.00           C
ATOM   4212  HB  ILE A 915      18.450  56.910  58.500  1.00  0.00           H
ATOM   4213  CG2 ILE A 915      16.360  57.190  58.500  1.00  0.00           C
ATOM   4214 HG21 ILE A 915      15.430  56.640  58.740  1.00  0.00           H
ATOM   4215 HG22 ILE A 915      16.360  57.790  57.570  1.00  0.00           H
ATOM   4216 HG23 ILE A 915      16.420  57.960  59.310  1.00  0.00           H
ATOM   4217  CG1 ILE A 915      17.820  55.680  59.990  1.00  0.00           C
ATOM   4218 HG11 ILE A 915      18.650  54.940  59.990  1.00  0.00           H
ATOM   4219 HG12 ILE A 915      16.890  55.100  60.180  1.00  0.00           H
ATOM   4220  CD  ILE A 915      18.200  56.680  61.010  1.00  0.00           C
ATOM   4221  HD1 ILE A 915      19.040  57.290  60.610  1.00  0.00           H
ATOM   4222  HD2 ILE A 915      18.400  56.270  62.020  1.00  0.00           H
ATOM   4223  HD3 ILE A 915      17.280  57.290  61.080  1.00  0.00           H
ATOM   4224  C   ILE A 915      18.870  54.590  57.360  1.00  0.00           C
ATOM   4225  O   ILE A 915      19.870  55.190  56.950  1.00  0.00           O
ATOM   4226  N   ALA A 916      19.050  53.320  57.810  1.00  0.00           N
ATOM   4227  HN  ALA A 916      18.290  52.840  58.260  1.00  0.00           H
ATOM   4228  CA  ALA A 916      20.390  52.680  57.730  1.00  0.00           C
ATOM   4229  HA  ALA A 916      21.130  53.310  58.170  1.00  0.00           H
ATOM   4230  CB  ALA A 916      20.350  51.240  58.280  1.00  0.00           C
ATOM   4231  HB1 ALA A 916      20.070  51.370  59.350  1.00  0.00           H
ATOM   4232  HB2 ALA A 916      21.330  50.760  58.110  1.00  0.00           H
ATOM   4233  HB3 ALA A 916      19.470  50.720  57.840  1.00  0.00           H
ATOM   4234  C   ALA A 916      20.990  52.590  56.230  1.00  0.00           C
ATOM   4235  O   ALA A 916      22.210  52.500  56.060  1.00  0.00           O
ATOM   4236  N   ALA A 917      20.200  52.690  55.140  1.00  0.00           N
ATOM   4237  HN  ALA A 917      19.220  52.700  55.290  1.00  0.00           H
ATOM   4238  CA  ALA A 917      20.530  52.930  53.800  1.00  0.00           C
ATOM   4239  HA  ALA A 917      21.090  52.120  53.360  1.00  0.00           H
ATOM   4240  CB  ALA A 917      19.220  52.940  52.990  1.00  0.00           C
ATOM   4241  HB1 ALA A 917      18.630  53.880  53.040  1.00  0.00           H
ATOM   4242  HB2 ALA A 917      18.520  52.140  53.310  1.00  0.00           H
ATOM   4243  HB3 ALA A 917      19.480  52.680  51.950  1.00  0.00           H
ATOM   4244  C   ALA A 917      21.370  54.190  53.540  1.00  0.00           C
ATOM   4245  O   ALA A 917      22.250  54.300  52.640  1.00  0.00           O
ATOM   4246  N   ILE A 918      21.170  55.240  54.330  1.00  0.00           N
ATOM   4247  HN  ILE A 918      20.460  55.220  55.040  1.00  0.00           H
ATOM   4248  CA  ILE A 918      22.050  56.420  54.380  1.00  0.00           C
ATOM   4249  HA  ILE A 918      22.240  56.810  53.390  1.00  0.00           H
ATOM   4250  CB  ILE A 918      21.320  57.550  54.920  1.00  0.00           C
ATOM   4251  HB  ILE A 918      21.070  57.290  55.970  1.00  0.00           H
ATOM   4252  CG2 ILE A 918      22.240  58.760  54.920  1.00  0.00           C
ATOM   4253 HG21 ILE A 918      21.810  59.720  55.290  1.00  0.00           H
ATOM   4254 HG22 ILE A 918      22.520  58.950  53.850  1.00  0.00           H
ATOM   4255 HG23 ILE A 918      23.190  58.560  55.450  1.00  0.00           H
ATOM   4256  CG1 ILE A 918      19.950  57.760  54.230  1.00  0.00           C
ATOM   4257 HG11 ILE A 918      19.310  56.860  54.180  1.00  0.00           H
ATOM   4258 HG12 ILE A 918      20.150  58.050  53.180  1.00  0.00           H
ATOM   4259  CD  ILE A 918      19.130  58.830  54.950  1.00  0.00           C
ATOM   4260  HD1 ILE A 918      18.820  58.260  55.850  1.00  0.00           H
ATOM   4261  HD2 ILE A 918      18.170  58.970  54.410  1.00  0.00           H
ATOM   4262  HD3 ILE A 918      19.630  59.790  55.160  1.00  0.00           H
ATOM   4263  C   ILE A 918      23.590  56.200  54.750  1.00  0.00           C
ATOM   4264  O   ILE A 918      24.390  56.640  53.900  1.00  0.00           O
ATOM   4265  N   PRO A 919      24.000  55.580  55.840  1.00  0.00           N
ATOM   4266  CD  PRO A 919      23.210  55.520  57.050  1.00  0.00           C
ATOM   4267  HD1 PRO A 919      22.220  55.090  56.830  1.00  0.00           H
ATOM   4268  HD2 PRO A 919      23.180  56.600  57.320  1.00  0.00           H
ATOM   4269  CA  PRO A 919      25.400  55.200  56.090  1.00  0.00           C
ATOM   4270  HA  PRO A 919      25.930  56.130  55.960  1.00  0.00           H
ATOM   4271  CB  PRO A 919      25.410  54.840  57.580  1.00  0.00           C
ATOM   4272  HB1 PRO A 919      25.880  55.540  58.310  1.00  0.00           H
ATOM   4273  HB2 PRO A 919      25.900  53.870  57.780  1.00  0.00           H
ATOM   4274  CG  PRO A 919      23.910  54.650  57.970  1.00  0.00           C
ATOM   4275  HG1 PRO A 919      23.700  53.580  57.750  1.00  0.00           H
ATOM   4276  HG2 PRO A 919      23.720  54.930  59.030  1.00  0.00           H
ATOM   4277  C   PRO A 919      25.910  54.140  55.180  1.00  0.00           C
ATOM   4278  O   PRO A 919      27.110  54.080  54.950  1.00  0.00           O
ATOM   4279  N   ALA A 920      25.020  53.240  54.700  1.00  0.00           N
ATOM   4280  HN  ALA A 920      24.100  53.460  55.000  1.00  0.00           H
ATOM   4281  CA  ALA A 920      25.290  52.170  53.800  1.00  0.00           C
ATOM   4282  HA  ALA A 920      26.140  51.630  54.170  1.00  0.00           H
ATOM   4283  CB  ALA A 920      24.040  51.330  53.730  1.00  0.00           C
ATOM   4284  HB1 ALA A 920      23.560  51.010  54.680  1.00  0.00           H
ATOM   4285  HB2 ALA A 920      24.230  50.500  53.020  1.00  0.00           H
ATOM   4286  HB3 ALA A 920      23.240  51.900  53.220  1.00  0.00           H
ATOM   4287  C   ALA A 920      25.670  52.670  52.440  1.00  0.00           C
ATOM   4288  O   ALA A 920      26.600  52.160  51.770  1.00  0.00           O
ATOM   4289  N   LEU A 921      24.920  53.710  51.940  1.00  0.00           N
ATOM   4290  HN  LEU A 921      24.150  54.110  52.430  1.00  0.00           H
ATOM   4291  CA  LEU A 921      25.210  54.380  50.730  1.00  0.00           C
ATOM   4292  HA  LEU A 921      25.240  53.630  49.960  1.00  0.00           H
ATOM   4293  CB  LEU A 921      24.020  55.390  50.310  1.00  0.00           C
ATOM   4294  HB1 LEU A 921      23.890  56.130  51.120  1.00  0.00           H
ATOM   4295  HB2 LEU A 921      23.030  54.890  50.380  1.00  0.00           H
ATOM   4296  CG  LEU A 921      24.160  56.320  49.040  1.00  0.00           C
ATOM   4297  HG  LEU A 921      25.160  56.820  49.040  1.00  0.00           H
ATOM   4298  CD1 LEU A 921      24.040  55.520  47.750  1.00  0.00           C
ATOM   4299 HD11 LEU A 921      24.960  54.890  47.600  1.00  0.00           H
ATOM   4300 HD12 LEU A 921      24.010  56.280  46.930  1.00  0.00           H
ATOM   4301 HD13 LEU A 921      23.080  54.990  47.740  1.00  0.00           H
ATOM   4302  CD2 LEU A 921      23.050  57.410  49.200  1.00  0.00           C
ATOM   4303 HD21 LEU A 921      22.960  58.150  48.360  1.00  0.00           H
ATOM   4304 HD22 LEU A 921      23.250  58.020  50.100  1.00  0.00           H
ATOM   4305 HD23 LEU A 921      22.090  56.910  49.390  1.00  0.00           H
ATOM   4306  C   LEU A 921      26.500  55.090  50.750  1.00  0.00           C
ATOM   4307  O   LEU A 921      27.270  54.990  49.770  1.00  0.00           O
ATOM   4308  N   LEU A 922      26.960  55.760  51.900  1.00  0.00           N
ATOM   4309  HN  LEU A 922      26.220  55.810  52.560  1.00  0.00           H
ATOM   4310  CA  LEU A 922      28.280  56.220  52.110  1.00  0.00           C
ATOM   4311  HA  LEU A 922      28.590  56.840  51.280  1.00  0.00           H
ATOM   4312  CB  LEU A 922      28.280  56.870  53.450  1.00  0.00           C
ATOM   4313  HB1 LEU A 922      27.690  56.300  54.180  1.00  0.00           H
ATOM   4314  HB2 LEU A 922      27.900  57.910  53.310  1.00  0.00           H
ATOM   4315  CG  LEU A 922      29.670  57.220  54.150  1.00  0.00           C
ATOM   4316  HG  LEU A 922      30.270  56.300  54.320  1.00  0.00           H
ATOM   4317  CD1 LEU A 922      30.510  58.240  53.370  1.00  0.00           C
ATOM   4318 HD11 LEU A 922      30.630  57.830  52.340  1.00  0.00           H
ATOM   4319 HD12 LEU A 922      31.550  58.310  53.740  1.00  0.00           H
ATOM   4320 HD13 LEU A 922      30.020  59.240  53.390  1.00  0.00           H
ATOM   4321  CD2 LEU A 922      29.390  57.720  55.590  1.00  0.00           C
ATOM   4322 HD21 LEU A 922      28.910  56.930  56.180  1.00  0.00           H
ATOM   4323 HD22 LEU A 922      28.670  58.560  55.540  1.00  0.00           H
ATOM   4324 HD23 LEU A 922      30.340  57.930  56.150  1.00  0.00           H
ATOM   4325  C   LEU A 922      29.320  55.080  52.110  1.00  0.00           C
ATOM   4326  O   LEU A 922      30.420  55.110  51.450  1.00  0.00           O
ATOM   4327  N   CYS A 923      28.980  53.980  52.850  1.00  0.00           N
ATOM   4328  HN  CYS A 923      28.160  54.100  53.410  1.00  0.00           H
ATOM   4329  CA  CYS A 923      29.900  52.830  52.970  1.00  0.00           C
ATOM   4330  HA  CYS A 923      30.850  53.160  53.360  1.00  0.00           H
ATOM   4331  CB  CYS A 923      29.330  51.760  53.920  1.00  0.00           C
ATOM   4332  HB1 CYS A 923      28.370  51.280  53.650  1.00  0.00           H
ATOM   4333  HB2 CYS A 923      29.090  52.250  54.890  1.00  0.00           H
ATOM   4334  SG  CYS A 923      30.570  50.580  54.380  1.00  0.00           S
ATOM   4335  HG1 CYS A 923      31.170  50.230  53.260  1.00  0.00           H
ATOM   4336  C   CYS A 923      30.270  52.220  51.620  1.00  0.00           C
ATOM   4337  O   CYS A 923      31.370  51.790  51.430  1.00  0.00           O
ATOM   4338  N   THR A 924      29.280  52.150  50.710  1.00  0.00           N
ATOM   4339  HN  THR A 924      28.390  52.500  50.950  1.00  0.00           H
ATOM   4340  CA  THR A 924      29.440  51.680  49.370  1.00  0.00           C
ATOM   4341  HA  THR A 924      29.610  50.600  49.340  1.00  0.00           H
ATOM   4342  CB  THR A 924      28.190  51.790  48.530  1.00  0.00           C
ATOM   4343  HB  THR A 924      27.910  52.860  48.490  1.00  0.00           H
ATOM   4344  OG1 THR A 924      27.140  51.090  49.190  1.00  0.00           O
ATOM   4345  HG1 THR A 924      26.980  51.360  50.100  1.00  0.00           H
ATOM   4346  CG2 THR A 924      28.240  51.300  47.090  1.00  0.00           C
ATOM   4347 HG21 THR A 924      27.330  51.420  46.460  1.00  0.00           H
ATOM   4348 HG22 THR A 924      28.240  50.190  47.200  1.00  0.00           H
ATOM   4349 HG23 THR A 924      29.070  51.680  46.470  1.00  0.00           H
ATOM   4350  C   THR A 924      30.510  52.320  48.620  1.00  0.00           C
ATOM   4351  O   THR A 924      31.320  51.600  47.990  1.00  0.00           O
ATOM   4352  N   ILE A 925      30.570  53.670  48.610  1.00  0.00           N
ATOM   4353  HN  ILE A 925      29.920  54.200  49.130  1.00  0.00           H
ATOM   4354  CA  ILE A 925      31.530  54.490  47.870  1.00  0.00           C
ATOM   4355  HA  ILE A 925      31.520  54.130  46.860  1.00  0.00           H
ATOM   4356  CB  ILE A 925      31.140  56.020  48.000  1.00  0.00           C
ATOM   4357  HB  ILE A 925      31.380  56.320  49.050  1.00  0.00           H
ATOM   4358  CG2 ILE A 925      32.080  56.670  46.930  1.00  0.00           C
ATOM   4359 HG21 ILE A 925      31.930  56.370  45.860  1.00  0.00           H
ATOM   4360 HG22 ILE A 925      33.150  56.570  47.240  1.00  0.00           H
ATOM   4361 HG23 ILE A 925      31.800  57.740  46.930  1.00  0.00           H
ATOM   4362  CG1 ILE A 925      29.630  56.400  47.740  1.00  0.00           C
ATOM   4363 HG11 ILE A 925      29.670  57.500  47.580  1.00  0.00           H
ATOM   4364 HG12 ILE A 925      29.130  56.110  48.690  1.00  0.00           H
ATOM   4365  CD  ILE A 925      28.930  55.760  46.520  1.00  0.00           C
ATOM   4366  HD1 ILE A 925      28.760  54.660  46.580  1.00  0.00           H
ATOM   4367  HD2 ILE A 925      29.590  55.890  45.630  1.00  0.00           H
ATOM   4368  HD3 ILE A 925      27.930  56.230  46.400  1.00  0.00           H
ATOM   4369  C   ILE A 925      32.960  54.310  48.340  1.00  0.00           C
ATOM   4370  O   ILE A 925      33.820  54.040  47.510  1.00  0.00           O
ATOM   4371  N   LEU A 926      33.160  54.160  49.640  1.00  0.00           N
ATOM   4372  HN  LEU A 926      32.440  54.330  50.310  1.00  0.00           H
ATOM   4373  CA  LEU A 926      34.490  53.890  50.200  1.00  0.00           C
ATOM   4374  HA  LEU A 926      35.150  54.750  50.160  1.00  0.00           H
ATOM   4375  CB  LEU A 926      34.310  53.490  51.720  1.00  0.00           C
ATOM   4376  HB1 LEU A 926      35.300  53.340  52.210  1.00  0.00           H
ATOM   4377  HB2 LEU A 926      33.690  52.600  51.910  1.00  0.00           H
ATOM   4378  CG  LEU A 926      33.500  54.570  52.550  1.00  0.00           C
ATOM   4379  HG  LEU A 926      32.430  54.540  52.270  1.00  0.00           H
ATOM   4380  CD1 LEU A 926      33.330  54.190  54.030  1.00  0.00           C
ATOM   4381 HD11 LEU A 926      32.480  54.710  54.510  1.00  0.00           H
ATOM   4382 HD12 LEU A 926      34.260  54.370  54.600  1.00  0.00           H
ATOM   4383 HD13 LEU A 926      33.130  53.100  54.160  1.00  0.00           H
ATOM   4384  CD2 LEU A 926      33.950  56.070  52.330  1.00  0.00           C
ATOM   4385 HD21 LEU A 926      34.970  56.230  52.720  1.00  0.00           H
ATOM   4386 HD22 LEU A 926      33.330  56.730  52.970  1.00  0.00           H
ATOM   4387 HD23 LEU A 926      33.870  56.440  51.290  1.00  0.00           H
ATOM   4388  C   LEU A 926      35.200  52.670  49.600  1.00  0.00           C
ATOM   4389  O   LEU A 926      36.370  52.660  49.150  1.00  0.00           O
ATOM   4390  N   ILE A 927      34.360  51.580  49.500  1.00  0.00           N
ATOM   4391  HN  ILE A 927      33.460  51.630  49.920  1.00  0.00           H
ATOM   4392  CA  ILE A 927      34.610  50.230  48.880  1.00  0.00           C
ATOM   4393  HA  ILE A 927      35.550  49.890  49.280  1.00  0.00           H
ATOM   4394  CB  ILE A 927      33.510  49.210  49.270  1.00  0.00           C
ATOM   4395  HB  ILE A 927      32.560  49.480  48.770  1.00  0.00           H
ATOM   4396  CG2 ILE A 927      33.770  47.860  48.570  1.00  0.00           C
ATOM   4397 HG21 ILE A 927      32.980  47.140  48.890  1.00  0.00           H
ATOM   4398 HG22 ILE A 927      34.760  47.410  48.820  1.00  0.00           H
ATOM   4399 HG23 ILE A 927      33.700  48.030  47.470  1.00  0.00           H
ATOM   4400  CG1 ILE A 927      33.230  49.160  50.830  1.00  0.00           C
ATOM   4401 HG11 ILE A 927      32.400  48.450  51.010  1.00  0.00           H
ATOM   4402 HG12 ILE A 927      32.960  50.140  51.270  1.00  0.00           H
ATOM   4403  CD  ILE A 927      34.400  48.660  51.660  1.00  0.00           C
ATOM   4404  HD1 ILE A 927      35.280  49.330  51.490  1.00  0.00           H
ATOM   4405  HD2 ILE A 927      34.700  47.610  51.450  1.00  0.00           H
ATOM   4406  HD3 ILE A 927      34.170  48.800  52.740  1.00  0.00           H
ATOM   4407  C   ILE A 927      34.950  50.290  47.420  1.00  0.00           C
ATOM   4408  O   ILE A 927      36.010  49.820  47.040  1.00  0.00           O
ATOM   4409  N   PHE A 928      34.070  50.990  46.670  1.00  0.00           N
ATOM   4410  HN  PHE A 928      33.300  51.430  47.140  1.00  0.00           H
ATOM   4411  CA  PHE A 928      34.190  51.070  45.260  1.00  0.00           C
ATOM   4412  HA  PHE A 928      34.400  50.110  44.830  1.00  0.00           H
ATOM   4413  CB  PHE A 928      32.850  51.860  44.800  1.00  0.00           C
ATOM   4414  HB1 PHE A 928      32.670  52.600  45.600  1.00  0.00           H
ATOM   4415  HB2 PHE A 928      32.020  51.110  44.830  1.00  0.00           H
ATOM   4416  CG  PHE A 928      32.720  52.610  43.450  1.00  0.00           C
ATOM   4417  CD1 PHE A 928      32.980  51.940  42.260  1.00  0.00           C
ATOM   4418  HD1 PHE A 928      33.280  50.900  42.400  1.00  0.00           H
ATOM   4419  CE1 PHE A 928      32.610  52.460  41.030  1.00  0.00           C
ATOM   4420  HE1 PHE A 928      32.990  51.900  40.180  1.00  0.00           H
ATOM   4421  CZ  PHE A 928      32.110  53.750  40.900  1.00  0.00           C
ATOM   4422  HZ  PHE A 928      31.570  54.010  40.000  1.00  0.00           H
ATOM   4423  CD2 PHE A 928      32.090  53.880  43.350  1.00  0.00           C
ATOM   4424  HD2 PHE A 928      31.800  54.380  44.260  1.00  0.00           H
ATOM   4425  CE2 PHE A 928      31.820  54.400  42.130  1.00  0.00           C
ATOM   4426  HE2 PHE A 928      31.240  55.310  42.090  1.00  0.00           H
ATOM   4427  C   PHE A 928      35.440  51.650  44.680  1.00  0.00           C
ATOM   4428  O   PHE A 928      36.210  51.120  43.890  1.00  0.00           O
ATOM   4429  N   MET A 929      35.840  52.790  45.280  1.00  0.00           N
ATOM   4430  HN  MET A 929      35.250  53.140  46.000  1.00  0.00           H
ATOM   4431  CA  MET A 929      36.940  53.600  44.900  1.00  0.00           C
ATOM   4432  HA  MET A 929      36.800  53.800  43.840  1.00  0.00           H
ATOM   4433  CB  MET A 929      36.880  55.010  45.620  1.00  0.00           C
ATOM   4434  HB1 MET A 929      37.780  55.540  45.240  1.00  0.00           H
ATOM   4435  HB2 MET A 929      36.930  54.990  46.730  1.00  0.00           H
ATOM   4436  CG  MET A 929      35.690  55.850  45.170  1.00  0.00           C
ATOM   4437  HG1 MET A 929      35.440  56.710  45.830  1.00  0.00           H
ATOM   4438  HG2 MET A 929      34.730  55.280  45.290  1.00  0.00           H
ATOM   4439  SD  MET A 929      35.850  56.340  43.460  1.00  0.00           S
ATOM   4440  CE  MET A 929      37.130  57.670  43.520  1.00  0.00           C
ATOM   4441  HE1 MET A 929      37.350  58.110  42.520  1.00  0.00           H
ATOM   4442  HE2 MET A 929      38.090  57.360  43.970  1.00  0.00           H
ATOM   4443  HE3 MET A 929      36.770  58.510  44.160  1.00  0.00           H
ATOM   4444  C   MET A 929      38.330  53.000  45.010  1.00  0.00           C
ATOM   4445  O   MET A 929      39.170  52.950  44.080  1.00  0.00           O
ATOM   4446  N   ASP A 930      38.530  52.360  46.200  1.00  0.00           N
ATOM   4447  HN  ASP A 930      37.960  52.600  46.980  1.00  0.00           H
ATOM   4448  CA  ASP A 930      39.750  51.650  46.530  1.00  0.00           C
ATOM   4449  HA  ASP A 930      40.630  52.260  46.310  1.00  0.00           H
ATOM   4450  CB  ASP A 930      39.640  51.340  48.040  1.00  0.00           C
ATOM   4451  HB1 ASP A 930      38.940  50.490  48.220  1.00  0.00           H
ATOM   4452  HB2 ASP A 930      39.220  52.310  48.390  1.00  0.00           H
ATOM   4453  CG  ASP A 930      40.860  51.260  48.930  1.00  0.00           C
ATOM   4454  OD1 ASP A 930      40.640  51.150  50.140  1.00  0.00           O
ATOM   4455  OD2 ASP A 930      41.990  51.170  48.380  1.00  0.00           O
ATOM   4456  C   ASP A 930      39.950  50.420  45.650  1.00  0.00           C
ATOM   4457  O   ASP A 930      41.000  50.160  45.130  1.00  0.00           O
ATOM   4458  N   GLN A 931      38.850  49.730  45.480  1.00  0.00           N
ATOM   4459  HN  GLN A 931      38.000  49.920  45.950  1.00  0.00           H
ATOM   4460  CA  GLN A 931      38.790  48.490  44.660  1.00  0.00           C
ATOM   4461  HA  GLN A 931      39.550  47.840  45.060  1.00  0.00           H
ATOM   4462  CB  GLN A 931      37.410  47.780  44.840  1.00  0.00           C
ATOM   4463  HB1 GLN A 931      36.680  48.530  44.480  1.00  0.00           H
ATOM   4464  HB2 GLN A 931      37.380  47.640  45.940  1.00  0.00           H
ATOM   4465  CG  GLN A 931      37.270  46.400  44.090  1.00  0.00           C
ATOM   4466  HG1 GLN A 931      37.310  46.480  42.980  1.00  0.00           H
ATOM   4467  HG2 GLN A 931      36.320  45.900  44.350  1.00  0.00           H
ATOM   4468  CD  GLN A 931      38.450  45.530  44.610  1.00  0.00           C
ATOM   4469  OE1 GLN A 931      38.910  45.500  45.750  1.00  0.00           O
ATOM   4470  NE2 GLN A 931      39.070  44.740  43.640  1.00  0.00           N
ATOM   4471 HE21 GLN A 931      39.770  44.070  43.840  1.00  0.00           H
ATOM   4472 HE22 GLN A 931      38.720  44.850  42.700  1.00  0.00           H
ATOM   4473  C   GLN A 931      39.070  48.700  43.170  1.00  0.00           C
ATOM   4474  O   GLN A 931      40.010  48.050  42.650  1.00  0.00           O
ATOM   4475  N   GLN A 932      38.220  49.520  42.500  1.00  0.00           N
ATOM   4476  HN  GLN A 932      37.520  50.020  42.990  1.00  0.00           H
ATOM   4477  CA  GLN A 932      38.400  49.940  41.090  1.00  0.00           C
ATOM   4478  HA  GLN A 932      38.500  49.010  40.540  1.00  0.00           H
ATOM   4479  CB  GLN A 932      37.210  50.810  40.490  1.00  0.00           C
ATOM   4480  HB1 GLN A 932      37.400  51.090  39.430  1.00  0.00           H
ATOM   4481  HB2 GLN A 932      37.240  51.830  40.910  1.00  0.00           H
ATOM   4482  CG  GLN A 932      35.890  50.080  40.670  1.00  0.00           C
ATOM   4483  HG1 GLN A 932      35.240  50.680  39.980  1.00  0.00           H
ATOM   4484  HG2 GLN A 932      35.450  50.220  41.680  1.00  0.00           H
ATOM   4485  CD  GLN A 932      35.880  48.620  40.170  1.00  0.00           C
ATOM   4486  OE1 GLN A 932      36.360  47.710  40.760  1.00  0.00           O
ATOM   4487  NE2 GLN A 932      35.250  48.430  39.000  1.00  0.00           N
ATOM   4488 HE21 GLN A 932      35.290  47.510  38.580  1.00  0.00           H
ATOM   4489 HE22 GLN A 932      34.920  49.230  38.480  1.00  0.00           H
ATOM   4490  C   GLN A 932      39.730  50.700  40.820  1.00  0.00           C
ATOM   4491  O   GLN A 932      40.260  50.510  39.740  1.00  0.00           O
ATOM   4492  N   ILE A 933      40.250  51.620  41.680  1.00  0.00           N
ATOM   4493  HN  ILE A 933      39.740  51.900  42.480  1.00  0.00           H
ATOM   4494  CA  ILE A 933      41.500  52.390  41.480  1.00  0.00           C
ATOM   4495  HA  ILE A 933      41.570  52.660  40.430  1.00  0.00           H
ATOM   4496  CB  ILE A 933      41.600  53.740  42.240  1.00  0.00           C
ATOM   4497  HB  ILE A 933      41.430  53.510  43.320  1.00  0.00           H
ATOM   4498  CG2 ILE A 933      43.060  54.300  42.030  1.00  0.00           C
ATOM   4499 HG21 ILE A 933      43.150  55.340  42.390  1.00  0.00           H
ATOM   4500 HG22 ILE A 933      43.500  54.270  41.020  1.00  0.00           H
ATOM   4501 HG23 ILE A 933      43.710  53.720  42.720  1.00  0.00           H
ATOM   4502  CG1 ILE A 933      40.510  54.710  41.860  1.00  0.00           C
ATOM   4503 HG11 ILE A 933      40.560  55.500  42.640  1.00  0.00           H
ATOM   4504 HG12 ILE A 933      39.640  54.020  41.990  1.00  0.00           H
ATOM   4505  CD  ILE A 933      40.470  55.380  40.540  1.00  0.00           C
ATOM   4506  HD1 ILE A 933      39.850  56.310  40.500  1.00  0.00           H
ATOM   4507  HD2 ILE A 933      40.020  54.630  39.850  1.00  0.00           H
ATOM   4508  HD3 ILE A 933      41.420  55.710  40.070  1.00  0.00           H
ATOM   4509  C   ILE A 933      42.760  51.480  41.550  1.00  0.00           C
ATOM   4510  O   ILE A 933      43.580  51.530  40.680  1.00  0.00           O
ATOM   4511  N   THR A 934      42.820  50.530  42.460  1.00  0.00           N
ATOM   4512  HN  THR A 934      41.990  50.430  43.010  1.00  0.00           H
ATOM   4513  CA  THR A 934      43.690  49.440  42.610  1.00  0.00           C
ATOM   4514  HA  THR A 934      44.670  49.890  42.550  1.00  0.00           H
ATOM   4515  CB  THR A 934      43.600  48.670  43.940  1.00  0.00           C
ATOM   4516  HB  THR A 934      42.610  48.160  44.010  1.00  0.00           H
ATOM   4517  OG1 THR A 934      43.790  49.600  45.000  1.00  0.00           O
ATOM   4518  HG1 THR A 934      42.920  49.980  45.150  1.00  0.00           H
ATOM   4519  CG2 THR A 934      44.770  47.710  44.050  1.00  0.00           C
ATOM   4520 HG21 THR A 934      44.970  47.430  45.110  1.00  0.00           H
ATOM   4521 HG22 THR A 934      45.680  48.090  43.570  1.00  0.00           H
ATOM   4522 HG23 THR A 934      44.440  46.840  43.450  1.00  0.00           H
ATOM   4523  C   THR A 934      43.600  48.490  41.470  1.00  0.00           C
ATOM   4524  O   THR A 934      44.570  48.020  40.870  1.00  0.00           O
ATOM   4525  N   ALA A 935      42.400  48.150  41.040  1.00  0.00           N
ATOM   4526  HN  ALA A 935      41.600  48.220  41.630  1.00  0.00           H
ATOM   4527  CA  ALA A 935      42.190  47.400  39.800  1.00  0.00           C
ATOM   4528  HA  ALA A 935      42.730  46.480  39.910  1.00  0.00           H
ATOM   4529  CB  ALA A 935      40.690  47.120  39.570  1.00  0.00           C
ATOM   4530  HB1 ALA A 935      40.190  48.090  39.400  1.00  0.00           H
ATOM   4531  HB2 ALA A 935      40.250  46.710  40.500  1.00  0.00           H
ATOM   4532  HB3 ALA A 935      40.520  46.420  38.730  1.00  0.00           H
ATOM   4533  C   ALA A 935      42.800  48.120  38.590  1.00  0.00           C
ATOM   4534  O   ALA A 935      43.470  47.450  37.770  1.00  0.00           O
ATOM   4535  N   VAL A 936      42.590  49.430  38.460  1.00  0.00           N
ATOM   4536  HN  VAL A 936      42.000  49.810  39.170  1.00  0.00           H
ATOM   4537  CA  VAL A 936      43.090  50.330  37.430  1.00  0.00           C
ATOM   4538  HA  VAL A 936      42.890  49.920  36.450  1.00  0.00           H
ATOM   4539  CB  VAL A 936      42.390  51.760  37.430  1.00  0.00           C
ATOM   4540  HB  VAL A 936      42.280  51.940  38.520  1.00  0.00           H
ATOM   4541  CG1 VAL A 936      43.220  52.910  36.840  1.00  0.00           C
ATOM   4542 HG11 VAL A 936      43.540  52.620  35.810  1.00  0.00           H
ATOM   4543 HG12 VAL A 936      44.120  53.270  37.390  1.00  0.00           H
ATOM   4544 HG13 VAL A 936      42.580  53.820  36.710  1.00  0.00           H
ATOM   4545  CG2 VAL A 936      40.960  51.730  36.840  1.00  0.00           C
ATOM   4546 HG21 VAL A 936      40.350  50.820  37.000  1.00  0.00           H
ATOM   4547 HG22 VAL A 936      41.000  51.870  35.750  1.00  0.00           H
ATOM   4548 HG23 VAL A 936      40.490  52.670  37.210  1.00  0.00           H
ATOM   4549  C   VAL A 936      44.600  50.510  37.460  1.00  0.00           C
ATOM   4550  O   VAL A 936      45.330  50.510  36.470  1.00  0.00           O
ATOM   4551  N   ILE A 937      45.260  50.540  38.560  1.00  0.00           N
ATOM   4552  HN  ILE A 937      44.760  50.620  39.410  1.00  0.00           H
ATOM   4553  CA  ILE A 937      46.750  50.590  38.680  1.00  0.00           C
ATOM   4554  HA  ILE A 937      47.070  51.350  37.990  1.00  0.00           H
ATOM   4555  CB  ILE A 937      47.140  50.990  40.120  1.00  0.00           C
ATOM   4556  HB  ILE A 937      46.190  51.170  40.650  1.00  0.00           H
ATOM   4557  CG2 ILE A 937      47.710  49.850  40.970  1.00  0.00           C
ATOM   4558 HG21 ILE A 937      47.890  50.120  42.030  1.00  0.00           H
ATOM   4559 HG22 ILE A 937      48.640  49.390  40.600  1.00  0.00           H
ATOM   4560 HG23 ILE A 937      46.810  49.190  41.030  1.00  0.00           H
ATOM   4561  CG1 ILE A 937      48.030  52.290  40.190  1.00  0.00           C
ATOM   4562 HG11 ILE A 937      49.000  52.030  39.730  1.00  0.00           H
ATOM   4563 HG12 ILE A 937      48.240  52.580  41.250  1.00  0.00           H
ATOM   4564  CD  ILE A 937      47.380  53.570  39.530  1.00  0.00           C
ATOM   4565  HD1 ILE A 937      46.300  53.690  39.730  1.00  0.00           H
ATOM   4566  HD2 ILE A 937      47.660  53.590  38.450  1.00  0.00           H
ATOM   4567  HD3 ILE A 937      47.830  54.510  39.910  1.00  0.00           H
ATOM   4568  C   ILE A 937      47.260  49.200  38.230  1.00  0.00           C
ATOM   4569  O   ILE A 937      48.300  49.110  37.710  1.00  0.00           O
ATOM   4570  N   ILE A 938      46.540  48.080  38.470  1.00  0.00           N
ATOM   4571  HN  ILE A 938      45.710  48.130  39.020  1.00  0.00           H
ATOM   4572  CA  ILE A 938      46.890  46.760  37.990  1.00  0.00           C
ATOM   4573  HA  ILE A 938      47.850  46.460  38.380  1.00  0.00           H
ATOM   4574  CB  ILE A 938      45.980  45.710  38.630  1.00  0.00           C
ATOM   4575  HB  ILE A 938      45.140  46.230  39.150  1.00  0.00           H
ATOM   4576  CG2 ILE A 938      45.430  44.700  37.580  1.00  0.00           C
ATOM   4577 HG21 ILE A 938      44.770  45.250  36.870  1.00  0.00           H
ATOM   4578 HG22 ILE A 938      44.870  43.930  38.150  1.00  0.00           H
ATOM   4579 HG23 ILE A 938      46.250  44.100  37.160  1.00  0.00           H
ATOM   4580  CG1 ILE A 938      46.740  44.940  39.780  1.00  0.00           C
ATOM   4581 HG11 ILE A 938      47.600  44.410  39.340  1.00  0.00           H
ATOM   4582 HG12 ILE A 938      46.030  44.180  40.190  1.00  0.00           H
ATOM   4583  CD  ILE A 938      47.290  45.730  41.000  1.00  0.00           C
ATOM   4584  HD1 ILE A 938      46.500  45.930  41.750  1.00  0.00           H
ATOM   4585  HD2 ILE A 938      47.810  46.690  40.750  1.00  0.00           H
ATOM   4586  HD3 ILE A 938      48.150  45.250  41.500  1.00  0.00           H
ATOM   4587  C   ILE A 938      46.950  46.640  36.510  1.00  0.00           C
ATOM   4588  O   ILE A 938      47.730  45.910  35.920  1.00  0.00           O
ATOM   4589  N   ASN A 939      46.150  47.420  35.770  1.00  0.00           N
ATOM   4590  HN  ASN A 939      45.500  47.970  36.280  1.00  0.00           H
ATOM   4591  CA  ASN A 939      45.920  47.450  34.310  1.00  0.00           C
ATOM   4592  HA  ASN A 939      46.080  46.450  33.940  1.00  0.00           H
ATOM   4593  CB  ASN A 939      44.420  47.880  34.050  1.00  0.00           C
ATOM   4594  HB1 ASN A 939      44.360  48.990  33.940  1.00  0.00           H
ATOM   4595  HB2 ASN A 939      43.800  47.610  34.930  1.00  0.00           H
ATOM   4596  CG  ASN A 939      43.840  47.200  32.790  1.00  0.00           C
ATOM   4597  OD1 ASN A 939      44.500  46.480  32.030  1.00  0.00           O
ATOM   4598  ND2 ASN A 939      42.550  47.490  32.570  1.00  0.00           N
ATOM   4599 HD21 ASN A 939      42.130  47.330  31.680  1.00  0.00           H
ATOM   4600 HD22 ASN A 939      42.220  48.330  32.990  1.00  0.00           H
ATOM   4601  C   ASN A 939      46.870  48.330  33.530  1.00  0.00           C
ATOM   4602  O   ASN A 939      46.810  48.450  32.340  1.00  0.00           O
ATOM   4603  N   ARG A 940      47.950  48.840  34.290  1.00  0.00           N
ATOM   4604  HN  ARG A 940      47.910  48.600  35.260  1.00  0.00           H
ATOM   4605  CA  ARG A 940      49.010  49.590  33.770  1.00  0.00           C
ATOM   4606  HA  ARG A 940      48.600  50.440  33.260  1.00  0.00           H
ATOM   4607  CB  ARG A 940      49.950  50.140  34.870  1.00  0.00           C
ATOM   4608  HB1 ARG A 940      50.830  50.540  34.330  1.00  0.00           H
ATOM   4609  HB2 ARG A 940      50.250  49.350  35.600  1.00  0.00           H
ATOM   4610  CG  ARG A 940      49.360  51.320  35.750  1.00  0.00           C
ATOM   4611  HG1 ARG A 940      50.030  51.340  36.630  1.00  0.00           H
ATOM   4612  HG2 ARG A 940      48.330  51.080  36.120  1.00  0.00           H
ATOM   4613  CD  ARG A 940      49.260  52.690  34.990  1.00  0.00           C
ATOM   4614  HD1 ARG A 940      48.670  53.360  35.660  1.00  0.00           H
ATOM   4615  HD2 ARG A 940      48.760  52.660  34.000  1.00  0.00           H
ATOM   4616  NE  ARG A 940      50.640  53.240  34.900  1.00  0.00           N
ATOM   4617  HE  ARG A 940      51.440  52.700  35.150  1.00  0.00           H
ATOM   4618  CZ  ARG A 940      51.050  54.300  34.160  1.00  0.00           C
ATOM   4619  NH1 ARG A 940      50.180  55.190  33.650  1.00  0.00           N
ATOM   4620 HH11 ARG A 940      49.210  54.970  33.700  1.00  0.00           H
ATOM   4621 HH12 ARG A 940      50.570  56.000  33.190  1.00  0.00           H
ATOM   4622  NH2 ARG A 940      52.300  54.570  34.040  1.00  0.00           N
ATOM   4623 HH21 ARG A 940      52.880  53.760  34.200  1.00  0.00           H
ATOM   4624 HH22 ARG A 940      52.750  55.390  33.680  1.00  0.00           H
ATOM   4625  C   ARG A 940      49.860  48.930  32.750  1.00  0.00           C
ATOM   4626  O   ARG A 940      49.870  47.700  32.560  1.00  0.00           O
ATOM   4627  N   LYS A 941      50.560  49.790  32.010  1.00  0.00           N
ATOM   4628  HN  LYS A 941      50.510  50.770  32.140  1.00  0.00           H
ATOM   4629  CA  LYS A 941      51.210  49.570  30.760  1.00  0.00           C
ATOM   4630  HA  LYS A 941      50.460  49.280  30.040  1.00  0.00           H
ATOM   4631  CB  LYS A 941      51.920  50.890  30.360  1.00  0.00           C
ATOM   4632  HB1 LYS A 941      51.170  51.640  30.010  1.00  0.00           H
ATOM   4633  HB2 LYS A 941      52.630  50.710  29.530  1.00  0.00           H
ATOM   4634  CG  LYS A 941      52.680  51.610  31.520  1.00  0.00           C
ATOM   4635  HG1 LYS A 941      53.380  50.830  31.860  1.00  0.00           H
ATOM   4636  HG2 LYS A 941      52.080  51.880  32.400  1.00  0.00           H
ATOM   4637  CD  LYS A 941      53.540  52.770  31.060  1.00  0.00           C
ATOM   4638  HD1 LYS A 941      54.160  52.410  30.200  1.00  0.00           H
ATOM   4639  HD2 LYS A 941      54.240  53.040  31.890  1.00  0.00           H
ATOM   4640  CE  LYS A 941      52.800  54.000  30.450  1.00  0.00           C
ATOM   4641  HE1 LYS A 941      51.870  54.220  31.020  1.00  0.00           H
ATOM   4642  HE2 LYS A 941      52.510  53.860  29.390  1.00  0.00           H
ATOM   4643  NZ  LYS A 941      53.660  55.250  30.420  1.00  0.00           N
ATOM   4644  HZ1 LYS A 941      54.010  55.500  31.360  1.00  0.00           H
ATOM   4645  HZ2 LYS A 941      53.220  56.090  30.030  1.00  0.00           H
ATOM   4646  HZ3 LYS A 941      54.460  55.030  29.790  1.00  0.00           H
ATOM   4647  C   LYS A 941      52.310  48.470  30.600  1.00  0.00           C
ATOM   4648  O   LYS A 941      52.480  47.850  29.510  1.00  0.00           O
ATOM   4649  N   GLU A 942      53.120  48.270  31.670  1.00  0.00           N
ATOM   4650  HN  GLU A 942      53.030  48.750  32.540  1.00  0.00           H
ATOM   4651  CA  GLU A 942      54.120  47.210  31.640  1.00  0.00           C
ATOM   4652  HA  GLU A 942      54.240  46.820  30.630  1.00  0.00           H
ATOM   4653  CB  GLU A 942      55.570  47.620  32.170  1.00  0.00           C
ATOM   4654  HB1 GLU A 942      56.130  46.690  32.400  1.00  0.00           H
ATOM   4655  HB2 GLU A 942      55.410  48.050  33.180  1.00  0.00           H
ATOM   4656  CG  GLU A 942      56.330  48.550  31.240  1.00  0.00           C
ATOM   4657  HG1 GLU A 942      55.690  49.410  30.950  1.00  0.00           H
ATOM   4658  HG2 GLU A 942      56.550  48.060  30.270  1.00  0.00           H
ATOM   4659  CD  GLU A 942      57.680  49.120  31.810  1.00  0.00           C
ATOM   4660  OE1 GLU A 942      57.840  50.400  31.960  1.00  0.00           O
ATOM   4661  OE2 GLU A 942      58.590  48.310  32.050  1.00  0.00           O
ATOM   4662  C   GLU A 942      53.570  46.070  32.400  1.00  0.00           C
ATOM   4663  O   GLU A 942      54.340  45.250  32.810  1.00  0.00           O
ATOM   4664  N   HSD A 943      52.230  45.990  32.630  1.00  0.00           N
ATOM   4665  HN  HSD A 943      51.620  46.730  32.370  1.00  0.00           H
ATOM   4666  CA  HSD A 943      51.530  44.880  33.350  1.00  0.00           C
ATOM   4667  HA  HSD A 943      52.290  44.180  33.640  1.00  0.00           H
ATOM   4668  CB  HSD A 943      50.750  45.240  34.670  1.00  0.00           C
ATOM   4669  HB1 HSD A 943      50.350  44.280  35.070  1.00  0.00           H
ATOM   4670  HB2 HSD A 943      49.910  45.880  34.340  1.00  0.00           H
ATOM   4671  ND1 HSD A 943      52.680  45.450  36.400  1.00  0.00           N
ATOM   4672  HD1 HSD A 943      53.310  44.860  35.890  1.00  0.00           H
ATOM   4673  CG  HSD A 943      51.500  45.850  35.810  1.00  0.00           C
ATOM   4674  CE1 HSD A 943      52.930  46.250  37.470  1.00  0.00           C
ATOM   4675  HE1 HSD A 943      53.910  46.210  37.930  1.00  0.00           H
ATOM   4676  NE2 HSD A 943      51.950  47.140  37.620  1.00  0.00           N
ATOM   4677  CD2 HSD A 943      51.070  46.890  36.570  1.00  0.00           C
ATOM   4678  HD2 HSD A 943      50.120  47.420  36.590  1.00  0.00           H
ATOM   4679  C   HSD A 943      50.720  44.110  32.340  1.00  0.00           C
ATOM   4680  O   HSD A 943      50.670  42.890  32.440  1.00  0.00           O
ATOM   4681  N   LYS A 944      50.030  44.760  31.310  1.00  0.00           N
ATOM   4682  HN  LYS A 944      49.950  45.750  31.390  1.00  0.00           H
ATOM   4683  CA  LYS A 944      49.550  44.230  30.050  1.00  0.00           C
ATOM   4684  HA  LYS A 944      48.950  45.000  29.600  1.00  0.00           H
ATOM   4685  CB  LYS A 944      50.710  43.830  29.030  1.00  0.00           C
ATOM   4686  HB1 LYS A 944      50.210  43.350  28.160  1.00  0.00           H
ATOM   4687  HB2 LYS A 944      51.320  43.020  29.500  1.00  0.00           H
ATOM   4688  CG  LYS A 944      51.540  45.030  28.570  1.00  0.00           C
ATOM   4689  HG1 LYS A 944      52.250  45.390  29.340  1.00  0.00           H
ATOM   4690  HG2 LYS A 944      50.870  45.910  28.530  1.00  0.00           H
ATOM   4691  CD  LYS A 944      52.220  44.870  27.200  1.00  0.00           C
ATOM   4692  HD1 LYS A 944      52.990  44.090  27.390  1.00  0.00           H
ATOM   4693  HD2 LYS A 944      53.000  45.650  27.040  1.00  0.00           H
ATOM   4694  CE  LYS A 944      51.370  44.560  25.980  1.00  0.00           C
ATOM   4695  HE1 LYS A 944      50.840  43.580  25.990  1.00  0.00           H
ATOM   4696  HE2 LYS A 944      51.920  44.660  25.020  1.00  0.00           H
ATOM   4697  NZ  LYS A 944      50.450  45.670  25.910  1.00  0.00           N
ATOM   4698  HZ1 LYS A 944      50.120  45.680  24.930  1.00  0.00           H
ATOM   4699  HZ2 LYS A 944      50.900  46.520  26.290  1.00  0.00           H
ATOM   4700  HZ3 LYS A 944      49.700  45.490  26.610  1.00  0.00           H
ATOM   4701  C   LYS A 944      48.580  43.010  30.170  1.00  0.00           C
ATOM   4702  O   LYS A 944      48.960  41.890  29.870  1.00  0.00           O
ATOM   4703  N   LEU A 945      47.380  43.220  30.670  1.00  0.00           N
ATOM   4704  HN  LEU A 945      47.130  44.150  30.940  1.00  0.00           H
ATOM   4705  CA  LEU A 945      46.440  42.130  30.920  1.00  0.00           C
ATOM   4706  HA  LEU A 945      47.010  41.310  31.320  1.00  0.00           H
ATOM   4707  CB  LEU A 945      45.350  42.560  31.990  1.00  0.00           C
ATOM   4708  HB1 LEU A 945      44.360  42.060  31.890  1.00  0.00           H
ATOM   4709  HB2 LEU A 945      45.150  43.640  31.860  1.00  0.00           H
ATOM   4710  CG  LEU A 945      45.780  42.380  33.490  1.00  0.00           C
ATOM   4711  HG  LEU A 945      46.070  41.330  33.640  1.00  0.00           H
ATOM   4712  CD1 LEU A 945      46.950  43.290  33.840  1.00  0.00           C
ATOM   4713 HD11 LEU A 945      47.940  43.030  33.410  1.00  0.00           H
ATOM   4714 HD12 LEU A 945      47.170  43.100  34.910  1.00  0.00           H
ATOM   4715 HD13 LEU A 945      46.830  44.390  33.670  1.00  0.00           H
ATOM   4716  CD2 LEU A 945      44.680  42.840  34.430  1.00  0.00           C
ATOM   4717 HD21 LEU A 945      45.030  42.810  35.480  1.00  0.00           H
ATOM   4718 HD22 LEU A 945      43.800  42.180  34.350  1.00  0.00           H
ATOM   4719 HD23 LEU A 945      44.420  43.920  34.340  1.00  0.00           H
ATOM   4720  C   LEU A 945      45.740  41.690  29.690  1.00  0.00           C
ATOM   4721  O   LEU A 945      45.250  42.550  28.970  1.00  0.00           O
ATOM   4722  N   LYS A 946      45.550  40.320  29.500  1.00  0.00           N
ATOM   4723  HN  LYS A 946      45.930  39.620  30.090  1.00  0.00           H
ATOM   4724  CA  LYS A 946      44.800  39.760  28.390  1.00  0.00           C
ATOM   4725  HA  LYS A 946      45.120  40.370  27.570  1.00  0.00           H
ATOM   4726  CB  LYS A 946      45.100  38.240  28.190  1.00  0.00           C
ATOM   4727  HB1 LYS A 946      44.640  37.860  27.250  1.00  0.00           H
ATOM   4728  HB2 LYS A 946      44.650  37.710  29.040  1.00  0.00           H
ATOM   4729  CG  LYS A 946      46.610  38.050  28.020  1.00  0.00           C
ATOM   4730  HG1 LYS A 946      47.280  38.460  28.800  1.00  0.00           H
ATOM   4731  HG2 LYS A 946      46.940  38.660  27.150  1.00  0.00           H
ATOM   4732  CD  LYS A 946      47.080  36.580  27.610  1.00  0.00           C
ATOM   4733  HD1 LYS A 946      48.120  36.680  27.220  1.00  0.00           H
ATOM   4734  HD2 LYS A 946      46.410  36.330  26.760  1.00  0.00           H
ATOM   4735  CE  LYS A 946      46.910  35.540  28.750  1.00  0.00           C
ATOM   4736  HE1 LYS A 946      47.260  34.570  28.340  1.00  0.00           H
ATOM   4737  HE2 LYS A 946      45.810  35.550  28.900  1.00  0.00           H
ATOM   4738  NZ  LYS A 946      47.640  35.800  30.010  1.00  0.00           N
ATOM   4739  HZ1 LYS A 946      48.610  36.110  29.790  1.00  0.00           H
ATOM   4740  HZ2 LYS A 946      47.730  34.920  30.560  1.00  0.00           H
ATOM   4741  HZ3 LYS A 946      47.320  36.520  30.680  1.00  0.00           H
ATOM   4742  C   LYS A 946      43.310  40.100  28.460  1.00  0.00           C
ATOM   4743  O   LYS A 946      42.580  39.560  29.250  1.00  0.00           O
ATOM   4744  N   LYS A 947      42.840  41.200  27.750  1.00  0.00           N
ATOM   4745  HN  LYS A 947      43.510  41.770  27.260  1.00  0.00           H
ATOM   4746  CA  LYS A 947      41.520  41.740  27.750  1.00  0.00           C
ATOM   4747  HA  LYS A 947      41.590  42.580  27.080  1.00  0.00           H
ATOM   4748  CB  LYS A 947      40.370  40.850  27.080  1.00  0.00           C
ATOM   4749  HB1 LYS A 947      39.430  41.340  27.410  1.00  0.00           H
ATOM   4750  HB2 LYS A 947      40.330  39.860  27.580  1.00  0.00           H
ATOM   4751  CG  LYS A 947      40.490  40.630  25.600  1.00  0.00           C
ATOM   4752  HG1 LYS A 947      39.820  39.760  25.410  1.00  0.00           H
ATOM   4753  HG2 LYS A 947      41.530  40.380  25.290  1.00  0.00           H
ATOM   4754  CD  LYS A 947      40.010  41.750  24.670  1.00  0.00           C
ATOM   4755  HD1 LYS A 947      40.710  42.620  24.700  1.00  0.00           H
ATOM   4756  HD2 LYS A 947      39.000  42.060  24.990  1.00  0.00           H
ATOM   4757  CE  LYS A 947      39.930  41.410  23.120  1.00  0.00           C
ATOM   4758  HE1 LYS A 947      39.040  40.750  22.980  1.00  0.00           H
ATOM   4759  HE2 LYS A 947      40.850  40.880  22.800  1.00  0.00           H
ATOM   4760  NZ  LYS A 947      39.860  42.660  22.210  1.00  0.00           N
ATOM   4761  HZ1 LYS A 947      40.760  43.130  22.010  1.00  0.00           H
ATOM   4762  HZ2 LYS A 947      39.200  43.400  22.510  1.00  0.00           H
ATOM   4763  HZ3 LYS A 947      39.430  42.330  21.320  1.00  0.00           H
ATOM   4764  C   LYS A 947      41.100  42.310  29.180  1.00  0.00           C
ATOM   4765  O   LYS A 947      40.190  41.780  29.880  1.00  0.00           O
ATOM   4766  N   GLY A 948      41.730  43.460  29.600  1.00  0.00           N
ATOM   4767  HN  GLY A 948      42.490  43.900  29.120  1.00  0.00           H
ATOM   4768  CA  GLY A 948      41.500  44.190  30.860  1.00  0.00           C
ATOM   4769  HA1 GLY A 948      40.540  44.590  30.600  1.00  0.00           H
ATOM   4770  HA2 GLY A 948      42.310  44.910  30.920  1.00  0.00           H
ATOM   4771  C   GLY A 948      41.390  43.540  32.180  1.00  0.00           C
ATOM   4772  O   GLY A 948      41.920  42.450  32.460  1.00  0.00           O
ATOM   4773  N   ALA A 949      40.700  44.220  33.080  1.00  0.00           N
ATOM   4774  HN  ALA A 949      40.310  45.090  32.780  1.00  0.00           H
ATOM   4775  CA  ALA A 949      40.760  43.900  34.440  1.00  0.00           C
ATOM   4776  HA  ALA A 949      41.510  43.140  34.560  1.00  0.00           H
ATOM   4777  CB  ALA A 949      41.160  45.150  35.240  1.00  0.00           C
ATOM   4778  HB1 ALA A 949      41.480  44.820  36.250  1.00  0.00           H
ATOM   4779  HB2 ALA A 949      40.370  45.940  35.360  1.00  0.00           H
ATOM   4780  HB3 ALA A 949      41.960  45.610  34.630  1.00  0.00           H
ATOM   4781  C   ALA A 949      39.540  43.250  35.040  1.00  0.00           C
ATOM   4782  O   ALA A 949      39.510  43.110  36.270  1.00  0.00           O
ATOM   4783  N   GLY A 950      38.540  42.880  34.260  1.00  0.00           N
ATOM   4784  HN  GLY A 950      38.600  43.000  33.280  1.00  0.00           H
ATOM   4785  CA  GLY A 950      37.230  42.350  34.790  1.00  0.00           C
ATOM   4786  HA1 GLY A 950      37.380  41.450  35.380  1.00  0.00           H
ATOM   4787  HA2 GLY A 950      36.600  42.030  33.970  1.00  0.00           H
ATOM   4788  C   GLY A 950      36.490  43.370  35.640  1.00  0.00           C
ATOM   4789  O   GLY A 950      35.850  42.990  36.620  1.00  0.00           O
ATOM   4790  N   TYR A 951      36.490  44.650  35.380  1.00  0.00           N
ATOM   4791  HN  TYR A 951      36.810  44.990  34.490  1.00  0.00           H
ATOM   4792  CA  TYR A 951      36.210  45.770  36.280  1.00  0.00           C
ATOM   4793  HA  TYR A 951      36.960  45.950  37.030  1.00  0.00           H
ATOM   4794  CB  TYR A 951      36.250  47.160  35.500  1.00  0.00           C
ATOM   4795  HB1 TYR A 951      35.760  47.940  36.130  1.00  0.00           H
ATOM   4796  HB2 TYR A 951      35.600  47.150  34.590  1.00  0.00           H
ATOM   4797  CG  TYR A 951      37.700  47.660  35.270  1.00  0.00           C
ATOM   4798  CD1 TYR A 951      38.640  48.090  36.300  1.00  0.00           C
ATOM   4799  HD1 TYR A 951      38.420  47.850  37.340  1.00  0.00           H
ATOM   4800  CE1 TYR A 951      39.810  48.670  35.870  1.00  0.00           C
ATOM   4801  HE1 TYR A 951      40.570  48.900  36.600  1.00  0.00           H
ATOM   4802  CZ  TYR A 951      40.000  49.010  34.460  1.00  0.00           C
ATOM   4803  OH  TYR A 951      41.170  49.600  34.060  1.00  0.00           O
ATOM   4804  HH  TYR A 951      41.010  50.110  33.260  1.00  0.00           H
ATOM   4805  CD2 TYR A 951      37.920  47.920  33.900  1.00  0.00           C
ATOM   4806  HD2 TYR A 951      37.080  47.790  33.230  1.00  0.00           H
ATOM   4807  CE2 TYR A 951      39.060  48.670  33.520  1.00  0.00           C
ATOM   4808  HE2 TYR A 951      39.180  48.940  32.480  1.00  0.00           H
ATOM   4809  C   TYR A 951      34.880  45.590  37.060  1.00  0.00           C
ATOM   4810  O   TYR A 951      34.830  45.730  38.270  1.00  0.00           O
ATOM   4811  N   HSD A 952      33.760  45.400  36.400  1.00  0.00           N
ATOM   4812  HN  HSD A 952      33.880  45.380  35.400  1.00  0.00           H
ATOM   4813  CA  HSD A 952      32.430  45.190  37.030  1.00  0.00           C
ATOM   4814  HA  HSD A 952      32.260  46.000  37.730  1.00  0.00           H
ATOM   4815  CB  HSD A 952      31.320  44.990  36.000  1.00  0.00           C
ATOM   4816  HB1 HSD A 952      30.370  44.620  36.460  1.00  0.00           H
ATOM   4817  HB2 HSD A 952      31.750  44.340  35.210  1.00  0.00           H
ATOM   4818  ND1 HSD A 952      31.160  46.770  34.300  1.00  0.00           N
ATOM   4819  HD1 HSD A 952      31.860  46.420  33.690  1.00  0.00           H
ATOM   4820  CG  HSD A 952      30.810  46.290  35.500  1.00  0.00           C
ATOM   4821  CE1 HSD A 952      30.460  47.880  34.070  1.00  0.00           C
ATOM   4822  HE1 HSD A 952      30.520  48.460  33.150  1.00  0.00           H
ATOM   4823  NE2 HSD A 952      29.630  48.100  35.030  1.00  0.00           N
ATOM   4824  CD2 HSD A 952      29.880  47.150  35.970  1.00  0.00           C
ATOM   4825  HD2 HSD A 952      29.450  47.120  36.950  1.00  0.00           H
ATOM   4826  C   HSD A 952      32.420  43.920  37.980  1.00  0.00           C
ATOM   4827  O   HSD A 952      31.870  44.100  39.030  1.00  0.00           O
ATOM   4828  N   LEU A 953      32.910  42.760  37.610  1.00  0.00           N
ATOM   4829  HN  LEU A 953      33.300  42.600  36.710  1.00  0.00           H
ATOM   4830  CA  LEU A 953      33.040  41.570  38.430  1.00  0.00           C
ATOM   4831  HA  LEU A 953      32.040  41.370  38.820  1.00  0.00           H
ATOM   4832  CB  LEU A 953      33.530  40.370  37.530  1.00  0.00           C
ATOM   4833  HB1 LEU A 953      34.530  40.540  37.100  1.00  0.00           H
ATOM   4834  HB2 LEU A 953      32.730  40.240  36.770  1.00  0.00           H
ATOM   4835  CG  LEU A 953      33.780  38.990  38.210  1.00  0.00           C
ATOM   4836  HG  LEU A 953      34.550  39.000  39.010  1.00  0.00           H
ATOM   4837  CD1 LEU A 953      32.470  38.410  38.750  1.00  0.00           C
ATOM   4838 HD11 LEU A 953      31.650  38.480  38.000  1.00  0.00           H
ATOM   4839 HD12 LEU A 953      32.090  38.940  39.630  1.00  0.00           H
ATOM   4840 HD13 LEU A 953      32.730  37.340  38.930  1.00  0.00           H
ATOM   4841  CD2 LEU A 953      34.090  37.920  37.180  1.00  0.00           C
ATOM   4842 HD21 LEU A 953      34.580  36.990  37.550  1.00  0.00           H
ATOM   4843 HD22 LEU A 953      34.820  38.230  36.390  1.00  0.00           H
ATOM   4844 HD23 LEU A 953      33.180  37.750  36.560  1.00  0.00           H
ATOM   4845  C   LEU A 953      33.900  41.850  39.720  1.00  0.00           C
ATOM   4846  O   LEU A 953      33.490  41.350  40.780  1.00  0.00           O
ATOM   4847  N   ASP A 954      34.970  42.650  39.590  1.00  0.00           N
ATOM   4848  HN  ASP A 954      35.140  42.990  38.660  1.00  0.00           H
ATOM   4849  CA  ASP A 954      35.790  42.990  40.690  1.00  0.00           C
ATOM   4850  HA  ASP A 954      36.410  42.180  41.020  1.00  0.00           H
ATOM   4851  CB  ASP A 954      36.900  44.030  40.300  1.00  0.00           C
ATOM   4852  HB1 ASP A 954      37.450  44.400  41.190  1.00  0.00           H
ATOM   4853  HB2 ASP A 954      36.410  44.880  39.770  1.00  0.00           H
ATOM   4854  CG  ASP A 954      37.840  43.360  39.390  1.00  0.00           C
ATOM   4855  OD1 ASP A 954      38.160  42.170  39.410  1.00  0.00           O
ATOM   4856  OD2 ASP A 954      38.430  44.110  38.420  1.00  0.00           O
ATOM   4857  HD2 ASP A 954      38.650  43.570  37.660  1.00  0.00           H
ATOM   4858  C   ASP A 954      35.050  43.660  41.830  1.00  0.00           C
ATOM   4859  O   ASP A 954      35.180  43.300  43.000  1.00  0.00           O
ATOM   4860  N   LEU A 955      34.360  44.830  41.590  1.00  0.00           N
ATOM   4861  HN  LEU A 955      34.410  45.280  40.700  1.00  0.00           H
ATOM   4862  CA  LEU A 955      33.590  45.420  42.680  1.00  0.00           C
ATOM   4863  HA  LEU A 955      34.200  45.450  43.580  1.00  0.00           H
ATOM   4864  CB  LEU A 955      33.150  46.900  42.360  1.00  0.00           C
ATOM   4865  HB1 LEU A 955      32.450  46.920  41.500  1.00  0.00           H
ATOM   4866  HB2 LEU A 955      34.180  47.240  42.120  1.00  0.00           H
ATOM   4867  CG  LEU A 955      32.440  47.560  43.580  1.00  0.00           C
ATOM   4868  HG  LEU A 955      32.450  48.660  43.420  1.00  0.00           H
ATOM   4869  CD1 LEU A 955      30.920  47.400  43.560  1.00  0.00           C
ATOM   4870 HD11 LEU A 955      30.440  48.090  44.280  1.00  0.00           H
ATOM   4871 HD12 LEU A 955      30.510  46.410  43.830  1.00  0.00           H
ATOM   4872 HD13 LEU A 955      30.570  47.800  42.570  1.00  0.00           H
ATOM   4873  CD2 LEU A 955      33.160  47.380  45.000  1.00  0.00           C
ATOM   4874 HD21 LEU A 955      32.840  48.190  45.690  1.00  0.00           H
ATOM   4875 HD22 LEU A 955      34.260  47.380  44.800  1.00  0.00           H
ATOM   4876 HD23 LEU A 955      32.930  46.360  45.380  1.00  0.00           H
ATOM   4877  C   LEU A 955      32.400  44.560  43.020  1.00  0.00           C
ATOM   4878  O   LEU A 955      31.950  44.470  44.150  1.00  0.00           O
ATOM   4879  N   LEU A 956      31.830  43.840  42.090  1.00  0.00           N
ATOM   4880  HN  LEU A 956      32.050  44.010  41.120  1.00  0.00           H
ATOM   4881  CA  LEU A 956      30.670  42.920  42.330  1.00  0.00           C
ATOM   4882  HA  LEU A 956      29.840  43.490  42.710  1.00  0.00           H
ATOM   4883  CB  LEU A 956      30.000  42.210  41.110  1.00  0.00           C
ATOM   4884  HB1 LEU A 956      30.790  41.590  40.640  1.00  0.00           H
ATOM   4885  HB2 LEU A 956      29.500  42.890  40.380  1.00  0.00           H
ATOM   4886  CG  LEU A 956      28.790  41.280  41.410  1.00  0.00           C
ATOM   4887  HG  LEU A 956      28.330  41.510  42.390  1.00  0.00           H
ATOM   4888  CD1 LEU A 956      27.620  41.440  40.440  1.00  0.00           C
ATOM   4889 HD11 LEU A 956      27.990  41.740  39.430  1.00  0.00           H
ATOM   4890 HD12 LEU A 956      26.950  42.210  40.870  1.00  0.00           H
ATOM   4891 HD13 LEU A 956      27.060  40.490  40.320  1.00  0.00           H
ATOM   4892  CD2 LEU A 956      29.310  39.860  41.340  1.00  0.00           C
ATOM   4893 HD21 LEU A 956      30.030  39.800  42.190  1.00  0.00           H
ATOM   4894 HD22 LEU A 956      29.880  39.650  40.420  1.00  0.00           H
ATOM   4895 HD23 LEU A 956      28.510  39.120  41.590  1.00  0.00           H
ATOM   4896  C   LEU A 956      30.980  41.860  43.380  1.00  0.00           C
ATOM   4897  O   LEU A 956      30.290  41.670  44.390  1.00  0.00           O
ATOM   4898  N   MET A 957      32.120  41.200  43.250  1.00  0.00           N
ATOM   4899  HN  MET A 957      32.750  41.420  42.530  1.00  0.00           H
ATOM   4900  CA  MET A 957      32.570  40.200  44.220  1.00  0.00           C
ATOM   4901  HA  MET A 957      31.780  39.490  44.390  1.00  0.00           H
ATOM   4902  CB  MET A 957      33.700  39.370  43.640  1.00  0.00           C
ATOM   4903  HB1 MET A 957      34.590  40.000  43.450  1.00  0.00           H
ATOM   4904  HB2 MET A 957      33.490  39.050  42.600  1.00  0.00           H
ATOM   4905  CG  MET A 957      34.180  38.220  44.440  1.00  0.00           C
ATOM   4906  HG1 MET A 957      34.750  38.610  45.310  1.00  0.00           H
ATOM   4907  HG2 MET A 957      34.960  37.780  43.790  1.00  0.00           H
ATOM   4908  SD  MET A 957      33.190  36.820  44.990  1.00  0.00           S
ATOM   4909  CE  MET A 957      32.230  36.740  43.420  1.00  0.00           C
ATOM   4910  HE1 MET A 957      31.440  37.510  43.430  1.00  0.00           H
ATOM   4911  HE2 MET A 957      31.750  35.750  43.260  1.00  0.00           H
ATOM   4912  HE3 MET A 957      32.880  37.080  42.580  1.00  0.00           H
ATOM   4913  C   MET A 957      33.010  40.770  45.620  1.00  0.00           C
ATOM   4914  O   MET A 957      32.750  40.240  46.670  1.00  0.00           O
ATOM   4915  N   VAL A 958      33.620  41.920  45.670  1.00  0.00           N
ATOM   4916  HN  VAL A 958      33.850  42.420  44.850  1.00  0.00           H
ATOM   4917  CA  VAL A 958      33.860  42.670  46.870  1.00  0.00           C
ATOM   4918  HA  VAL A 958      34.260  41.960  47.590  1.00  0.00           H
ATOM   4919  CB  VAL A 958      34.800  43.720  46.450  1.00  0.00           C
ATOM   4920  HB  VAL A 958      34.580  44.060  45.410  1.00  0.00           H
ATOM   4921  CG1 VAL A 958      34.830  44.910  47.420  1.00  0.00           C
ATOM   4922 HG11 VAL A 958      35.600  45.640  47.090  1.00  0.00           H
ATOM   4923 HG12 VAL A 958      35.030  44.620  48.470  1.00  0.00           H
ATOM   4924 HG13 VAL A 958      33.870  45.460  47.320  1.00  0.00           H
ATOM   4925  CG2 VAL A 958      36.220  43.070  46.530  1.00  0.00           C
ATOM   4926 HG21 VAL A 958      36.900  43.930  46.350  1.00  0.00           H
ATOM   4927 HG22 VAL A 958      36.320  42.250  45.780  1.00  0.00           H
ATOM   4928 HG23 VAL A 958      36.500  42.680  47.530  1.00  0.00           H
ATOM   4929  C   VAL A 958      32.570  43.120  47.550  1.00  0.00           C
ATOM   4930  O   VAL A 958      32.450  43.160  48.760  1.00  0.00           O
ATOM   4931  N   GLY A 959      31.580  43.620  46.820  1.00  0.00           N
ATOM   4932  HN  GLY A 959      31.650  43.610  45.830  1.00  0.00           H
ATOM   4933  CA  GLY A 959      30.330  43.950  47.440  1.00  0.00           C
ATOM   4934  HA1 GLY A 959      29.730  44.270  46.610  1.00  0.00           H
ATOM   4935  HA2 GLY A 959      30.560  44.650  48.240  1.00  0.00           H
ATOM   4936  C   GLY A 959      29.600  42.750  47.930  1.00  0.00           C
ATOM   4937  O   GLY A 959      28.880  42.830  48.930  1.00  0.00           O
ATOM   4938  N   VAL A 960      29.610  41.630  47.260  1.00  0.00           N
ATOM   4939  HN  VAL A 960      29.910  41.540  46.310  1.00  0.00           H
ATOM   4940  CA  VAL A 960      29.120  40.370  47.710  1.00  0.00           C
ATOM   4941  HA  VAL A 960      28.060  40.460  47.940  1.00  0.00           H
ATOM   4942  CB  VAL A 960      29.160  39.280  46.630  1.00  0.00           C
ATOM   4943  HB  VAL A 960      30.120  39.380  46.080  1.00  0.00           H
ATOM   4944  CG1 VAL A 960      29.010  37.820  47.130  1.00  0.00           C
ATOM   4945 HG11 VAL A 960      28.820  37.100  46.300  1.00  0.00           H
ATOM   4946 HG12 VAL A 960      28.020  37.810  47.640  1.00  0.00           H
ATOM   4947 HG13 VAL A 960      29.870  37.520  47.760  1.00  0.00           H
ATOM   4948  CG2 VAL A 960      28.030  39.530  45.540  1.00  0.00           C
ATOM   4949 HG21 VAL A 960      28.270  38.840  44.710  1.00  0.00           H
ATOM   4950 HG22 VAL A 960      28.180  40.600  45.260  1.00  0.00           H
ATOM   4951 HG23 VAL A 960      27.050  39.340  46.040  1.00  0.00           H
ATOM   4952  C   VAL A 960      29.880  39.910  49.030  1.00  0.00           C
ATOM   4953  O   VAL A 960      29.200  39.590  50.000  1.00  0.00           O
ATOM   4954  N   MET A 961      31.210  39.880  49.080  1.00  0.00           N
ATOM   4955  HN  MET A 961      31.730  40.240  48.300  1.00  0.00           H
ATOM   4956  CA  MET A 961      31.920  39.360  50.220  1.00  0.00           C
ATOM   4957  HA  MET A 961      31.450  38.400  50.390  1.00  0.00           H
ATOM   4958  CB  MET A 961      33.360  38.970  49.800  1.00  0.00           C
ATOM   4959  HB1 MET A 961      33.940  38.880  50.740  1.00  0.00           H
ATOM   4960  HB2 MET A 961      33.810  39.910  49.390  1.00  0.00           H
ATOM   4961  CG  MET A 961      33.600  37.710  48.990  1.00  0.00           C
ATOM   4962  HG1 MET A 961      34.680  37.450  48.860  1.00  0.00           H
ATOM   4963  HG2 MET A 961      33.280  38.050  47.990  1.00  0.00           H
ATOM   4964  SD  MET A 961      32.670  36.170  49.580  1.00  0.00           S
ATOM   4965  CE  MET A 961      33.220  36.110  51.370  1.00  0.00           C
ATOM   4966  HE1 MET A 961      32.730  35.270  51.930  1.00  0.00           H
ATOM   4967  HE2 MET A 961      33.010  37.110  51.810  1.00  0.00           H
ATOM   4968  HE3 MET A 961      34.300  35.870  51.320  1.00  0.00           H
ATOM   4969  C   MET A 961      31.770  40.080  51.480  1.00  0.00           C
ATOM   4970  O   MET A 961      31.870  39.610  52.600  1.00  0.00           O
ATOM   4971  N   LEU A 962      31.400  41.400  51.230  1.00  0.00           N
ATOM   4972  HN  LEU A 962      31.440  41.750  50.310  1.00  0.00           H
ATOM   4973  CA  LEU A 962      30.940  42.380  52.260  1.00  0.00           C
ATOM   4974  HA  LEU A 962      31.760  42.410  52.960  1.00  0.00           H
ATOM   4975  CB  LEU A 962      30.880  43.750  51.570  1.00  0.00           C
ATOM   4976  HB1 LEU A 962      30.130  43.860  50.750  1.00  0.00           H
ATOM   4977  HB2 LEU A 962      31.830  43.960  51.030  1.00  0.00           H
ATOM   4978  CG  LEU A 962      30.770  45.000  52.510  1.00  0.00           C
ATOM   4979  HG  LEU A 962      31.230  44.770  53.490  1.00  0.00           H
ATOM   4980  CD1 LEU A 962      31.330  46.300  51.890  1.00  0.00           C
ATOM   4981 HD11 LEU A 962      32.440  46.320  51.750  1.00  0.00           H
ATOM   4982 HD12 LEU A 962      31.010  47.210  52.440  1.00  0.00           H
ATOM   4983 HD13 LEU A 962      31.010  46.440  50.840  1.00  0.00           H
ATOM   4984  CD2 LEU A 962      29.320  45.230  52.840  1.00  0.00           C
ATOM   4985 HD21 LEU A 962      29.030  44.440  53.580  1.00  0.00           H
ATOM   4986 HD22 LEU A 962      28.650  45.320  51.970  1.00  0.00           H
ATOM   4987 HD23 LEU A 962      29.130  46.180  53.390  1.00  0.00           H
ATOM   4988  C   LEU A 962      29.700  41.930  52.910  1.00  0.00           C
ATOM   4989  O   LEU A 962      29.520  42.000  54.100  1.00  0.00           O
ATOM   4990  N   GLY A 963      28.720  41.470  52.070  1.00  0.00           N
ATOM   4991  HN  GLY A 963      28.870  41.550  51.090  1.00  0.00           H
ATOM   4992  CA  GLY A 963      27.450  40.880  52.530  1.00  0.00           C
ATOM   4993  HA1 GLY A 963      26.650  40.860  51.790  1.00  0.00           H
ATOM   4994  HA2 GLY A 963      27.130  41.640  53.240  1.00  0.00           H
ATOM   4995  C   GLY A 963      27.580  39.630  53.240  1.00  0.00           C
ATOM   4996  O   GLY A 963      26.980  39.460  54.280  1.00  0.00           O
ATOM   4997  N   VAL A 964      28.380  38.670  52.660  1.00  0.00           N
ATOM   4998  HN  VAL A 964      28.800  38.860  51.780  1.00  0.00           H
ATOM   4999  CA  VAL A 964      28.690  37.380  53.330  1.00  0.00           C
ATOM   5000  HA  VAL A 964      27.700  36.970  53.370  1.00  0.00           H
ATOM   5001  CB  VAL A 964      29.510  36.570  52.380  1.00  0.00           C
ATOM   5002  HB  VAL A 964      30.400  37.210  52.170  1.00  0.00           H
ATOM   5003  CG1 VAL A 964      29.900  35.270  53.040  1.00  0.00           C
ATOM   5004 HG11 VAL A 964      30.430  34.540  52.400  1.00  0.00           H
ATOM   5005 HG12 VAL A 964      29.000  34.810  53.490  1.00  0.00           H
ATOM   5006 HG13 VAL A 964      30.690  35.480  53.800  1.00  0.00           H
ATOM   5007  CG2 VAL A 964      28.620  36.230  51.160  1.00  0.00           C
ATOM   5008 HG21 VAL A 964      29.100  35.360  50.670  1.00  0.00           H
ATOM   5009 HG22 VAL A 964      28.570  37.080  50.440  1.00  0.00           H
ATOM   5010 HG23 VAL A 964      27.630  35.880  51.530  1.00  0.00           H
ATOM   5011  C   VAL A 964      29.350  37.580  54.730  1.00  0.00           C
ATOM   5012  O   VAL A 964      28.790  37.120  55.700  1.00  0.00           O
ATOM   5013  N   CYS A 965      30.330  38.480  54.860  1.00  0.00           N
ATOM   5014  HN  CYS A 965      30.720  38.770  53.990  1.00  0.00           H
ATOM   5015  CA  CYS A 965      30.910  38.860  56.060  1.00  0.00           C
ATOM   5016  HA  CYS A 965      31.190  37.960  56.600  1.00  0.00           H
ATOM   5017  CB  CYS A 965      32.250  39.660  55.790  1.00  0.00           C
ATOM   5018  HB1 CYS A 965      32.670  40.090  56.720  1.00  0.00           H
ATOM   5019  HB2 CYS A 965      31.980  40.410  55.020  1.00  0.00           H
ATOM   5020  SG  CYS A 965      33.490  38.570  55.090  1.00  0.00           S
ATOM   5021  HG1 CYS A 965      34.070  39.470  54.290  1.00  0.00           H
ATOM   5022  C   CYS A 965      30.030  39.530  57.020  1.00  0.00           C
ATOM   5023  O   CYS A 965      30.130  39.330  58.250  1.00  0.00           O
ATOM   5024  N   SER A 966      29.070  40.360  56.480  1.00  0.00           N
ATOM   5025  HN  SER A 966      29.090  40.360  55.480  1.00  0.00           H
ATOM   5026  CA  SER A 966      28.010  41.010  57.300  1.00  0.00           C
ATOM   5027  HA  SER A 966      28.510  41.560  58.090  1.00  0.00           H
ATOM   5028  CB  SER A 966      27.070  41.900  56.470  1.00  0.00           C
ATOM   5029  HB1 SER A 966      26.290  42.300  57.170  1.00  0.00           H
ATOM   5030  HB2 SER A 966      26.580  41.350  55.640  1.00  0.00           H
ATOM   5031  OG  SER A 966      27.830  42.970  55.970  1.00  0.00           O
ATOM   5032  HG1 SER A 966      28.460  42.630  55.340  1.00  0.00           H
ATOM   5033  C   SER A 966      27.140  40.010  58.070  1.00  0.00           C
ATOM   5034  O   SER A 966      27.030  40.050  59.310  1.00  0.00           O
ATOM   5035  N   VAL A 967      26.590  38.960  57.320  1.00  0.00           N
ATOM   5036  HN  VAL A 967      26.900  38.830  56.370  1.00  0.00           H
ATOM   5037  CA  VAL A 967      25.750  37.860  57.750  1.00  0.00           C
ATOM   5038  HA  VAL A 967      24.830  38.200  58.210  1.00  0.00           H
ATOM   5039  CB  VAL A 967      25.300  37.010  56.550  1.00  0.00           C
ATOM   5040  HB  VAL A 967      26.170  36.770  55.910  1.00  0.00           H
ATOM   5041  CG1 VAL A 967      24.690  35.700  56.900  1.00  0.00           C
ATOM   5042 HG11 VAL A 967      24.180  35.350  55.980  1.00  0.00           H
ATOM   5043 HG12 VAL A 967      23.980  35.740  57.760  1.00  0.00           H
ATOM   5044 HG13 VAL A 967      25.500  34.940  56.940  1.00  0.00           H
ATOM   5045  CG2 VAL A 967      24.330  37.840  55.580  1.00  0.00           C
ATOM   5046 HG21 VAL A 967      23.430  38.190  56.120  1.00  0.00           H
ATOM   5047 HG22 VAL A 967      24.080  37.340  54.620  1.00  0.00           H
ATOM   5048 HG23 VAL A 967      24.810  38.810  55.300  1.00  0.00           H
ATOM   5049  C   VAL A 967      26.500  37.020  58.780  1.00  0.00           C
ATOM   5050  O   VAL A 967      26.050  36.730  59.860  1.00  0.00           O
ATOM   5051  N   MET A 968      27.770  36.800  58.490  1.00  0.00           N
ATOM   5052  HN  MET A 968      28.140  37.190  57.640  1.00  0.00           H
ATOM   5053  CA  MET A 968      28.630  36.080  59.350  1.00  0.00           C
ATOM   5054  HA  MET A 968      28.110  35.200  59.700  1.00  0.00           H
ATOM   5055  CB  MET A 968      29.860  35.630  58.560  1.00  0.00           C
ATOM   5056  HB1 MET A 968      30.620  35.110  59.170  1.00  0.00           H
ATOM   5057  HB2 MET A 968      30.310  36.490  58.040  1.00  0.00           H
ATOM   5058  CG  MET A 968      29.500  34.540  57.490  1.00  0.00           C
ATOM   5059  HG1 MET A 968      28.780  34.860  56.720  1.00  0.00           H
ATOM   5060  HG2 MET A 968      29.040  33.650  57.970  1.00  0.00           H
[truncated: 6,873,249 more chars]
