# Supplementary material for: CryoEM and computational modeling structural insights into the pH regulator NBCn1
Source: Nat Commun. 2025 Nov 11;16:9932. doi: 10.1038/s41467-025-64868-z (PMC12606367; doi:10.1038/s41467-025-64868-z)
Supplement: Supplementary file 7 — Supplementary Data 5 [file 41467_2025_64868_MOESM7_ESM.zip › 100ns_z_restr_MD_NBCn1_2NaCO3/hNBCn1_OF/z-restr_hNBCn1_OF_2NaCO3_first_step_28.pdb]

REMARK    GENERATED BY TRJCONV
TITLE     Title t= 4100.00000 step= 2050000
REMARK    THIS IS A SIMULATION BOX
CRYST1   92.777   92.777  103.927  90.00  90.00  90.00 P 1           1
MODEL        1
ATOM      1  N   LEU A 585      26.290  41.900  34.120  1.00  0.00           N
ATOM      2  HT1 LEU A 585      26.900  42.180  33.320  1.00  0.00           H
ATOM      3  HT2 LEU A 585      26.200  42.790  34.660  1.00  0.00           H
ATOM      4  HT3 LEU A 585      25.410  41.540  33.710  1.00  0.00           H
ATOM      5  CA  LEU A 585      27.170  40.910  34.810  1.00  0.00           C
ATOM      6  HA  LEU A 585      28.110  41.390  35.040  1.00  0.00           H
ATOM      7  CB  LEU A 585      26.450  40.460  36.070  1.00  0.00           C
ATOM      8  HB1 LEU A 585      25.430  40.060  35.850  1.00  0.00           H
ATOM      9  HB2 LEU A 585      26.230  41.370  36.670  1.00  0.00           H
ATOM     10  CG  LEU A 585      27.210  39.420  36.840  1.00  0.00           C
ATOM     11  HG  LEU A 585      27.330  38.550  36.160  1.00  0.00           H
ATOM     12  CD1 LEU A 585      28.580  39.780  37.470  1.00  0.00           C
ATOM     13 HD11 LEU A 585      29.340  40.290  36.830  1.00  0.00           H
ATOM     14 HD12 LEU A 585      28.990  39.010  38.140  1.00  0.00           H
ATOM     15 HD13 LEU A 585      28.230  40.600  38.140  1.00  0.00           H
ATOM     16  CD2 LEU A 585      26.400  38.830  37.990  1.00  0.00           C
ATOM     17 HD21 LEU A 585      27.150  38.260  38.570  1.00  0.00           H
ATOM     18 HD22 LEU A 585      25.700  38.100  37.530  1.00  0.00           H
ATOM     19 HD23 LEU A 585      26.160  39.720  38.620  1.00  0.00           H
ATOM     20  C   LEU A 585      27.610  39.740  33.880  1.00  0.00           C
ATOM     21  O   LEU A 585      28.770  39.370  33.900  1.00  0.00           O
ATOM     22  N   ILE A 586      26.730  39.340  32.930  1.00  0.00           N
ATOM     23  HN  ILE A 586      25.810  39.710  32.880  1.00  0.00           H
ATOM     24  CA  ILE A 586      27.130  38.330  31.820  1.00  0.00           C
ATOM     25  HA  ILE A 586      27.450  37.460  32.370  1.00  0.00           H
ATOM     26  CB  ILE A 586      25.940  37.850  30.920  1.00  0.00           C
ATOM     27  HB  ILE A 586      25.380  38.800  30.760  1.00  0.00           H
ATOM     28  CG2 ILE A 586      26.310  37.220  29.540  1.00  0.00           C
ATOM     29 HG21 ILE A 586      26.660  38.010  28.840  1.00  0.00           H
ATOM     30 HG22 ILE A 586      25.420  36.730  29.120  1.00  0.00           H
ATOM     31 HG23 ILE A 586      27.180  36.560  29.720  1.00  0.00           H
ATOM     32  CG1 ILE A 586      25.080  36.860  31.730  1.00  0.00           C
ATOM     33 HG11 ILE A 586      24.060  37.190  31.460  1.00  0.00           H
ATOM     34 HG12 ILE A 586      25.050  37.110  32.810  1.00  0.00           H
ATOM     35  CD  ILE A 586      25.480  35.380  31.510  1.00  0.00           C
ATOM     36  HD1 ILE A 586      26.570  35.230  31.520  1.00  0.00           H
ATOM     37  HD2 ILE A 586      25.150  34.920  30.560  1.00  0.00           H
ATOM     38  HD3 ILE A 586      25.110  34.670  32.300  1.00  0.00           H
ATOM     39  C   ILE A 586      28.330  38.770  30.970  1.00  0.00           C
ATOM     40  O   ILE A 586      29.190  37.920  30.680  1.00  0.00           O
ATOM     41  N   LEU A 587      28.550  40.120  30.530  1.00  0.00           N
ATOM     42  HN  LEU A 587      27.840  40.810  30.630  1.00  0.00           H
ATOM     43  CA  LEU A 587      29.730  40.610  29.900  1.00  0.00           C
ATOM     44  HA  LEU A 587      29.840  40.100  28.950  1.00  0.00           H
ATOM     45  CB  LEU A 587      29.450  42.120  29.610  1.00  0.00           C
ATOM     46  HB1 LEU A 587      29.230  42.710  30.520  1.00  0.00           H
ATOM     47  HB2 LEU A 587      28.520  42.200  29.010  1.00  0.00           H
ATOM     48  CG  LEU A 587      30.570  42.940  28.870  1.00  0.00           C
ATOM     49  HG  LEU A 587      31.520  43.050  29.440  1.00  0.00           H
ATOM     50  CD1 LEU A 587      30.920  42.270  27.520  1.00  0.00           C
ATOM     51 HD11 LEU A 587      31.170  41.190  27.580  1.00  0.00           H
ATOM     52 HD12 LEU A 587      31.780  42.780  27.020  1.00  0.00           H
ATOM     53 HD13 LEU A 587      30.030  42.290  26.870  1.00  0.00           H
ATOM     54  CD2 LEU A 587      30.080  44.310  28.540  1.00  0.00           C
ATOM     55 HD21 LEU A 587      29.650  44.760  29.460  1.00  0.00           H
ATOM     56 HD22 LEU A 587      29.340  44.450  27.720  1.00  0.00           H
ATOM     57 HD23 LEU A 587      30.900  45.000  28.260  1.00  0.00           H
ATOM     58  C   LEU A 587      31.100  40.420  30.670  1.00  0.00           C
ATOM     59  O   LEU A 587      32.030  39.830  30.040  1.00  0.00           O
ATOM     60  N   ASP A 588      31.090  40.770  31.950  1.00  0.00           N
ATOM     61  HN  ASP A 588      30.360  41.320  32.360  1.00  0.00           H
ATOM     62  CA  ASP A 588      32.170  40.390  32.850  1.00  0.00           C
ATOM     63  HA  ASP A 588      33.070  40.750  32.390  1.00  0.00           H
ATOM     64  CB  ASP A 588      32.040  40.970  34.330  1.00  0.00           C
ATOM     65  HB1 ASP A 588      32.800  40.560  35.020  1.00  0.00           H
ATOM     66  HB2 ASP A 588      31.080  40.710  34.860  1.00  0.00           H
ATOM     67  CG  ASP A 588      32.200  42.450  34.360  1.00  0.00           C
ATOM     68  OD1 ASP A 588      31.320  43.220  33.920  1.00  0.00           O
ATOM     69  OD2 ASP A 588      33.220  42.900  34.980  1.00  0.00           O
ATOM     70  C   ASP A 588      32.450  38.840  32.890  1.00  0.00           C
ATOM     71  O   ASP A 588      33.580  38.380  32.910  1.00  0.00           O
ATOM     72  N   ILE A 589      31.290  38.120  33.070  1.00  0.00           N
ATOM     73  HN  ILE A 589      30.380  38.530  33.140  1.00  0.00           H
ATOM     74  CA  ILE A 589      31.330  36.690  33.130  1.00  0.00           C
ATOM     75  HA  ILE A 589      31.990  36.350  33.900  1.00  0.00           H
ATOM     76  CB  ILE A 589      29.970  36.020  33.480  1.00  0.00           C
ATOM     77  HB  ILE A 589      29.210  36.720  33.070  1.00  0.00           H
ATOM     78  CG2 ILE A 589      29.950  34.520  32.950  1.00  0.00           C
ATOM     79 HG21 ILE A 589      30.780  33.970  33.460  1.00  0.00           H
ATOM     80 HG22 ILE A 589      29.930  34.550  31.840  1.00  0.00           H
ATOM     81 HG23 ILE A 589      29.060  34.020  33.370  1.00  0.00           H
ATOM     82  CG1 ILE A 589      29.670  36.090  35.090  1.00  0.00           C
ATOM     83 HG11 ILE A 589      29.900  37.140  35.340  1.00  0.00           H
ATOM     84 HG12 ILE A 589      30.310  35.400  35.700  1.00  0.00           H
ATOM     85  CD  ILE A 589      28.250  35.880  35.320  1.00  0.00           C
ATOM     86  HD1 ILE A 589      27.870  36.440  36.190  1.00  0.00           H
ATOM     87  HD2 ILE A 589      28.090  34.790  35.440  1.00  0.00           H
ATOM     88  HD3 ILE A 589      27.710  36.290  34.440  1.00  0.00           H
ATOM     89  C   ILE A 589      32.020  36.090  31.880  1.00  0.00           C
ATOM     90  O   ILE A 589      32.910  35.330  32.070  1.00  0.00           O
ATOM     91  N   LYS A 590      31.570  36.450  30.740  1.00  0.00           N
ATOM     92  HN  LYS A 590      30.700  36.960  30.730  1.00  0.00           H
ATOM     93  CA  LYS A 590      32.080  36.120  29.450  1.00  0.00           C
ATOM     94  HA  LYS A 590      31.930  35.050  29.410  1.00  0.00           H
ATOM     95  CB  LYS A 590      31.260  36.730  28.260  1.00  0.00           C
ATOM     96  HB1 LYS A 590      31.860  36.670  27.320  1.00  0.00           H
ATOM     97  HB2 LYS A 590      31.000  37.790  28.440  1.00  0.00           H
ATOM     98  CG  LYS A 590      29.920  35.960  28.110  1.00  0.00           C
ATOM     99  HG1 LYS A 590      29.350  35.880  29.060  1.00  0.00           H
ATOM    100  HG2 LYS A 590      30.190  34.910  27.860  1.00  0.00           H
ATOM    101  CD  LYS A 590      29.000  36.560  27.000  1.00  0.00           C
ATOM    102  HD1 LYS A 590      28.870  37.650  27.160  1.00  0.00           H
ATOM    103  HD2 LYS A 590      28.050  36.000  26.880  1.00  0.00           H
ATOM    104  CE  LYS A 590      29.620  36.500  25.530  1.00  0.00           C
ATOM    105  HE1 LYS A 590      30.640  36.960  25.560  1.00  0.00           H
ATOM    106  HE2 LYS A 590      28.990  37.070  24.820  1.00  0.00           H
ATOM    107  NZ  LYS A 590      29.730  35.160  25.060  1.00  0.00           N
ATOM    108  HZ1 LYS A 590      29.090  35.000  24.260  1.00  0.00           H
ATOM    109  HZ2 LYS A 590      29.610  34.410  25.780  1.00  0.00           H
ATOM    110  HZ3 LYS A 590      30.670  35.070  24.620  1.00  0.00           H
ATOM    111  C   LYS A 590      33.600  36.360  29.220  1.00  0.00           C
ATOM    112  O   LYS A 590      34.210  35.530  28.550  1.00  0.00           O
ATOM    113  N   ARG A 591      34.190  37.450  29.780  1.00  0.00           N
ATOM    114  HN  ARG A 591      33.540  38.100  30.160  1.00  0.00           H
ATOM    115  CA  ARG A 591      35.640  37.700  29.800  1.00  0.00           C
ATOM    116  HA  ARG A 591      36.060  37.480  28.820  1.00  0.00           H
ATOM    117  CB  ARG A 591      35.960  39.240  30.090  1.00  0.00           C
ATOM    118  HB1 ARG A 591      37.050  39.410  30.170  1.00  0.00           H
ATOM    119  HB2 ARG A 591      35.540  39.450  31.100  1.00  0.00           H
ATOM    120  CG  ARG A 591      35.190  40.130  29.030  1.00  0.00           C
ATOM    121  HG1 ARG A 591      35.040  41.160  29.400  1.00  0.00           H
ATOM    122  HG2 ARG A 591      34.160  39.820  28.760  1.00  0.00           H
ATOM    123  CD  ARG A 591      36.010  40.270  27.740  1.00  0.00           C
ATOM    124  HD1 ARG A 591      35.390  40.830  27.010  1.00  0.00           H
ATOM    125  HD2 ARG A 591      36.260  39.260  27.370  1.00  0.00           H
ATOM    126  NE  ARG A 591      37.170  41.190  27.970  1.00  0.00           N
ATOM    127  HE  ARG A 591      37.240  41.770  28.780  1.00  0.00           H
ATOM    128  CZ  ARG A 591      38.080  41.450  27.060  1.00  0.00           C
ATOM    129  NH1 ARG A 591      38.150  40.780  25.960  1.00  0.00           N
ATOM    130 HH11 ARG A 591      38.920  40.920  25.310  1.00  0.00           H
ATOM    131 HH12 ARG A 591      37.600  39.950  25.920  1.00  0.00           H
ATOM    132  NH2 ARG A 591      38.940  42.440  27.300  1.00  0.00           N
ATOM    133 HH21 ARG A 591      38.710  43.060  28.050  1.00  0.00           H
ATOM    134 HH22 ARG A 591      39.240  42.900  26.460  1.00  0.00           H
ATOM    135  C   ARG A 591      36.410  36.780  30.690  1.00  0.00           C
ATOM    136  O   ARG A 591      37.460  36.230  30.320  1.00  0.00           O
ATOM    137  N   LYS A 592      36.060  36.680  32.020  1.00  0.00           N
ATOM    138  HN  LYS A 592      35.260  37.190  32.320  1.00  0.00           H
ATOM    139  CA  LYS A 592      36.850  35.940  32.940  1.00  0.00           C
ATOM    140  HA  LYS A 592      37.890  35.990  32.670  1.00  0.00           H
ATOM    141  CB  LYS A 592      36.880  36.690  34.280  1.00  0.00           C
ATOM    142  HB1 LYS A 592      37.550  36.120  34.950  1.00  0.00           H
ATOM    143  HB2 LYS A 592      35.870  36.570  34.720  1.00  0.00           H
ATOM    144  CG  LYS A 592      37.390  38.140  34.270  1.00  0.00           C
ATOM    145  HG1 LYS A 592      37.370  38.500  35.330  1.00  0.00           H
ATOM    146  HG2 LYS A 592      36.550  38.720  33.840  1.00  0.00           H
ATOM    147  CD  LYS A 592      38.690  38.340  33.480  1.00  0.00           C
ATOM    148  HD1 LYS A 592      38.880  39.440  33.450  1.00  0.00           H
ATOM    149  HD2 LYS A 592      38.510  37.980  32.450  1.00  0.00           H
ATOM    150  CE  LYS A 592      39.820  37.610  34.090  1.00  0.00           C
ATOM    151  HE1 LYS A 592      39.760  36.490  34.140  1.00  0.00           H
ATOM    152  HE2 LYS A 592      39.960  38.030  35.100  1.00  0.00           H
ATOM    153  NZ  LYS A 592      41.070  37.990  33.440  1.00  0.00           N
ATOM    154  HZ1 LYS A 592      40.980  37.550  32.490  1.00  0.00           H
ATOM    155  HZ2 LYS A 592      41.790  37.430  33.920  1.00  0.00           H
ATOM    156  HZ3 LYS A 592      41.330  39.000  33.360  1.00  0.00           H
ATOM    157  C   LYS A 592      36.420  34.430  33.240  1.00  0.00           C
ATOM    158  O   LYS A 592      37.260  33.550  33.450  1.00  0.00           O
ATOM    159  N   ALA A 593      35.080  34.120  33.280  1.00  0.00           N
ATOM    160  HN  ALA A 593      34.440  34.770  32.870  1.00  0.00           H
ATOM    161  CA  ALA A 593      34.550  32.840  33.820  1.00  0.00           C
ATOM    162  HA  ALA A 593      35.110  32.570  34.710  1.00  0.00           H
ATOM    163  CB  ALA A 593      33.140  32.790  34.250  1.00  0.00           C
ATOM    164  HB1 ALA A 593      32.940  33.660  34.910  1.00  0.00           H
ATOM    165  HB2 ALA A 593      32.910  31.810  34.740  1.00  0.00           H
ATOM    166  HB3 ALA A 593      32.470  32.950  33.380  1.00  0.00           H
ATOM    167  C   ALA A 593      34.840  31.670  32.850  1.00  0.00           C
ATOM    168  O   ALA A 593      35.130  30.530  33.320  1.00  0.00           O
ATOM    169  N   PRO A 594      34.830  31.760  31.520  1.00  0.00           N
ATOM    170  CD  PRO A 594      33.920  32.700  30.730  1.00  0.00           C
ATOM    171  HD1 PRO A 594      34.270  33.750  30.810  1.00  0.00           H
ATOM    172  HD2 PRO A 594      32.880  32.690  31.130  1.00  0.00           H
ATOM    173  CA  PRO A 594      35.140  30.590  30.780  1.00  0.00           C
ATOM    174  HA  PRO A 594      34.720  29.680  31.170  1.00  0.00           H
ATOM    175  CB  PRO A 594      34.550  30.820  29.410  1.00  0.00           C
ATOM    176  HB1 PRO A 594      33.610  30.240  29.300  1.00  0.00           H
ATOM    177  HB2 PRO A 594      35.330  30.590  28.640  1.00  0.00           H
ATOM    178  CG  PRO A 594      34.110  32.300  29.300  1.00  0.00           C
ATOM    179  HG1 PRO A 594      34.990  32.880  28.910  1.00  0.00           H
ATOM    180  HG2 PRO A 594      33.160  32.570  28.800  1.00  0.00           H
ATOM    181  C   PRO A 594      36.710  30.370  30.770  1.00  0.00           C
ATOM    182  O   PRO A 594      37.140  29.460  30.050  1.00  0.00           O
ATOM    183  N   PHE A 595      37.530  31.160  31.530  1.00  0.00           N
ATOM    184  HN  PHE A 595      37.200  31.870  32.150  1.00  0.00           H
ATOM    185  CA  PHE A 595      38.900  31.030  31.640  1.00  0.00           C
ATOM    186  HA  PHE A 595      39.270  30.160  31.120  1.00  0.00           H
ATOM    187  CB  PHE A 595      39.590  32.200  31.120  1.00  0.00           C
ATOM    188  HB1 PHE A 595      40.680  31.990  31.110  1.00  0.00           H
ATOM    189  HB2 PHE A 595      39.410  33.070  31.790  1.00  0.00           H
ATOM    190  CG  PHE A 595      39.120  32.600  29.760  1.00  0.00           C
ATOM    191  CD1 PHE A 595      38.100  33.510  29.570  1.00  0.00           C
ATOM    192  HD1 PHE A 595      37.670  33.940  30.470  1.00  0.00           H
ATOM    193  CE1 PHE A 595      37.650  33.920  28.250  1.00  0.00           C
ATOM    194  HE1 PHE A 595      36.780  34.530  28.100  1.00  0.00           H
ATOM    195  CZ  PHE A 595      38.260  33.270  27.150  1.00  0.00           C
ATOM    196  HZ  PHE A 595      37.900  33.590  26.190  1.00  0.00           H
ATOM    197  CD2 PHE A 595      39.740  32.010  28.620  1.00  0.00           C
ATOM    198  HD2 PHE A 595      40.470  31.220  28.670  1.00  0.00           H
ATOM    199  CE2 PHE A 595      39.240  32.290  27.340  1.00  0.00           C
ATOM    200  HE2 PHE A 595      39.670  31.730  26.530  1.00  0.00           H
ATOM    201  C   PHE A 595      39.190  30.810  33.160  1.00  0.00           C
ATOM    202  O   PHE A 595      40.280  31.080  33.630  1.00  0.00           O
ATOM    203  N   PHE A 596      38.220  30.280  33.890  1.00  0.00           N
ATOM    204  HN  PHE A 596      37.330  30.160  33.470  1.00  0.00           H
ATOM    205  CA  PHE A 596      38.400  29.950  35.320  1.00  0.00           C
ATOM    206  HA  PHE A 596      38.690  30.860  35.820  1.00  0.00           H
ATOM    207  CB  PHE A 596      37.070  29.340  35.980  1.00  0.00           C
ATOM    208  HB1 PHE A 596      37.470  28.870  36.890  1.00  0.00           H
ATOM    209  HB2 PHE A 596      36.540  28.610  35.340  1.00  0.00           H
ATOM    210  CG  PHE A 596      36.030  30.300  36.450  1.00  0.00           C
ATOM    211  CD1 PHE A 596      36.390  31.370  37.310  1.00  0.00           C
ATOM    212  HD1 PHE A 596      37.450  31.520  37.470  1.00  0.00           H
ATOM    213  CE1 PHE A 596      35.400  32.200  37.830  1.00  0.00           C
ATOM    214  HE1 PHE A 596      35.660  33.120  38.340  1.00  0.00           H
ATOM    215  CZ  PHE A 596      34.060  31.900  37.650  1.00  0.00           C
ATOM    216  HZ  PHE A 596      33.260  32.420  38.140  1.00  0.00           H
ATOM    217  CD2 PHE A 596      34.630  30.040  36.300  1.00  0.00           C
ATOM    218  HD2 PHE A 596      34.430  29.150  35.720  1.00  0.00           H
ATOM    219  CE2 PHE A 596      33.590  30.900  36.730  1.00  0.00           C
ATOM    220  HE2 PHE A 596      32.540  30.660  36.650  1.00  0.00           H
ATOM    221  C   PHE A 596      39.620  28.950  35.490  1.00  0.00           C
ATOM    222  O   PHE A 596      40.460  29.090  36.370  1.00  0.00           O
ATOM    223  N   LEU A 597      39.730  27.920  34.650  1.00  0.00           N
ATOM    224  HN  LEU A 597      39.030  27.770  33.960  1.00  0.00           H
ATOM    225  CA  LEU A 597      40.720  26.920  34.780  1.00  0.00           C
ATOM    226  HA  LEU A 597      41.120  26.970  35.780  1.00  0.00           H
ATOM    227  CB  LEU A 597      40.230  25.460  34.580  1.00  0.00           C
ATOM    228  HB1 LEU A 597      41.010  24.660  34.610  1.00  0.00           H
ATOM    229  HB2 LEU A 597      39.630  25.290  33.660  1.00  0.00           H
ATOM    230  CG  LEU A 597      39.100  25.010  35.590  1.00  0.00           C
ATOM    231  HG  LEU A 597      38.350  25.820  35.690  1.00  0.00           H
ATOM    232  CD1 LEU A 597      38.420  23.790  34.950  1.00  0.00           C
ATOM    233 HD11 LEU A 597      39.090  22.930  35.120  1.00  0.00           H
ATOM    234 HD12 LEU A 597      38.030  24.090  33.960  1.00  0.00           H
ATOM    235 HD13 LEU A 597      37.490  23.630  35.540  1.00  0.00           H
ATOM    236  CD2 LEU A 597      39.720  24.650  36.980  1.00  0.00           C
ATOM    237 HD21 LEU A 597      40.330  23.720  36.900  1.00  0.00           H
ATOM    238 HD22 LEU A 597      38.890  24.420  37.680  1.00  0.00           H
ATOM    239 HD23 LEU A 597      40.310  25.450  37.450  1.00  0.00           H
ATOM    240  C   LEU A 597      41.880  27.260  33.830  1.00  0.00           C
ATOM    241  O   LEU A 597      42.730  26.430  33.570  1.00  0.00           O
ATOM    242  N   SER A 598      41.990  28.510  33.240  1.00  0.00           N
ATOM    243  HN  SER A 598      41.470  29.320  33.480  1.00  0.00           H
ATOM    244  CA  SER A 598      42.780  28.640  31.990  1.00  0.00           C
ATOM    245  HA  SER A 598      42.660  27.730  31.420  1.00  0.00           H
ATOM    246  CB  SER A 598      42.240  29.800  31.080  1.00  0.00           C
ATOM    247  HB1 SER A 598      42.450  30.730  31.670  1.00  0.00           H
ATOM    248  HB2 SER A 598      41.160  29.570  31.030  1.00  0.00           H
ATOM    249  OG  SER A 598      42.830  29.920  29.790  1.00  0.00           O
ATOM    250  HG1 SER A 598      42.640  29.070  29.380  1.00  0.00           H
ATOM    251  C   SER A 598      44.230  28.840  32.240  1.00  0.00           C
ATOM    252  O   SER A 598      45.070  28.550  31.370  1.00  0.00           O
ATOM    253  N   ASP A 599      44.530  29.440  33.370  1.00  0.00           N
ATOM    254  HN  ASP A 599      43.880  29.750  34.060  1.00  0.00           H
ATOM    255  CA  ASP A 599      45.930  29.610  33.700  1.00  0.00           C
ATOM    256  HA  ASP A 599      46.670  29.520  32.920  1.00  0.00           H
ATOM    257  CB  ASP A 599      46.080  30.950  34.400  1.00  0.00           C
ATOM    258  HB1 ASP A 599      46.920  31.060  35.120  1.00  0.00           H
ATOM    259  HB2 ASP A 599      45.100  31.230  34.840  1.00  0.00           H
ATOM    260  CG  ASP A 599      46.450  32.030  33.360  1.00  0.00           C
ATOM    261  OD1 ASP A 599      46.490  33.190  33.720  1.00  0.00           O
ATOM    262  OD2 ASP A 599      46.820  31.650  32.220  1.00  0.00           O
ATOM    263  C   ASP A 599      46.390  28.580  34.710  1.00  0.00           C
ATOM    264  O   ASP A 599      47.560  28.220  34.820  1.00  0.00           O
ATOM    265  N   PHE A 600      45.450  27.930  35.400  1.00  0.00           N
ATOM    266  HN  PHE A 600      44.540  28.340  35.370  1.00  0.00           H
ATOM    267  CA  PHE A 600      45.600  26.750  36.250  1.00  0.00           C
ATOM    268  HA  PHE A 600      46.270  27.000  37.050  1.00  0.00           H
ATOM    269  CB  PHE A 600      44.210  26.410  36.920  1.00  0.00           C
ATOM    270  HB1 PHE A 600      43.480  26.500  36.080  1.00  0.00           H
ATOM    271  HB2 PHE A 600      43.970  27.190  37.680  1.00  0.00           H
ATOM    272  CG  PHE A 600      44.110  25.130  37.700  1.00  0.00           C
ATOM    273  CD1 PHE A 600      44.980  24.830  38.740  1.00  0.00           C
ATOM    274  HD1 PHE A 600      45.610  25.670  39.010  1.00  0.00           H
ATOM    275  CE1 PHE A 600      44.870  23.610  39.400  1.00  0.00           C
ATOM    276  HE1 PHE A 600      45.650  23.460  40.120  1.00  0.00           H
ATOM    277  CZ  PHE A 600      43.920  22.630  39.000  1.00  0.00           C
ATOM    278  HZ  PHE A 600      43.960  21.610  39.350  1.00  0.00           H
ATOM    279  CD2 PHE A 600      43.180  24.200  37.270  1.00  0.00           C
ATOM    280  HD2 PHE A 600      42.600  24.370  36.390  1.00  0.00           H
ATOM    281  CE2 PHE A 600      43.100  22.910  37.900  1.00  0.00           C
ATOM    282  HE2 PHE A 600      42.330  22.190  37.680  1.00  0.00           H
ATOM    283  C   PHE A 600      46.270  25.520  35.720  1.00  0.00           C
ATOM    284  O   PHE A 600      47.020  24.820  36.400  1.00  0.00           O
ATOM    285  N   LYS A 601      46.120  25.280  34.380  1.00  0.00           N
ATOM    286  HN  LYS A 601      45.550  25.920  33.870  1.00  0.00           H
ATOM    287  CA  LYS A 601      46.700  24.130  33.760  1.00  0.00           C
ATOM    288  HA  LYS A 601      46.430  23.320  34.430  1.00  0.00           H
ATOM    289  CB  LYS A 601      45.970  23.820  32.370  1.00  0.00           C
ATOM    290  HB1 LYS A 601      44.910  23.680  32.670  1.00  0.00           H
ATOM    291  HB2 LYS A 601      46.330  22.860  31.960  1.00  0.00           H
ATOM    292  CG  LYS A 601      46.140  24.900  31.220  1.00  0.00           C
ATOM    293  HG1 LYS A 601      47.180  25.280  31.210  1.00  0.00           H
ATOM    294  HG2 LYS A 601      45.500  25.790  31.450  1.00  0.00           H
ATOM    295  CD  LYS A 601      45.660  24.410  29.870  1.00  0.00           C
ATOM    296  HD1 LYS A 601      44.590  24.190  30.040  1.00  0.00           H
ATOM    297  HD2 LYS A 601      46.200  23.450  29.650  1.00  0.00           H
ATOM    298  CE  LYS A 601      45.800  25.480  28.920  1.00  0.00           C
ATOM    299  HE1 LYS A 601      45.430  26.490  29.240  1.00  0.00           H
ATOM    300  HE2 LYS A 601      45.220  25.250  28.000  1.00  0.00           H
ATOM    301  NZ  LYS A 601      47.210  25.750  28.510  1.00  0.00           N
ATOM    302  HZ1 LYS A 601      47.220  26.480  27.770  1.00  0.00           H
ATOM    303  HZ2 LYS A 601      47.500  24.800  28.200  1.00  0.00           H
ATOM    304  HZ3 LYS A 601      47.870  26.050  29.260  1.00  0.00           H
ATOM    305  C   LYS A 601      48.180  24.260  33.470  1.00  0.00           C
ATOM    306  O   LYS A 601      48.870  23.300  33.120  1.00  0.00           O
ATOM    307  N   ASP A 602      48.700  25.480  33.490  1.00  0.00           N
ATOM    308  HN  ASP A 602      48.060  26.220  33.700  1.00  0.00           H
ATOM    309  CA  ASP A 602      50.050  25.960  33.270  1.00  0.00           C
ATOM    310  HA  ASP A 602      50.570  25.100  32.870  1.00  0.00           H
ATOM    311  CB  ASP A 602      49.910  27.060  32.260  1.00  0.00           C
ATOM    312  HB1 ASP A 602      50.830  27.680  32.190  1.00  0.00           H
ATOM    313  HB2 ASP A 602      49.190  27.830  32.610  1.00  0.00           H
ATOM    314  CG  ASP A 602      49.650  26.440  30.870  1.00  0.00           C
ATOM    315  OD1 ASP A 602      50.280  25.430  30.520  1.00  0.00           O
ATOM    316  OD2 ASP A 602      48.840  27.070  30.200  1.00  0.00           O
ATOM    317  C   ASP A 602      50.650  26.360  34.600  1.00  0.00           C
ATOM    318  O   ASP A 602      51.760  26.870  34.650  1.00  0.00           O
ATOM    319  N   ALA A 603      50.190  25.980  35.770  1.00  0.00           N
ATOM    320  HN  ALA A 603      49.340  25.470  35.830  1.00  0.00           H
ATOM    321  CA  ALA A 603      50.830  26.430  37.110  1.00  0.00           C
ATOM    322  HA  ALA A 603      51.190  27.440  37.050  1.00  0.00           H
ATOM    323  CB  ALA A 603      49.710  26.280  38.190  1.00  0.00           C
ATOM    324  HB1 ALA A 603      50.060  26.910  39.040  1.00  0.00           H
ATOM    325  HB2 ALA A 603      49.620  25.250  38.580  1.00  0.00           H
ATOM    326  HB3 ALA A 603      48.770  26.780  37.860  1.00  0.00           H
ATOM    327  C   ALA A 603      52.020  25.570  37.570  1.00  0.00           C
ATOM    328  O   ALA A 603      52.830  26.100  38.350  1.00  0.00           O
ATOM    329  N   LEU A 604      52.190  24.370  37.130  1.00  0.00           N
ATOM    330  HN  LEU A 604      51.800  24.000  36.300  1.00  0.00           H
ATOM    331  CA  LEU A 604      53.290  23.570  37.730  1.00  0.00           C
ATOM    332  HA  LEU A 604      53.190  23.470  38.800  1.00  0.00           H
ATOM    333  CB  LEU A 604      53.260  22.150  37.030  1.00  0.00           C
ATOM    334  HB1 LEU A 604      54.250  21.640  37.160  1.00  0.00           H
ATOM    335  HB2 LEU A 604      53.230  22.380  35.950  1.00  0.00           H
ATOM    336  CG  LEU A 604      52.020  21.260  37.390  1.00  0.00           C
ATOM    337  HG  LEU A 604      51.080  21.830  37.330  1.00  0.00           H
ATOM    338  CD1 LEU A 604      51.770  20.070  36.490  1.00  0.00           C
ATOM    339 HD11 LEU A 604      52.740  19.520  36.370  1.00  0.00           H
ATOM    340 HD12 LEU A 604      51.350  20.400  35.510  1.00  0.00           H
ATOM    341 HD13 LEU A 604      51.050  19.390  37.020  1.00  0.00           H
ATOM    342  CD2 LEU A 604      52.280  20.660  38.800  1.00  0.00           C
ATOM    343 HD21 LEU A 604      52.280  21.470  39.550  1.00  0.00           H
ATOM    344 HD22 LEU A 604      53.190  20.030  38.830  1.00  0.00           H
ATOM    345 HD23 LEU A 604      51.400  20.020  38.990  1.00  0.00           H
ATOM    346  C   LEU A 604      54.730  24.150  37.510  1.00  0.00           C
ATOM    347  O   LEU A 604      55.580  24.160  38.370  1.00  0.00           O
ATOM    348  N   SER A 605      55.010  24.700  36.360  1.00  0.00           N
ATOM    349  HN  SER A 605      54.330  24.730  35.640  1.00  0.00           H
ATOM    350  CA  SER A 605      56.410  25.020  36.010  1.00  0.00           C
ATOM    351  HA  SER A 605      57.020  24.250  36.450  1.00  0.00           H
ATOM    352  CB  SER A 605      56.770  25.070  34.450  1.00  0.00           C
ATOM    353  HB1 SER A 605      56.850  24.080  33.970  1.00  0.00           H
ATOM    354  HB2 SER A 605      57.800  25.430  34.340  1.00  0.00           H
ATOM    355  OG  SER A 605      55.950  26.020  33.800  1.00  0.00           O
ATOM    356  HG1 SER A 605      55.130  25.530  33.650  1.00  0.00           H
ATOM    357  C   SER A 605      56.790  26.390  36.620  1.00  0.00           C
ATOM    358  O   SER A 605      57.980  26.690  36.740  1.00  0.00           O
ATOM    359  N   LEU A 606      55.780  27.190  37.020  1.00  0.00           N
ATOM    360  HN  LEU A 606      54.840  26.900  36.790  1.00  0.00           H
ATOM    361  CA  LEU A 606      55.860  28.470  37.720  1.00  0.00           C
ATOM    362  HA  LEU A 606      56.620  29.060  37.230  1.00  0.00           H
ATOM    363  CB  LEU A 606      54.410  28.960  37.590  1.00  0.00           C
ATOM    364  HB1 LEU A 606      53.730  28.310  38.170  1.00  0.00           H
ATOM    365  HB2 LEU A 606      54.020  28.880  36.560  1.00  0.00           H
ATOM    366  CG  LEU A 606      54.160  30.430  37.960  1.00  0.00           C
ATOM    367  HG  LEU A 606      54.610  30.600  38.960  1.00  0.00           H
ATOM    368  CD1 LEU A 606      54.820  31.360  36.960  1.00  0.00           C
ATOM    369 HD11 LEU A 606      55.850  31.090  36.650  1.00  0.00           H
ATOM    370 HD12 LEU A 606      54.810  32.420  37.280  1.00  0.00           H
ATOM    371 HD13 LEU A 606      54.230  31.420  36.020  1.00  0.00           H
ATOM    372  CD2 LEU A 606      52.630  30.690  38.020  1.00  0.00           C
ATOM    373 HD21 LEU A 606      52.190  30.080  38.830  1.00  0.00           H
ATOM    374 HD22 LEU A 606      52.140  30.500  37.040  1.00  0.00           H
ATOM    375 HD23 LEU A 606      52.500  31.710  38.450  1.00  0.00           H
ATOM    376  C   LEU A 606      56.360  28.320  39.160  1.00  0.00           C
ATOM    377  O   LEU A 606      56.140  27.290  39.860  1.00  0.00           O
ATOM    378  N   GLN A 607      56.960  29.430  39.640  1.00  0.00           N
ATOM    379  HN  GLN A 607      57.030  30.240  39.050  1.00  0.00           H
ATOM    380  CA  GLN A 607      57.460  29.640  41.030  1.00  0.00           C
ATOM    381  HA  GLN A 607      57.770  28.650  41.330  1.00  0.00           H
ATOM    382  CB  GLN A 607      58.620  30.720  41.190  1.00  0.00           C
ATOM    383  HB1 GLN A 607      59.390  30.270  40.530  1.00  0.00           H
ATOM    384  HB2 GLN A 607      59.090  30.760  42.200  1.00  0.00           H
ATOM    385  CG  GLN A 607      58.480  32.180  40.750  1.00  0.00           C
ATOM    386  HG1 GLN A 607      59.480  32.650  40.730  1.00  0.00           H
ATOM    387  HG2 GLN A 607      57.910  32.780  41.500  1.00  0.00           H
ATOM    388  CD  GLN A 607      57.880  32.470  39.350  1.00  0.00           C
ATOM    389  OE1 GLN A 607      57.800  31.670  38.480  1.00  0.00           O
ATOM    390  NE2 GLN A 607      57.460  33.760  39.180  1.00  0.00           N
ATOM    391 HE21 GLN A 607      57.030  34.090  38.340  1.00  0.00           H
ATOM    392 HE22 GLN A 607      57.440  34.410  39.940  1.00  0.00           H
ATOM    393  C   GLN A 607      56.440  30.030  42.090  1.00  0.00           C
ATOM    394  O   GLN A 607      56.420  31.080  42.780  1.00  0.00           O
ATOM    395  N   CYS A 608      55.400  29.170  42.210  1.00  0.00           N
ATOM    396  HN  CYS A 608      55.440  28.350  41.630  1.00  0.00           H
ATOM    397  CA  CYS A 608      54.190  29.320  43.050  1.00  0.00           C
ATOM    398  HA  CYS A 608      53.810  30.330  42.940  1.00  0.00           H
ATOM    399  CB  CYS A 608      53.100  28.260  42.800  1.00  0.00           C
ATOM    400  HB1 CYS A 608      52.190  28.290  43.440  1.00  0.00           H
ATOM    401  HB2 CYS A 608      53.560  27.270  43.000  1.00  0.00           H
ATOM    402  SG  CYS A 608      52.560  28.290  41.130  1.00  0.00           S
ATOM    403  HG1 CYS A 608      53.310  27.250  40.800  1.00  0.00           H
ATOM    404  C   CYS A 608      54.450  29.350  44.540  1.00  0.00           C
ATOM    405  O   CYS A 608      53.880  30.200  45.210  1.00  0.00           O
ATOM    406  N   LEU A 609      55.220  28.420  45.130  1.00  0.00           N
ATOM    407  HN  LEU A 609      55.650  27.710  44.580  1.00  0.00           H
ATOM    408  CA  LEU A 609      55.370  28.260  46.520  1.00  0.00           C
ATOM    409  HA  LEU A 609      54.380  28.260  46.930  1.00  0.00           H
ATOM    410  CB  LEU A 609      55.950  26.810  46.610  1.00  0.00           C
ATOM    411  HB1 LEU A 609      56.810  26.720  45.910  1.00  0.00           H
ATOM    412  HB2 LEU A 609      55.160  26.120  46.260  1.00  0.00           H
ATOM    413  CG  LEU A 609      56.340  26.260  47.990  1.00  0.00           C
ATOM    414  HG  LEU A 609      56.970  27.040  48.460  1.00  0.00           H
ATOM    415  CD1 LEU A 609      55.130  25.900  48.910  1.00  0.00           C
ATOM    416 HD11 LEU A 609      54.270  25.330  48.480  1.00  0.00           H
ATOM    417 HD12 LEU A 609      54.610  26.860  49.110  1.00  0.00           H
ATOM    418 HD13 LEU A 609      55.450  25.470  49.880  1.00  0.00           H
ATOM    419  CD2 LEU A 609      57.280  25.100  47.770  1.00  0.00           C
ATOM    420 HD21 LEU A 609      57.450  24.610  48.750  1.00  0.00           H
ATOM    421 HD22 LEU A 609      58.200  25.540  47.340  1.00  0.00           H
ATOM    422 HD23 LEU A 609      56.850  24.320  47.100  1.00  0.00           H
ATOM    423  C   LEU A 609      56.170  29.460  47.140  1.00  0.00           C
ATOM    424  O   LEU A 609      55.850  29.810  48.300  1.00  0.00           O
ATOM    425  N   ALA A 610      57.180  29.950  46.380  1.00  0.00           N
ATOM    426  HN  ALA A 610      57.440  29.550  45.500  1.00  0.00           H
ATOM    427  CA  ALA A 610      57.930  31.080  46.850  1.00  0.00           C
ATOM    428  HA  ALA A 610      58.290  30.850  47.840  1.00  0.00           H
ATOM    429  CB  ALA A 610      59.070  31.440  45.810  1.00  0.00           C
ATOM    430  HB1 ALA A 610      58.660  31.670  44.800  1.00  0.00           H
ATOM    431  HB2 ALA A 610      59.830  30.650  45.650  1.00  0.00           H
ATOM    432  HB3 ALA A 610      59.740  32.270  46.130  1.00  0.00           H
ATOM    433  C   ALA A 610      57.030  32.300  47.100  1.00  0.00           C
ATOM    434  O   ALA A 610      57.200  33.030  48.060  1.00  0.00           O
ATOM    435  N   SER A 611      56.120  32.470  46.090  1.00  0.00           N
ATOM    436  HN  SER A 611      56.040  31.830  45.330  1.00  0.00           H
ATOM    437  CA  SER A 611      55.110  33.520  46.090  1.00  0.00           C
ATOM    438  HA  SER A 611      55.670  34.430  46.270  1.00  0.00           H
ATOM    439  CB  SER A 611      54.280  33.710  44.750  1.00  0.00           C
ATOM    440  HB1 SER A 611      53.620  34.610  44.750  1.00  0.00           H
ATOM    441  HB2 SER A 611      53.570  32.860  44.630  1.00  0.00           H
ATOM    442  OG  SER A 611      55.170  33.770  43.610  1.00  0.00           O
ATOM    443  HG1 SER A 611      55.540  32.910  43.370  1.00  0.00           H
ATOM    444  C   SER A 611      54.150  33.380  47.220  1.00  0.00           C
ATOM    445  O   SER A 611      53.920  34.330  47.970  1.00  0.00           O
ATOM    446  N   ILE A 612      53.600  32.140  47.500  1.00  0.00           N
ATOM    447  HN  ILE A 612      53.640  31.370  46.860  1.00  0.00           H
ATOM    448  CA  ILE A 612      52.790  31.780  48.690  1.00  0.00           C
ATOM    449  HA  ILE A 612      51.860  32.300  48.520  1.00  0.00           H
ATOM    450  CB  ILE A 612      52.290  30.250  48.610  1.00  0.00           C
ATOM    451  HB  ILE A 612      53.190  29.690  48.310  1.00  0.00           H
ATOM    452  CG2 ILE A 612      51.660  29.900  49.940  1.00  0.00           C
ATOM    453 HG21 ILE A 612      51.080  30.710  50.400  1.00  0.00           H
ATOM    454 HG22 ILE A 612      52.470  29.550  50.620  1.00  0.00           H
ATOM    455 HG23 ILE A 612      50.940  29.060  49.860  1.00  0.00           H
ATOM    456  CG1 ILE A 612      51.260  30.070  47.460  1.00  0.00           C
ATOM    457 HG11 ILE A 612      51.420  30.730  46.580  1.00  0.00           H
ATOM    458 HG12 ILE A 612      50.310  30.390  47.940  1.00  0.00           H
ATOM    459  CD  ILE A 612      51.150  28.550  46.990  1.00  0.00           C
ATOM    460  HD1 ILE A 612      51.440  27.770  47.720  1.00  0.00           H
ATOM    461  HD2 ILE A 612      51.860  28.420  46.150  1.00  0.00           H
ATOM    462  HD3 ILE A 612      50.130  28.440  46.570  1.00  0.00           H
ATOM    463  C   ILE A 612      53.450  32.220  50.050  1.00  0.00           C
ATOM    464  O   ILE A 612      52.890  32.910  50.850  1.00  0.00           O
ATOM    465  N   LEU A 613      54.740  31.740  50.280  1.00  0.00           N
ATOM    466  HN  LEU A 613      55.220  31.210  49.580  1.00  0.00           H
ATOM    467  CA  LEU A 613      55.530  32.000  51.520  1.00  0.00           C
ATOM    468  HA  LEU A 613      54.950  31.680  52.360  1.00  0.00           H
ATOM    469  CB  LEU A 613      56.790  31.130  51.500  1.00  0.00           C
ATOM    470  HB1 LEU A 613      57.590  31.470  52.190  1.00  0.00           H
ATOM    471  HB2 LEU A 613      57.300  31.250  50.520  1.00  0.00           H
ATOM    472  CG  LEU A 613      56.490  29.610  51.680  1.00  0.00           C
ATOM    473  HG  LEU A 613      55.660  29.300  51.010  1.00  0.00           H
ATOM    474  CD1 LEU A 613      57.820  28.800  51.430  1.00  0.00           C
ATOM    475 HD11 LEU A 613      58.500  29.160  52.240  1.00  0.00           H
ATOM    476 HD12 LEU A 613      58.250  29.220  50.490  1.00  0.00           H
ATOM    477 HD13 LEU A 613      57.600  27.710  51.470  1.00  0.00           H
ATOM    478  CD2 LEU A 613      56.090  29.350  53.100  1.00  0.00           C
ATOM    479 HD21 LEU A 613      55.730  28.340  53.320  1.00  0.00           H
ATOM    480 HD22 LEU A 613      55.220  29.980  53.410  1.00  0.00           H
ATOM    481 HD23 LEU A 613      56.950  29.480  53.790  1.00  0.00           H
ATOM    482  C   LEU A 613      55.910  33.470  51.770  1.00  0.00           C
ATOM    483  O   LEU A 613      55.860  33.970  52.930  1.00  0.00           O
ATOM    484  N   PHE A 614      56.310  34.180  50.750  1.00  0.00           N
ATOM    485  HN  PHE A 614      56.410  33.760  49.840  1.00  0.00           H
ATOM    486  CA  PHE A 614      56.490  35.670  50.660  1.00  0.00           C
ATOM    487  HA  PHE A 614      57.160  35.850  51.490  1.00  0.00           H
ATOM    488  CB  PHE A 614      57.130  36.080  49.290  1.00  0.00           C
ATOM    489  HB1 PHE A 614      56.690  35.560  48.420  1.00  0.00           H
ATOM    490  HB2 PHE A 614      58.180  35.710  49.360  1.00  0.00           H
ATOM    491  CG  PHE A 614      57.110  37.600  48.950  1.00  0.00           C
ATOM    492  CD1 PHE A 614      57.580  38.690  49.840  1.00  0.00           C
ATOM    493  HD1 PHE A 614      57.900  38.530  50.860  1.00  0.00           H
ATOM    494  CE1 PHE A 614      57.520  40.030  49.430  1.00  0.00           C
ATOM    495  HE1 PHE A 614      57.810  40.860  50.070  1.00  0.00           H
ATOM    496  CZ  PHE A 614      57.140  40.340  48.110  1.00  0.00           C
ATOM    497  HZ  PHE A 614      57.170  41.360  47.730  1.00  0.00           H
ATOM    498  CD2 PHE A 614      56.670  37.970  47.650  1.00  0.00           C
ATOM    499  HD2 PHE A 614      56.340  37.140  47.040  1.00  0.00           H
ATOM    500  CE2 PHE A 614      56.750  39.340  47.260  1.00  0.00           C
ATOM    501  HE2 PHE A 614      56.570  39.500  46.200  1.00  0.00           H
ATOM    502  C   PHE A 614      55.240  36.440  50.930  1.00  0.00           C
ATOM    503  O   PHE A 614      55.170  37.310  51.750  1.00  0.00           O
ATOM    504  N   LEU A 615      54.090  36.090  50.230  1.00  0.00           N
ATOM    505  HN  LEU A 615      54.190  35.320  49.610  1.00  0.00           H
ATOM    506  CA  LEU A 615      52.860  36.780  50.490  1.00  0.00           C
ATOM    507  HA  LEU A 615      53.130  37.810  50.710  1.00  0.00           H
ATOM    508  CB  LEU A 615      51.840  36.770  49.290  1.00  0.00           C
ATOM    509  HB1 LEU A 615      50.850  37.210  49.560  1.00  0.00           H
ATOM    510  HB2 LEU A 615      51.770  35.680  49.130  1.00  0.00           H
ATOM    511  CG  LEU A 615      52.430  37.630  48.120  1.00  0.00           C
ATOM    512  HG  LEU A 615      53.510  37.370  47.990  1.00  0.00           H
ATOM    513  CD1 LEU A 615      51.660  37.260  46.740  1.00  0.00           C
ATOM    514 HD11 LEU A 615      50.560  37.310  46.860  1.00  0.00           H
ATOM    515 HD12 LEU A 615      51.970  36.240  46.390  1.00  0.00           H
ATOM    516 HD13 LEU A 615      52.000  37.980  45.970  1.00  0.00           H
ATOM    517  CD2 LEU A 615      52.300  39.120  48.340  1.00  0.00           C
ATOM    518 HD21 LEU A 615      52.980  39.560  49.110  1.00  0.00           H
ATOM    519 HD22 LEU A 615      51.250  39.250  48.680  1.00  0.00           H
ATOM    520 HD23 LEU A 615      52.500  39.710  47.420  1.00  0.00           H
ATOM    521  C   LEU A 615      52.180  36.440  51.830  1.00  0.00           C
ATOM    522  O   LEU A 615      51.830  37.400  52.500  1.00  0.00           O
ATOM    523  N   TYR A 616      52.120  35.210  52.320  1.00  0.00           N
ATOM    524  HN  TYR A 616      52.450  34.440  51.780  1.00  0.00           H
ATOM    525  CA  TYR A 616      51.600  34.920  53.590  1.00  0.00           C
ATOM    526  HA  TYR A 616      50.610  35.340  53.490  1.00  0.00           H
ATOM    527  CB  TYR A 616      51.540  33.360  53.740  1.00  0.00           C
ATOM    528  HB1 TYR A 616      52.570  33.020  53.480  1.00  0.00           H
ATOM    529  HB2 TYR A 616      50.860  33.020  52.930  1.00  0.00           H
ATOM    530  CG  TYR A 616      51.210  32.940  55.090  1.00  0.00           C
ATOM    531  CD1 TYR A 616      50.000  33.390  55.660  1.00  0.00           C
ATOM    532  HD1 TYR A 616      49.290  34.030  55.180  1.00  0.00           H
ATOM    533  CE1 TYR A 616      49.720  33.070  56.990  1.00  0.00           C
ATOM    534  HE1 TYR A 616      48.880  33.530  57.470  1.00  0.00           H
ATOM    535  CZ  TYR A 616      50.590  32.250  57.690  1.00  0.00           C
ATOM    536  OH  TYR A 616      50.370  31.840  58.980  1.00  0.00           O
ATOM    537  HH  TYR A 616      49.620  32.290  59.370  1.00  0.00           H
ATOM    538  CD2 TYR A 616      52.080  32.050  55.830  1.00  0.00           C
ATOM    539  HD2 TYR A 616      53.040  31.680  55.490  1.00  0.00           H
ATOM    540  CE2 TYR A 616      51.750  31.700  57.160  1.00  0.00           C
ATOM    541  HE2 TYR A 616      52.390  31.000  57.700  1.00  0.00           H
ATOM    542  C   TYR A 616      52.250  35.680  54.780  1.00  0.00           C
ATOM    543  O   TYR A 616      51.470  36.230  55.600  1.00  0.00           O
ATOM    544  N   CYS A 617      53.660  35.780  54.820  1.00  0.00           N
ATOM    545  HN  CYS A 617      54.130  35.200  54.170  1.00  0.00           H
ATOM    546  CA  CYS A 617      54.350  36.460  55.900  1.00  0.00           C
ATOM    547  HA  CYS A 617      53.950  36.140  56.850  1.00  0.00           H
ATOM    548  CB  CYS A 617      55.920  36.220  55.950  1.00  0.00           C
ATOM    549  HB1 CYS A 617      56.300  36.740  56.850  1.00  0.00           H
ATOM    550  HB2 CYS A 617      56.370  36.680  55.050  1.00  0.00           H
ATOM    551  SG  CYS A 617      56.200  34.450  56.010  1.00  0.00           S
ATOM    552  HG1 CYS A 617      56.600  34.380  54.760  1.00  0.00           H
ATOM    553  C   CYS A 617      54.120  38.020  55.850  1.00  0.00           C
ATOM    554  O   CYS A 617      54.150  38.710  56.880  1.00  0.00           O
ATOM    555  N   ALA A 618      53.990  38.460  54.620  1.00  0.00           N
ATOM    556  HN  ALA A 618      54.270  37.960  53.790  1.00  0.00           H
ATOM    557  CA  ALA A 618      53.450  39.780  54.410  1.00  0.00           C
ATOM    558  HA  ALA A 618      54.010  40.450  55.040  1.00  0.00           H
ATOM    559  CB  ALA A 618      53.660  40.230  53.000  1.00  0.00           C
ATOM    560  HB1 ALA A 618      53.230  41.250  52.930  1.00  0.00           H
ATOM    561  HB2 ALA A 618      53.150  39.600  52.240  1.00  0.00           H
ATOM    562  HB3 ALA A 618      54.720  40.230  52.670  1.00  0.00           H
ATOM    563  C   ALA A 618      52.030  39.970  54.890  1.00  0.00           C
ATOM    564  O   ALA A 618      51.710  41.010  55.550  1.00  0.00           O
ATOM    565  N   CYS A 619      51.120  39.020  54.560  1.00  0.00           N
ATOM    566  HN  CYS A 619      51.390  38.260  53.980  1.00  0.00           H
ATOM    567  CA  CYS A 619      49.700  39.070  54.840  1.00  0.00           C
ATOM    568  HA  CYS A 619      49.390  40.040  54.460  1.00  0.00           H
ATOM    569  CB  CYS A 619      48.900  38.010  54.140  1.00  0.00           C
ATOM    570  HB1 CYS A 619      47.860  38.060  54.510  1.00  0.00           H
ATOM    571  HB2 CYS A 619      49.230  36.970  54.330  1.00  0.00           H
ATOM    572  SG  CYS A 619      48.700  38.190  52.290  1.00  0.00           S
ATOM    573  HG1 CYS A 619      49.890  37.700  51.970  1.00  0.00           H
ATOM    574  C   CYS A 619      49.300  39.160  56.250  1.00  0.00           C
ATOM    575  O   CYS A 619      48.460  39.910  56.660  1.00  0.00           O
ATOM    576  N   MET A 620      49.910  38.320  57.060  1.00  0.00           N
ATOM    577  HN  MET A 620      50.490  37.600  56.700  1.00  0.00           H
ATOM    578  CA  MET A 620      49.410  38.150  58.430  1.00  0.00           C
ATOM    579  HA  MET A 620      48.350  38.000  58.430  1.00  0.00           H
ATOM    580  CB  MET A 620      50.170  36.900  59.090  1.00  0.00           C
ATOM    581  HB1 MET A 620      49.810  36.070  58.440  1.00  0.00           H
ATOM    582  HB2 MET A 620      49.730  36.650  60.080  1.00  0.00           H
ATOM    583  CG  MET A 620      51.720  36.830  59.060  1.00  0.00           C
ATOM    584  HG1 MET A 620      52.120  37.520  59.840  1.00  0.00           H
ATOM    585  HG2 MET A 620      52.070  37.210  58.080  1.00  0.00           H
ATOM    586  SD  MET A 620      52.510  35.220  59.360  1.00  0.00           S
ATOM    587  CE  MET A 620      54.170  35.650  59.690  1.00  0.00           C
ATOM    588  HE1 MET A 620      54.320  36.700  60.040  1.00  0.00           H
ATOM    589  HE2 MET A 620      54.840  35.760  58.810  1.00  0.00           H
ATOM    590  HE3 MET A 620      54.680  35.010  60.450  1.00  0.00           H
ATOM    591  C   MET A 620      49.570  39.350  59.380  1.00  0.00           C
ATOM    592  O   MET A 620      48.690  39.770  60.140  1.00  0.00           O
ATOM    593  N   SER A 621      50.680  40.040  59.250  1.00  0.00           N
ATOM    594  HN  SER A 621      51.290  39.860  58.480  1.00  0.00           H
ATOM    595  CA  SER A 621      51.010  41.240  60.110  1.00  0.00           C
ATOM    596  HA  SER A 621      51.030  40.790  61.100  1.00  0.00           H
ATOM    597  CB  SER A 621      52.520  41.660  59.900  1.00  0.00           C
ATOM    598  HB1 SER A 621      52.670  41.810  58.800  1.00  0.00           H
ATOM    599  HB2 SER A 621      53.060  40.730  60.170  1.00  0.00           H
ATOM    600  OG  SER A 621      52.910  42.810  60.690  1.00  0.00           O
ATOM    601  HG1 SER A 621      52.650  42.610  61.590  1.00  0.00           H
ATOM    602  C   SER A 621      50.040  42.420  60.040  1.00  0.00           C
ATOM    603  O   SER A 621      49.720  42.900  61.160  1.00  0.00           O
ATOM    604  N   PRO A 622      49.440  42.920  58.970  1.00  0.00           N
ATOM    605  CD  PRO A 622      49.970  42.830  57.600  1.00  0.00           C
ATOM    606  HD1 PRO A 622      50.270  41.800  57.290  1.00  0.00           H
ATOM    607  HD2 PRO A 622      50.830  43.510  57.520  1.00  0.00           H
ATOM    608  CA  PRO A 622      48.370  43.910  59.100  1.00  0.00           C
ATOM    609  HA  PRO A 622      48.650  44.770  59.680  1.00  0.00           H
ATOM    610  CB  PRO A 622      48.120  44.400  57.630  1.00  0.00           C
ATOM    611  HB1 PRO A 622      48.680  45.350  57.470  1.00  0.00           H
ATOM    612  HB2 PRO A 622      47.060  44.490  57.340  1.00  0.00           H
ATOM    613  CG  PRO A 622      48.710  43.280  56.740  1.00  0.00           C
ATOM    614  HG1 PRO A 622      47.880  42.530  56.690  1.00  0.00           H
ATOM    615  HG2 PRO A 622      49.120  43.520  55.730  1.00  0.00           H
ATOM    616  C   PRO A 622      47.080  43.410  59.750  1.00  0.00           C
ATOM    617  O   PRO A 622      46.500  44.220  60.490  1.00  0.00           O
ATOM    618  N   VAL A 623      46.570  42.180  59.510  1.00  0.00           N
ATOM    619  HN  VAL A 623      47.200  41.480  59.160  1.00  0.00           H
ATOM    620  CA  VAL A 623      45.270  41.690  59.800  1.00  0.00           C
ATOM    621  HA  VAL A 623      44.550  42.470  59.610  1.00  0.00           H
ATOM    622  CB  VAL A 623      44.890  40.550  58.820  1.00  0.00           C
ATOM    623  HB  VAL A 623      45.680  39.780  58.670  1.00  0.00           H
ATOM    624  CG1 VAL A 623      43.680  39.850  59.340  1.00  0.00           C
ATOM    625 HG11 VAL A 623      43.820  39.380  60.340  1.00  0.00           H
ATOM    626 HG12 VAL A 623      43.340  38.980  58.730  1.00  0.00           H
ATOM    627 HG13 VAL A 623      42.820  40.540  59.450  1.00  0.00           H
ATOM    628  CG2 VAL A 623      44.540  41.160  57.450  1.00  0.00           C
ATOM    629 HG21 VAL A 623      45.500  41.540  57.010  1.00  0.00           H
ATOM    630 HG22 VAL A 623      43.800  41.990  57.540  1.00  0.00           H
ATOM    631 HG23 VAL A 623      44.250  40.410  56.680  1.00  0.00           H
ATOM    632  C   VAL A 623      45.240  41.240  61.350  1.00  0.00           C
ATOM    633  O   VAL A 623      44.320  41.490  62.130  1.00  0.00           O
ATOM    634  N   ILE A 624      46.290  40.560  61.820  1.00  0.00           N
ATOM    635  HN  ILE A 624      47.040  40.310  61.220  1.00  0.00           H
ATOM    636  CA  ILE A 624      46.510  40.390  63.270  1.00  0.00           C
ATOM    637  HA  ILE A 624      45.710  39.770  63.630  1.00  0.00           H
ATOM    638  CB  ILE A 624      47.800  39.590  63.490  1.00  0.00           C
ATOM    639  HB  ILE A 624      48.560  39.850  62.730  1.00  0.00           H
ATOM    640  CG2 ILE A 624      48.410  39.780  64.930  1.00  0.00           C
ATOM    641 HG21 ILE A 624      48.760  40.830  64.980  1.00  0.00           H
ATOM    642 HG22 ILE A 624      49.310  39.150  64.880  1.00  0.00           H
ATOM    643 HG23 ILE A 624      47.700  39.610  65.770  1.00  0.00           H
ATOM    644  CG1 ILE A 624      47.510  38.070  63.050  1.00  0.00           C
ATOM    645 HG11 ILE A 624      46.970  38.160  62.070  1.00  0.00           H
ATOM    646 HG12 ILE A 624      46.770  37.700  63.800  1.00  0.00           H
ATOM    647  CD  ILE A 624      48.810  37.280  62.850  1.00  0.00           C
ATOM    648  HD1 ILE A 624      49.430  37.910  62.180  1.00  0.00           H
ATOM    649  HD2 ILE A 624      48.570  36.370  62.260  1.00  0.00           H
ATOM    650  HD3 ILE A 624      49.360  37.070  63.800  1.00  0.00           H
ATOM    651  C   ILE A 624      46.550  41.700  64.000  1.00  0.00           C
ATOM    652  O   ILE A 624      45.890  41.850  64.990  1.00  0.00           O
ATOM    653  N   THR A 625      47.330  42.750  63.500  1.00  0.00           N
ATOM    654  HN  THR A 625      47.920  42.650  62.700  1.00  0.00           H
ATOM    655  CA  THR A 625      47.260  44.130  64.030  1.00  0.00           C
ATOM    656  HA  THR A 625      47.540  44.080  65.060  1.00  0.00           H
ATOM    657  CB  THR A 625      48.210  45.000  63.300  1.00  0.00           C
ATOM    658  HB  THR A 625      47.820  45.170  62.280  1.00  0.00           H
ATOM    659  OG1 THR A 625      49.470  44.370  63.180  1.00  0.00           O
ATOM    660  HG1 THR A 625      49.340  43.730  62.480  1.00  0.00           H
ATOM    661  CG2 THR A 625      48.570  46.330  63.930  1.00  0.00           C
ATOM    662 HG21 THR A 625      49.370  46.820  63.320  1.00  0.00           H
ATOM    663 HG22 THR A 625      48.870  46.260  64.990  1.00  0.00           H
ATOM    664 HG23 THR A 625      47.660  46.960  63.940  1.00  0.00           H
ATOM    665  C   THR A 625      45.890  44.840  63.970  1.00  0.00           C
ATOM    666  O   THR A 625      45.370  45.460  64.880  1.00  0.00           O
ATOM    667  N   PHE A 626      45.200  44.770  62.850  1.00  0.00           N
ATOM    668  HN  PHE A 626      45.640  44.260  62.120  1.00  0.00           H
ATOM    669  CA  PHE A 626      43.860  45.250  62.690  1.00  0.00           C
ATOM    670  HA  PHE A 626      43.840  46.310  62.920  1.00  0.00           H
ATOM    671  CB  PHE A 626      43.580  45.210  61.210  1.00  0.00           C
ATOM    672  HB1 PHE A 626      43.580  44.140  60.890  1.00  0.00           H
ATOM    673  HB2 PHE A 626      44.380  45.840  60.760  1.00  0.00           H
ATOM    674  CG  PHE A 626      42.280  45.810  60.890  1.00  0.00           C
ATOM    675  CD1 PHE A 626      41.310  44.960  60.340  1.00  0.00           C
ATOM    676  HD1 PHE A 626      41.660  43.950  60.200  1.00  0.00           H
ATOM    677  CE1 PHE A 626      40.060  45.330  60.040  1.00  0.00           C
ATOM    678  HE1 PHE A 626      39.350  44.570  59.800  1.00  0.00           H
ATOM    679  CZ  PHE A 626      39.790  46.720  59.980  1.00  0.00           C
ATOM    680  HZ  PHE A 626      38.800  47.010  59.660  1.00  0.00           H
ATOM    681  CD2 PHE A 626      41.950  47.190  61.050  1.00  0.00           C
ATOM    682  HD2 PHE A 626      42.690  47.880  61.400  1.00  0.00           H
ATOM    683  CE2 PHE A 626      40.680  47.600  60.600  1.00  0.00           C
ATOM    684  HE2 PHE A 626      40.410  48.650  60.600  1.00  0.00           H
ATOM    685  C   PHE A 626      42.760  44.720  63.560  1.00  0.00           C
ATOM    686  O   PHE A 626      41.870  45.480  63.960  1.00  0.00           O
ATOM    687  N   GLY A 627      42.840  43.430  63.880  1.00  0.00           N
ATOM    688  HN  GLY A 627      43.490  42.820  63.420  1.00  0.00           H
ATOM    689  CA  GLY A 627      42.040  42.790  64.920  1.00  0.00           C
ATOM    690  HA1 GLY A 627      42.510  41.820  64.950  1.00  0.00           H
ATOM    691  HA2 GLY A 627      40.990  42.790  64.670  1.00  0.00           H
ATOM    692  C   GLY A 627      42.290  43.450  66.250  1.00  0.00           C
ATOM    693  O   GLY A 627      41.320  43.780  66.930  1.00  0.00           O
ATOM    694  N   GLY A 628      43.600  43.620  66.630  1.00  0.00           N
ATOM    695  HN  GLY A 628      44.420  43.360  66.120  1.00  0.00           H
ATOM    696  CA  GLY A 628      43.980  44.390  67.840  1.00  0.00           C
ATOM    697  HA1 GLY A 628      45.050  44.380  67.770  1.00  0.00           H
ATOM    698  HA2 GLY A 628      43.610  43.950  68.750  1.00  0.00           H
ATOM    699  C   GLY A 628      43.560  45.870  67.870  1.00  0.00           C
ATOM    700  O   GLY A 628      42.920  46.300  68.880  1.00  0.00           O
ATOM    701  N   LEU A 629      43.800  46.640  66.790  1.00  0.00           N
ATOM    702  HN  LEU A 629      44.380  46.210  66.110  1.00  0.00           H
ATOM    703  CA  LEU A 629      43.250  47.990  66.540  1.00  0.00           C
ATOM    704  HA  LEU A 629      43.630  48.690  67.270  1.00  0.00           H
ATOM    705  CB  LEU A 629      43.580  48.590  65.130  1.00  0.00           C
ATOM    706  HB1 LEU A 629      42.980  49.490  64.880  1.00  0.00           H
ATOM    707  HB2 LEU A 629      43.260  47.880  64.350  1.00  0.00           H
ATOM    708  CG  LEU A 629      45.100  48.950  65.160  1.00  0.00           C
ATOM    709  HG  LEU A 629      45.820  48.150  65.430  1.00  0.00           H
ATOM    710  CD1 LEU A 629      45.430  49.220  63.670  1.00  0.00           C
ATOM    711 HD11 LEU A 629      44.980  50.200  63.390  1.00  0.00           H
ATOM    712 HD12 LEU A 629      44.900  48.460  63.070  1.00  0.00           H
ATOM    713 HD13 LEU A 629      46.530  49.260  63.530  1.00  0.00           H
ATOM    714  CD2 LEU A 629      45.500  50.280  65.850  1.00  0.00           C
ATOM    715 HD21 LEU A 629      45.340  50.090  66.930  1.00  0.00           H
ATOM    716 HD22 LEU A 629      45.000  51.160  65.390  1.00  0.00           H
ATOM    717 HD23 LEU A 629      46.610  50.300  65.810  1.00  0.00           H
ATOM    718  C   LEU A 629      41.690  48.040  66.690  1.00  0.00           C
ATOM    719  O   LEU A 629      41.200  48.850  67.420  1.00  0.00           O
ATOM    720  N   LEU A 630      40.970  47.290  65.900  1.00  0.00           N
ATOM    721  HN  LEU A 630      41.490  46.750  65.240  1.00  0.00           H
ATOM    722  CA  LEU A 630      39.560  47.250  65.780  1.00  0.00           C
ATOM    723  HA  LEU A 630      39.170  48.190  65.410  1.00  0.00           H
ATOM    724  CB  LEU A 630      39.130  46.300  64.620  1.00  0.00           C
ATOM    725  HB1 LEU A 630      39.400  45.240  64.800  1.00  0.00           H
ATOM    726  HB2 LEU A 630      39.720  46.580  63.730  1.00  0.00           H
ATOM    727  CG  LEU A 630      37.610  46.350  64.240  1.00  0.00           C
ATOM    728  HG  LEU A 630      36.940  45.950  65.020  1.00  0.00           H
ATOM    729  CD1 LEU A 630      37.100  47.720  63.840  1.00  0.00           C
ATOM    730 HD11 LEU A 630      37.600  48.100  62.930  1.00  0.00           H
ATOM    731 HD12 LEU A 630      37.210  48.440  64.690  1.00  0.00           H
ATOM    732 HD13 LEU A 630      36.000  47.660  63.700  1.00  0.00           H
ATOM    733  CD2 LEU A 630      37.370  45.370  63.040  1.00  0.00           C
ATOM    734 HD21 LEU A 630      37.420  44.310  63.370  1.00  0.00           H
ATOM    735 HD22 LEU A 630      38.120  45.520  62.230  1.00  0.00           H
ATOM    736 HD23 LEU A 630      36.370  45.620  62.630  1.00  0.00           H
ATOM    737  C   LEU A 630      38.930  46.780  67.110  1.00  0.00           C
ATOM    738  O   LEU A 630      37.940  47.340  67.570  1.00  0.00           O
ATOM    739  N   GLY A 631      39.640  45.860  67.770  1.00  0.00           N
ATOM    740  HN  GLY A 631      40.380  45.320  67.370  1.00  0.00           H
ATOM    741  CA  GLY A 631      39.280  45.440  69.150  1.00  0.00           C
ATOM    742  HA1 GLY A 631      39.980  44.710  69.520  1.00  0.00           H
ATOM    743  HA2 GLY A 631      38.250  45.120  69.270  1.00  0.00           H
ATOM    744  C   GLY A 631      39.320  46.630  70.080  1.00  0.00           C
ATOM    745  O   GLY A 631      38.350  46.890  70.750  1.00  0.00           O
ATOM    746  N   GLU A 632      40.510  47.310  70.240  1.00  0.00           N
ATOM    747  HN  GLU A 632      41.230  47.270  69.550  1.00  0.00           H
ATOM    748  CA  GLU A 632      40.680  48.390  71.220  1.00  0.00           C
ATOM    749  HA  GLU A 632      40.570  48.070  72.240  1.00  0.00           H
ATOM    750  CB  GLU A 632      42.160  48.900  71.230  1.00  0.00           C
ATOM    751  HB1 GLU A 632      42.150  49.770  71.920  1.00  0.00           H
ATOM    752  HB2 GLU A 632      42.430  49.410  70.280  1.00  0.00           H
ATOM    753  CG  GLU A 632      43.130  47.840  71.830  1.00  0.00           C
ATOM    754  HG1 GLU A 632      44.190  48.170  71.780  1.00  0.00           H
ATOM    755  HG2 GLU A 632      43.120  47.060  71.030  1.00  0.00           H
ATOM    756  CD  GLU A 632      42.800  47.330  73.250  1.00  0.00           C
ATOM    757  OE1 GLU A 632      42.480  48.210  74.130  1.00  0.00           O
ATOM    758  OE2 GLU A 632      42.890  46.090  73.390  1.00  0.00           O
ATOM    759  C   GLU A 632      39.690  49.560  70.950  1.00  0.00           C
ATOM    760  O   GLU A 632      39.050  50.060  71.880  1.00  0.00           O
ATOM    761  N   ALA A 633      39.500  50.000  69.630  1.00  0.00           N
ATOM    762  HN  ALA A 633      40.070  49.630  68.910  1.00  0.00           H
ATOM    763  CA  ALA A 633      38.530  50.940  69.200  1.00  0.00           C
ATOM    764  HA  ALA A 633      38.750  51.880  69.680  1.00  0.00           H
ATOM    765  CB  ALA A 633      38.650  51.070  67.670  1.00  0.00           C
ATOM    766  HB1 ALA A 633      39.710  51.170  67.360  1.00  0.00           H
ATOM    767  HB2 ALA A 633      38.040  51.900  67.280  1.00  0.00           H
ATOM    768  HB3 ALA A 633      38.290  50.100  67.250  1.00  0.00           H
ATOM    769  C   ALA A 633      37.050  50.600  69.570  1.00  0.00           C
ATOM    770  O   ALA A 633      36.280  51.510  69.890  1.00  0.00           O
ATOM    771  N   THR A 634      36.670  49.310  69.590  1.00  0.00           N
ATOM    772  HN  THR A 634      37.370  48.650  69.350  1.00  0.00           H
ATOM    773  CA  THR A 634      35.290  48.950  70.070  1.00  0.00           C
ATOM    774  HA  THR A 634      34.620  49.790  70.140  1.00  0.00           H
ATOM    775  CB  THR A 634      34.610  47.970  69.110  1.00  0.00           C
ATOM    776  HB  THR A 634      33.600  47.690  69.480  1.00  0.00           H
ATOM    777  OG1 THR A 634      35.350  46.820  68.860  1.00  0.00           O
ATOM    778  HG1 THR A 634      36.110  47.150  68.380  1.00  0.00           H
ATOM    779  CG2 THR A 634      34.470  48.580  67.690  1.00  0.00           C
ATOM    780 HG21 THR A 634      35.250  48.670  66.900  1.00  0.00           H
ATOM    781 HG22 THR A 634      34.100  49.620  67.780  1.00  0.00           H
ATOM    782 HG23 THR A 634      33.710  47.880  67.280  1.00  0.00           H
ATOM    783  C   THR A 634      35.340  48.420  71.530  1.00  0.00           C
ATOM    784  O   THR A 634      34.410  47.700  72.000  1.00  0.00           O
ATOM    785  N   GLU A 635      36.350  48.700  72.390  1.00  0.00           N
ATOM    786  HN  GLU A 635      37.150  49.210  72.060  1.00  0.00           H
ATOM    787  CA  GLU A 635      36.380  48.400  73.800  1.00  0.00           C
ATOM    788  HA  GLU A 635      37.320  48.850  74.080  1.00  0.00           H
ATOM    789  CB  GLU A 635      35.280  49.130  74.630  1.00  0.00           C
ATOM    790  HB1 GLU A 635      35.430  48.740  75.660  1.00  0.00           H
ATOM    791  HB2 GLU A 635      34.290  48.800  74.250  1.00  0.00           H
ATOM    792  CG  GLU A 635      35.780  50.630  74.740  1.00  0.00           C
ATOM    793  HG1 GLU A 635      35.460  51.150  73.810  1.00  0.00           H
ATOM    794  HG2 GLU A 635      36.860  50.760  74.980  1.00  0.00           H
ATOM    795  CD  GLU A 635      35.130  51.440  75.880  1.00  0.00           C
ATOM    796  OE1 GLU A 635      35.920  52.130  76.660  1.00  0.00           O
ATOM    797  OE2 GLU A 635      33.880  51.570  75.850  1.00  0.00           O
ATOM    798  C   GLU A 635      36.500  46.900  74.120  1.00  0.00           C
ATOM    799  O   GLU A 635      36.030  46.320  75.090  1.00  0.00           O
ATOM    800  N   GLY A 636      37.250  46.130  73.200  1.00  0.00           N
ATOM    801  HN  GLY A 636      37.640  46.490  72.360  1.00  0.00           H
ATOM    802  CA  GLY A 636      37.860  44.770  73.500  1.00  0.00           C
ATOM    803  HA1 GLY A 636      37.740  44.630  74.570  1.00  0.00           H
ATOM    804  HA2 GLY A 636      38.820  44.880  73.010  1.00  0.00           H
ATOM    805  C   GLY A 636      37.150  43.590  72.820  1.00  0.00           C
ATOM    806  O   GLY A 636      37.480  42.440  72.910  1.00  0.00           O
ATOM    807  N   ARG A 637      36.120  43.910  72.090  1.00  0.00           N
ATOM    808  HN  ARG A 637      35.940  44.900  71.990  1.00  0.00           H
ATOM    809  CA  ARG A 637      35.210  43.020  71.400  1.00  0.00           C
ATOM    810  HA  ARG A 637      34.870  42.350  72.170  1.00  0.00           H
ATOM    811  CB  ARG A 637      34.050  43.900  70.780  1.00  0.00           C
ATOM    812  HB1 ARG A 637      33.470  43.290  70.060  1.00  0.00           H
ATOM    813  HB2 ARG A 637      34.560  44.720  70.250  1.00  0.00           H
ATOM    814  CG  ARG A 637      33.100  44.440  71.930  1.00  0.00           C
ATOM    815  HG1 ARG A 637      33.610  45.010  72.730  1.00  0.00           H
ATOM    816  HG2 ARG A 637      32.690  43.460  72.240  1.00  0.00           H
ATOM    817  CD  ARG A 637      32.000  45.310  71.280  1.00  0.00           C
ATOM    818  HD1 ARG A 637      31.670  44.880  70.310  1.00  0.00           H
ATOM    819  HD2 ARG A 637      32.480  46.310  71.110  1.00  0.00           H
ATOM    820  NE  ARG A 637      30.920  45.500  72.310  1.00  0.00           N
ATOM    821  HE  ARG A 637      30.170  44.840  72.320  1.00  0.00           H
ATOM    822  CZ  ARG A 637      31.190  46.010  73.520  1.00  0.00           C
ATOM    823  NH1 ARG A 637      32.270  46.690  73.800  1.00  0.00           N
ATOM    824 HH11 ARG A 637      32.910  46.970  73.090  1.00  0.00           H
ATOM    825 HH12 ARG A 637      32.490  46.930  74.750  1.00  0.00           H
ATOM    826  NH2 ARG A 637      30.300  45.780  74.490  1.00  0.00           N
ATOM    827 HH21 ARG A 637      29.540  45.150  74.420  1.00  0.00           H
ATOM    828 HH22 ARG A 637      30.520  45.910  75.460  1.00  0.00           H
ATOM    829  C   ARG A 637      35.840  42.090  70.310  1.00  0.00           C
ATOM    830  O   ARG A 637      35.440  40.920  70.280  1.00  0.00           O
ATOM    831  N   ILE A 638      36.650  42.630  69.360  1.00  0.00           N
ATOM    832  HN  ILE A 638      36.890  43.570  69.550  1.00  0.00           H
ATOM    833  CA  ILE A 638      37.120  41.970  68.160  1.00  0.00           C
ATOM    834  HA  ILE A 638      36.400  41.200  67.890  1.00  0.00           H
ATOM    835  CB  ILE A 638      37.110  42.900  66.930  1.00  0.00           C
ATOM    836  HB  ILE A 638      37.480  43.870  67.310  1.00  0.00           H
ATOM    837  CG2 ILE A 638      38.230  42.510  65.930  1.00  0.00           C
ATOM    838 HG21 ILE A 638      38.140  43.180  65.040  1.00  0.00           H
ATOM    839 HG22 ILE A 638      38.170  41.440  65.620  1.00  0.00           H
ATOM    840 HG23 ILE A 638      39.260  42.690  66.330  1.00  0.00           H
ATOM    841  CG1 ILE A 638      35.700  42.950  66.320  1.00  0.00           C
ATOM    842 HG11 ILE A 638      35.680  43.970  65.880  1.00  0.00           H
ATOM    843 HG12 ILE A 638      34.890  42.830  67.080  1.00  0.00           H
ATOM    844  CD  ILE A 638      35.440  41.730  65.350  1.00  0.00           C
ATOM    845  HD1 ILE A 638      35.800  41.930  64.320  1.00  0.00           H
ATOM    846  HD2 ILE A 638      34.340  41.660  65.270  1.00  0.00           H
ATOM    847  HD3 ILE A 638      35.890  40.760  65.670  1.00  0.00           H
ATOM    848  C   ILE A 638      38.460  41.470  68.440  1.00  0.00           C
ATOM    849  O   ILE A 638      39.300  42.240  68.880  1.00  0.00           O
ATOM    850  N   SER A 639      38.690  40.200  68.150  1.00  0.00           N
ATOM    851  HN  SER A 639      37.860  39.730  67.870  1.00  0.00           H
ATOM    852  CA  SER A 639      39.960  39.480  68.330  1.00  0.00           C
ATOM    853  HA  SER A 639      40.510  39.920  69.140  1.00  0.00           H
ATOM    854  CB  SER A 639      39.760  37.990  68.830  1.00  0.00           C
ATOM    855  HB1 SER A 639      39.290  37.820  69.830  1.00  0.00           H
ATOM    856  HB2 SER A 639      40.760  37.520  68.910  1.00  0.00           H
ATOM    857  OG  SER A 639      38.970  37.260  67.860  1.00  0.00           O
ATOM    858  HG1 SER A 639      38.110  37.660  67.730  1.00  0.00           H
ATOM    859  C   SER A 639      40.800  39.400  67.000  1.00  0.00           C
ATOM    860  O   SER A 639      40.360  39.670  65.880  1.00  0.00           O
ATOM    861  N   ALA A 640      42.100  39.140  67.060  1.00  0.00           N
ATOM    862  HN  ALA A 640      42.420  39.250  67.990  1.00  0.00           H
ATOM    863  CA  ALA A 640      42.910  38.700  65.990  1.00  0.00           C
ATOM    864  HA  ALA A 640      42.740  39.490  65.290  1.00  0.00           H
ATOM    865  CB  ALA A 640      44.440  38.710  66.350  1.00  0.00           C
ATOM    866  HB1 ALA A 640      44.770  39.720  66.680  1.00  0.00           H
ATOM    867  HB2 ALA A 640      45.160  38.480  65.520  1.00  0.00           H
ATOM    868  HB3 ALA A 640      44.730  38.010  67.160  1.00  0.00           H
ATOM    869  C   ALA A 640      42.400  37.400  65.370  1.00  0.00           C
ATOM    870  O   ALA A 640      42.440  37.320  64.130  1.00  0.00           O
ATOM    871  N   ILE A 641      41.950  36.430  66.120  1.00  0.00           N
ATOM    872  HN  ILE A 641      41.940  36.340  67.110  1.00  0.00           H
ATOM    873  CA  ILE A 641      41.460  35.290  65.440  1.00  0.00           C
ATOM    874  HA  ILE A 641      42.190  34.970  64.720  1.00  0.00           H
ATOM    875  CB  ILE A 641      41.280  34.030  66.270  1.00  0.00           C
ATOM    876  HB  ILE A 641      42.230  33.870  66.810  1.00  0.00           H
ATOM    877  CG2 ILE A 641      40.220  34.150  67.440  1.00  0.00           C
ATOM    878 HG21 ILE A 641      40.430  35.110  67.950  1.00  0.00           H
ATOM    879 HG22 ILE A 641      40.120  33.240  68.060  1.00  0.00           H
ATOM    880 HG23 ILE A 641      39.180  34.260  67.060  1.00  0.00           H
ATOM    881  CG1 ILE A 641      41.060  32.660  65.440  1.00  0.00           C
ATOM    882 HG11 ILE A 641      40.050  32.550  65.010  1.00  0.00           H
ATOM    883 HG12 ILE A 641      41.170  31.850  66.200  1.00  0.00           H
ATOM    884  CD  ILE A 641      42.130  32.330  64.340  1.00  0.00           C
ATOM    885  HD1 ILE A 641      42.220  31.260  64.040  1.00  0.00           H
ATOM    886  HD2 ILE A 641      43.100  32.570  64.830  1.00  0.00           H
ATOM    887  HD3 ILE A 641      41.870  32.900  63.420  1.00  0.00           H
ATOM    888  C   ILE A 641      40.240  35.540  64.560  1.00  0.00           C
ATOM    889  O   ILE A 641      40.150  34.920  63.490  1.00  0.00           O
ATOM    890  N   GLU A 642      39.260  36.360  64.960  1.00  0.00           N
ATOM    891  HN  GLU A 642      39.310  36.660  65.900  1.00  0.00           H
ATOM    892  CA  GLU A 642      38.120  36.740  64.160  1.00  0.00           C
ATOM    893  HA  GLU A 642      37.570  35.870  63.850  1.00  0.00           H
ATOM    894  CB  GLU A 642      37.150  37.650  64.980  1.00  0.00           C
ATOM    895  HB1 GLU A 642      36.480  38.190  64.300  1.00  0.00           H
ATOM    896  HB2 GLU A 642      37.780  38.400  65.520  1.00  0.00           H
ATOM    897  CG  GLU A 642      36.260  36.900  65.970  1.00  0.00           C
ATOM    898  HG1 GLU A 642      36.840  36.110  66.500  1.00  0.00           H
ATOM    899  HG2 GLU A 642      35.500  36.340  65.400  1.00  0.00           H
ATOM    900  CD  GLU A 642      35.730  37.900  66.960  1.00  0.00           C
ATOM    901  OE1 GLU A 642      34.520  38.240  66.930  1.00  0.00           O
ATOM    902  OE2 GLU A 642      36.560  38.430  67.820  1.00  0.00           O
ATOM    903  C   GLU A 642      38.460  37.500  62.870  1.00  0.00           C
ATOM    904  O   GLU A 642      37.830  37.320  61.870  1.00  0.00           O
ATOM    905  N   SER A 643      39.590  38.310  62.970  1.00  0.00           N
ATOM    906  HN  SER A 643      40.020  38.290  63.860  1.00  0.00           H
ATOM    907  CA  SER A 643      40.200  39.220  61.960  1.00  0.00           C
ATOM    908  HA  SER A 643      39.540  40.020  61.640  1.00  0.00           H
ATOM    909  CB  SER A 643      41.300  40.180  62.600  1.00  0.00           C
ATOM    910  HB1 SER A 643      42.200  39.600  62.910  1.00  0.00           H
ATOM    911  HB2 SER A 643      40.950  40.620  63.560  1.00  0.00           H
ATOM    912  OG  SER A 643      41.690  41.200  61.670  1.00  0.00           O
ATOM    913  HG1 SER A 643      42.570  41.420  61.990  1.00  0.00           H
ATOM    914  C   SER A 643      40.810  38.500  60.780  1.00  0.00           C
ATOM    915  O   SER A 643      40.600  38.770  59.630  1.00  0.00           O
ATOM    916  N   LEU A 644      41.490  37.390  61.170  1.00  0.00           N
ATOM    917  HN  LEU A 644      41.700  37.220  62.140  1.00  0.00           H
ATOM    918  CA  LEU A 644      41.960  36.330  60.280  1.00  0.00           C
ATOM    919  HA  LEU A 644      42.590  36.850  59.560  1.00  0.00           H
ATOM    920  CB  LEU A 644      42.810  35.360  61.090  1.00  0.00           C
ATOM    921  HB1 LEU A 644      43.150  34.390  60.650  1.00  0.00           H
ATOM    922  HB2 LEU A 644      42.250  35.200  62.040  1.00  0.00           H
ATOM    923  CG  LEU A 644      44.140  35.980  61.620  1.00  0.00           C
ATOM    924  HG  LEU A 644      43.950  36.930  62.160  1.00  0.00           H
ATOM    925  CD1 LEU A 644      44.750  35.000  62.670  1.00  0.00           C
ATOM    926 HD11 LEU A 644      44.010  34.820  63.470  1.00  0.00           H
ATOM    927 HD12 LEU A 644      45.690  35.380  63.120  1.00  0.00           H
ATOM    928 HD13 LEU A 644      44.920  33.980  62.240  1.00  0.00           H
ATOM    929  CD2 LEU A 644      45.220  36.240  60.490  1.00  0.00           C
ATOM    930 HD21 LEU A 644      44.960  37.090  59.820  1.00  0.00           H
ATOM    931 HD22 LEU A 644      45.150  35.330  59.860  1.00  0.00           H
ATOM    932 HD23 LEU A 644      46.230  36.360  60.950  1.00  0.00           H
ATOM    933  C   LEU A 644      40.920  35.490  59.600  1.00  0.00           C
ATOM    934  O   LEU A 644      41.050  35.300  58.460  1.00  0.00           O
ATOM    935  N   PHE A 645      39.890  34.950  60.290  1.00  0.00           N
ATOM    936  HN  PHE A 645      39.690  35.030  61.260  1.00  0.00           H
ATOM    937  CA  PHE A 645      38.900  34.090  59.770  1.00  0.00           C
ATOM    938  HA  PHE A 645      39.400  33.320  59.210  1.00  0.00           H
ATOM    939  CB  PHE A 645      37.960  33.340  60.710  1.00  0.00           C
ATOM    940  HB1 PHE A 645      37.130  32.890  60.130  1.00  0.00           H
ATOM    941  HB2 PHE A 645      37.560  34.110  61.410  1.00  0.00           H
ATOM    942  CG  PHE A 645      38.560  32.170  61.440  1.00  0.00           C
ATOM    943  CD1 PHE A 645      39.130  31.090  60.720  1.00  0.00           C
ATOM    944  HD1 PHE A 645      39.470  31.140  59.700  1.00  0.00           H
ATOM    945  CE1 PHE A 645      39.560  29.970  61.360  1.00  0.00           C
ATOM    946  HE1 PHE A 645      39.960  29.210  60.730  1.00  0.00           H
ATOM    947  CZ  PHE A 645      39.510  29.840  62.720  1.00  0.00           C
ATOM    948  HZ  PHE A 645      39.800  28.910  63.190  1.00  0.00           H
ATOM    949  CD2 PHE A 645      38.400  32.000  62.810  1.00  0.00           C
ATOM    950  HD2 PHE A 645      37.900  32.780  63.370  1.00  0.00           H
ATOM    951  CE2 PHE A 645      38.840  30.830  63.470  1.00  0.00           C
ATOM    952  HE2 PHE A 645      38.680  30.730  64.540  1.00  0.00           H
ATOM    953  C   PHE A 645      38.020  34.900  58.690  1.00  0.00           C
ATOM    954  O   PHE A 645      37.450  34.300  57.730  1.00  0.00           O
ATOM    955  N   GLY A 646      37.790  36.220  58.840  1.00  0.00           N
ATOM    956  HN  GLY A 646      38.130  36.710  59.640  1.00  0.00           H
ATOM    957  CA  GLY A 646      37.260  37.010  57.770  1.00  0.00           C
ATOM    958  HA1 GLY A 646      37.080  38.000  58.160  1.00  0.00           H
ATOM    959  HA2 GLY A 646      36.280  36.570  57.580  1.00  0.00           H
ATOM    960  C   GLY A 646      38.150  37.180  56.540  1.00  0.00           C
ATOM    961  O   GLY A 646      37.650  36.970  55.420  1.00  0.00           O
ATOM    962  N   ALA A 647      39.440  37.560  56.750  1.00  0.00           N
ATOM    963  HN  ALA A 647      39.800  37.650  57.690  1.00  0.00           H
ATOM    964  CA  ALA A 647      40.480  37.640  55.690  1.00  0.00           C
ATOM    965  HA  ALA A 647      40.100  38.330  54.960  1.00  0.00           H
ATOM    966  CB  ALA A 647      41.810  38.100  56.310  1.00  0.00           C
ATOM    967  HB1 ALA A 647      42.120  37.250  56.940  1.00  0.00           H
ATOM    968  HB2 ALA A 647      41.880  39.010  56.940  1.00  0.00           H
ATOM    969  HB3 ALA A 647      42.520  38.400  55.510  1.00  0.00           H
ATOM    970  C   ALA A 647      40.580  36.350  54.950  1.00  0.00           C
ATOM    971  O   ALA A 647      40.560  36.330  53.670  1.00  0.00           O
ATOM    972  N   SER A 648      40.630  35.220  55.620  1.00  0.00           N
ATOM    973  HN  SER A 648      40.710  35.200  56.620  1.00  0.00           H
ATOM    974  CA  SER A 648      40.530  33.850  55.020  1.00  0.00           C
ATOM    975  HA  SER A 648      41.220  33.900  54.200  1.00  0.00           H
ATOM    976  CB  SER A 648      40.990  32.800  56.080  1.00  0.00           C
ATOM    977  HB1 SER A 648      40.250  32.750  56.900  1.00  0.00           H
ATOM    978  HB2 SER A 648      41.940  33.220  56.460  1.00  0.00           H
ATOM    979  OG  SER A 648      41.170  31.470  55.600  1.00  0.00           O
ATOM    980  HG1 SER A 648      41.850  31.450  54.950  1.00  0.00           H
ATOM    981  C   SER A 648      39.130  33.390  54.390  1.00  0.00           C
ATOM    982  O   SER A 648      39.070  33.000  53.250  1.00  0.00           O
ATOM    983  N   LEU A 649      37.940  33.590  55.110  1.00  0.00           N
ATOM    984  HN  LEU A 649      38.000  33.920  56.060  1.00  0.00           H
ATOM    985  CA  LEU A 649      36.600  33.200  54.620  1.00  0.00           C
ATOM    986  HA  LEU A 649      36.760  32.210  54.200  1.00  0.00           H
ATOM    987  CB  LEU A 649      35.450  33.180  55.710  1.00  0.00           C
ATOM    988  HB1 LEU A 649      35.420  34.210  56.100  1.00  0.00           H
ATOM    989  HB2 LEU A 649      35.770  32.620  56.610  1.00  0.00           H
ATOM    990  CG  LEU A 649      34.070  32.740  55.240  1.00  0.00           C
ATOM    991  HG  LEU A 649      33.780  33.310  54.340  1.00  0.00           H
ATOM    992  CD1 LEU A 649      34.030  31.260  54.890  1.00  0.00           C
ATOM    993 HD11 LEU A 649      34.520  30.980  53.930  1.00  0.00           H
ATOM    994 HD12 LEU A 649      32.990  31.000  54.620  1.00  0.00           H
ATOM    995 HD13 LEU A 649      34.420  30.700  55.760  1.00  0.00           H
ATOM    996  CD2 LEU A 649      33.000  33.230  56.250  1.00  0.00           C
ATOM    997 HD21 LEU A 649      32.000  33.070  55.790  1.00  0.00           H
ATOM    998 HD22 LEU A 649      33.020  34.320  56.460  1.00  0.00           H
ATOM    999 HD23 LEU A 649      33.190  32.710  57.210  1.00  0.00           H
ATOM   1000  C   LEU A 649      36.190  34.070  53.400  1.00  0.00           C
ATOM   1001  O   LEU A 649      35.620  33.490  52.440  1.00  0.00           O
ATOM   1002  N   THR A 650      36.520  35.330  53.380  1.00  0.00           N
ATOM   1003  HN  THR A 650      36.980  35.630  54.210  1.00  0.00           H
ATOM   1004  CA  THR A 650      36.270  36.240  52.250  1.00  0.00           C
ATOM   1005  HA  THR A 650      35.230  36.200  51.990  1.00  0.00           H
ATOM   1006  CB  THR A 650      36.490  37.720  52.510  1.00  0.00           C
ATOM   1007  HB  THR A 650      37.580  37.790  52.740  1.00  0.00           H
ATOM   1008  OG1 THR A 650      35.890  38.200  53.630  1.00  0.00           O
ATOM   1009  HG1 THR A 650      36.260  37.650  54.340  1.00  0.00           H
ATOM   1010  CG2 THR A 650      36.060  38.700  51.410  1.00  0.00           C
ATOM   1011 HG21 THR A 650      34.960  38.830  51.300  1.00  0.00           H
ATOM   1012 HG22 THR A 650      36.490  38.470  50.400  1.00  0.00           H
ATOM   1013 HG23 THR A 650      36.370  39.740  51.630  1.00  0.00           H
ATOM   1014  C   THR A 650      37.120  35.910  51.020  1.00  0.00           C
ATOM   1015  O   THR A 650      36.550  35.510  50.020  1.00  0.00           O
ATOM   1016  N   GLY A 651      38.420  35.760  51.190  1.00  0.00           N
ATOM   1017  HN  GLY A 651      38.770  35.810  52.120  1.00  0.00           H
ATOM   1018  CA  GLY A 651      39.450  35.660  50.140  1.00  0.00           C
ATOM   1019  HA1 GLY A 651      40.320  35.920  50.730  1.00  0.00           H
ATOM   1020  HA2 GLY A 651      39.230  36.340  49.330  1.00  0.00           H
ATOM   1021  C   GLY A 651      39.610  34.290  49.470  1.00  0.00           C
ATOM   1022  O   GLY A 651      40.020  34.200  48.290  1.00  0.00           O
ATOM   1023  N   ILE A 652      39.380  33.210  50.140  1.00  0.00           N
ATOM   1024  HN  ILE A 652      39.110  33.380  51.090  1.00  0.00           H
ATOM   1025  CA  ILE A 652      39.240  31.960  49.470  1.00  0.00           C
ATOM   1026  HA  ILE A 652      40.140  31.680  48.950  1.00  0.00           H
ATOM   1027  CB  ILE A 652      38.970  30.740  50.420  1.00  0.00           C
ATOM   1028  HB  ILE A 652      38.180  30.990  51.170  1.00  0.00           H
ATOM   1029  CG2 ILE A 652      38.540  29.380  49.750  1.00  0.00           C
ATOM   1030 HG21 ILE A 652      38.730  28.410  50.250  1.00  0.00           H
ATOM   1031 HG22 ILE A 652      39.150  29.350  48.830  1.00  0.00           H
ATOM   1032 HG23 ILE A 652      37.450  29.330  49.540  1.00  0.00           H
ATOM   1033  CG1 ILE A 652      40.210  30.480  51.290  1.00  0.00           C
ATOM   1034 HG11 ILE A 652      40.480  31.390  51.870  1.00  0.00           H
ATOM   1035 HG12 ILE A 652      41.050  30.200  50.600  1.00  0.00           H
ATOM   1036  CD  ILE A 652      40.040  29.330  52.320  1.00  0.00           C
ATOM   1037  HD1 ILE A 652      39.030  29.470  52.750  1.00  0.00           H
ATOM   1038  HD2 ILE A 652      40.790  29.480  53.130  1.00  0.00           H
ATOM   1039  HD3 ILE A 652      40.120  28.330  51.850  1.00  0.00           H
ATOM   1040  C   ILE A 652      38.130  31.850  48.380  1.00  0.00           C
ATOM   1041  O   ILE A 652      38.400  31.380  47.290  1.00  0.00           O
ATOM   1042  N   ALA A 653      36.990  32.380  48.640  1.00  0.00           N
ATOM   1043  HN  ALA A 653      36.710  32.720  49.530  1.00  0.00           H
ATOM   1044  CA  ALA A 653      35.880  32.450  47.690  1.00  0.00           C
ATOM   1045  HA  ALA A 653      35.810  31.530  47.140  1.00  0.00           H
ATOM   1046  CB  ALA A 653      34.670  32.700  48.580  1.00  0.00           C
ATOM   1047  HB1 ALA A 653      34.580  31.990  49.440  1.00  0.00           H
ATOM   1048  HB2 ALA A 653      33.730  32.580  48.030  1.00  0.00           H
ATOM   1049  HB3 ALA A 653      34.650  33.720  49.020  1.00  0.00           H
ATOM   1050  C   ALA A 653      36.070  33.540  46.710  1.00  0.00           C
ATOM   1051  O   ALA A 653      35.730  33.500  45.540  1.00  0.00           O
ATOM   1052  N   TYR A 654      36.780  34.650  47.100  1.00  0.00           N
ATOM   1053  HN  TYR A 654      37.310  34.640  47.940  1.00  0.00           H
ATOM   1054  CA  TYR A 654      37.250  35.640  46.120  1.00  0.00           C
ATOM   1055  HA  TYR A 654      36.360  35.880  45.560  1.00  0.00           H
ATOM   1056  CB  TYR A 654      38.010  36.770  46.890  1.00  0.00           C
ATOM   1057  HB1 TYR A 654      38.920  36.280  47.330  1.00  0.00           H
ATOM   1058  HB2 TYR A 654      37.400  37.170  47.730  1.00  0.00           H
ATOM   1059  CG  TYR A 654      38.460  37.890  46.030  1.00  0.00           C
ATOM   1060  CD1 TYR A 654      39.800  38.130  45.620  1.00  0.00           C
ATOM   1061  HD1 TYR A 654      40.500  37.360  45.930  1.00  0.00           H
ATOM   1062  CE1 TYR A 654      40.210  39.220  44.860  1.00  0.00           C
ATOM   1063  HE1 TYR A 654      41.230  39.220  44.520  1.00  0.00           H
ATOM   1064  CZ  TYR A 654      39.180  40.100  44.360  1.00  0.00           C
ATOM   1065  OH  TYR A 654      39.460  41.120  43.430  1.00  0.00           O
ATOM   1066  HH  TYR A 654      40.300  40.960  43.030  1.00  0.00           H
ATOM   1067  CD2 TYR A 654      37.480  38.720  45.550  1.00  0.00           C
ATOM   1068  HD2 TYR A 654      36.440  38.710  45.860  1.00  0.00           H
ATOM   1069  CE2 TYR A 654      37.860  39.870  44.770  1.00  0.00           C
ATOM   1070  HE2 TYR A 654      37.050  40.540  44.500  1.00  0.00           H
ATOM   1071  C   TYR A 654      38.280  35.100  45.120  1.00  0.00           C
ATOM   1072  O   TYR A 654      38.150  35.390  43.940  1.00  0.00           O
ATOM   1073  N   SER A 655      39.230  34.290  45.610  1.00  0.00           N
ATOM   1074  HN  SER A 655      39.400  34.170  46.580  1.00  0.00           H
ATOM   1075  CA  SER A 655      40.250  33.610  44.760  1.00  0.00           C
ATOM   1076  HA  SER A 655      40.710  34.410  44.200  1.00  0.00           H
ATOM   1077  CB  SER A 655      41.200  32.720  45.570  1.00  0.00           C
ATOM   1078  HB1 SER A 655      41.870  32.170  44.870  1.00  0.00           H
ATOM   1079  HB2 SER A 655      40.770  31.900  46.180  1.00  0.00           H
ATOM   1080  OG  SER A 655      42.000  33.590  46.330  1.00  0.00           O
ATOM   1081  HG1 SER A 655      41.510  33.650  47.150  1.00  0.00           H
ATOM   1082  C   SER A 655      39.560  32.620  43.850  1.00  0.00           C
ATOM   1083  O   SER A 655      40.020  32.530  42.700  1.00  0.00           O
ATOM   1084  N   LEU A 656      38.540  31.860  44.350  1.00  0.00           N
ATOM   1085  HN  LEU A 656      38.220  31.960  45.290  1.00  0.00           H
ATOM   1086  CA  LEU A 656      37.870  30.920  43.530  1.00  0.00           C
ATOM   1087  HA  LEU A 656      38.490  30.190  43.010  1.00  0.00           H
ATOM   1088  CB  LEU A 656      37.120  29.870  44.480  1.00  0.00           C
ATOM   1089  HB1 LEU A 656      36.550  29.120  43.900  1.00  0.00           H
ATOM   1090  HB2 LEU A 656      36.400  30.340  45.180  1.00  0.00           H
ATOM   1091  CG  LEU A 656      38.210  28.940  45.130  1.00  0.00           C
ATOM   1092  HG  LEU A 656      38.940  29.590  45.660  1.00  0.00           H
ATOM   1093  CD1 LEU A 656      37.620  27.980  46.170  1.00  0.00           C
ATOM   1094 HD11 LEU A 656      36.710  27.470  45.770  1.00  0.00           H
ATOM   1095 HD12 LEU A 656      37.320  28.710  46.950  1.00  0.00           H
ATOM   1096 HD13 LEU A 656      38.330  27.200  46.490  1.00  0.00           H
ATOM   1097  CD2 LEU A 656      38.840  27.920  44.090  1.00  0.00           C
ATOM   1098 HD21 LEU A 656      38.070  27.330  43.550  1.00  0.00           H
ATOM   1099 HD22 LEU A 656      39.520  27.190  44.580  1.00  0.00           H
ATOM   1100 HD23 LEU A 656      39.430  28.470  43.320  1.00  0.00           H
ATOM   1101  C   LEU A 656      36.950  31.500  42.390  1.00  0.00           C
ATOM   1102  O   LEU A 656      37.120  31.040  41.260  1.00  0.00           O
ATOM   1103  N   PHE A 657      36.120  32.480  42.740  1.00  0.00           N
ATOM   1104  HN  PHE A 657      36.120  32.850  43.670  1.00  0.00           H
ATOM   1105  CA  PHE A 657      34.960  32.800  41.850  1.00  0.00           C
ATOM   1106  HA  PHE A 657      35.090  32.280  40.910  1.00  0.00           H
ATOM   1107  CB  PHE A 657      33.600  32.420  42.580  1.00  0.00           C
ATOM   1108  HB1 PHE A 657      32.770  32.570  41.870  1.00  0.00           H
ATOM   1109  HB2 PHE A 657      33.480  33.150  43.410  1.00  0.00           H
ATOM   1110  CG  PHE A 657      33.520  31.060  43.110  1.00  0.00           C
ATOM   1111  CD1 PHE A 657      33.340  30.870  44.520  1.00  0.00           C
ATOM   1112  HD1 PHE A 657      33.020  31.650  45.200  1.00  0.00           H
ATOM   1113  CE1 PHE A 657      33.490  29.540  45.080  1.00  0.00           C
ATOM   1114  HE1 PHE A 657      33.380  29.320  46.120  1.00  0.00           H
ATOM   1115  CZ  PHE A 657      33.720  28.460  44.140  1.00  0.00           C
ATOM   1116  HZ  PHE A 657      33.910  27.430  44.450  1.00  0.00           H
ATOM   1117  CD2 PHE A 657      33.760  30.000  42.290  1.00  0.00           C
ATOM   1118  HD2 PHE A 657      34.040  30.130  41.250  1.00  0.00           H
ATOM   1119  CE2 PHE A 657      33.900  28.720  42.780  1.00  0.00           C
ATOM   1120  HE2 PHE A 657      34.220  27.990  42.050  1.00  0.00           H
ATOM   1121  C   PHE A 657      34.960  34.230  41.430  1.00  0.00           C
ATOM   1122  O   PHE A 657      34.030  34.700  40.770  1.00  0.00           O
ATOM   1123  N   ALA A 658      35.970  35.070  41.780  1.00  0.00           N
ATOM   1124  HN  ALA A 658      36.690  34.810  42.420  1.00  0.00           H
ATOM   1125  CA  ALA A 658      36.030  36.480  41.340  1.00  0.00           C
ATOM   1126  HA  ALA A 658      35.050  36.820  41.040  1.00  0.00           H
ATOM   1127  CB  ALA A 658      36.430  37.550  42.350  1.00  0.00           C
ATOM   1128  HB1 ALA A 658      37.540  37.560  42.260  1.00  0.00           H
ATOM   1129  HB2 ALA A 658      36.270  37.180  43.390  1.00  0.00           H
ATOM   1130  HB3 ALA A 658      35.960  38.540  42.230  1.00  0.00           H
ATOM   1131  C   ALA A 658      36.820  36.580  40.020  1.00  0.00           C
ATOM   1132  O   ALA A 658      37.240  35.520  39.570  1.00  0.00           O
ATOM   1133  N   GLY A 659      37.020  37.760  39.440  1.00  0.00           N
ATOM   1134  HN  GLY A 659      36.680  38.600  39.860  1.00  0.00           H
ATOM   1135  CA  GLY A 659      37.590  37.850  38.150  1.00  0.00           C
ATOM   1136  HA1 GLY A 659      37.670  38.880  37.820  1.00  0.00           H
ATOM   1137  HA2 GLY A 659      37.090  37.250  37.400  1.00  0.00           H
ATOM   1138  C   GLY A 659      39.040  37.420  38.100  1.00  0.00           C
ATOM   1139  O   GLY A 659      39.490  36.710  37.320  1.00  0.00           O
ATOM   1140  N   GLN A 660      39.820  37.760  39.130  1.00  0.00           N
ATOM   1141  HN  GLN A 660      39.440  38.360  39.830  1.00  0.00           H
ATOM   1142  CA  GLN A 660      41.190  37.310  39.210  1.00  0.00           C
ATOM   1143  HA  GLN A 660      41.190  36.230  39.080  1.00  0.00           H
ATOM   1144  CB  GLN A 660      42.210  37.960  38.190  1.00  0.00           C
ATOM   1145  HB1 GLN A 660      41.930  37.560  37.190  1.00  0.00           H
ATOM   1146  HB2 GLN A 660      43.280  37.670  38.290  1.00  0.00           H
ATOM   1147  CG  GLN A 660      42.080  39.500  37.950  1.00  0.00           C
ATOM   1148  HG1 GLN A 660      41.030  39.670  37.610  1.00  0.00           H
ATOM   1149  HG2 GLN A 660      42.730  39.890  37.150  1.00  0.00           H
ATOM   1150  CD  GLN A 660      42.360  40.200  39.310  1.00  0.00           C
ATOM   1151  OE1 GLN A 660      43.470  40.100  39.850  1.00  0.00           O
ATOM   1152  NE2 GLN A 660      41.380  41.000  39.900  1.00  0.00           N
ATOM   1153 HE21 GLN A 660      41.520  41.390  40.820  1.00  0.00           H
ATOM   1154 HE22 GLN A 660      40.810  41.490  39.230  1.00  0.00           H
ATOM   1155  C   GLN A 660      41.720  37.320  40.630  1.00  0.00           C
ATOM   1156  O   GLN A 660      41.270  38.120  41.380  1.00  0.00           O
ATOM   1157  N   PRO A 661      42.770  36.490  40.930  1.00  0.00           N
ATOM   1158  CD  PRO A 661      43.340  35.450  40.100  1.00  0.00           C
ATOM   1159  HD1 PRO A 661      43.920  35.770  39.210  1.00  0.00           H
ATOM   1160  HD2 PRO A 661      42.540  34.790  39.710  1.00  0.00           H
ATOM   1161  CA  PRO A 661      43.340  36.470  42.260  1.00  0.00           C
ATOM   1162  HA  PRO A 661      42.690  36.690  43.110  1.00  0.00           H
ATOM   1163  CB  PRO A 661      43.560  34.980  42.380  1.00  0.00           C
ATOM   1164  HB1 PRO A 661      42.520  34.620  42.480  1.00  0.00           H
ATOM   1165  HB2 PRO A 661      44.160  34.690  43.270  1.00  0.00           H
ATOM   1166  CG  PRO A 661      44.210  34.650  41.070  1.00  0.00           C
ATOM   1167  HG1 PRO A 661      45.250  35.010  41.200  1.00  0.00           H
ATOM   1168  HG2 PRO A 661      44.190  33.560  40.870  1.00  0.00           H
ATOM   1169  C   PRO A 661      44.620  37.250  42.420  1.00  0.00           C
ATOM   1170  O   PRO A 661      45.470  36.880  43.280  1.00  0.00           O
ATOM   1171  N   LEU A 662      44.770  38.310  41.590  1.00  0.00           N
ATOM   1172  HN  LEU A 662      44.050  38.570  40.930  1.00  0.00           H
ATOM   1173  CA  LEU A 662      46.010  39.120  41.490  1.00  0.00           C
ATOM   1174  HA  LEU A 662      46.890  38.550  41.730  1.00  0.00           H
ATOM   1175  CB  LEU A 662      46.430  39.480  40.100  1.00  0.00           C
ATOM   1176  HB1 LEU A 662      47.460  39.860  40.180  1.00  0.00           H
ATOM   1177  HB2 LEU A 662      45.780  40.160  39.510  1.00  0.00           H
ATOM   1178  CG  LEU A 662      46.580  38.280  39.090  1.00  0.00           C
ATOM   1179  HG  LEU A 662      45.610  37.790  38.850  1.00  0.00           H
ATOM   1180  CD1 LEU A 662      47.120  38.770  37.730  1.00  0.00           C
ATOM   1181 HD11 LEU A 662      47.070  37.930  36.980  1.00  0.00           H
ATOM   1182 HD12 LEU A 662      48.110  39.250  37.850  1.00  0.00           H
ATOM   1183 HD13 LEU A 662      46.510  39.600  37.300  1.00  0.00           H
ATOM   1184  CD2 LEU A 662      47.520  37.120  39.710  1.00  0.00           C
ATOM   1185 HD21 LEU A 662      48.380  37.580  40.230  1.00  0.00           H
ATOM   1186 HD22 LEU A 662      47.830  36.390  38.930  1.00  0.00           H
ATOM   1187 HD23 LEU A 662      47.040  36.500  40.500  1.00  0.00           H
ATOM   1188  C   LEU A 662      45.970  40.310  42.350  1.00  0.00           C
ATOM   1189  O   LEU A 662      46.940  40.640  43.040  1.00  0.00           O
ATOM   1190  N   THR A 663      44.730  40.860  42.390  1.00  0.00           N
ATOM   1191  HN  THR A 663      44.040  40.510  41.750  1.00  0.00           H
ATOM   1192  CA  THR A 663      44.310  41.760  43.450  1.00  0.00           C
ATOM   1193  HA  THR A 663      45.000  42.570  43.610  1.00  0.00           H
ATOM   1194  CB  THR A 663      42.910  42.330  43.210  1.00  0.00           C
ATOM   1195  HB  THR A 663      42.460  42.860  44.070  1.00  0.00           H
ATOM   1196  OG1 THR A 663      41.990  41.330  42.710  1.00  0.00           O
ATOM   1197  HG1 THR A 663      42.440  40.480  42.780  1.00  0.00           H
ATOM   1198  CG2 THR A 663      43.040  43.410  42.060  1.00  0.00           C
ATOM   1199 HG21 THR A 663      43.800  44.150  42.430  1.00  0.00           H
ATOM   1200 HG22 THR A 663      42.030  43.870  41.970  1.00  0.00           H
ATOM   1201 HG23 THR A 663      43.330  42.870  41.130  1.00  0.00           H
ATOM   1202  C   THR A 663      44.270  41.130  44.830  1.00  0.00           C
ATOM   1203  O   THR A 663      43.520  40.170  45.020  1.00  0.00           O
ATOM   1204  N   ILE A 664      45.060  41.510  45.780  1.00  0.00           N
ATOM   1205  HN  ILE A 664      45.610  42.320  45.660  1.00  0.00           H
ATOM   1206  CA  ILE A 664      45.150  40.810  47.070  1.00  0.00           C
ATOM   1207  HA  ILE A 664      44.620  39.870  47.080  1.00  0.00           H
ATOM   1208  CB  ILE A 664      46.630  40.620  47.500  1.00  0.00           C
ATOM   1209  HB  ILE A 664      47.150  41.560  47.230  1.00  0.00           H
ATOM   1210  CG2 ILE A 664      46.820  40.340  48.940  1.00  0.00           C
ATOM   1211 HG21 ILE A 664      46.280  39.410  49.220  1.00  0.00           H
ATOM   1212 HG22 ILE A 664      46.470  41.130  49.640  1.00  0.00           H
ATOM   1213 HG23 ILE A 664      47.850  40.150  49.290  1.00  0.00           H
ATOM   1214  CG1 ILE A 664      47.300  39.540  46.590  1.00  0.00           C
ATOM   1215 HG11 ILE A 664      48.380  39.480  46.840  1.00  0.00           H
ATOM   1216 HG12 ILE A 664      47.230  39.910  45.550  1.00  0.00           H
ATOM   1217  CD  ILE A 664      46.640  38.110  46.590  1.00  0.00           C
ATOM   1218  HD1 ILE A 664      46.640  37.830  47.670  1.00  0.00           H
ATOM   1219  HD2 ILE A 664      47.260  37.450  45.950  1.00  0.00           H
ATOM   1220  HD3 ILE A 664      45.570  38.210  46.310  1.00  0.00           H
ATOM   1221  C   ILE A 664      44.450  41.710  48.110  1.00  0.00           C
ATOM   1222  O   ILE A 664      44.670  42.910  48.200  1.00  0.00           O
ATOM   1223  N   LEU A 665      43.640  41.110  48.940  1.00  0.00           N
ATOM   1224  HN  LEU A 665      43.510  40.120  48.860  1.00  0.00           H
ATOM   1225  CA  LEU A 665      43.000  41.770  50.070  1.00  0.00           C
ATOM   1226  HA  LEU A 665      42.620  42.690  49.650  1.00  0.00           H
ATOM   1227  CB  LEU A 665      41.670  41.140  50.610  1.00  0.00           C
ATOM   1228  HB1 LEU A 665      40.990  41.890  51.050  1.00  0.00           H
ATOM   1229  HB2 LEU A 665      42.060  40.300  51.250  1.00  0.00           H
ATOM   1230  CG  LEU A 665      40.750  40.450  49.510  1.00  0.00           C
ATOM   1231  HG  LEU A 665      41.350  39.610  49.100  1.00  0.00           H
ATOM   1232  CD1 LEU A 665      39.580  39.910  50.300  1.00  0.00           C
ATOM   1233 HD11 LEU A 665      39.940  39.560  51.290  1.00  0.00           H
ATOM   1234 HD12 LEU A 665      39.020  39.060  49.850  1.00  0.00           H
ATOM   1235 HD13 LEU A 665      38.870  40.760  50.440  1.00  0.00           H
ATOM   1236  CD2 LEU A 665      40.270  41.290  48.340  1.00  0.00           C
ATOM   1237 HD21 LEU A 665      39.390  40.930  47.760  1.00  0.00           H
ATOM   1238 HD22 LEU A 665      41.160  41.250  47.660  1.00  0.00           H
ATOM   1239 HD23 LEU A 665      40.030  42.310  48.670  1.00  0.00           H
ATOM   1240  C   LEU A 665      43.890  42.220  51.240  1.00  0.00           C
ATOM   1241  O   LEU A 665      44.760  41.510  51.730  1.00  0.00           O
ATOM   1242  N   GLY A 666      43.710  43.430  51.710  1.00  0.00           N
ATOM   1243  HN  GLY A 666      43.020  44.050  51.330  1.00  0.00           H
ATOM   1244  CA  GLY A 666      44.230  43.840  52.990  1.00  0.00           C
ATOM   1245  HA1 GLY A 666      45.150  44.380  52.830  1.00  0.00           H
ATOM   1246  HA2 GLY A 666      44.490  43.020  53.640  1.00  0.00           H
ATOM   1247  C   GLY A 666      43.270  44.810  53.830  1.00  0.00           C
ATOM   1248  O   GLY A 666      42.120  45.010  53.510  1.00  0.00           O
ATOM   1249  N   SER A 667      43.830  45.320  54.990  1.00  0.00           N
ATOM   1250  HN  SER A 667      44.810  45.330  55.150  1.00  0.00           H
ATOM   1251  CA  SER A 667      43.090  46.050  55.930  1.00  0.00           C
ATOM   1252  HA  SER A 667      42.180  45.480  56.020  1.00  0.00           H
ATOM   1253  CB  SER A 667      43.570  46.020  57.450  1.00  0.00           C
ATOM   1254  HB1 SER A 667      43.790  45.000  57.800  1.00  0.00           H
ATOM   1255  HB2 SER A 667      42.800  46.440  58.120  1.00  0.00           H
ATOM   1256  OG  SER A 667      44.860  46.560  57.690  1.00  0.00           O
ATOM   1257  HG1 SER A 667      44.970  47.440  57.330  1.00  0.00           H
ATOM   1258  C   SER A 667      42.660  47.430  55.500  1.00  0.00           C
ATOM   1259  O   SER A 667      43.280  48.020  54.660  1.00  0.00           O
ATOM   1260  N   THR A 668      41.580  47.910  56.020  1.00  0.00           N
ATOM   1261  HN  THR A 668      41.000  47.320  56.580  1.00  0.00           H
ATOM   1262  CA  THR A 668      41.030  49.210  55.530  1.00  0.00           C
ATOM   1263  HA  THR A 668      41.750  49.760  54.930  1.00  0.00           H
ATOM   1264  CB  THR A 668      39.900  49.070  54.510  1.00  0.00           C
ATOM   1265  HB  THR A 668      40.410  48.890  53.530  1.00  0.00           H
ATOM   1266  OG1 THR A 668      39.170  50.310  54.450  1.00  0.00           O
ATOM   1267  HG1 THR A 668      38.780  50.350  53.570  1.00  0.00           H
ATOM   1268  CG2 THR A 668      38.970  47.900  54.850  1.00  0.00           C
ATOM   1269 HG21 THR A 668      38.610  48.200  55.860  1.00  0.00           H
ATOM   1270 HG22 THR A 668      39.600  46.980  54.890  1.00  0.00           H
ATOM   1271 HG23 THR A 668      38.190  47.720  54.070  1.00  0.00           H
ATOM   1272  C   THR A 668      40.730  50.270  56.680  1.00  0.00           C
ATOM   1273  O   THR A 668      40.020  50.010  57.650  1.00  0.00           O
ATOM   1274  N   GLY A 669      41.530  51.390  56.680  1.00  0.00           N
ATOM   1275  HN  GLY A 669      42.070  51.740  55.910  1.00  0.00           H
ATOM   1276  CA  GLY A 669      41.610  52.090  57.920  1.00  0.00           C
ATOM   1277  HA1 GLY A 669      42.330  52.900  57.800  1.00  0.00           H
ATOM   1278  HA2 GLY A 669      41.790  51.430  58.760  1.00  0.00           H
ATOM   1279  C   GLY A 669      40.290  52.900  58.280  1.00  0.00           C
ATOM   1280  O   GLY A 669      39.950  53.010  59.480  1.00  0.00           O
ATOM   1281  N   PRO A 670      39.570  53.560  57.410  1.00  0.00           N
ATOM   1282  CD  PRO A 670      39.870  53.830  55.950  1.00  0.00           C
ATOM   1283  HD1 PRO A 670      39.500  52.920  55.420  1.00  0.00           H
ATOM   1284  HD2 PRO A 670      40.950  54.070  55.910  1.00  0.00           H
ATOM   1285  CA  PRO A 670      38.220  54.220  57.710  1.00  0.00           C
ATOM   1286  HA  PRO A 670      38.470  55.070  58.330  1.00  0.00           H
ATOM   1287  CB  PRO A 670      37.760  54.750  56.340  1.00  0.00           C
ATOM   1288  HB1 PRO A 670      36.970  55.520  56.410  1.00  0.00           H
ATOM   1289  HB2 PRO A 670      37.270  53.890  55.840  1.00  0.00           H
ATOM   1290  CG  PRO A 670      39.080  55.060  55.630  1.00  0.00           C
ATOM   1291  HG1 PRO A 670      38.910  55.290  54.550  1.00  0.00           H
ATOM   1292  HG2 PRO A 670      39.480  55.980  56.100  1.00  0.00           H
ATOM   1293  C   PRO A 670      37.250  53.470  58.540  1.00  0.00           C
ATOM   1294  O   PRO A 670      36.620  54.060  59.420  1.00  0.00           O
ATOM   1295  N   VAL A 671      37.140  52.160  58.340  1.00  0.00           N
ATOM   1296  HN  VAL A 671      37.700  51.650  57.690  1.00  0.00           H
ATOM   1297  CA  VAL A 671      36.360  51.190  59.110  1.00  0.00           C
ATOM   1298  HA  VAL A 671      35.310  51.370  58.930  1.00  0.00           H
ATOM   1299  CB  VAL A 671      36.530  49.780  58.560  1.00  0.00           C
ATOM   1300  HB  VAL A 671      37.520  49.340  58.800  1.00  0.00           H
ATOM   1301  CG1 VAL A 671      35.400  48.890  59.200  1.00  0.00           C
ATOM   1302 HG11 VAL A 671      35.690  48.540  60.210  1.00  0.00           H
ATOM   1303 HG12 VAL A 671      35.330  48.030  58.510  1.00  0.00           H
ATOM   1304 HG13 VAL A 671      34.410  49.400  59.290  1.00  0.00           H
ATOM   1305  CG2 VAL A 671      36.410  49.950  57.050  1.00  0.00           C
ATOM   1306 HG21 VAL A 671      35.590  50.630  56.730  1.00  0.00           H
ATOM   1307 HG22 VAL A 671      36.170  48.990  56.560  1.00  0.00           H
ATOM   1308 HG23 VAL A 671      37.380  50.290  56.620  1.00  0.00           H
ATOM   1309  C   VAL A 671      36.530  51.280  60.620  1.00  0.00           C
ATOM   1310  O   VAL A 671      35.570  51.180  61.380  1.00  0.00           O
ATOM   1311  N   LEU A 672      37.720  51.490  61.160  1.00  0.00           N
ATOM   1312  HN  LEU A 672      38.450  51.470  60.480  1.00  0.00           H
ATOM   1313  CA  LEU A 672      38.020  51.770  62.530  1.00  0.00           C
ATOM   1314  HA  LEU A 672      37.750  50.860  63.050  1.00  0.00           H
ATOM   1315  CB  LEU A 672      39.490  52.220  62.700  1.00  0.00           C
ATOM   1316  HB1 LEU A 672      39.640  52.450  63.790  1.00  0.00           H
ATOM   1317  HB2 LEU A 672      39.620  53.140  62.100  1.00  0.00           H
ATOM   1318  CG  LEU A 672      40.630  51.240  62.360  1.00  0.00           C
ATOM   1319  HG  LEU A 672      40.690  51.140  61.250  1.00  0.00           H
ATOM   1320  CD1 LEU A 672      41.960  51.890  62.740  1.00  0.00           C
ATOM   1321 HD11 LEU A 672      42.790  51.200  62.480  1.00  0.00           H
ATOM   1322 HD12 LEU A 672      41.920  51.940  63.850  1.00  0.00           H
ATOM   1323 HD13 LEU A 672      42.180  52.950  62.500  1.00  0.00           H
ATOM   1324  CD2 LEU A 672      40.380  49.870  63.010  1.00  0.00           C
ATOM   1325 HD21 LEU A 672      40.070  49.860  64.080  1.00  0.00           H
ATOM   1326 HD22 LEU A 672      41.300  49.250  63.010  1.00  0.00           H
ATOM   1327 HD23 LEU A 672      39.560  49.290  62.530  1.00  0.00           H
ATOM   1328  C   LEU A 672      37.180  52.910  63.120  1.00  0.00           C
ATOM   1329  O   LEU A 672      36.520  52.760  64.180  1.00  0.00           O
ATOM   1330  N   VAL A 673      37.220  54.040  62.460  1.00  0.00           N
ATOM   1331  HN  VAL A 673      37.840  54.140  61.680  1.00  0.00           H
ATOM   1332  CA  VAL A 673      36.390  55.190  62.750  1.00  0.00           C
ATOM   1333  HA  VAL A 673      36.610  55.690  63.670  1.00  0.00           H
ATOM   1334  CB  VAL A 673      36.690  56.300  61.750  1.00  0.00           C
ATOM   1335  HB  VAL A 673      36.500  55.980  60.700  1.00  0.00           H
ATOM   1336  CG1 VAL A 673      35.900  57.610  62.050  1.00  0.00           C
ATOM   1337 HG11 VAL A 673      35.980  57.750  63.160  1.00  0.00           H
ATOM   1338 HG12 VAL A 673      34.830  57.510  61.770  1.00  0.00           H
ATOM   1339 HG13 VAL A 673      36.370  58.430  61.470  1.00  0.00           H
ATOM   1340  CG2 VAL A 673      38.210  56.670  61.860  1.00  0.00           C
ATOM   1341 HG21 VAL A 673      38.370  57.670  61.380  1.00  0.00           H
ATOM   1342 HG22 VAL A 673      38.890  55.960  61.360  1.00  0.00           H
ATOM   1343 HG23 VAL A 673      38.420  56.760  62.950  1.00  0.00           H
ATOM   1344  C   VAL A 673      34.910  54.920  62.570  1.00  0.00           C
ATOM   1345  O   VAL A 673      34.090  55.060  63.480  1.00  0.00           O
ATOM   1346  N   PHE A 674      34.550  54.220  61.480  1.00  0.00           N
ATOM   1347  HN  PHE A 674      35.280  54.050  60.840  1.00  0.00           H
ATOM   1348  CA  PHE A 674      33.100  53.780  61.260  1.00  0.00           C
ATOM   1349  HA  PHE A 674      32.490  54.630  61.050  1.00  0.00           H
ATOM   1350  CB  PHE A 674      33.060  53.010  59.990  1.00  0.00           C
ATOM   1351  HB1 PHE A 674      33.640  52.080  60.170  1.00  0.00           H
ATOM   1352  HB2 PHE A 674      33.520  53.570  59.150  1.00  0.00           H
ATOM   1353  CG  PHE A 674      31.710  52.580  59.370  1.00  0.00           C
ATOM   1354  CD1 PHE A 674      31.050  51.370  59.730  1.00  0.00           C
ATOM   1355  HD1 PHE A 674      31.500  50.750  60.490  1.00  0.00           H
ATOM   1356  CE1 PHE A 674      29.780  51.060  59.260  1.00  0.00           C
ATOM   1357  HE1 PHE A 674      29.310  50.150  59.610  1.00  0.00           H
ATOM   1358  CZ  PHE A 674      29.250  51.820  58.220  1.00  0.00           C
ATOM   1359  HZ  PHE A 674      28.360  51.590  57.660  1.00  0.00           H
ATOM   1360  CD2 PHE A 674      31.100  53.380  58.400  1.00  0.00           C
ATOM   1361  HD2 PHE A 674      31.600  54.330  58.260  1.00  0.00           H
ATOM   1362  CE2 PHE A 674      29.890  52.970  57.790  1.00  0.00           C
ATOM   1363  HE2 PHE A 674      29.410  53.550  57.020  1.00  0.00           H
ATOM   1364  C   PHE A 674      32.510  52.990  62.440  1.00  0.00           C
ATOM   1365  O   PHE A 674      31.390  53.160  62.900  1.00  0.00           O
ATOM   1366  N   GLU A 675      33.300  51.970  62.870  1.00  0.00           N
ATOM   1367  HN  GLU A 675      34.090  51.860  62.280  1.00  0.00           H
ATOM   1368  CA  GLU A 675      33.000  51.110  64.040  1.00  0.00           C
ATOM   1369  HA  GLU A 675      31.960  50.850  63.930  1.00  0.00           H
ATOM   1370  CB  GLU A 675      33.810  49.770  64.020  1.00  0.00           C
ATOM   1371  HB1 GLU A 675      33.710  49.240  64.980  1.00  0.00           H
ATOM   1372  HB2 GLU A 675      34.880  50.000  63.830  1.00  0.00           H
ATOM   1373  CG  GLU A 675      33.320  48.910  62.790  1.00  0.00           C
ATOM   1374  HG1 GLU A 675      34.210  48.550  62.240  1.00  0.00           H
ATOM   1375  HG2 GLU A 675      32.630  49.540  62.180  1.00  0.00           H
ATOM   1376  CD  GLU A 675      32.490  47.680  63.120  1.00  0.00           C
ATOM   1377  OE1 GLU A 675      32.050  47.540  64.320  1.00  0.00           O
ATOM   1378  OE2 GLU A 675      32.270  46.850  62.220  1.00  0.00           O
ATOM   1379  C   GLU A 675      33.130  51.790  65.380  1.00  0.00           C
ATOM   1380  O   GLU A 675      32.230  51.570  66.200  1.00  0.00           O
ATOM   1381  N   LYS A 676      34.100  52.680  65.640  1.00  0.00           N
ATOM   1382  HN  LYS A 676      34.830  52.780  64.970  1.00  0.00           H
ATOM   1383  CA  LYS A 676      34.210  53.390  66.870  1.00  0.00           C
ATOM   1384  HA  LYS A 676      34.010  52.660  67.630  1.00  0.00           H
ATOM   1385  CB  LYS A 676      35.610  54.130  66.810  1.00  0.00           C
ATOM   1386  HB1 LYS A 676      35.520  54.730  65.870  1.00  0.00           H
ATOM   1387  HB2 LYS A 676      36.370  53.330  66.660  1.00  0.00           H
ATOM   1388  CG  LYS A 676      35.980  54.860  68.030  1.00  0.00           C
ATOM   1389  HG1 LYS A 676      35.940  54.050  68.790  1.00  0.00           H
ATOM   1390  HG2 LYS A 676      35.240  55.620  68.350  1.00  0.00           H
ATOM   1391  CD  LYS A 676      37.430  55.540  67.930  1.00  0.00           C
ATOM   1392  HD1 LYS A 676      38.140  54.790  67.520  1.00  0.00           H
ATOM   1393  HD2 LYS A 676      37.790  55.650  68.970  1.00  0.00           H
ATOM   1394  CE  LYS A 676      37.320  56.850  67.150  1.00  0.00           C
ATOM   1395  HE1 LYS A 676      36.620  57.490  67.730  1.00  0.00           H
ATOM   1396  HE2 LYS A 676      37.010  56.760  66.090  1.00  0.00           H
ATOM   1397  NZ  LYS A 676      38.650  57.460  67.040  1.00  0.00           N
ATOM   1398  HZ1 LYS A 676      39.230  56.990  66.320  1.00  0.00           H
ATOM   1399  HZ2 LYS A 676      39.180  57.600  67.930  1.00  0.00           H
ATOM   1400  HZ3 LYS A 676      38.600  58.420  66.640  1.00  0.00           H
ATOM   1401  C   LYS A 676      33.070  54.290  66.990  1.00  0.00           C
ATOM   1402  O   LYS A 676      32.430  54.410  68.030  1.00  0.00           O
ATOM   1403  N   ILE A 677      32.720  55.050  65.960  1.00  0.00           N
ATOM   1404  HN  ILE A 677      33.280  55.100  65.140  1.00  0.00           H
ATOM   1405  CA  ILE A 677      31.670  55.950  65.990  1.00  0.00           C
ATOM   1406  HA  ILE A 677      31.800  56.650  66.810  1.00  0.00           H
ATOM   1407  CB  ILE A 677      31.820  56.810  64.810  1.00  0.00           C
ATOM   1408  HB  ILE A 677      31.840  56.130  63.920  1.00  0.00           H
ATOM   1409  CG2 ILE A 677      30.580  57.680  64.630  1.00  0.00           C
ATOM   1410 HG21 ILE A 677      30.750  58.270  63.710  1.00  0.00           H
ATOM   1411 HG22 ILE A 677      30.330  58.370  65.460  1.00  0.00           H
ATOM   1412 HG23 ILE A 677      29.680  57.110  64.330  1.00  0.00           H
ATOM   1413  CG1 ILE A 677      33.120  57.630  64.790  1.00  0.00           C
ATOM   1414 HG11 ILE A 677      33.110  58.230  63.860  1.00  0.00           H
ATOM   1415 HG12 ILE A 677      34.110  57.130  64.850  1.00  0.00           H
ATOM   1416  CD  ILE A 677      33.180  58.710  65.890  1.00  0.00           C
ATOM   1417  HD1 ILE A 677      33.910  59.550  65.800  1.00  0.00           H
ATOM   1418  HD2 ILE A 677      33.440  58.110  66.790  1.00  0.00           H
ATOM   1419  HD3 ILE A 677      32.180  59.180  66.030  1.00  0.00           H
ATOM   1420  C   ILE A 677      30.320  55.250  66.100  1.00  0.00           C
ATOM   1421  O   ILE A 677      29.430  55.720  66.850  1.00  0.00           O
ATOM   1422  N   LEU A 678      30.080  54.140  65.360  1.00  0.00           N
ATOM   1423  HN  LEU A 678      30.720  53.700  64.730  1.00  0.00           H
ATOM   1424  CA  LEU A 678      28.950  53.340  65.620  1.00  0.00           C
ATOM   1425  HA  LEU A 678      28.090  53.970  65.460  1.00  0.00           H
ATOM   1426  CB  LEU A 678      28.860  52.200  64.540  1.00  0.00           C
ATOM   1427  HB1 LEU A 678      29.810  51.650  64.720  1.00  0.00           H
ATOM   1428  HB2 LEU A 678      28.980  52.650  63.540  1.00  0.00           H
ATOM   1429  CG  LEU A 678      27.730  51.230  64.510  1.00  0.00           C
ATOM   1430  HG  LEU A 678      27.610  50.650  65.460  1.00  0.00           H
ATOM   1431  CD1 LEU A 678      26.360  51.970  64.350  1.00  0.00           C
ATOM   1432 HD11 LEU A 678      26.100  52.620  65.220  1.00  0.00           H
ATOM   1433 HD12 LEU A 678      25.520  51.270  64.170  1.00  0.00           H
ATOM   1434 HD13 LEU A 678      26.370  52.620  63.460  1.00  0.00           H
ATOM   1435  CD2 LEU A 678      27.900  50.310  63.320  1.00  0.00           C
ATOM   1436 HD21 LEU A 678      27.680  50.930  62.420  1.00  0.00           H
ATOM   1437 HD22 LEU A 678      27.220  49.430  63.270  1.00  0.00           H
ATOM   1438 HD23 LEU A 678      28.890  49.790  63.300  1.00  0.00           H
ATOM   1439  C   LEU A 678      28.830  52.800  67.000  1.00  0.00           C
ATOM   1440  O   LEU A 678      27.750  52.820  67.600  1.00  0.00           O
ATOM   1441  N   TYR A 679      29.990  52.290  67.590  1.00  0.00           N
ATOM   1442  HN  TYR A 679      30.730  52.090  66.950  1.00  0.00           H
ATOM   1443  CA  TYR A 679      29.980  51.800  68.930  1.00  0.00           C
ATOM   1444  HA  TYR A 679      29.300  50.970  69.080  1.00  0.00           H
ATOM   1445  CB  TYR A 679      31.370  51.290  69.300  1.00  0.00           C
ATOM   1446  HB1 TYR A 679      32.230  51.930  69.040  1.00  0.00           H
ATOM   1447  HB2 TYR A 679      31.400  50.410  68.600  1.00  0.00           H
ATOM   1448  CG  TYR A 679      31.620  50.920  70.710  1.00  0.00           C
ATOM   1449  CD1 TYR A 679      32.530  51.630  71.570  1.00  0.00           C
ATOM   1450  HD1 TYR A 679      33.110  52.390  71.080  1.00  0.00           H
ATOM   1451  CE1 TYR A 679      32.650  51.260  72.890  1.00  0.00           C
ATOM   1452  HE1 TYR A 679      33.340  51.780  73.540  1.00  0.00           H
ATOM   1453  CZ  TYR A 679      32.020  50.110  73.410  1.00  0.00           C
ATOM   1454  OH  TYR A 679      32.080  49.820  74.770  1.00  0.00           O
ATOM   1455  HH  TYR A 679      32.650  50.480  75.170  1.00  0.00           H
ATOM   1456  CD2 TYR A 679      30.900  49.810  71.250  1.00  0.00           C
ATOM   1457  HD2 TYR A 679      30.140  49.310  70.670  1.00  0.00           H
ATOM   1458  CE2 TYR A 679      31.150  49.380  72.580  1.00  0.00           C
ATOM   1459  HE2 TYR A 679      30.630  48.510  72.960  1.00  0.00           H
ATOM   1460  C   TYR A 679      29.460  52.850  69.940  1.00  0.00           C
ATOM   1461  O   TYR A 679      28.540  52.580  70.730  1.00  0.00           O
ATOM   1462  N   LYS A 680      29.940  54.130  69.780  1.00  0.00           N
ATOM   1463  HN  LYS A 680      30.680  54.160  69.120  1.00  0.00           H
ATOM   1464  CA  LYS A 680      29.550  55.310  70.550  1.00  0.00           C
ATOM   1465  HA  LYS A 680      29.670  54.930  71.560  1.00  0.00           H
ATOM   1466  CB  LYS A 680      30.480  56.500  70.230  1.00  0.00           C
ATOM   1467  HB1 LYS A 680      30.480  56.750  69.140  1.00  0.00           H
ATOM   1468  HB2 LYS A 680      31.520  56.200  70.490  1.00  0.00           H
ATOM   1469  CG  LYS A 680      30.090  57.800  71.030  1.00  0.00           C
ATOM   1470  HG1 LYS A 680      29.150  58.260  70.660  1.00  0.00           H
ATOM   1471  HG2 LYS A 680      30.920  58.460  70.700  1.00  0.00           H
ATOM   1472  CD  LYS A 680      30.140  57.640  72.500  1.00  0.00           C
ATOM   1473  HD1 LYS A 680      30.820  56.840  72.870  1.00  0.00           H
ATOM   1474  HD2 LYS A 680      29.190  57.280  72.970  1.00  0.00           H
ATOM   1475  CE  LYS A 680      30.430  58.980  73.220  1.00  0.00           C
ATOM   1476  HE1 LYS A 680      31.440  59.280  72.870  1.00  0.00           H
ATOM   1477  HE2 LYS A 680      30.330  58.830  74.320  1.00  0.00           H
ATOM   1478  NZ  LYS A 680      29.410  60.020  72.810  1.00  0.00           N
ATOM   1479  HZ1 LYS A 680      29.760  60.460  71.930  1.00  0.00           H
ATOM   1480  HZ2 LYS A 680      29.210  60.680  73.590  1.00  0.00           H
ATOM   1481  HZ3 LYS A 680      28.510  59.580  72.570  1.00  0.00           H
ATOM   1482  C   LYS A 680      28.050  55.810  70.360  1.00  0.00           C
ATOM   1483  O   LYS A 680      27.280  56.010  71.320  1.00  0.00           O
ATOM   1484  N   PHE A 681      27.660  55.900  69.120  1.00  0.00           N
ATOM   1485  HN  PHE A 681      28.440  55.730  68.530  1.00  0.00           H
ATOM   1486  CA  PHE A 681      26.290  56.120  68.730  1.00  0.00           C
ATOM   1487  HA  PHE A 681      25.900  57.010  69.220  1.00  0.00           H
ATOM   1488  CB  PHE A 681      26.190  56.270  67.180  1.00  0.00           C
ATOM   1489  HB1 PHE A 681      26.630  55.310  66.850  1.00  0.00           H
ATOM   1490  HB2 PHE A 681      26.850  57.120  66.900  1.00  0.00           H
ATOM   1491  CG  PHE A 681      24.840  56.250  66.510  1.00  0.00           C
ATOM   1492  CD1 PHE A 681      24.480  55.120  65.750  1.00  0.00           C
ATOM   1493  HD1 PHE A 681      25.150  54.290  65.600  1.00  0.00           H
ATOM   1494  CE1 PHE A 681      23.260  55.170  65.010  1.00  0.00           C
ATOM   1495  HE1 PHE A 681      22.980  54.310  64.400  1.00  0.00           H
ATOM   1496  CZ  PHE A 681      22.540  56.360  64.990  1.00  0.00           C
ATOM   1497  HZ  PHE A 681      21.610  56.350  64.450  1.00  0.00           H
ATOM   1498  CD2 PHE A 681      24.060  57.360  66.580  1.00  0.00           C
ATOM   1499  HD2 PHE A 681      24.420  58.180  67.190  1.00  0.00           H
ATOM   1500  CE2 PHE A 681      22.920  57.450  65.750  1.00  0.00           C
ATOM   1501  HE2 PHE A 681      22.400  58.380  65.600  1.00  0.00           H
ATOM   1502  C   PHE A 681      25.320  55.090  69.200  1.00  0.00           C
ATOM   1503  O   PHE A 681      24.260  55.440  69.740  1.00  0.00           O
ATOM   1504  N   CYS A 682      25.680  53.800  69.200  1.00  0.00           N
ATOM   1505  HN  CYS A 682      26.480  53.430  68.750  1.00  0.00           H
ATOM   1506  CA  CYS A 682      24.840  52.860  69.910  1.00  0.00           C
ATOM   1507  HA  CYS A 682      23.890  53.090  69.440  1.00  0.00           H
ATOM   1508  CB  CYS A 682      25.080  51.310  69.600  1.00  0.00           C
ATOM   1509  HB1 CYS A 682      24.300  50.660  70.070  1.00  0.00           H
ATOM   1510  HB2 CYS A 682      26.090  51.060  69.980  1.00  0.00           H
ATOM   1511  SG  CYS A 682      24.920  50.980  67.810  1.00  0.00           S
ATOM   1512  HG1 CYS A 682      26.130  51.360  67.430  1.00  0.00           H
ATOM   1513  C   CYS A 682      24.620  53.060  71.420  1.00  0.00           C
ATOM   1514  O   CYS A 682      23.480  53.040  71.910  1.00  0.00           O
ATOM   1515  N   ARG A 683      25.720  53.410  72.140  1.00  0.00           N
ATOM   1516  HN  ARG A 683      26.620  53.280  71.740  1.00  0.00           H
ATOM   1517  CA  ARG A 683      25.690  53.760  73.530  1.00  0.00           C
ATOM   1518  HA  ARG A 683      25.230  52.910  74.020  1.00  0.00           H
ATOM   1519  CB  ARG A 683      27.090  53.930  74.080  1.00  0.00           C
ATOM   1520  HB1 ARG A 683      27.550  54.790  73.570  1.00  0.00           H
ATOM   1521  HB2 ARG A 683      27.610  53.000  73.750  1.00  0.00           H
ATOM   1522  CG  ARG A 683      27.190  53.990  75.600  1.00  0.00           C
ATOM   1523  HG1 ARG A 683      26.970  55.040  75.850  1.00  0.00           H
ATOM   1524  HG2 ARG A 683      28.260  53.750  75.800  1.00  0.00           H
ATOM   1525  CD  ARG A 683      26.220  53.170  76.460  1.00  0.00           C
ATOM   1526  HD1 ARG A 683      26.550  52.130  76.220  1.00  0.00           H
ATOM   1527  HD2 ARG A 683      25.140  53.360  76.320  1.00  0.00           H
ATOM   1528  NE  ARG A 683      26.460  53.470  77.890  1.00  0.00           N
ATOM   1529  HE  ARG A 683      27.380  53.840  78.050  1.00  0.00           H
ATOM   1530  CZ  ARG A 683      25.710  53.100  78.940  1.00  0.00           C
ATOM   1531  NH1 ARG A 683      24.620  52.410  78.870  1.00  0.00           N
ATOM   1532 HH11 ARG A 683      24.330  52.170  77.950  1.00  0.00           H
ATOM   1533 HH12 ARG A 683      24.360  51.950  79.710  1.00  0.00           H
ATOM   1534  NH2 ARG A 683      26.310  53.290  80.110  1.00  0.00           N
ATOM   1535 HH21 ARG A 683      25.780  53.530  80.920  1.00  0.00           H
ATOM   1536 HH22 ARG A 683      27.250  53.600  80.020  1.00  0.00           H
ATOM   1537  C   ARG A 683      24.940  54.970  73.900  1.00  0.00           C
ATOM   1538  O   ARG A 683      24.210  55.020  74.870  1.00  0.00           O
ATOM   1539  N   ASP A 684      25.130  56.040  73.040  1.00  0.00           N
ATOM   1540  HN  ASP A 684      25.850  56.010  72.360  1.00  0.00           H
ATOM   1541  CA  ASP A 684      24.590  57.350  73.220  1.00  0.00           C
ATOM   1542  HA  ASP A 684      24.830  57.630  74.230  1.00  0.00           H
ATOM   1543  CB  ASP A 684      25.190  58.310  72.150  1.00  0.00           C
ATOM   1544  HB1 ASP A 684      24.440  59.100  71.930  1.00  0.00           H
ATOM   1545  HB2 ASP A 684      25.330  57.740  71.210  1.00  0.00           H
ATOM   1546  CG  ASP A 684      26.460  58.950  72.620  1.00  0.00           C
ATOM   1547  OD1 ASP A 684      27.060  59.840  71.920  1.00  0.00           O
ATOM   1548  OD2 ASP A 684      26.970  58.480  73.690  1.00  0.00           O
ATOM   1549  C   ASP A 684      23.150  57.350  73.070  1.00  0.00           C
ATOM   1550  O   ASP A 684      22.460  57.930  73.860  1.00  0.00           O
ATOM   1551  N   TYR A 685      22.630  56.540  72.060  1.00  0.00           N
ATOM   1552  HN  TYR A 685      23.230  55.930  71.550  1.00  0.00           H
ATOM   1553  CA  TYR A 685      21.200  56.580  71.690  1.00  0.00           C
ATOM   1554  HA  TYR A 685      20.730  57.260  72.390  1.00  0.00           H
ATOM   1555  CB  TYR A 685      20.780  56.990  70.230  1.00  0.00           C
ATOM   1556  HB1 TYR A 685      19.670  57.000  70.150  1.00  0.00           H
ATOM   1557  HB2 TYR A 685      21.290  56.290  69.540  1.00  0.00           H
ATOM   1558  CG  TYR A 685      21.270  58.290  69.870  1.00  0.00           C
ATOM   1559  CD1 TYR A 685      22.620  58.580  69.680  1.00  0.00           C
ATOM   1560  HD1 TYR A 685      23.340  57.790  69.860  1.00  0.00           H
ATOM   1561  CE1 TYR A 685      23.100  59.870  69.380  1.00  0.00           C
ATOM   1562  HE1 TYR A 685      24.140  60.080  69.150  1.00  0.00           H
ATOM   1563  CZ  TYR A 685      22.160  60.880  69.440  1.00  0.00           C
ATOM   1564  OH  TYR A 685      22.580  62.240  69.280  1.00  0.00           O
ATOM   1565  HH  TYR A 685      23.540  62.200  69.210  1.00  0.00           H
ATOM   1566  CD2 TYR A 685      20.340  59.360  69.850  1.00  0.00           C
ATOM   1567  HD2 TYR A 685      19.290  59.170  70.060  1.00  0.00           H
ATOM   1568  CE2 TYR A 685      20.800  60.670  69.740  1.00  0.00           C
ATOM   1569  HE2 TYR A 685      20.140  61.520  69.740  1.00  0.00           H
ATOM   1570  C   TYR A 685      20.430  55.300  72.090  1.00  0.00           C
ATOM   1571  O   TYR A 685      19.230  55.270  71.720  1.00  0.00           O
ATOM   1572  N   GLN A 686      21.030  54.330  72.830  1.00  0.00           N
ATOM   1573  HN  GLN A 686      21.980  54.420  73.110  1.00  0.00           H
ATOM   1574  CA  GLN A 686      20.240  53.270  73.390  1.00  0.00           C
ATOM   1575  HA  GLN A 686      20.920  52.710  74.030  1.00  0.00           H
ATOM   1576  CB  GLN A 686      19.020  53.760  74.300  1.00  0.00           C
ATOM   1577  HB1 GLN A 686      18.400  52.880  74.600  1.00  0.00           H
ATOM   1578  HB2 GLN A 686      18.310  54.390  73.710  1.00  0.00           H
ATOM   1579  CG  GLN A 686      19.330  54.510  75.640  1.00  0.00           C
ATOM   1580  HG1 GLN A 686      19.960  53.820  76.220  1.00  0.00           H
ATOM   1581  HG2 GLN A 686      18.360  54.690  76.150  1.00  0.00           H
ATOM   1582  CD  GLN A 686      19.940  55.910  75.490  1.00  0.00           C
ATOM   1583  OE1 GLN A 686      19.260  56.710  74.800  1.00  0.00           O
ATOM   1584  NE2 GLN A 686      21.120  56.150  76.100  1.00  0.00           N
ATOM   1585 HE21 GLN A 686      21.440  57.080  75.950  1.00  0.00           H
ATOM   1586 HE22 GLN A 686      21.510  55.430  76.650  1.00  0.00           H
ATOM   1587  C   GLN A 686      19.880  52.200  72.360  1.00  0.00           C
ATOM   1588  O   GLN A 686      18.930  51.440  72.530  1.00  0.00           O
ATOM   1589  N   LEU A 687      20.660  52.000  71.340  1.00  0.00           N
ATOM   1590  HN  LEU A 687      21.550  52.430  71.400  1.00  0.00           H
ATOM   1591  CA  LEU A 687      20.440  51.020  70.310  1.00  0.00           C
ATOM   1592  HA  LEU A 687      19.380  50.850  70.220  1.00  0.00           H
ATOM   1593  CB  LEU A 687      20.980  51.670  69.060  1.00  0.00           C
ATOM   1594  HB1 LEU A 687      20.800  51.020  68.180  1.00  0.00           H
ATOM   1595  HB2 LEU A 687      22.080  51.750  69.160  1.00  0.00           H
ATOM   1596  CG  LEU A 687      20.490  53.110  68.710  1.00  0.00           C
ATOM   1597  HG  LEU A 687      20.790  53.740  69.580  1.00  0.00           H
ATOM   1598  CD1 LEU A 687      21.200  53.910  67.510  1.00  0.00           C
ATOM   1599 HD11 LEU A 687      20.740  54.920  67.370  1.00  0.00           H
ATOM   1600 HD12 LEU A 687      21.110  53.380  66.530  1.00  0.00           H
ATOM   1601 HD13 LEU A 687      22.240  54.130  67.840  1.00  0.00           H
ATOM   1602  CD2 LEU A 687      18.980  53.370  68.730  1.00  0.00           C
ATOM   1603 HD21 LEU A 687      18.500  52.590  69.360  1.00  0.00           H
ATOM   1604 HD22 LEU A 687      18.650  53.040  67.730  1.00  0.00           H
ATOM   1605 HD23 LEU A 687      18.570  54.350  69.010  1.00  0.00           H
ATOM   1606  C   LEU A 687      21.310  49.780  70.560  1.00  0.00           C
ATOM   1607  O   LEU A 687      22.140  49.760  71.480  1.00  0.00           O
ATOM   1608  N   SER A 688      21.000  48.690  69.890  1.00  0.00           N
ATOM   1609  HN  SER A 688      20.410  48.760  69.090  1.00  0.00           H
ATOM   1610  CA  SER A 688      21.570  47.360  70.140  1.00  0.00           C
ATOM   1611  HA  SER A 688      22.130  47.400  71.070  1.00  0.00           H
ATOM   1612  CB  SER A 688      20.520  46.180  70.030  1.00  0.00           C
ATOM   1613  HB1 SER A 688      19.930  46.090  69.100  1.00  0.00           H
ATOM   1614  HB2 SER A 688      19.790  46.410  70.840  1.00  0.00           H
ATOM   1615  OG  SER A 688      21.060  44.930  70.350  1.00  0.00           O
ATOM   1616  HG1 SER A 688      21.110  44.880  71.310  1.00  0.00           H
ATOM   1617  C   SER A 688      22.730  47.120  69.200  1.00  0.00           C
ATOM   1618  O   SER A 688      22.560  46.640  68.070  1.00  0.00           O
ATOM   1619  N   TYR A 689      23.970  47.270  69.700  1.00  0.00           N
ATOM   1620  HN  TYR A 689      24.120  47.420  70.670  1.00  0.00           H
ATOM   1621  CA  TYR A 689      25.110  47.340  68.770  1.00  0.00           C
ATOM   1622  HA  TYR A 689      24.930  48.170  68.110  1.00  0.00           H
ATOM   1623  CB  TYR A 689      26.310  47.890  69.600  1.00  0.00           C
ATOM   1624  HB1 TYR A 689      26.240  47.230  70.490  1.00  0.00           H
ATOM   1625  HB2 TYR A 689      26.230  48.940  69.960  1.00  0.00           H
ATOM   1626  CG  TYR A 689      27.620  47.840  68.890  1.00  0.00           C
ATOM   1627  CD1 TYR A 689      27.780  48.360  67.670  1.00  0.00           C
ATOM   1628  HD1 TYR A 689      26.920  48.830  67.220  1.00  0.00           H
ATOM   1629  CE1 TYR A 689      29.010  48.260  66.970  1.00  0.00           C
ATOM   1630  HE1 TYR A 689      28.950  48.640  65.970  1.00  0.00           H
ATOM   1631  CZ  TYR A 689      30.040  47.560  67.540  1.00  0.00           C
ATOM   1632  OH  TYR A 689      31.230  47.250  66.930  1.00  0.00           O
ATOM   1633  HH  TYR A 689      31.350  47.730  66.100  1.00  0.00           H
ATOM   1634  CD2 TYR A 689      28.730  47.120  69.480  1.00  0.00           C
ATOM   1635  HD2 TYR A 689      28.680  46.780  70.500  1.00  0.00           H
ATOM   1636  CE2 TYR A 689      29.960  47.050  68.830  1.00  0.00           C
ATOM   1637  HE2 TYR A 689      30.810  46.510  69.230  1.00  0.00           H
ATOM   1638  C   TYR A 689      25.420  46.180  67.860  1.00  0.00           C
ATOM   1639  O   TYR A 689      25.490  46.500  66.680  1.00  0.00           O
ATOM   1640  N   LEU A 690      25.570  44.910  68.250  1.00  0.00           N
ATOM   1641  HN  LEU A 690      25.420  44.870  69.240  1.00  0.00           H
ATOM   1642  CA  LEU A 690      25.980  43.790  67.420  1.00  0.00           C
ATOM   1643  HA  LEU A 690      26.910  44.170  67.010  1.00  0.00           H
ATOM   1644  CB  LEU A 690      26.140  42.550  68.270  1.00  0.00           C
ATOM   1645  HB1 LEU A 690      26.610  41.810  67.570  1.00  0.00           H
ATOM   1646  HB2 LEU A 690      25.160  42.060  68.500  1.00  0.00           H
ATOM   1647  CG  LEU A 690      27.070  42.680  69.500  1.00  0.00           C
ATOM   1648  HG  LEU A 690      26.510  43.300  70.250  1.00  0.00           H
ATOM   1649  CD1 LEU A 690      27.300  41.380  70.170  1.00  0.00           C
ATOM   1650 HD11 LEU A 690      27.610  40.620  69.430  1.00  0.00           H
ATOM   1651 HD12 LEU A 690      26.450  41.020  70.800  1.00  0.00           H
ATOM   1652 HD13 LEU A 690      28.060  41.520  70.960  1.00  0.00           H
ATOM   1653  CD2 LEU A 690      28.450  43.300  69.080  1.00  0.00           C
ATOM   1654 HD21 LEU A 690      28.250  44.310  68.680  1.00  0.00           H
ATOM   1655 HD22 LEU A 690      29.080  42.630  68.460  1.00  0.00           H
ATOM   1656 HD23 LEU A 690      28.970  43.380  70.070  1.00  0.00           H
ATOM   1657  C   LEU A 690      24.960  43.590  66.250  1.00  0.00           C
ATOM   1658  O   LEU A 690      25.310  43.510  65.120  1.00  0.00           O
ATOM   1659  N   SER A 691      23.640  43.620  66.680  1.00  0.00           N
ATOM   1660  HN  SER A 691      23.430  43.650  67.660  1.00  0.00           H
ATOM   1661  CA  SER A 691      22.510  43.540  65.780  1.00  0.00           C
ATOM   1662  HA  SER A 691      22.680  42.590  65.280  1.00  0.00           H
ATOM   1663  CB  SER A 691      21.160  43.590  66.530  1.00  0.00           C
ATOM   1664  HB1 SER A 691      21.130  44.590  67.040  1.00  0.00           H
ATOM   1665  HB2 SER A 691      21.090  42.710  67.210  1.00  0.00           H
ATOM   1666  OG  SER A 691      19.950  43.530  65.820  1.00  0.00           O
ATOM   1667  HG1 SER A 691      19.830  44.370  65.360  1.00  0.00           H
ATOM   1668  C   SER A 691      22.570  44.680  64.780  1.00  0.00           C
ATOM   1669  O   SER A 691      22.320  44.520  63.600  1.00  0.00           O
ATOM   1670  N   LEU A 692      22.940  45.920  65.220  1.00  0.00           N
ATOM   1671  HN  LEU A 692      22.940  46.020  66.210  1.00  0.00           H
ATOM   1672  CA  LEU A 692      22.890  47.070  64.330  1.00  0.00           C
ATOM   1673  HA  LEU A 692      21.990  46.970  63.740  1.00  0.00           H
ATOM   1674  CB  LEU A 692      22.790  48.420  65.080  1.00  0.00           C
ATOM   1675  HB1 LEU A 692      23.830  48.660  65.390  1.00  0.00           H
ATOM   1676  HB2 LEU A 692      22.030  48.420  65.880  1.00  0.00           H
ATOM   1677  CG  LEU A 692      22.370  49.610  64.210  1.00  0.00           C
ATOM   1678  HG  LEU A 692      23.130  49.790  63.420  1.00  0.00           H
ATOM   1679  CD1 LEU A 692      21.070  49.400  63.410  1.00  0.00           C
ATOM   1680 HD11 LEU A 692      21.030  48.480  62.800  1.00  0.00           H
ATOM   1681 HD12 LEU A 692      20.890  50.320  62.810  1.00  0.00           H
ATOM   1682 HD13 LEU A 692      20.260  49.440  64.170  1.00  0.00           H
ATOM   1683  CD2 LEU A 692      22.190  50.950  64.980  1.00  0.00           C
ATOM   1684 HD21 LEU A 692      23.130  51.180  65.520  1.00  0.00           H
ATOM   1685 HD22 LEU A 692      21.390  50.980  65.740  1.00  0.00           H
ATOM   1686 HD23 LEU A 692      22.100  51.750  64.230  1.00  0.00           H
ATOM   1687  C   LEU A 692      24.070  47.060  63.390  1.00  0.00           C
ATOM   1688  O   LEU A 692      23.990  47.490  62.200  1.00  0.00           O
ATOM   1689  N   ARG A 693      25.200  46.460  63.800  1.00  0.00           N
ATOM   1690  HN  ARG A 693      25.370  46.140  64.740  1.00  0.00           H
ATOM   1691  CA  ARG A 693      26.380  46.530  63.070  1.00  0.00           C
ATOM   1692  HA  ARG A 693      26.520  47.490  62.580  1.00  0.00           H
ATOM   1693  CB  ARG A 693      27.560  46.260  64.060  1.00  0.00           C
ATOM   1694  HB1 ARG A 693      27.460  45.280  64.600  1.00  0.00           H
ATOM   1695  HB2 ARG A 693      27.490  47.090  64.780  1.00  0.00           H
ATOM   1696  CG  ARG A 693      28.960  46.370  63.530  1.00  0.00           C
ATOM   1697  HG1 ARG A 693      29.610  46.770  64.350  1.00  0.00           H
ATOM   1698  HG2 ARG A 693      29.220  47.060  62.700  1.00  0.00           H
ATOM   1699  CD  ARG A 693      29.500  45.080  62.960  1.00  0.00           C
ATOM   1700  HD1 ARG A 693      30.460  45.380  62.500  1.00  0.00           H
ATOM   1701  HD2 ARG A 693      28.890  44.720  62.100  1.00  0.00           H
ATOM   1702  NE  ARG A 693      29.630  43.940  63.970  1.00  0.00           N
ATOM   1703  HE  ARG A 693      29.050  43.140  63.950  1.00  0.00           H
ATOM   1704  CZ  ARG A 693      30.430  43.980  65.000  1.00  0.00           C
ATOM   1705  NH1 ARG A 693      31.320  44.910  65.220  1.00  0.00           N
ATOM   1706 HH11 ARG A 693      31.730  45.000  66.130  1.00  0.00           H
ATOM   1707 HH12 ARG A 693      31.320  45.710  64.620  1.00  0.00           H
ATOM   1708  NH2 ARG A 693      30.370  42.950  65.770  1.00  0.00           N
ATOM   1709 HH21 ARG A 693      29.930  42.170  65.340  1.00  0.00           H
ATOM   1710 HH22 ARG A 693      30.920  42.890  66.600  1.00  0.00           H
ATOM   1711  C   ARG A 693      26.260  45.430  62.010  1.00  0.00           C
ATOM   1712  O   ARG A 693      26.720  45.650  60.860  1.00  0.00           O
ATOM   1713  N   THR A 694      25.600  44.220  62.350  1.00  0.00           N
ATOM   1714  HN  THR A 694      25.360  44.090  63.300  1.00  0.00           H
ATOM   1715  CA  THR A 694      25.320  43.220  61.300  1.00  0.00           C
ATOM   1716  HA  THR A 694      26.210  43.100  60.700  1.00  0.00           H
ATOM   1717  CB  THR A 694      24.820  41.910  61.860  1.00  0.00           C
ATOM   1718  HB  THR A 694      23.980  42.090  62.570  1.00  0.00           H
ATOM   1719  OG1 THR A 694      25.860  41.250  62.550  1.00  0.00           O
ATOM   1720  HG1 THR A 694      26.460  40.800  61.940  1.00  0.00           H
ATOM   1721  CG2 THR A 694      24.100  40.910  60.860  1.00  0.00           C
ATOM   1722 HG21 THR A 694      23.070  41.260  60.640  1.00  0.00           H
ATOM   1723 HG22 THR A 694      24.050  39.930  61.370  1.00  0.00           H
ATOM   1724 HG23 THR A 694      24.770  40.810  59.980  1.00  0.00           H
ATOM   1725  C   THR A 694      24.350  43.760  60.260  1.00  0.00           C
ATOM   1726  O   THR A 694      24.560  43.670  59.040  1.00  0.00           O
ATOM   1727  N   SER A 695      23.280  44.390  60.730  1.00  0.00           N
ATOM   1728  HN  SER A 695      23.090  44.730  61.650  1.00  0.00           H
ATOM   1729  CA  SER A 695      22.320  45.040  59.790  1.00  0.00           C
ATOM   1730  HA  SER A 695      21.850  44.200  59.290  1.00  0.00           H
ATOM   1731  CB  SER A 695      21.180  45.840  60.540  1.00  0.00           C
ATOM   1732  HB1 SER A 695      20.440  46.120  59.770  1.00  0.00           H
ATOM   1733  HB2 SER A 695      21.430  46.770  61.110  1.00  0.00           H
ATOM   1734  OG  SER A 695      20.460  44.960  61.390  1.00  0.00           O
ATOM   1735  HG1 SER A 695      20.950  44.840  62.210  1.00  0.00           H
ATOM   1736  C   SER A 695      22.870  46.050  58.810  1.00  0.00           C
ATOM   1737  O   SER A 695      22.620  46.030  57.630  1.00  0.00           O
ATOM   1738  N   ILE A 696      23.740  47.020  59.240  1.00  0.00           N
ATOM   1739  HN  ILE A 696      23.960  47.180  60.190  1.00  0.00           H
ATOM   1740  CA  ILE A 696      24.490  47.900  58.300  1.00  0.00           C
ATOM   1741  HA  ILE A 696      23.870  48.530  57.680  1.00  0.00           H
ATOM   1742  CB  ILE A 696      25.400  48.880  59.120  1.00  0.00           C
ATOM   1743  HB  ILE A 696      25.780  48.320  60.000  1.00  0.00           H
ATOM   1744  CG2 ILE A 696      26.560  49.440  58.160  1.00  0.00           C
ATOM   1745 HG21 ILE A 696      27.280  48.610  57.990  1.00  0.00           H
ATOM   1746 HG22 ILE A 696      27.190  50.080  58.810  1.00  0.00           H
ATOM   1747 HG23 ILE A 696      26.330  49.960  57.220  1.00  0.00           H
ATOM   1748  CG1 ILE A 696      24.610  50.040  59.620  1.00  0.00           C
ATOM   1749 HG11 ILE A 696      23.570  49.730  59.880  1.00  0.00           H
ATOM   1750 HG12 ILE A 696      24.500  50.810  58.820  1.00  0.00           H
ATOM   1751  CD  ILE A 696      25.080  50.810  60.850  1.00  0.00           C
ATOM   1752  HD1 ILE A 696      25.230  50.180  61.760  1.00  0.00           H
ATOM   1753  HD2 ILE A 696      24.470  51.670  61.180  1.00  0.00           H
ATOM   1754  HD3 ILE A 696      26.070  51.280  60.650  1.00  0.00           H
ATOM   1755  C   ILE A 696      25.370  47.060  57.270  1.00  0.00           C
ATOM   1756  O   ILE A 696      25.310  47.370  56.080  1.00  0.00           O
ATOM   1757  N   GLY A 697      26.060  45.980  57.600  1.00  0.00           N
ATOM   1758  HN  GLY A 697      26.100  45.720  58.570  1.00  0.00           H
ATOM   1759  CA  GLY A 697      26.700  45.010  56.690  1.00  0.00           C
ATOM   1760  HA1 GLY A 697      26.930  44.160  57.320  1.00  0.00           H
ATOM   1761  HA2 GLY A 697      27.490  45.490  56.150  1.00  0.00           H
ATOM   1762  C   GLY A 697      25.780  44.390  55.710  1.00  0.00           C
ATOM   1763  O   GLY A 697      26.010  44.280  54.500  1.00  0.00           O
ATOM   1764  N   LEU A 698      24.630  43.820  56.210  1.00  0.00           N
ATOM   1765  HN  LEU A 698      24.360  43.700  57.160  1.00  0.00           H
ATOM   1766  CA  LEU A 698      23.620  43.340  55.330  1.00  0.00           C
ATOM   1767  HA  LEU A 698      23.890  42.480  54.720  1.00  0.00           H
ATOM   1768  CB  LEU A 698      22.370  42.830  56.100  1.00  0.00           C
ATOM   1769  HB1 LEU A 698      21.400  42.750  55.560  1.00  0.00           H
ATOM   1770  HB2 LEU A 698      22.220  43.480  56.980  1.00  0.00           H
ATOM   1771  CG  LEU A 698      22.560  41.340  56.610  1.00  0.00           C
ATOM   1772  HG  LEU A 698      23.530  41.270  57.150  1.00  0.00           H
ATOM   1773  CD1 LEU A 698      21.460  41.150  57.650  1.00  0.00           C
ATOM   1774 HD11 LEU A 698      20.540  41.130  57.020  1.00  0.00           H
ATOM   1775 HD12 LEU A 698      21.340  41.950  58.400  1.00  0.00           H
ATOM   1776 HD13 LEU A 698      21.610  40.150  58.110  1.00  0.00           H
ATOM   1777  CD2 LEU A 698      22.580  40.090  55.600  1.00  0.00           C
ATOM   1778 HD21 LEU A 698      23.420  40.090  54.870  1.00  0.00           H
ATOM   1779 HD22 LEU A 698      21.670  40.050  54.960  1.00  0.00           H
ATOM   1780 HD23 LEU A 698      22.650  39.180  56.240  1.00  0.00           H
ATOM   1781  C   LEU A 698      23.070  44.320  54.320  1.00  0.00           C
ATOM   1782  O   LEU A 698      22.890  44.020  53.130  1.00  0.00           O
ATOM   1783  N   TRP A 699      22.760  45.550  54.760  1.00  0.00           N
ATOM   1784  HN  TRP A 699      22.810  45.700  55.740  1.00  0.00           H
ATOM   1785  CA  TRP A 699      22.420  46.640  53.780  1.00  0.00           C
ATOM   1786  HA  TRP A 699      21.620  46.300  53.150  1.00  0.00           H
ATOM   1787  CB  TRP A 699      21.940  47.910  54.560  1.00  0.00           C
ATOM   1788  HB1 TRP A 699      22.100  48.860  54.020  1.00  0.00           H
ATOM   1789  HB2 TRP A 699      22.550  48.040  55.480  1.00  0.00           H
ATOM   1790  CG  TRP A 699      20.500  47.980  55.010  1.00  0.00           C
ATOM   1791  CD1 TRP A 699      20.140  48.290  56.320  1.00  0.00           C
ATOM   1792  HD1 TRP A 699      20.700  48.080  57.220  1.00  0.00           H
ATOM   1793  NE1 TRP A 699      18.810  48.730  56.300  1.00  0.00           N
ATOM   1794  HE1 TRP A 699      18.290  49.150  57.010  1.00  0.00           H
ATOM   1795  CE2 TRP A 699      18.320  48.830  55.020  1.00  0.00           C
ATOM   1796  CD2 TRP A 699      19.320  48.260  54.230  1.00  0.00           C
ATOM   1797  CE3 TRP A 699      19.140  48.200  52.820  1.00  0.00           C
ATOM   1798  HE3 TRP A 699      19.900  47.930  52.110  1.00  0.00           H
ATOM   1799  CZ3 TRP A 699      17.790  48.540  52.410  1.00  0.00           C
ATOM   1800  HZ3 TRP A 699      17.530  48.620  51.360  1.00  0.00           H
ATOM   1801  CZ2 TRP A 699      17.090  49.310  54.560  1.00  0.00           C
ATOM   1802  HZ2 TRP A 699      16.350  49.770  55.200  1.00  0.00           H
ATOM   1803  CH2 TRP A 699      16.820  49.080  53.270  1.00  0.00           C
ATOM   1804  HH2 TRP A 699      15.910  49.420  52.810  1.00  0.00           H
ATOM   1805  C   TRP A 699      23.510  47.060  52.850  1.00  0.00           C
ATOM   1806  O   TRP A 699      23.290  47.220  51.700  1.00  0.00           O
ATOM   1807  N   THR A 700      24.720  46.980  53.350  1.00  0.00           N
ATOM   1808  HN  THR A 700      24.840  46.860  54.330  1.00  0.00           H
ATOM   1809  CA  THR A 700      25.920  47.160  52.620  1.00  0.00           C
ATOM   1810  HA  THR A 700      25.970  48.160  52.190  1.00  0.00           H
ATOM   1811  CB  THR A 700      27.190  47.090  53.440  1.00  0.00           C
ATOM   1812  HB  THR A 700      27.230  46.200  54.120  1.00  0.00           H
ATOM   1813  OG1 THR A 700      27.290  48.200  54.370  1.00  0.00           O
ATOM   1814  HG1 THR A 700      26.660  47.990  55.070  1.00  0.00           H
ATOM   1815  CG2 THR A 700      28.390  47.240  52.630  1.00  0.00           C
ATOM   1816 HG21 THR A 700      29.280  47.620  53.180  1.00  0.00           H
ATOM   1817 HG22 THR A 700      28.190  48.000  51.840  1.00  0.00           H
ATOM   1818 HG23 THR A 700      28.690  46.270  52.160  1.00  0.00           H
ATOM   1819  C   THR A 700      26.170  46.170  51.520  1.00  0.00           C
ATOM   1820  O   THR A 700      26.450  46.510  50.370  1.00  0.00           O
ATOM   1821  N   SER A 701      25.950  44.940  51.860  1.00  0.00           N
ATOM   1822  HN  SER A 701      25.640  44.820  52.800  1.00  0.00           H
ATOM   1823  CA  SER A 701      26.000  43.720  51.020  1.00  0.00           C
ATOM   1824  HA  SER A 701      26.960  43.600  50.560  1.00  0.00           H
ATOM   1825  CB  SER A 701      25.870  42.400  51.850  1.00  0.00           C
ATOM   1826  HB1 SER A 701      24.830  42.390  52.230  1.00  0.00           H
ATOM   1827  HB2 SER A 701      26.610  42.460  52.670  1.00  0.00           H
ATOM   1828  OG  SER A 701      26.250  41.230  51.170  1.00  0.00           O
ATOM   1829  HG1 SER A 701      27.180  41.340  50.950  1.00  0.00           H
ATOM   1830  C   SER A 701      24.890  43.790  49.960  1.00  0.00           C
ATOM   1831  O   SER A 701      25.020  43.460  48.830  1.00  0.00           O
ATOM   1832  N   PHE A 702      23.690  44.230  50.370  1.00  0.00           N
ATOM   1833  HN  PHE A 702      23.620  44.770  51.210  1.00  0.00           H
ATOM   1834  CA  PHE A 702      22.690  44.490  49.400  1.00  0.00           C
ATOM   1835  HA  PHE A 702      22.680  43.660  48.720  1.00  0.00           H
ATOM   1836  CB  PHE A 702      21.330  44.580  50.160  1.00  0.00           C
ATOM   1837  HB1 PHE A 702      21.480  45.250  51.040  1.00  0.00           H
ATOM   1838  HB2 PHE A 702      20.980  43.590  50.520  1.00  0.00           H
ATOM   1839  CG  PHE A 702      20.190  45.190  49.290  1.00  0.00           C
ATOM   1840  CD1 PHE A 702      19.450  44.510  48.350  1.00  0.00           C
ATOM   1841  HD1 PHE A 702      19.750  43.510  48.080  1.00  0.00           H
ATOM   1842  CE1 PHE A 702      18.440  45.110  47.590  1.00  0.00           C
ATOM   1843  HE1 PHE A 702      17.880  44.480  46.910  1.00  0.00           H
ATOM   1844  CZ  PHE A 702      18.050  46.430  47.910  1.00  0.00           C
ATOM   1845  HZ  PHE A 702      17.140  46.860  47.530  1.00  0.00           H
ATOM   1846  CD2 PHE A 702      19.840  46.560  49.550  1.00  0.00           C
ATOM   1847  HD2 PHE A 702      20.420  47.100  50.280  1.00  0.00           H
ATOM   1848  CE2 PHE A 702      18.780  47.180  48.870  1.00  0.00           C
ATOM   1849  HE2 PHE A 702      18.460  48.210  48.970  1.00  0.00           H
ATOM   1850  C   PHE A 702      22.990  45.620  48.450  1.00  0.00           C
ATOM   1851  O   PHE A 702      22.830  45.410  47.220  1.00  0.00           O
ATOM   1852  N   LEU A 703      23.480  46.770  48.950  1.00  0.00           N
ATOM   1853  HN  LEU A 703      23.660  46.980  49.900  1.00  0.00           H
ATOM   1854  CA  LEU A 703      23.900  47.910  48.110  1.00  0.00           C
ATOM   1855  HA  LEU A 703      23.040  48.110  47.500  1.00  0.00           H
ATOM   1856  CB  LEU A 703      24.080  49.190  49.060  1.00  0.00           C
ATOM   1857  HB1 LEU A 703      24.740  49.930  48.570  1.00  0.00           H
ATOM   1858  HB2 LEU A 703      24.730  48.920  49.930  1.00  0.00           H
ATOM   1859  CG  LEU A 703      22.830  49.830  49.590  1.00  0.00           C
ATOM   1860  HG  LEU A 703      22.210  49.050  50.070  1.00  0.00           H
ATOM   1861  CD1 LEU A 703      23.220  50.880  50.620  1.00  0.00           C
ATOM   1862 HD11 LEU A 703      23.780  50.400  51.450  1.00  0.00           H
ATOM   1863 HD12 LEU A 703      22.320  51.410  51.010  1.00  0.00           H
ATOM   1864 HD13 LEU A 703      23.810  51.680  50.140  1.00  0.00           H
ATOM   1865  CD2 LEU A 703      21.880  50.530  48.580  1.00  0.00           C
ATOM   1866 HD21 LEU A 703      21.610  49.850  47.760  1.00  0.00           H
ATOM   1867 HD22 LEU A 703      22.360  51.510  48.310  1.00  0.00           H
ATOM   1868 HD23 LEU A 703      20.980  50.820  49.170  1.00  0.00           H
ATOM   1869  C   LEU A 703      25.040  47.640  47.140  1.00  0.00           C
ATOM   1870  O   LEU A 703      25.080  48.030  45.960  1.00  0.00           O
ATOM   1871  N   CYS A 704      26.040  46.920  47.560  1.00  0.00           N
ATOM   1872  HN  CYS A 704      25.930  46.670  48.510  1.00  0.00           H
ATOM   1873  CA  CYS A 704      27.010  46.410  46.650  1.00  0.00           C
ATOM   1874  HA  CYS A 704      27.490  47.200  46.080  1.00  0.00           H
ATOM   1875  CB  CYS A 704      28.190  45.580  47.350  1.00  0.00           C
ATOM   1876  HB1 CYS A 704      28.840  45.160  46.560  1.00  0.00           H
ATOM   1877  HB2 CYS A 704      27.660  44.680  47.750  1.00  0.00           H
ATOM   1878  SG  CYS A 704      29.180  46.240  48.740  1.00  0.00           S
ATOM   1879  HG1 CYS A 704      28.190  46.360  49.600  1.00  0.00           H
ATOM   1880  C   CYS A 704      26.430  45.530  45.530  1.00  0.00           C
ATOM   1881  O   CYS A 704      26.560  45.760  44.340  1.00  0.00           O
ATOM   1882  N   ILE A 705      25.560  44.580  45.990  1.00  0.00           N
ATOM   1883  HN  ILE A 705      25.260  44.580  46.940  1.00  0.00           H
ATOM   1884  CA  ILE A 705      24.790  43.720  45.030  1.00  0.00           C
ATOM   1885  HA  ILE A 705      25.470  43.230  44.350  1.00  0.00           H
ATOM   1886  CB  ILE A 705      23.990  42.620  45.710  1.00  0.00           C
ATOM   1887  HB  ILE A 705      23.430  43.040  46.570  1.00  0.00           H
ATOM   1888  CG2 ILE A 705      23.010  41.940  44.810  1.00  0.00           C
ATOM   1889 HG21 ILE A 705      23.500  41.530  43.900  1.00  0.00           H
ATOM   1890 HG22 ILE A 705      22.140  42.540  44.480  1.00  0.00           H
ATOM   1891 HG23 ILE A 705      22.600  41.020  45.300  1.00  0.00           H
ATOM   1892  CG1 ILE A 705      25.010  41.550  46.370  1.00  0.00           C
ATOM   1893 HG11 ILE A 705      25.850  42.080  46.880  1.00  0.00           H
ATOM   1894 HG12 ILE A 705      25.570  40.940  45.630  1.00  0.00           H
ATOM   1895  CD  ILE A 705      24.350  40.720  47.420  1.00  0.00           C
ATOM   1896  HD1 ILE A 705      24.140  41.240  48.380  1.00  0.00           H
ATOM   1897  HD2 ILE A 705      25.110  39.990  47.780  1.00  0.00           H
ATOM   1898  HD3 ILE A 705      23.480  40.140  47.050  1.00  0.00           H
ATOM   1899  C   ILE A 705      23.900  44.500  43.960  1.00  0.00           C
ATOM   1900  O   ILE A 705      23.940  44.270  42.710  1.00  0.00           O
ATOM   1901  N   VAL A 706      23.180  45.560  44.420  1.00  0.00           N
ATOM   1902  HN  VAL A 706      23.250  45.620  45.410  1.00  0.00           H
ATOM   1903  CA  VAL A 706      22.460  46.600  43.650  1.00  0.00           C
ATOM   1904  HA  VAL A 706      21.830  46.090  42.950  1.00  0.00           H
ATOM   1905  CB  VAL A 706      21.550  47.450  44.430  1.00  0.00           C
ATOM   1906  HB  VAL A 706      22.080  48.060  45.200  1.00  0.00           H
ATOM   1907  CG1 VAL A 706      20.840  48.430  43.420  1.00  0.00           C
ATOM   1908 HG11 VAL A 706      20.380  47.860  42.590  1.00  0.00           H
ATOM   1909 HG12 VAL A 706      21.520  49.190  42.970  1.00  0.00           H
ATOM   1910 HG13 VAL A 706      20.000  48.910  43.980  1.00  0.00           H
ATOM   1911  CG2 VAL A 706      20.530  46.610  45.240  1.00  0.00           C
ATOM   1912 HG21 VAL A 706      19.870  46.250  44.430  1.00  0.00           H
ATOM   1913 HG22 VAL A 706      19.860  47.230  45.870  1.00  0.00           H
ATOM   1914 HG23 VAL A 706      21.030  45.750  45.730  1.00  0.00           H
ATOM   1915  C   VAL A 706      23.480  47.280  42.760  1.00  0.00           C
ATOM   1916  O   VAL A 706      23.270  47.520  41.580  1.00  0.00           O
ATOM   1917  N   LEU A 707      24.690  47.650  43.190  1.00  0.00           N
ATOM   1918  HN  LEU A 707      24.940  47.450  44.140  1.00  0.00           H
ATOM   1919  CA  LEU A 707      25.670  48.380  42.350  1.00  0.00           C
ATOM   1920  HA  LEU A 707      25.260  49.220  41.820  1.00  0.00           H
ATOM   1921  CB  LEU A 707      26.850  48.840  43.290  1.00  0.00           C
ATOM   1922  HB1 LEU A 707      27.470  47.940  43.500  1.00  0.00           H
ATOM   1923  HB2 LEU A 707      26.330  49.190  44.210  1.00  0.00           H
ATOM   1924  CG  LEU A 707      27.820  49.870  42.740  1.00  0.00           C
ATOM   1925  HG  LEU A 707      28.570  49.510  42.010  1.00  0.00           H
ATOM   1926  CD1 LEU A 707      27.020  51.140  42.240  1.00  0.00           C
ATOM   1927 HD11 LEU A 707      26.350  51.520  43.030  1.00  0.00           H
ATOM   1928 HD12 LEU A 707      26.430  50.910  41.320  1.00  0.00           H
ATOM   1929 HD13 LEU A 707      27.660  52.050  42.170  1.00  0.00           H
ATOM   1930  CD2 LEU A 707      28.700  50.260  43.920  1.00  0.00           C
ATOM   1931 HD21 LEU A 707      29.250  51.160  43.570  1.00  0.00           H
ATOM   1932 HD22 LEU A 707      29.410  49.480  44.270  1.00  0.00           H
ATOM   1933 HD23 LEU A 707      28.020  50.590  44.740  1.00  0.00           H
ATOM   1934  C   LEU A 707      26.210  47.560  41.130  1.00  0.00           C
ATOM   1935  O   LEU A 707      26.330  48.160  40.020  1.00  0.00           O
ATOM   1936  N   VAL A 708      26.460  46.250  41.290  1.00  0.00           N
ATOM   1937  HN  VAL A 708      26.420  45.800  42.180  1.00  0.00           H
ATOM   1938  CA  VAL A 708      26.670  45.270  40.190  1.00  0.00           C
ATOM   1939  HA  VAL A 708      27.500  45.590  39.590  1.00  0.00           H
ATOM   1940  CB  VAL A 708      27.070  43.820  40.790  1.00  0.00           C
ATOM   1941  HB  VAL A 708      26.280  43.700  41.560  1.00  0.00           H
ATOM   1942  CG1 VAL A 708      26.880  42.720  39.750  1.00  0.00           C
ATOM   1943 HG11 VAL A 708      27.460  41.890  40.190  1.00  0.00           H
ATOM   1944 HG12 VAL A 708      27.400  42.920  38.790  1.00  0.00           H
ATOM   1945 HG13 VAL A 708      25.800  42.580  39.570  1.00  0.00           H
ATOM   1946  CG2 VAL A 708      28.490  44.000  41.430  1.00  0.00           C
ATOM   1947 HG21 VAL A 708      29.300  44.090  40.680  1.00  0.00           H
ATOM   1948 HG22 VAL A 708      28.730  43.050  41.980  1.00  0.00           H
ATOM   1949 HG23 VAL A 708      28.450  44.740  42.260  1.00  0.00           H
ATOM   1950  C   VAL A 708      25.470  45.220  39.190  1.00  0.00           C
ATOM   1951  O   VAL A 708      25.500  45.300  37.960  1.00  0.00           O
ATOM   1952  N   ALA A 709      24.240  45.010  39.740  1.00  0.00           N
ATOM   1953  HN  ALA A 709      24.160  45.000  40.730  1.00  0.00           H
ATOM   1954  CA  ALA A 709      22.970  44.730  39.040  1.00  0.00           C
ATOM   1955  HA  ALA A 709      23.160  43.820  38.500  1.00  0.00           H
ATOM   1956  CB  ALA A 709      21.790  44.570  40.020  1.00  0.00           C
ATOM   1957  HB1 ALA A 709      21.870  43.620  40.600  1.00  0.00           H
ATOM   1958  HB2 ALA A 709      20.800  44.600  39.500  1.00  0.00           H
ATOM   1959  HB3 ALA A 709      21.820  45.380  40.770  1.00  0.00           H
ATOM   1960  C   ALA A 709      22.610  45.880  38.110  1.00  0.00           C
ATOM   1961  O   ALA A 709      22.160  45.710  36.950  1.00  0.00           O
ATOM   1962  N   THR A 710      22.700  47.070  38.650  1.00  0.00           N
ATOM   1963  HN  THR A 710      23.020  47.150  39.590  1.00  0.00           H
ATOM   1964  CA  THR A 710      22.440  48.260  37.930  1.00  0.00           C
ATOM   1965  HA  THR A 710      21.580  48.150  37.290  1.00  0.00           H
ATOM   1966  CB  THR A 710      22.050  49.420  38.830  1.00  0.00           C
ATOM   1967  HB  THR A 710      21.380  49.040  39.620  1.00  0.00           H
ATOM   1968  OG1 THR A 710      21.240  50.350  38.080  1.00  0.00           O
ATOM   1969  HG1 THR A 710      20.430  49.890  37.880  1.00  0.00           H
ATOM   1970  CG2 THR A 710      23.170  50.180  39.470  1.00  0.00           C
ATOM   1971 HG21 THR A 710      23.890  49.460  39.910  1.00  0.00           H
ATOM   1972 HG22 THR A 710      22.770  50.700  40.360  1.00  0.00           H
ATOM   1973 HG23 THR A 710      23.670  50.900  38.790  1.00  0.00           H
ATOM   1974  C   THR A 710      23.650  48.640  37.070  1.00  0.00           C
ATOM   1975  O   THR A 710      23.450  49.440  36.140  1.00  0.00           O
ATOM   1976  N   ASP A 711      24.870  48.160  37.310  1.00  0.00           N
ATOM   1977  HN  ASP A 711      24.910  47.580  38.120  1.00  0.00           H
ATOM   1978  CA  ASP A 711      26.110  48.310  36.510  1.00  0.00           C
ATOM   1979  HA  ASP A 711      26.690  47.540  36.970  1.00  0.00           H
ATOM   1980  CB  ASP A 711      26.050  47.800  35.030  1.00  0.00           C
ATOM   1981  HB1 ASP A 711      25.150  48.260  34.560  1.00  0.00           H
ATOM   1982  HB2 ASP A 711      25.840  46.710  35.130  1.00  0.00           H
ATOM   1983  CG  ASP A 711      27.260  47.850  34.110  1.00  0.00           C
ATOM   1984  OD1 ASP A 711      28.260  48.560  34.250  1.00  0.00           O
ATOM   1985  OD2 ASP A 711      27.180  47.050  33.090  1.00  0.00           O
ATOM   1986  C   ASP A 711      26.970  49.570  36.790  1.00  0.00           C
ATOM   1987  O   ASP A 711      26.480  50.690  36.610  1.00  0.00           O
ATOM   1988  N   ALA A 712      28.160  49.370  37.230  1.00  0.00           N
ATOM   1989  HN  ALA A 712      28.520  48.450  37.150  1.00  0.00           H
ATOM   1990  CA  ALA A 712      29.060  50.360  37.830  1.00  0.00           C
ATOM   1991  HA  ALA A 712      28.610  51.350  37.800  1.00  0.00           H
ATOM   1992  CB  ALA A 712      29.540  49.980  39.290  1.00  0.00           C
ATOM   1993  HB1 ALA A 712      28.610  49.770  39.870  1.00  0.00           H
ATOM   1994  HB2 ALA A 712      30.010  50.860  39.780  1.00  0.00           H
ATOM   1995  HB3 ALA A 712      30.160  49.060  39.330  1.00  0.00           H
ATOM   1996  C   ALA A 712      30.300  50.550  36.980  1.00  0.00           C
ATOM   1997  O   ALA A 712      31.230  51.270  37.370  1.00  0.00           O
ATOM   1998  N   SER A 713      30.430  49.970  35.780  1.00  0.00           N
ATOM   1999  HN  SER A 713      29.690  49.480  35.330  1.00  0.00           H
ATOM   2000  CA  SER A 713      31.640  49.830  35.010  1.00  0.00           C
ATOM   2001  HA  SER A 713      32.430  49.500  35.680  1.00  0.00           H
ATOM   2002  CB  SER A 713      31.410  48.790  33.860  1.00  0.00           C
ATOM   2003  HB1 SER A 713      31.070  47.800  34.250  1.00  0.00           H
ATOM   2004  HB2 SER A 713      32.410  48.660  33.390  1.00  0.00           H
ATOM   2005  OG  SER A 713      30.490  49.050  32.830  1.00  0.00           O
ATOM   2006  HG1 SER A 713      29.670  48.720  33.200  1.00  0.00           H
ATOM   2007  C   SER A 713      32.140  51.080  34.390  1.00  0.00           C
ATOM   2008  O   SER A 713      33.380  51.320  34.350  1.00  0.00           O
ATOM   2009  N   SER A 714      31.190  51.980  34.030  1.00  0.00           N
ATOM   2010  HN  SER A 714      30.240  51.770  34.170  1.00  0.00           H
ATOM   2011  CA  SER A 714      31.450  53.330  33.440  1.00  0.00           C
ATOM   2012  HA  SER A 714      32.010  53.150  32.540  1.00  0.00           H
ATOM   2013  CB  SER A 714      30.130  54.130  33.150  1.00  0.00           C
ATOM   2014  HB1 SER A 714      29.510  53.780  32.300  1.00  0.00           H
ATOM   2015  HB2 SER A 714      30.400  55.200  32.980  1.00  0.00           H
ATOM   2016  OG  SER A 714      29.280  54.080  34.340  1.00  0.00           O
ATOM   2017  HG1 SER A 714      28.660  54.790  34.200  1.00  0.00           H
ATOM   2018  C   SER A 714      32.270  54.130  34.270  1.00  0.00           C
ATOM   2019  O   SER A 714      33.280  54.760  33.840  1.00  0.00           O
ATOM   2020  N   LEU A 715      31.890  54.330  35.550  1.00  0.00           N
ATOM   2021  HN  LEU A 715      31.020  53.960  35.840  1.00  0.00           H
ATOM   2022  CA  LEU A 715      32.510  55.140  36.640  1.00  0.00           C
ATOM   2023  HA  LEU A 715      32.170  56.160  36.520  1.00  0.00           H
ATOM   2024  CB  LEU A 715      32.080  54.670  38.130  1.00  0.00           C
ATOM   2025  HB1 LEU A 715      32.550  55.340  38.880  1.00  0.00           H
ATOM   2026  HB2 LEU A 715      32.440  53.630  38.300  1.00  0.00           H
ATOM   2027  CG  LEU A 715      30.580  54.620  38.340  1.00  0.00           C
ATOM   2028  HG  LEU A 715      30.260  53.940  37.530  1.00  0.00           H
ATOM   2029  CD1 LEU A 715      30.100  54.000  39.700  1.00  0.00           C
ATOM   2030 HD11 LEU A 715      30.100  52.890  39.570  1.00  0.00           H
ATOM   2031 HD12 LEU A 715      29.060  54.320  39.960  1.00  0.00           H
ATOM   2032 HD13 LEU A 715      30.860  54.150  40.480  1.00  0.00           H
ATOM   2033  CD2 LEU A 715      29.920  56.000  38.010  1.00  0.00           C
ATOM   2034 HD21 LEU A 715      30.490  56.700  38.660  1.00  0.00           H
ATOM   2035 HD22 LEU A 715      28.850  56.070  38.310  1.00  0.00           H
ATOM   2036 HD23 LEU A 715      30.090  56.230  36.940  1.00  0.00           H
ATOM   2037  C   LEU A 715      34.020  55.050  36.610  1.00  0.00           C
ATOM   2038  O   LEU A 715      34.780  55.990  36.310  1.00  0.00           O
ATOM   2039  N   VAL A 716      34.530  53.820  36.820  1.00  0.00           N
ATOM   2040  HN  VAL A 716      34.000  53.010  37.060  1.00  0.00           H
ATOM   2041  CA  VAL A 716      36.020  53.490  36.790  1.00  0.00           C
ATOM   2042  HA  VAL A 716      36.630  54.280  37.190  1.00  0.00           H
ATOM   2043  CB  VAL A 716      36.300  52.140  37.440  1.00  0.00           C
ATOM   2044  HB  VAL A 716      37.350  51.900  37.150  1.00  0.00           H
ATOM   2045  CG1 VAL A 716      36.240  52.370  38.910  1.00  0.00           C
ATOM   2046 HG11 VAL A 716      36.370  51.450  39.540  1.00  0.00           H
ATOM   2047 HG12 VAL A 716      35.290  52.900  39.130  1.00  0.00           H
ATOM   2048 HG13 VAL A 716      36.920  53.180  39.280  1.00  0.00           H
ATOM   2049  CG2 VAL A 716      35.440  50.910  36.880  1.00  0.00           C
ATOM   2050 HG21 VAL A 716      35.690  50.010  37.480  1.00  0.00           H
ATOM   2051 HG22 VAL A 716      35.630  50.660  35.810  1.00  0.00           H
ATOM   2052 HG23 VAL A 716      34.350  51.120  36.920  1.00  0.00           H
ATOM   2053  C   VAL A 716      36.650  53.580  35.420  1.00  0.00           C
ATOM   2054  O   VAL A 716      37.800  53.860  35.250  1.00  0.00           O
ATOM   2055  N   CYS A 717      35.860  53.270  34.400  1.00  0.00           N
ATOM   2056  HN  CYS A 717      34.880  53.190  34.530  1.00  0.00           H
ATOM   2057  CA  CYS A 717      36.360  53.270  33.030  1.00  0.00           C
ATOM   2058  HA  CYS A 717      37.290  52.730  32.930  1.00  0.00           H
ATOM   2059  CB  CYS A 717      35.320  52.630  32.080  1.00  0.00           C
ATOM   2060  HB1 CYS A 717      34.340  53.030  32.420  1.00  0.00           H
ATOM   2061  HB2 CYS A 717      35.250  51.530  32.260  1.00  0.00           H
ATOM   2062  SG  CYS A 717      35.380  52.980  30.270  1.00  0.00           S
ATOM   2063  HG1 CYS A 717      36.160  51.930  30.050  1.00  0.00           H
ATOM   2064  C   CYS A 717      36.720  54.700  32.620  1.00  0.00           C
ATOM   2065  O   CYS A 717      37.650  54.940  31.810  1.00  0.00           O
ATOM   2066  N   TYR A 718      36.020  55.680  33.180  1.00  0.00           N
ATOM   2067  HN  TYR A 718      35.200  55.440  33.680  1.00  0.00           H
ATOM   2068  CA  TYR A 718      36.220  57.080  32.980  1.00  0.00           C
ATOM   2069  HA  TYR A 718      36.890  57.250  32.150  1.00  0.00           H
ATOM   2070  CB  TYR A 718      34.870  57.790  32.700  1.00  0.00           C
ATOM   2071  HB1 TYR A 718      35.030  58.890  32.660  1.00  0.00           H
ATOM   2072  HB2 TYR A 718      34.140  57.600  33.520  1.00  0.00           H
ATOM   2073  CG  TYR A 718      34.210  57.260  31.410  1.00  0.00           C
ATOM   2074  CD1 TYR A 718      32.910  56.860  31.330  1.00  0.00           C
ATOM   2075  HD1 TYR A 718      32.370  57.080  32.240  1.00  0.00           H
ATOM   2076  CE1 TYR A 718      32.390  56.200  30.230  1.00  0.00           C
ATOM   2077  HE1 TYR A 718      31.350  55.940  30.110  1.00  0.00           H
ATOM   2078  CZ  TYR A 718      33.190  55.920  29.150  1.00  0.00           C
ATOM   2079  OH  TYR A 718      32.690  55.260  28.060  1.00  0.00           O
ATOM   2080  HH  TYR A 718      33.270  55.510  27.340  1.00  0.00           H
ATOM   2081  CD2 TYR A 718      35.030  57.090  30.260  1.00  0.00           C
ATOM   2082  HD2 TYR A 718      36.100  57.270  30.220  1.00  0.00           H
ATOM   2083  CE2 TYR A 718      34.530  56.470  29.100  1.00  0.00           C
ATOM   2084  HE2 TYR A 718      35.170  56.290  28.240  1.00  0.00           H
ATOM   2085  C   TYR A 718      36.940  57.850  34.040  1.00  0.00           C
ATOM   2086  O   TYR A 718      36.980  59.090  34.220  1.00  0.00           O
ATOM   2087  N   ILE A 719      37.550  57.160  34.950  1.00  0.00           N
ATOM   2088  HN  ILE A 719      37.540  56.160  34.960  1.00  0.00           H
ATOM   2089  CA  ILE A 719      38.070  57.790  36.120  1.00  0.00           C
ATOM   2090  HA  ILE A 719      37.330  58.480  36.510  1.00  0.00           H
ATOM   2091  CB  ILE A 719      38.270  56.750  37.220  1.00  0.00           C
ATOM   2092  HB  ILE A 719      37.400  56.050  37.270  1.00  0.00           H
ATOM   2093  CG2 ILE A 719      39.580  55.880  36.920  1.00  0.00           C
ATOM   2094 HG21 ILE A 719      39.690  55.500  35.890  1.00  0.00           H
ATOM   2095 HG22 ILE A 719      39.360  54.960  37.510  1.00  0.00           H
ATOM   2096 HG23 ILE A 719      40.530  56.390  37.160  1.00  0.00           H
ATOM   2097  CG1 ILE A 719      38.390  57.280  38.650  1.00  0.00           C
ATOM   2098 HG11 ILE A 719      39.070  58.150  38.760  1.00  0.00           H
ATOM   2099 HG12 ILE A 719      38.850  56.490  39.280  1.00  0.00           H
ATOM   2100  CD  ILE A 719      37.060  57.620  39.330  1.00  0.00           C
ATOM   2101  HD1 ILE A 719      37.330  58.040  40.320  1.00  0.00           H
ATOM   2102  HD2 ILE A 719      36.370  56.750  39.340  1.00  0.00           H
ATOM   2103  HD3 ILE A 719      36.510  58.450  38.840  1.00  0.00           H
ATOM   2104  C   ILE A 719      39.330  58.680  35.920  1.00  0.00           C
ATOM   2105  O   ILE A 719      39.750  59.420  36.790  1.00  0.00           O
ATOM   2106  N   THR A 720      40.020  58.470  34.840  1.00  0.00           N
ATOM   2107  HN  THR A 720      39.750  57.610  34.400  1.00  0.00           H
ATOM   2108  CA  THR A 720      41.160  59.110  34.250  1.00  0.00           C
ATOM   2109  HA  THR A 720      40.890  59.160  33.210  1.00  0.00           H
ATOM   2110  CB  THR A 720      41.350  60.640  34.370  1.00  0.00           C
ATOM   2111  HB  THR A 720      42.100  61.040  33.650  1.00  0.00           H
ATOM   2112  OG1 THR A 720      41.800  60.890  35.720  1.00  0.00           O
ATOM   2113  HG1 THR A 720      41.020  60.600  36.170  1.00  0.00           H
ATOM   2114  CG2 THR A 720      40.000  61.290  34.130  1.00  0.00           C
ATOM   2115 HG21 THR A 720      40.190  62.360  33.900  1.00  0.00           H
ATOM   2116 HG22 THR A 720      39.380  61.240  35.050  1.00  0.00           H
ATOM   2117 HG23 THR A 720      39.400  60.820  33.310  1.00  0.00           H
ATOM   2118  C   THR A 720      42.540  58.380  34.490  1.00  0.00           C
ATOM   2119  O   THR A 720      42.640  57.450  35.330  1.00  0.00           O
ATOM   2120  N   ARG A 721      43.570  58.680  33.610  1.00  0.00           N
ATOM   2121  HN  ARG A 721      43.490  59.210  32.760  1.00  0.00           H
ATOM   2122  CA  ARG A 721      44.980  58.430  33.850  1.00  0.00           C
ATOM   2123  HA  ARG A 721      45.060  57.400  34.200  1.00  0.00           H
ATOM   2124  CB  ARG A 721      45.900  58.690  32.600  1.00  0.00           C
ATOM   2125  HB1 ARG A 721      46.960  58.650  32.910  1.00  0.00           H
ATOM   2126  HB2 ARG A 721      45.720  59.750  32.320  1.00  0.00           H
ATOM   2127  CG  ARG A 721      45.830  57.870  31.350  1.00  0.00           C
ATOM   2128  HG1 ARG A 721      46.380  58.380  30.520  1.00  0.00           H
ATOM   2129  HG2 ARG A 721      44.740  57.860  31.210  1.00  0.00           H
ATOM   2130  CD  ARG A 721      46.460  56.480  31.420  1.00  0.00           C
ATOM   2131  HD1 ARG A 721      47.360  56.430  32.080  1.00  0.00           H
ATOM   2132  HD2 ARG A 721      46.780  56.010  30.460  1.00  0.00           H
ATOM   2133  NE  ARG A 721      45.470  55.500  31.960  1.00  0.00           N
ATOM   2134  HE  ARG A 721      45.620  55.150  32.890  1.00  0.00           H
ATOM   2135  CZ  ARG A 721      44.380  55.070  31.290  1.00  0.00           C
ATOM   2136  NH1 ARG A 721      44.060  55.360  30.010  1.00  0.00           N
ATOM   2137 HH11 ARG A 721      43.260  54.950  29.590  1.00  0.00           H
ATOM   2138 HH12 ARG A 721      44.560  56.080  29.540  1.00  0.00           H
ATOM   2139  NH2 ARG A 721      43.710  54.170  31.900  1.00  0.00           N
ATOM   2140 HH21 ARG A 721      43.940  53.820  32.820  1.00  0.00           H
ATOM   2141 HH22 ARG A 721      42.870  53.780  31.540  1.00  0.00           H
ATOM   2142  C   ARG A 721      45.600  59.240  34.970  1.00  0.00           C
ATOM   2143  O   ARG A 721      46.440  58.700  35.710  1.00  0.00           O
ATOM   2144  N   PHE A 722      45.110  60.490  35.100  1.00  0.00           N
ATOM   2145  HN  PHE A 722      44.370  60.730  34.490  1.00  0.00           H
ATOM   2146  CA  PHE A 722      45.690  61.360  36.140  1.00  0.00           C
ATOM   2147  HA  PHE A 722      46.750  61.530  36.080  1.00  0.00           H
ATOM   2148  CB  PHE A 722      45.060  62.770  36.000  1.00  0.00           C
ATOM   2149  HB1 PHE A 722      43.950  62.690  36.090  1.00  0.00           H
ATOM   2150  HB2 PHE A 722      45.160  63.190  34.990  1.00  0.00           H
ATOM   2151  CG  PHE A 722      45.690  63.730  36.920  1.00  0.00           C
ATOM   2152  CD1 PHE A 722      46.980  64.230  36.810  1.00  0.00           C
ATOM   2153  HD1 PHE A 722      47.580  63.940  35.970  1.00  0.00           H
ATOM   2154  CE1 PHE A 722      47.510  65.100  37.750  1.00  0.00           C
ATOM   2155  HE1 PHE A 722      48.440  65.580  37.480  1.00  0.00           H
ATOM   2156  CZ  PHE A 722      46.770  65.490  38.860  1.00  0.00           C
ATOM   2157  HZ  PHE A 722      47.160  66.080  39.660  1.00  0.00           H
ATOM   2158  CD2 PHE A 722      44.920  64.180  38.050  1.00  0.00           C
ATOM   2159  HD2 PHE A 722      43.960  63.700  38.100  1.00  0.00           H
ATOM   2160  CE2 PHE A 722      45.430  65.100  38.960  1.00  0.00           C
ATOM   2161  HE2 PHE A 722      44.910  65.410  39.850  1.00  0.00           H
ATOM   2162  C   PHE A 722      45.500  60.710  37.600  1.00  0.00           C
ATOM   2163  O   PHE A 722      46.380  60.660  38.480  1.00  0.00           O
ATOM   2164  N   THR A 723      44.330  60.110  37.840  1.00  0.00           N
ATOM   2165  HN  THR A 723      43.620  60.060  37.130  1.00  0.00           H
ATOM   2166  CA  THR A 723      43.940  59.320  39.080  1.00  0.00           C
ATOM   2167  HA  THR A 723      44.070  59.870  40.000  1.00  0.00           H
ATOM   2168  CB  THR A 723      42.530  58.730  38.990  1.00  0.00           C
ATOM   2169  HB  THR A 723      42.530  58.070  38.100  1.00  0.00           H
ATOM   2170  OG1 THR A 723      41.520  59.720  38.900  1.00  0.00           O
ATOM   2171  HG1 THR A 723      40.900  59.530  38.200  1.00  0.00           H
ATOM   2172  CG2 THR A 723      42.220  57.910  40.300  1.00  0.00           C
ATOM   2173 HG21 THR A 723      42.150  58.510  41.230  1.00  0.00           H
ATOM   2174 HG22 THR A 723      42.940  57.070  40.430  1.00  0.00           H
ATOM   2175 HG23 THR A 723      41.210  57.470  40.350  1.00  0.00           H
ATOM   2176  C   THR A 723      44.930  58.100  39.240  1.00  0.00           C
ATOM   2177  O   THR A 723      45.520  57.980  40.310  1.00  0.00           O
ATOM   2178  N   GLU A 724      45.240  57.200  38.240  1.00  0.00           N
ATOM   2179  HN  GLU A 724      44.950  57.380  37.300  1.00  0.00           H
ATOM   2180  CA  GLU A 724      46.240  56.120  38.300  1.00  0.00           C
ATOM   2181  HA  GLU A 724      45.970  55.370  39.030  1.00  0.00           H
ATOM   2182  CB  GLU A 724      46.320  55.490  36.890  1.00  0.00           C
ATOM   2183  HB1 GLU A 724      47.110  54.720  36.770  1.00  0.00           H
ATOM   2184  HB2 GLU A 724      46.480  56.330  36.170  1.00  0.00           H
ATOM   2185  CG  GLU A 724      45.030  54.760  36.500  1.00  0.00           C
ATOM   2186  HG1 GLU A 724      44.200  55.500  36.470  1.00  0.00           H
ATOM   2187  HG2 GLU A 724      44.710  53.900  37.130  1.00  0.00           H
ATOM   2188  CD  GLU A 724      45.050  54.290  35.000  1.00  0.00           C
ATOM   2189  OE1 GLU A 724      46.090  54.470  34.340  1.00  0.00           O
ATOM   2190  OE2 GLU A 724      44.000  53.710  34.640  1.00  0.00           O
ATOM   2191  C   GLU A 724      47.670  56.550  38.680  1.00  0.00           C
ATOM   2192  O   GLU A 724      48.300  55.960  39.500  1.00  0.00           O
ATOM   2193  N   GLU A 725      48.220  57.510  37.930  1.00  0.00           N
ATOM   2194  HN  GLU A 725      47.680  57.800  37.160  1.00  0.00           H
ATOM   2195  CA  GLU A 725      49.560  58.000  38.010  1.00  0.00           C
ATOM   2196  HA  GLU A 725      50.310  57.220  37.930  1.00  0.00           H
ATOM   2197  CB  GLU A 725      49.790  58.980  36.820  1.00  0.00           C
ATOM   2198  HB1 GLU A 725      50.750  59.510  36.980  1.00  0.00           H
ATOM   2199  HB2 GLU A 725      48.920  59.660  36.770  1.00  0.00           H
ATOM   2200  CG  GLU A 725      49.770  58.100  35.480  1.00  0.00           C
ATOM   2201  HG1 GLU A 725      48.700  57.910  35.270  1.00  0.00           H
ATOM   2202  HG2 GLU A 725      50.300  57.120  35.540  1.00  0.00           H
ATOM   2203  CD  GLU A 725      50.150  58.890  34.270  1.00  0.00           C
ATOM   2204  OE1 GLU A 725      50.410  60.150  34.420  1.00  0.00           O
ATOM   2205  OE2 GLU A 725      50.320  58.340  33.120  1.00  0.00           O
ATOM   2206  C   GLU A 725      49.780  58.580  39.410  1.00  0.00           C
ATOM   2207  O   GLU A 725      50.750  58.320  40.090  1.00  0.00           O
ATOM   2208  N   ALA A 726      48.800  59.420  39.890  1.00  0.00           N
ATOM   2209  HN  ALA A 726      47.980  59.720  39.430  1.00  0.00           H
ATOM   2210  CA  ALA A 726      48.780  60.010  41.200  1.00  0.00           C
ATOM   2211  HA  ALA A 726      49.680  60.530  41.430  1.00  0.00           H
ATOM   2212  CB  ALA A 726      47.570  60.980  41.350  1.00  0.00           C
ATOM   2213  HB1 ALA A 726      47.550  61.830  40.630  1.00  0.00           H
ATOM   2214  HB2 ALA A 726      47.620  61.460  42.350  1.00  0.00           H
ATOM   2215  HB3 ALA A 726      46.630  60.450  41.090  1.00  0.00           H
ATOM   2216  C   ALA A 726      48.570  58.900  42.350  1.00  0.00           C
ATOM   2217  O   ALA A 726      49.220  59.000  43.390  1.00  0.00           O
ATOM   2218  N   PHE A 727      47.700  57.860  42.180  1.00  0.00           N
ATOM   2219  HN  PHE A 727      47.200  57.860  41.320  1.00  0.00           H
ATOM   2220  CA  PHE A 727      47.440  56.890  43.210  1.00  0.00           C
ATOM   2221  HA  PHE A 727      47.350  57.440  44.140  1.00  0.00           H
ATOM   2222  CB  PHE A 727      46.140  56.100  43.010  1.00  0.00           C
ATOM   2223  HB1 PHE A 727      46.310  55.470  42.110  1.00  0.00           H
ATOM   2224  HB2 PHE A 727      45.290  56.790  42.800  1.00  0.00           H
ATOM   2225  CG  PHE A 727      45.870  55.190  44.190  1.00  0.00           C
ATOM   2226  CD1 PHE A 727      45.290  55.770  45.310  1.00  0.00           C
ATOM   2227  HD1 PHE A 727      45.270  56.850  45.330  1.00  0.00           H
ATOM   2228  CE1 PHE A 727      44.870  54.980  46.430  1.00  0.00           C
ATOM   2229  HE1 PHE A 727      44.470  55.410  47.340  1.00  0.00           H
ATOM   2230  CZ  PHE A 727      45.150  53.610  46.500  1.00  0.00           C
ATOM   2231  HZ  PHE A 727      45.020  53.050  47.410  1.00  0.00           H
ATOM   2232  CD2 PHE A 727      45.940  53.840  44.170  1.00  0.00           C
ATOM   2233  HD2 PHE A 727      46.340  53.500  43.230  1.00  0.00           H
ATOM   2234  CE2 PHE A 727      45.640  53.010  45.280  1.00  0.00           C
ATOM   2235  HE2 PHE A 727      45.790  51.950  45.200  1.00  0.00           H
ATOM   2236  C   PHE A 727      48.630  55.910  43.360  1.00  0.00           C
ATOM   2237  O   PHE A 727      49.190  55.670  44.470  1.00  0.00           O
ATOM   2238  N   ALA A 728      49.200  55.440  42.190  1.00  0.00           N
ATOM   2239  HN  ALA A 728      48.800  55.750  41.320  1.00  0.00           H
ATOM   2240  CA  ALA A 728      50.210  54.470  42.100  1.00  0.00           C
ATOM   2241  HA  ALA A 728      49.920  53.540  42.550  1.00  0.00           H
ATOM   2242  CB  ALA A 728      50.410  53.990  40.620  1.00  0.00           C
ATOM   2243  HB1 ALA A 728      50.690  54.850  39.980  1.00  0.00           H
ATOM   2244  HB2 ALA A 728      49.420  53.650  40.230  1.00  0.00           H
ATOM   2245  HB3 ALA A 728      51.170  53.200  40.490  1.00  0.00           H
ATOM   2246  C   ALA A 728      51.540  54.910  42.690  1.00  0.00           C
ATOM   2247  O   ALA A 728      52.230  54.180  43.410  1.00  0.00           O
ATOM   2248  N   ALA A 729      51.840  56.190  42.510  1.00  0.00           N
ATOM   2249  HN  ALA A 729      51.260  56.810  41.980  1.00  0.00           H
ATOM   2250  CA  ALA A 729      52.890  57.020  43.040  1.00  0.00           C
ATOM   2251  HA  ALA A 729      53.810  56.510  42.780  1.00  0.00           H
ATOM   2252  CB  ALA A 729      52.810  58.430  42.420  1.00  0.00           C
ATOM   2253  HB1 ALA A 729      53.520  59.100  42.940  1.00  0.00           H
ATOM   2254  HB2 ALA A 729      51.790  58.840  42.580  1.00  0.00           H
ATOM   2255  HB3 ALA A 729      53.010  58.410  41.330  1.00  0.00           H
ATOM   2256  C   ALA A 729      52.860  57.050  44.590  1.00  0.00           C
ATOM   2257  O   ALA A 729      53.840  56.880  45.300  1.00  0.00           O
ATOM   2258  N   LEU A 730      51.700  57.320  45.160  1.00  0.00           N
ATOM   2259  HN  LEU A 730      50.870  57.450  44.620  1.00  0.00           H
ATOM   2260  CA  LEU A 730      51.500  57.750  46.550  1.00  0.00           C
ATOM   2261  HA  LEU A 730      52.400  58.290  46.820  1.00  0.00           H
ATOM   2262  CB  LEU A 730      50.310  58.670  46.650  1.00  0.00           C
ATOM   2263  HB1 LEU A 730      49.380  58.160  46.330  1.00  0.00           H
ATOM   2264  HB2 LEU A 730      50.420  59.470  45.890  1.00  0.00           H
ATOM   2265  CG  LEU A 730      50.170  59.330  48.030  1.00  0.00           C
ATOM   2266  HG  LEU A 730      50.980  58.980  48.720  1.00  0.00           H
ATOM   2267  CD1 LEU A 730      50.440  60.850  47.950  1.00  0.00           C
ATOM   2268 HD11 LEU A 730      49.720  61.430  47.340  1.00  0.00           H
ATOM   2269 HD12 LEU A 730      51.430  60.880  47.430  1.00  0.00           H
ATOM   2270 HD13 LEU A 730      50.580  61.280  48.960  1.00  0.00           H
ATOM   2271  CD2 LEU A 730      48.840  58.930  48.710  1.00  0.00           C
ATOM   2272 HD21 LEU A 730      48.700  59.350  49.730  1.00  0.00           H
ATOM   2273 HD22 LEU A 730      48.760  57.830  48.800  1.00  0.00           H
ATOM   2274 HD23 LEU A 730      47.940  59.210  48.140  1.00  0.00           H
ATOM   2275  C   LEU A 730      51.370  56.590  47.470  1.00  0.00           C
ATOM   2276  O   LEU A 730      52.050  56.620  48.510  1.00  0.00           O
ATOM   2277  N   ILE A 731      50.560  55.540  47.150  1.00  0.00           N
ATOM   2278  HN  ILE A 731      50.100  55.380  46.280  1.00  0.00           H
ATOM   2279  CA  ILE A 731      50.170  54.500  48.090  1.00  0.00           C
ATOM   2280  HA  ILE A 731      49.710  54.960  48.950  1.00  0.00           H
ATOM   2281  CB  ILE A 731      49.200  53.520  47.380  1.00  0.00           C
ATOM   2282  HB  ILE A 731      48.300  54.080  47.030  1.00  0.00           H
ATOM   2283  CG2 ILE A 731      49.830  52.910  46.060  1.00  0.00           C
ATOM   2284 HG21 ILE A 731      50.140  53.680  45.320  1.00  0.00           H
ATOM   2285 HG22 ILE A 731      49.120  52.130  45.740  1.00  0.00           H
ATOM   2286 HG23 ILE A 731      50.720  52.300  46.300  1.00  0.00           H
ATOM   2287  CG1 ILE A 731      48.630  52.430  48.320  1.00  0.00           C
ATOM   2288 HG11 ILE A 731      49.410  51.760  48.730  1.00  0.00           H
ATOM   2289 HG12 ILE A 731      47.850  51.800  47.840  1.00  0.00           H
ATOM   2290  CD  ILE A 731      47.880  53.090  49.480  1.00  0.00           C
ATOM   2291  HD1 ILE A 731      48.610  53.260  50.290  1.00  0.00           H
ATOM   2292  HD2 ILE A 731      46.950  52.540  49.740  1.00  0.00           H
ATOM   2293  HD3 ILE A 731      47.430  54.080  49.240  1.00  0.00           H
ATOM   2294  C   ILE A 731      51.430  53.750  48.590  1.00  0.00           C
ATOM   2295  O   ILE A 731      51.580  53.440  49.750  1.00  0.00           O
ATOM   2296  N   CYS A 732      52.410  53.550  47.720  1.00  0.00           N
ATOM   2297  HN  CYS A 732      52.280  53.810  46.750  1.00  0.00           H
ATOM   2298  CA  CYS A 732      53.690  52.840  47.990  1.00  0.00           C
ATOM   2299  HA  CYS A 732      53.490  51.910  48.470  1.00  0.00           H
ATOM   2300  CB  CYS A 732      54.500  52.550  46.690  1.00  0.00           C
ATOM   2301  HB1 CYS A 732      55.430  52.090  47.070  1.00  0.00           H
ATOM   2302  HB2 CYS A 732      54.840  53.510  46.250  1.00  0.00           H
ATOM   2303  SG  CYS A 732      53.670  51.640  45.350  1.00  0.00           S
ATOM   2304  HG1 CYS A 732      53.480  50.730  46.290  1.00  0.00           H
ATOM   2305  C   CYS A 732      54.520  53.570  48.950  1.00  0.00           C
ATOM   2306  O   CYS A 732      55.160  52.940  49.740  1.00  0.00           O
ATOM   2307  N   ILE A 733      54.630  54.870  48.850  1.00  0.00           N
ATOM   2308  HN  ILE A 733      54.170  55.320  48.090  1.00  0.00           H
ATOM   2309  CA  ILE A 733      55.320  55.720  49.730  1.00  0.00           C
ATOM   2310  HA  ILE A 733      56.330  55.340  49.810  1.00  0.00           H
ATOM   2311  CB  ILE A 733      55.520  57.130  49.180  1.00  0.00           C
ATOM   2312  HB  ILE A 733      54.520  57.470  48.870  1.00  0.00           H
ATOM   2313  CG2 ILE A 733      56.060  58.110  50.240  1.00  0.00           C
ATOM   2314 HG21 ILE A 733      57.090  57.710  50.380  1.00  0.00           H
ATOM   2315 HG22 ILE A 733      55.510  58.220  51.210  1.00  0.00           H
ATOM   2316 HG23 ILE A 733      56.190  59.160  49.910  1.00  0.00           H
ATOM   2317  CG1 ILE A 733      56.420  57.180  47.870  1.00  0.00           C
ATOM   2318 HG11 ILE A 733      56.540  58.180  47.410  1.00  0.00           H
ATOM   2319 HG12 ILE A 733      55.950  56.580  47.060  1.00  0.00           H
ATOM   2320  CD  ILE A 733      57.790  56.500  47.950  1.00  0.00           C
ATOM   2321  HD1 ILE A 733      58.520  57.070  48.560  1.00  0.00           H
ATOM   2322  HD2 ILE A 733      58.280  56.400  46.950  1.00  0.00           H
ATOM   2323  HD3 ILE A 733      57.730  55.450  48.310  1.00  0.00           H
ATOM   2324  C   ILE A 733      54.710  55.750  51.180  1.00  0.00           C
ATOM   2325  O   ILE A 733      55.380  55.580  52.210  1.00  0.00           O
ATOM   2326  N   ILE A 734      53.360  55.800  51.220  1.00  0.00           N
ATOM   2327  HN  ILE A 734      52.880  55.920  50.350  1.00  0.00           H
ATOM   2328  CA  ILE A 734      52.440  55.810  52.400  1.00  0.00           C
ATOM   2329  HA  ILE A 734      52.670  56.570  53.130  1.00  0.00           H
ATOM   2330  CB  ILE A 734      51.000  56.210  51.960  1.00  0.00           C
ATOM   2331  HB  ILE A 734      50.770  55.520  51.120  1.00  0.00           H
ATOM   2332  CG2 ILE A 734      50.010  56.020  53.110  1.00  0.00           C
ATOM   2333 HG21 ILE A 734      49.090  56.630  53.030  1.00  0.00           H
ATOM   2334 HG22 ILE A 734      50.400  56.260  54.120  1.00  0.00           H
ATOM   2335 HG23 ILE A 734      49.770  54.940  53.150  1.00  0.00           H
ATOM   2336  CG1 ILE A 734      50.930  57.710  51.450  1.00  0.00           C
ATOM   2337 HG11 ILE A 734      49.880  57.680  51.070  1.00  0.00           H
ATOM   2338 HG12 ILE A 734      51.640  57.940  50.650  1.00  0.00           H
ATOM   2339  CD  ILE A 734      50.860  58.680  52.670  1.00  0.00           C
ATOM   2340  HD1 ILE A 734      50.090  58.450  53.440  1.00  0.00           H
ATOM   2341  HD2 ILE A 734      50.630  59.730  52.380  1.00  0.00           H
ATOM   2342  HD3 ILE A 734      51.830  58.850  53.190  1.00  0.00           H
ATOM   2343  C   ILE A 734      52.540  54.490  53.090  1.00  0.00           C
ATOM   2344  O   ILE A 734      52.730  54.430  54.290  1.00  0.00           O
ATOM   2345  N   PHE A 735      52.610  53.370  52.290  1.00  0.00           N
ATOM   2346  HN  PHE A 735      52.500  53.490  51.310  1.00  0.00           H
ATOM   2347  CA  PHE A 735      52.880  52.000  52.740  1.00  0.00           C
ATOM   2348  HA  PHE A 735      52.170  51.720  53.510  1.00  0.00           H
ATOM   2349  CB  PHE A 735      52.630  51.110  51.510  1.00  0.00           C
ATOM   2350  HB1 PHE A 735      53.470  51.400  50.850  1.00  0.00           H
ATOM   2351  HB2 PHE A 735      51.670  51.260  50.960  1.00  0.00           H
ATOM   2352  CG  PHE A 735      52.650  49.670  51.890  1.00  0.00           C
ATOM   2353  CD1 PHE A 735      51.370  48.960  52.090  1.00  0.00           C
ATOM   2354  HD1 PHE A 735      50.460  49.520  51.950  1.00  0.00           H
ATOM   2355  CE1 PHE A 735      51.400  47.630  52.320  1.00  0.00           C
ATOM   2356  HE1 PHE A 735      50.450  47.170  52.570  1.00  0.00           H
ATOM   2357  CZ  PHE A 735      52.630  47.000  52.520  1.00  0.00           C
ATOM   2358  HZ  PHE A 735      52.650  45.980  52.890  1.00  0.00           H
ATOM   2359  CD2 PHE A 735      53.890  48.970  51.950  1.00  0.00           C
ATOM   2360  HD2 PHE A 735      54.830  49.490  51.860  1.00  0.00           H
ATOM   2361  CE2 PHE A 735      53.850  47.640  52.360  1.00  0.00           C
ATOM   2362  HE2 PHE A 735      54.780  47.130  52.590  1.00  0.00           H
ATOM   2363  C   PHE A 735      54.270  51.740  53.340  1.00  0.00           C
ATOM   2364  O   PHE A 735      54.340  51.130  54.450  1.00  0.00           O
ATOM   2365  N   ILE A 736      55.390  52.250  52.780  1.00  0.00           N
ATOM   2366  HN  ILE A 736      55.350  52.800  51.940  1.00  0.00           H
ATOM   2367  CA  ILE A 736      56.690  52.310  53.490  1.00  0.00           C
ATOM   2368  HA  ILE A 736      56.940  51.320  53.850  1.00  0.00           H
ATOM   2369  CB  ILE A 736      57.800  53.000  52.580  1.00  0.00           C
ATOM   2370  HB  ILE A 736      57.420  53.980  52.230  1.00  0.00           H
ATOM   2371  CG2 ILE A 736      59.070  53.300  53.400  1.00  0.00           C
ATOM   2372 HG21 ILE A 736      58.950  54.250  53.960  1.00  0.00           H
ATOM   2373 HG22 ILE A 736      59.930  53.490  52.710  1.00  0.00           H
ATOM   2374 HG23 ILE A 736      59.310  52.410  54.020  1.00  0.00           H
ATOM   2375  CG1 ILE A 736      58.030  52.170  51.300  1.00  0.00           C
ATOM   2376 HG11 ILE A 736      57.090  51.760  50.870  1.00  0.00           H
ATOM   2377 HG12 ILE A 736      58.650  51.280  51.520  1.00  0.00           H
ATOM   2378  CD  ILE A 736      58.730  53.020  50.250  1.00  0.00           C
ATOM   2379  HD1 ILE A 736      59.790  53.240  50.490  1.00  0.00           H
ATOM   2380  HD2 ILE A 736      58.230  54.020  50.180  1.00  0.00           H
ATOM   2381  HD3 ILE A 736      58.610  52.520  49.270  1.00  0.00           H
ATOM   2382  C   ILE A 736      56.570  53.090  54.810  1.00  0.00           C
ATOM   2383  O   ILE A 736      56.940  52.610  55.900  1.00  0.00           O
ATOM   2384  N   TYR A 737      56.050  54.330  54.740  1.00  0.00           N
ATOM   2385  HN  TYR A 737      55.820  54.790  53.880  1.00  0.00           H
ATOM   2386  CA  TYR A 737      55.860  55.220  55.820  1.00  0.00           C
ATOM   2387  HA  TYR A 737      56.870  55.270  56.210  1.00  0.00           H
ATOM   2388  CB  TYR A 737      55.310  56.630  55.250  1.00  0.00           C
ATOM   2389  HB1 TYR A 737      54.260  56.350  55.040  1.00  0.00           H
ATOM   2390  HB2 TYR A 737      55.790  56.860  54.280  1.00  0.00           H
ATOM   2391  CG  TYR A 737      55.360  57.810  56.200  1.00  0.00           C
ATOM   2392  CD1 TYR A 737      54.470  58.910  56.090  1.00  0.00           C
ATOM   2393  HD1 TYR A 737      53.830  58.930  55.220  1.00  0.00           H
ATOM   2394  CE1 TYR A 737      54.500  60.080  56.820  1.00  0.00           C
ATOM   2395  HE1 TYR A 737      53.690  60.760  56.620  1.00  0.00           H
ATOM   2396  CZ  TYR A 737      55.360  60.070  57.920  1.00  0.00           C
ATOM   2397  OH  TYR A 737      55.230  61.030  58.970  1.00  0.00           O
ATOM   2398  HH  TYR A 737      55.990  60.840  59.540  1.00  0.00           H
ATOM   2399  CD2 TYR A 737      56.200  57.850  57.280  1.00  0.00           C
ATOM   2400  HD2 TYR A 737      56.800  56.980  57.490  1.00  0.00           H
ATOM   2401  CE2 TYR A 737      56.210  58.990  58.170  1.00  0.00           C
ATOM   2402  HE2 TYR A 737      56.790  58.910  59.080  1.00  0.00           H
ATOM   2403  C   TYR A 737      55.050  54.700  57.050  1.00  0.00           C
ATOM   2404  O   TYR A 737      55.480  54.940  58.170  1.00  0.00           O
ATOM   2405  N   GLU A 738      54.030  53.920  56.760  1.00  0.00           N
ATOM   2406  HN  GLU A 738      53.750  53.760  55.810  1.00  0.00           H
ATOM   2407  CA  GLU A 738      53.200  53.220  57.800  1.00  0.00           C
ATOM   2408  HA  GLU A 738      52.820  53.860  58.580  1.00  0.00           H
ATOM   2409  CB  GLU A 738      52.010  52.420  57.110  1.00  0.00           C
ATOM   2410  HB1 GLU A 738      51.590  51.650  57.790  1.00  0.00           H
ATOM   2411  HB2 GLU A 738      52.340  52.010  56.130  1.00  0.00           H
ATOM   2412  CG  GLU A 738      50.880  53.400  56.790  1.00  0.00           C
ATOM   2413  HG1 GLU A 738      51.140  54.000  55.880  1.00  0.00           H
ATOM   2414  HG2 GLU A 738      50.700  54.030  57.680  1.00  0.00           H
ATOM   2415  CD  GLU A 738      49.460  52.920  56.500  1.00  0.00           C
ATOM   2416  OE1 GLU A 738      49.170  51.760  56.630  1.00  0.00           O
ATOM   2417  OE2 GLU A 738      48.660  53.840  56.050  1.00  0.00           O
ATOM   2418  C   GLU A 738      54.050  52.160  58.550  1.00  0.00           C
ATOM   2419  O   GLU A 738      54.010  51.930  59.760  1.00  0.00           O
ATOM   2420  N   ALA A 739      54.830  51.440  57.800  1.00  0.00           N
ATOM   2421  HN  ALA A 739      54.900  51.470  56.800  1.00  0.00           H
ATOM   2422  CA  ALA A 739      55.820  50.450  58.300  1.00  0.00           C
ATOM   2423  HA  ALA A 739      55.210  49.740  58.820  1.00  0.00           H
ATOM   2424  CB  ALA A 739      56.520  49.760  57.060  1.00  0.00           C
ATOM   2425  HB1 ALA A 739      55.760  49.730  56.250  1.00  0.00           H
ATOM   2426  HB2 ALA A 739      56.850  48.730  57.290  1.00  0.00           H
ATOM   2427  HB3 ALA A 739      57.290  50.390  56.560  1.00  0.00           H
ATOM   2428  C   ALA A 739      56.830  51.110  59.170  1.00  0.00           C
ATOM   2429  O   ALA A 739      57.200  50.630  60.270  1.00  0.00           O
ATOM   2430  N   LEU A 740      57.300  52.330  58.730  1.00  0.00           N
ATOM   2431  HN  LEU A 740      56.980  52.690  57.860  1.00  0.00           H
ATOM   2432  CA  LEU A 740      58.260  53.160  59.410  1.00  0.00           C
ATOM   2433  HA  LEU A 740      59.050  52.520  59.800  1.00  0.00           H
ATOM   2434  CB  LEU A 740      58.830  54.340  58.440  1.00  0.00           C
ATOM   2435  HB1 LEU A 740      57.930  54.880  58.080  1.00  0.00           H
ATOM   2436  HB2 LEU A 740      59.140  53.730  57.560  1.00  0.00           H
ATOM   2437  CG  LEU A 740      59.920  55.270  59.020  1.00  0.00           C
ATOM   2438  HG  LEU A 740      59.560  55.570  60.030  1.00  0.00           H
ATOM   2439  CD1 LEU A 740      61.320  54.510  59.140  1.00  0.00           C
ATOM   2440 HD11 LEU A 740      61.590  54.180  58.120  1.00  0.00           H
ATOM   2441 HD12 LEU A 740      61.270  53.600  59.780  1.00  0.00           H
ATOM   2442 HD13 LEU A 740      62.080  55.210  59.570  1.00  0.00           H
ATOM   2443  CD2 LEU A 740      59.960  56.610  58.280  1.00  0.00           C
ATOM   2444 HD21 LEU A 740      58.930  57.020  58.340  1.00  0.00           H
ATOM   2445 HD22 LEU A 740      60.150  56.540  57.190  1.00  0.00           H
ATOM   2446 HD23 LEU A 740      60.550  57.420  58.770  1.00  0.00           H
ATOM   2447  C   LEU A 740      57.660  53.830  60.700  1.00  0.00           C
ATOM   2448  O   LEU A 740      58.340  54.090  61.740  1.00  0.00           O
ATOM   2449  N   GLU A 741      56.360  54.160  60.760  1.00  0.00           N
ATOM   2450  HN  GLU A 741      55.820  53.990  59.940  1.00  0.00           H
ATOM   2451  CA  GLU A 741      55.600  54.830  61.910  1.00  0.00           C
ATOM   2452  HA  GLU A 741      55.970  55.800  62.190  1.00  0.00           H
ATOM   2453  CB  GLU A 741      54.070  54.840  61.560  1.00  0.00           C
ATOM   2454  HB1 GLU A 741      53.530  54.920  62.510  1.00  0.00           H
ATOM   2455  HB2 GLU A 741      53.860  53.860  61.070  1.00  0.00           H
ATOM   2456  CG  GLU A 741      53.530  55.820  60.590  1.00  0.00           C
ATOM   2457  HG1 GLU A 741      53.890  55.580  59.560  1.00  0.00           H
ATOM   2458  HG2 GLU A 741      53.840  56.830  60.930  1.00  0.00           H
ATOM   2459  CD  GLU A 741      51.990  55.830  60.520  1.00  0.00           C
ATOM   2460  OE1 GLU A 741      51.370  56.070  61.620  1.00  0.00           O
ATOM   2461  OE2 GLU A 741      51.340  55.640  59.430  1.00  0.00           O
ATOM   2462  C   GLU A 741      55.720  53.920  63.210  1.00  0.00           C
ATOM   2463  O   GLU A 741      55.860  54.370  64.360  1.00  0.00           O
ATOM   2464  N   LYS A 742      55.710  52.620  62.940  1.00  0.00           N
ATOM   2465  HN  LYS A 742      55.800  52.340  61.990  1.00  0.00           H
ATOM   2466  CA  LYS A 742      55.810  51.630  64.030  1.00  0.00           C
ATOM   2467  HA  LYS A 742      55.170  51.880  64.860  1.00  0.00           H
ATOM   2468  CB  LYS A 742      55.420  50.230  63.480  1.00  0.00           C
ATOM   2469  HB1 LYS A 742      55.740  49.550  64.300  1.00  0.00           H
ATOM   2470  HB2 LYS A 742      55.960  50.050  62.510  1.00  0.00           H
ATOM   2471  CG  LYS A 742      53.910  50.090  63.200  1.00  0.00           C
ATOM   2472  HG1 LYS A 742      53.680  49.040  62.900  1.00  0.00           H
ATOM   2473  HG2 LYS A 742      53.720  50.620  62.240  1.00  0.00           H
ATOM   2474  CD  LYS A 742      52.930  50.530  64.340  1.00  0.00           C
ATOM   2475  HD1 LYS A 742      51.920  50.350  63.890  1.00  0.00           H
ATOM   2476  HD2 LYS A 742      53.000  51.610  64.540  1.00  0.00           H
ATOM   2477  CE  LYS A 742      53.160  49.920  65.750  1.00  0.00           C
ATOM   2478  HE1 LYS A 742      54.160  50.200  66.140  1.00  0.00           H
ATOM   2479  HE2 LYS A 742      53.010  48.820  65.810  1.00  0.00           H
ATOM   2480  NZ  LYS A 742      52.060  50.470  66.620  1.00  0.00           N
ATOM   2481  HZ1 LYS A 742      52.110  49.920  67.510  1.00  0.00           H
ATOM   2482  HZ2 LYS A 742      51.140  50.420  66.150  1.00  0.00           H
ATOM   2483  HZ3 LYS A 742      52.110  51.470  66.890  1.00  0.00           H
ATOM   2484  C   LYS A 742      57.230  51.530  64.610  1.00  0.00           C
ATOM   2485  O   LYS A 742      57.400  51.430  65.840  1.00  0.00           O
ATOM   2486  N   LEU A 743      58.380  51.680  63.890  1.00  0.00           N
ATOM   2487  HN  LEU A 743      58.350  51.620  62.890  1.00  0.00           H
ATOM   2488  CA  LEU A 743      59.660  51.870  64.440  1.00  0.00           C
ATOM   2489  HA  LEU A 743      59.840  51.140  65.220  1.00  0.00           H
ATOM   2490  CB  LEU A 743      60.750  51.730  63.350  1.00  0.00           C
ATOM   2491  HB1 LEU A 743      61.690  52.180  63.700  1.00  0.00           H
ATOM   2492  HB2 LEU A 743      60.350  52.260  62.440  1.00  0.00           H
ATOM   2493  CG  LEU A 743      60.910  50.260  63.010  1.00  0.00           C
ATOM   2494  HG  LEU A 743      59.940  49.810  62.740  1.00  0.00           H
ATOM   2495  CD1 LEU A 743      61.850  50.160  61.850  1.00  0.00           C
ATOM   2496 HD11 LEU A 743      62.780  50.750  61.930  1.00  0.00           H
ATOM   2497 HD12 LEU A 743      61.430  50.540  60.900  1.00  0.00           H
ATOM   2498 HD13 LEU A 743      62.110  49.090  61.650  1.00  0.00           H
ATOM   2499  CD2 LEU A 743      61.400  49.410  64.110  1.00  0.00           C
ATOM   2500 HD21 LEU A 743      60.690  49.310  64.960  1.00  0.00           H
ATOM   2501 HD22 LEU A 743      62.400  49.730  64.470  1.00  0.00           H
ATOM   2502 HD23 LEU A 743      61.520  48.390  63.670  1.00  0.00           H
ATOM   2503  C   LEU A 743      59.830  53.220  65.210  1.00  0.00           C
ATOM   2504  O   LEU A 743      60.580  53.270  66.150  1.00  0.00           O
ATOM   2505  N   PHE A 744      59.170  54.340  64.730  1.00  0.00           N
ATOM   2506  HN  PHE A 744      58.600  54.350  63.920  1.00  0.00           H
ATOM   2507  CA  PHE A 744      59.130  55.620  65.460  1.00  0.00           C
ATOM   2508  HA  PHE A 744      60.170  55.760  65.690  1.00  0.00           H
ATOM   2509  CB  PHE A 744      58.350  56.710  64.610  1.00  0.00           C
ATOM   2510  HB1 PHE A 744      58.180  57.540  65.330  1.00  0.00           H
ATOM   2511  HB2 PHE A 744      57.390  56.360  64.160  1.00  0.00           H
ATOM   2512  CG  PHE A 744      59.250  57.280  63.490  1.00  0.00           C
ATOM   2513  CD1 PHE A 744      58.570  57.580  62.240  1.00  0.00           C
ATOM   2514  HD1 PHE A 744      57.570  57.220  62.170  1.00  0.00           H
ATOM   2515  CE1 PHE A 744      59.200  58.360  61.260  1.00  0.00           C
ATOM   2516  HE1 PHE A 744      58.690  58.650  60.340  1.00  0.00           H
ATOM   2517  CZ  PHE A 744      60.580  58.750  61.410  1.00  0.00           C
ATOM   2518  HZ  PHE A 744      61.020  59.260  60.580  1.00  0.00           H
ATOM   2519  CD2 PHE A 744      60.570  57.690  63.700  1.00  0.00           C
ATOM   2520  HD2 PHE A 744      61.060  57.580  64.650  1.00  0.00           H
ATOM   2521  CE2 PHE A 744      61.270  58.350  62.610  1.00  0.00           C
ATOM   2522  HE2 PHE A 744      62.260  58.750  62.770  1.00  0.00           H
ATOM   2523  C   PHE A 744      58.450  55.430  66.790  1.00  0.00           C
ATOM   2524  O   PHE A 744      58.940  55.830  67.830  1.00  0.00           O
ATOM   2525  N   ASP A 745      57.250  54.800  66.720  1.00  0.00           N
ATOM   2526  HN  ASP A 745      56.850  54.610  65.830  1.00  0.00           H
ATOM   2527  CA  ASP A 745      56.400  54.540  67.800  1.00  0.00           C
ATOM   2528  HA  ASP A 745      56.210  55.450  68.360  1.00  0.00           H
ATOM   2529  CB  ASP A 745      55.040  53.900  67.210  1.00  0.00           C
ATOM   2530  HB1 ASP A 745      55.260  52.910  66.770  1.00  0.00           H
ATOM   2531  HB2 ASP A 745      54.650  54.360  66.280  1.00  0.00           H
ATOM   2532  CG  ASP A 745      53.980  53.580  68.160  1.00  0.00           C
ATOM   2533  OD1 ASP A 745      54.030  53.850  69.350  1.00  0.00           O
ATOM   2534  OD2 ASP A 745      53.050  52.880  67.650  1.00  0.00           O
ATOM   2535  C   ASP A 745      57.120  53.610  68.840  1.00  0.00           C
ATOM   2536  O   ASP A 745      56.950  53.800  70.030  1.00  0.00           O
ATOM   2537  N   LEU A 746      57.840  52.540  68.390  1.00  0.00           N
ATOM   2538  HN  LEU A 746      57.770  52.290  67.430  1.00  0.00           H
ATOM   2539  CA  LEU A 746      58.660  51.620  69.250  1.00  0.00           C
ATOM   2540  HA  LEU A 746      57.980  51.100  69.920  1.00  0.00           H
ATOM   2541  CB  LEU A 746      59.240  50.470  68.340  1.00  0.00           C
ATOM   2542  HB1 LEU A 746      59.820  50.840  67.470  1.00  0.00           H
ATOM   2543  HB2 LEU A 746      58.360  49.960  67.940  1.00  0.00           H
ATOM   2544  CG  LEU A 746      60.120  49.450  69.110  1.00  0.00           C
ATOM   2545  HG  LEU A 746      60.960  50.010  69.570  1.00  0.00           H
ATOM   2546  CD1 LEU A 746      59.400  48.820  70.290  1.00  0.00           C
ATOM   2547 HD11 LEU A 746      60.050  47.990  70.620  1.00  0.00           H
ATOM   2548 HD12 LEU A 746      58.390  48.440  70.020  1.00  0.00           H
ATOM   2549 HD13 LEU A 746      59.270  49.510  71.150  1.00  0.00           H
ATOM   2550  CD2 LEU A 746      60.550  48.250  68.210  1.00  0.00           C
ATOM   2551 HD21 LEU A 746      61.320  48.580  67.460  1.00  0.00           H
ATOM   2552 HD22 LEU A 746      59.730  47.760  67.650  1.00  0.00           H
ATOM   2553 HD23 LEU A 746      61.000  47.440  68.820  1.00  0.00           H
ATOM   2554  C   LEU A 746      59.730  52.260  70.110  1.00  0.00           C
ATOM   2555  O   LEU A 746      59.910  52.000  71.310  1.00  0.00           O
ATOM   2556  N   GLY A 747      60.400  53.280  69.470  1.00  0.00           N
ATOM   2557  HN  GLY A 747      59.990  53.600  68.630  1.00  0.00           H
ATOM   2558  CA  GLY A 747      61.280  54.280  70.060  1.00  0.00           C
ATOM   2559  HA1 GLY A 747      61.700  54.880  69.270  1.00  0.00           H
ATOM   2560  HA2 GLY A 747      62.030  53.740  70.600  1.00  0.00           H
ATOM   2561  C   GLY A 747      60.580  55.200  71.080  1.00  0.00           C
ATOM   2562  O   GLY A 747      61.080  55.390  72.190  1.00  0.00           O
ATOM   2563  N   GLU A 748      59.440  55.770  70.690  1.00  0.00           N
ATOM   2564  HN  GLU A 748      59.130  55.630  69.760  1.00  0.00           H
ATOM   2565  CA  GLU A 748      58.700  56.710  71.510  1.00  0.00           C
ATOM   2566  HA  GLU A 748      59.420  57.420  71.870  1.00  0.00           H
ATOM   2567  CB  GLU A 748      57.580  57.330  70.680  1.00  0.00           C
ATOM   2568  HB1 GLU A 748      56.930  56.480  70.350  1.00  0.00           H
ATOM   2569  HB2 GLU A 748      58.130  57.720  69.800  1.00  0.00           H
ATOM   2570  CG  GLU A 748      56.740  58.440  71.320  1.00  0.00           C
ATOM   2571  HG1 GLU A 748      57.430  59.300  71.330  1.00  0.00           H
ATOM   2572  HG2 GLU A 748      56.240  58.060  72.230  1.00  0.00           H
ATOM   2573  CD  GLU A 748      55.570  58.860  70.410  1.00  0.00           C
ATOM   2574  OE1 GLU A 748      55.500  60.000  69.910  1.00  0.00           O
ATOM   2575  OE2 GLU A 748      54.670  58.050  70.300  1.00  0.00           O
ATOM   2576  C   GLU A 748      58.060  56.060  72.720  1.00  0.00           C
ATOM   2577  O   GLU A 748      58.150  56.640  73.830  1.00  0.00           O
ATOM   2578  N   THR A 749      57.380  54.860  72.620  1.00  0.00           N
ATOM   2579  HN  THR A 749      57.350  54.560  71.670  1.00  0.00           H
ATOM   2580  CA  THR A 749      56.560  54.280  73.650  1.00  0.00           C
ATOM   2581  HA  THR A 749      55.860  55.060  73.940  1.00  0.00           H
ATOM   2582  CB  THR A 749      55.850  52.930  73.240  1.00  0.00           C
ATOM   2583  HB  THR A 749      55.480  53.020  72.200  1.00  0.00           H
ATOM   2584  OG1 THR A 749      54.720  52.720  74.060  1.00  0.00           O
ATOM   2585  HG1 THR A 749      54.100  53.430  73.890  1.00  0.00           H
ATOM   2586  CG2 THR A 749      56.830  51.740  73.260  1.00  0.00           C
ATOM   2587 HG21 THR A 749      57.000  51.500  74.330  1.00  0.00           H
ATOM   2588 HG22 THR A 749      57.810  51.850  72.760  1.00  0.00           H
ATOM   2589 HG23 THR A 749      56.430  50.750  72.930  1.00  0.00           H
ATOM   2590  C   THR A 749      57.270  54.050  74.950  1.00  0.00           C
ATOM   2591  O   THR A 749      56.730  54.160  76.020  1.00  0.00           O
ATOM   2592  N   TYR A 750      58.610  53.730  74.850  1.00  0.00           N
ATOM   2593  HN  TYR A 750      58.940  53.580  73.920  1.00  0.00           H
ATOM   2594  CA  TYR A 750      59.480  53.460  76.020  1.00  0.00           C
ATOM   2595  HA  TYR A 750      58.780  53.320  76.840  1.00  0.00           H
ATOM   2596  CB  TYR A 750      60.440  52.340  75.720  1.00  0.00           C
ATOM   2597  HB1 TYR A 750      61.160  52.120  76.540  1.00  0.00           H
ATOM   2598  HB2 TYR A 750      61.040  52.550  74.800  1.00  0.00           H
ATOM   2599  CG  TYR A 750      59.650  51.000  75.510  1.00  0.00           C
ATOM   2600  CD1 TYR A 750      58.910  50.510  76.610  1.00  0.00           C
ATOM   2601  HD1 TYR A 750      58.920  51.040  77.550  1.00  0.00           H
ATOM   2602  CE1 TYR A 750      58.070  49.430  76.510  1.00  0.00           C
ATOM   2603  HE1 TYR A 750      57.510  49.090  77.360  1.00  0.00           H
ATOM   2604  CZ  TYR A 750      58.060  48.680  75.340  1.00  0.00           C
ATOM   2605  OH  TYR A 750      57.120  47.660  75.060  1.00  0.00           O
ATOM   2606  HH  TYR A 750      56.520  47.790  75.780  1.00  0.00           H
ATOM   2607  CD2 TYR A 750      59.620  50.240  74.340  1.00  0.00           C
ATOM   2608  HD2 TYR A 750      60.180  50.440  73.440  1.00  0.00           H
ATOM   2609  CE2 TYR A 750      58.860  49.100  74.260  1.00  0.00           C
ATOM   2610  HE2 TYR A 750      58.860  48.600  73.300  1.00  0.00           H
ATOM   2611  C   TYR A 750      60.410  54.610  76.350  1.00  0.00           C
ATOM   2612  O   TYR A 750      61.230  54.510  77.320  1.00  0.00           O
ATOM   2613  N   ALA A 751      60.300  55.730  75.620  1.00  0.00           N
ATOM   2614  HN  ALA A 751      59.500  55.810  75.030  1.00  0.00           H
ATOM   2615  CA  ALA A 751      61.030  56.960  75.780  1.00  0.00           C
ATOM   2616  HA  ALA A 751      60.610  57.590  75.010  1.00  0.00           H
ATOM   2617  CB  ALA A 751      60.590  57.650  77.100  1.00  0.00           C
ATOM   2618  HB1 ALA A 751      60.760  56.970  77.970  1.00  0.00           H
ATOM   2619  HB2 ALA A 751      59.510  57.900  77.080  1.00  0.00           H
ATOM   2620  HB3 ALA A 751      61.180  58.570  77.250  1.00  0.00           H
ATOM   2621  C   ALA A 751      62.570  56.910  75.590  1.00  0.00           C
ATOM   2622  O   ALA A 751      63.470  57.410  76.350  1.00  0.00           O
ATOM   2623  N   PHE A 752      62.900  56.260  74.510  1.00  0.00           N
ATOM   2624  HN  PHE A 752      62.090  56.030  73.970  1.00  0.00           H
ATOM   2625  CA  PHE A 752      64.250  55.980  74.080  1.00  0.00           C
ATOM   2626  HA  PHE A 752      64.790  56.770  74.600  1.00  0.00           H
ATOM   2627  CB  PHE A 752      64.450  56.360  72.580  1.00  0.00           C
ATOM   2628  HB1 PHE A 752      64.120  57.410  72.370  1.00  0.00           H
ATOM   2629  HB2 PHE A 752      63.950  55.690  71.870  1.00  0.00           H
ATOM   2630  CG  PHE A 752      65.910  56.420  72.340  1.00  0.00           C
ATOM   2631  CD1 PHE A 752      66.660  57.640  72.620  1.00  0.00           C
ATOM   2632  HD1 PHE A 752      66.250  58.580  72.960  1.00  0.00           H
ATOM   2633  CE1 PHE A 752      68.060  57.530  72.570  1.00  0.00           C
ATOM   2634  HE1 PHE A 752      68.520  58.390  73.060  1.00  0.00           H
ATOM   2635  CZ  PHE A 752      68.680  56.470  72.090  1.00  0.00           C
ATOM   2636  HZ  PHE A 752      69.750  56.490  72.050  1.00  0.00           H
ATOM   2637  CD2 PHE A 752      66.600  55.260  71.950  1.00  0.00           C
ATOM   2638  HD2 PHE A 752      66.030  54.370  71.750  1.00  0.00           H
ATOM   2639  CE2 PHE A 752      67.950  55.290  71.680  1.00  0.00           C
ATOM   2640  HE2 PHE A 752      68.480  54.420  71.350  1.00  0.00           H
ATOM   2641  C   PHE A 752      64.870  54.660  74.570  1.00  0.00           C
ATOM   2642  O   PHE A 752      65.760  54.750  75.490  1.00  0.00           O
ATOM   2643  N   PRO A 822      64.510  53.420  74.160  1.00  0.00           N
ATOM   2644  CD  PRO A 822      63.370  53.220  73.310  1.00  0.00           C
ATOM   2645  HD1 PRO A 822      63.490  53.860  72.410  1.00  0.00           H
ATOM   2646  HD2 PRO A 822      62.420  53.520  73.800  1.00  0.00           H
ATOM   2647  CA  PRO A 822      64.920  52.150  74.760  1.00  0.00           C
ATOM   2648  HA  PRO A 822      65.060  52.220  75.830  1.00  0.00           H
ATOM   2649  CB  PRO A 822      63.810  51.170  74.410  1.00  0.00           C
ATOM   2650  HB1 PRO A 822      63.000  51.170  75.180  1.00  0.00           H
ATOM   2651  HB2 PRO A 822      64.220  50.170  74.180  1.00  0.00           H
ATOM   2652  CG  PRO A 822      63.260  51.770  73.080  1.00  0.00           C
ATOM   2653  HG1 PRO A 822      63.840  51.330  72.240  1.00  0.00           H
ATOM   2654  HG2 PRO A 822      62.230  51.360  73.000  1.00  0.00           H
ATOM   2655  C   PRO A 822      66.170  51.660  74.200  1.00  0.00           C
ATOM   2656  O   PRO A 822      66.650  52.000  73.120  1.00  0.00           O
ATOM   2657  N   ASP A 823      66.870  50.880  75.030  1.00  0.00           N
ATOM   2658  HN  ASP A 823      66.610  50.660  75.970  1.00  0.00           H
ATOM   2659  CA  ASP A 823      68.170  50.480  74.770  1.00  0.00           C
ATOM   2660  HA  ASP A 823      68.690  51.390  74.460  1.00  0.00           H
ATOM   2661  CB  ASP A 823      68.800  50.010  76.080  1.00  0.00           C
ATOM   2662  HB1 ASP A 823      68.880  50.920  76.700  1.00  0.00           H
ATOM   2663  HB2 ASP A 823      69.820  49.640  75.870  1.00  0.00           H
ATOM   2664  CG  ASP A 823      68.050  48.950  76.890  1.00  0.00           C
ATOM   2665  OD1 ASP A 823      68.310  48.870  78.130  1.00  0.00           O
ATOM   2666  OD2 ASP A 823      67.170  48.250  76.330  1.00  0.00           O
ATOM   2667  C   ASP A 823      68.400  49.530  73.550  1.00  0.00           C
ATOM   2668  O   ASP A 823      69.540  49.420  73.120  1.00  0.00           O
ATOM   2669  N   VAL A 824      67.310  48.930  72.980  1.00  0.00           N
ATOM   2670  HN  VAL A 824      66.470  49.030  73.490  1.00  0.00           H
ATOM   2671  CA  VAL A 824      67.300  48.020  71.880  1.00  0.00           C
ATOM   2672  HA  VAL A 824      68.280  47.570  71.760  1.00  0.00           H
ATOM   2673  CB  VAL A 824      66.480  46.790  72.160  1.00  0.00           C
ATOM   2674  HB  VAL A 824      66.760  45.980  71.460  1.00  0.00           H
ATOM   2675  CG1 VAL A 824      66.940  46.360  73.530  1.00  0.00           C
ATOM   2676 HG11 VAL A 824      66.660  47.010  74.390  1.00  0.00           H
ATOM   2677 HG12 VAL A 824      68.040  46.240  73.620  1.00  0.00           H
ATOM   2678 HG13 VAL A 824      66.570  45.330  73.710  1.00  0.00           H
ATOM   2679  CG2 VAL A 824      64.890  46.950  72.120  1.00  0.00           C
ATOM   2680 HG21 VAL A 824      64.470  47.700  72.820  1.00  0.00           H
ATOM   2681 HG22 VAL A 824      64.630  45.910  72.410  1.00  0.00           H
ATOM   2682 HG23 VAL A 824      64.420  47.080  71.120  1.00  0.00           H
ATOM   2683  C   VAL A 824      67.010  48.530  70.520  1.00  0.00           C
ATOM   2684  O   VAL A 824      67.130  47.920  69.450  1.00  0.00           O
ATOM   2685  N   LEU A 825      66.640  49.860  70.420  1.00  0.00           N
ATOM   2686  HN  LEU A 825      66.620  50.490  71.200  1.00  0.00           H
ATOM   2687  CA  LEU A 825      66.360  50.580  69.240  1.00  0.00           C
ATOM   2688  HA  LEU A 825      65.610  49.970  68.760  1.00  0.00           H
ATOM   2689  CB  LEU A 825      65.800  52.020  69.650  1.00  0.00           C
ATOM   2690  HB1 LEU A 825      66.660  52.640  69.960  1.00  0.00           H
ATOM   2691  HB2 LEU A 825      65.120  51.770  70.500  1.00  0.00           H
ATOM   2692  CG  LEU A 825      65.080  52.760  68.520  1.00  0.00           C
ATOM   2693  HG  LEU A 825      65.660  52.530  67.600  1.00  0.00           H
ATOM   2694  CD1 LEU A 825      63.660  52.310  68.380  1.00  0.00           C
ATOM   2695 HD11 LEU A 825      63.180  52.100  69.370  1.00  0.00           H
ATOM   2696 HD12 LEU A 825      63.640  51.420  67.710  1.00  0.00           H
ATOM   2697 HD13 LEU A 825      63.030  53.130  67.990  1.00  0.00           H
ATOM   2698  CD2 LEU A 825      65.070  54.230  68.820  1.00  0.00           C
ATOM   2699 HD21 LEU A 825      66.130  54.570  68.940  1.00  0.00           H
ATOM   2700 HD22 LEU A 825      64.580  54.390  69.800  1.00  0.00           H
ATOM   2701 HD23 LEU A 825      64.580  54.810  68.000  1.00  0.00           H
ATOM   2702  C   LEU A 825      67.470  50.620  68.120  1.00  0.00           C
ATOM   2703  O   LEU A 825      67.170  50.480  66.960  1.00  0.00           O
ATOM   2704  N   PHE A 826      68.750  50.760  68.510  1.00  0.00           N
ATOM   2705  HN  PHE A 826      68.990  50.970  69.460  1.00  0.00           H
ATOM   2706  CA  PHE A 826      69.870  50.690  67.580  1.00  0.00           C
ATOM   2707  HA  PHE A 826      69.600  51.450  66.840  1.00  0.00           H
ATOM   2708  CB  PHE A 826      71.190  51.050  68.310  1.00  0.00           C
ATOM   2709  HB1 PHE A 826      71.970  50.930  67.520  1.00  0.00           H
ATOM   2710  HB2 PHE A 826      71.530  50.280  69.030  1.00  0.00           H
ATOM   2711  CG  PHE A 826      71.060  52.440  68.890  1.00  0.00           C
ATOM   2712  CD1 PHE A 826      71.160  52.600  70.300  1.00  0.00           C
ATOM   2713  HD1 PHE A 826      71.270  51.680  70.830  1.00  0.00           H
ATOM   2714  CE1 PHE A 826      71.280  53.820  71.000  1.00  0.00           C
ATOM   2715  HE1 PHE A 826      71.470  53.850  72.060  1.00  0.00           H
ATOM   2716  CZ  PHE A 826      71.210  54.960  70.200  1.00  0.00           C
ATOM   2717  HZ  PHE A 826      71.320  55.960  70.590  1.00  0.00           H
ATOM   2718  CD2 PHE A 826      70.910  53.660  68.160  1.00  0.00           C
ATOM   2719  HD2 PHE A 826      70.730  53.630  67.090  1.00  0.00           H
ATOM   2720  CE2 PHE A 826      70.930  54.920  68.810  1.00  0.00           C
ATOM   2721  HE2 PHE A 826      70.880  55.850  68.270  1.00  0.00           H
ATOM   2722  C   PHE A 826      70.060  49.330  66.810  1.00  0.00           C
ATOM   2723  O   PHE A 826      70.360  49.300  65.620  1.00  0.00           O
ATOM   2724  N   TRP A 827      69.810  48.180  67.510  1.00  0.00           N
ATOM   2725  HN  TRP A 827      69.610  48.170  68.500  1.00  0.00           H
ATOM   2726  CA  TRP A 827      69.690  46.940  66.810  1.00  0.00           C
ATOM   2727  HA  TRP A 827      70.500  46.780  66.110  1.00  0.00           H
ATOM   2728  CB  TRP A 827      69.580  45.730  67.870  1.00  0.00           C
ATOM   2729  HB1 TRP A 827      68.670  46.010  68.460  1.00  0.00           H
ATOM   2730  HB2 TRP A 827      70.440  45.820  68.570  1.00  0.00           H
ATOM   2731  CG  TRP A 827      69.430  44.340  67.300  1.00  0.00           C
ATOM   2732  CD1 TRP A 827      68.480  43.420  67.740  1.00  0.00           C
ATOM   2733  HD1 TRP A 827      67.840  43.640  68.580  1.00  0.00           H
ATOM   2734  NE1 TRP A 827      68.560  42.320  67.010  1.00  0.00           N
ATOM   2735  HE1 TRP A 827      68.560  41.480  67.510  1.00  0.00           H
ATOM   2736  CE2 TRP A 827      69.540  42.560  66.010  1.00  0.00           C
ATOM   2737  CD2 TRP A 827      70.070  43.830  66.240  1.00  0.00           C
ATOM   2738  CE3 TRP A 827      71.010  44.380  65.410  1.00  0.00           C
ATOM   2739  HE3 TRP A 827      71.540  45.280  65.670  1.00  0.00           H
ATOM   2740  CZ3 TRP A 827      71.380  43.630  64.270  1.00  0.00           C
ATOM   2741  HZ3 TRP A 827      72.150  43.950  63.590  1.00  0.00           H
ATOM   2742  CZ2 TRP A 827      69.940  41.790  64.860  1.00  0.00           C
ATOM   2743  HZ2 TRP A 827      69.610  40.760  64.830  1.00  0.00           H
ATOM   2744  CH2 TRP A 827      70.860  42.340  63.970  1.00  0.00           C
ATOM   2745  HH2 TRP A 827      71.360  41.770  63.210  1.00  0.00           H
ATOM   2746  C   TRP A 827      68.460  46.950  65.990  1.00  0.00           C
ATOM   2747  O   TRP A 827      68.430  46.460  64.830  1.00  0.00           O
ATOM   2748  N   CYS A 828      67.360  47.520  66.460  1.00  0.00           N
ATOM   2749  HN  CYS A 828      67.370  47.760  67.420  1.00  0.00           H
ATOM   2750  CA  CYS A 828      66.070  47.560  65.710  1.00  0.00           C
ATOM   2751  HA  CYS A 828      65.870  46.520  65.470  1.00  0.00           H
ATOM   2752  CB  CYS A 828      64.850  47.940  66.530  1.00  0.00           C
ATOM   2753  HB1 CYS A 828      64.020  47.980  65.800  1.00  0.00           H
ATOM   2754  HB2 CYS A 828      65.140  48.900  66.990  1.00  0.00           H
ATOM   2755  SG  CYS A 828      64.380  46.870  67.930  1.00  0.00           S
ATOM   2756  HG1 CYS A 828      65.660  46.750  68.290  1.00  0.00           H
ATOM   2757  C   CYS A 828      66.110  48.310  64.370  1.00  0.00           C
ATOM   2758  O   CYS A 828      65.580  47.810  63.400  1.00  0.00           O
ATOM   2759  N   VAL A 829      66.830  49.470  64.270  1.00  0.00           N
ATOM   2760  HN  VAL A 829      67.200  49.970  65.060  1.00  0.00           H
ATOM   2761  CA  VAL A 829      67.130  50.080  63.010  1.00  0.00           C
ATOM   2762  HA  VAL A 829      66.210  50.220  62.440  1.00  0.00           H
ATOM   2763  CB  VAL A 829      67.770  51.490  63.200  1.00  0.00           C
ATOM   2764  HB  VAL A 829      68.680  51.350  63.820  1.00  0.00           H
ATOM   2765  CG1 VAL A 829      68.350  52.100  61.850  1.00  0.00           C
ATOM   2766 HG11 VAL A 829      68.940  51.340  61.290  1.00  0.00           H
ATOM   2767 HG12 VAL A 829      68.980  52.990  62.090  1.00  0.00           H
ATOM   2768 HG13 VAL A 829      67.440  52.400  61.280  1.00  0.00           H
ATOM   2769  CG2 VAL A 829      66.790  52.490  63.840  1.00  0.00           C
ATOM   2770 HG21 VAL A 829      66.680  52.270  64.920  1.00  0.00           H
ATOM   2771 HG22 VAL A 829      65.810  52.540  63.310  1.00  0.00           H
ATOM   2772 HG23 VAL A 829      67.240  53.490  63.620  1.00  0.00           H
ATOM   2773  C   VAL A 829      68.020  49.150  62.040  1.00  0.00           C
ATOM   2774  O   VAL A 829      67.740  48.890  60.880  1.00  0.00           O
ATOM   2775  N   ILE A 830      69.090  48.560  62.620  1.00  0.00           N
ATOM   2776  HN  ILE A 830      69.280  48.640  63.600  1.00  0.00           H
ATOM   2777  CA  ILE A 830      70.010  47.760  61.860  1.00  0.00           C
ATOM   2778  HA  ILE A 830      70.330  48.430  61.090  1.00  0.00           H
ATOM   2779  CB  ILE A 830      71.140  47.280  62.670  1.00  0.00           C
ATOM   2780  HB  ILE A 830      70.780  46.830  63.620  1.00  0.00           H
ATOM   2781  CG2 ILE A 830      71.900  46.130  61.930  1.00  0.00           C
ATOM   2782 HG21 ILE A 830      72.790  45.740  62.460  1.00  0.00           H
ATOM   2783 HG22 ILE A 830      72.160  46.580  60.950  1.00  0.00           H
ATOM   2784 HG23 ILE A 830      71.330  45.210  61.700  1.00  0.00           H
ATOM   2785  CG1 ILE A 830      72.090  48.450  62.990  1.00  0.00           C
ATOM   2786 HG11 ILE A 830      71.470  49.320  63.290  1.00  0.00           H
ATOM   2787 HG12 ILE A 830      72.670  48.720  62.090  1.00  0.00           H
ATOM   2788  CD  ILE A 830      72.990  48.090  64.200  1.00  0.00           C
ATOM   2789  HD1 ILE A 830      73.800  47.380  64.000  1.00  0.00           H
ATOM   2790  HD2 ILE A 830      72.460  47.720  65.090  1.00  0.00           H
ATOM   2791  HD3 ILE A 830      73.410  49.090  64.430  1.00  0.00           H
ATOM   2792  C   ILE A 830      69.260  46.530  61.320  1.00  0.00           C
ATOM   2793  O   ILE A 830      69.360  46.140  60.140  1.00  0.00           O
ATOM   2794  N   LEU A 831      68.460  45.860  62.150  1.00  0.00           N
ATOM   2795  HN  LEU A 831      68.180  46.300  62.990  1.00  0.00           H
ATOM   2796  CA  LEU A 831      67.670  44.660  61.770  1.00  0.00           C
ATOM   2797  HA  LEU A 831      68.410  44.020  61.300  1.00  0.00           H
ATOM   2798  CB  LEU A 831      67.140  44.050  63.110  1.00  0.00           C
ATOM   2799  HB1 LEU A 831      66.520  44.880  63.530  1.00  0.00           H
ATOM   2800  HB2 LEU A 831      68.060  43.880  63.690  1.00  0.00           H
ATOM   2801  CG  LEU A 831      66.260  42.800  62.980  1.00  0.00           C
ATOM   2802  HG  LEU A 831      65.340  43.030  62.380  1.00  0.00           H
ATOM   2803  CD1 LEU A 831      67.030  41.690  62.190  1.00  0.00           C
ATOM   2804 HD11 LEU A 831      67.310  41.900  61.140  1.00  0.00           H
ATOM   2805 HD12 LEU A 831      66.310  40.840  62.120  1.00  0.00           H
ATOM   2806 HD13 LEU A 831      67.970  41.370  62.680  1.00  0.00           H
ATOM   2807  CD2 LEU A 831      66.030  42.190  64.390  1.00  0.00           C
ATOM   2808 HD21 LEU A 831      65.150  41.510  64.350  1.00  0.00           H
ATOM   2809 HD22 LEU A 831      65.840  42.970  65.150  1.00  0.00           H
ATOM   2810 HD23 LEU A 831      66.960  41.600  64.580  1.00  0.00           H
ATOM   2811  C   LEU A 831      66.610  44.850  60.660  1.00  0.00           C
ATOM   2812  O   LEU A 831      66.510  44.080  59.730  1.00  0.00           O
ATOM   2813  N   PHE A 832      65.890  46.030  60.710  1.00  0.00           N
ATOM   2814  HN  PHE A 832      66.200  46.630  61.430  1.00  0.00           H
ATOM   2815  CA  PHE A 832      64.960  46.650  59.710  1.00  0.00           C
ATOM   2816  HA  PHE A 832      64.150  45.970  59.500  1.00  0.00           H
ATOM   2817  CB  PHE A 832      64.520  48.050  60.360  1.00  0.00           C
ATOM   2818  HB1 PHE A 832      65.410  48.670  60.580  1.00  0.00           H
ATOM   2819  HB2 PHE A 832      63.980  47.780  61.300  1.00  0.00           H
ATOM   2820  CG  PHE A 832      63.670  48.930  59.450  1.00  0.00           C
ATOM   2821  CD1 PHE A 832      62.410  48.530  59.000  1.00  0.00           C
ATOM   2822  HD1 PHE A 832      61.930  47.590  59.200  1.00  0.00           H
ATOM   2823  CE1 PHE A 832      61.570  49.420  58.310  1.00  0.00           C
ATOM   2824  HE1 PHE A 832      60.560  49.180  58.010  1.00  0.00           H
ATOM   2825  CZ  PHE A 832      62.010  50.680  58.040  1.00  0.00           C
ATOM   2826  HZ  PHE A 832      61.460  51.280  57.320  1.00  0.00           H
ATOM   2827  CD2 PHE A 832      64.060  50.290  59.140  1.00  0.00           C
ATOM   2828  HD2 PHE A 832      64.960  50.710  59.580  1.00  0.00           H
ATOM   2829  CE2 PHE A 832      63.260  51.120  58.420  1.00  0.00           C
ATOM   2830  HE2 PHE A 832      63.650  52.120  58.270  1.00  0.00           H
ATOM   2831  C   PHE A 832      65.600  46.860  58.310  1.00  0.00           C
ATOM   2832  O   PHE A 832      65.110  46.240  57.390  1.00  0.00           O
ATOM   2833  N   PHE A 833      66.600  47.670  58.180  1.00  0.00           N
ATOM   2834  HN  PHE A 833      66.990  48.240  58.910  1.00  0.00           H
ATOM   2835  CA  PHE A 833      67.340  47.770  56.980  1.00  0.00           C
ATOM   2836  HA  PHE A 833      66.580  47.970  56.230  1.00  0.00           H
ATOM   2837  CB  PHE A 833      68.330  48.830  57.010  1.00  0.00           C
ATOM   2838  HB1 PHE A 833      69.060  48.840  56.180  1.00  0.00           H
ATOM   2839  HB2 PHE A 833      68.900  48.690  57.960  1.00  0.00           H
ATOM   2840  CG  PHE A 833      67.740  50.260  57.060  1.00  0.00           C
ATOM   2841  CD1 PHE A 833      67.880  51.060  58.230  1.00  0.00           C
ATOM   2842  HD1 PHE A 833      68.320  50.680  59.130  1.00  0.00           H
ATOM   2843  CE1 PHE A 833      67.450  52.350  58.210  1.00  0.00           C
ATOM   2844  HE1 PHE A 833      67.660  53.060  59.010  1.00  0.00           H
ATOM   2845  CZ  PHE A 833      66.700  52.880  57.080  1.00  0.00           C
ATOM   2846  HZ  PHE A 833      66.290  53.880  57.080  1.00  0.00           H
ATOM   2847  CD2 PHE A 833      67.040  50.740  55.930  1.00  0.00           C
ATOM   2848  HD2 PHE A 833      66.910  50.240  54.990  1.00  0.00           H
ATOM   2849  CE2 PHE A 833      66.530  52.080  55.980  1.00  0.00           C
ATOM   2850  HE2 PHE A 833      66.010  52.480  55.120  1.00  0.00           H
ATOM   2851  C   PHE A 833      68.030  46.530  56.440  1.00  0.00           C
ATOM   2852  O   PHE A 833      68.030  46.390  55.230  1.00  0.00           O
ATOM   2853  N   THR A 834      68.590  45.650  57.310  1.00  0.00           N
ATOM   2854  HN  THR A 834      68.370  45.820  58.270  1.00  0.00           H
ATOM   2855  CA  THR A 834      69.350  44.450  56.970  1.00  0.00           C
ATOM   2856  HA  THR A 834      70.060  44.600  56.190  1.00  0.00           H
ATOM   2857  CB  THR A 834      69.910  43.630  58.180  1.00  0.00           C
ATOM   2858  HB  THR A 834      69.050  43.340  58.830  1.00  0.00           H
ATOM   2859  OG1 THR A 834      70.860  44.360  58.870  1.00  0.00           O
ATOM   2860  HG1 THR A 834      70.330  45.060  59.260  1.00  0.00           H
ATOM   2861  CG2 THR A 834      70.530  42.340  57.920  1.00  0.00           C
ATOM   2862 HG21 THR A 834      69.820  41.590  57.500  1.00  0.00           H
ATOM   2863 HG22 THR A 834      71.030  41.850  58.780  1.00  0.00           H
ATOM   2864 HG23 THR A 834      71.280  42.510  57.120  1.00  0.00           H
ATOM   2865  C   THR A 834      68.400  43.490  56.310  1.00  0.00           C
ATOM   2866  O   THR A 834      68.720  42.820  55.320  1.00  0.00           O
ATOM   2867  N   THR A 835      67.200  43.250  56.810  1.00  0.00           N
ATOM   2868  HN  THR A 835      66.890  43.610  57.700  1.00  0.00           H
ATOM   2869  CA  THR A 835      66.150  42.400  56.180  1.00  0.00           C
ATOM   2870  HA  THR A 835      66.680  41.460  56.040  1.00  0.00           H
ATOM   2871  CB  THR A 835      64.940  42.330  57.000  1.00  0.00           C
ATOM   2872  HB  THR A 835      64.470  43.320  57.180  1.00  0.00           H
ATOM   2873  OG1 THR A 835      65.130  41.830  58.310  1.00  0.00           O
ATOM   2874  HG1 THR A 835      65.010  42.570  58.910  1.00  0.00           H
ATOM   2875  CG2 THR A 835      63.940  41.400  56.380  1.00  0.00           C
ATOM   2876 HG21 THR A 835      63.810  41.510  55.290  1.00  0.00           H
ATOM   2877 HG22 THR A 835      62.970  41.510  56.900  1.00  0.00           H
ATOM   2878 HG23 THR A 835      64.210  40.340  56.620  1.00  0.00           H
ATOM   2879  C   THR A 835      65.810  42.940  54.760  1.00  0.00           C
ATOM   2880  O   THR A 835      65.810  42.210  53.800  1.00  0.00           O
ATOM   2881  N   PHE A 836      65.600  44.270  54.610  1.00  0.00           N
ATOM   2882  HN  PHE A 836      65.800  44.880  55.380  1.00  0.00           H
ATOM   2883  CA  PHE A 836      65.400  44.930  53.360  1.00  0.00           C
ATOM   2884  HA  PHE A 836      64.620  44.500  52.750  1.00  0.00           H
ATOM   2885  CB  PHE A 836      64.990  46.480  53.590  1.00  0.00           C
ATOM   2886  HB1 PHE A 836      65.470  46.850  54.540  1.00  0.00           H
ATOM   2887  HB2 PHE A 836      63.920  46.500  53.830  1.00  0.00           H
ATOM   2888  CG  PHE A 836      65.350  47.400  52.500  1.00  0.00           C
ATOM   2889  CD1 PHE A 836      64.640  47.360  51.240  1.00  0.00           C
ATOM   2890  HD1 PHE A 836      63.950  46.540  51.110  1.00  0.00           H
ATOM   2891  CE1 PHE A 836      64.820  48.340  50.240  1.00  0.00           C
ATOM   2892  HE1 PHE A 836      64.300  48.340  49.290  1.00  0.00           H
ATOM   2893  CZ  PHE A 836      65.760  49.400  50.470  1.00  0.00           C
ATOM   2894  HZ  PHE A 836      65.830  50.200  49.760  1.00  0.00           H
ATOM   2895  CD2 PHE A 836      66.350  48.420  52.600  1.00  0.00           C
ATOM   2896  HD2 PHE A 836      66.790  48.450  53.590  1.00  0.00           H
ATOM   2897  CE2 PHE A 836      66.500  49.460  51.670  1.00  0.00           C
ATOM   2898  HE2 PHE A 836      67.240  50.210  51.930  1.00  0.00           H
ATOM   2899  C   PHE A 836      66.630  44.740  52.370  1.00  0.00           C
ATOM   2900  O   PHE A 836      66.480  44.210  51.260  1.00  0.00           O
ATOM   2901  N   PHE A 837      67.920  44.980  52.840  1.00  0.00           N
ATOM   2902  HN  PHE A 837      68.060  45.290  53.770  1.00  0.00           H
ATOM   2903  CA  PHE A 837      69.130  44.730  52.060  1.00  0.00           C
ATOM   2904  HA  PHE A 837      69.040  45.330  51.170  1.00  0.00           H
ATOM   2905  CB  PHE A 837      70.300  45.310  52.960  1.00  0.00           C
ATOM   2906  HB1 PHE A 837      70.380  44.730  53.900  1.00  0.00           H
ATOM   2907  HB2 PHE A 837      70.100  46.390  53.130  1.00  0.00           H
ATOM   2908  CG  PHE A 837      71.670  45.160  52.150  1.00  0.00           C
ATOM   2909  CD1 PHE A 837      71.760  45.430  50.740  1.00  0.00           C
ATOM   2910  HD1 PHE A 837      70.920  45.640  50.090  1.00  0.00           H
ATOM   2911  CE1 PHE A 837      72.980  45.490  50.140  1.00  0.00           C
ATOM   2912  HE1 PHE A 837      73.080  45.770  49.100  1.00  0.00           H
ATOM   2913  CZ  PHE A 837      74.170  45.270  50.810  1.00  0.00           C
ATOM   2914  HZ  PHE A 837      75.150  45.360  50.350  1.00  0.00           H
ATOM   2915  CD2 PHE A 837      72.840  44.920  52.850  1.00  0.00           C
ATOM   2916  HD2 PHE A 837      72.710  44.780  53.910  1.00  0.00           H
ATOM   2917  CE2 PHE A 837      74.120  44.970  52.220  1.00  0.00           C
ATOM   2918  HE2 PHE A 837      74.970  44.710  52.810  1.00  0.00           H
ATOM   2919  C   PHE A 837      69.310  43.300  51.660  1.00  0.00           C
ATOM   2920  O   PHE A 837      69.570  42.960  50.460  1.00  0.00           O
ATOM   2921  N   LEU A 838      69.170  42.340  52.660  1.00  0.00           N
ATOM   2922  HN  LEU A 838      69.010  42.540  53.620  1.00  0.00           H
ATOM   2923  CA  LEU A 838      69.340  40.880  52.430  1.00  0.00           C
ATOM   2924  HA  LEU A 838      70.260  40.820  51.870  1.00  0.00           H
ATOM   2925  CB  LEU A 838      69.200  40.120  53.770  1.00  0.00           C
ATOM   2926  HB1 LEU A 838      68.150  40.300  54.110  1.00  0.00           H
ATOM   2927  HB2 LEU A 838      69.890  40.590  54.490  1.00  0.00           H
ATOM   2928  CG  LEU A 838      69.600  38.640  53.740  1.00  0.00           C
ATOM   2929  HG  LEU A 838      68.860  38.050  53.150  1.00  0.00           H
ATOM   2930  CD1 LEU A 838      70.940  38.480  53.000  1.00  0.00           C
ATOM   2931 HD11 LEU A 838      71.720  38.740  53.730  1.00  0.00           H
ATOM   2932 HD12 LEU A 838      71.070  38.960  52.000  1.00  0.00           H
ATOM   2933 HD13 LEU A 838      71.170  37.400  52.820  1.00  0.00           H
ATOM   2934  CD2 LEU A 838      69.660  37.940  55.130  1.00  0.00           C
ATOM   2935 HD21 LEU A 838      68.680  38.050  55.650  1.00  0.00           H
ATOM   2936 HD22 LEU A 838      70.460  38.410  55.730  1.00  0.00           H
ATOM   2937 HD23 LEU A 838      69.930  36.890  54.910  1.00  0.00           H
ATOM   2938  C   LEU A 838      68.340  40.350  51.490  1.00  0.00           C
ATOM   2939  O   LEU A 838      68.670  39.700  50.500  1.00  0.00           O
ATOM   2940  N   SER A 839      67.070  40.820  51.710  1.00  0.00           N
ATOM   2941  HN  SER A 839      66.960  41.420  52.490  1.00  0.00           H
ATOM   2942  CA  SER A 839      66.010  40.410  50.820  1.00  0.00           C
ATOM   2943  HA  SER A 839      65.970  39.330  50.770  1.00  0.00           H
ATOM   2944  CB  SER A 839      64.630  40.840  51.280  1.00  0.00           C
ATOM   2945  HB1 SER A 839      64.380  40.260  52.190  1.00  0.00           H
ATOM   2946  HB2 SER A 839      63.840  40.490  50.590  1.00  0.00           H
ATOM   2947  OG  SER A 839      64.420  42.290  51.470  1.00  0.00           O
ATOM   2948  HG1 SER A 839      64.550  42.370  52.420  1.00  0.00           H
ATOM   2949  C   SER A 839      66.240  40.860  49.450  1.00  0.00           C
ATOM   2950  O   SER A 839      65.950  40.140  48.520  1.00  0.00           O
ATOM   2951  N   SER A 840      66.630  42.120  49.210  1.00  0.00           N
ATOM   2952  HN  SER A 840      66.640  42.740  50.000  1.00  0.00           H
ATOM   2953  CA  SER A 840      67.050  42.580  47.860  1.00  0.00           C
ATOM   2954  HA  SER A 840      66.210  42.550  47.170  1.00  0.00           H
ATOM   2955  CB  SER A 840      67.340  44.140  47.930  1.00  0.00           C
ATOM   2956  HB1 SER A 840      67.290  44.490  46.870  1.00  0.00           H
ATOM   2957  HB2 SER A 840      68.290  44.450  48.410  1.00  0.00           H
ATOM   2958  OG  SER A 840      66.290  44.930  48.570  1.00  0.00           O
ATOM   2959  HG1 SER A 840      66.220  44.700  49.490  1.00  0.00           H
ATOM   2960  C   SER A 840      68.320  41.900  47.280  1.00  0.00           C
ATOM   2961  O   SER A 840      68.330  41.530  46.100  1.00  0.00           O
ATOM   2962  N   PHE A 841      69.370  41.660  48.080  1.00  0.00           N
ATOM   2963  HN  PHE A 841      69.360  42.130  48.960  1.00  0.00           H
ATOM   2964  CA  PHE A 841      70.550  40.910  47.730  1.00  0.00           C
ATOM   2965  HA  PHE A 841      70.950  41.430  46.870  1.00  0.00           H
ATOM   2966  CB  PHE A 841      71.590  41.010  48.910  1.00  0.00           C
ATOM   2967  HB1 PHE A 841      71.100  40.680  49.860  1.00  0.00           H
ATOM   2968  HB2 PHE A 841      71.920  42.050  49.100  1.00  0.00           H
ATOM   2969  CG  PHE A 841      72.930  40.320  48.780  1.00  0.00           C
ATOM   2970  CD1 PHE A 841      73.830  40.690  47.690  1.00  0.00           C
ATOM   2971  HD1 PHE A 841      73.460  41.460  47.040  1.00  0.00           H
ATOM   2972  CE1 PHE A 841      75.080  40.040  47.640  1.00  0.00           C
ATOM   2973  HE1 PHE A 841      75.830  40.260  46.900  1.00  0.00           H
ATOM   2974  CZ  PHE A 841      75.360  39.030  48.590  1.00  0.00           C
ATOM   2975  HZ  PHE A 841      76.290  38.480  48.550  1.00  0.00           H
ATOM   2976  CD2 PHE A 841      73.340  39.390  49.720  1.00  0.00           C
ATOM   2977  HD2 PHE A 841      72.700  39.180  50.580  1.00  0.00           H
ATOM   2978  CE2 PHE A 841      74.510  38.750  49.670  1.00  0.00           C
ATOM   2979  HE2 PHE A 841      74.950  38.020  50.330  1.00  0.00           H
ATOM   2980  C   PHE A 841      70.410  39.520  47.250  1.00  0.00           C
ATOM   2981  O   PHE A 841      71.110  39.030  46.350  1.00  0.00           O
ATOM   2982  N   LEU A 842      69.580  38.730  47.940  1.00  0.00           N
ATOM   2983  HN  LEU A 842      69.150  39.020  48.800  1.00  0.00           H
ATOM   2984  CA  LEU A 842      69.160  37.440  47.490  1.00  0.00           C
ATOM   2985  HA  LEU A 842      70.060  36.850  47.330  1.00  0.00           H
ATOM   2986  CB  LEU A 842      68.320  36.670  48.520  1.00  0.00           C
ATOM   2987  HB1 LEU A 842      67.840  35.800  48.030  1.00  0.00           H
ATOM   2988  HB2 LEU A 842      67.460  37.350  48.720  1.00  0.00           H
ATOM   2989  CG  LEU A 842      68.980  36.170  49.840  1.00  0.00           C
ATOM   2990  HG  LEU A 842      69.180  37.090  50.430  1.00  0.00           H
ATOM   2991  CD1 LEU A 842      67.970  35.450  50.740  1.00  0.00           C
ATOM   2992 HD11 LEU A 842      68.440  35.210  51.710  1.00  0.00           H
ATOM   2993 HD12 LEU A 842      67.700  34.500  50.230  1.00  0.00           H
ATOM   2994 HD13 LEU A 842      67.060  36.090  50.800  1.00  0.00           H
ATOM   2995  CD2 LEU A 842      70.190  35.300  49.650  1.00  0.00           C
ATOM   2996 HD21 LEU A 842      70.730  35.210  50.620  1.00  0.00           H
ATOM   2997 HD22 LEU A 842      70.900  35.640  48.870  1.00  0.00           H
ATOM   2998 HD23 LEU A 842      69.890  34.260  49.400  1.00  0.00           H
ATOM   2999  C   LEU A 842      68.400  37.450  46.130  1.00  0.00           C
ATOM   3000  O   LEU A 842      68.710  36.590  45.320  1.00  0.00           O
ATOM   3001  N   LYS A 843      67.460  38.430  45.930  1.00  0.00           N
ATOM   3002  HN  LYS A 843      67.130  39.010  46.670  1.00  0.00           H
ATOM   3003  CA  LYS A 843      66.690  38.570  44.680  1.00  0.00           C
ATOM   3004  HA  LYS A 843      66.160  37.650  44.540  1.00  0.00           H
ATOM   3005  CB  LYS A 843      65.660  39.640  44.940  1.00  0.00           C
ATOM   3006  HB1 LYS A 843      66.070  40.600  45.320  1.00  0.00           H
ATOM   3007  HB2 LYS A 843      65.030  39.330  45.800  1.00  0.00           H
ATOM   3008  CG  LYS A 843      64.750  40.090  43.730  1.00  0.00           C
ATOM   3009  HG1 LYS A 843      65.470  40.420  42.960  1.00  0.00           H
ATOM   3010  HG2 LYS A 843      64.070  40.900  44.080  1.00  0.00           H
ATOM   3011  CD  LYS A 843      63.950  38.910  43.080  1.00  0.00           C
ATOM   3012  HD1 LYS A 843      63.120  38.710  43.800  1.00  0.00           H
ATOM   3013  HD2 LYS A 843      64.610  38.020  43.050  1.00  0.00           H
ATOM   3014  CE  LYS A 843      63.300  39.160  41.730  1.00  0.00           C
ATOM   3015  HE1 LYS A 843      64.120  39.490  41.060  1.00  0.00           H
ATOM   3016  HE2 LYS A 843      62.720  40.110  41.880  1.00  0.00           H
ATOM   3017  NZ  LYS A 843      62.420  38.050  41.240  1.00  0.00           N
ATOM   3018  HZ1 LYS A 843      62.910  37.130  41.270  1.00  0.00           H
ATOM   3019  HZ2 LYS A 843      62.190  38.150  40.230  1.00  0.00           H
ATOM   3020  HZ3 LYS A 843      61.490  37.940  41.700  1.00  0.00           H
ATOM   3021  C   LYS A 843      67.530  38.900  43.420  1.00  0.00           C
ATOM   3022  O   LYS A 843      67.270  38.350  42.360  1.00  0.00           O
ATOM   3023  N   GLN A 844      68.500  39.860  43.500  1.00  0.00           N
ATOM   3024  HN  GLN A 844      68.490  40.380  44.340  1.00  0.00           H
ATOM   3025  CA  GLN A 844      69.520  40.310  42.480  1.00  0.00           C
ATOM   3026  HA  GLN A 844      69.000  40.330  41.530  1.00  0.00           H
ATOM   3027  CB  GLN A 844      70.070  41.720  42.810  1.00  0.00           C
ATOM   3028  HB1 GLN A 844      70.810  42.000  42.030  1.00  0.00           H
ATOM   3029  HB2 GLN A 844      70.570  41.640  43.790  1.00  0.00           H
ATOM   3030  CG  GLN A 844      69.070  42.910  42.730  1.00  0.00           C
ATOM   3031  HG1 GLN A 844      69.770  43.680  43.090  1.00  0.00           H
ATOM   3032  HG2 GLN A 844      68.350  42.780  43.570  1.00  0.00           H
ATOM   3033  CD  GLN A 844      68.490  43.170  41.380  1.00  0.00           C
ATOM   3034  OE1 GLN A 844      69.400  43.210  40.580  1.00  0.00           O
ATOM   3035  NE2 GLN A 844      67.140  43.430  41.200  1.00  0.00           N
ATOM   3036 HE21 GLN A 844      66.890  43.400  40.230  1.00  0.00           H
ATOM   3037 HE22 GLN A 844      66.420  43.430  41.900  1.00  0.00           H
ATOM   3038  C   GLN A 844      70.660  39.330  42.340  1.00  0.00           C
ATOM   3039  O   GLN A 844      71.590  39.600  41.670  1.00  0.00           O
ATOM   3040  N   PHE A 845      70.590  38.090  42.860  1.00  0.00           N
ATOM   3041  HN  PHE A 845      69.790  37.860  43.390  1.00  0.00           H
ATOM   3042  CA  PHE A 845      71.640  37.130  42.660  1.00  0.00           C
ATOM   3043  HA  PHE A 845      72.500  37.610  42.190  1.00  0.00           H
ATOM   3044  CB  PHE A 845      72.040  36.410  44.000  1.00  0.00           C
ATOM   3045  HB1 PHE A 845      71.380  35.560  44.240  1.00  0.00           H
ATOM   3046  HB2 PHE A 845      72.080  37.110  44.870  1.00  0.00           H
ATOM   3047  CG  PHE A 845      73.510  35.970  43.920  1.00  0.00           C
ATOM   3048  CD1 PHE A 845      74.440  36.960  43.850  1.00  0.00           C
ATOM   3049  HD1 PHE A 845      74.230  38.020  43.920  1.00  0.00           H
ATOM   3050  CE1 PHE A 845      75.790  36.520  43.790  1.00  0.00           C
ATOM   3051  HE1 PHE A 845      76.680  37.130  43.810  1.00  0.00           H
ATOM   3052  CZ  PHE A 845      76.130  35.130  43.790  1.00  0.00           C
ATOM   3053  HZ  PHE A 845      77.130  34.720  43.850  1.00  0.00           H
ATOM   3054  CD2 PHE A 845      73.800  34.610  43.730  1.00  0.00           C
ATOM   3055  HD2 PHE A 845      73.060  33.820  43.740  1.00  0.00           H
ATOM   3056  CE2 PHE A 845      75.140  34.200  43.710  1.00  0.00           C
ATOM   3057  HE2 PHE A 845      75.400  33.150  43.660  1.00  0.00           H
ATOM   3058  C   PHE A 845      71.330  36.060  41.650  1.00  0.00           C
ATOM   3059  O   PHE A 845      72.010  34.990  41.470  1.00  0.00           O
ATOM   3060  N   LYS A 846      70.230  36.250  40.920  1.00  0.00           N
ATOM   3061  HN  LYS A 846      69.910  37.180  41.030  1.00  0.00           H
ATOM   3062  CA  LYS A 846      69.690  35.200  40.070  1.00  0.00           C
ATOM   3063  HA  LYS A 846      69.720  34.280  40.640  1.00  0.00           H
ATOM   3064  CB  LYS A 846      68.300  35.520  39.690  1.00  0.00           C
ATOM   3065  HB1 LYS A 846      68.100  36.570  39.410  1.00  0.00           H
ATOM   3066  HB2 LYS A 846      67.660  35.210  40.540  1.00  0.00           H
ATOM   3067  CG  LYS A 846      67.700  34.630  38.550  1.00  0.00           C
ATOM   3068  HG1 LYS A 846      68.000  33.570  38.620  1.00  0.00           H
ATOM   3069  HG2 LYS A 846      68.160  35.040  37.630  1.00  0.00           H
ATOM   3070  CD  LYS A 846      66.210  34.660  38.320  1.00  0.00           C
ATOM   3071  HD1 LYS A 846      66.010  34.210  37.320  1.00  0.00           H
ATOM   3072  HD2 LYS A 846      65.730  35.630  38.070  1.00  0.00           H
ATOM   3073  CE  LYS A 846      65.390  34.010  39.440  1.00  0.00           C
ATOM   3074  HE1 LYS A 846      65.320  34.630  40.360  1.00  0.00           H
ATOM   3075  HE2 LYS A 846      65.690  32.970  39.690  1.00  0.00           H
ATOM   3076  NZ  LYS A 846      63.920  33.910  39.100  1.00  0.00           N
ATOM   3077  HZ1 LYS A 846      63.920  33.280  38.260  1.00  0.00           H
ATOM   3078  HZ2 LYS A 846      63.500  34.830  38.840  1.00  0.00           H
ATOM   3079  HZ3 LYS A 846      63.410  33.510  39.910  1.00  0.00           H
ATOM   3080  C   LYS A 846      70.540  35.060  38.800  1.00  0.00           C
ATOM   3081  O   LYS A 846      70.750  33.990  38.200  1.00  0.00           O
ATOM   3082  N   THR A 847      71.080  36.180  38.240  1.00  0.00           N
ATOM   3083  HN  THR A 847      70.830  37.090  38.560  1.00  0.00           H
ATOM   3084  CA  THR A 847      71.800  36.140  36.960  1.00  0.00           C
ATOM   3085  HA  THR A 847      71.540  35.230  36.440  1.00  0.00           H
ATOM   3086  CB  THR A 847      71.330  37.240  35.970  1.00  0.00           C
ATOM   3087  HB  THR A 847      71.930  37.350  35.030  1.00  0.00           H
ATOM   3088  OG1 THR A 847      71.500  38.510  36.430  1.00  0.00           O
ATOM   3089  HG1 THR A 847      70.620  38.860  36.540  1.00  0.00           H
ATOM   3090  CG2 THR A 847      69.930  37.000  35.730  1.00  0.00           C
ATOM   3091 HG21 THR A 847      69.760  36.090  35.110  1.00  0.00           H
ATOM   3092 HG22 THR A 847      69.360  37.800  35.200  1.00  0.00           H
ATOM   3093 HG23 THR A 847      69.260  36.870  36.610  1.00  0.00           H
ATOM   3094  C   THR A 847      73.320  36.060  37.130  1.00  0.00           C
ATOM   3095  O   THR A 847      73.990  36.120  36.090  1.00  0.00           O
ATOM   3096  N   LYS A 848      73.910  35.990  38.330  1.00  0.00           N
ATOM   3097  HN  LYS A 848      73.380  35.950  39.170  1.00  0.00           H
ATOM   3098  CA  LYS A 848      75.300  36.160  38.650  1.00  0.00           C
ATOM   3099  HA  LYS A 848      75.730  36.950  38.050  1.00  0.00           H
ATOM   3100  CB  LYS A 848      75.460  36.650  40.150  1.00  0.00           C
ATOM   3101  HB1 LYS A 848      76.500  36.920  40.440  1.00  0.00           H
ATOM   3102  HB2 LYS A 848      75.040  35.870  40.830  1.00  0.00           H
ATOM   3103  CG  LYS A 848      74.720  37.960  40.430  1.00  0.00           C
ATOM   3104  HG1 LYS A 848      74.680  38.140  41.520  1.00  0.00           H
ATOM   3105  HG2 LYS A 848      73.630  37.790  40.210  1.00  0.00           H
ATOM   3106  CD  LYS A 848      75.220  39.120  39.540  1.00  0.00           C
ATOM   3107  HD1 LYS A 848      74.840  38.920  38.510  1.00  0.00           H
ATOM   3108  HD2 LYS A 848      76.320  39.240  39.580  1.00  0.00           H
ATOM   3109  CE  LYS A 848      74.570  40.500  39.890  1.00  0.00           C
ATOM   3110  HE1 LYS A 848      75.010  40.840  40.840  1.00  0.00           H
ATOM   3111  HE2 LYS A 848      73.470  40.530  40.030  1.00  0.00           H
ATOM   3112  NZ  LYS A 848      74.950  41.530  38.910  1.00  0.00           N
ATOM   3113  HZ1 LYS A 848      75.970  41.600  38.720  1.00  0.00           H
ATOM   3114  HZ2 LYS A 848      74.600  42.470  39.170  1.00  0.00           H
ATOM   3115  HZ3 LYS A 848      74.590  41.190  37.990  1.00  0.00           H
ATOM   3116  C   LYS A 848      76.210  34.980  38.400  1.00  0.00           C
ATOM   3117  O   LYS A 848      76.350  34.080  39.210  1.00  0.00           O
ATOM   3118  N   ARG A 849      76.900  35.020  37.260  1.00  0.00           N
ATOM   3119  HN  ARG A 849      76.790  35.790  36.630  1.00  0.00           H
ATOM   3120  CA  ARG A 849      77.800  34.140  36.700  1.00  0.00           C
ATOM   3121  HA  ARG A 849      77.180  33.320  36.390  1.00  0.00           H
ATOM   3122  CB  ARG A 849      78.520  34.810  35.490  1.00  0.00           C
ATOM   3123  HB1 ARG A 849      79.120  33.930  35.190  1.00  0.00           H
ATOM   3124  HB2 ARG A 849      79.120  35.700  35.780  1.00  0.00           H
ATOM   3125  CG  ARG A 849      77.620  35.310  34.320  1.00  0.00           C
ATOM   3126  HG1 ARG A 849      76.930  36.020  34.830  1.00  0.00           H
ATOM   3127  HG2 ARG A 849      77.010  34.520  33.820  1.00  0.00           H
ATOM   3128  CD  ARG A 849      78.380  35.910  33.180  1.00  0.00           C
ATOM   3129  HD1 ARG A 849      78.850  35.120  32.560  1.00  0.00           H
ATOM   3130  HD2 ARG A 849      79.090  36.700  33.510  1.00  0.00           H
ATOM   3131  NE  ARG A 849      77.400  36.550  32.160  1.00  0.00           N
ATOM   3132  HE  ARG A 849      76.640  37.030  32.600  1.00  0.00           H
ATOM   3133  CZ  ARG A 849      77.580  36.540  30.850  1.00  0.00           C
ATOM   3134  NH1 ARG A 849      78.490  35.920  30.160  1.00  0.00           N
ATOM   3135 HH11 ARG A 849      79.260  35.490  30.630  1.00  0.00           H
ATOM   3136 HH12 ARG A 849      78.580  35.970  29.170  1.00  0.00           H
ATOM   3137  NH2 ARG A 849      76.700  37.200  30.100  1.00  0.00           N
ATOM   3138 HH21 ARG A 849      75.820  37.500  30.440  1.00  0.00           H
ATOM   3139 HH22 ARG A 849      76.830  37.130  29.110  1.00  0.00           H
ATOM   3140  C   ARG A 849      78.830  33.580  37.590  1.00  0.00           C
ATOM   3141  O   ARG A 849      79.360  34.300  38.400  1.00  0.00           O
ATOM   3142  N   TYR A 850      79.140  32.310  37.270  1.00  0.00           N
ATOM   3143  HN  TYR A 850      78.810  31.990  36.380  1.00  0.00           H
ATOM   3144  CA  TYR A 850      80.060  31.400  37.950  1.00  0.00           C
ATOM   3145  HA  TYR A 850      80.460  30.710  37.220  1.00  0.00           H
ATOM   3146  CB  TYR A 850      81.310  32.090  38.480  1.00  0.00           C
ATOM   3147  HB1 TYR A 850      81.070  32.780  39.320  1.00  0.00           H
ATOM   3148  HB2 TYR A 850      81.780  32.700  37.690  1.00  0.00           H
ATOM   3149  CG  TYR A 850      82.300  31.060  39.070  1.00  0.00           C
ATOM   3150  CD1 TYR A 850      83.160  30.350  38.270  1.00  0.00           C
ATOM   3151  HD1 TYR A 850      83.090  30.400  37.200  1.00  0.00           H
ATOM   3152  CE1 TYR A 850      84.130  29.510  38.890  1.00  0.00           C
ATOM   3153  HE1 TYR A 850      84.950  29.080  38.340  1.00  0.00           H
ATOM   3154  CZ  TYR A 850      84.150  29.410  40.280  1.00  0.00           C
ATOM   3155  OH  TYR A 850      85.130  28.710  40.940  1.00  0.00           O
ATOM   3156  HH  TYR A 850      85.550  28.090  40.340  1.00  0.00           H
ATOM   3157  CD2 TYR A 850      82.330  30.940  40.450  1.00  0.00           C
ATOM   3158  HD2 TYR A 850      81.640  31.570  40.990  1.00  0.00           H
ATOM   3159  CE2 TYR A 850      83.230  30.070  41.130  1.00  0.00           C
ATOM   3160  HE2 TYR A 850      83.370  30.040  42.200  1.00  0.00           H
ATOM   3161  C   TYR A 850      79.240  30.570  38.930  1.00  0.00           C
ATOM   3162  O   TYR A 850      79.350  29.300  38.910  1.00  0.00           O
ATOM   3163  N   PHE A 851      78.360  31.090  39.660  1.00  0.00           N
ATOM   3164  HN  PHE A 851      78.220  32.070  39.760  1.00  0.00           H
ATOM   3165  CA  PHE A 851      77.560  30.280  40.590  1.00  0.00           C
ATOM   3166  HA  PHE A 851      78.340  29.720  41.100  1.00  0.00           H
ATOM   3167  CB  PHE A 851      76.960  31.210  41.730  1.00  0.00           C
ATOM   3168  HB1 PHE A 851      76.620  30.560  42.570  1.00  0.00           H
ATOM   3169  HB2 PHE A 851      76.140  31.880  41.380  1.00  0.00           H
ATOM   3170  CG  PHE A 851      78.080  32.050  42.360  1.00  0.00           C
ATOM   3171  CD1 PHE A 851      78.620  33.210  41.800  1.00  0.00           C
ATOM   3172  HD1 PHE A 851      78.340  33.560  40.810  1.00  0.00           H
ATOM   3173  CE1 PHE A 851      79.560  33.950  42.520  1.00  0.00           C
ATOM   3174  HE1 PHE A 851      80.030  34.730  41.950  1.00  0.00           H
ATOM   3175  CZ  PHE A 851      79.920  33.590  43.850  1.00  0.00           C
ATOM   3176  HZ  PHE A 851      80.620  34.050  44.520  1.00  0.00           H
ATOM   3177  CD2 PHE A 851      78.520  31.630  43.580  1.00  0.00           C
ATOM   3178  HD2 PHE A 851      78.180  30.680  43.950  1.00  0.00           H
ATOM   3179  CE2 PHE A 851      79.370  32.460  44.350  1.00  0.00           C
ATOM   3180  HE2 PHE A 851      79.650  32.030  45.290  1.00  0.00           H
ATOM   3181  C   PHE A 851      76.470  29.450  39.930  1.00  0.00           C
ATOM   3182  O   PHE A 851      75.850  29.860  38.960  1.00  0.00           O
ATOM   3183  N   PRO A 852      76.230  28.200  40.320  1.00  0.00           N
ATOM   3184  CD  PRO A 852      77.170  27.400  41.090  1.00  0.00           C
ATOM   3185  HD1 PRO A 852      77.260  27.790  42.120  1.00  0.00           H
ATOM   3186  HD2 PRO A 852      78.130  27.360  40.550  1.00  0.00           H
ATOM   3187  CA  PRO A 852      75.210  27.350  39.690  1.00  0.00           C
ATOM   3188  HA  PRO A 852      75.680  27.040  38.770  1.00  0.00           H
ATOM   3189  CB  PRO A 852      75.180  26.200  40.610  1.00  0.00           C
ATOM   3190  HB1 PRO A 852      74.840  25.310  40.040  1.00  0.00           H
ATOM   3191  HB2 PRO A 852      74.450  26.190  41.440  1.00  0.00           H
ATOM   3192  CG  PRO A 852      76.550  25.970  41.250  1.00  0.00           C
ATOM   3193  HG1 PRO A 852      76.430  25.640  42.300  1.00  0.00           H
ATOM   3194  HG2 PRO A 852      76.950  25.230  40.530  1.00  0.00           H
ATOM   3195  C   PRO A 852      73.840  27.970  39.470  1.00  0.00           C
ATOM   3196  O   PRO A 852      73.240  28.550  40.360  1.00  0.00           O
ATOM   3197  N   THR A 853      73.350  27.940  38.170  1.00  0.00           N
ATOM   3198  HN  THR A 853      73.780  27.630  37.320  1.00  0.00           H
ATOM   3199  CA  THR A 853      72.150  28.750  37.750  1.00  0.00           C
ATOM   3200  HA  THR A 853      72.410  29.760  37.980  1.00  0.00           H
ATOM   3201  CB  THR A 853      71.750  28.670  36.240  1.00  0.00           C
ATOM   3202  HB  THR A 853      71.420  27.680  35.880  1.00  0.00           H
ATOM   3203  OG1 THR A 853      72.730  29.240  35.420  1.00  0.00           O
ATOM   3204  HG1 THR A 853      73.550  28.720  35.490  1.00  0.00           H
ATOM   3205  CG2 THR A 853      70.620  29.590  35.940  1.00  0.00           C
ATOM   3206 HG21 THR A 853      69.670  29.030  36.070  1.00  0.00           H
ATOM   3207 HG22 THR A 853      70.680  30.010  34.910  1.00  0.00           H
ATOM   3208 HG23 THR A 853      70.560  30.460  36.620  1.00  0.00           H
ATOM   3209  C   THR A 853      70.950  28.390  38.550  1.00  0.00           C
ATOM   3210  O   THR A 853      70.320  29.320  39.040  1.00  0.00           O
ATOM   3211  N   LYS A 854      70.540  27.100  38.700  1.00  0.00           N
ATOM   3212  HN  LYS A 854      70.980  26.350  38.210  1.00  0.00           H
ATOM   3213  CA  LYS A 854      69.440  26.780  39.590  1.00  0.00           C
ATOM   3214  HA  LYS A 854      68.660  27.430  39.240  1.00  0.00           H
ATOM   3215  CB  LYS A 854      68.950  25.290  39.320  1.00  0.00           C
ATOM   3216  HB1 LYS A 854      68.150  25.120  40.060  1.00  0.00           H
ATOM   3217  HB2 LYS A 854      69.820  24.640  39.570  1.00  0.00           H
ATOM   3218  CG  LYS A 854      68.320  25.030  37.920  1.00  0.00           C
ATOM   3219  HG1 LYS A 854      67.740  24.090  37.880  1.00  0.00           H
ATOM   3220  HG2 LYS A 854      69.240  24.960  37.290  1.00  0.00           H
ATOM   3221  CD  LYS A 854      67.350  26.060  37.450  1.00  0.00           C
ATOM   3222  HD1 LYS A 854      67.930  26.970  37.160  1.00  0.00           H
ATOM   3223  HD2 LYS A 854      66.640  26.240  38.280  1.00  0.00           H
ATOM   3224  CE  LYS A 854      66.530  25.540  36.240  1.00  0.00           C
ATOM   3225  HE1 LYS A 854      66.190  24.550  36.610  1.00  0.00           H
ATOM   3226  HE2 LYS A 854      67.230  25.440  35.390  1.00  0.00           H
ATOM   3227  NZ  LYS A 854      65.450  26.520  35.990  1.00  0.00           N
ATOM   3228  HZ1 LYS A 854      65.840  27.480  35.920  1.00  0.00           H
ATOM   3229  HZ2 LYS A 854      64.930  26.620  36.890  1.00  0.00           H
ATOM   3230  HZ3 LYS A 854      64.790  26.290  35.220  1.00  0.00           H
ATOM   3231  C   LYS A 854      69.540  27.130  41.070  1.00  0.00           C
ATOM   3232  O   LYS A 854      68.550  27.660  41.610  1.00  0.00           O
ATOM   3233  N   VAL A 855      70.690  26.840  41.760  1.00  0.00           N
ATOM   3234  HN  VAL A 855      71.510  26.450  41.370  1.00  0.00           H
ATOM   3235  CA  VAL A 855      70.890  27.240  43.130  1.00  0.00           C
ATOM   3236  HA  VAL A 855      70.040  26.860  43.680  1.00  0.00           H
ATOM   3237  CB  VAL A 855      72.180  26.620  43.690  1.00  0.00           C
ATOM   3238  HB  VAL A 855      73.020  26.890  43.020  1.00  0.00           H
ATOM   3239  CG1 VAL A 855      72.550  27.260  45.130  1.00  0.00           C
ATOM   3240 HG11 VAL A 855      71.650  27.240  45.780  1.00  0.00           H
ATOM   3241 HG12 VAL A 855      72.950  28.290  45.040  1.00  0.00           H
ATOM   3242 HG13 VAL A 855      73.440  26.710  45.490  1.00  0.00           H
ATOM   3243  CG2 VAL A 855      71.990  25.060  43.870  1.00  0.00           C
ATOM   3244 HG21 VAL A 855      72.920  24.670  44.320  1.00  0.00           H
ATOM   3245 HG22 VAL A 855      71.880  24.550  42.890  1.00  0.00           H
ATOM   3246 HG23 VAL A 855      71.140  24.930  44.580  1.00  0.00           H
ATOM   3247  C   VAL A 855      70.850  28.740  43.300  1.00  0.00           C
ATOM   3248  O   VAL A 855      70.260  29.260  44.210  1.00  0.00           O
ATOM   3249  N   ARG A 856      71.580  29.430  42.400  1.00  0.00           N
ATOM   3250  HN  ARG A 856      72.110  28.980  41.690  1.00  0.00           H
ATOM   3251  CA  ARG A 856      71.420  30.980  42.500  1.00  0.00           C
ATOM   3252  HA  ARG A 856      71.670  31.120  43.530  1.00  0.00           H
ATOM   3253  CB  ARG A 856      72.570  31.560  41.670  1.00  0.00           C
ATOM   3254  HB1 ARG A 856      73.540  31.040  41.750  1.00  0.00           H
ATOM   3255  HB2 ARG A 856      72.730  32.580  42.080  1.00  0.00           H
ATOM   3256  CG  ARG A 856      72.380  31.830  40.160  1.00  0.00           C
ATOM   3257  HG1 ARG A 856      71.470  32.450  40.050  1.00  0.00           H
ATOM   3258  HG2 ARG A 856      72.130  30.820  39.750  1.00  0.00           H
ATOM   3259  CD  ARG A 856      73.530  32.300  39.350  1.00  0.00           C
ATOM   3260  HD1 ARG A 856      74.240  31.460  39.410  1.00  0.00           H
ATOM   3261  HD2 ARG A 856      73.890  33.250  39.790  1.00  0.00           H
ATOM   3262  NE  ARG A 856      73.050  32.560  37.940  1.00  0.00           N
ATOM   3263  HE  ARG A 856      72.310  33.220  37.820  1.00  0.00           H
ATOM   3264  CZ  ARG A 856      73.700  32.250  36.820  1.00  0.00           C
ATOM   3265  NH1 ARG A 856      74.830  31.590  36.760  1.00  0.00           N
ATOM   3266 HH11 ARG A 856      75.080  31.010  37.540  1.00  0.00           H
ATOM   3267 HH12 ARG A 856      75.040  31.340  35.810  1.00  0.00           H
ATOM   3268  NH2 ARG A 856      73.360  32.750  35.610  1.00  0.00           N
ATOM   3269 HH21 ARG A 856      73.750  32.290  34.820  1.00  0.00           H
ATOM   3270 HH22 ARG A 856      72.430  33.120  35.610  1.00  0.00           H
ATOM   3271  C   ARG A 856      70.080  31.520  42.160  1.00  0.00           C
ATOM   3272  O   ARG A 856      69.580  32.520  42.550  1.00  0.00           O
ATOM   3273  N   SER A 857      69.280  30.870  41.280  1.00  0.00           N
ATOM   3274  HN  SER A 857      69.750  30.130  40.810  1.00  0.00           H
ATOM   3275  CA  SER A 857      67.880  31.170  40.960  1.00  0.00           C
ATOM   3276  HA  SER A 857      67.790  32.210  40.670  1.00  0.00           H
ATOM   3277  CB  SER A 857      67.550  30.370  39.650  1.00  0.00           C
ATOM   3278  HB1 SER A 857      67.560  29.260  39.760  1.00  0.00           H
ATOM   3279  HB2 SER A 857      68.320  30.680  38.920  1.00  0.00           H
ATOM   3280  OG  SER A 857      66.180  30.690  39.130  1.00  0.00           O
ATOM   3281  HG1 SER A 857      66.180  30.450  38.190  1.00  0.00           H
ATOM   3282  C   SER A 857      66.910  30.940  42.070  1.00  0.00           C
ATOM   3283  O   SER A 857      65.970  31.650  42.330  1.00  0.00           O
ATOM   3284  N   THR A 858      67.140  29.910  42.840  1.00  0.00           N
ATOM   3285  HN  THR A 858      68.080  29.550  42.830  1.00  0.00           H
ATOM   3286  CA  THR A 858      66.270  29.480  43.970  1.00  0.00           C
ATOM   3287  HA  THR A 858      65.230  29.470  43.670  1.00  0.00           H
ATOM   3288  CB  THR A 858      66.580  28.030  44.400  1.00  0.00           C
ATOM   3289  HB  THR A 858      67.560  27.950  44.920  1.00  0.00           H
ATOM   3290  OG1 THR A 858      66.520  27.190  43.260  1.00  0.00           O
ATOM   3291  HG1 THR A 858      67.260  27.400  42.680  1.00  0.00           H
ATOM   3292  CG2 THR A 858      65.650  27.520  45.520  1.00  0.00           C
ATOM   3293 HG21 THR A 858      65.980  26.640  46.100  1.00  0.00           H
ATOM   3294 HG22 THR A 858      64.620  27.400  45.120  1.00  0.00           H
ATOM   3295 HG23 THR A 858      65.580  28.250  46.340  1.00  0.00           H
ATOM   3296  C   THR A 858      66.330  30.460  45.060  1.00  0.00           C
ATOM   3297  O   THR A 858      65.310  30.700  45.660  1.00  0.00           O
ATOM   3298  N   ILE A 859      67.500  31.020  45.270  1.00  0.00           N
ATOM   3299  HN  ILE A 859      68.220  30.750  44.630  1.00  0.00           H
ATOM   3300  CA  ILE A 859      67.700  31.990  46.370  1.00  0.00           C
ATOM   3301  HA  ILE A 859      67.170  31.680  47.260  1.00  0.00           H
ATOM   3302  CB  ILE A 859      69.120  32.230  46.910  1.00  0.00           C
ATOM   3303  HB  ILE A 859      68.990  33.010  47.710  1.00  0.00           H
ATOM   3304  CG2 ILE A 859      69.480  30.880  47.580  1.00  0.00           C
ATOM   3305 HG21 ILE A 859      69.900  30.400  46.680  1.00  0.00           H
ATOM   3306 HG22 ILE A 859      68.630  30.200  47.840  1.00  0.00           H
ATOM   3307 HG23 ILE A 859      70.190  30.970  48.430  1.00  0.00           H
ATOM   3308  CG1 ILE A 859      70.110  32.780  45.870  1.00  0.00           C
ATOM   3309 HG11 ILE A 859      69.650  33.560  45.220  1.00  0.00           H
ATOM   3310 HG12 ILE A 859      70.400  31.980  45.160  1.00  0.00           H
ATOM   3311  CD  ILE A 859      71.300  33.320  46.580  1.00  0.00           C
ATOM   3312  HD1 ILE A 859      71.920  32.540  47.090  1.00  0.00           H
ATOM   3313  HD2 ILE A 859      70.970  33.980  47.420  1.00  0.00           H
ATOM   3314  HD3 ILE A 859      72.120  33.720  45.940  1.00  0.00           H
ATOM   3315  C   ILE A 859      67.030  33.290  46.040  1.00  0.00           C
ATOM   3316  O   ILE A 859      66.400  33.950  46.900  1.00  0.00           O
ATOM   3317  N   SER A 860      67.200  33.750  44.780  1.00  0.00           N
ATOM   3318  HN  SER A 860      67.740  33.250  44.100  1.00  0.00           H
ATOM   3319  CA  SER A 860      66.370  34.900  44.320  1.00  0.00           C
ATOM   3320  HA  SER A 860      66.510  35.700  45.040  1.00  0.00           H
ATOM   3321  CB  SER A 860      66.760  35.300  42.890  1.00  0.00           C
ATOM   3322  HB1 SER A 860      66.760  34.340  42.350  1.00  0.00           H
ATOM   3323  HB2 SER A 860      67.800  35.670  42.820  1.00  0.00           H
ATOM   3324  OG  SER A 860      65.870  36.220  42.170  1.00  0.00           O
ATOM   3325  HG1 SER A 860      66.340  37.050  42.140  1.00  0.00           H
ATOM   3326  C   SER A 860      64.820  34.720  44.330  1.00  0.00           C
ATOM   3327  O   SER A 860      64.170  35.650  44.800  1.00  0.00           O
ATOM   3328  N   ASP A 861      64.260  33.590  43.880  1.00  0.00           N
ATOM   3329  HN  ASP A 861      64.900  33.020  43.380  1.00  0.00           H
ATOM   3330  CA  ASP A 861      62.870  33.160  44.070  1.00  0.00           C
ATOM   3331  HA  ASP A 861      62.250  33.920  43.620  1.00  0.00           H
ATOM   3332  CB  ASP A 861      62.650  31.800  43.400  1.00  0.00           C
ATOM   3333  HB1 ASP A 861      61.720  31.360  43.820  1.00  0.00           H
ATOM   3334  HB2 ASP A 861      63.510  31.130  43.600  1.00  0.00           H
ATOM   3335  CG  ASP A 861      62.580  31.860  41.910  1.00  0.00           C
ATOM   3336  OD1 ASP A 861      62.580  30.790  41.260  1.00  0.00           O
ATOM   3337  OD2 ASP A 861      62.560  32.990  41.390  1.00  0.00           O
ATOM   3338  C   ASP A 861      62.400  33.180  45.530  1.00  0.00           C
ATOM   3339  O   ASP A 861      61.410  33.800  45.950  1.00  0.00           O
ATOM   3340  N   PHE A 862      63.180  32.510  46.430  1.00  0.00           N
ATOM   3341  HN  PHE A 862      64.070  32.150  46.140  1.00  0.00           H
ATOM   3342  CA  PHE A 862      62.890  32.220  47.800  1.00  0.00           C
ATOM   3343  HA  PHE A 862      61.860  32.480  47.940  1.00  0.00           H
ATOM   3344  CB  PHE A 862      63.360  30.750  48.270  1.00  0.00           C
ATOM   3345  HB1 PHE A 862      63.490  30.850  49.360  1.00  0.00           H
ATOM   3346  HB2 PHE A 862      64.340  30.500  47.780  1.00  0.00           H
ATOM   3347  CG  PHE A 862      62.330  29.740  47.980  1.00  0.00           C
ATOM   3348  CD1 PHE A 862      62.360  29.070  46.760  1.00  0.00           C
ATOM   3349  HD1 PHE A 862      63.180  29.280  46.090  1.00  0.00           H
ATOM   3350  CE1 PHE A 862      61.380  28.160  46.370  1.00  0.00           C
ATOM   3351  HE1 PHE A 862      61.520  27.660  45.420  1.00  0.00           H
ATOM   3352  CZ  PHE A 862      60.240  28.020  47.100  1.00  0.00           C
ATOM   3353  HZ  PHE A 862      59.410  27.450  46.730  1.00  0.00           H
ATOM   3354  CD2 PHE A 862      61.140  29.660  48.730  1.00  0.00           C
ATOM   3355  HD2 PHE A 862      61.030  30.360  49.550  1.00  0.00           H
ATOM   3356  CE2 PHE A 862      60.120  28.820  48.250  1.00  0.00           C
ATOM   3357  HE2 PHE A 862      59.240  28.820  48.870  1.00  0.00           H
ATOM   3358  C   PHE A 862      63.420  33.320  48.760  1.00  0.00           C
ATOM   3359  O   PHE A 862      63.450  33.110  49.970  1.00  0.00           O
ATOM   3360  N   ALA A 863      63.800  34.510  48.180  1.00  0.00           N
ATOM   3361  HN  ALA A 863      63.700  34.580  47.190  1.00  0.00           H
ATOM   3362  CA  ALA A 863      64.590  35.500  48.860  1.00  0.00           C
ATOM   3363  HA  ALA A 863      65.520  35.090  49.220  1.00  0.00           H
ATOM   3364  CB  ALA A 863      64.770  36.650  47.830  1.00  0.00           C
ATOM   3365  HB1 ALA A 863      65.240  36.250  46.910  1.00  0.00           H
ATOM   3366  HB2 ALA A 863      65.540  37.270  48.310  1.00  0.00           H
ATOM   3367  HB3 ALA A 863      63.820  37.220  47.710  1.00  0.00           H
ATOM   3368  C   ALA A 863      64.010  36.020  50.190  1.00  0.00           C
ATOM   3369  O   ALA A 863      64.680  36.090  51.170  1.00  0.00           O
ATOM   3370  N   VAL A 864      62.700  36.420  50.230  1.00  0.00           N
ATOM   3371  HN  VAL A 864      62.040  36.300  49.500  1.00  0.00           H
ATOM   3372  CA  VAL A 864      62.130  36.700  51.520  1.00  0.00           C
ATOM   3373  HA  VAL A 864      62.790  37.430  51.980  1.00  0.00           H
ATOM   3374  CB  VAL A 864      60.840  37.520  51.400  1.00  0.00           C
ATOM   3375  HB  VAL A 864      60.140  36.930  50.770  1.00  0.00           H
ATOM   3376  CG1 VAL A 864      60.250  37.880  52.760  1.00  0.00           C
ATOM   3377 HG11 VAL A 864      60.980  38.500  53.310  1.00  0.00           H
ATOM   3378 HG12 VAL A 864      59.850  37.030  53.360  1.00  0.00           H
ATOM   3379 HG13 VAL A 864      59.390  38.590  52.670  1.00  0.00           H
ATOM   3380  CG2 VAL A 864      61.130  38.700  50.570  1.00  0.00           C
ATOM   3381 HG21 VAL A 864      62.080  39.180  50.880  1.00  0.00           H
ATOM   3382 HG22 VAL A 864      60.270  39.400  50.640  1.00  0.00           H
ATOM   3383 HG23 VAL A 864      61.180  38.450  49.490  1.00  0.00           H
ATOM   3384  C   VAL A 864      62.170  35.580  52.540  1.00  0.00           C
ATOM   3385  O   VAL A 864      62.620  35.680  53.680  1.00  0.00           O
ATOM   3386  N   PHE A 865      61.770  34.360  52.090  1.00  0.00           N
ATOM   3387  HN  PHE A 865      61.380  34.270  51.170  1.00  0.00           H
ATOM   3388  CA  PHE A 865      61.840  33.140  52.930  1.00  0.00           C
ATOM   3389  HA  PHE A 865      61.240  33.410  53.790  1.00  0.00           H
ATOM   3390  CB  PHE A 865      61.230  31.930  52.150  1.00  0.00           C
ATOM   3391  HB1 PHE A 865      61.840  31.800  51.240  1.00  0.00           H
ATOM   3392  HB2 PHE A 865      60.210  32.240  51.870  1.00  0.00           H
ATOM   3393  CG  PHE A 865      61.210  30.690  53.010  1.00  0.00           C
ATOM   3394  CD1 PHE A 865      60.700  30.630  54.320  1.00  0.00           C
ATOM   3395  HD1 PHE A 865      60.470  31.520  54.890  1.00  0.00           H
ATOM   3396  CE1 PHE A 865      60.780  29.430  55.120  1.00  0.00           C
ATOM   3397  HE1 PHE A 865      60.550  29.370  56.180  1.00  0.00           H
ATOM   3398  CZ  PHE A 865      61.480  28.370  54.570  1.00  0.00           C
ATOM   3399  HZ  PHE A 865      61.790  27.560  55.200  1.00  0.00           H
ATOM   3400  CD2 PHE A 865      61.780  29.540  52.420  1.00  0.00           C
ATOM   3401  HD2 PHE A 865      62.120  29.600  51.400  1.00  0.00           H
ATOM   3402  CE2 PHE A 865      61.950  28.440  53.230  1.00  0.00           C
ATOM   3403  HE2 PHE A 865      62.480  27.620  52.760  1.00  0.00           H
ATOM   3404  C   PHE A 865      63.130  32.880  53.630  1.00  0.00           C
ATOM   3405  O   PHE A 865      63.270  32.800  54.850  1.00  0.00           O
ATOM   3406  N   LEU A 866      64.120  32.780  52.800  1.00  0.00           N
ATOM   3407  HN  LEU A 866      63.870  32.700  51.830  1.00  0.00           H
ATOM   3408  CA  LEU A 866      65.530  32.580  53.250  1.00  0.00           C
ATOM   3409  HA  LEU A 866      65.600  31.730  53.920  1.00  0.00           H
ATOM   3410  CB  LEU A 866      66.510  32.300  52.080  1.00  0.00           C
ATOM   3411  HB1 LEU A 866      67.560  32.320  52.460  1.00  0.00           H
ATOM   3412  HB2 LEU A 866      66.370  33.090  51.310  1.00  0.00           H
ATOM   3413  CG  LEU A 866      66.380  30.890  51.500  1.00  0.00           C
ATOM   3414  HG  LEU A 866      65.540  30.950  50.770  1.00  0.00           H
ATOM   3415  CD1 LEU A 866      67.680  30.540  50.830  1.00  0.00           C
ATOM   3416 HD11 LEU A 866      67.570  29.470  50.530  1.00  0.00           H
ATOM   3417 HD12 LEU A 866      68.530  30.700  51.520  1.00  0.00           H
ATOM   3418 HD13 LEU A 866      67.970  31.140  49.940  1.00  0.00           H
ATOM   3419  CD2 LEU A 866      65.980  29.710  52.480  1.00  0.00           C
ATOM   3420 HD21 LEU A 866      66.800  29.480  53.190  1.00  0.00           H
ATOM   3421 HD22 LEU A 866      65.770  28.770  51.940  1.00  0.00           H
ATOM   3422 HD23 LEU A 866      65.080  30.000  53.060  1.00  0.00           H
ATOM   3423  C   LEU A 866      66.080  33.640  54.170  1.00  0.00           C
ATOM   3424  O   LEU A 866      66.870  33.410  55.100  1.00  0.00           O
ATOM   3425  N   THR A 867      65.700  34.890  53.930  1.00  0.00           N
ATOM   3426  HN  THR A 867      65.080  35.020  53.160  1.00  0.00           H
ATOM   3427  CA  THR A 867      65.990  36.080  54.780  1.00  0.00           C
ATOM   3428  HA  THR A 867      67.030  36.220  55.050  1.00  0.00           H
ATOM   3429  CB  THR A 867      65.450  37.300  54.130  1.00  0.00           C
ATOM   3430  HB  THR A 867      64.350  37.280  53.970  1.00  0.00           H
ATOM   3431  OG1 THR A 867      65.990  37.590  52.850  1.00  0.00           O
ATOM   3432  HG1 THR A 867      65.660  37.000  52.170  1.00  0.00           H
ATOM   3433  CG2 THR A 867      65.830  38.530  55.020  1.00  0.00           C
ATOM   3434 HG21 THR A 867      65.420  38.490  56.050  1.00  0.00           H
ATOM   3435 HG22 THR A 867      65.370  39.400  54.500  1.00  0.00           H
ATOM   3436 HG23 THR A 867      66.920  38.730  55.120  1.00  0.00           H
ATOM   3437  C   THR A 867      65.320  35.940  56.100  1.00  0.00           C
ATOM   3438  O   THR A 867      66.030  36.120  57.080  1.00  0.00           O
ATOM   3439  N   ILE A 868      64.030  35.570  56.160  1.00  0.00           N
ATOM   3440  HN  ILE A 868      63.450  35.480  55.350  1.00  0.00           H
ATOM   3441  CA  ILE A 868      63.280  35.300  57.460  1.00  0.00           C
ATOM   3442  HA  ILE A 868      63.400  36.160  58.100  1.00  0.00           H
ATOM   3443  CB  ILE A 868      61.900  34.950  57.030  1.00  0.00           C
ATOM   3444  HB  ILE A 868      61.830  34.290  56.150  1.00  0.00           H
ATOM   3445  CG2 ILE A 868      61.310  33.980  58.090  1.00  0.00           C
ATOM   3446 HG21 ILE A 868      60.220  33.970  57.850  1.00  0.00           H
ATOM   3447 HG22 ILE A 868      61.510  34.250  59.150  1.00  0.00           H
ATOM   3448 HG23 ILE A 868      61.790  33.000  57.930  1.00  0.00           H
ATOM   3449  CG1 ILE A 868      61.040  36.210  56.910  1.00  0.00           C
ATOM   3450 HG11 ILE A 868      61.750  36.960  56.480  1.00  0.00           H
ATOM   3451 HG12 ILE A 868      60.710  36.490  57.930  1.00  0.00           H
ATOM   3452  CD  ILE A 868      59.890  36.130  55.930  1.00  0.00           C
ATOM   3453  HD1 ILE A 868      59.520  37.120  55.570  1.00  0.00           H
ATOM   3454  HD2 ILE A 868      59.030  35.630  56.430  1.00  0.00           H
ATOM   3455  HD3 ILE A 868      60.200  35.430  55.130  1.00  0.00           H
ATOM   3456  C   ILE A 868      64.020  34.210  58.180  1.00  0.00           C
ATOM   3457  O   ILE A 868      64.200  34.360  59.410  1.00  0.00           O
ATOM   3458  N   VAL A 869      64.430  33.130  57.480  1.00  0.00           N
ATOM   3459  HN  VAL A 869      64.090  32.980  56.550  1.00  0.00           H
ATOM   3460  CA  VAL A 869      65.100  32.010  58.060  1.00  0.00           C
ATOM   3461  HA  VAL A 869      64.500  31.680  58.880  1.00  0.00           H
ATOM   3462  CB  VAL A 869      65.200  30.850  57.020  1.00  0.00           C
ATOM   3463  HB  VAL A 869      65.500  31.480  56.140  1.00  0.00           H
ATOM   3464  CG1 VAL A 869      66.240  29.800  57.490  1.00  0.00           C
ATOM   3465 HG11 VAL A 869      66.010  29.480  58.540  1.00  0.00           H
ATOM   3466 HG12 VAL A 869      67.310  30.070  57.530  1.00  0.00           H
ATOM   3467 HG13 VAL A 869      66.270  28.940  56.810  1.00  0.00           H
ATOM   3468  CG2 VAL A 869      63.800  30.270  56.900  1.00  0.00           C
ATOM   3469 HG21 VAL A 869      63.010  31.020  56.700  1.00  0.00           H
ATOM   3470 HG22 VAL A 869      63.580  29.760  57.860  1.00  0.00           H
ATOM   3471 HG23 VAL A 869      63.790  29.510  56.090  1.00  0.00           H
ATOM   3472  C   VAL A 869      66.420  32.420  58.720  1.00  0.00           C
ATOM   3473  O   VAL A 869      66.710  32.030  59.870  1.00  0.00           O
ATOM   3474  N   ILE A 870      67.200  33.220  57.960  1.00  0.00           N
ATOM   3475  HN  ILE A 870      67.010  33.220  56.990  1.00  0.00           H
ATOM   3476  CA  ILE A 870      68.410  33.830  58.450  1.00  0.00           C
ATOM   3477  HA  ILE A 870      69.010  33.090  58.960  1.00  0.00           H
ATOM   3478  CB  ILE A 870      69.180  34.440  57.300  1.00  0.00           C
ATOM   3479  HB  ILE A 870      68.510  35.050  56.670  1.00  0.00           H
ATOM   3480  CG2 ILE A 870      70.420  35.220  57.810  1.00  0.00           C
ATOM   3481 HG21 ILE A 870      70.990  34.650  58.580  1.00  0.00           H
ATOM   3482 HG22 ILE A 870      70.280  36.270  58.150  1.00  0.00           H
ATOM   3483 HG23 ILE A 870      71.080  35.340  56.920  1.00  0.00           H
ATOM   3484  CG1 ILE A 870      69.680  33.310  56.360  1.00  0.00           C
ATOM   3485 HG11 ILE A 870      69.990  33.820  55.410  1.00  0.00           H
ATOM   3486 HG12 ILE A 870      68.830  32.690  56.040  1.00  0.00           H
ATOM   3487  CD  ILE A 870      70.830  32.440  56.830  1.00  0.00           C
ATOM   3488  HD1 ILE A 870      70.650  32.100  57.870  1.00  0.00           H
ATOM   3489  HD2 ILE A 870      71.730  33.040  56.610  1.00  0.00           H
ATOM   3490  HD3 ILE A 870      71.000  31.520  56.210  1.00  0.00           H
ATOM   3491  C   ILE A 870      68.280  34.810  59.590  1.00  0.00           C
ATOM   3492  O   ILE A 870      69.040  34.790  60.540  1.00  0.00           O
ATOM   3493  N   MET A 871      67.240  35.660  59.540  1.00  0.00           N
ATOM   3494  HN  MET A 871      66.810  35.730  58.640  1.00  0.00           H
ATOM   3495  CA  MET A 871      67.030  36.740  60.400  1.00  0.00           C
ATOM   3496  HA  MET A 871      68.000  37.200  60.530  1.00  0.00           H
ATOM   3497  CB  MET A 871      66.020  37.790  59.820  1.00  0.00           C
ATOM   3498  HB1 MET A 871      65.600  38.250  60.740  1.00  0.00           H
ATOM   3499  HB2 MET A 871      65.230  37.300  59.220  1.00  0.00           H
ATOM   3500  CG  MET A 871      66.650  38.740  58.810  1.00  0.00           C
ATOM   3501  HG1 MET A 871      65.770  39.190  58.300  1.00  0.00           H
ATOM   3502  HG2 MET A 871      67.070  38.170  57.950  1.00  0.00           H
ATOM   3503  SD  MET A 871      67.900  39.950  59.290  1.00  0.00           S
ATOM   3504  CE  MET A 871      69.430  39.050  59.050  1.00  0.00           C
ATOM   3505  HE1 MET A 871      69.720  38.250  59.770  1.00  0.00           H
ATOM   3506  HE2 MET A 871      70.260  39.780  58.980  1.00  0.00           H
ATOM   3507  HE3 MET A 871      69.430  38.470  58.090  1.00  0.00           H
ATOM   3508  C   MET A 871      66.590  36.260  61.740  1.00  0.00           C
ATOM   3509  O   MET A 871      67.100  36.800  62.660  1.00  0.00           O
ATOM   3510  N   VAL A 872      65.720  35.250  61.860  1.00  0.00           N
ATOM   3511  HN  VAL A 872      65.220  35.040  61.020  1.00  0.00           H
ATOM   3512  CA  VAL A 872      65.450  34.610  63.180  1.00  0.00           C
ATOM   3513  HA  VAL A 872      65.130  35.440  63.800  1.00  0.00           H
ATOM   3514  CB  VAL A 872      64.200  33.590  63.270  1.00  0.00           C
ATOM   3515  HB  VAL A 872      63.980  33.300  64.320  1.00  0.00           H
ATOM   3516  CG1 VAL A 872      63.000  34.370  62.720  1.00  0.00           C
ATOM   3517 HG11 VAL A 872      63.210  34.800  61.720  1.00  0.00           H
ATOM   3518 HG12 VAL A 872      62.820  35.250  63.390  1.00  0.00           H
ATOM   3519 HG13 VAL A 872      62.130  33.690  62.640  1.00  0.00           H
ATOM   3520  CG2 VAL A 872      64.550  32.370  62.440  1.00  0.00           C
ATOM   3521 HG21 VAL A 872      63.630  31.750  62.430  1.00  0.00           H
ATOM   3522 HG22 VAL A 872      65.360  31.860  63.000  1.00  0.00           H
ATOM   3523 HG23 VAL A 872      64.840  32.680  61.410  1.00  0.00           H
ATOM   3524  C   VAL A 872      66.700  34.000  63.790  1.00  0.00           C
ATOM   3525  O   VAL A 872      66.930  34.060  65.010  1.00  0.00           O
ATOM   3526  N   THR A 873      67.640  33.380  63.030  1.00  0.00           N
ATOM   3527  HN  THR A 873      67.640  33.360  62.040  1.00  0.00           H
ATOM   3528  CA  THR A 873      68.910  32.890  63.500  1.00  0.00           C
ATOM   3529  HA  THR A 873      68.730  32.230  64.340  1.00  0.00           H
ATOM   3530  CB  THR A 873      69.690  32.140  62.550  1.00  0.00           C
ATOM   3531  HB  THR A 873      69.940  32.750  61.650  1.00  0.00           H
ATOM   3532  OG1 THR A 873      68.950  31.030  62.130  1.00  0.00           O
ATOM   3533  HG1 THR A 873      68.160  31.360  61.680  1.00  0.00           H
ATOM   3534  CG2 THR A 873      71.000  31.660  63.120  1.00  0.00           C
ATOM   3535 HG21 THR A 873      70.800  31.170  64.100  1.00  0.00           H
ATOM   3536 HG22 THR A 873      71.570  32.600  63.290  1.00  0.00           H
ATOM   3537 HG23 THR A 873      71.560  31.060  62.370  1.00  0.00           H
ATOM   3538  C   THR A 873      69.800  34.020  64.050  1.00  0.00           C
ATOM   3539  O   THR A 873      70.340  33.870  65.110  1.00  0.00           O
ATOM   3540  N   ILE A 874      69.910  35.220  63.380  1.00  0.00           N
ATOM   3541  HN  ILE A 874      69.510  35.370  62.490  1.00  0.00           H
ATOM   3542  CA  ILE A 874      70.580  36.400  63.850  1.00  0.00           C
ATOM   3543  HA  ILE A 874      71.550  36.050  64.180  1.00  0.00           H
ATOM   3544  CB  ILE A 874      70.790  37.430  62.750  1.00  0.00           C
ATOM   3545  HB  ILE A 874      70.140  37.190  61.880  1.00  0.00           H
ATOM   3546  CG2 ILE A 874      70.510  38.910  63.180  1.00  0.00           C
ATOM   3547 HG21 ILE A 874      71.080  39.150  64.090  1.00  0.00           H
ATOM   3548 HG22 ILE A 874      69.440  39.110  63.450  1.00  0.00           H
ATOM   3549 HG23 ILE A 874      70.860  39.590  62.380  1.00  0.00           H
ATOM   3550  CG1 ILE A 874      72.200  37.380  62.200  1.00  0.00           C
ATOM   3551 HG11 ILE A 874      72.900  37.620  63.020  1.00  0.00           H
ATOM   3552 HG12 ILE A 874      72.310  38.240  61.490  1.00  0.00           H
ATOM   3553  CD  ILE A 874      72.610  36.040  61.460  1.00  0.00           C
ATOM   3554  HD1 ILE A 874      73.640  36.120  61.060  1.00  0.00           H
ATOM   3555  HD2 ILE A 874      71.990  35.940  60.550  1.00  0.00           H
ATOM   3556  HD3 ILE A 874      72.530  35.210  62.190  1.00  0.00           H
ATOM   3557  C   ILE A 874      70.020  36.940  65.130  1.00  0.00           C
ATOM   3558  O   ILE A 874      70.740  37.290  66.050  1.00  0.00           O
ATOM   3559  N   ASP A 875      68.700  36.870  65.280  1.00  0.00           N
ATOM   3560  HN  ASP A 875      68.220  36.600  64.450  1.00  0.00           H
ATOM   3561  CA  ASP A 875      67.990  37.280  66.530  1.00  0.00           C
ATOM   3562  HA  ASP A 875      68.130  38.340  66.660  1.00  0.00           H
ATOM   3563  CB  ASP A 875      66.490  36.890  66.460  1.00  0.00           C
ATOM   3564  HB1 ASP A 875      66.230  35.810  66.360  1.00  0.00           H
ATOM   3565  HB2 ASP A 875      66.010  37.440  65.640  1.00  0.00           H
ATOM   3566  CG  ASP A 875      65.640  37.540  67.590  1.00  0.00           C
ATOM   3567  OD1 ASP A 875      66.060  38.520  68.280  1.00  0.00           O
ATOM   3568  OD2 ASP A 875      64.490  37.040  67.810  1.00  0.00           O
ATOM   3569  C   ASP A 875      68.550  36.500  67.750  1.00  0.00           C
ATOM   3570  O   ASP A 875      68.920  37.070  68.760  1.00  0.00           O
ATOM   3571  N   TYR A 876      68.690  35.140  67.570  1.00  0.00           N
ATOM   3572  HN  TYR A 876      68.270  34.770  66.740  1.00  0.00           H
ATOM   3573  CA  TYR A 876      69.250  34.260  68.600  1.00  0.00           C
ATOM   3574  HA  TYR A 876      68.750  34.440  69.540  1.00  0.00           H
ATOM   3575  CB  TYR A 876      68.920  32.750  68.090  1.00  0.00           C
ATOM   3576  HB1 TYR A 876      69.430  32.500  67.140  1.00  0.00           H
ATOM   3577  HB2 TYR A 876      67.810  32.810  67.940  1.00  0.00           H
ATOM   3578  CG  TYR A 876      69.200  31.790  69.180  1.00  0.00           C
ATOM   3579  CD1 TYR A 876      68.590  31.950  70.440  1.00  0.00           C
ATOM   3580  HD1 TYR A 876      68.010  32.860  70.550  1.00  0.00           H
ATOM   3581  CE1 TYR A 876      68.740  30.940  71.430  1.00  0.00           C
ATOM   3582  HE1 TYR A 876      68.270  31.110  72.390  1.00  0.00           H
ATOM   3583  CZ  TYR A 876      69.630  29.840  71.190  1.00  0.00           C
ATOM   3584  OH  TYR A 876      70.040  28.950  72.270  1.00  0.00           O
ATOM   3585  HH  TYR A 876      69.790  29.470  73.030  1.00  0.00           H
ATOM   3586  CD2 TYR A 876      69.960  30.660  68.960  1.00  0.00           C
ATOM   3587  HD2 TYR A 876      70.290  30.540  67.940  1.00  0.00           H
ATOM   3588  CE2 TYR A 876      70.240  29.710  69.940  1.00  0.00           C
ATOM   3589  HE2 TYR A 876      70.860  28.860  69.680  1.00  0.00           H
ATOM   3590  C   TYR A 876      70.820  34.580  68.840  1.00  0.00           C
ATOM   3591  O   TYR A 876      71.250  34.850  69.950  1.00  0.00           O
ATOM   3592  N   LEU A 877      71.620  34.660  67.740  1.00  0.00           N
ATOM   3593  HN  LEU A 877      71.210  34.380  66.880  1.00  0.00           H
ATOM   3594  CA  LEU A 877      73.020  34.950  67.710  1.00  0.00           C
ATOM   3595  HA  LEU A 877      73.400  34.130  68.310  1.00  0.00           H
ATOM   3596  CB  LEU A 877      73.490  34.760  66.310  1.00  0.00           C
ATOM   3597  HB1 LEU A 877      73.100  35.520  65.600  1.00  0.00           H
ATOM   3598  HB2 LEU A 877      73.090  33.850  65.830  1.00  0.00           H
ATOM   3599  CG  LEU A 877      75.000  34.820  66.100  1.00  0.00           C
ATOM   3600  HG  LEU A 877      75.500  35.770  66.380  1.00  0.00           H
ATOM   3601  CD1 LEU A 877      75.650  33.650  66.810  1.00  0.00           C
ATOM   3602 HD11 LEU A 877      76.710  33.790  66.510  1.00  0.00           H
ATOM   3603 HD12 LEU A 877      75.300  32.650  66.440  1.00  0.00           H
ATOM   3604 HD13 LEU A 877      75.590  33.650  67.920  1.00  0.00           H
ATOM   3605  CD2 LEU A 877      75.280  34.700  64.590  1.00  0.00           C
ATOM   3606 HD21 LEU A 877      74.730  35.530  64.090  1.00  0.00           H
ATOM   3607 HD22 LEU A 877      74.970  33.730  64.120  1.00  0.00           H
ATOM   3608 HD23 LEU A 877      76.360  34.820  64.320  1.00  0.00           H
ATOM   3609  C   LEU A 877      73.490  36.270  68.240  1.00  0.00           C
ATOM   3610  O   LEU A 877      74.420  36.280  69.030  1.00  0.00           O
ATOM   3611  N   VAL A 878      72.780  37.390  67.870  1.00  0.00           N
ATOM   3612  HN  VAL A 878      71.930  37.340  67.350  1.00  0.00           H
ATOM   3613  CA  VAL A 878      73.160  38.690  68.290  1.00  0.00           C
ATOM   3614  HA  VAL A 878      74.230  38.850  68.360  1.00  0.00           H
ATOM   3615  CB  VAL A 878      72.510  39.770  67.410  1.00  0.00           C
ATOM   3616  HB  VAL A 878      71.420  39.540  67.360  1.00  0.00           H
ATOM   3617  CG1 VAL A 878      72.810  41.180  68.060  1.00  0.00           C
ATOM   3618 HG11 VAL A 878      72.510  41.870  67.230  1.00  0.00           H
ATOM   3619 HG12 VAL A 878      73.880  41.190  68.350  1.00  0.00           H
ATOM   3620 HG13 VAL A 878      72.150  41.300  68.940  1.00  0.00           H
ATOM   3621  CG2 VAL A 878      73.090  39.670  65.990  1.00  0.00           C
ATOM   3622 HG21 VAL A 878      74.180  39.840  66.120  1.00  0.00           H
ATOM   3623 HG22 VAL A 878      72.550  40.430  65.390  1.00  0.00           H
ATOM   3624 HG23 VAL A 878      73.030  38.650  65.540  1.00  0.00           H
ATOM   3625  C   VAL A 878      72.670  38.930  69.670  1.00  0.00           C
ATOM   3626  O   VAL A 878      73.470  39.470  70.440  1.00  0.00           O
ATOM   3627  N   GLY A 879      71.540  38.430  69.950  1.00  0.00           N
ATOM   3628  HN  GLY A 879      71.020  37.870  69.310  1.00  0.00           H
ATOM   3629  CA  GLY A 879      71.090  38.330  71.390  1.00  0.00           C
ATOM   3630  HA1 GLY A 879      71.980  38.100  71.960  1.00  0.00           H
ATOM   3631  HA2 GLY A 879      70.420  37.480  71.430  1.00  0.00           H
ATOM   3632  C   GLY A 879      70.420  39.500  71.980  1.00  0.00           C
ATOM   3633  O   GLY A 879      70.320  39.630  73.200  1.00  0.00           O
ATOM   3634  N   VAL A 880      69.870  40.370  71.110  1.00  0.00           N
ATOM   3635  HN  VAL A 880      69.870  40.190  70.120  1.00  0.00           H
ATOM   3636  CA  VAL A 880      69.110  41.520  71.650  1.00  0.00           C
ATOM   3637  HA  VAL A 880      69.350  41.580  72.700  1.00  0.00           H
ATOM   3638  CB  VAL A 880      69.500  42.870  71.020  1.00  0.00           C
ATOM   3639  HB  VAL A 880      69.350  42.800  69.930  1.00  0.00           H
ATOM   3640  CG1 VAL A 880      68.850  44.080  71.620  1.00  0.00           C
ATOM   3641 HG11 VAL A 880      68.900  44.100  72.730  1.00  0.00           H
ATOM   3642 HG12 VAL A 880      67.780  44.160  71.330  1.00  0.00           H
ATOM   3643 HG13 VAL A 880      69.350  45.040  71.340  1.00  0.00           H
ATOM   3644  CG2 VAL A 880      71.000  43.230  71.210  1.00  0.00           C
ATOM   3645 HG21 VAL A 880      71.240  43.120  72.290  1.00  0.00           H
ATOM   3646 HG22 VAL A 880      71.350  44.240  70.900  1.00  0.00           H
ATOM   3647 HG23 VAL A 880      71.610  42.530  70.590  1.00  0.00           H
ATOM   3648  C   VAL A 880      67.600  41.370  71.530  1.00  0.00           C
ATOM   3649  O   VAL A 880      67.090  41.330  70.440  1.00  0.00           O
ATOM   3650  N   PRO A 881      66.820  41.290  72.580  1.00  0.00           N
ATOM   3651  CD  PRO A 881      67.240  40.640  73.850  1.00  0.00           C
ATOM   3652  HD1 PRO A 881      68.000  41.200  74.430  1.00  0.00           H
ATOM   3653  HD2 PRO A 881      67.510  39.580  73.700  1.00  0.00           H
ATOM   3654  CA  PRO A 881      65.330  41.380  72.510  1.00  0.00           C
ATOM   3655  HA  PRO A 881      65.010  40.400  72.170  1.00  0.00           H
ATOM   3656  CB  PRO A 881      64.980  41.500  73.970  1.00  0.00           C
ATOM   3657  HB1 PRO A 881      63.880  41.450  74.150  1.00  0.00           H
ATOM   3658  HB2 PRO A 881      65.200  42.540  74.300  1.00  0.00           H
ATOM   3659  CG  PRO A 881      65.940  40.580  74.680  1.00  0.00           C
ATOM   3660  HG1 PRO A 881      66.110  40.900  75.730  1.00  0.00           H
ATOM   3661  HG2 PRO A 881      65.580  39.530  74.710  1.00  0.00           H
ATOM   3662  C   PRO A 881      64.700  42.400  71.570  1.00  0.00           C
ATOM   3663  O   PRO A 881      65.250  43.480  71.430  1.00  0.00           O
ATOM   3664  N   SER A 882      63.550  42.150  70.900  1.00  0.00           N
ATOM   3665  HN  SER A 882      63.210  41.230  71.080  1.00  0.00           H
ATOM   3666  CA  SER A 882      62.650  43.090  70.260  1.00  0.00           C
ATOM   3667  HA  SER A 882      62.610  43.940  70.920  1.00  0.00           H
ATOM   3668  CB  SER A 882      62.960  43.530  68.870  1.00  0.00           C
ATOM   3669  HB1 SER A 882      63.900  44.130  68.910  1.00  0.00           H
ATOM   3670  HB2 SER A 882      62.300  44.310  68.460  1.00  0.00           H
ATOM   3671  OG  SER A 882      63.140  42.480  67.910  1.00  0.00           O
ATOM   3672  HG1 SER A 882      64.050  42.220  68.060  1.00  0.00           H
ATOM   3673  C   SER A 882      61.290  42.430  70.250  1.00  0.00           C
ATOM   3674  O   SER A 882      61.180  41.180  70.310  1.00  0.00           O
ATOM   3675  N   PRO A 883      60.180  43.230  70.150  1.00  0.00           N
ATOM   3676  CD  PRO A 883      60.070  44.660  70.450  1.00  0.00           C
ATOM   3677  HD1 PRO A 883      60.550  45.280  69.680  1.00  0.00           H
ATOM   3678  HD2 PRO A 883      60.420  44.970  71.450  1.00  0.00           H
ATOM   3679  CA  PRO A 883      58.900  42.630  69.720  1.00  0.00           C
ATOM   3680  HA  PRO A 883      58.650  42.090  70.620  1.00  0.00           H
ATOM   3681  CB  PRO A 883      57.960  43.850  69.440  1.00  0.00           C
ATOM   3682  HB1 PRO A 883      56.920  43.670  69.780  1.00  0.00           H
ATOM   3683  HB2 PRO A 883      58.000  44.240  68.410  1.00  0.00           H
ATOM   3684  CG  PRO A 883      58.550  44.900  70.400  1.00  0.00           C
ATOM   3685  HG1 PRO A 883      58.350  45.940  70.080  1.00  0.00           H
ATOM   3686  HG2 PRO A 883      58.000  44.770  71.360  1.00  0.00           H
ATOM   3687  C   PRO A 883      58.760  41.610  68.620  1.00  0.00           C
ATOM   3688  O   PRO A 883      59.450  41.700  67.600  1.00  0.00           O
ATOM   3689  N   LYS A 884      57.840  40.670  68.760  1.00  0.00           N
ATOM   3690  HN  LYS A 884      57.330  40.700  69.620  1.00  0.00           H
ATOM   3691  CA  LYS A 884      57.450  39.610  67.870  1.00  0.00           C
ATOM   3692  HA  LYS A 884      57.930  39.720  66.910  1.00  0.00           H
ATOM   3693  CB  LYS A 884      57.590  38.160  68.440  1.00  0.00           C
ATOM   3694  HB1 LYS A 884      57.390  37.350  67.700  1.00  0.00           H
ATOM   3695  HB2 LYS A 884      56.950  38.040  69.330  1.00  0.00           H
ATOM   3696  CG  LYS A 884      58.980  37.860  68.950  1.00  0.00           C
ATOM   3697  HG1 LYS A 884      59.150  36.770  69.120  1.00  0.00           H
ATOM   3698  HG2 LYS A 884      59.250  38.400  69.880  1.00  0.00           H
ATOM   3699  CD  LYS A 884      60.140  38.200  67.960  1.00  0.00           C
ATOM   3700  HD1 LYS A 884      60.620  39.190  68.110  1.00  0.00           H
ATOM   3701  HD2 LYS A 884      59.710  38.090  66.940  1.00  0.00           H
ATOM   3702  CE  LYS A 884      61.230  37.070  67.900  1.00  0.00           C
ATOM   3703  HE1 LYS A 884      61.910  37.290  67.060  1.00  0.00           H
ATOM   3704  HE2 LYS A 884      60.710  36.090  67.760  1.00  0.00           H
ATOM   3705  NZ  LYS A 884      62.000  37.110  69.160  1.00  0.00           N
ATOM   3706  HZ1 LYS A 884      62.170  38.070  69.520  1.00  0.00           H
ATOM   3707  HZ2 LYS A 884      62.960  36.740  68.980  1.00  0.00           H
ATOM   3708  HZ3 LYS A 884      61.590  36.560  69.930  1.00  0.00           H
ATOM   3709  C   LYS A 884      55.980  39.800  67.560  1.00  0.00           C
ATOM   3710  O   LYS A 884      55.310  40.770  68.000  1.00  0.00           O
ATOM   3711  N   LEU A 885      55.480  38.960  66.670  1.00  0.00           N
ATOM   3712  HN  LEU A 885      56.070  38.290  66.200  1.00  0.00           H
ATOM   3713  CA  LEU A 885      54.110  38.940  66.250  1.00  0.00           C
ATOM   3714  HA  LEU A 885      53.830  39.920  65.900  1.00  0.00           H
ATOM   3715  CB  LEU A 885      54.080  38.080  64.950  1.00  0.00           C
ATOM   3716  HB1 LEU A 885      54.540  37.070  65.070  1.00  0.00           H
ATOM   3717  HB2 LEU A 885      54.650  38.630  64.180  1.00  0.00           H
ATOM   3718  CG  LEU A 885      52.720  37.730  64.290  1.00  0.00           C
ATOM   3719  HG  LEU A 885      52.100  37.310  65.100  1.00  0.00           H
ATOM   3720  CD1 LEU A 885      51.940  38.970  63.650  1.00  0.00           C
ATOM   3721 HD11 LEU A 885      51.050  38.510  63.180  1.00  0.00           H
ATOM   3722 HD12 LEU A 885      52.590  39.610  63.020  1.00  0.00           H
ATOM   3723 HD13 LEU A 885      51.630  39.660  64.480  1.00  0.00           H
ATOM   3724  CD2 LEU A 885      52.770  36.590  63.220  1.00  0.00           C
ATOM   3725 HD21 LEU A 885      53.130  35.680  63.760  1.00  0.00           H
ATOM   3726 HD22 LEU A 885      53.260  36.810  62.260  1.00  0.00           H
ATOM   3727 HD23 LEU A 885      51.700  36.310  63.080  1.00  0.00           H
ATOM   3728  C   LEU A 885      53.140  38.350  67.190  1.00  0.00           C
ATOM   3729  O   LEU A 885      53.330  37.220  67.610  1.00  0.00           O
ATOM   3730  N   HSD A 886      52.090  39.090  67.500  1.00  0.00           N
ATOM   3731  HN  HSD A 886      51.990  39.920  66.950  1.00  0.00           H
ATOM   3732  CA  HSD A 886      50.910  38.850  68.320  1.00  0.00           C
ATOM   3733  HA  HSD A 886      51.280  38.300  69.180  1.00  0.00           H
ATOM   3734  CB  HSD A 886      50.260  40.150  68.720  1.00  0.00           C
ATOM   3735  HB1 HSD A 886      49.430  40.020  69.460  1.00  0.00           H
ATOM   3736  HB2 HSD A 886      49.840  40.710  67.860  1.00  0.00           H
ATOM   3737  ND1 HSD A 886      50.820  42.430  69.960  1.00  0.00           N
ATOM   3738  HD1 HSD A 886      49.960  42.940  69.940  1.00  0.00           H
ATOM   3739  CG  HSD A 886      51.180  41.190  69.450  1.00  0.00           C
ATOM   3740  CE1 HSD A 886      51.850  42.940  70.670  1.00  0.00           C
ATOM   3741  HE1 HSD A 886      51.900  43.950  71.050  1.00  0.00           H
ATOM   3742  NE2 HSD A 886      52.810  42.050  70.760  1.00  0.00           N
ATOM   3743  CD2 HSD A 886      52.430  40.900  70.010  1.00  0.00           C
ATOM   3744  HD2 HSD A 886      53.100  40.060  70.030  1.00  0.00           H
ATOM   3745  C   HSD A 886      50.040  37.810  67.610  1.00  0.00           C
ATOM   3746  O   HSD A 886      48.830  37.970  67.440  1.00  0.00           O
ATOM   3747  N   VAL A 887      50.610  36.730  67.040  1.00  0.00           N
ATOM   3748  HN  VAL A 887      51.570  36.530  67.150  1.00  0.00           H
ATOM   3749  CA  VAL A 887      49.800  35.660  66.550  1.00  0.00           C
ATOM   3750  HA  VAL A 887      49.270  36.110  65.710  1.00  0.00           H
ATOM   3751  CB  VAL A 887      50.700  34.530  66.000  1.00  0.00           C
ATOM   3752  HB  VAL A 887      51.360  35.120  65.320  1.00  0.00           H
ATOM   3753  CG1 VAL A 887      51.530  33.760  67.000  1.00  0.00           C
ATOM   3754 HG11 VAL A 887      50.800  33.070  67.480  1.00  0.00           H
ATOM   3755 HG12 VAL A 887      51.990  34.540  67.630  1.00  0.00           H
ATOM   3756 HG13 VAL A 887      52.320  33.180  66.480  1.00  0.00           H
ATOM   3757  CG2 VAL A 887      49.980  33.520  65.030  1.00  0.00           C
ATOM   3758 HG21 VAL A 887      49.260  32.930  65.630  1.00  0.00           H
ATOM   3759 HG22 VAL A 887      50.670  32.860  64.460  1.00  0.00           H
ATOM   3760 HG23 VAL A 887      49.330  34.140  64.380  1.00  0.00           H
ATOM   3761  C   VAL A 887      48.890  34.950  67.580  1.00  0.00           C
ATOM   3762  O   VAL A 887      49.320  34.660  68.690  1.00  0.00           O
ATOM   3763  N   PRO A 888      47.620  34.550  67.230  1.00  0.00           N
ATOM   3764  CD  PRO A 888      46.890  35.220  66.110  1.00  0.00           C
ATOM   3765  HD1 PRO A 888      47.220  34.550  65.290  1.00  0.00           H
ATOM   3766  HD2 PRO A 888      47.360  36.210  65.920  1.00  0.00           H
ATOM   3767  CA  PRO A 888      46.690  33.820  68.120  1.00  0.00           C
ATOM   3768  HA  PRO A 888      46.640  34.380  69.040  1.00  0.00           H
ATOM   3769  CB  PRO A 888      45.410  33.740  67.300  1.00  0.00           C
ATOM   3770  HB1 PRO A 888      44.530  33.630  67.970  1.00  0.00           H
ATOM   3771  HB2 PRO A 888      45.440  32.810  66.700  1.00  0.00           H
ATOM   3772  CG  PRO A 888      45.410  35.070  66.410  1.00  0.00           C
ATOM   3773  HG1 PRO A 888      44.700  34.940  65.580  1.00  0.00           H
ATOM   3774  HG2 PRO A 888      45.110  35.930  67.050  1.00  0.00           H
ATOM   3775  C   PRO A 888      47.180  32.460  68.570  1.00  0.00           C
ATOM   3776  O   PRO A 888      47.660  31.710  67.700  1.00  0.00           O
ATOM   3777  N   GLU A 889      46.920  32.040  69.810  1.00  0.00           N
ATOM   3778  HN  GLU A 889      46.450  32.640  70.450  1.00  0.00           H
ATOM   3779  CA  GLU A 889      47.330  30.760  70.400  1.00  0.00           C
ATOM   3780  HA  GLU A 889      48.100  30.290  69.800  1.00  0.00           H
ATOM   3781  CB  GLU A 889      47.920  31.080  71.790  1.00  0.00           C
ATOM   3782  HB1 GLU A 889      48.080  30.180  72.420  1.00  0.00           H
ATOM   3783  HB2 GLU A 889      47.150  31.720  72.290  1.00  0.00           H
ATOM   3784  CG  GLU A 889      49.400  31.700  71.760  1.00  0.00           C
ATOM   3785  HG1 GLU A 889      49.340  32.730  71.340  1.00  0.00           H
ATOM   3786  HG2 GLU A 889      49.940  31.020  71.080  1.00  0.00           H
ATOM   3787  CD  GLU A 889      50.110  31.780  73.070  1.00  0.00           C
ATOM   3788  OE1 GLU A 889      50.030  30.780  73.860  1.00  0.00           O
ATOM   3789  OE2 GLU A 889      50.790  32.800  73.280  1.00  0.00           O
ATOM   3790  C   GLU A 889      46.150  29.830  70.670  1.00  0.00           C
ATOM   3791  O   GLU A 889      46.240  28.590  70.560  1.00  0.00           O
ATOM   3792  N   LYS A 890      44.970  30.340  71.070  1.00  0.00           N
ATOM   3793  HN  LYS A 890      44.830  31.330  71.080  1.00  0.00           H
ATOM   3794  CA  LYS A 890      43.780  29.610  71.330  1.00  0.00           C
ATOM   3795  HA  LYS A 890      44.060  28.570  71.440  1.00  0.00           H
ATOM   3796  CB  LYS A 890      43.160  30.050  72.690  1.00  0.00           C
ATOM   3797  HB1 LYS A 890      42.230  29.460  72.830  1.00  0.00           H
ATOM   3798  HB2 LYS A 890      42.910  31.130  72.550  1.00  0.00           H
ATOM   3799  CG  LYS A 890      44.030  29.830  73.980  1.00  0.00           C
ATOM   3800  HG1 LYS A 890      43.500  30.510  74.670  1.00  0.00           H
ATOM   3801  HG2 LYS A 890      44.990  30.360  73.790  1.00  0.00           H
ATOM   3802  CD  LYS A 890      44.060  28.380  74.520  1.00  0.00           C
ATOM   3803  HD1 LYS A 890      44.040  27.770  73.580  1.00  0.00           H
ATOM   3804  HD2 LYS A 890      43.070  28.140  74.930  1.00  0.00           H
ATOM   3805  CE  LYS A 890      45.190  28.010  75.520  1.00  0.00           C
ATOM   3806  HE1 LYS A 890      46.200  28.040  75.040  1.00  0.00           H
ATOM   3807  HE2 LYS A 890      44.930  26.990  75.870  1.00  0.00           H
ATOM   3808  NZ  LYS A 890      45.250  29.000  76.590  1.00  0.00           N
ATOM   3809  HZ1 LYS A 890      44.320  29.210  77.040  1.00  0.00           H
ATOM   3810  HZ2 LYS A 890      45.650  29.860  76.170  1.00  0.00           H
ATOM   3811  HZ3 LYS A 890      45.850  28.700  77.380  1.00  0.00           H
ATOM   3812  C   LYS A 890      42.740  29.740  70.260  1.00  0.00           C
ATOM   3813  O   LYS A 890      42.590  30.890  69.770  1.00  0.00           O
ATOM   3814  N   PHE A 891      42.020  28.600  69.990  1.00  0.00           N
ATOM   3815  HN  PHE A 891      42.190  27.730  70.420  1.00  0.00           H
ATOM   3816  CA  PHE A 891      41.040  28.510  68.920  1.00  0.00           C
ATOM   3817  HA  PHE A 891      41.610  28.730  68.030  1.00  0.00           H
ATOM   3818  CB  PHE A 891      40.620  26.970  68.650  1.00  0.00           C
ATOM   3819  HB1 PHE A 891      40.530  26.400  69.600  1.00  0.00           H
ATOM   3820  HB2 PHE A 891      41.390  26.410  68.070  1.00  0.00           H
ATOM   3821  CG  PHE A 891      39.280  26.890  67.870  1.00  0.00           C
ATOM   3822  CD1 PHE A 891      38.200  26.250  68.530  1.00  0.00           C
ATOM   3823  HD1 PHE A 891      38.300  25.810  69.510  1.00  0.00           H
ATOM   3824  CE1 PHE A 891      36.960  26.040  67.920  1.00  0.00           C
ATOM   3825  HE1 PHE A 891      36.140  25.510  68.380  1.00  0.00           H
ATOM   3826  CZ  PHE A 891      36.800  26.540  66.620  1.00  0.00           C
ATOM   3827  HZ  PHE A 891      35.950  26.350  65.990  1.00  0.00           H
ATOM   3828  CD2 PHE A 891      39.070  27.390  66.600  1.00  0.00           C
ATOM   3829  HD2 PHE A 891      39.870  27.810  66.010  1.00  0.00           H
ATOM   3830  CE2 PHE A 891      37.840  27.140  65.960  1.00  0.00           C
ATOM   3831  HE2 PHE A 891      37.630  27.470  64.950  1.00  0.00           H
ATOM   3832  C   PHE A 891      39.830  29.570  69.070  1.00  0.00           C
ATOM   3833  O   PHE A 891      39.630  30.280  68.080  1.00  0.00           O
ATOM   3834  N   GLU A 892      39.120  29.680  70.190  1.00  0.00           N
ATOM   3835  HN  GLU A 892      39.250  29.180  71.040  1.00  0.00           H
ATOM   3836  CA  GLU A 892      38.060  30.620  70.500  1.00  0.00           C
ATOM   3837  HA  GLU A 892      37.320  30.460  69.720  1.00  0.00           H
ATOM   3838  CB  GLU A 892      37.200  30.110  71.700  1.00  0.00           C
ATOM   3839  HB1 GLU A 892      36.510  30.930  71.990  1.00  0.00           H
ATOM   3840  HB2 GLU A 892      37.900  29.940  72.550  1.00  0.00           H
ATOM   3841  CG  GLU A 892      36.550  28.730  71.310  1.00  0.00           C
ATOM   3842  HG1 GLU A 892      37.190  28.040  70.720  1.00  0.00           H
ATOM   3843  HG2 GLU A 892      35.600  28.970  70.780  1.00  0.00           H
ATOM   3844  CD  GLU A 892      36.150  27.800  72.430  1.00  0.00           C
ATOM   3845  OE1 GLU A 892      37.020  26.940  72.860  1.00  0.00           O
ATOM   3846  OE2 GLU A 892      35.020  27.920  72.940  1.00  0.00           O
ATOM   3847  C   GLU A 892      38.450  32.070  70.590  1.00  0.00           C
ATOM   3848  O   GLU A 892      39.580  32.430  70.930  1.00  0.00           O
ATOM   3849  N   PRO A 893      37.530  32.880  70.200  1.00  0.00           N
ATOM   3850  CD  PRO A 893      36.410  32.590  69.240  1.00  0.00           C
ATOM   3851  HD1 PRO A 893      35.630  31.990  69.750  1.00  0.00           H
ATOM   3852  HD2 PRO A 893      36.730  31.980  68.370  1.00  0.00           H
ATOM   3853  CA  PRO A 893      37.670  34.320  70.410  1.00  0.00           C
ATOM   3854  HA  PRO A 893      38.430  34.650  69.720  1.00  0.00           H
ATOM   3855  CB  PRO A 893      36.280  34.850  70.050  1.00  0.00           C
ATOM   3856  HB1 PRO A 893      36.350  35.860  69.590  1.00  0.00           H
ATOM   3857  HB2 PRO A 893      35.550  34.860  70.890  1.00  0.00           H
ATOM   3858  CG  PRO A 893      35.780  33.930  68.920  1.00  0.00           C
ATOM   3859  HG1 PRO A 893      34.690  33.860  68.710  1.00  0.00           H
ATOM   3860  HG2 PRO A 893      36.230  34.290  67.970  1.00  0.00           H
ATOM   3861  C   PRO A 893      38.100  34.790  71.830  1.00  0.00           C
ATOM   3862  O   PRO A 893      37.740  34.160  72.820  1.00  0.00           O
ATOM   3863  N   THR A 894      38.830  35.880  71.980  1.00  0.00           N
ATOM   3864  HN  THR A 894      39.070  36.460  71.210  1.00  0.00           H
ATOM   3865  CA  THR A 894      39.210  36.380  73.250  1.00  0.00           C
ATOM   3866  HA  THR A 894      39.530  35.570  73.900  1.00  0.00           H
ATOM   3867  CB  THR A 894      40.410  37.260  73.190  1.00  0.00           C
ATOM   3868  HB  THR A 894      40.610  37.810  74.130  1.00  0.00           H
ATOM   3869  OG1 THR A 894      40.220  38.120  72.070  1.00  0.00           O
ATOM   3870  HG1 THR A 894      40.980  38.690  72.200  1.00  0.00           H
ATOM   3871  CG2 THR A 894      41.630  36.330  72.920  1.00  0.00           C
ATOM   3872 HG21 THR A 894      42.610  36.790  73.210  1.00  0.00           H
ATOM   3873 HG22 THR A 894      41.780  36.000  71.860  1.00  0.00           H
ATOM   3874 HG23 THR A 894      41.540  35.370  73.460  1.00  0.00           H
ATOM   3875  C   THR A 894      38.240  37.110  74.080  1.00  0.00           C
ATOM   3876  O   THR A 894      38.410  37.220  75.300  1.00  0.00           O
ATOM   3877  N   HSD A 895      37.250  37.810  73.400  1.00  0.00           N
ATOM   3878  HN  HSD A 895      37.160  37.600  72.430  1.00  0.00           H
ATOM   3879  CA  HSD A 895      36.220  38.500  74.100  1.00  0.00           C
ATOM   3880  HA  HSD A 895      36.630  39.250  74.750  1.00  0.00           H
ATOM   3881  CB  HSD A 895      35.380  39.360  73.120  1.00  0.00           C
ATOM   3882  HB1 HSD A 895      35.050  38.680  72.310  1.00  0.00           H
ATOM   3883  HB2 HSD A 895      35.900  40.250  72.700  1.00  0.00           H
ATOM   3884  ND1 HSD A 895      34.210  40.910  74.570  1.00  0.00           N
ATOM   3885  HD1 HSD A 895      34.960  41.130  75.190  1.00  0.00           H
ATOM   3886  CG  HSD A 895      34.150  39.960  73.630  1.00  0.00           C
ATOM   3887  CE1 HSD A 895      33.000  41.500  74.690  1.00  0.00           C
ATOM   3888  HE1 HSD A 895      32.790  42.310  75.390  1.00  0.00           H
ATOM   3889  NE2 HSD A 895      32.160  41.000  73.810  1.00  0.00           N
ATOM   3890  CD2 HSD A 895      32.870  40.050  73.120  1.00  0.00           C
ATOM   3891  HD2 HSD A 895      32.380  39.670  72.230  1.00  0.00           H
ATOM   3892  C   HSD A 895      35.240  37.520  74.820  1.00  0.00           C
ATOM   3893  O   HSD A 895      34.780  36.550  74.150  1.00  0.00           O
ATOM   3894  N   PRO A 896      34.920  37.630  76.120  1.00  0.00           N
ATOM   3895  CD  PRO A 896      35.440  38.670  76.980  1.00  0.00           C
ATOM   3896  HD1 PRO A 896      35.250  39.710  76.640  1.00  0.00           H
ATOM   3897  HD2 PRO A 896      36.550  38.610  76.980  1.00  0.00           H
ATOM   3898  CA  PRO A 896      34.340  36.520  76.830  1.00  0.00           C
ATOM   3899  HA  PRO A 896      34.850  35.630  76.500  1.00  0.00           H
ATOM   3900  CB  PRO A 896      34.790  36.750  78.280  1.00  0.00           C
ATOM   3901  HB1 PRO A 896      35.830  36.350  78.440  1.00  0.00           H
ATOM   3902  HB2 PRO A 896      34.020  36.260  78.900  1.00  0.00           H
ATOM   3903  CG  PRO A 896      34.920  38.200  78.390  1.00  0.00           C
ATOM   3904  HG1 PRO A 896      33.880  38.590  78.370  1.00  0.00           H
ATOM   3905  HG2 PRO A 896      35.420  38.630  79.280  1.00  0.00           H
ATOM   3906  C   PRO A 896      32.880  36.370  76.560  1.00  0.00           C
ATOM   3907  O   PRO A 896      32.290  35.290  76.580  1.00  0.00           O
ATOM   3908  N   GLU A 897      32.300  37.530  76.210  1.00  0.00           N
ATOM   3909  HN  GLU A 897      32.790  38.380  76.070  1.00  0.00           H
ATOM   3910  CA  GLU A 897      30.860  37.580  75.820  1.00  0.00           C
ATOM   3911  HA  GLU A 897      30.360  36.650  76.080  1.00  0.00           H
ATOM   3912  CB  GLU A 897      30.400  38.920  76.430  1.00  0.00           C
ATOM   3913  HB1 GLU A 897      29.450  39.120  75.890  1.00  0.00           H
ATOM   3914  HB2 GLU A 897      31.130  39.680  76.070  1.00  0.00           H
ATOM   3915  CG  GLU A 897      30.250  38.990  77.980  1.00  0.00           C
ATOM   3916  HG1 GLU A 897      31.260  39.090  78.440  1.00  0.00           H
ATOM   3917  HG2 GLU A 897      29.710  38.080  78.300  1.00  0.00           H
ATOM   3918  CD  GLU A 897      29.510  40.280  78.410  1.00  0.00           C
ATOM   3919  OE1 GLU A 897      28.490  40.100  79.010  1.00  0.00           O
ATOM   3920  OE2 GLU A 897      30.080  41.360  78.180  1.00  0.00           O
ATOM   3921  C   GLU A 897      30.780  37.640  74.290  1.00  0.00           C
ATOM   3922  O   GLU A 897      29.840  38.230  73.790  1.00  0.00           O
ATOM   3923  N   ARG A 898      31.700  37.040  73.530  1.00  0.00           N
ATOM   3924  HN  ARG A 898      32.420  36.470  73.940  1.00  0.00           H
ATOM   3925  CA  ARG A 898      31.470  36.830  72.110  1.00  0.00           C
ATOM   3926  HA  ARG A 898      30.960  37.690  71.710  1.00  0.00           H
ATOM   3927  CB  ARG A 898      32.810  36.460  71.350  1.00  0.00           C
ATOM   3928  HB1 ARG A 898      33.140  35.420  71.520  1.00  0.00           H
ATOM   3929  HB2 ARG A 898      33.550  37.110  71.870  1.00  0.00           H
ATOM   3930  CG  ARG A 898      32.940  36.990  69.880  1.00  0.00           C
ATOM   3931  HG1 ARG A 898      34.010  36.890  69.590  1.00  0.00           H
ATOM   3932  HG2 ARG A 898      32.680  38.070  69.980  1.00  0.00           H
ATOM   3933  CD  ARG A 898      31.960  36.250  68.950  1.00  0.00           C
ATOM   3934  HD1 ARG A 898      30.890  36.530  69.030  1.00  0.00           H
ATOM   3935  HD2 ARG A 898      32.070  35.170  69.110  1.00  0.00           H
ATOM   3936  NE  ARG A 898      32.500  36.460  67.580  1.00  0.00           N
ATOM   3937  HE  ARG A 898      33.330  37.010  67.510  1.00  0.00           H
ATOM   3938  CZ  ARG A 898      31.870  36.130  66.440  1.00  0.00           C
ATOM   3939  NH1 ARG A 898      30.840  35.380  66.470  1.00  0.00           N
ATOM   3940 HH11 ARG A 898      30.580  35.080  67.400  1.00  0.00           H
ATOM   3941 HH12 ARG A 898      30.470  35.060  65.600  1.00  0.00           H
ATOM   3942  NH2 ARG A 898      32.480  36.570  65.390  1.00  0.00           N
ATOM   3943 HH21 ARG A 898      33.160  37.300  65.420  1.00  0.00           H
ATOM   3944 HH22 ARG A 898      32.170  36.320  64.480  1.00  0.00           H
ATOM   3945  C   ARG A 898      30.410  35.700  71.930  1.00  0.00           C
ATOM   3946  O   ARG A 898      30.710  34.660  72.530  1.00  0.00           O
ATOM   3947  N   GLY A 899      29.230  35.930  71.310  1.00  0.00           N
ATOM   3948  HN  GLY A 899      28.940  36.830  70.990  1.00  0.00           H
ATOM   3949  CA  GLY A 899      28.270  34.960  70.850  1.00  0.00           C
ATOM   3950  HA1 GLY A 899      27.480  35.500  70.340  1.00  0.00           H
ATOM   3951  HA2 GLY A 899      27.960  34.440  71.740  1.00  0.00           H
ATOM   3952  C   GLY A 899      28.830  34.010  69.840  1.00  0.00           C
ATOM   3953  O   GLY A 899      29.750  34.360  69.050  1.00  0.00           O
ATOM   3954  N   TRP A 900      28.330  32.770  69.770  1.00  0.00           N
ATOM   3955  HN  TRP A 900      27.630  32.370  70.340  1.00  0.00           H
ATOM   3956  CA  TRP A 900      29.150  31.730  69.080  1.00  0.00           C
ATOM   3957  HA  TRP A 900      30.210  31.910  69.190  1.00  0.00           H
ATOM   3958  CB  TRP A 900      28.930  30.310  69.770  1.00  0.00           C
ATOM   3959  HB1 TRP A 900      27.860  30.120  69.950  1.00  0.00           H
ATOM   3960  HB2 TRP A 900      29.520  30.370  70.710  1.00  0.00           H
ATOM   3961  CG  TRP A 900      29.280  29.020  69.100  1.00  0.00           C
ATOM   3962  CD1 TRP A 900      28.410  28.320  68.410  1.00  0.00           C
ATOM   3963  HD1 TRP A 900      27.360  28.510  68.340  1.00  0.00           H
ATOM   3964  NE1 TRP A 900      29.070  27.290  67.760  1.00  0.00           N
ATOM   3965  HE1 TRP A 900      28.790  26.530  67.220  1.00  0.00           H
ATOM   3966  CE2 TRP A 900      30.330  27.290  68.130  1.00  0.00           C
ATOM   3967  CD2 TRP A 900      30.520  28.370  69.020  1.00  0.00           C
ATOM   3968  CE3 TRP A 900      31.790  28.650  69.580  1.00  0.00           C
ATOM   3969  HE3 TRP A 900      31.990  29.560  70.130  1.00  0.00           H
ATOM   3970  CZ3 TRP A 900      32.750  27.690  69.520  1.00  0.00           C
ATOM   3971  HZ3 TRP A 900      33.660  27.820  70.090  1.00  0.00           H
ATOM   3972  CZ2 TRP A 900      31.340  26.320  68.120  1.00  0.00           C
ATOM   3973  HZ2 TRP A 900      31.200  25.470  67.500  1.00  0.00           H
ATOM   3974  CH2 TRP A 900      32.600  26.600  68.730  1.00  0.00           C
ATOM   3975  HH2 TRP A 900      33.410  25.890  68.760  1.00  0.00           H
ATOM   3976  C   TRP A 900      28.790  31.660  67.560  1.00  0.00           C
ATOM   3977  O   TRP A 900      27.680  31.270  67.190  1.00  0.00           O
ATOM   3978  N   ILE A 901      29.790  32.040  66.710  1.00  0.00           N
ATOM   3979  HN  ILE A 901      30.580  32.480  67.130  1.00  0.00           H
ATOM   3980  CA  ILE A 901      29.760  31.920  65.270  1.00  0.00           C
ATOM   3981  HA  ILE A 901      30.700  32.280  64.870  1.00  0.00           H
ATOM   3982  CB  ILE A 901      29.580  30.420  64.800  1.00  0.00           C
ATOM   3983  HB  ILE A 901      28.560  30.070  65.070  1.00  0.00           H
ATOM   3984  CG2 ILE A 901      29.720  30.540  63.270  1.00  0.00           C
ATOM   3985 HG21 ILE A 901      29.770  29.520  62.800  1.00  0.00           H
ATOM   3986 HG22 ILE A 901      30.600  31.180  63.100  1.00  0.00           H
ATOM   3987 HG23 ILE A 901      28.780  31.010  62.890  1.00  0.00           H
ATOM   3988  CG1 ILE A 901      30.600  29.470  65.480  1.00  0.00           C
ATOM   3989 HG11 ILE A 901      30.330  29.450  66.560  1.00  0.00           H
ATOM   3990 HG12 ILE A 901      31.620  29.900  65.460  1.00  0.00           H
ATOM   3991  CD  ILE A 901      30.630  28.080  64.840  1.00  0.00           C
ATOM   3992  HD1 ILE A 901      31.020  27.390  65.620  1.00  0.00           H
ATOM   3993  HD2 ILE A 901      31.360  27.990  64.010  1.00  0.00           H
ATOM   3994  HD3 ILE A 901      29.710  27.600  64.420  1.00  0.00           H
ATOM   3995  C   ILE A 901      28.800  32.940  64.700  1.00  0.00           C
ATOM   3996  O   ILE A 901      29.380  33.760  63.990  1.00  0.00           O
ATOM   3997  N   ILE A 902      27.450  32.970  64.980  1.00  0.00           N
ATOM   3998  HN  ILE A 902      27.150  32.390  65.730  1.00  0.00           H
ATOM   3999  CA  ILE A 902      26.400  33.850  64.370  1.00  0.00           C
ATOM   4000  HA  ILE A 902      26.770  34.210  63.430  1.00  0.00           H
ATOM   4001  CB  ILE A 902      25.050  33.200  64.320  1.00  0.00           C
ATOM   4002  HB  ILE A 902      24.770  32.910  65.360  1.00  0.00           H
ATOM   4003  CG2 ILE A 902      23.930  34.100  63.790  1.00  0.00           C
ATOM   4004 HG21 ILE A 902      23.050  33.430  63.640  1.00  0.00           H
ATOM   4005 HG22 ILE A 902      24.270  34.560  62.850  1.00  0.00           H
ATOM   4006 HG23 ILE A 902      23.680  34.920  64.510  1.00  0.00           H
ATOM   4007  CG1 ILE A 902      25.140  31.850  63.570  1.00  0.00           C
ATOM   4008 HG11 ILE A 902      24.150  31.330  63.580  1.00  0.00           H
ATOM   4009 HG12 ILE A 902      25.800  31.130  64.080  1.00  0.00           H
ATOM   4010  CD  ILE A 902      25.650  32.010  62.170  1.00  0.00           C
ATOM   4011  HD1 ILE A 902      25.260  31.210  61.510  1.00  0.00           H
ATOM   4012  HD2 ILE A 902      26.740  32.160  61.980  1.00  0.00           H
ATOM   4013  HD3 ILE A 902      25.060  32.830  61.720  1.00  0.00           H
ATOM   4014  C   ILE A 902      26.390  35.070  65.350  1.00  0.00           C
ATOM   4015  O   ILE A 902      26.320  34.980  66.550  1.00  0.00           O
ATOM   4016  N   SER A 903      26.500  36.280  64.840  1.00  0.00           N
ATOM   4017  HN  SER A 903      26.620  36.390  63.860  1.00  0.00           H
ATOM   4018  CA  SER A 903      26.140  37.540  65.560  1.00  0.00           C
ATOM   4019  HA  SER A 903      26.830  37.610  66.390  1.00  0.00           H
ATOM   4020  CB  SER A 903      26.570  38.790  64.740  1.00  0.00           C
ATOM   4021  HB1 SER A 903      26.010  38.720  63.800  1.00  0.00           H
ATOM   4022  HB2 SER A 903      27.650  38.660  64.490  1.00  0.00           H
ATOM   4023  OG  SER A 903      26.370  40.000  65.390  1.00  0.00           O
ATOM   4024  HG1 SER A 903      25.470  40.310  65.250  1.00  0.00           H
ATOM   4025  C   SER A 903      24.730  37.630  65.990  1.00  0.00           C
ATOM   4026  O   SER A 903      23.790  37.320  65.210  1.00  0.00           O
ATOM   4027  N   PRO A 904      24.420  38.270  67.080  1.00  0.00           N
ATOM   4028  CD  PRO A 904      25.270  38.200  68.310  1.00  0.00           C
ATOM   4029  HD1 PRO A 904      26.200  38.800  68.210  1.00  0.00           H
ATOM   4030  HD2 PRO A 904      25.560  37.150  68.540  1.00  0.00           H
ATOM   4031  CA  PRO A 904      23.020  38.660  67.460  1.00  0.00           C
ATOM   4032  HA  PRO A 904      22.440  37.780  67.630  1.00  0.00           H
ATOM   4033  CB  PRO A 904      23.380  39.570  68.600  1.00  0.00           C
ATOM   4034  HB1 PRO A 904      22.480  39.830  69.190  1.00  0.00           H
ATOM   4035  HB2 PRO A 904      23.900  40.480  68.260  1.00  0.00           H
ATOM   4036  CG  PRO A 904      24.450  38.830  69.460  1.00  0.00           C
ATOM   4037  HG1 PRO A 904      25.140  39.510  70.010  1.00  0.00           H
ATOM   4038  HG2 PRO A 904      23.970  38.070  70.100  1.00  0.00           H
ATOM   4039  C   PRO A 904      22.340  39.470  66.330  1.00  0.00           C
ATOM   4040  O   PRO A 904      23.000  40.240  65.680  1.00  0.00           O
ATOM   4041  N   LEU A 905      21.020  39.300  66.100  1.00  0.00           N
ATOM   4042  HN  LEU A 905      20.530  38.550  66.520  1.00  0.00           H
ATOM   4043  CA  LEU A 905      20.370  39.940  65.010  1.00  0.00           C
ATOM   4044  HA  LEU A 905      20.720  40.970  64.990  1.00  0.00           H
ATOM   4045  CB  LEU A 905      20.610  39.180  63.650  1.00  0.00           C
ATOM   4046  HB1 LEU A 905      20.220  38.150  63.690  1.00  0.00           H
ATOM   4047  HB2 LEU A 905      21.710  39.030  63.600  1.00  0.00           H
ATOM   4048  CG  LEU A 905      20.060  39.840  62.410  1.00  0.00           C
ATOM   4049  HG  LEU A 905      18.950  39.760  62.500  1.00  0.00           H
ATOM   4050  CD1 LEU A 905      20.420  41.320  62.240  1.00  0.00           C
ATOM   4051 HD11 LEU A 905      21.370  41.660  62.710  1.00  0.00           H
ATOM   4052 HD12 LEU A 905      19.650  41.990  62.660  1.00  0.00           H
ATOM   4053 HD13 LEU A 905      20.490  41.510  61.140  1.00  0.00           H
ATOM   4054  CD2 LEU A 905      20.470  39.110  61.110  1.00  0.00           C
ATOM   4055 HD21 LEU A 905      20.370  38.010  61.160  1.00  0.00           H
ATOM   4056 HD22 LEU A 905      21.570  39.220  61.010  1.00  0.00           H
ATOM   4057 HD23 LEU A 905      19.940  39.550  60.240  1.00  0.00           H
ATOM   4058  C   LEU A 905      18.880  40.100  65.370  1.00  0.00           C
ATOM   4059  O   LEU A 905      18.270  39.130  65.750  1.00  0.00           O
ATOM   4060  N   GLY A 906      18.260  41.290  65.290  1.00  0.00           N
ATOM   4061  HN  GLY A 906      18.860  42.050  65.040  1.00  0.00           H
ATOM   4062  CA  GLY A 906      16.800  41.370  65.360  1.00  0.00           C
ATOM   4063  HA1 GLY A 906      16.270  40.450  65.580  1.00  0.00           H
ATOM   4064  HA2 GLY A 906      16.350  41.840  64.490  1.00  0.00           H
ATOM   4065  C   GLY A 906      16.380  42.150  66.570  1.00  0.00           C
ATOM   4066  O   GLY A 906      15.290  41.970  67.120  1.00  0.00           O
ATOM   4067  N   ASP A 907      17.240  43.060  67.110  1.00  0.00           N
ATOM   4068  HN  ASP A 907      18.160  43.010  66.760  1.00  0.00           H
ATOM   4069  CA  ASP A 907      17.110  43.860  68.290  1.00  0.00           C
ATOM   4070  HA  ASP A 907      16.230  43.580  68.850  1.00  0.00           H
ATOM   4071  CB  ASP A 907      18.340  43.690  69.260  1.00  0.00           C
ATOM   4072  HB1 ASP A 907      18.420  44.430  70.090  1.00  0.00           H
ATOM   4073  HB2 ASP A 907      19.290  43.910  68.730  1.00  0.00           H
ATOM   4074  CG  ASP A 907      18.320  42.230  69.690  1.00  0.00           C
ATOM   4075  OD1 ASP A 907      17.250  41.660  69.940  1.00  0.00           O
ATOM   4076  OD2 ASP A 907      19.410  41.630  69.910  1.00  0.00           O
ATOM   4077  C   ASP A 907      16.910  45.280  68.030  1.00  0.00           C
ATOM   4078  O   ASP A 907      17.200  46.140  68.890  1.00  0.00           O
ATOM   4079  N   ASN A 908      16.560  45.540  66.760  1.00  0.00           N
ATOM   4080  HN  ASN A 908      16.380  44.730  66.210  1.00  0.00           H
ATOM   4081  CA  ASN A 908      16.400  46.850  66.060  1.00  0.00           C
ATOM   4082  HA  ASN A 908      16.750  47.530  66.830  1.00  0.00           H
ATOM   4083  CB  ASN A 908      17.400  47.050  64.900  1.00  0.00           C
ATOM   4084  HB1 ASN A 908      17.360  48.090  64.520  1.00  0.00           H
ATOM   4085  HB2 ASN A 908      17.120  46.390  64.050  1.00  0.00           H
ATOM   4086  CG  ASN A 908      18.850  46.640  65.250  1.00  0.00           C
ATOM   4087  OD1 ASN A 908      19.400  45.750  64.600  1.00  0.00           O
ATOM   4088  ND2 ASN A 908      19.350  47.200  66.410  1.00  0.00           N
ATOM   4089 HD21 ASN A 908      20.240  46.820  66.640  1.00  0.00           H
ATOM   4090 HD22 ASN A 908      18.930  47.950  66.920  1.00  0.00           H
ATOM   4091  C   ASN A 908      14.990  47.250  65.590  1.00  0.00           C
ATOM   4092  O   ASN A 908      14.310  46.470  64.920  1.00  0.00           O
ATOM   4093  N   PRO A 909      14.350  48.350  66.000  1.00  0.00           N
ATOM   4094  CD  PRO A 909      14.700  49.160  67.160  1.00  0.00           C
ATOM   4095  HD1 PRO A 909      15.510  49.830  66.810  1.00  0.00           H
ATOM   4096  HD2 PRO A 909      15.010  48.490  67.990  1.00  0.00           H
ATOM   4097  CA  PRO A 909      13.140  48.890  65.320  1.00  0.00           C
ATOM   4098  HA  PRO A 909      12.300  48.270  65.600  1.00  0.00           H
ATOM   4099  CB  PRO A 909      12.880  50.270  66.030  1.00  0.00           C
ATOM   4100  HB1 PRO A 909      11.790  50.490  66.150  1.00  0.00           H
ATOM   4101  HB2 PRO A 909      13.400  51.140  65.580  1.00  0.00           H
ATOM   4102  CG  PRO A 909      13.400  49.910  67.440  1.00  0.00           C
ATOM   4103  HG1 PRO A 909      13.680  50.810  68.040  1.00  0.00           H
ATOM   4104  HG2 PRO A 909      12.700  49.270  68.020  1.00  0.00           H
ATOM   4105  C   PRO A 909      13.320  48.930  63.820  1.00  0.00           C
ATOM   4106  O   PRO A 909      14.410  49.100  63.260  1.00  0.00           O
ATOM   4107  N   TRP A 910      12.190  48.820  63.120  1.00  0.00           N
ATOM   4108  HN  TRP A 910      11.310  48.570  63.510  1.00  0.00           H
ATOM   4109  CA  TRP A 910      12.150  48.950  61.650  1.00  0.00           C
ATOM   4110  HA  TRP A 910      12.910  48.240  61.340  1.00  0.00           H
ATOM   4111  CB  TRP A 910      10.780  48.630  60.910  1.00  0.00           C
ATOM   4112  HB1 TRP A 910      10.430  47.630  61.240  1.00  0.00           H
ATOM   4113  HB2 TRP A 910      11.010  48.520  59.840  1.00  0.00           H
ATOM   4114  CG  TRP A 910       9.660  49.630  61.150  1.00  0.00           C
ATOM   4115  CD1 TRP A 910       8.860  49.570  62.180  1.00  0.00           C
ATOM   4116  HD1 TRP A 910       8.860  48.740  62.870  1.00  0.00           H
ATOM   4117  NE1 TRP A 910       8.060  50.650  62.180  1.00  0.00           N
ATOM   4118  HE1 TRP A 910       7.190  50.630  62.610  1.00  0.00           H
ATOM   4119  CE2 TRP A 910       8.450  51.460  61.180  1.00  0.00           C
ATOM   4120  CD2 TRP A 910       9.420  50.810  60.430  1.00  0.00           C
ATOM   4121  CE3 TRP A 910       9.870  51.410  59.260  1.00  0.00           C
ATOM   4122  HE3 TRP A 910      10.580  50.780  58.740  1.00  0.00           H
ATOM   4123  CZ3 TRP A 910       9.270  52.580  58.800  1.00  0.00           C
ATOM   4124  HZ3 TRP A 910       9.490  52.900  57.780  1.00  0.00           H
ATOM   4125  CZ2 TRP A 910       7.880  52.700  60.760  1.00  0.00           C
ATOM   4126  HZ2 TRP A 910       7.020  53.130  61.260  1.00  0.00           H
ATOM   4127  CH2 TRP A 910       8.320  53.270  59.570  1.00  0.00           C
ATOM   4128  HH2 TRP A 910       7.780  54.020  59.010  1.00  0.00           H
ATOM   4129  C   TRP A 910      12.610  50.280  61.320  1.00  0.00           C
ATOM   4130  O   TRP A 910      13.270  50.490  60.300  1.00  0.00           O
ATOM   4131  N   TRP A 911      12.160  51.340  62.080  1.00  0.00           N
ATOM   4132  HN  TRP A 911      11.370  51.280  62.680  1.00  0.00           H
ATOM   4133  CA  TRP A 911      12.570  52.700  61.690  1.00  0.00           C
ATOM   4134  HA  TRP A 911      12.380  52.830  60.630  1.00  0.00           H
ATOM   4135  CB  TRP A 911      11.780  53.880  62.420  1.00  0.00           C
ATOM   4136  HB1 TRP A 911      11.800  53.720  63.530  1.00  0.00           H
ATOM   4137  HB2 TRP A 911      10.720  53.700  62.170  1.00  0.00           H
ATOM   4138  CG  TRP A 911      12.020  55.380  62.140  1.00  0.00           C
ATOM   4139  CD1 TRP A 911      12.410  56.260  63.090  1.00  0.00           C
ATOM   4140  HD1 TRP A 911      12.640  55.980  64.110  1.00  0.00           H
ATOM   4141  NE1 TRP A 911      12.310  57.540  62.550  1.00  0.00           N
ATOM   4142  HE1 TRP A 911      12.400  58.410  62.990  1.00  0.00           H
ATOM   4143  CE2 TRP A 911      12.060  57.450  61.240  1.00  0.00           C
ATOM   4144  CD2 TRP A 911      11.770  56.070  60.910  1.00  0.00           C
ATOM   4145  CE3 TRP A 911      11.400  55.710  59.580  1.00  0.00           C
ATOM   4146  HE3 TRP A 911      11.240  54.680  59.340  1.00  0.00           H
ATOM   4147  CZ3 TRP A 911      11.030  56.690  58.760  1.00  0.00           C
ATOM   4148  HZ3 TRP A 911      10.460  56.410  57.890  1.00  0.00           H
ATOM   4149  CZ2 TRP A 911      11.750  58.470  60.330  1.00  0.00           C
ATOM   4150  HZ2 TRP A 911      11.920  59.520  60.490  1.00  0.00           H
ATOM   4151  CH2 TRP A 911      11.190  58.090  59.070  1.00  0.00           C
ATOM   4152  HH2 TRP A 911      10.900  58.900  58.430  1.00  0.00           H
ATOM   4153  C   TRP A 911      14.050  52.840  61.770  1.00  0.00           C
ATOM   4154  O   TRP A 911      14.790  53.420  60.950  1.00  0.00           O
ATOM   4155  N   THR A 912      14.650  52.260  62.840  1.00  0.00           N
ATOM   4156  HN  THR A 912      14.160  51.720  63.520  1.00  0.00           H
ATOM   4157  CA  THR A 912      16.080  52.240  62.990  1.00  0.00           C
ATOM   4158  HA  THR A 912      16.480  53.240  63.040  1.00  0.00           H
ATOM   4159  CB  THR A 912      16.520  51.790  64.330  1.00  0.00           C
ATOM   4160  HB  THR A 912      16.400  50.680  64.340  1.00  0.00           H
ATOM   4161  OG1 THR A 912      15.860  52.380  65.460  1.00  0.00           O
ATOM   4162  HG1 THR A 912      15.790  53.330  65.440  1.00  0.00           H
ATOM   4163  CG2 THR A 912      18.030  51.940  64.540  1.00  0.00           C
ATOM   4164 HG21 THR A 912      18.310  51.670  65.580  1.00  0.00           H
ATOM   4165 HG22 THR A 912      18.240  53.020  64.390  1.00  0.00           H
ATOM   4166 HG23 THR A 912      18.670  51.500  63.730  1.00  0.00           H
ATOM   4167  C   THR A 912      16.810  51.490  61.910  1.00  0.00           C
ATOM   4168  O   THR A 912      17.830  51.920  61.390  1.00  0.00           O
ATOM   4169  N   LEU A 913      16.190  50.390  61.550  1.00  0.00           N
ATOM   4170  HN  LEU A 913      15.350  50.060  61.950  1.00  0.00           H
ATOM   4171  CA  LEU A 913      16.690  49.510  60.480  1.00  0.00           C
ATOM   4172  HA  LEU A 913      17.700  49.150  60.670  1.00  0.00           H
ATOM   4173  CB  LEU A 913      15.900  48.220  60.480  1.00  0.00           C
ATOM   4174  HB1 LEU A 913      15.920  47.670  59.510  1.00  0.00           H
ATOM   4175  HB2 LEU A 913      14.840  48.540  60.540  1.00  0.00           H
ATOM   4176  CG  LEU A 913      16.150  47.080  61.370  1.00  0.00           C
ATOM   4177  HG  LEU A 913      15.950  47.310  62.450  1.00  0.00           H
ATOM   4178  CD1 LEU A 913      15.300  45.910  60.920  1.00  0.00           C
ATOM   4179 HD11 LEU A 913      15.360  45.160  61.730  1.00  0.00           H
ATOM   4180 HD12 LEU A 913      15.740  45.530  59.990  1.00  0.00           H
ATOM   4181 HD13 LEU A 913      14.200  46.070  60.800  1.00  0.00           H
ATOM   4182  CD2 LEU A 913      17.550  46.600  61.250  1.00  0.00           C
ATOM   4183 HD21 LEU A 913      17.730  46.250  60.210  1.00  0.00           H
ATOM   4184 HD22 LEU A 913      17.790  45.800  61.980  1.00  0.00           H
ATOM   4185 HD23 LEU A 913      18.270  47.420  61.450  1.00  0.00           H
ATOM   4186  C   LEU A 913      16.640  50.220  59.080  1.00  0.00           C
ATOM   4187  O   LEU A 913      17.480  49.960  58.230  1.00  0.00           O
ATOM   4188  N   LEU A 914      15.640  51.000  58.800  1.00  0.00           N
ATOM   4189  HN  LEU A 914      14.880  51.000  59.460  1.00  0.00           H
ATOM   4190  CA  LEU A 914      15.640  51.840  57.610  1.00  0.00           C
ATOM   4191  HA  LEU A 914      15.750  51.210  56.730  1.00  0.00           H
ATOM   4192  CB  LEU A 914      14.280  52.600  57.540  1.00  0.00           C
ATOM   4193  HB1 LEU A 914      14.100  53.330  58.350  1.00  0.00           H
ATOM   4194  HB2 LEU A 914      13.500  51.820  57.600  1.00  0.00           H
ATOM   4195  CG  LEU A 914      13.960  53.440  56.260  1.00  0.00           C
ATOM   4196  HG  LEU A 914      14.880  53.880  55.820  1.00  0.00           H
ATOM   4197  CD1 LEU A 914      13.510  52.540  55.110  1.00  0.00           C
ATOM   4198 HD11 LEU A 914      13.140  53.190  54.280  1.00  0.00           H
ATOM   4199 HD12 LEU A 914      12.680  51.880  55.430  1.00  0.00           H
ATOM   4200 HD13 LEU A 914      14.370  51.900  54.800  1.00  0.00           H
ATOM   4201  CD2 LEU A 914      12.880  54.510  56.540  1.00  0.00           C
ATOM   4202 HD21 LEU A 914      13.250  55.380  57.130  1.00  0.00           H
ATOM   4203 HD22 LEU A 914      12.170  54.080  57.270  1.00  0.00           H
ATOM   4204 HD23 LEU A 914      12.520  54.870  55.550  1.00  0.00           H
ATOM   4205  C   LEU A 914      16.770  52.810  57.470  1.00  0.00           C
ATOM   4206  O   LEU A 914      17.500  52.940  56.500  1.00  0.00           O
ATOM   4207  N   ILE A 915      17.030  53.560  58.610  1.00  0.00           N
ATOM   4208  HN  ILE A 915      16.620  53.300  59.470  1.00  0.00           H
ATOM   4209  CA  ILE A 915      17.990  54.650  58.820  1.00  0.00           C
ATOM   4210  HA  ILE A 915      17.870  55.390  58.040  1.00  0.00           H
ATOM   4211  CB  ILE A 915      17.750  55.380  60.220  1.00  0.00           C
ATOM   4212  HB  ILE A 915      17.790  54.630  61.040  1.00  0.00           H
ATOM   4213  CG2 ILE A 915      18.810  56.450  60.400  1.00  0.00           C
ATOM   4214 HG21 ILE A 915      18.860  57.170  59.560  1.00  0.00           H
ATOM   4215 HG22 ILE A 915      19.870  56.120  60.510  1.00  0.00           H
ATOM   4216 HG23 ILE A 915      18.670  57.190  61.220  1.00  0.00           H
ATOM   4217  CG1 ILE A 915      16.360  56.100  60.360  1.00  0.00           C
ATOM   4218 HG11 ILE A 915      15.580  55.400  59.980  1.00  0.00           H
ATOM   4219 HG12 ILE A 915      16.360  57.070  59.810  1.00  0.00           H
ATOM   4220  CD  ILE A 915      15.940  56.250  61.830  1.00  0.00           C
ATOM   4221  HD1 ILE A 915      15.650  55.310  62.340  1.00  0.00           H
ATOM   4222  HD2 ILE A 915      14.990  56.840  61.870  1.00  0.00           H
ATOM   4223  HD3 ILE A 915      16.630  56.940  62.330  1.00  0.00           H
ATOM   4224  C   ILE A 915      19.370  54.140  58.580  1.00  0.00           C
ATOM   4225  O   ILE A 915      20.280  54.890  58.150  1.00  0.00           O
ATOM   4226  N   ALA A 916      19.570  52.820  58.880  1.00  0.00           N
ATOM   4227  HN  ALA A 916      18.760  52.310  59.120  1.00  0.00           H
ATOM   4228  CA  ALA A 916      20.850  52.160  58.860  1.00  0.00           C
ATOM   4229  HA  ALA A 916      21.550  52.820  59.360  1.00  0.00           H
ATOM   4230  CB  ALA A 916      20.800  50.660  59.350  1.00  0.00           C
ATOM   4231  HB1 ALA A 916      20.250  50.010  58.640  1.00  0.00           H
ATOM   4232  HB2 ALA A 916      20.190  50.680  60.290  1.00  0.00           H
ATOM   4233  HB3 ALA A 916      21.780  50.160  59.500  1.00  0.00           H
ATOM   4234  C   ALA A 916      21.480  51.960  57.460  1.00  0.00           C
ATOM   4235  O   ALA A 916      22.690  51.780  57.350  1.00  0.00           O
ATOM   4236  N   ALA A 917      20.670  52.050  56.430  1.00  0.00           N
ATOM   4237  HN  ALA A 917      19.730  52.220  56.740  1.00  0.00           H
ATOM   4238  CA  ALA A 917      21.080  52.190  55.070  1.00  0.00           C
ATOM   4239  HA  ALA A 917      21.610  51.310  54.760  1.00  0.00           H
ATOM   4240  CB  ALA A 917      19.870  52.260  54.240  1.00  0.00           C
ATOM   4241  HB1 ALA A 917      19.970  52.610  53.190  1.00  0.00           H
ATOM   4242  HB2 ALA A 917      19.180  53.040  54.630  1.00  0.00           H
ATOM   4243  HB3 ALA A 917      19.270  51.330  54.400  1.00  0.00           H
ATOM   4244  C   ALA A 917      21.970  53.420  54.870  1.00  0.00           C
ATOM   4245  O   ALA A 917      22.950  53.390  54.150  1.00  0.00           O
ATOM   4246  N   ILE A 918      21.700  54.560  55.600  1.00  0.00           N
ATOM   4247  HN  ILE A 918      21.050  54.700  56.330  1.00  0.00           H
ATOM   4248  CA  ILE A 918      22.590  55.720  55.310  1.00  0.00           C
ATOM   4249  HA  ILE A 918      22.590  55.890  54.240  1.00  0.00           H
ATOM   4250  CB  ILE A 918      22.060  57.020  55.870  1.00  0.00           C
ATOM   4251  HB  ILE A 918      21.860  56.920  56.960  1.00  0.00           H
ATOM   4252  CG2 ILE A 918      22.970  58.220  55.500  1.00  0.00           C
ATOM   4253 HG21 ILE A 918      23.980  58.140  55.960  1.00  0.00           H
ATOM   4254 HG22 ILE A 918      22.480  59.130  55.920  1.00  0.00           H
ATOM   4255 HG23 ILE A 918      23.110  58.390  54.410  1.00  0.00           H
ATOM   4256  CG1 ILE A 918      20.680  57.260  55.190  1.00  0.00           C
ATOM   4257 HG11 ILE A 918      20.320  56.310  54.750  1.00  0.00           H
ATOM   4258 HG12 ILE A 918      20.940  57.800  54.250  1.00  0.00           H
ATOM   4259  CD  ILE A 918      19.750  57.890  56.210  1.00  0.00           C
ATOM   4260  HD1 ILE A 918      19.780  57.330  57.170  1.00  0.00           H
ATOM   4261  HD2 ILE A 918      18.690  57.770  55.890  1.00  0.00           H
ATOM   4262  HD3 ILE A 918      19.850  58.990  56.340  1.00  0.00           H
ATOM   4263  C   ILE A 918      24.040  55.580  55.680  1.00  0.00           C
ATOM   4264  O   ILE A 918      24.900  55.830  54.800  1.00  0.00           O
ATOM   4265  N   PRO A 919      24.420  54.960  56.840  1.00  0.00           N
ATOM   4266  CD  PRO A 919      23.710  55.070  58.130  1.00  0.00           C
ATOM   4267  HD1 PRO A 919      23.000  54.220  58.100  1.00  0.00           H
ATOM   4268  HD2 PRO A 919      23.240  56.040  58.370  1.00  0.00           H
ATOM   4269  CA  PRO A 919      25.730  54.400  57.060  1.00  0.00           C
ATOM   4270  HA  PRO A 919      26.430  55.220  57.060  1.00  0.00           H
ATOM   4271  CB  PRO A 919      25.650  53.740  58.410  1.00  0.00           C
ATOM   4272  HB1 PRO A 919      26.610  53.380  58.850  1.00  0.00           H
ATOM   4273  HB2 PRO A 919      24.950  52.880  58.340  1.00  0.00           H
ATOM   4274  CG  PRO A 919      24.830  54.810  59.160  1.00  0.00           C
ATOM   4275  HG1 PRO A 919      24.360  54.520  60.140  1.00  0.00           H
ATOM   4276  HG2 PRO A 919      25.350  55.770  59.360  1.00  0.00           H
ATOM   4277  C   PRO A 919      26.260  53.350  56.060  1.00  0.00           C
ATOM   4278  O   PRO A 919      27.380  53.350  55.660  1.00  0.00           O
ATOM   4279  N   ALA A 920      25.410  52.490  55.540  1.00  0.00           N
ATOM   4280  HN  ALA A 920      24.440  52.450  55.760  1.00  0.00           H
ATOM   4281  CA  ALA A 920      25.830  51.490  54.620  1.00  0.00           C
ATOM   4282  HA  ALA A 920      26.720  51.070  55.050  1.00  0.00           H
ATOM   4283  CB  ALA A 920      24.730  50.380  54.580  1.00  0.00           C
ATOM   4284  HB1 ALA A 920      24.740  49.960  55.610  1.00  0.00           H
ATOM   4285  HB2 ALA A 920      24.860  49.570  53.830  1.00  0.00           H
ATOM   4286  HB3 ALA A 920      23.760  50.770  54.210  1.00  0.00           H
ATOM   4287  C   ALA A 920      26.250  52.050  53.240  1.00  0.00           C
ATOM   4288  O   ALA A 920      27.100  51.490  52.590  1.00  0.00           O
ATOM   4289  N   LEU A 921      25.710  53.180  52.800  1.00  0.00           N
ATOM   4290  HN  LEU A 921      24.870  53.480  53.260  1.00  0.00           H
ATOM   4291  CA  LEU A 921      26.190  53.930  51.710  1.00  0.00           C
ATOM   4292  HA  LEU A 921      26.320  53.310  50.830  1.00  0.00           H
ATOM   4293  CB  LEU A 921      25.160  55.070  51.210  1.00  0.00           C
ATOM   4294  HB1 LEU A 921      24.870  55.740  52.050  1.00  0.00           H
ATOM   4295  HB2 LEU A 921      24.250  54.530  50.840  1.00  0.00           H
ATOM   4296  CG  LEU A 921      25.690  55.850  50.000  1.00  0.00           C
ATOM   4297  HG  LEU A 921      26.700  56.190  50.320  1.00  0.00           H
ATOM   4298  CD1 LEU A 921      25.720  54.990  48.720  1.00  0.00           C
ATOM   4299 HD11 LEU A 921      25.990  55.530  47.780  1.00  0.00           H
ATOM   4300 HD12 LEU A 921      24.710  54.550  48.570  1.00  0.00           H
ATOM   4301 HD13 LEU A 921      26.430  54.170  48.950  1.00  0.00           H
ATOM   4302  CD2 LEU A 921      24.900  57.080  49.660  1.00  0.00           C
ATOM   4303 HD21 LEU A 921      23.840  56.760  49.530  1.00  0.00           H
ATOM   4304 HD22 LEU A 921      25.380  57.500  48.760  1.00  0.00           H
ATOM   4305 HD23 LEU A 921      24.980  57.740  50.550  1.00  0.00           H
ATOM   4306  C   LEU A 921      27.590  54.420  51.860  1.00  0.00           C
ATOM   4307  O   LEU A 921      28.480  54.250  50.940  1.00  0.00           O
ATOM   4308  N   LEU A 922      27.840  55.010  53.010  1.00  0.00           N
ATOM   4309  HN  LEU A 922      27.110  54.990  53.700  1.00  0.00           H
ATOM   4310  CA  LEU A 922      29.150  55.440  53.350  1.00  0.00           C
ATOM   4311  HA  LEU A 922      29.500  56.180  52.630  1.00  0.00           H
ATOM   4312  CB  LEU A 922      29.220  56.110  54.740  1.00  0.00           C
ATOM   4313  HB1 LEU A 922      30.240  56.350  55.080  1.00  0.00           H
ATOM   4314  HB2 LEU A 922      28.900  55.340  55.470  1.00  0.00           H
ATOM   4315  CG  LEU A 922      28.230  57.320  54.930  1.00  0.00           C
ATOM   4316  HG  LEU A 922      27.180  56.960  55.000  1.00  0.00           H
ATOM   4317  CD1 LEU A 922      28.510  58.050  56.280  1.00  0.00           C
ATOM   4318 HD11 LEU A 922      27.750  58.820  56.510  1.00  0.00           H
ATOM   4319 HD12 LEU A 922      29.500  58.550  56.200  1.00  0.00           H
ATOM   4320 HD13 LEU A 922      28.600  57.370  57.160  1.00  0.00           H
ATOM   4321  CD2 LEU A 922      28.240  58.380  53.850  1.00  0.00           C
ATOM   4322 HD21 LEU A 922      27.720  58.110  52.900  1.00  0.00           H
ATOM   4323 HD22 LEU A 922      29.270  58.720  53.640  1.00  0.00           H
ATOM   4324 HD23 LEU A 922      27.690  59.310  54.150  1.00  0.00           H
ATOM   4325  C   LEU A 922      30.110  54.280  53.310  1.00  0.00           C
ATOM   4326  O   LEU A 922      31.180  54.460  52.760  1.00  0.00           O
ATOM   4327  N   CYS A 923      29.700  53.100  53.850  1.00  0.00           N
ATOM   4328  HN  CYS A 923      28.890  52.860  54.360  1.00  0.00           H
ATOM   4329  CA  CYS A 923      30.490  51.880  53.610  1.00  0.00           C
ATOM   4330  HA  CYS A 923      31.490  52.030  53.990  1.00  0.00           H
ATOM   4331  CB  CYS A 923      29.850  50.680  54.300  1.00  0.00           C
ATOM   4332  HB1 CYS A 923      28.930  50.310  53.790  1.00  0.00           H
ATOM   4333  HB2 CYS A 923      29.340  50.880  55.270  1.00  0.00           H
ATOM   4334  SG  CYS A 923      31.030  49.340  54.610  1.00  0.00           S
ATOM   4335  HG1 CYS A 923      31.670  49.900  55.630  1.00  0.00           H
ATOM   4336  C   CYS A 923      30.630  51.440  52.160  1.00  0.00           C
ATOM   4337  O   CYS A 923      31.690  51.090  51.690  1.00  0.00           O
ATOM   4338  N   THR A 924      29.560  51.470  51.320  1.00  0.00           N
ATOM   4339  HN  THR A 924      28.660  51.640  51.740  1.00  0.00           H
ATOM   4340  CA  THR A 924      29.590  51.140  49.930  1.00  0.00           C
ATOM   4341  HA  THR A 924      30.030  50.170  49.850  1.00  0.00           H
ATOM   4342  CB  THR A 924      28.110  51.210  49.480  1.00  0.00           C
ATOM   4343  HB  THR A 924      27.710  52.240  49.450  1.00  0.00           H
ATOM   4344  OG1 THR A 924      27.330  50.290  50.230  1.00  0.00           O
ATOM   4345  HG1 THR A 924      27.060  50.700  51.050  1.00  0.00           H
ATOM   4346  CG2 THR A 924      27.880  50.640  48.050  1.00  0.00           C
ATOM   4347 HG21 THR A 924      28.470  49.720  47.890  1.00  0.00           H
ATOM   4348 HG22 THR A 924      28.080  51.430  47.280  1.00  0.00           H
ATOM   4349 HG23 THR A 924      26.830  50.360  47.860  1.00  0.00           H
ATOM   4350  C   THR A 924      30.530  51.890  49.030  1.00  0.00           C
ATOM   4351  O   THR A 924      31.300  51.360  48.270  1.00  0.00           O
ATOM   4352  N   ILE A 925      30.590  53.240  49.250  1.00  0.00           N
ATOM   4353  HN  ILE A 925      30.150  53.650  50.040  1.00  0.00           H
ATOM   4354  CA  ILE A 925      31.480  54.120  48.530  1.00  0.00           C
ATOM   4355  HA  ILE A 925      31.610  53.770  47.520  1.00  0.00           H
ATOM   4356  CB  ILE A 925      31.140  55.620  48.720  1.00  0.00           C
ATOM   4357  HB  ILE A 925      31.190  55.790  49.810  1.00  0.00           H
ATOM   4358  CG2 ILE A 925      32.210  56.390  47.930  1.00  0.00           C
ATOM   4359 HG21 ILE A 925      33.240  56.350  48.330  1.00  0.00           H
ATOM   4360 HG22 ILE A 925      31.970  57.480  47.870  1.00  0.00           H
ATOM   4361 HG23 ILE A 925      32.030  56.020  46.900  1.00  0.00           H
ATOM   4362  CG1 ILE A 925      29.590  55.880  48.350  1.00  0.00           C
ATOM   4363 HG11 ILE A 925      28.870  55.270  48.940  1.00  0.00           H
ATOM   4364 HG12 ILE A 925      29.490  55.460  47.320  1.00  0.00           H
ATOM   4365  CD  ILE A 925      29.160  57.310  48.330  1.00  0.00           C
ATOM   4366  HD1 ILE A 925      29.100  57.660  49.370  1.00  0.00           H
ATOM   4367  HD2 ILE A 925      28.210  57.450  47.760  1.00  0.00           H
ATOM   4368  HD3 ILE A 925      29.880  57.890  47.700  1.00  0.00           H
ATOM   4369  C   ILE A 925      32.940  53.870  48.990  1.00  0.00           C
ATOM   4370  O   ILE A 925      33.870  53.860  48.230  1.00  0.00           O
ATOM   4371  N   LEU A 926      33.170  53.660  50.300  1.00  0.00           N
ATOM   4372  HN  LEU A 926      32.400  53.870  50.890  1.00  0.00           H
ATOM   4373  CA  LEU A 926      34.360  53.200  50.940  1.00  0.00           C
ATOM   4374  HA  LEU A 926      35.070  53.960  50.630  1.00  0.00           H
ATOM   4375  CB  LEU A 926      34.040  53.220  52.460  1.00  0.00           C
ATOM   4376  HB1 LEU A 926      33.070  52.740  52.700  1.00  0.00           H
ATOM   4377  HB2 LEU A 926      33.970  54.290  52.750  1.00  0.00           H
ATOM   4378  CG  LEU A 926      35.170  52.620  53.380  1.00  0.00           C
ATOM   4379  HG  LEU A 926      35.530  51.610  53.120  1.00  0.00           H
ATOM   4380  CD1 LEU A 926      36.390  53.610  53.230  1.00  0.00           C
ATOM   4381 HD11 LEU A 926      37.170  53.150  53.880  1.00  0.00           H
ATOM   4382 HD12 LEU A 926      36.180  54.660  53.540  1.00  0.00           H
ATOM   4383 HD13 LEU A 926      36.750  53.510  52.180  1.00  0.00           H
ATOM   4384  CD2 LEU A 926      34.740  52.580  54.800  1.00  0.00           C
ATOM   4385 HD21 LEU A 926      35.640  52.570  55.460  1.00  0.00           H
ATOM   4386 HD22 LEU A 926      34.100  51.720  55.070  1.00  0.00           H
ATOM   4387 HD23 LEU A 926      34.250  53.530  55.120  1.00  0.00           H
ATOM   4388  C   LEU A 926      34.890  51.870  50.390  1.00  0.00           C
ATOM   4389  O   LEU A 926      36.090  51.650  50.190  1.00  0.00           O
ATOM   4390  N   ILE A 927      34.070  50.800  50.230  1.00  0.00           N
ATOM   4391  HN  ILE A 927      33.100  50.870  50.450  1.00  0.00           H
ATOM   4392  CA  ILE A 927      34.380  49.590  49.560  1.00  0.00           C
ATOM   4393  HA  ILE A 927      35.250  49.130  50.010  1.00  0.00           H
ATOM   4394  CB  ILE A 927      33.380  48.330  49.770  1.00  0.00           C
ATOM   4395  HB  ILE A 927      32.440  48.700  49.320  1.00  0.00           H
ATOM   4396  CG2 ILE A 927      33.820  47.060  49.000  1.00  0.00           C
ATOM   4397 HG21 ILE A 927      34.690  46.580  49.510  1.00  0.00           H
ATOM   4398 HG22 ILE A 927      34.130  47.340  47.970  1.00  0.00           H
ATOM   4399 HG23 ILE A 927      33.040  46.270  49.000  1.00  0.00           H
ATOM   4400  CG1 ILE A 927      33.100  47.990  51.230  1.00  0.00           C
ATOM   4401 HG11 ILE A 927      33.190  48.920  51.840  1.00  0.00           H
ATOM   4402 HG12 ILE A 927      33.760  47.180  51.600  1.00  0.00           H
ATOM   4403  CD  ILE A 927      31.670  47.500  51.500  1.00  0.00           C
ATOM   4404  HD1 ILE A 927      31.340  46.700  50.810  1.00  0.00           H
ATOM   4405  HD2 ILE A 927      31.030  48.390  51.330  1.00  0.00           H
ATOM   4406  HD3 ILE A 927      31.620  47.130  52.540  1.00  0.00           H
ATOM   4407  C   ILE A 927      34.780  49.830  48.080  1.00  0.00           C
ATOM   4408  O   ILE A 927      35.830  49.410  47.650  1.00  0.00           O
ATOM   4409  N   PHE A 928      33.840  50.510  47.350  1.00  0.00           N
ATOM   4410  HN  PHE A 928      33.000  50.740  47.810  1.00  0.00           H
ATOM   4411  CA  PHE A 928      33.950  50.710  45.940  1.00  0.00           C
ATOM   4412  HA  PHE A 928      33.940  49.740  45.470  1.00  0.00           H
ATOM   4413  CB  PHE A 928      32.710  51.480  45.450  1.00  0.00           C
ATOM   4414  HB1 PHE A 928      32.700  52.530  45.810  1.00  0.00           H
ATOM   4415  HB2 PHE A 928      31.810  51.000  45.900  1.00  0.00           H
ATOM   4416  CG  PHE A 928      32.600  51.570  43.890  1.00  0.00           C
ATOM   4417  CD1 PHE A 928      32.340  50.390  43.160  1.00  0.00           C
ATOM   4418  HD1 PHE A 928      32.210  49.440  43.660  1.00  0.00           H
ATOM   4419  CE1 PHE A 928      32.250  50.520  41.760  1.00  0.00           C
ATOM   4420  HE1 PHE A 928      32.010  49.650  41.170  1.00  0.00           H
ATOM   4421  CZ  PHE A 928      32.420  51.740  41.180  1.00  0.00           C
ATOM   4422  HZ  PHE A 928      32.340  51.710  40.100  1.00  0.00           H
ATOM   4423  CD2 PHE A 928      32.710  52.850  43.360  1.00  0.00           C
ATOM   4424  HD2 PHE A 928      32.890  53.700  44.000  1.00  0.00           H
ATOM   4425  CE2 PHE A 928      32.680  52.940  41.940  1.00  0.00           C
ATOM   4426  HE2 PHE A 928      32.750  53.910  41.450  1.00  0.00           H
ATOM   4427  C   PHE A 928      35.250  51.330  45.560  1.00  0.00           C
ATOM   4428  O   PHE A 928      35.870  50.890  44.600  1.00  0.00           O
ATOM   4429  N   MET A 929      35.660  52.420  46.320  1.00  0.00           N
ATOM   4430  HN  MET A 929      35.050  52.790  47.010  1.00  0.00           H
ATOM   4431  CA  MET A 929      36.900  53.170  45.960  1.00  0.00           C
ATOM   4432  HA  MET A 929      37.020  52.950  44.910  1.00  0.00           H
ATOM   4433  CB  MET A 929      36.730  54.650  46.380  1.00  0.00           C
ATOM   4434  HB1 MET A 929      37.680  55.110  46.020  1.00  0.00           H
ATOM   4435  HB2 MET A 929      36.650  54.760  47.480  1.00  0.00           H
ATOM   4436  CG  MET A 929      35.480  55.290  45.720  1.00  0.00           C
ATOM   4437  HG1 MET A 929      35.350  56.370  45.960  1.00  0.00           H
ATOM   4438  HG2 MET A 929      34.560  54.810  46.120  1.00  0.00           H
ATOM   4439  SD  MET A 929      35.520  55.250  43.940  1.00  0.00           S
ATOM   4440  CE  MET A 929      36.900  56.370  43.640  1.00  0.00           C
ATOM   4441  HE1 MET A 929      37.100  56.730  42.610  1.00  0.00           H
ATOM   4442  HE2 MET A 929      37.850  55.940  44.000  1.00  0.00           H
ATOM   4443  HE3 MET A 929      36.720  57.260  44.290  1.00  0.00           H
ATOM   4444  C   MET A 929      38.260  52.670  46.420  1.00  0.00           C
ATOM   4445  O   MET A 929      39.320  53.270  46.170  1.00  0.00           O
ATOM   4446  N   ASP A 930      38.280  51.440  46.950  1.00  0.00           N
ATOM   4447  HN  ASP A 930      37.530  50.790  47.090  1.00  0.00           H
ATOM   4448  CA  ASP A 930      39.480  50.760  47.340  1.00  0.00           C
ATOM   4449  HA  ASP A 930      40.360  51.370  47.180  1.00  0.00           H
ATOM   4450  CB  ASP A 930      39.470  50.280  48.790  1.00  0.00           C
ATOM   4451  HB1 ASP A 930      39.770  49.220  48.920  1.00  0.00           H
ATOM   4452  HB2 ASP A 930      38.470  50.320  49.270  1.00  0.00           H
ATOM   4453  CG  ASP A 930      40.470  51.120  49.510  1.00  0.00           C
ATOM   4454  OD1 ASP A 930      40.000  51.940  50.390  1.00  0.00           O
ATOM   4455  OD2 ASP A 930      41.680  51.000  49.210  1.00  0.00           O
ATOM   4456  C   ASP A 930      39.570  49.570  46.350  1.00  0.00           C
ATOM   4457  O   ASP A 930      40.430  49.570  45.440  1.00  0.00           O
ATOM   4458  N   GLN A 931      38.570  48.610  46.530  1.00  0.00           N
ATOM   4459  HN  GLN A 931      37.860  48.840  47.190  1.00  0.00           H
ATOM   4460  CA  GLN A 931      38.490  47.330  45.890  1.00  0.00           C
ATOM   4461  HA  GLN A 931      39.380  46.740  46.040  1.00  0.00           H
ATOM   4462  CB  GLN A 931      37.120  46.760  46.300  1.00  0.00           C
ATOM   4463  HB1 GLN A 931      36.350  47.530  46.120  1.00  0.00           H
ATOM   4464  HB2 GLN A 931      37.200  46.670  47.410  1.00  0.00           H
ATOM   4465  CG  GLN A 931      36.760  45.370  45.650  1.00  0.00           C
ATOM   4466  HG1 GLN A 931      36.510  45.370  44.580  1.00  0.00           H
ATOM   4467  HG2 GLN A 931      35.930  44.920  46.250  1.00  0.00           H
ATOM   4468  CD  GLN A 931      37.900  44.390  45.820  1.00  0.00           C
ATOM   4469  OE1 GLN A 931      38.800  44.370  46.630  1.00  0.00           O
ATOM   4470  NE2 GLN A 931      37.840  43.380  44.890  1.00  0.00           N
ATOM   4471 HE21 GLN A 931      38.300  42.520  45.090  1.00  0.00           H
ATOM   4472 HE22 GLN A 931      37.280  43.540  44.080  1.00  0.00           H
ATOM   4473  C   GLN A 931      38.540  47.430  44.370  1.00  0.00           C
ATOM   4474  O   GLN A 931      39.390  46.780  43.790  1.00  0.00           O
ATOM   4475  N   GLN A 932      37.830  48.370  43.740  1.00  0.00           N
ATOM   4476  HN  GLN A 932      37.220  48.940  44.290  1.00  0.00           H
ATOM   4477  CA  GLN A 932      37.910  48.740  42.320  1.00  0.00           C
ATOM   4478  HA  GLN A 932      38.060  47.810  41.800  1.00  0.00           H
ATOM   4479  CB  GLN A 932      36.640  49.380  41.750  1.00  0.00           C
ATOM   4480  HB1 GLN A 932      36.580  49.550  40.650  1.00  0.00           H
ATOM   4481  HB2 GLN A 932      36.720  50.460  41.980  1.00  0.00           H
ATOM   4482  CG  GLN A 932      35.390  48.710  42.140  1.00  0.00           C
ATOM   4483  HG1 GLN A 932      34.520  49.190  41.640  1.00  0.00           H
ATOM   4484  HG2 GLN A 932      35.200  48.760  43.230  1.00  0.00           H
ATOM   4485  CD  GLN A 932      35.320  47.190  41.710  1.00  0.00           C
ATOM   4486  OE1 GLN A 932      35.680  46.370  42.510  1.00  0.00           O
ATOM   4487  NE2 GLN A 932      34.720  46.880  40.540  1.00  0.00           N
ATOM   4488 HE21 GLN A 932      34.650  45.890  40.330  1.00  0.00           H
ATOM   4489 HE22 GLN A 932      34.200  47.540  39.990  1.00  0.00           H
ATOM   4490  C   GLN A 932      39.070  49.630  41.890  1.00  0.00           C
ATOM   4491  O   GLN A 932      39.570  49.510  40.760  1.00  0.00           O
ATOM   4492  N   ILE A 933      39.650  50.390  42.800  1.00  0.00           N
ATOM   4493  HN  ILE A 933      39.340  50.290  43.740  1.00  0.00           H
ATOM   4494  CA  ILE A 933      40.850  51.120  42.620  1.00  0.00           C
ATOM   4495  HA  ILE A 933      40.650  51.600  41.680  1.00  0.00           H
ATOM   4496  CB  ILE A 933      41.170  52.300  43.540  1.00  0.00           C
ATOM   4497  HB  ILE A 933      40.820  51.970  44.540  1.00  0.00           H
ATOM   4498  CG2 ILE A 933      42.740  52.610  43.660  1.00  0.00           C
ATOM   4499 HG21 ILE A 933      43.260  51.760  44.150  1.00  0.00           H
ATOM   4500 HG22 ILE A 933      42.850  53.490  44.330  1.00  0.00           H
ATOM   4501 HG23 ILE A 933      43.250  52.810  42.690  1.00  0.00           H
ATOM   4502  CG1 ILE A 933      40.380  53.580  43.220  1.00  0.00           C
ATOM   4503 HG11 ILE A 933      40.600  54.320  44.010  1.00  0.00           H
ATOM   4504 HG12 ILE A 933      39.290  53.390  43.350  1.00  0.00           H
ATOM   4505  CD  ILE A 933      40.780  54.280  41.900  1.00  0.00           C
ATOM   4506  HD1 ILE A 933      40.020  55.060  41.650  1.00  0.00           H
ATOM   4507  HD2 ILE A 933      40.890  53.450  41.160  1.00  0.00           H
ATOM   4508  HD3 ILE A 933      41.760  54.810  41.880  1.00  0.00           H
ATOM   4509  C   ILE A 933      42.030  50.250  42.300  1.00  0.00           C
ATOM   4510  O   ILE A 933      42.750  50.410  41.300  1.00  0.00           O
ATOM   4511  N   THR A 934      42.270  49.320  43.180  1.00  0.00           N
ATOM   4512  HN  THR A 934      41.650  49.270  43.960  1.00  0.00           H
ATOM   4513  CA  THR A 934      43.350  48.370  42.930  1.00  0.00           C
ATOM   4514  HA  THR A 934      44.180  49.010  42.680  1.00  0.00           H
ATOM   4515  CB  THR A 934      43.670  47.590  44.160  1.00  0.00           C
ATOM   4516  HB  THR A 934      42.790  47.010  44.540  1.00  0.00           H
ATOM   4517  OG1 THR A 934      44.200  48.520  45.090  1.00  0.00           O
ATOM   4518  HG1 THR A 934      43.520  49.100  45.450  1.00  0.00           H
ATOM   4519  CG2 THR A 934      44.800  46.580  43.870  1.00  0.00           C
ATOM   4520 HG21 THR A 934      45.470  47.030  43.110  1.00  0.00           H
ATOM   4521 HG22 THR A 934      44.400  45.600  43.540  1.00  0.00           H
ATOM   4522 HG23 THR A 934      45.340  46.290  44.800  1.00  0.00           H
ATOM   4523  C   THR A 934      43.160  47.440  41.730  1.00  0.00           C
ATOM   4524  O   THR A 934      44.030  47.150  40.910  1.00  0.00           O
ATOM   4525  N   ALA A 935      41.940  47.110  41.410  1.00  0.00           N
ATOM   4526  HN  ALA A 935      41.270  47.310  42.130  1.00  0.00           H
ATOM   4527  CA  ALA A 935      41.410  46.530  40.190  1.00  0.00           C
ATOM   4528  HA  ALA A 935      41.830  45.550  40.060  1.00  0.00           H
ATOM   4529  CB  ALA A 935      39.980  46.140  40.280  1.00  0.00           C
ATOM   4530  HB1 ALA A 935      39.720  45.540  39.380  1.00  0.00           H
ATOM   4531  HB2 ALA A 935      39.360  47.050  40.220  1.00  0.00           H
ATOM   4532  HB3 ALA A 935      39.840  45.490  41.170  1.00  0.00           H
ATOM   4533  C   ALA A 935      41.760  47.360  38.930  1.00  0.00           C
ATOM   4534  O   ALA A 935      42.270  46.790  37.960  1.00  0.00           O
ATOM   4535  N   VAL A 936      41.540  48.690  38.990  1.00  0.00           N
ATOM   4536  HN  VAL A 936      40.850  48.980  39.660  1.00  0.00           H
ATOM   4537  CA  VAL A 936      42.060  49.580  37.930  1.00  0.00           C
ATOM   4538  HA  VAL A 936      41.790  49.170  36.970  1.00  0.00           H
ATOM   4539  CB  VAL A 936      41.380  50.950  38.040  1.00  0.00           C
ATOM   4540  HB  VAL A 936      41.370  51.340  39.080  1.00  0.00           H
ATOM   4541  CG1 VAL A 936      42.010  52.050  37.150  1.00  0.00           C
ATOM   4542 HG11 VAL A 936      42.170  51.820  36.070  1.00  0.00           H
ATOM   4543 HG12 VAL A 936      42.950  52.480  37.560  1.00  0.00           H
ATOM   4544 HG13 VAL A 936      41.230  52.840  37.130  1.00  0.00           H
ATOM   4545  CG2 VAL A 936      39.960  50.860  37.500  1.00  0.00           C
ATOM   4546 HG21 VAL A 936      39.980  50.550  36.430  1.00  0.00           H
ATOM   4547 HG22 VAL A 936      39.530  51.880  37.510  1.00  0.00           H
ATOM   4548 HG23 VAL A 936      39.340  50.100  38.020  1.00  0.00           H
ATOM   4549  C   VAL A 936      43.620  49.650  37.790  1.00  0.00           C
ATOM   4550  O   VAL A 936      44.220  49.690  36.730  1.00  0.00           O
ATOM   4551  N   ILE A 937      44.360  49.590  38.900  1.00  0.00           N
ATOM   4552  HN  ILE A 937      43.990  49.570  39.840  1.00  0.00           H
ATOM   4553  CA  ILE A 937      45.850  49.630  38.860  1.00  0.00           C
ATOM   4554  HA  ILE A 937      46.160  50.370  38.140  1.00  0.00           H
ATOM   4555  CB  ILE A 937      46.490  50.070  40.200  1.00  0.00           C
ATOM   4556  HB  ILE A 937      46.270  49.270  40.950  1.00  0.00           H
ATOM   4557  CG2 ILE A 937      48.000  50.190  40.010  1.00  0.00           C
ATOM   4558 HG21 ILE A 937      48.600  49.260  39.900  1.00  0.00           H
ATOM   4559 HG22 ILE A 937      48.450  50.720  40.860  1.00  0.00           H
ATOM   4560 HG23 ILE A 937      48.160  50.810  39.100  1.00  0.00           H
ATOM   4561  CG1 ILE A 937      45.920  51.350  40.840  1.00  0.00           C
ATOM   4562 HG11 ILE A 937      46.290  51.340  41.890  1.00  0.00           H
ATOM   4563 HG12 ILE A 937      44.820  51.200  40.890  1.00  0.00           H
ATOM   4564  CD  ILE A 937      46.320  52.620  40.140  1.00  0.00           C
ATOM   4565  HD1 ILE A 937      45.750  53.420  40.670  1.00  0.00           H
ATOM   4566  HD2 ILE A 937      45.990  52.690  39.080  1.00  0.00           H
ATOM   4567  HD3 ILE A 937      47.390  52.900  40.180  1.00  0.00           H
ATOM   4568  C   ILE A 937      46.380  48.240  38.490  1.00  0.00           C
ATOM   4569  O   ILE A 937      47.430  48.180  37.890  1.00  0.00           O
ATOM   4570  N   ILE A 938      45.760  47.070  38.830  1.00  0.00           N
ATOM   4571  HN  ILE A 938      45.100  47.240  39.550  1.00  0.00           H
ATOM   4572  CA  ILE A 938      46.120  45.720  38.390  1.00  0.00           C
ATOM   4573  HA  ILE A 938      47.180  45.700  38.500  1.00  0.00           H
ATOM   4574  CB  ILE A 938      45.390  44.670  39.230  1.00  0.00           C
ATOM   4575  HB  ILE A 938      44.350  45.040  39.370  1.00  0.00           H
ATOM   4576  CG2 ILE A 938      45.190  43.420  38.470  1.00  0.00           C
ATOM   4577 HG21 ILE A 938      44.760  42.580  39.070  1.00  0.00           H
ATOM   4578 HG22 ILE A 938      46.150  43.060  38.070  1.00  0.00           H
ATOM   4579 HG23 ILE A 938      44.590  43.530  37.540  1.00  0.00           H
ATOM   4580  CG1 ILE A 938      46.210  44.490  40.570  1.00  0.00           C
ATOM   4581 HG11 ILE A 938      45.460  43.980  41.230  1.00  0.00           H
ATOM   4582 HG12 ILE A 938      46.330  45.500  41.000  1.00  0.00           H
ATOM   4583  CD  ILE A 938      47.540  43.710  40.490  1.00  0.00           C
ATOM   4584  HD1 ILE A 938      48.040  43.890  39.510  1.00  0.00           H
ATOM   4585  HD2 ILE A 938      47.450  42.620  40.540  1.00  0.00           H
ATOM   4586  HD3 ILE A 938      48.280  43.940  41.280  1.00  0.00           H
ATOM   4587  C   ILE A 938      45.790  45.630  36.840  1.00  0.00           C
ATOM   4588  O   ILE A 938      46.550  45.000  36.140  1.00  0.00           O
ATOM   4589  N   ASN A 939      44.820  46.300  36.300  1.00  0.00           N
ATOM   4590  HN  ASN A 939      44.070  46.650  36.860  1.00  0.00           H
ATOM   4591  CA  ASN A 939      44.570  46.300  34.860  1.00  0.00           C
ATOM   4592  HA  ASN A 939      44.850  45.360  34.390  1.00  0.00           H
ATOM   4593  CB  ASN A 939      43.070  46.760  34.720  1.00  0.00           C
ATOM   4594  HB1 ASN A 939      42.960  47.860  34.640  1.00  0.00           H
ATOM   4595  HB2 ASN A 939      42.610  46.320  35.630  1.00  0.00           H
ATOM   4596  CG  ASN A 939      42.350  46.100  33.560  1.00  0.00           C
ATOM   4597  OD1 ASN A 939      42.580  44.940  33.100  1.00  0.00           O
ATOM   4598  ND2 ASN A 939      41.300  46.850  33.020  1.00  0.00           N
ATOM   4599 HD21 ASN A 939      40.990  47.680  33.490  1.00  0.00           H
ATOM   4600 HD22 ASN A 939      40.850  46.500  32.200  1.00  0.00           H
ATOM   4601  C   ASN A 939      45.430  47.330  34.120  1.00  0.00           C
ATOM   4602  O   ASN A 939      45.190  47.670  33.010  1.00  0.00           O
ATOM   4603  N   ARG A 940      46.550  47.790  34.770  1.00  0.00           N
ATOM   4604  HN  ARG A 940      46.750  47.470  35.690  1.00  0.00           H
ATOM   4605  CA  ARG A 940      47.570  48.550  34.110  1.00  0.00           C
ATOM   4606  HA  ARG A 940      47.150  49.450  33.700  1.00  0.00           H
ATOM   4607  CB  ARG A 940      48.650  49.100  35.100  1.00  0.00           C
ATOM   4608  HB1 ARG A 940      49.590  49.300  34.550  1.00  0.00           H
ATOM   4609  HB2 ARG A 940      48.810  48.210  35.750  1.00  0.00           H
ATOM   4610  CG  ARG A 940      48.260  50.270  35.900  1.00  0.00           C
ATOM   4611  HG1 ARG A 940      48.940  50.470  36.740  1.00  0.00           H
ATOM   4612  HG2 ARG A 940      47.260  50.050  36.300  1.00  0.00           H
ATOM   4613  CD  ARG A 940      48.160  51.600  35.090  1.00  0.00           C
ATOM   4614  HD1 ARG A 940      47.530  52.360  35.590  1.00  0.00           H
ATOM   4615  HD2 ARG A 940      47.750  51.400  34.080  1.00  0.00           H
ATOM   4616  NE  ARG A 940      49.530  52.100  35.040  1.00  0.00           N
ATOM   4617  HE  ARG A 940      50.280  51.590  35.470  1.00  0.00           H
ATOM   4618  CZ  ARG A 940      49.880  53.140  34.290  1.00  0.00           C
ATOM   4619  NH1 ARG A 940      48.950  54.040  33.870  1.00  0.00           N
ATOM   4620 HH11 ARG A 940      47.990  53.890  34.110  1.00  0.00           H
ATOM   4621 HH12 ARG A 940      49.280  54.860  33.410  1.00  0.00           H
ATOM   4622  NH2 ARG A 940      51.080  53.540  34.060  1.00  0.00           N
ATOM   4623 HH21 ARG A 940      51.890  53.010  34.310  1.00  0.00           H
ATOM   4624 HH22 ARG A 940      51.300  54.350  33.500  1.00  0.00           H
ATOM   4625  C   ARG A 940      48.220  47.750  32.990  1.00  0.00           C
ATOM   4626  O   ARG A 940      48.440  46.570  33.070  1.00  0.00           O
ATOM   4627  N   LYS A 941      48.520  48.480  31.870  1.00  0.00           N
ATOM   4628  HN  LYS A 941      48.270  49.440  31.870  1.00  0.00           H
ATOM   4629  CA  LYS A 941      48.840  47.850  30.580  1.00  0.00           C
ATOM   4630  HA  LYS A 941      47.970  47.270  30.300  1.00  0.00           H
ATOM   4631  CB  LYS A 941      49.120  48.900  29.520  1.00  0.00           C
ATOM   4632  HB1 LYS A 941      49.660  48.440  28.660  1.00  0.00           H
ATOM   4633  HB2 LYS A 941      49.900  49.630  29.830  1.00  0.00           H
ATOM   4634  CG  LYS A 941      48.000  49.780  29.010  1.00  0.00           C
ATOM   4635  HG1 LYS A 941      48.390  50.630  28.430  1.00  0.00           H
ATOM   4636  HG2 LYS A 941      47.570  50.360  29.870  1.00  0.00           H
ATOM   4637  CD  LYS A 941      46.970  48.990  28.190  1.00  0.00           C
ATOM   4638  HD1 LYS A 941      46.750  47.980  28.610  1.00  0.00           H
ATOM   4639  HD2 LYS A 941      47.620  48.860  27.300  1.00  0.00           H
ATOM   4640  CE  LYS A 941      45.680  49.740  27.810  1.00  0.00           C
ATOM   4641  HE1 LYS A 941      45.060  49.080  27.170  1.00  0.00           H
ATOM   4642  HE2 LYS A 941      45.990  50.690  27.340  1.00  0.00           H
ATOM   4643  NZ  LYS A 941      44.910  50.090  29.000  1.00  0.00           N
ATOM   4644  HZ1 LYS A 941      45.300  50.810  29.640  1.00  0.00           H
ATOM   4645  HZ2 LYS A 941      44.640  49.230  29.520  1.00  0.00           H
ATOM   4646  HZ3 LYS A 941      44.060  50.570  28.650  1.00  0.00           H
ATOM   4647  C   LYS A 941      50.020  46.830  30.650  1.00  0.00           C
ATOM   4648  O   LYS A 941      49.890  45.670  30.210  1.00  0.00           O
ATOM   4649  N   GLU A 942      51.070  47.240  31.390  1.00  0.00           N
ATOM   4650  HN  GLU A 942      51.050  48.180  31.710  1.00  0.00           H
ATOM   4651  CA  GLU A 942      52.310  46.530  31.670  1.00  0.00           C
ATOM   4652  HA  GLU A 942      52.670  46.340  30.670  1.00  0.00           H
ATOM   4653  CB  GLU A 942      53.290  47.470  32.410  1.00  0.00           C
ATOM   4654  HB1 GLU A 942      53.360  48.410  31.830  1.00  0.00           H
ATOM   4655  HB2 GLU A 942      54.280  46.960  32.300  1.00  0.00           H
ATOM   4656  CG  GLU A 942      52.930  47.860  33.860  1.00  0.00           C
ATOM   4657  HG1 GLU A 942      52.980  46.970  34.520  1.00  0.00           H
ATOM   4658  HG2 GLU A 942      51.910  48.300  33.780  1.00  0.00           H
ATOM   4659  CD  GLU A 942      53.880  48.930  34.350  1.00  0.00           C
ATOM   4660  OE1 GLU A 942      53.630  50.140  33.950  1.00  0.00           O
ATOM   4661  OE2 GLU A 942      54.820  48.620  35.090  1.00  0.00           O
ATOM   4662  C   GLU A 942      52.130  45.220  32.330  1.00  0.00           C
ATOM   4663  O   GLU A 942      52.990  44.330  32.230  1.00  0.00           O
ATOM   4664  N   HSD A 943      51.060  44.960  33.130  1.00  0.00           N
ATOM   4665  HN  HSD A 943      50.480  45.750  33.350  1.00  0.00           H
ATOM   4666  CA  HSD A 943      50.860  43.670  33.680  1.00  0.00           C
ATOM   4667  HA  HSD A 943      51.810  43.440  34.130  1.00  0.00           H
ATOM   4668  CB  HSD A 943      49.780  43.820  34.860  1.00  0.00           C
ATOM   4669  HB1 HSD A 943      49.620  42.830  35.310  1.00  0.00           H
ATOM   4670  HB2 HSD A 943      48.810  44.240  34.500  1.00  0.00           H
ATOM   4671  ND1 HSD A 943      49.610  45.830  36.420  1.00  0.00           N
ATOM   4672  HD1 HSD A 943      48.620  45.920  36.580  1.00  0.00           H
ATOM   4673  CG  HSD A 943      50.340  44.840  35.810  1.00  0.00           C
ATOM   4674  CE1 HSD A 943      50.510  46.630  37.130  1.00  0.00           C
ATOM   4675  HE1 HSD A 943      50.200  47.370  37.870  1.00  0.00           H
ATOM   4676  NE2 HSD A 943      51.730  46.240  36.920  1.00  0.00           N
ATOM   4677  CD2 HSD A 943      51.630  45.110  36.080  1.00  0.00           C
ATOM   4678  HD2 HSD A 943      52.460  44.510  35.760  1.00  0.00           H
ATOM   4679  C   HSD A 943      50.470  42.660  32.580  1.00  0.00           C
ATOM   4680  O   HSD A 943      50.610  41.440  32.760  1.00  0.00           O
ATOM   4681  N   LYS A 944      49.930  43.180  31.430  1.00  0.00           N
ATOM   4682  HN  LYS A 944      49.890  44.160  31.230  1.00  0.00           H
ATOM   4683  CA  LYS A 944      49.340  42.540  30.290  1.00  0.00           C
ATOM   4684  HA  LYS A 944      48.690  43.250  29.800  1.00  0.00           H
ATOM   4685  CB  LYS A 944      50.410  42.240  29.220  1.00  0.00           C
ATOM   4686  HB1 LYS A 944      50.030  41.460  28.520  1.00  0.00           H
ATOM   4687  HB2 LYS A 944      51.300  41.860  29.770  1.00  0.00           H
ATOM   4688  CG  LYS A 944      50.830  43.430  28.200  1.00  0.00           C
ATOM   4689  HG1 LYS A 944      51.690  43.090  27.590  1.00  0.00           H
ATOM   4690  HG2 LYS A 944      51.270  44.200  28.860  1.00  0.00           H
ATOM   4691  CD  LYS A 944      49.930  44.060  27.220  1.00  0.00           C
ATOM   4692  HD1 LYS A 944      48.980  44.320  27.720  1.00  0.00           H
ATOM   4693  HD2 LYS A 944      49.670  43.300  26.460  1.00  0.00           H
ATOM   4694  CE  LYS A 944      50.530  45.260  26.440  1.00  0.00           C
ATOM   4695  HE1 LYS A 944      51.440  45.110  25.840  1.00  0.00           H
ATOM   4696  HE2 LYS A 944      50.760  46.180  27.000  1.00  0.00           H
ATOM   4697  NZ  LYS A 944      49.410  45.730  25.490  1.00  0.00           N
ATOM   4698  HZ1 LYS A 944      48.450  45.740  25.890  1.00  0.00           H
ATOM   4699  HZ2 LYS A 944      49.320  45.110  24.660  1.00  0.00           H
ATOM   4700  HZ3 LYS A 944      49.740  46.660  25.160  1.00  0.00           H
ATOM   4701  C   LYS A 944      48.470  41.300  30.620  1.00  0.00           C
ATOM   4702  O   LYS A 944      48.660  40.240  29.970  1.00  0.00           O
ATOM   4703  N   LEU A 945      47.360  41.600  31.430  1.00  0.00           N
ATOM   4704  HN  LEU A 945      47.330  42.510  31.840  1.00  0.00           H
ATOM   4705  CA  LEU A 945      46.310  40.620  31.790  1.00  0.00           C
ATOM   4706  HA  LEU A 945      46.770  39.670  32.020  1.00  0.00           H
ATOM   4707  CB  LEU A 945      45.450  40.960  33.060  1.00  0.00           C
ATOM   4708  HB1 LEU A 945      44.880  40.090  33.450  1.00  0.00           H
ATOM   4709  HB2 LEU A 945      44.770  41.800  32.830  1.00  0.00           H
ATOM   4710  CG  LEU A 945      46.350  41.510  34.230  1.00  0.00           C
ATOM   4711  HG  LEU A 945      46.650  42.530  33.900  1.00  0.00           H
ATOM   4712  CD1 LEU A 945      45.600  41.690  35.530  1.00  0.00           C
ATOM   4713 HD11 LEU A 945      45.390  40.730  36.040  1.00  0.00           H
ATOM   4714 HD12 LEU A 945      44.630  42.230  35.400  1.00  0.00           H
ATOM   4715 HD13 LEU A 945      46.100  42.340  36.280  1.00  0.00           H
ATOM   4716  CD2 LEU A 945      47.580  40.590  34.510  1.00  0.00           C
ATOM   4717 HD21 LEU A 945      48.040  40.930  35.470  1.00  0.00           H
ATOM   4718 HD22 LEU A 945      48.300  40.480  33.680  1.00  0.00           H
ATOM   4719 HD23 LEU A 945      47.350  39.510  34.660  1.00  0.00           H
ATOM   4720  C   LEU A 945      45.450  40.350  30.600  1.00  0.00           C
ATOM   4721  O   LEU A 945      45.260  41.150  29.680  1.00  0.00           O
ATOM   4722  N   LYS A 946      45.040  39.060  30.590  1.00  0.00           N
ATOM   4723  HN  LYS A 946      45.480  38.520  31.310  1.00  0.00           H
ATOM   4724  CA  LYS A 946      44.230  38.260  29.660  1.00  0.00           C
ATOM   4725  HA  LYS A 946      44.460  38.610  28.670  1.00  0.00           H
ATOM   4726  CB  LYS A 946      44.640  36.770  29.740  1.00  0.00           C
ATOM   4727  HB1 LYS A 946      43.960  36.170  29.100  1.00  0.00           H
ATOM   4728  HB2 LYS A 946      44.540  36.360  30.760  1.00  0.00           H
ATOM   4729  CG  LYS A 946      46.070  36.640  29.210  1.00  0.00           C
ATOM   4730  HG1 LYS A 946      46.780  37.120  29.900  1.00  0.00           H
ATOM   4731  HG2 LYS A 946      46.230  37.130  28.220  1.00  0.00           H
ATOM   4732  CD  LYS A 946      46.640  35.160  29.100  1.00  0.00           C
ATOM   4733  HD1 LYS A 946      47.690  35.070  28.720  1.00  0.00           H
ATOM   4734  HD2 LYS A 946      46.130  34.500  28.370  1.00  0.00           H
ATOM   4735  CE  LYS A 946      46.600  34.210  30.330  1.00  0.00           C
ATOM   4736  HE1 LYS A 946      47.040  33.230  30.040  1.00  0.00           H
ATOM   4737  HE2 LYS A 946      45.610  33.870  30.690  1.00  0.00           H
ATOM   4738  NZ  LYS A 946      47.340  34.810  31.510  1.00  0.00           N
ATOM   4739  HZ1 LYS A 946      48.380  34.800  31.430  1.00  0.00           H
ATOM   4740  HZ2 LYS A 946      47.150  34.260  32.360  1.00  0.00           H
ATOM   4741  HZ3 LYS A 946      47.180  35.800  31.760  1.00  0.00           H
ATOM   4742  C   LYS A 946      42.790  38.440  29.950  1.00  0.00           C
ATOM   4743  O   LYS A 946      42.310  37.800  30.870  1.00  0.00           O
ATOM   4744  N   LYS A 947      42.110  39.300  29.090  1.00  0.00           N
ATOM   4745  HN  LYS A 947      42.560  39.750  28.330  1.00  0.00           H
ATOM   4746  CA  LYS A 947      40.700  39.540  29.060  1.00  0.00           C
ATOM   4747  HA  LYS A 947      40.510  40.320  28.330  1.00  0.00           H
ATOM   4748  CB  LYS A 947      39.800  38.430  28.470  1.00  0.00           C
ATOM   4749  HB1 LYS A 947      38.700  38.610  28.520  1.00  0.00           H
ATOM   4750  HB2 LYS A 947      40.090  37.530  29.050  1.00  0.00           H
ATOM   4751  CG  LYS A 947      40.200  38.050  27.010  1.00  0.00           C
ATOM   4752  HG1 LYS A 947      41.310  38.030  27.040  1.00  0.00           H
ATOM   4753  HG2 LYS A 947      39.960  38.910  26.350  1.00  0.00           H
ATOM   4754  CD  LYS A 947      39.490  36.770  26.510  1.00  0.00           C
ATOM   4755  HD1 LYS A 947      38.400  36.900  26.660  1.00  0.00           H
ATOM   4756  HD2 LYS A 947      39.690  35.870  27.130  1.00  0.00           H
ATOM   4757  CE  LYS A 947      39.790  36.510  25.010  1.00  0.00           C
ATOM   4758  HE1 LYS A 947      39.660  37.510  24.550  1.00  0.00           H
ATOM   4759  HE2 LYS A 947      39.140  35.770  24.510  1.00  0.00           H
ATOM   4760  NZ  LYS A 947      41.190  36.110  24.790  1.00  0.00           N
ATOM   4761  HZ1 LYS A 947      41.860  36.910  24.870  1.00  0.00           H
ATOM   4762  HZ2 LYS A 947      41.440  35.790  23.830  1.00  0.00           H
ATOM   4763  HZ3 LYS A 947      41.450  35.430  25.520  1.00  0.00           H
ATOM   4764  C   LYS A 947      40.300  40.240  30.360  1.00  0.00           C
ATOM   4765  O   LYS A 947      39.400  39.840  31.070  1.00  0.00           O
ATOM   4766  N   GLY A 948      40.960  41.410  30.680  1.00  0.00           N
ATOM   4767  HN  GLY A 948      41.780  41.660  30.170  1.00  0.00           H
ATOM   4768  CA  GLY A 948      40.570  42.310  31.770  1.00  0.00           C
ATOM   4769  HA1 GLY A 948      39.510  42.510  31.660  1.00  0.00           H
ATOM   4770  HA2 GLY A 948      41.120  43.230  31.680  1.00  0.00           H
ATOM   4771  C   GLY A 948      40.630  41.900  33.200  1.00  0.00           C
ATOM   4772  O   GLY A 948      41.110  40.860  33.640  1.00  0.00           O
ATOM   4773  N   ALA A 949      40.080  42.720  34.140  1.00  0.00           N
ATOM   4774  HN  ALA A 949      39.740  43.600  33.810  1.00  0.00           H
ATOM   4775  CA  ALA A 949      40.200  42.460  35.540  1.00  0.00           C
ATOM   4776  HA  ALA A 949      40.980  41.750  35.760  1.00  0.00           H
ATOM   4777  CB  ALA A 949      40.590  43.830  36.250  1.00  0.00           C
ATOM   4778  HB1 ALA A 949      39.910  44.660  35.950  1.00  0.00           H
ATOM   4779  HB2 ALA A 949      41.550  44.230  35.860  1.00  0.00           H
ATOM   4780  HB3 ALA A 949      40.570  43.760  37.360  1.00  0.00           H
ATOM   4781  C   ALA A 949      38.940  41.830  36.130  1.00  0.00           C
ATOM   4782  O   ALA A 949      38.870  41.370  37.300  1.00  0.00           O
ATOM   4783  N   GLY A 950      37.850  41.680  35.280  1.00  0.00           N
ATOM   4784  HN  GLY A 950      37.840  41.820  34.290  1.00  0.00           H
ATOM   4785  CA  GLY A 950      36.530  41.180  35.690  1.00  0.00           C
ATOM   4786  HA1 GLY A 950      36.670  40.210  36.140  1.00  0.00           H
ATOM   4787  HA2 GLY A 950      35.910  41.110  34.800  1.00  0.00           H
ATOM   4788  C   GLY A 950      35.820  41.880  36.850  1.00  0.00           C
ATOM   4789  O   GLY A 950      35.520  41.280  37.890  1.00  0.00           O
ATOM   4790  N   TYR A 951      35.620  43.190  36.710  1.00  0.00           N
ATOM   4791  HN  TYR A 951      35.950  43.490  35.820  1.00  0.00           H
ATOM   4792  CA  TYR A 951      35.310  44.150  37.770  1.00  0.00           C
ATOM   4793  HA  TYR A 951      36.060  44.100  38.540  1.00  0.00           H
ATOM   4794  CB  TYR A 951      35.170  45.570  37.220  1.00  0.00           C
ATOM   4795  HB1 TYR A 951      34.840  46.300  37.980  1.00  0.00           H
ATOM   4796  HB2 TYR A 951      34.430  45.570  36.400  1.00  0.00           H
ATOM   4797  CG  TYR A 951      36.520  46.070  36.710  1.00  0.00           C
ATOM   4798  CD1 TYR A 951      37.600  46.230  37.610  1.00  0.00           C
ATOM   4799  HD1 TYR A 951      37.500  46.110  38.680  1.00  0.00           H
ATOM   4800  CE1 TYR A 951      38.680  46.990  37.200  1.00  0.00           C
ATOM   4801  HE1 TYR A 951      39.400  47.350  37.920  1.00  0.00           H
ATOM   4802  CZ  TYR A 951      38.810  47.400  35.890  1.00  0.00           C
ATOM   4803  OH  TYR A 951      40.020  48.130  35.580  1.00  0.00           O
ATOM   4804  HH  TYR A 951      39.960  48.680  34.790  1.00  0.00           H
ATOM   4805  CD2 TYR A 951      36.650  46.460  35.390  1.00  0.00           C
ATOM   4806  HD2 TYR A 951      35.800  46.400  34.720  1.00  0.00           H
ATOM   4807  CE2 TYR A 951      37.840  47.030  34.960  1.00  0.00           C
ATOM   4808  HE2 TYR A 951      38.000  47.180  33.900  1.00  0.00           H
ATOM   4809  C   TYR A 951      34.080  43.890  38.550  1.00  0.00           C
ATOM   4810  O   TYR A 951      34.030  44.020  39.760  1.00  0.00           O
ATOM   4811  N   HSD A 952      32.920  43.570  37.910  1.00  0.00           N
ATOM   4812  HN  HSD A 952      32.960  43.450  36.910  1.00  0.00           H
ATOM   4813  CA  HSD A 952      31.710  43.210  38.570  1.00  0.00           C
ATOM   4814  HA  HSD A 952      31.460  44.040  39.220  1.00  0.00           H
ATOM   4815  CB  HSD A 952      30.520  43.050  37.590  1.00  0.00           C
ATOM   4816  HB1 HSD A 952      29.610  42.710  38.120  1.00  0.00           H
ATOM   4817  HB2 HSD A 952      30.830  42.360  36.780  1.00  0.00           H
ATOM   4818  ND1 HSD A 952      30.030  44.600  35.720  1.00  0.00           N
ATOM   4819  HD1 HSD A 952      30.460  44.000  35.040  1.00  0.00           H
ATOM   4820  CG  HSD A 952      30.230  44.440  37.020  1.00  0.00           C
ATOM   4821  CE1 HSD A 952      29.510  45.850  35.510  1.00  0.00           C
ATOM   4822  HE1 HSD A 952      29.410  46.290  34.530  1.00  0.00           H
ATOM   4823  NE2 HSD A 952      29.320  46.510  36.650  1.00  0.00           N
ATOM   4824  CD2 HSD A 952      29.860  45.670  37.650  1.00  0.00           C
ATOM   4825  HD2 HSD A 952      29.850  45.840  38.710  1.00  0.00           H
ATOM   4826  C   HSD A 952      31.840  41.990  39.460  1.00  0.00           C
ATOM   4827  O   HSD A 952      31.270  42.100  40.540  1.00  0.00           O
ATOM   4828  N   LEU A 953      32.640  40.960  38.990  1.00  0.00           N
ATOM   4829  HN  LEU A 953      33.170  41.010  38.140  1.00  0.00           H
ATOM   4830  CA  LEU A 953      32.890  39.770  39.820  1.00  0.00           C
ATOM   4831  HA  LEU A 953      31.910  39.430  40.130  1.00  0.00           H
ATOM   4832  CB  LEU A 953      33.600  38.540  39.080  1.00  0.00           C
ATOM   4833  HB1 LEU A 953      33.940  37.680  39.700  1.00  0.00           H
ATOM   4834  HB2 LEU A 953      34.500  38.970  38.590  1.00  0.00           H
ATOM   4835  CG  LEU A 953      32.800  37.990  37.890  1.00  0.00           C
ATOM   4836  HG  LEU A 953      32.270  38.840  37.400  1.00  0.00           H
ATOM   4837  CD1 LEU A 953      33.750  37.370  36.790  1.00  0.00           C
ATOM   4838 HD11 LEU A 953      33.230  37.120  35.850  1.00  0.00           H
ATOM   4839 HD12 LEU A 953      34.340  36.530  37.210  1.00  0.00           H
ATOM   4840 HD13 LEU A 953      34.470  38.170  36.490  1.00  0.00           H
ATOM   4841  CD2 LEU A 953      31.720  37.030  38.260  1.00  0.00           C
ATOM   4842 HD21 LEU A 953      31.280  36.640  37.310  1.00  0.00           H
ATOM   4843 HD22 LEU A 953      30.950  37.410  38.960  1.00  0.00           H
ATOM   4844 HD23 LEU A 953      32.020  36.090  38.780  1.00  0.00           H
ATOM   4845  C   LEU A 953      33.580  40.150  41.100  1.00  0.00           C
ATOM   4846  O   LEU A 953      33.220  39.710  42.210  1.00  0.00           O
ATOM   4847  N   ASP A 954      34.600  41.090  40.960  1.00  0.00           N
ATOM   4848  HN  ASP A 954      34.820  41.440  40.050  1.00  0.00           H
ATOM   4849  CA  ASP A 954      35.430  41.540  42.060  1.00  0.00           C
ATOM   4850  HA  ASP A 954      35.890  40.640  42.460  1.00  0.00           H
ATOM   4851  CB  ASP A 954      36.610  42.510  41.650  1.00  0.00           C
ATOM   4852  HB1 ASP A 954      37.270  42.660  42.530  1.00  0.00           H
ATOM   4853  HB2 ASP A 954      36.100  43.420  41.260  1.00  0.00           H
ATOM   4854  CG  ASP A 954      37.420  41.780  40.610  1.00  0.00           C
ATOM   4855  OD1 ASP A 954      37.520  40.610  40.560  1.00  0.00           O
ATOM   4856  OD2 ASP A 954      37.760  42.610  39.470  1.00  0.00           O
ATOM   4857  HD2 ASP A 954      38.160  42.110  38.760  1.00  0.00           H
ATOM   4858  C   ASP A 954      34.680  42.270  43.190  1.00  0.00           C
ATOM   4859  O   ASP A 954      34.840  41.930  44.340  1.00  0.00           O
ATOM   4860  N   LEU A 955      33.720  43.200  42.830  1.00  0.00           N
ATOM   4861  HN  LEU A 955      33.780  43.590  41.910  1.00  0.00           H
ATOM   4862  CA  LEU A 955      32.690  43.710  43.690  1.00  0.00           C
ATOM   4863  HA  LEU A 955      33.200  44.120  44.560  1.00  0.00           H
ATOM   4864  CB  LEU A 955      32.130  44.920  42.920  1.00  0.00           C
ATOM   4865  HB1 LEU A 955      31.880  44.640  41.870  1.00  0.00           H
ATOM   4866  HB2 LEU A 955      33.020  45.570  42.750  1.00  0.00           H
ATOM   4867  CG  LEU A 955      30.990  45.810  43.630  1.00  0.00           C
ATOM   4868  HG  LEU A 955      30.140  45.140  43.870  1.00  0.00           H
ATOM   4869  CD1 LEU A 955      31.550  46.390  44.970  1.00  0.00           C
ATOM   4870 HD11 LEU A 955      32.350  47.140  44.770  1.00  0.00           H
ATOM   4871 HD12 LEU A 955      31.790  45.540  45.640  1.00  0.00           H
ATOM   4872 HD13 LEU A 955      30.770  46.940  45.550  1.00  0.00           H
ATOM   4873  CD2 LEU A 955      30.500  47.000  42.740  1.00  0.00           C
ATOM   4874 HD21 LEU A 955      31.260  47.770  42.510  1.00  0.00           H
ATOM   4875 HD22 LEU A 955      29.560  47.470  43.120  1.00  0.00           H
ATOM   4876 HD23 LEU A 955      30.250  46.670  41.710  1.00  0.00           H
ATOM   4877  C   LEU A 955      31.590  42.790  44.360  1.00  0.00           C
ATOM   4878  O   LEU A 955      31.430  42.840  45.600  1.00  0.00           O
ATOM   4879  N   LEU A 956      30.960  41.940  43.580  1.00  0.00           N
ATOM   4880  HN  LEU A 956      31.240  41.910  42.630  1.00  0.00           H
ATOM   4881  CA  LEU A 956      30.040  40.910  43.980  1.00  0.00           C
ATOM   4882  HA  LEU A 956      29.200  41.370  44.500  1.00  0.00           H
ATOM   4883  CB  LEU A 956      29.510  40.170  42.660  1.00  0.00           C
ATOM   4884  HB1 LEU A 956      30.410  39.970  42.050  1.00  0.00           H
ATOM   4885  HB2 LEU A 956      29.000  40.940  42.040  1.00  0.00           H
ATOM   4886  CG  LEU A 956      28.770  38.880  42.630  1.00  0.00           C
ATOM   4887  HG  LEU A 956      29.340  38.050  43.100  1.00  0.00           H
ATOM   4888  CD1 LEU A 956      27.390  39.080  43.310  1.00  0.00           C
ATOM   4889 HD11 LEU A 956      26.870  39.830  42.670  1.00  0.00           H
ATOM   4890 HD12 LEU A 956      27.440  39.430  44.370  1.00  0.00           H
ATOM   4891 HD13 LEU A 956      26.780  38.160  43.270  1.00  0.00           H
ATOM   4892  CD2 LEU A 956      28.480  38.410  41.210  1.00  0.00           C
ATOM   4893 HD21 LEU A 956      27.630  38.910  40.710  1.00  0.00           H
ATOM   4894 HD22 LEU A 956      28.120  37.390  41.470  1.00  0.00           H
ATOM   4895 HD23 LEU A 956      29.380  38.370  40.550  1.00  0.00           H
ATOM   4896  C   LEU A 956      30.630  39.900  44.900  1.00  0.00           C
ATOM   4897  O   LEU A 956      30.060  39.590  45.940  1.00  0.00           O
ATOM   4898  N   MET A 957      31.780  39.370  44.590  1.00  0.00           N
ATOM   4899  HN  MET A 957      32.200  39.390  43.690  1.00  0.00           H
ATOM   4900  CA  MET A 957      32.370  38.370  45.550  1.00  0.00           C
ATOM   4901  HA  MET A 957      31.600  37.660  45.830  1.00  0.00           H
ATOM   4902  CB  MET A 957      33.420  37.530  44.770  1.00  0.00           C
ATOM   4903  HB1 MET A 957      34.020  36.930  45.490  1.00  0.00           H
ATOM   4904  HB2 MET A 957      34.070  38.270  44.270  1.00  0.00           H
ATOM   4905  CG  MET A 957      32.900  36.480  43.750  1.00  0.00           C
ATOM   4906  HG1 MET A 957      33.760  35.940  43.300  1.00  0.00           H
ATOM   4907  HG2 MET A 957      32.440  37.050  42.910  1.00  0.00           H
ATOM   4908  SD  MET A 957      31.650  35.340  44.420  1.00  0.00           S
ATOM   4909  CE  MET A 957      32.570  34.700  45.790  1.00  0.00           C
ATOM   4910  HE1 MET A 957      33.640  34.600  45.520  1.00  0.00           H
ATOM   4911  HE2 MET A 957      32.240  33.730  46.200  1.00  0.00           H
ATOM   4912  HE3 MET A 957      32.450  35.450  46.600  1.00  0.00           H
ATOM   4913  C   MET A 957      32.970  38.890  46.840  1.00  0.00           C
ATOM   4914  O   MET A 957      32.950  38.200  47.830  1.00  0.00           O
ATOM   4915  N   VAL A 958      33.440  40.140  47.000  1.00  0.00           N
ATOM   4916  HN  VAL A 958      33.580  40.680  46.170  1.00  0.00           H
ATOM   4917  CA  VAL A 958      33.830  40.700  48.270  1.00  0.00           C
ATOM   4918  HA  VAL A 958      34.250  39.910  48.880  1.00  0.00           H
ATOM   4919  CB  VAL A 958      34.910  41.720  47.980  1.00  0.00           C
ATOM   4920  HB  VAL A 958      34.720  41.970  46.910  1.00  0.00           H
ATOM   4921  CG1 VAL A 958      34.830  43.010  48.850  1.00  0.00           C
ATOM   4922 HG11 VAL A 958      35.070  42.770  49.900  1.00  0.00           H
ATOM   4923 HG12 VAL A 958      33.850  43.510  48.690  1.00  0.00           H
ATOM   4924 HG13 VAL A 958      35.630  43.680  48.450  1.00  0.00           H
ATOM   4925  CG2 VAL A 958      36.360  41.190  48.080  1.00  0.00           C
ATOM   4926 HG21 VAL A 958      37.120  42.000  48.060  1.00  0.00           H
ATOM   4927 HG22 VAL A 958      36.530  40.540  47.210  1.00  0.00           H
ATOM   4928 HG23 VAL A 958      36.460  40.620  49.030  1.00  0.00           H
ATOM   4929  C   VAL A 958      32.610  41.310  48.940  1.00  0.00           C
ATOM   4930  O   VAL A 958      32.490  41.360  50.130  1.00  0.00           O
ATOM   4931  N   GLY A 959      31.570  41.580  48.110  1.00  0.00           N
ATOM   4932  HN  GLY A 959      31.650  41.480  47.120  1.00  0.00           H
ATOM   4933  CA  GLY A 959      30.180  41.950  48.580  1.00  0.00           C
ATOM   4934  HA1 GLY A 959      29.780  42.350  47.660  1.00  0.00           H
ATOM   4935  HA2 GLY A 959      30.350  42.720  49.310  1.00  0.00           H
ATOM   4936  C   GLY A 959      29.290  40.890  49.210  1.00  0.00           C
ATOM   4937  O   GLY A 959      28.770  41.130  50.370  1.00  0.00           O
ATOM   4938  N   VAL A 960      29.150  39.700  48.570  1.00  0.00           N
ATOM   4939  HN  VAL A 960      29.530  39.610  47.650  1.00  0.00           H
ATOM   4940  CA  VAL A 960      28.400  38.590  49.110  1.00  0.00           C
ATOM   4941  HA  VAL A 960      27.380  38.890  49.280  1.00  0.00           H
ATOM   4942  CB  VAL A 960      28.360  37.410  48.150  1.00  0.00           C
ATOM   4943  HB  VAL A 960      27.790  36.560  48.610  1.00  0.00           H
ATOM   4944  CG1 VAL A 960      27.490  37.860  46.950  1.00  0.00           C
ATOM   4945 HG11 VAL A 960      27.740  37.250  46.060  1.00  0.00           H
ATOM   4946 HG12 VAL A 960      27.590  38.920  46.640  1.00  0.00           H
ATOM   4947 HG13 VAL A 960      26.420  37.820  47.260  1.00  0.00           H
ATOM   4948  CG2 VAL A 960      29.660  36.840  47.590  1.00  0.00           C
ATOM   4949 HG21 VAL A 960      29.470  36.430  46.580  1.00  0.00           H
ATOM   4950 HG22 VAL A 960      29.990  36.020  48.270  1.00  0.00           H
ATOM   4951 HG23 VAL A 960      30.310  37.740  47.620  1.00  0.00           H
ATOM   4952  C   VAL A 960      28.980  38.030  50.400  1.00  0.00           C
ATOM   4953  O   VAL A 960      28.270  37.590  51.290  1.00  0.00           O
ATOM   4954  N   MET A 961      30.310  37.950  50.520  1.00  0.00           N
ATOM   4955  HN  MET A 961      30.960  38.250  49.820  1.00  0.00           H
ATOM   4956  CA  MET A 961      31.020  37.340  51.590  1.00  0.00           C
ATOM   4957  HA  MET A 961      30.500  36.450  51.910  1.00  0.00           H
ATOM   4958  CB  MET A 961      32.500  37.030  51.050  1.00  0.00           C
ATOM   4959  HB1 MET A 961      33.120  36.840  51.950  1.00  0.00           H
ATOM   4960  HB2 MET A 961      32.870  37.880  50.420  1.00  0.00           H
ATOM   4961  CG  MET A 961      32.520  35.950  50.010  1.00  0.00           C
ATOM   4962  HG1 MET A 961      33.550  35.630  49.780  1.00  0.00           H
ATOM   4963  HG2 MET A 961      32.110  36.260  49.030  1.00  0.00           H
ATOM   4964  SD  MET A 961      31.640  34.420  50.520  1.00  0.00           S
ATOM   4965  CE  MET A 961      32.200  34.050  52.170  1.00  0.00           C
ATOM   4966  HE1 MET A 961      33.130  33.440  52.210  1.00  0.00           H
ATOM   4967  HE2 MET A 961      31.450  33.330  52.560  1.00  0.00           H
ATOM   4968  HE3 MET A 961      32.330  34.970  52.780  1.00  0.00           H
ATOM   4969  C   MET A 961      31.160  38.270  52.780  1.00  0.00           C
ATOM   4970  O   MET A 961      31.290  37.920  53.960  1.00  0.00           O
ATOM   4971  N   LEU A 962      31.020  39.570  52.520  1.00  0.00           N
ATOM   4972  HN  LEU A 962      31.130  39.840  51.560  1.00  0.00           H
ATOM   4973  CA  LEU A 962      30.830  40.640  53.490  1.00  0.00           C
ATOM   4974  HA  LEU A 962      31.590  40.560  54.260  1.00  0.00           H
ATOM   4975  CB  LEU A 962      30.980  42.050  52.800  1.00  0.00           C
ATOM   4976  HB1 LEU A 962      30.360  42.050  51.880  1.00  0.00           H
ATOM   4977  HB2 LEU A 962      32.000  42.140  52.360  1.00  0.00           H
ATOM   4978  CG  LEU A 962      30.540  43.350  53.570  1.00  0.00           C
ATOM   4979  HG  LEU A 962      30.860  43.260  54.630  1.00  0.00           H
ATOM   4980  CD1 LEU A 962      31.280  44.520  52.930  1.00  0.00           C
ATOM   4981 HD11 LEU A 962      31.130  44.520  51.830  1.00  0.00           H
ATOM   4982 HD12 LEU A 962      32.360  44.360  53.140  1.00  0.00           H
ATOM   4983 HD13 LEU A 962      30.830  45.440  53.360  1.00  0.00           H
ATOM   4984  CD2 LEU A 962      28.960  43.520  53.550  1.00  0.00           C
ATOM   4985 HD21 LEU A 962      28.390  42.960  54.310  1.00  0.00           H
ATOM   4986 HD22 LEU A 962      28.550  43.320  52.540  1.00  0.00           H
ATOM   4987 HD23 LEU A 962      28.750  44.580  53.830  1.00  0.00           H
ATOM   4988  C   LEU A 962      29.570  40.520  54.320  1.00  0.00           C
ATOM   4989  O   LEU A 962      29.540  40.670  55.580  1.00  0.00           O
ATOM   4990  N   GLY A 963      28.460  40.250  53.650  1.00  0.00           N
ATOM   4991  HN  GLY A 963      28.380  40.130  52.670  1.00  0.00           H
ATOM   4992  CA  GLY A 963      27.270  39.730  54.390  1.00  0.00           C
ATOM   4993  HA1 GLY A 963      26.540  39.480  53.640  1.00  0.00           H
ATOM   4994  HA2 GLY A 963      26.960  40.530  55.060  1.00  0.00           H
ATOM   4995  C   GLY A 963      27.440  38.500  55.220  1.00  0.00           C
ATOM   4996  O   GLY A 963      27.070  38.430  56.410  1.00  0.00           O
ATOM   4997  N   VAL A 964      28.100  37.450  54.640  1.00  0.00           N
ATOM   4998  HN  VAL A 964      28.320  37.500  53.670  1.00  0.00           H
ATOM   4999  CA  VAL A 964      28.410  36.220  55.430  1.00  0.00           C
ATOM   5000  HA  VAL A 964      27.480  35.890  55.870  1.00  0.00           H
ATOM   5001  CB  VAL A 964      29.070  35.100  54.630  1.00  0.00           C
ATOM   5002  HB  VAL A 964      29.960  35.520  54.110  1.00  0.00           H
ATOM   5003  CG1 VAL A 964      29.460  33.870  55.530  1.00  0.00           C
ATOM   5004 HG11 VAL A 964      30.310  34.070  56.210  1.00  0.00           H
ATOM   5005 HG12 VAL A 964      29.670  32.970  54.920  1.00  0.00           H
ATOM   5006 HG13 VAL A 964      28.590  33.500  56.100  1.00  0.00           H
ATOM   5007  CG2 VAL A 964      28.170  34.590  53.600  1.00  0.00           C
ATOM   5008 HG21 VAL A 964      28.630  33.680  53.170  1.00  0.00           H
ATOM   5009 HG22 VAL A 964      27.950  35.300  52.780  1.00  0.00           H
ATOM   5010 HG23 VAL A 964      27.180  34.320  54.030  1.00  0.00           H
ATOM   5011  C   VAL A 964      29.270  36.500  56.640  1.00  0.00           C
ATOM   5012  O   VAL A 964      29.000  36.120  57.740  1.00  0.00           O
ATOM   5013  N   CYS A 965      30.320  37.320  56.480  1.00  0.00           N
ATOM   5014  HN  CYS A 965      30.260  37.760  55.590  1.00  0.00           H
ATOM   5015  CA  CYS A 965      31.080  37.930  57.580  1.00  0.00           C
ATOM   5016  HA  CYS A 965      31.530  37.070  58.050  1.00  0.00           H
ATOM   5017  CB  CYS A 965      32.270  38.710  57.020  1.00  0.00           C
ATOM   5018  HB1 CYS A 965      32.900  39.210  57.800  1.00  0.00           H
ATOM   5019  HB2 CYS A 965      31.920  39.430  56.260  1.00  0.00           H
ATOM   5020  SG  CYS A 965      33.480  37.740  56.280  1.00  0.00           S
ATOM   5021  HG1 CYS A 965      32.490  37.060  55.720  1.00  0.00           H
ATOM   5022  C   CYS A 965      30.360  38.770  58.540  1.00  0.00           C
ATOM   5023  O   CYS A 965      30.530  38.640  59.760  1.00  0.00           O
ATOM   5024  N   SER A 966      29.460  39.660  58.080  1.00  0.00           N
ATOM   5025  HN  SER A 966      29.360  39.920  57.120  1.00  0.00           H
ATOM   5026  CA  SER A 966      28.710  40.500  58.990  1.00  0.00           C
ATOM   5027  HA  SER A 966      29.340  41.080  59.650  1.00  0.00           H
ATOM   5028  CB  SER A 966      27.920  41.590  58.300  1.00  0.00           C
ATOM   5029  HB1 SER A 966      27.410  42.180  59.090  1.00  0.00           H
ATOM   5030  HB2 SER A 966      27.280  41.070  57.560  1.00  0.00           H
ATOM   5031  OG  SER A 966      28.850  42.390  57.580  1.00  0.00           O
ATOM   5032  HG1 SER A 966      29.190  41.830  56.880  1.00  0.00           H
ATOM   5033  C   SER A 966      27.740  39.730  59.840  1.00  0.00           C
ATOM   5034  O   SER A 966      27.600  39.880  61.040  1.00  0.00           O
ATOM   5035  N   VAL A 967      27.160  38.740  59.230  1.00  0.00           N
ATOM   5036  HN  VAL A 967      27.280  38.680  58.240  1.00  0.00           H
ATOM   5037  CA  VAL A 967      26.450  37.660  59.830  1.00  0.00           C
ATOM   5038  HA  VAL A 967      25.620  38.070  60.390  1.00  0.00           H
ATOM   5039  CB  VAL A 967      25.670  36.780  58.760  1.00  0.00           C
ATOM   5040  HB  VAL A 967      26.360  36.640  57.900  1.00  0.00           H
ATOM   5041  CG1 VAL A 967      25.110  35.460  59.300  1.00  0.00           C
ATOM   5042 HG11 VAL A 967      24.650  34.850  58.510  1.00  0.00           H
ATOM   5043 HG12 VAL A 967      24.490  35.630  60.200  1.00  0.00           H
ATOM   5044 HG13 VAL A 967      25.930  34.810  59.670  1.00  0.00           H
ATOM   5045  CG2 VAL A 967      24.550  37.620  58.190  1.00  0.00           C
ATOM   5046 HG21 VAL A 967      23.780  37.790  58.960  1.00  0.00           H
ATOM   5047 HG22 VAL A 967      23.990  37.250  57.290  1.00  0.00           H
ATOM   5048 HG23 VAL A 967      25.000  38.580  57.860  1.00  0.00           H
ATOM   5049  C   VAL A 967      27.100  36.810  60.810  1.00  0.00           C
ATOM   5050  O   VAL A 967      26.640  36.580  61.910  1.00  0.00           O
ATOM   5051  N   MET A 968      28.320  36.270  60.500  1.00  0.00           N
ATOM   5052  HN  MET A 968      28.680  36.260  59.580  1.00  0.00           H
ATOM   5053  CA  MET A 968      29.150  35.600  61.470  1.00  0.00           C
ATOM   5054  HA  MET A 968      28.630  35.020  62.220  1.00  0.00           H
ATOM   5055  CB  MET A 968      30.090  34.710  60.660  1.00  0.00           C
ATOM   5056  HB1 MET A 968      31.030  34.520  61.230  1.00  0.00           H
ATOM   5057  HB2 MET A 968      30.370  35.210  59.710  1.00  0.00           H
ATOM   5058  CG  MET A 968      29.590  33.280  60.440  1.00  0.00           C
ATOM   5059  HG1 MET A 968      29.200  32.820  61.380  1.00  0.00           H
ATOM   5060  HG2 MET A 968      30.460  32.660  60.120  1.00  0.00           H
[truncated: 6,873,249 more chars]
