# Supplementary material for: CryoEM and computational modeling structural insights into the pH regulator NBCn1
Source: Nat Commun. 2025 Nov 11;16:9932. doi: 10.1038/s41467-025-64868-z (PMC12606367; doi:10.1038/s41467-025-64868-z)
Supplement: Supplementary file 7 — Supplementary Data 5 [file 41467_2025_64868_MOESM7_ESM.zip › 100ns_z_restr_MD_NBCn1_2NaCO3/hNBCn1_OF/z-restr_hNBCn1_OF_2NaCO3_first_step_3.pdb]

REMARK    GENERATED BY TRJCONV
TITLE     Title t= 4100.00000 step= 2050000
REMARK    THIS IS A SIMULATION BOX
CRYST1   93.306   93.306  102.858  90.00  90.00  90.00 P 1           1
MODEL        1
ATOM      1  N   LEU A 585      27.430  43.890  33.730  1.00  0.00           N
ATOM      2  HT1 LEU A 585      27.500  44.840  34.160  1.00  0.00           H
ATOM      3  HT2 LEU A 585      26.440  43.690  33.500  1.00  0.00           H
ATOM      4  HT3 LEU A 585      28.000  43.920  32.860  1.00  0.00           H
ATOM      5  CA  LEU A 585      27.900  42.780  34.630  1.00  0.00           C
ATOM      6  HA  LEU A 585      28.790  43.120  35.130  1.00  0.00           H
ATOM      7  CB  LEU A 585      26.910  42.460  35.810  1.00  0.00           C
ATOM      8  HB1 LEU A 585      25.910  42.550  35.340  1.00  0.00           H
ATOM      9  HB2 LEU A 585      26.900  43.310  36.530  1.00  0.00           H
ATOM     10  CG  LEU A 585      27.030  41.140  36.580  1.00  0.00           C
ATOM     11  HG  LEU A 585      26.920  40.280  35.860  1.00  0.00           H
ATOM     12  CD1 LEU A 585      28.360  41.050  37.320  1.00  0.00           C
ATOM     13 HD11 LEU A 585      28.560  40.000  37.660  1.00  0.00           H
ATOM     14 HD12 LEU A 585      28.480  41.660  38.240  1.00  0.00           H
ATOM     15 HD13 LEU A 585      29.120  41.430  36.620  1.00  0.00           H
ATOM     16  CD2 LEU A 585      25.900  40.970  37.600  1.00  0.00           C
ATOM     17 HD21 LEU A 585      25.730  41.860  38.250  1.00  0.00           H
ATOM     18 HD22 LEU A 585      26.160  40.060  38.180  1.00  0.00           H
ATOM     19 HD23 LEU A 585      25.000  40.770  36.980  1.00  0.00           H
ATOM     20  C   LEU A 585      28.200  41.470  33.830  1.00  0.00           C
ATOM     21  O   LEU A 585      29.320  40.980  33.920  1.00  0.00           O
ATOM     22  N   ILE A 586      27.320  40.940  32.920  1.00  0.00           N
ATOM     23  HN  ILE A 586      26.460  41.380  32.700  1.00  0.00           H
ATOM     24  CA  ILE A 586      27.570  39.660  32.270  1.00  0.00           C
ATOM     25  HA  ILE A 586      27.750  38.980  33.090  1.00  0.00           H
ATOM     26  CB  ILE A 586      26.350  39.280  31.420  1.00  0.00           C
ATOM     27  HB  ILE A 586      26.120  40.060  30.650  1.00  0.00           H
ATOM     28  CG2 ILE A 586      26.490  37.960  30.690  1.00  0.00           C
ATOM     29 HG21 ILE A 586      25.540  37.560  30.270  1.00  0.00           H
ATOM     30 HG22 ILE A 586      26.820  37.160  31.390  1.00  0.00           H
ATOM     31 HG23 ILE A 586      27.190  37.990  29.830  1.00  0.00           H
ATOM     32  CG1 ILE A 586      25.130  39.240  32.350  1.00  0.00           C
ATOM     33 HG11 ILE A 586      24.350  38.990  31.600  1.00  0.00           H
ATOM     34 HG12 ILE A 586      24.880  40.180  32.900  1.00  0.00           H
ATOM     35  CD  ILE A 586      25.240  38.160  33.490  1.00  0.00           C
ATOM     36  HD1 ILE A 586      25.190  37.130  33.070  1.00  0.00           H
ATOM     37  HD2 ILE A 586      24.270  38.180  34.040  1.00  0.00           H
ATOM     38  HD3 ILE A 586      26.070  38.400  34.170  1.00  0.00           H
ATOM     39  C   ILE A 586      28.850  39.550  31.440  1.00  0.00           C
ATOM     40  O   ILE A 586      29.590  38.570  31.590  1.00  0.00           O
ATOM     41  N   LEU A 587      29.210  40.610  30.640  1.00  0.00           N
ATOM     42  HN  LEU A 587      28.680  41.450  30.690  1.00  0.00           H
ATOM     43  CA  LEU A 587      30.390  40.600  29.700  1.00  0.00           C
ATOM     44  HA  LEU A 587      30.160  39.850  28.950  1.00  0.00           H
ATOM     45  CB  LEU A 587      30.330  41.820  28.870  1.00  0.00           C
ATOM     46  HB1 LEU A 587      30.340  42.620  29.640  1.00  0.00           H
ATOM     47  HB2 LEU A 587      29.330  41.960  28.390  1.00  0.00           H
ATOM     48  CG  LEU A 587      31.470  42.090  27.870  1.00  0.00           C
ATOM     49  HG  LEU A 587      32.470  42.270  28.320  1.00  0.00           H
ATOM     50  CD1 LEU A 587      31.600  41.070  26.770  1.00  0.00           C
ATOM     51 HD11 LEU A 587      30.650  40.940  26.200  1.00  0.00           H
ATOM     52 HD12 LEU A 587      31.920  40.150  27.320  1.00  0.00           H
ATOM     53 HD13 LEU A 587      32.260  41.390  25.940  1.00  0.00           H
ATOM     54  CD2 LEU A 587      31.110  43.420  27.090  1.00  0.00           C
ATOM     55 HD21 LEU A 587      30.300  43.160  26.390  1.00  0.00           H
ATOM     56 HD22 LEU A 587      31.970  43.810  26.500  1.00  0.00           H
ATOM     57 HD23 LEU A 587      30.790  44.250  27.760  1.00  0.00           H
ATOM     58  C   LEU A 587      31.690  40.330  30.470  1.00  0.00           C
ATOM     59  O   LEU A 587      32.450  39.520  30.010  1.00  0.00           O
ATOM     60  N   ASP A 588      31.880  40.960  31.690  1.00  0.00           N
ATOM     61  HN  ASP A 588      31.220  41.670  31.910  1.00  0.00           H
ATOM     62  CA  ASP A 588      33.030  40.750  32.590  1.00  0.00           C
ATOM     63  HA  ASP A 588      33.910  41.060  32.030  1.00  0.00           H
ATOM     64  CB  ASP A 588      32.760  41.600  33.890  1.00  0.00           C
ATOM     65  HB1 ASP A 588      33.340  41.290  34.780  1.00  0.00           H
ATOM     66  HB2 ASP A 588      31.700  41.420  34.190  1.00  0.00           H
ATOM     67  CG  ASP A 588      33.040  43.070  33.590  1.00  0.00           C
ATOM     68  OD1 ASP A 588      32.810  43.930  34.510  1.00  0.00           O
ATOM     69  OD2 ASP A 588      33.560  43.430  32.500  1.00  0.00           O
ATOM     70  C   ASP A 588      33.220  39.290  32.990  1.00  0.00           C
ATOM     71  O   ASP A 588      34.280  38.690  33.110  1.00  0.00           O
ATOM     72  N   ILE A 589      32.090  38.530  33.300  1.00  0.00           N
ATOM     73  HN  ILE A 589      31.260  39.050  33.460  1.00  0.00           H
ATOM     74  CA  ILE A 589      32.190  37.100  33.520  1.00  0.00           C
ATOM     75  HA  ILE A 589      33.010  36.850  34.180  1.00  0.00           H
ATOM     76  CB  ILE A 589      30.880  36.660  34.040  1.00  0.00           C
ATOM     77  HB  ILE A 589      30.140  36.570  33.220  1.00  0.00           H
ATOM     78  CG2 ILE A 589      30.960  35.190  34.600  1.00  0.00           C
ATOM     79 HG21 ILE A 589      31.670  35.180  35.460  1.00  0.00           H
ATOM     80 HG22 ILE A 589      31.550  34.590  33.870  1.00  0.00           H
ATOM     81 HG23 ILE A 589      29.990  34.680  34.740  1.00  0.00           H
ATOM     82  CG1 ILE A 589      30.260  37.580  35.200  1.00  0.00           C
ATOM     83 HG11 ILE A 589      30.180  38.650  34.910  1.00  0.00           H
ATOM     84 HG12 ILE A 589      30.910  37.500  36.100  1.00  0.00           H
ATOM     85  CD  ILE A 589      28.810  37.260  35.620  1.00  0.00           C
ATOM     86  HD1 ILE A 589      28.570  36.240  36.000  1.00  0.00           H
ATOM     87  HD2 ILE A 589      28.220  37.190  34.690  1.00  0.00           H
ATOM     88  HD3 ILE A 589      28.330  37.990  36.310  1.00  0.00           H
ATOM     89  C   ILE A 589      32.540  36.290  32.260  1.00  0.00           C
ATOM     90  O   ILE A 589      33.380  35.470  32.200  1.00  0.00           O
ATOM     91  N   LYS A 590      31.880  36.640  31.130  1.00  0.00           N
ATOM     92  HN  LYS A 590      31.090  37.250  31.150  1.00  0.00           H
ATOM     93  CA  LYS A 590      32.100  36.060  29.780  1.00  0.00           C
ATOM     94  HA  LYS A 590      31.980  35.000  29.980  1.00  0.00           H
ATOM     95  CB  LYS A 590      30.990  36.590  28.720  1.00  0.00           C
ATOM     96  HB1 LYS A 590      31.340  36.120  27.770  1.00  0.00           H
ATOM     97  HB2 LYS A 590      31.130  37.680  28.580  1.00  0.00           H
ATOM     98  CG  LYS A 590      29.550  36.040  28.830  1.00  0.00           C
ATOM     99  HG1 LYS A 590      29.180  36.310  29.830  1.00  0.00           H
ATOM    100  HG2 LYS A 590      29.480  34.940  28.970  1.00  0.00           H
ATOM    101  CD  LYS A 590      28.610  36.510  27.650  1.00  0.00           C
ATOM    102  HD1 LYS A 590      28.740  37.610  27.650  1.00  0.00           H
ATOM    103  HD2 LYS A 590      27.530  36.370  27.890  1.00  0.00           H
ATOM    104  CE  LYS A 590      28.760  35.820  26.210  1.00  0.00           C
ATOM    105  HE1 LYS A 590      28.600  34.730  26.080  1.00  0.00           H
ATOM    106  HE2 LYS A 590      29.780  36.000  25.810  1.00  0.00           H
ATOM    107  NZ  LYS A 590      27.870  36.520  25.280  1.00  0.00           N
ATOM    108  HZ1 LYS A 590      27.760  37.510  25.570  1.00  0.00           H
ATOM    109  HZ2 LYS A 590      26.930  36.100  25.440  1.00  0.00           H
ATOM    110  HZ3 LYS A 590      28.230  36.490  24.300  1.00  0.00           H
ATOM    111  C   LYS A 590      33.550  36.080  29.210  1.00  0.00           C
ATOM    112  O   LYS A 590      34.100  35.080  28.780  1.00  0.00           O
ATOM    113  N   ARG A 591      34.200  37.230  29.410  1.00  0.00           N
ATOM    114  HN  ARG A 591      33.600  37.980  29.680  1.00  0.00           H
ATOM    115  CA  ARG A 591      35.590  37.520  29.120  1.00  0.00           C
ATOM    116  HA  ARG A 591      35.780  37.210  28.100  1.00  0.00           H
ATOM    117  CB  ARG A 591      35.850  39.100  29.260  1.00  0.00           C
ATOM    118  HB1 ARG A 591      36.950  39.130  29.340  1.00  0.00           H
ATOM    119  HB2 ARG A 591      35.340  39.450  30.180  1.00  0.00           H
ATOM    120  CG  ARG A 591      35.390  39.780  27.940  1.00  0.00           C
ATOM    121  HG1 ARG A 591      34.340  39.560  27.620  1.00  0.00           H
ATOM    122  HG2 ARG A 591      36.100  39.360  27.200  1.00  0.00           H
ATOM    123  CD  ARG A 591      35.490  41.250  27.950  1.00  0.00           C
ATOM    124  HD1 ARG A 591      36.400  41.610  28.470  1.00  0.00           H
ATOM    125  HD2 ARG A 591      34.630  41.610  28.570  1.00  0.00           H
ATOM    126  NE  ARG A 591      35.420  41.830  26.570  1.00  0.00           N
ATOM    127  HE  ARG A 591      36.030  41.560  25.820  1.00  0.00           H
ATOM    128  CZ  ARG A 591      35.160  43.160  26.370  1.00  0.00           C
ATOM    129  NH1 ARG A 591      34.960  43.920  27.430  1.00  0.00           N
ATOM    130 HH11 ARG A 591      34.610  44.870  27.390  1.00  0.00           H
ATOM    131 HH12 ARG A 591      34.720  43.370  28.220  1.00  0.00           H
ATOM    132  NH2 ARG A 591      35.150  43.700  25.250  1.00  0.00           N
ATOM    133 HH21 ARG A 591      35.660  43.280  24.510  1.00  0.00           H
ATOM    134 HH22 ARG A 591      34.810  44.630  25.130  1.00  0.00           H
ATOM    135  C   ARG A 591      36.580  36.690  29.920  1.00  0.00           C
ATOM    136  O   ARG A 591      37.570  36.230  29.390  1.00  0.00           O
ATOM    137  N   LYS A 592      36.360  36.430  31.230  1.00  0.00           N
ATOM    138  HN  LYS A 592      35.560  36.880  31.620  1.00  0.00           H
ATOM    139  CA  LYS A 592      37.300  35.660  32.030  1.00  0.00           C
ATOM    140  HA  LYS A 592      38.240  35.630  31.500  1.00  0.00           H
ATOM    141  CB  LYS A 592      37.310  36.350  33.390  1.00  0.00           C
ATOM    142  HB1 LYS A 592      38.040  35.790  34.030  1.00  0.00           H
ATOM    143  HB2 LYS A 592      36.340  36.360  33.920  1.00  0.00           H
ATOM    144  CG  LYS A 592      37.800  37.880  33.220  1.00  0.00           C
ATOM    145  HG1 LYS A 592      37.750  38.280  34.260  1.00  0.00           H
ATOM    146  HG2 LYS A 592      37.040  38.480  32.670  1.00  0.00           H
ATOM    147  CD  LYS A 592      39.140  38.060  32.660  1.00  0.00           C
ATOM    148  HD1 LYS A 592      39.390  39.120  32.530  1.00  0.00           H
ATOM    149  HD2 LYS A 592      39.040  37.660  31.630  1.00  0.00           H
ATOM    150  CE  LYS A 592      40.380  37.570  33.450  1.00  0.00           C
ATOM    151  HE1 LYS A 592      40.400  36.460  33.360  1.00  0.00           H
ATOM    152  HE2 LYS A 592      40.280  37.830  34.520  1.00  0.00           H
ATOM    153  NZ  LYS A 592      41.610  38.160  32.960  1.00  0.00           N
ATOM    154  HZ1 LYS A 592      42.430  37.780  33.480  1.00  0.00           H
ATOM    155  HZ2 LYS A 592      41.510  39.180  33.170  1.00  0.00           H
ATOM    156  HZ3 LYS A 592      41.910  38.090  31.970  1.00  0.00           H
ATOM    157  C   LYS A 592      36.840  34.190  32.250  1.00  0.00           C
ATOM    158  O   LYS A 592      37.530  33.310  32.750  1.00  0.00           O
ATOM    159  N   ALA A 593      35.670  33.800  31.720  1.00  0.00           N
ATOM    160  HN  ALA A 593      35.080  34.440  31.260  1.00  0.00           H
ATOM    161  CA  ALA A 593      35.040  32.540  31.960  1.00  0.00           C
ATOM    162  HA  ALA A 593      35.090  32.290  33.010  1.00  0.00           H
ATOM    163  CB  ALA A 593      33.570  32.520  31.590  1.00  0.00           C
ATOM    164  HB1 ALA A 593      33.400  33.180  30.710  1.00  0.00           H
ATOM    165  HB2 ALA A 593      33.030  32.950  32.460  1.00  0.00           H
ATOM    166  HB3 ALA A 593      33.090  31.560  31.320  1.00  0.00           H
ATOM    167  C   ALA A 593      35.680  31.270  31.430  1.00  0.00           C
ATOM    168  O   ALA A 593      35.760  30.290  32.230  1.00  0.00           O
ATOM    169  N   PRO A 594      36.220  31.230  30.140  1.00  0.00           N
ATOM    170  CD  PRO A 594      36.040  32.140  28.990  1.00  0.00           C
ATOM    171  HD1 PRO A 594      36.260  33.190  29.280  1.00  0.00           H
ATOM    172  HD2 PRO A 594      35.040  32.000  28.530  1.00  0.00           H
ATOM    173  CA  PRO A 594      37.000  30.030  29.730  1.00  0.00           C
ATOM    174  HA  PRO A 594      36.400  29.170  30.000  1.00  0.00           H
ATOM    175  CB  PRO A 594      37.220  30.180  28.260  1.00  0.00           C
ATOM    176  HB1 PRO A 594      36.380  29.690  27.720  1.00  0.00           H
ATOM    177  HB2 PRO A 594      38.110  29.760  27.750  1.00  0.00           H
ATOM    178  CG  PRO A 594      37.060  31.710  27.960  1.00  0.00           C
ATOM    179  HG1 PRO A 594      38.080  32.060  28.220  1.00  0.00           H
ATOM    180  HG2 PRO A 594      36.720  31.990  26.930  1.00  0.00           H
ATOM    181  C   PRO A 594      38.400  30.060  30.340  1.00  0.00           C
ATOM    182  O   PRO A 594      39.220  29.200  30.000  1.00  0.00           O
ATOM    183  N   PHE A 595      38.750  31.040  31.280  1.00  0.00           N
ATOM    184  HN  PHE A 595      38.110  31.710  31.670  1.00  0.00           H
ATOM    185  CA  PHE A 595      40.140  31.130  31.690  1.00  0.00           C
ATOM    186  HA  PHE A 595      40.790  30.470  31.150  1.00  0.00           H
ATOM    187  CB  PHE A 595      40.580  32.580  31.480  1.00  0.00           C
ATOM    188  HB1 PHE A 595      41.640  32.730  31.770  1.00  0.00           H
ATOM    189  HB2 PHE A 595      39.900  33.220  32.070  1.00  0.00           H
ATOM    190  CG  PHE A 595      40.510  32.760  30.060  1.00  0.00           C
ATOM    191  CD1 PHE A 595      39.690  33.810  29.460  1.00  0.00           C
ATOM    192  HD1 PHE A 595      39.130  34.500  30.070  1.00  0.00           H
ATOM    193  CE1 PHE A 595      39.680  34.040  28.050  1.00  0.00           C
ATOM    194  HE1 PHE A 595      38.990  34.720  27.580  1.00  0.00           H
ATOM    195  CZ  PHE A 595      40.610  33.350  27.280  1.00  0.00           C
ATOM    196  HZ  PHE A 595      40.640  33.520  26.220  1.00  0.00           H
ATOM    197  CD2 PHE A 595      41.350  32.050  29.210  1.00  0.00           C
ATOM    198  HD2 PHE A 595      42.040  31.350  29.670  1.00  0.00           H
ATOM    199  CE2 PHE A 595      41.350  32.300  27.830  1.00  0.00           C
ATOM    200  HE2 PHE A 595      42.020  31.780  27.150  1.00  0.00           H
ATOM    201  C   PHE A 595      40.330  30.740  33.180  1.00  0.00           C
ATOM    202  O   PHE A 595      41.410  30.700  33.680  1.00  0.00           O
ATOM    203  N   PHE A 596      39.270  30.290  33.870  1.00  0.00           N
ATOM    204  HN  PHE A 596      38.410  30.340  33.380  1.00  0.00           H
ATOM    205  CA  PHE A 596      39.350  29.890  35.280  1.00  0.00           C
ATOM    206  HA  PHE A 596      39.690  30.780  35.780  1.00  0.00           H
ATOM    207  CB  PHE A 596      38.000  29.510  35.820  1.00  0.00           C
ATOM    208  HB1 PHE A 596      38.070  28.760  36.650  1.00  0.00           H
ATOM    209  HB2 PHE A 596      37.410  29.020  35.010  1.00  0.00           H
ATOM    210  CG  PHE A 596      37.160  30.670  36.310  1.00  0.00           C
ATOM    211  CD1 PHE A 596      37.350  31.200  37.600  1.00  0.00           C
ATOM    212  HD1 PHE A 596      38.050  30.790  38.300  1.00  0.00           H
ATOM    213  CE1 PHE A 596      36.700  32.380  37.940  1.00  0.00           C
ATOM    214  HE1 PHE A 596      36.660  32.740  38.950  1.00  0.00           H
ATOM    215  CZ  PHE A 596      35.980  33.090  36.990  1.00  0.00           C
ATOM    216  HZ  PHE A 596      35.550  34.040  37.260  1.00  0.00           H
ATOM    217  CD2 PHE A 596      36.440  31.390  35.380  1.00  0.00           C
ATOM    218  HD2 PHE A 596      36.230  31.040  34.380  1.00  0.00           H
ATOM    219  CE2 PHE A 596      35.820  32.610  35.710  1.00  0.00           C
ATOM    220  HE2 PHE A 596      35.220  33.080  34.960  1.00  0.00           H
ATOM    221  C   PHE A 596      40.430  28.870  35.600  1.00  0.00           C
ATOM    222  O   PHE A 596      41.090  28.940  36.640  1.00  0.00           O
ATOM    223  N   LEU A 597      40.510  27.830  34.860  1.00  0.00           N
ATOM    224  HN  LEU A 597      39.860  27.750  34.110  1.00  0.00           H
ATOM    225  CA  LEU A 597      41.530  26.750  34.980  1.00  0.00           C
ATOM    226  HA  LEU A 597      42.040  26.810  35.930  1.00  0.00           H
ATOM    227  CB  LEU A 597      40.830  25.370  34.880  1.00  0.00           C
ATOM    228  HB1 LEU A 597      41.640  24.630  35.070  1.00  0.00           H
ATOM    229  HB2 LEU A 597      40.510  25.230  33.830  1.00  0.00           H
ATOM    230  CG  LEU A 597      39.760  25.080  35.920  1.00  0.00           C
ATOM    231  HG  LEU A 597      38.920  25.740  35.630  1.00  0.00           H
ATOM    232  CD1 LEU A 597      39.200  23.670  35.800  1.00  0.00           C
ATOM    233 HD11 LEU A 597      38.160  23.700  36.200  1.00  0.00           H
ATOM    234 HD12 LEU A 597      39.920  22.960  36.250  1.00  0.00           H
ATOM    235 HD13 LEU A 597      39.170  23.350  34.740  1.00  0.00           H
ATOM    236  CD2 LEU A 597      40.180  25.400  37.430  1.00  0.00           C
ATOM    237 HD21 LEU A 597      41.030  24.750  37.720  1.00  0.00           H
ATOM    238 HD22 LEU A 597      39.410  25.210  38.210  1.00  0.00           H
ATOM    239 HD23 LEU A 597      40.440  26.470  37.540  1.00  0.00           H
ATOM    240  C   LEU A 597      42.740  26.860  34.010  1.00  0.00           C
ATOM    241  O   LEU A 597      43.680  26.110  34.040  1.00  0.00           O
ATOM    242  N   SER A 598      42.720  27.840  33.190  1.00  0.00           N
ATOM    243  HN  SER A 598      42.120  28.640  33.240  1.00  0.00           H
ATOM    244  CA  SER A 598      43.710  27.970  32.090  1.00  0.00           C
ATOM    245  HA  SER A 598      43.610  27.020  31.590  1.00  0.00           H
ATOM    246  CB  SER A 598      43.400  29.120  31.090  1.00  0.00           C
ATOM    247  HB1 SER A 598      43.350  30.100  31.610  1.00  0.00           H
ATOM    248  HB2 SER A 598      42.380  29.020  30.690  1.00  0.00           H
ATOM    249  OG  SER A 598      44.290  29.150  29.990  1.00  0.00           O
ATOM    250  HG1 SER A 598      45.020  29.730  30.210  1.00  0.00           H
ATOM    251  C   SER A 598      45.180  28.090  32.550  1.00  0.00           C
ATOM    252  O   SER A 598      45.990  27.300  32.020  1.00  0.00           O
ATOM    253  N   ASP A 599      45.610  28.920  33.500  1.00  0.00           N
ATOM    254  HN  ASP A 599      44.950  29.480  34.010  1.00  0.00           H
ATOM    255  CA  ASP A 599      47.020  28.970  33.930  1.00  0.00           C
ATOM    256  HA  ASP A 599      47.650  28.590  33.140  1.00  0.00           H
ATOM    257  CB  ASP A 599      47.350  30.380  34.390  1.00  0.00           C
ATOM    258  HB1 ASP A 599      48.370  30.400  34.840  1.00  0.00           H
ATOM    259  HB2 ASP A 599      46.550  30.790  35.050  1.00  0.00           H
ATOM    260  CG  ASP A 599      47.430  31.250  33.220  1.00  0.00           C
ATOM    261  OD1 ASP A 599      46.980  32.420  33.240  1.00  0.00           O
ATOM    262  OD2 ASP A 599      48.100  30.830  32.180  1.00  0.00           O
ATOM    263  C   ASP A 599      47.220  27.970  35.060  1.00  0.00           C
ATOM    264  O   ASP A 599      48.320  27.650  35.460  1.00  0.00           O
ATOM    265  N   PHE A 600      46.190  27.490  35.720  1.00  0.00           N
ATOM    266  HN  PHE A 600      45.270  27.750  35.440  1.00  0.00           H
ATOM    267  CA  PHE A 600      46.220  26.460  36.770  1.00  0.00           C
ATOM    268  HA  PHE A 600      46.900  26.950  37.440  1.00  0.00           H
ATOM    269  CB  PHE A 600      44.880  26.320  37.480  1.00  0.00           C
ATOM    270  HB1 PHE A 600      44.040  26.170  36.750  1.00  0.00           H
ATOM    271  HB2 PHE A 600      44.570  27.200  38.070  1.00  0.00           H
ATOM    272  CG  PHE A 600      44.750  25.190  38.500  1.00  0.00           C
ATOM    273  CD1 PHE A 600      45.400  25.340  39.750  1.00  0.00           C
ATOM    274  HD1 PHE A 600      46.000  26.230  39.860  1.00  0.00           H
ATOM    275  CE1 PHE A 600      45.450  24.280  40.670  1.00  0.00           C
ATOM    276  HE1 PHE A 600      45.970  24.430  41.600  1.00  0.00           H
ATOM    277  CZ  PHE A 600      44.840  23.100  40.350  1.00  0.00           C
ATOM    278  HZ  PHE A 600      45.020  22.240  40.970  1.00  0.00           H
ATOM    279  CD2 PHE A 600      44.210  23.900  38.220  1.00  0.00           C
ATOM    280  HD2 PHE A 600      43.740  23.770  37.260  1.00  0.00           H
ATOM    281  CE2 PHE A 600      44.160  22.910  39.130  1.00  0.00           C
ATOM    282  HE2 PHE A 600      43.850  21.900  38.920  1.00  0.00           H
ATOM    283  C   PHE A 600      46.970  25.240  36.440  1.00  0.00           C
ATOM    284  O   PHE A 600      47.810  24.730  37.170  1.00  0.00           O
ATOM    285  N   LYS A 601      46.730  24.740  35.240  1.00  0.00           N
ATOM    286  HN  LYS A 601      46.110  25.240  34.640  1.00  0.00           H
ATOM    287  CA  LYS A 601      47.340  23.580  34.720  1.00  0.00           C
ATOM    288  HA  LYS A 601      47.370  22.770  35.430  1.00  0.00           H
ATOM    289  CB  LYS A 601      46.470  23.090  33.440  1.00  0.00           C
ATOM    290  HB1 LYS A 601      45.450  22.880  33.820  1.00  0.00           H
ATOM    291  HB2 LYS A 601      46.810  22.110  33.020  1.00  0.00           H
ATOM    292  CG  LYS A 601      46.210  24.100  32.280  1.00  0.00           C
ATOM    293  HG1 LYS A 601      45.600  24.980  32.590  1.00  0.00           H
ATOM    294  HG2 LYS A 601      45.630  23.570  31.490  1.00  0.00           H
ATOM    295  CD  LYS A 601      47.470  24.690  31.690  1.00  0.00           C
ATOM    296  HD1 LYS A 601      48.330  23.980  31.750  1.00  0.00           H
ATOM    297  HD2 LYS A 601      47.730  25.660  32.190  1.00  0.00           H
ATOM    298  CE  LYS A 601      47.260  24.950  30.190  1.00  0.00           C
ATOM    299  HE1 LYS A 601      46.430  25.520  29.720  1.00  0.00           H
ATOM    300  HE2 LYS A 601      47.100  23.980  29.670  1.00  0.00           H
ATOM    301  NZ  LYS A 601      48.540  25.490  29.720  1.00  0.00           N
ATOM    302  HZ1 LYS A 601      48.690  26.460  30.070  1.00  0.00           H
ATOM    303  HZ2 LYS A 601      48.610  25.640  28.690  1.00  0.00           H
ATOM    304  HZ3 LYS A 601      49.420  25.130  30.140  1.00  0.00           H
ATOM    305  C   LYS A 601      48.720  23.750  34.310  1.00  0.00           C
ATOM    306  O   LYS A 601      49.310  22.760  33.920  1.00  0.00           O
ATOM    307  N   ASP A 602      49.300  24.950  34.330  1.00  0.00           N
ATOM    308  HN  ASP A 602      48.890  25.830  34.550  1.00  0.00           H
ATOM    309  CA  ASP A 602      50.720  25.100  34.010  1.00  0.00           C
ATOM    310  HA  ASP A 602      51.010  24.220  33.460  1.00  0.00           H
ATOM    311  CB  ASP A 602      50.890  26.470  33.160  1.00  0.00           C
ATOM    312  HB1 ASP A 602      51.920  26.870  33.280  1.00  0.00           H
ATOM    313  HB2 ASP A 602      50.230  27.270  33.540  1.00  0.00           H
ATOM    314  CG  ASP A 602      50.610  26.240  31.760  1.00  0.00           C
ATOM    315  OD1 ASP A 602      50.280  27.210  31.010  1.00  0.00           O
ATOM    316  OD2 ASP A 602      50.740  25.130  31.230  1.00  0.00           O
ATOM    317  C   ASP A 602      51.630  25.220  35.230  1.00  0.00           C
ATOM    318  O   ASP A 602      52.830  25.040  35.220  1.00  0.00           O
ATOM    319  N   ALA A 603      50.920  25.330  36.400  1.00  0.00           N
ATOM    320  HN  ALA A 603      49.930  25.360  36.420  1.00  0.00           H
ATOM    321  CA  ALA A 603      51.380  25.630  37.710  1.00  0.00           C
ATOM    322  HA  ALA A 603      51.830  26.610  37.720  1.00  0.00           H
ATOM    323  CB  ALA A 603      50.190  25.750  38.600  1.00  0.00           C
ATOM    324  HB1 ALA A 603      49.470  26.520  38.240  1.00  0.00           H
ATOM    325  HB2 ALA A 603      50.500  26.050  39.630  1.00  0.00           H
ATOM    326  HB3 ALA A 603      49.800  24.740  38.790  1.00  0.00           H
ATOM    327  C   ALA A 603      52.360  24.620  38.270  1.00  0.00           C
ATOM    328  O   ALA A 603      53.110  24.900  39.160  1.00  0.00           O
ATOM    329  N   LEU A 604      52.450  23.370  37.720  1.00  0.00           N
ATOM    330  HN  LEU A 604      51.730  23.190  37.050  1.00  0.00           H
ATOM    331  CA  LEU A 604      53.570  22.410  38.030  1.00  0.00           C
ATOM    332  HA  LEU A 604      53.540  22.220  39.090  1.00  0.00           H
ATOM    333  CB  LEU A 604      53.490  21.150  37.210  1.00  0.00           C
ATOM    334  HB1 LEU A 604      54.330  20.490  37.520  1.00  0.00           H
ATOM    335  HB2 LEU A 604      53.630  21.430  36.140  1.00  0.00           H
ATOM    336  CG  LEU A 604      52.140  20.400  37.230  1.00  0.00           C
ATOM    337  HG  LEU A 604      51.390  21.020  36.680  1.00  0.00           H
ATOM    338  CD1 LEU A 604      52.150  19.050  36.490  1.00  0.00           C
ATOM    339 HD11 LEU A 604      52.700  19.170  35.520  1.00  0.00           H
ATOM    340 HD12 LEU A 604      51.100  18.750  36.310  1.00  0.00           H
ATOM    341 HD13 LEU A 604      52.750  18.350  37.100  1.00  0.00           H
ATOM    342  CD2 LEU A 604      51.610  20.200  38.670  1.00  0.00           C
ATOM    343 HD21 LEU A 604      52.370  19.540  39.140  1.00  0.00           H
ATOM    344 HD22 LEU A 604      50.550  19.870  38.640  1.00  0.00           H
ATOM    345 HD23 LEU A 604      51.530  21.160  39.210  1.00  0.00           H
ATOM    346  C   LEU A 604      55.000  22.920  37.670  1.00  0.00           C
ATOM    347  O   LEU A 604      56.000  22.830  38.400  1.00  0.00           O
ATOM    348  N   SER A 605      55.070  23.530  36.470  1.00  0.00           N
ATOM    349  HN  SER A 605      54.190  23.740  36.050  1.00  0.00           H
ATOM    350  CA  SER A 605      56.260  24.110  35.800  1.00  0.00           C
ATOM    351  HA  SER A 605      57.200  23.580  35.940  1.00  0.00           H
ATOM    352  CB  SER A 605      56.020  24.070  34.210  1.00  0.00           C
ATOM    353  HB1 SER A 605      55.070  24.560  33.910  1.00  0.00           H
ATOM    354  HB2 SER A 605      55.970  22.980  33.990  1.00  0.00           H
ATOM    355  OG  SER A 605      57.150  24.610  33.500  1.00  0.00           O
ATOM    356  HG1 SER A 605      57.830  23.940  33.620  1.00  0.00           H
ATOM    357  C   SER A 605      56.400  25.520  36.360  1.00  0.00           C
ATOM    358  O   SER A 605      57.540  25.850  36.580  1.00  0.00           O
ATOM    359  N   LEU A 606      55.370  26.290  36.640  1.00  0.00           N
ATOM    360  HN  LEU A 606      54.410  26.080  36.480  1.00  0.00           H
ATOM    361  CA  LEU A 606      55.660  27.660  37.050  1.00  0.00           C
ATOM    362  HA  LEU A 606      56.430  28.150  36.490  1.00  0.00           H
ATOM    363  CB  LEU A 606      54.350  28.440  36.790  1.00  0.00           C
ATOM    364  HB1 LEU A 606      54.620  29.500  37.010  1.00  0.00           H
ATOM    365  HB2 LEU A 606      53.530  28.120  37.450  1.00  0.00           H
ATOM    366  CG  LEU A 606      53.840  28.470  35.300  1.00  0.00           C
ATOM    367  HG  LEU A 606      53.600  27.450  34.930  1.00  0.00           H
ATOM    368  CD1 LEU A 606      52.480  29.170  35.320  1.00  0.00           C
ATOM    369 HD11 LEU A 606      52.570  30.170  35.800  1.00  0.00           H
ATOM    370 HD12 LEU A 606      51.760  28.540  35.900  1.00  0.00           H
ATOM    371 HD13 LEU A 606      52.010  29.140  34.310  1.00  0.00           H
ATOM    372  CD2 LEU A 606      54.910  29.100  34.390  1.00  0.00           C
ATOM    373 HD21 LEU A 606      55.850  28.510  34.470  1.00  0.00           H
ATOM    374 HD22 LEU A 606      55.030  30.200  34.530  1.00  0.00           H
ATOM    375 HD23 LEU A 606      54.740  28.970  33.300  1.00  0.00           H
ATOM    376  C   LEU A 606      55.830  27.740  38.610  1.00  0.00           C
ATOM    377  O   LEU A 606      55.070  27.090  39.370  1.00  0.00           O
ATOM    378  N   GLN A 607      56.820  28.470  39.100  1.00  0.00           N
ATOM    379  HN  GLN A 607      57.330  28.940  38.390  1.00  0.00           H
ATOM    380  CA  GLN A 607      57.140  28.520  40.460  1.00  0.00           C
ATOM    381  HA  GLN A 607      56.930  27.580  40.950  1.00  0.00           H
ATOM    382  CB  GLN A 607      58.560  29.010  40.700  1.00  0.00           C
ATOM    383  HB1 GLN A 607      58.940  29.030  41.750  1.00  0.00           H
ATOM    384  HB2 GLN A 607      58.670  30.050  40.340  1.00  0.00           H
ATOM    385  CG  GLN A 607      59.600  28.180  39.850  1.00  0.00           C
ATOM    386  HG1 GLN A 607      60.610  28.590  40.090  1.00  0.00           H
ATOM    387  HG2 GLN A 607      59.380  28.330  38.780  1.00  0.00           H
ATOM    388  CD  GLN A 607      59.380  26.690  40.210  1.00  0.00           C
ATOM    389  OE1 GLN A 607      59.890  26.250  41.210  1.00  0.00           O
ATOM    390  NE2 GLN A 607      58.710  25.890  39.390  1.00  0.00           N
ATOM    391 HE21 GLN A 607      58.940  24.920  39.370  1.00  0.00           H
ATOM    392 HE22 GLN A 607      58.290  26.340  38.600  1.00  0.00           H
ATOM    393  C   GLN A 607      56.310  29.520  41.250  1.00  0.00           C
ATOM    394  O   GLN A 607      56.280  30.750  41.060  1.00  0.00           O
ATOM    395  N   CYS A 608      55.590  28.970  42.280  1.00  0.00           N
ATOM    396  HN  CYS A 608      55.690  27.990  42.420  1.00  0.00           H
ATOM    397  CA  CYS A 608      54.650  29.730  43.060  1.00  0.00           C
ATOM    398  HA  CYS A 608      54.670  30.730  42.680  1.00  0.00           H
ATOM    399  CB  CYS A 608      53.180  29.140  43.020  1.00  0.00           C
ATOM    400  HB1 CYS A 608      52.390  29.570  43.670  1.00  0.00           H
ATOM    401  HB2 CYS A 608      53.260  28.120  43.450  1.00  0.00           H
ATOM    402  SG  CYS A 608      52.530  29.100  41.290  1.00  0.00           S
ATOM    403  HG1 CYS A 608      53.590  28.510  40.770  1.00  0.00           H
ATOM    404  C   CYS A 608      55.140  29.880  44.500  1.00  0.00           C
ATOM    405  O   CYS A 608      54.830  30.800  45.210  1.00  0.00           O
ATOM    406  N   LEU A 609      55.950  28.980  45.070  1.00  0.00           N
ATOM    407  HN  LEU A 609      56.320  28.410  44.350  1.00  0.00           H
ATOM    408  CA  LEU A 609      56.130  28.760  46.480  1.00  0.00           C
ATOM    409  HA  LEU A 609      55.160  28.790  46.960  1.00  0.00           H
ATOM    410  CB  LEU A 609      56.860  27.380  46.570  1.00  0.00           C
ATOM    411  HB1 LEU A 609      57.840  27.550  46.100  1.00  0.00           H
ATOM    412  HB2 LEU A 609      56.380  26.590  45.950  1.00  0.00           H
ATOM    413  CG  LEU A 609      57.050  26.960  48.040  1.00  0.00           C
ATOM    414  HG  LEU A 609      57.750  27.600  48.640  1.00  0.00           H
ATOM    415  CD1 LEU A 609      55.700  26.880  48.850  1.00  0.00           C
ATOM    416 HD11 LEU A 609      56.010  26.490  49.850  1.00  0.00           H
ATOM    417 HD12 LEU A 609      55.040  26.210  48.260  1.00  0.00           H
ATOM    418 HD13 LEU A 609      55.350  27.920  49.040  1.00  0.00           H
ATOM    419  CD2 LEU A 609      57.700  25.600  48.040  1.00  0.00           C
ATOM    420 HD21 LEU A 609      56.980  24.750  47.990  1.00  0.00           H
ATOM    421 HD22 LEU A 609      58.260  25.470  48.990  1.00  0.00           H
ATOM    422 HD23 LEU A 609      58.510  25.640  47.280  1.00  0.00           H
ATOM    423  C   LEU A 609      56.930  29.940  47.150  1.00  0.00           C
ATOM    424  O   LEU A 609      56.620  30.460  48.220  1.00  0.00           O
ATOM    425  N   ALA A 610      57.930  30.450  46.460  1.00  0.00           N
ATOM    426  HN  ALA A 610      58.320  29.960  45.680  1.00  0.00           H
ATOM    427  CA  ALA A 610      58.780  31.620  46.770  1.00  0.00           C
ATOM    428  HA  ALA A 610      59.190  31.590  47.770  1.00  0.00           H
ATOM    429  CB  ALA A 610      59.840  31.810  45.670  1.00  0.00           C
ATOM    430  HB1 ALA A 610      60.290  30.800  45.590  1.00  0.00           H
ATOM    431  HB2 ALA A 610      60.660  32.520  45.900  1.00  0.00           H
ATOM    432  HB3 ALA A 610      59.350  32.060  44.700  1.00  0.00           H
ATOM    433  C   ALA A 610      57.970  32.950  46.870  1.00  0.00           C
ATOM    434  O   ALA A 610      58.160  33.710  47.830  1.00  0.00           O
ATOM    435  N   SER A 611      57.010  33.110  45.980  1.00  0.00           N
ATOM    436  HN  SER A 611      56.760  32.390  45.320  1.00  0.00           H
ATOM    437  CA  SER A 611      56.010  34.210  45.930  1.00  0.00           C
ATOM    438  HA  SER A 611      56.490  35.130  46.230  1.00  0.00           H
ATOM    439  CB  SER A 611      55.310  34.340  44.580  1.00  0.00           C
ATOM    440  HB1 SER A 611      54.730  33.430  44.280  1.00  0.00           H
ATOM    441  HB2 SER A 611      56.140  34.550  43.860  1.00  0.00           H
ATOM    442  OG  SER A 611      54.450  35.430  44.400  1.00  0.00           O
ATOM    443  HG1 SER A 611      55.130  36.110  44.400  1.00  0.00           H
ATOM    444  C   SER A 611      55.020  34.110  47.040  1.00  0.00           C
ATOM    445  O   SER A 611      54.720  35.040  47.760  1.00  0.00           O
ATOM    446  N   ILE A 612      54.520  32.820  47.270  1.00  0.00           N
ATOM    447  HN  ILE A 612      54.800  32.040  46.710  1.00  0.00           H
ATOM    448  CA  ILE A 612      53.600  32.530  48.340  1.00  0.00           C
ATOM    449  HA  ILE A 612      52.830  33.260  48.120  1.00  0.00           H
ATOM    450  CB  ILE A 612      53.000  31.120  48.270  1.00  0.00           C
ATOM    451  HB  ILE A 612      53.940  30.540  48.100  1.00  0.00           H
ATOM    452  CG2 ILE A 612      52.510  30.570  49.560  1.00  0.00           C
ATOM    453 HG21 ILE A 612      52.190  29.520  49.410  1.00  0.00           H
ATOM    454 HG22 ILE A 612      51.720  31.080  50.140  1.00  0.00           H
ATOM    455 HG23 ILE A 612      53.380  30.360  50.220  1.00  0.00           H
ATOM    456  CG1 ILE A 612      52.090  30.980  47.000  1.00  0.00           C
ATOM    457 HG11 ILE A 612      52.510  31.480  46.110  1.00  0.00           H
ATOM    458 HG12 ILE A 612      51.230  31.640  47.230  1.00  0.00           H
ATOM    459  CD  ILE A 612      51.680  29.490  46.720  1.00  0.00           C
ATOM    460  HD1 ILE A 612      51.110  29.410  45.780  1.00  0.00           H
ATOM    461  HD2 ILE A 612      51.320  28.980  47.640  1.00  0.00           H
ATOM    462  HD3 ILE A 612      52.610  28.930  46.470  1.00  0.00           H
ATOM    463  C   ILE A 612      54.140  32.860  49.710  1.00  0.00           C
ATOM    464  O   ILE A 612      53.530  33.430  50.600  1.00  0.00           O
ATOM    465  N   LEU A 613      55.380  32.390  49.950  1.00  0.00           N
ATOM    466  HN  LEU A 613      55.800  31.690  49.380  1.00  0.00           H
ATOM    467  CA  LEU A 613      56.110  32.680  51.250  1.00  0.00           C
ATOM    468  HA  LEU A 613      55.510  32.360  52.100  1.00  0.00           H
ATOM    469  CB  LEU A 613      57.460  31.910  51.230  1.00  0.00           C
ATOM    470  HB1 LEU A 613      58.290  32.490  51.690  1.00  0.00           H
ATOM    471  HB2 LEU A 613      57.680  31.730  50.150  1.00  0.00           H
ATOM    472  CG  LEU A 613      57.380  30.530  51.930  1.00  0.00           C
ATOM    473  HG  LEU A 613      56.520  29.970  51.510  1.00  0.00           H
ATOM    474  CD1 LEU A 613      58.670  29.750  51.590  1.00  0.00           C
ATOM    475 HD11 LEU A 613      59.560  30.240  52.040  1.00  0.00           H
ATOM    476 HD12 LEU A 613      58.810  29.600  50.500  1.00  0.00           H
ATOM    477 HD13 LEU A 613      58.770  28.770  52.110  1.00  0.00           H
ATOM    478  CD2 LEU A 613      57.220  30.620  53.400  1.00  0.00           C
ATOM    479 HD21 LEU A 613      56.760  29.740  53.920  1.00  0.00           H
ATOM    480 HD22 LEU A 613      56.670  31.550  53.660  1.00  0.00           H
ATOM    481 HD23 LEU A 613      58.230  30.830  53.810  1.00  0.00           H
ATOM    482  C   LEU A 613      56.290  34.190  51.450  1.00  0.00           C
ATOM    483  O   LEU A 613      55.940  34.750  52.510  1.00  0.00           O
ATOM    484  N   PHE A 614      56.820  34.870  50.430  1.00  0.00           N
ATOM    485  HN  PHE A 614      57.080  34.440  49.570  1.00  0.00           H
ATOM    486  CA  PHE A 614      56.940  36.340  50.320  1.00  0.00           C
ATOM    487  HA  PHE A 614      57.670  36.580  51.100  1.00  0.00           H
ATOM    488  CB  PHE A 614      57.470  36.700  48.920  1.00  0.00           C
ATOM    489  HB1 PHE A 614      57.050  36.020  48.140  1.00  0.00           H
ATOM    490  HB2 PHE A 614      58.550  36.430  48.930  1.00  0.00           H
ATOM    491  CG  PHE A 614      57.360  38.130  48.420  1.00  0.00           C
ATOM    492  CD1 PHE A 614      57.990  39.120  49.220  1.00  0.00           C
ATOM    493  HD1 PHE A 614      58.350  38.830  50.200  1.00  0.00           H
ATOM    494  CE1 PHE A 614      57.820  40.510  48.870  1.00  0.00           C
ATOM    495  HE1 PHE A 614      58.130  41.280  49.540  1.00  0.00           H
ATOM    496  CZ  PHE A 614      57.020  40.800  47.700  1.00  0.00           C
ATOM    497  HZ  PHE A 614      57.030  41.850  47.430  1.00  0.00           H
ATOM    498  CD2 PHE A 614      56.680  38.480  47.320  1.00  0.00           C
ATOM    499  HD2 PHE A 614      56.140  37.720  46.750  1.00  0.00           H
ATOM    500  CE2 PHE A 614      56.470  39.820  46.930  1.00  0.00           C
ATOM    501  HE2 PHE A 614      56.040  40.130  45.990  1.00  0.00           H
ATOM    502  C   PHE A 614      55.720  37.070  50.770  1.00  0.00           C
ATOM    503  O   PHE A 614      55.860  37.920  51.670  1.00  0.00           O
ATOM    504  N   LEU A 615      54.540  36.760  50.110  1.00  0.00           N
ATOM    505  HN  LEU A 615      54.490  36.140  49.330  1.00  0.00           H
ATOM    506  CA  LEU A 615      53.320  37.380  50.350  1.00  0.00           C
ATOM    507  HA  LEU A 615      53.440  38.450  50.270  1.00  0.00           H
ATOM    508  CB  LEU A 615      52.280  37.030  49.330  1.00  0.00           C
ATOM    509  HB1 LEU A 615      51.240  37.320  49.610  1.00  0.00           H
ATOM    510  HB2 LEU A 615      52.240  35.930  49.170  1.00  0.00           H
ATOM    511  CG  LEU A 615      52.630  37.620  47.940  1.00  0.00           C
ATOM    512  HG  LEU A 615      53.710  37.520  47.690  1.00  0.00           H
ATOM    513  CD1 LEU A 615      52.010  36.910  46.730  1.00  0.00           C
ATOM    514 HD11 LEU A 615      52.570  37.270  45.840  1.00  0.00           H
ATOM    515 HD12 LEU A 615      50.930  37.130  46.710  1.00  0.00           H
ATOM    516 HD13 LEU A 615      52.070  35.810  46.870  1.00  0.00           H
ATOM    517  CD2 LEU A 615      52.270  39.090  47.830  1.00  0.00           C
ATOM    518 HD21 LEU A 615      51.250  39.320  48.230  1.00  0.00           H
ATOM    519 HD22 LEU A 615      52.370  39.420  46.770  1.00  0.00           H
ATOM    520 HD23 LEU A 615      53.020  39.690  48.390  1.00  0.00           H
ATOM    521  C   LEU A 615      52.750  37.030  51.700  1.00  0.00           C
ATOM    522  O   LEU A 615      52.390  37.920  52.440  1.00  0.00           O
ATOM    523  N   TYR A 616      52.790  35.730  52.120  1.00  0.00           N
ATOM    524  HN  TYR A 616      53.000  34.970  51.510  1.00  0.00           H
ATOM    525  CA  TYR A 616      52.380  35.320  53.460  1.00  0.00           C
ATOM    526  HA  TYR A 616      51.320  35.490  53.500  1.00  0.00           H
ATOM    527  CB  TYR A 616      52.550  33.740  53.480  1.00  0.00           C
ATOM    528  HB1 TYR A 616      53.590  33.460  53.170  1.00  0.00           H
ATOM    529  HB2 TYR A 616      51.950  33.290  52.660  1.00  0.00           H
ATOM    530  CG  TYR A 616      52.240  33.130  54.810  1.00  0.00           C
ATOM    531  CD1 TYR A 616      50.940  33.420  55.380  1.00  0.00           C
ATOM    532  HD1 TYR A 616      50.080  33.960  55.030  1.00  0.00           H
ATOM    533  CE1 TYR A 616      50.630  32.920  56.630  1.00  0.00           C
ATOM    534  HE1 TYR A 616      49.650  33.050  57.060  1.00  0.00           H
ATOM    535  CZ  TYR A 616      51.620  32.180  57.390  1.00  0.00           C
ATOM    536  OH  TYR A 616      51.310  31.840  58.690  1.00  0.00           O
ATOM    537  HH  TYR A 616      50.400  32.130  58.850  1.00  0.00           H
ATOM    538  CD2 TYR A 616      53.200  32.500  55.590  1.00  0.00           C
ATOM    539  HD2 TYR A 616      54.180  32.370  55.150  1.00  0.00           H
ATOM    540  CE2 TYR A 616      52.910  31.960  56.840  1.00  0.00           C
ATOM    541  HE2 TYR A 616      53.690  31.480  57.400  1.00  0.00           H
ATOM    542  C   TYR A 616      53.060  35.910  54.670  1.00  0.00           C
ATOM    543  O   TYR A 616      52.410  36.350  55.640  1.00  0.00           O
ATOM    544  N   CYS A 617      54.370  36.120  54.650  1.00  0.00           N
ATOM    545  HN  CYS A 617      54.820  35.810  53.820  1.00  0.00           H
ATOM    546  CA  CYS A 617      55.090  36.850  55.640  1.00  0.00           C
ATOM    547  HA  CYS A 617      54.800  36.380  56.580  1.00  0.00           H
ATOM    548  CB  CYS A 617      56.610  36.720  55.370  1.00  0.00           C
ATOM    549  HB1 CYS A 617      57.110  37.390  56.110  1.00  0.00           H
ATOM    550  HB2 CYS A 617      56.840  37.100  54.360  1.00  0.00           H
ATOM    551  SG  CYS A 617      57.250  35.090  55.620  1.00  0.00           S
ATOM    552  HG1 CYS A 617      56.760  34.610  54.480  1.00  0.00           H
ATOM    553  C   CYS A 617      54.720  38.300  55.730  1.00  0.00           C
ATOM    554  O   CYS A 617      54.680  38.800  56.840  1.00  0.00           O
ATOM    555  N   ALA A 618      54.480  38.960  54.620  1.00  0.00           N
ATOM    556  HN  ALA A 618      54.580  38.480  53.760  1.00  0.00           H
ATOM    557  CA  ALA A 618      54.210  40.300  54.590  1.00  0.00           C
ATOM    558  HA  ALA A 618      54.800  40.870  55.290  1.00  0.00           H
ATOM    559  CB  ALA A 618      54.450  40.890  53.160  1.00  0.00           C
ATOM    560  HB1 ALA A 618      55.480  40.700  52.770  1.00  0.00           H
ATOM    561  HB2 ALA A 618      54.300  41.990  53.190  1.00  0.00           H
ATOM    562  HB3 ALA A 618      53.710  40.530  52.420  1.00  0.00           H
ATOM    563  C   ALA A 618      52.750  40.640  55.030  1.00  0.00           C
ATOM    564  O   ALA A 618      52.490  41.510  55.850  1.00  0.00           O
ATOM    565  N   CYS A 619      51.800  39.770  54.520  1.00  0.00           N
ATOM    566  HN  CYS A 619      52.120  38.970  54.020  1.00  0.00           H
ATOM    567  CA  CYS A 619      50.350  39.920  54.670  1.00  0.00           C
ATOM    568  HA  CYS A 619      49.980  40.930  54.540  1.00  0.00           H
ATOM    569  CB  CYS A 619      49.640  38.980  53.630  1.00  0.00           C
ATOM    570  HB1 CYS A 619      48.550  39.040  53.840  1.00  0.00           H
ATOM    571  HB2 CYS A 619      49.910  37.920  53.840  1.00  0.00           H
ATOM    572  SG  CYS A 619      49.850  39.360  51.850  1.00  0.00           S
ATOM    573  HG1 CYS A 619      51.060  38.840  51.690  1.00  0.00           H
ATOM    574  C   CYS A 619      49.800  39.620  56.020  1.00  0.00           C
ATOM    575  O   CYS A 619      48.880  40.270  56.490  1.00  0.00           O
ATOM    576  N   MET A 620      50.340  38.620  56.730  1.00  0.00           N
ATOM    577  HN  MET A 620      51.110  38.060  56.440  1.00  0.00           H
ATOM    578  CA  MET A 620      49.730  38.280  58.050  1.00  0.00           C
ATOM    579  HA  MET A 620      48.670  38.060  57.990  1.00  0.00           H
ATOM    580  CB  MET A 620      50.470  37.040  58.620  1.00  0.00           C
ATOM    581  HB1 MET A 620      50.550  36.420  57.700  1.00  0.00           H
ATOM    582  HB2 MET A 620      49.870  36.630  59.460  1.00  0.00           H
ATOM    583  CG  MET A 620      51.890  37.230  59.080  1.00  0.00           C
ATOM    584  HG1 MET A 620      51.900  37.880  59.990  1.00  0.00           H
ATOM    585  HG2 MET A 620      52.330  37.900  58.320  1.00  0.00           H
ATOM    586  SD  MET A 620      52.860  35.730  59.390  1.00  0.00           S
ATOM    587  CE  MET A 620      51.780  34.870  60.550  1.00  0.00           C
ATOM    588  HE1 MET A 620      52.160  33.840  60.740  1.00  0.00           H
ATOM    589  HE2 MET A 620      50.800  34.820  60.020  1.00  0.00           H
ATOM    590  HE3 MET A 620      51.710  35.450  61.490  1.00  0.00           H
ATOM    591  C   MET A 620      49.790  39.340  59.090  1.00  0.00           C
ATOM    592  O   MET A 620      48.970  39.490  59.940  1.00  0.00           O
ATOM    593  N   SER A 621      50.820  40.200  59.110  1.00  0.00           N
ATOM    594  HN  SER A 621      51.600  40.030  58.520  1.00  0.00           H
ATOM    595  CA  SER A 621      51.100  41.280  60.050  1.00  0.00           C
ATOM    596  HA  SER A 621      50.930  40.850  61.030  1.00  0.00           H
ATOM    597  CB  SER A 621      52.540  41.810  60.180  1.00  0.00           C
ATOM    598  HB1 SER A 621      52.820  42.040  59.130  1.00  0.00           H
ATOM    599  HB2 SER A 621      53.150  40.960  60.550  1.00  0.00           H
ATOM    600  OG  SER A 621      52.660  43.050  60.980  1.00  0.00           O
ATOM    601  HG1 SER A 621      52.350  42.840  61.870  1.00  0.00           H
ATOM    602  C   SER A 621      50.070  42.450  60.110  1.00  0.00           C
ATOM    603  O   SER A 621      49.600  42.770  61.240  1.00  0.00           O
ATOM    604  N   PRO A 622      49.600  43.020  58.990  1.00  0.00           N
ATOM    605  CD  PRO A 622      50.280  43.030  57.690  1.00  0.00           C
ATOM    606  HD1 PRO A 622      49.800  42.290  57.020  1.00  0.00           H
ATOM    607  HD2 PRO A 622      51.370  42.830  57.680  1.00  0.00           H
ATOM    608  CA  PRO A 622      48.440  43.960  58.950  1.00  0.00           C
ATOM    609  HA  PRO A 622      48.750  44.730  59.640  1.00  0.00           H
ATOM    610  CB  PRO A 622      48.450  44.480  57.480  1.00  0.00           C
ATOM    611  HB1 PRO A 622      48.070  45.520  57.330  1.00  0.00           H
ATOM    612  HB2 PRO A 622      47.880  43.720  56.930  1.00  0.00           H
ATOM    613  CG  PRO A 622      49.870  44.330  57.050  1.00  0.00           C
ATOM    614  HG1 PRO A 622      50.020  44.260  55.960  1.00  0.00           H
ATOM    615  HG2 PRO A 622      50.480  45.180  57.410  1.00  0.00           H
ATOM    616  C   PRO A 622      47.150  43.320  59.470  1.00  0.00           C
ATOM    617  O   PRO A 622      46.340  43.970  60.120  1.00  0.00           O
ATOM    618  N   VAL A 623      46.930  42.020  59.210  1.00  0.00           N
ATOM    619  HN  VAL A 623      47.650  41.540  58.710  1.00  0.00           H
ATOM    620  CA  VAL A 623      45.760  41.250  59.660  1.00  0.00           C
ATOM    621  HA  VAL A 623      44.900  41.830  59.380  1.00  0.00           H
ATOM    622  CB  VAL A 623      45.580  39.950  58.960  1.00  0.00           C
ATOM    623  HB  VAL A 623      46.440  39.260  59.110  1.00  0.00           H
ATOM    624  CG1 VAL A 623      44.260  39.230  59.180  1.00  0.00           C
ATOM    625 HG11 VAL A 623      44.180  38.800  60.200  1.00  0.00           H
ATOM    626 HG12 VAL A 623      44.060  38.440  58.420  1.00  0.00           H
ATOM    627 HG13 VAL A 623      43.350  39.850  59.060  1.00  0.00           H
ATOM    628  CG2 VAL A 623      45.600  40.240  57.430  1.00  0.00           C
ATOM    629 HG21 VAL A 623      44.870  41.010  57.120  1.00  0.00           H
ATOM    630 HG22 VAL A 623      45.500  39.300  56.850  1.00  0.00           H
ATOM    631 HG23 VAL A 623      46.570  40.720  57.200  1.00  0.00           H
ATOM    632  C   VAL A 623      45.710  41.110  61.200  1.00  0.00           C
ATOM    633  O   VAL A 623      44.750  41.400  61.840  1.00  0.00           O
ATOM    634  N   ILE A 624      46.790  40.560  61.750  1.00  0.00           N
ATOM    635  HN  ILE A 624      47.610  40.380  61.200  1.00  0.00           H
ATOM    636  CA  ILE A 624      46.990  40.430  63.220  1.00  0.00           C
ATOM    637  HA  ILE A 624      46.140  39.900  63.630  1.00  0.00           H
ATOM    638  CB  ILE A 624      48.200  39.680  63.580  1.00  0.00           C
ATOM    639  HB  ILE A 624      49.130  40.150  63.220  1.00  0.00           H
ATOM    640  CG2 ILE A 624      48.400  39.480  65.090  1.00  0.00           C
ATOM    641 HG21 ILE A 624      48.630  40.390  65.690  1.00  0.00           H
ATOM    642 HG22 ILE A 624      49.240  38.780  65.280  1.00  0.00           H
ATOM    643 HG23 ILE A 624      47.560  38.880  65.510  1.00  0.00           H
ATOM    644  CG1 ILE A 624      48.280  38.260  62.850  1.00  0.00           C
ATOM    645 HG11 ILE A 624      47.610  38.280  61.970  1.00  0.00           H
ATOM    646 HG12 ILE A 624      47.790  37.540  63.540  1.00  0.00           H
ATOM    647  CD  ILE A 624      49.640  37.660  62.490  1.00  0.00           C
ATOM    648  HD1 ILE A 624      49.570  36.670  62.010  1.00  0.00           H
ATOM    649  HD2 ILE A 624      50.160  37.550  63.470  1.00  0.00           H
ATOM    650  HD3 ILE A 624      50.210  38.320  61.800  1.00  0.00           H
ATOM    651  C   ILE A 624      46.890  41.780  63.890  1.00  0.00           C
ATOM    652  O   ILE A 624      46.180  41.980  64.880  1.00  0.00           O
ATOM    653  N   THR A 625      47.520  42.790  63.330  1.00  0.00           N
ATOM    654  HN  THR A 625      48.050  42.700  62.490  1.00  0.00           H
ATOM    655  CA  THR A 625      47.450  44.220  63.700  1.00  0.00           C
ATOM    656  HA  THR A 625      47.880  44.300  64.680  1.00  0.00           H
ATOM    657  CB  THR A 625      48.290  45.160  62.850  1.00  0.00           C
ATOM    658  HB  THR A 625      48.140  45.080  61.750  1.00  0.00           H
ATOM    659  OG1 THR A 625      49.620  44.740  63.060  1.00  0.00           O
ATOM    660  HG1 THR A 625      49.760  43.930  62.550  1.00  0.00           H
ATOM    661  CG2 THR A 625      48.200  46.700  63.230  1.00  0.00           C
ATOM    662 HG21 THR A 625      48.520  46.860  64.280  1.00  0.00           H
ATOM    663 HG22 THR A 625      47.190  47.100  63.010  1.00  0.00           H
ATOM    664 HG23 THR A 625      48.900  47.250  62.570  1.00  0.00           H
ATOM    665  C   THR A 625      46.030  44.770  63.760  1.00  0.00           C
ATOM    666  O   THR A 625      45.540  45.320  64.760  1.00  0.00           O
ATOM    667  N   PHE A 626      45.340  44.590  62.550  1.00  0.00           N
ATOM    668  HN  PHE A 626      45.780  44.200  61.740  1.00  0.00           H
ATOM    669  CA  PHE A 626      44.040  45.030  62.290  1.00  0.00           C
ATOM    670  HA  PHE A 626      43.970  46.090  62.450  1.00  0.00           H
ATOM    671  CB  PHE A 626      43.650  44.830  60.800  1.00  0.00           C
ATOM    672  HB1 PHE A 626      43.660  43.750  60.530  1.00  0.00           H
ATOM    673  HB2 PHE A 626      44.480  45.350  60.270  1.00  0.00           H
ATOM    674  CG  PHE A 626      42.290  45.420  60.360  1.00  0.00           C
ATOM    675  CD1 PHE A 626      41.130  44.600  60.260  1.00  0.00           C
ATOM    676  HD1 PHE A 626      41.130  43.540  60.440  1.00  0.00           H
ATOM    677  CE1 PHE A 626      39.900  45.130  59.820  1.00  0.00           C
ATOM    678  HE1 PHE A 626      39.080  44.420  59.850  1.00  0.00           H
ATOM    679  CZ  PHE A 626      39.810  46.520  59.510  1.00  0.00           C
ATOM    680  HZ  PHE A 626      38.830  46.940  59.310  1.00  0.00           H
ATOM    681  CD2 PHE A 626      42.170  46.790  60.100  1.00  0.00           C
ATOM    682  HD2 PHE A 626      43.030  47.430  60.200  1.00  0.00           H
ATOM    683  CE2 PHE A 626      40.940  47.390  59.660  1.00  0.00           C
ATOM    684  HE2 PHE A 626      40.870  48.440  59.400  1.00  0.00           H
ATOM    685  C   PHE A 626      42.990  44.650  63.280  1.00  0.00           C
ATOM    686  O   PHE A 626      42.240  45.440  63.870  1.00  0.00           O
ATOM    687  N   GLY A 627      42.920  43.310  63.600  1.00  0.00           N
ATOM    688  HN  GLY A 627      43.590  42.670  63.250  1.00  0.00           H
ATOM    689  CA  GLY A 627      41.960  42.860  64.530  1.00  0.00           C
ATOM    690  HA1 GLY A 627      41.850  41.780  64.470  1.00  0.00           H
ATOM    691  HA2 GLY A 627      41.070  43.430  64.340  1.00  0.00           H
ATOM    692  C   GLY A 627      42.180  43.100  65.980  1.00  0.00           C
ATOM    693  O   GLY A 627      41.230  43.350  66.760  1.00  0.00           O
ATOM    694  N   GLY A 628      43.470  43.090  66.460  1.00  0.00           N
ATOM    695  HN  GLY A 628      44.200  42.740  65.870  1.00  0.00           H
ATOM    696  CA  GLY A 628      43.840  43.580  67.790  1.00  0.00           C
ATOM    697  HA1 GLY A 628      44.920  43.510  67.850  1.00  0.00           H
ATOM    698  HA2 GLY A 628      43.300  43.000  68.510  1.00  0.00           H
ATOM    699  C   GLY A 628      43.520  45.020  68.080  1.00  0.00           C
ATOM    700  O   GLY A 628      42.920  45.240  69.130  1.00  0.00           O
ATOM    701  N   LEU A 629      43.870  46.030  67.190  1.00  0.00           N
ATOM    702  HN  LEU A 629      44.320  45.870  66.320  1.00  0.00           H
ATOM    703  CA  LEU A 629      43.440  47.420  67.180  1.00  0.00           C
ATOM    704  HA  LEU A 629      43.600  47.860  68.150  1.00  0.00           H
ATOM    705  CB  LEU A 629      44.210  48.330  66.150  1.00  0.00           C
ATOM    706  HB1 LEU A 629      43.720  49.310  65.940  1.00  0.00           H
ATOM    707  HB2 LEU A 629      44.420  47.760  65.220  1.00  0.00           H
ATOM    708  CG  LEU A 629      45.570  48.880  66.680  1.00  0.00           C
ATOM    709  HG  LEU A 629      46.110  48.050  67.170  1.00  0.00           H
ATOM    710  CD1 LEU A 629      46.370  49.450  65.500  1.00  0.00           C
ATOM    711 HD11 LEU A 629      45.740  50.210  64.980  1.00  0.00           H
ATOM    712 HD12 LEU A 629      46.690  48.650  64.800  1.00  0.00           H
ATOM    713 HD13 LEU A 629      47.350  49.910  65.740  1.00  0.00           H
ATOM    714  CD2 LEU A 629      45.350  49.980  67.630  1.00  0.00           C
ATOM    715 HD21 LEU A 629      44.730  49.750  68.520  1.00  0.00           H
ATOM    716 HD22 LEU A 629      44.800  50.760  67.050  1.00  0.00           H
ATOM    717 HD23 LEU A 629      46.270  50.460  68.020  1.00  0.00           H
ATOM    718  C   LEU A 629      41.950  47.600  67.050  1.00  0.00           C
ATOM    719  O   LEU A 629      41.390  48.430  67.780  1.00  0.00           O
ATOM    720  N   LEU A 630      41.280  46.860  66.160  1.00  0.00           N
ATOM    721  HN  LEU A 630      41.710  46.370  65.410  1.00  0.00           H
ATOM    722  CA  LEU A 630      39.790  46.990  66.090  1.00  0.00           C
ATOM    723  HA  LEU A 630      39.510  48.010  65.910  1.00  0.00           H
ATOM    724  CB  LEU A 630      39.310  46.170  64.880  1.00  0.00           C
ATOM    725  HB1 LEU A 630      39.650  45.110  64.940  1.00  0.00           H
ATOM    726  HB2 LEU A 630      39.810  46.620  63.990  1.00  0.00           H
ATOM    727  CG  LEU A 630      37.830  46.270  64.520  1.00  0.00           C
ATOM    728  HG  LEU A 630      37.220  45.720  65.260  1.00  0.00           H
ATOM    729  CD1 LEU A 630      37.160  47.700  64.440  1.00  0.00           C
ATOM    730 HD11 LEU A 630      37.780  48.440  63.890  1.00  0.00           H
ATOM    731 HD12 LEU A 630      37.070  47.970  65.510  1.00  0.00           H
ATOM    732 HD13 LEU A 630      36.160  47.530  63.990  1.00  0.00           H
ATOM    733  CD2 LEU A 630      37.520  45.550  63.160  1.00  0.00           C
ATOM    734 HD21 LEU A 630      37.880  46.170  62.320  1.00  0.00           H
ATOM    735 HD22 LEU A 630      36.410  45.510  63.070  1.00  0.00           H
ATOM    736 HD23 LEU A 630      37.910  44.510  63.200  1.00  0.00           H
ATOM    737  C   LEU A 630      39.070  46.590  67.380  1.00  0.00           C
ATOM    738  O   LEU A 630      38.020  47.020  67.790  1.00  0.00           O
ATOM    739  N   GLY A 631      39.770  45.680  68.170  1.00  0.00           N
ATOM    740  HN  GLY A 631      40.650  45.340  67.810  1.00  0.00           H
ATOM    741  CA  GLY A 631      39.370  45.210  69.470  1.00  0.00           C
ATOM    742  HA1 GLY A 631      40.100  44.520  69.870  1.00  0.00           H
ATOM    743  HA2 GLY A 631      38.350  44.900  69.640  1.00  0.00           H
ATOM    744  C   GLY A 631      39.580  46.350  70.480  1.00  0.00           C
ATOM    745  O   GLY A 631      38.600  46.730  71.080  1.00  0.00           O
ATOM    746  N   GLU A 632      40.780  46.930  70.730  1.00  0.00           N
ATOM    747  HN  GLU A 632      41.620  46.610  70.300  1.00  0.00           H
ATOM    748  CA  GLU A 632      40.980  48.040  71.620  1.00  0.00           C
ATOM    749  HA  GLU A 632      40.680  47.670  72.580  1.00  0.00           H
ATOM    750  CB  GLU A 632      42.390  48.560  71.560  1.00  0.00           C
ATOM    751  HB1 GLU A 632      42.330  49.310  72.380  1.00  0.00           H
ATOM    752  HB2 GLU A 632      42.670  49.010  70.580  1.00  0.00           H
ATOM    753  CG  GLU A 632      43.620  47.670  71.820  1.00  0.00           C
ATOM    754  HG1 GLU A 632      44.520  48.260  72.080  1.00  0.00           H
ATOM    755  HG2 GLU A 632      44.010  47.160  70.910  1.00  0.00           H
ATOM    756  CD  GLU A 632      43.340  46.840  72.990  1.00  0.00           C
ATOM    757  OE1 GLU A 632      43.370  47.300  74.110  1.00  0.00           O
ATOM    758  OE2 GLU A 632      43.110  45.560  72.850  1.00  0.00           O
ATOM    759  C   GLU A 632      40.060  49.320  71.300  1.00  0.00           C
ATOM    760  O   GLU A 632      39.490  49.990  72.170  1.00  0.00           O
ATOM    761  N   ALA A 633      39.890  49.470  69.940  1.00  0.00           N
ATOM    762  HN  ALA A 633      40.330  48.770  69.390  1.00  0.00           H
ATOM    763  CA  ALA A 633      39.040  50.540  69.260  1.00  0.00           C
ATOM    764  HA  ALA A 633      39.420  51.470  69.670  1.00  0.00           H
ATOM    765  CB  ALA A 633      39.170  50.450  67.710  1.00  0.00           C
ATOM    766  HB1 ALA A 633      40.210  50.550  67.350  1.00  0.00           H
ATOM    767  HB2 ALA A 633      38.620  51.330  67.310  1.00  0.00           H
ATOM    768  HB3 ALA A 633      38.600  49.590  67.290  1.00  0.00           H
ATOM    769  C   ALA A 633      37.570  50.450  69.730  1.00  0.00           C
ATOM    770  O   ALA A 633      37.010  51.440  70.090  1.00  0.00           O
ATOM    771  N   THR A 634      37.050  49.210  69.940  1.00  0.00           N
ATOM    772  HN  THR A 634      37.550  48.370  69.730  1.00  0.00           H
ATOM    773  CA  THR A 634      35.580  49.020  70.270  1.00  0.00           C
ATOM    774  HA  THR A 634      35.010  49.940  70.210  1.00  0.00           H
ATOM    775  CB  THR A 634      34.970  47.870  69.550  1.00  0.00           C
ATOM    776  HB  THR A 634      33.960  47.610  69.940  1.00  0.00           H
ATOM    777  OG1 THR A 634      35.810  46.740  69.560  1.00  0.00           O
ATOM    778  HG1 THR A 634      36.560  46.920  68.990  1.00  0.00           H
ATOM    779  CG2 THR A 634      34.780  48.340  68.080  1.00  0.00           C
ATOM    780 HG21 THR A 634      34.430  47.400  67.590  1.00  0.00           H
ATOM    781 HG22 THR A 634      35.710  48.540  67.500  1.00  0.00           H
ATOM    782 HG23 THR A 634      34.160  49.260  68.150  1.00  0.00           H
ATOM    783  C   THR A 634      35.450  48.700  71.780  1.00  0.00           C
ATOM    784  O   THR A 634      34.460  48.130  72.260  1.00  0.00           O
ATOM    785  N   GLU A 635      36.630  48.910  72.470  1.00  0.00           N
ATOM    786  HN  GLU A 635      37.440  49.220  71.990  1.00  0.00           H
ATOM    787  CA  GLU A 635      36.680  48.850  73.900  1.00  0.00           C
ATOM    788  HA  GLU A 635      37.740  49.060  73.980  1.00  0.00           H
ATOM    789  CB  GLU A 635      35.720  49.760  74.620  1.00  0.00           C
ATOM    790  HB1 GLU A 635      35.970  49.660  75.700  1.00  0.00           H
ATOM    791  HB2 GLU A 635      34.650  49.490  74.440  1.00  0.00           H
ATOM    792  CG  GLU A 635      36.020  51.270  74.270  1.00  0.00           C
ATOM    793  HG1 GLU A 635      36.000  51.510  73.190  1.00  0.00           H
ATOM    794  HG2 GLU A 635      37.060  51.430  74.620  1.00  0.00           H
ATOM    795  CD  GLU A 635      35.020  52.120  75.010  1.00  0.00           C
ATOM    796  OE1 GLU A 635      35.420  52.980  75.810  1.00  0.00           O
ATOM    797  OE2 GLU A 635      33.800  51.890  74.770  1.00  0.00           O
ATOM    798  C   GLU A 635      36.580  47.410  74.350  1.00  0.00           C
ATOM    799  O   GLU A 635      36.010  47.080  75.380  1.00  0.00           O
ATOM    800  N   GLY A 636      37.190  46.520  73.550  1.00  0.00           N
ATOM    801  HN  GLY A 636      37.750  46.860  72.790  1.00  0.00           H
ATOM    802  CA  GLY A 636      37.350  45.110  73.710  1.00  0.00           C
ATOM    803  HA1 GLY A 636      37.110  44.750  74.710  1.00  0.00           H
ATOM    804  HA2 GLY A 636      38.330  44.950  73.280  1.00  0.00           H
ATOM    805  C   GLY A 636      36.510  44.220  72.840  1.00  0.00           C
ATOM    806  O   GLY A 636      36.550  43.070  73.030  1.00  0.00           O
ATOM    807  N   ARG A 637      35.610  44.660  71.920  1.00  0.00           N
ATOM    808  HN  ARG A 637      35.490  45.630  71.680  1.00  0.00           H
ATOM    809  CA  ARG A 637      34.760  43.710  71.310  1.00  0.00           C
ATOM    810  HA  ARG A 637      34.340  43.110  72.110  1.00  0.00           H
ATOM    811  CB  ARG A 637      33.550  44.340  70.520  1.00  0.00           C
ATOM    812  HB1 ARG A 637      33.070  43.450  70.050  1.00  0.00           H
ATOM    813  HB2 ARG A 637      34.040  44.850  69.670  1.00  0.00           H
ATOM    814  CG  ARG A 637      32.660  45.240  71.400  1.00  0.00           C
ATOM    815  HG1 ARG A 637      31.890  45.730  70.760  1.00  0.00           H
ATOM    816  HG2 ARG A 637      33.250  46.040  71.890  1.00  0.00           H
ATOM    817  CD  ARG A 637      31.840  44.410  72.420  1.00  0.00           C
ATOM    818  HD1 ARG A 637      32.590  43.940  73.080  1.00  0.00           H
ATOM    819  HD2 ARG A 637      31.150  43.770  71.820  1.00  0.00           H
ATOM    820  NE  ARG A 637      31.070  45.350  73.240  1.00  0.00           N
ATOM    821  HE  ARG A 637      31.200  46.340  73.210  1.00  0.00           H
ATOM    822  CZ  ARG A 637      30.070  44.930  74.070  1.00  0.00           C
ATOM    823  NH1 ARG A 637      29.880  43.640  74.260  1.00  0.00           N
ATOM    824 HH11 ARG A 637      30.420  42.950  73.770  1.00  0.00           H
ATOM    825 HH12 ARG A 637      29.230  43.330  74.950  1.00  0.00           H
ATOM    826  NH2 ARG A 637      29.290  45.810  74.740  1.00  0.00           N
ATOM    827 HH21 ARG A 637      29.250  46.790  74.500  1.00  0.00           H
ATOM    828 HH22 ARG A 637      28.700  45.470  75.460  1.00  0.00           H
ATOM    829  C   ARG A 637      35.410  42.750  70.250  1.00  0.00           C
ATOM    830  O   ARG A 637      35.180  41.520  70.260  1.00  0.00           O
ATOM    831  N   ILE A 638      36.250  43.240  69.320  1.00  0.00           N
ATOM    832  HN  ILE A 638      36.530  44.190  69.290  1.00  0.00           H
ATOM    833  CA  ILE A 638      36.820  42.430  68.210  1.00  0.00           C
ATOM    834  HA  ILE A 638      36.190  41.590  68.000  1.00  0.00           H
ATOM    835  CB  ILE A 638      36.910  43.280  66.900  1.00  0.00           C
ATOM    836  HB  ILE A 638      37.410  44.240  67.130  1.00  0.00           H
ATOM    837  CG2 ILE A 638      37.750  42.450  65.930  1.00  0.00           C
ATOM    838 HG21 ILE A 638      37.520  42.840  64.910  1.00  0.00           H
ATOM    839 HG22 ILE A 638      37.510  41.360  65.960  1.00  0.00           H
ATOM    840 HG23 ILE A 638      38.820  42.650  66.130  1.00  0.00           H
ATOM    841  CG1 ILE A 638      35.490  43.550  66.340  1.00  0.00           C
ATOM    842 HG11 ILE A 638      34.770  42.800  66.700  1.00  0.00           H
ATOM    843 HG12 ILE A 638      35.450  43.610  65.230  1.00  0.00           H
ATOM    844  CD  ILE A 638      34.920  44.950  66.770  1.00  0.00           C
ATOM    845  HD1 ILE A 638      35.480  45.840  66.400  1.00  0.00           H
ATOM    846  HD2 ILE A 638      34.950  45.060  67.880  1.00  0.00           H
ATOM    847  HD3 ILE A 638      33.840  45.070  66.560  1.00  0.00           H
ATOM    848  C   ILE A 638      38.100  41.800  68.680  1.00  0.00           C
ATOM    849  O   ILE A 638      38.620  42.160  69.750  1.00  0.00           O
ATOM    850  N   SER A 639      38.740  40.780  67.970  1.00  0.00           N
ATOM    851  HN  SER A 639      38.110  40.320  67.350  1.00  0.00           H
ATOM    852  CA  SER A 639      39.960  40.100  68.470  1.00  0.00           C
ATOM    853  HA  SER A 639      40.450  40.760  69.170  1.00  0.00           H
ATOM    854  CB  SER A 639      39.760  38.810  69.190  1.00  0.00           C
ATOM    855  HB1 SER A 639      39.140  38.970  70.110  1.00  0.00           H
ATOM    856  HB2 SER A 639      40.700  38.260  69.360  1.00  0.00           H
ATOM    857  OG  SER A 639      38.980  37.960  68.380  1.00  0.00           O
ATOM    858  HG1 SER A 639      38.120  38.390  68.280  1.00  0.00           H
ATOM    859  C   SER A 639      40.920  39.840  67.340  1.00  0.00           C
ATOM    860  O   SER A 639      40.490  39.790  66.150  1.00  0.00           O
ATOM    861  N   ALA A 640      42.210  39.620  67.590  1.00  0.00           N
ATOM    862  HN  ALA A 640      42.600  39.730  68.490  1.00  0.00           H
ATOM    863  CA  ALA A 640      43.150  39.230  66.470  1.00  0.00           C
ATOM    864  HA  ALA A 640      43.140  40.000  65.700  1.00  0.00           H
ATOM    865  CB  ALA A 640      44.520  39.000  67.010  1.00  0.00           C
ATOM    866  HB1 ALA A 640      44.880  39.830  67.640  1.00  0.00           H
ATOM    867  HB2 ALA A 640      45.240  38.650  66.220  1.00  0.00           H
ATOM    868  HB3 ALA A 640      44.480  38.110  67.690  1.00  0.00           H
ATOM    869  C   ALA A 640      42.700  37.980  65.740  1.00  0.00           C
ATOM    870  O   ALA A 640      42.760  38.010  64.510  1.00  0.00           O
ATOM    871  N   ILE A 641      42.160  36.860  66.420  1.00  0.00           N
ATOM    872  HN  ILE A 641      42.310  36.910  67.410  1.00  0.00           H
ATOM    873  CA  ILE A 641      41.680  35.670  65.760  1.00  0.00           C
ATOM    874  HA  ILE A 641      42.460  35.280  65.120  1.00  0.00           H
ATOM    875  CB  ILE A 641      41.400  34.650  66.900  1.00  0.00           C
ATOM    876  HB  ILE A 641      42.250  34.580  67.610  1.00  0.00           H
ATOM    877  CG2 ILE A 641      40.220  34.980  67.890  1.00  0.00           C
ATOM    878 HG21 ILE A 641      39.260  34.870  67.340  1.00  0.00           H
ATOM    879 HG22 ILE A 641      40.340  36.000  68.330  1.00  0.00           H
ATOM    880 HG23 ILE A 641      40.170  34.360  68.820  1.00  0.00           H
ATOM    881  CG1 ILE A 641      41.220  33.170  66.450  1.00  0.00           C
ATOM    882 HG11 ILE A 641      40.330  33.190  65.780  1.00  0.00           H
ATOM    883 HG12 ILE A 641      40.820  32.650  67.350  1.00  0.00           H
ATOM    884  CD  ILE A 641      42.450  32.380  65.840  1.00  0.00           C
ATOM    885  HD1 ILE A 641      43.040  33.040  65.170  1.00  0.00           H
ATOM    886  HD2 ILE A 641      42.200  31.480  65.250  1.00  0.00           H
ATOM    887  HD3 ILE A 641      42.980  32.040  66.760  1.00  0.00           H
ATOM    888  C   ILE A 641      40.480  35.900  64.860  1.00  0.00           C
ATOM    889  O   ILE A 641      40.410  35.350  63.770  1.00  0.00           O
ATOM    890  N   GLU A 642      39.510  36.750  65.220  1.00  0.00           N
ATOM    891  HN  GLU A 642      39.590  37.120  66.140  1.00  0.00           H
ATOM    892  CA  GLU A 642      38.450  37.280  64.340  1.00  0.00           C
ATOM    893  HA  GLU A 642      37.780  36.470  64.070  1.00  0.00           H
ATOM    894  CB  GLU A 642      37.450  38.220  65.080  1.00  0.00           C
ATOM    895  HB1 GLU A 642      36.850  38.900  64.420  1.00  0.00           H
ATOM    896  HB2 GLU A 642      38.170  38.860  65.610  1.00  0.00           H
ATOM    897  CG  GLU A 642      36.400  37.370  65.890  1.00  0.00           C
ATOM    898  HG1 GLU A 642      36.880  36.480  66.350  1.00  0.00           H
ATOM    899  HG2 GLU A 642      35.610  36.950  65.230  1.00  0.00           H
ATOM    900  CD  GLU A 642      35.720  38.120  66.990  1.00  0.00           C
ATOM    901  OE1 GLU A 642      34.480  38.180  67.000  1.00  0.00           O
ATOM    902  OE2 GLU A 642      36.440  38.640  67.900  1.00  0.00           O
ATOM    903  C   GLU A 642      38.850  37.950  63.040  1.00  0.00           C
ATOM    904  O   GLU A 642      38.300  37.810  61.950  1.00  0.00           O
ATOM    905  N   SER A 643      39.790  38.870  63.040  1.00  0.00           N
ATOM    906  HN  SER A 643      40.030  39.250  63.940  1.00  0.00           H
ATOM    907  CA  SER A 643      40.470  39.370  61.880  1.00  0.00           C
ATOM    908  HA  SER A 643      39.670  39.640  61.200  1.00  0.00           H
ATOM    909  CB  SER A 643      41.420  40.520  62.190  1.00  0.00           C
ATOM    910  HB1 SER A 643      42.170  40.220  62.950  1.00  0.00           H
ATOM    911  HB2 SER A 643      40.840  41.370  62.630  1.00  0.00           H
ATOM    912  OG  SER A 643      42.020  40.940  60.940  1.00  0.00           O
ATOM    913  HG1 SER A 643      42.920  41.220  61.140  1.00  0.00           H
ATOM    914  C   SER A 643      41.190  38.230  61.030  1.00  0.00           C
ATOM    915  O   SER A 643      41.110  38.260  59.810  1.00  0.00           O
ATOM    916  N   LEU A 644      41.910  37.200  61.580  1.00  0.00           N
ATOM    917  HN  LEU A 644      41.990  37.070  62.560  1.00  0.00           H
ATOM    918  CA  LEU A 644      42.410  36.080  60.840  1.00  0.00           C
ATOM    919  HA  LEU A 644      43.150  36.380  60.100  1.00  0.00           H
ATOM    920  CB  LEU A 644      43.210  35.090  61.750  1.00  0.00           C
ATOM    921  HB1 LEU A 644      43.220  34.070  61.310  1.00  0.00           H
ATOM    922  HB2 LEU A 644      42.690  35.030  62.720  1.00  0.00           H
ATOM    923  CG  LEU A 644      44.570  35.700  62.240  1.00  0.00           C
ATOM    924  HG  LEU A 644      44.430  36.710  62.680  1.00  0.00           H
ATOM    925  CD1 LEU A 644      45.190  34.710  63.350  1.00  0.00           C
ATOM    926 HD11 LEU A 644      44.470  34.480  64.170  1.00  0.00           H
ATOM    927 HD12 LEU A 644      46.120  35.100  63.810  1.00  0.00           H
ATOM    928 HD13 LEU A 644      45.550  33.800  62.840  1.00  0.00           H
ATOM    929  CD2 LEU A 644      45.710  35.970  61.180  1.00  0.00           C
ATOM    930 HD21 LEU A 644      46.530  36.550  61.660  1.00  0.00           H
ATOM    931 HD22 LEU A 644      45.330  36.460  60.260  1.00  0.00           H
ATOM    932 HD23 LEU A 644      46.120  35.020  60.770  1.00  0.00           H
ATOM    933  C   LEU A 644      41.400  35.270  60.100  1.00  0.00           C
ATOM    934  O   LEU A 644      41.510  34.990  58.920  1.00  0.00           O
ATOM    935  N   PHE A 645      40.360  34.850  60.800  1.00  0.00           N
ATOM    936  HN  PHE A 645      40.270  35.050  61.770  1.00  0.00           H
ATOM    937  CA  PHE A 645      39.210  34.130  60.270  1.00  0.00           C
ATOM    938  HA  PHE A 645      39.540  33.260  59.730  1.00  0.00           H
ATOM    939  CB  PHE A 645      38.330  33.720  61.510  1.00  0.00           C
ATOM    940  HB1 PHE A 645      37.250  33.810  61.290  1.00  0.00           H
ATOM    941  HB2 PHE A 645      38.570  34.490  62.280  1.00  0.00           H
ATOM    942  CG  PHE A 645      38.470  32.440  62.240  1.00  0.00           C
ATOM    943  CD1 PHE A 645      39.420  31.430  61.930  1.00  0.00           C
ATOM    944  HD1 PHE A 645      39.980  31.470  61.000  1.00  0.00           H
ATOM    945  CE1 PHE A 645      39.550  30.360  62.780  1.00  0.00           C
ATOM    946  HE1 PHE A 645      40.280  29.590  62.590  1.00  0.00           H
ATOM    947  CZ  PHE A 645      38.860  30.220  63.960  1.00  0.00           C
ATOM    948  HZ  PHE A 645      39.090  29.380  64.580  1.00  0.00           H
ATOM    949  CD2 PHE A 645      37.830  32.330  63.520  1.00  0.00           C
ATOM    950  HD2 PHE A 645      37.320  33.230  63.840  1.00  0.00           H
ATOM    951  CE2 PHE A 645      38.000  31.200  64.370  1.00  0.00           C
ATOM    952  HE2 PHE A 645      37.530  31.020  65.320  1.00  0.00           H
ATOM    953  C   PHE A 645      38.450  34.990  59.240  1.00  0.00           C
ATOM    954  O   PHE A 645      38.010  34.480  58.210  1.00  0.00           O
ATOM    955  N   GLY A 646      38.330  36.250  59.570  1.00  0.00           N
ATOM    956  HN  GLY A 646      38.680  36.690  60.400  1.00  0.00           H
ATOM    957  CA  GLY A 646      37.550  37.180  58.640  1.00  0.00           C
ATOM    958  HA1 GLY A 646      37.560  38.150  59.100  1.00  0.00           H
ATOM    959  HA2 GLY A 646      36.620  36.700  58.410  1.00  0.00           H
ATOM    960  C   GLY A 646      38.210  37.560  57.360  1.00  0.00           C
ATOM    961  O   GLY A 646      37.580  37.710  56.320  1.00  0.00           O
ATOM    962  N   ALA A 647      39.540  37.780  57.360  1.00  0.00           N
ATOM    963  HN  ALA A 647      40.080  37.820  58.190  1.00  0.00           H
ATOM    964  CA  ALA A 647      40.290  37.790  56.210  1.00  0.00           C
ATOM    965  HA  ALA A 647      39.780  38.470  55.540  1.00  0.00           H
ATOM    966  CB  ALA A 647      41.780  38.200  56.600  1.00  0.00           C
ATOM    967  HB1 ALA A 647      42.280  37.300  57.010  1.00  0.00           H
ATOM    968  HB2 ALA A 647      41.870  39.010  57.350  1.00  0.00           H
ATOM    969  HB3 ALA A 647      42.300  38.500  55.650  1.00  0.00           H
ATOM    970  C   ALA A 647      40.370  36.470  55.550  1.00  0.00           C
ATOM    971  O   ALA A 647      40.310  36.470  54.320  1.00  0.00           O
ATOM    972  N   SER A 648      40.610  35.370  56.310  1.00  0.00           N
ATOM    973  HN  SER A 648      40.800  35.330  57.280  1.00  0.00           H
ATOM    974  CA  SER A 648      40.590  34.060  55.620  1.00  0.00           C
ATOM    975  HA  SER A 648      41.380  34.140  54.890  1.00  0.00           H
ATOM    976  CB  SER A 648      41.120  33.060  56.610  1.00  0.00           C
ATOM    977  HB1 SER A 648      40.490  33.030  57.520  1.00  0.00           H
ATOM    978  HB2 SER A 648      42.110  33.390  56.970  1.00  0.00           H
ATOM    979  OG  SER A 648      41.290  31.820  55.970  1.00  0.00           O
ATOM    980  HG1 SER A 648      42.160  31.890  55.590  1.00  0.00           H
ATOM    981  C   SER A 648      39.230  33.670  54.940  1.00  0.00           C
ATOM    982  O   SER A 648      39.260  33.200  53.800  1.00  0.00           O
ATOM    983  N   LEU A 649      38.060  33.860  55.580  1.00  0.00           N
ATOM    984  HN  LEU A 649      37.980  34.000  56.560  1.00  0.00           H
ATOM    985  CA  LEU A 649      36.760  33.670  54.890  1.00  0.00           C
ATOM    986  HA  LEU A 649      36.750  32.680  54.460  1.00  0.00           H
ATOM    987  CB  LEU A 649      35.720  33.870  55.960  1.00  0.00           C
ATOM    988  HB1 LEU A 649      35.900  34.900  56.350  1.00  0.00           H
ATOM    989  HB2 LEU A 649      35.920  33.090  56.730  1.00  0.00           H
ATOM    990  CG  LEU A 649      34.180  33.740  55.580  1.00  0.00           C
ATOM    991  HG  LEU A 649      33.860  34.600  54.960  1.00  0.00           H
ATOM    992  CD1 LEU A 649      33.800  32.470  54.730  1.00  0.00           C
ATOM    993 HD11 LEU A 649      34.420  32.190  53.840  1.00  0.00           H
ATOM    994 HD12 LEU A 649      32.810  32.560  54.230  1.00  0.00           H
ATOM    995 HD13 LEU A 649      33.820  31.560  55.370  1.00  0.00           H
ATOM    996  CD2 LEU A 649      33.450  33.740  56.890  1.00  0.00           C
ATOM    997 HD21 LEU A 649      33.930  33.170  57.710  1.00  0.00           H
ATOM    998 HD22 LEU A 649      32.380  33.480  56.840  1.00  0.00           H
ATOM    999 HD23 LEU A 649      33.580  34.790  57.230  1.00  0.00           H
ATOM   1000  C   LEU A 649      36.560  34.600  53.740  1.00  0.00           C
ATOM   1001  O   LEU A 649      36.150  34.170  52.710  1.00  0.00           O
ATOM   1002  N   THR A 650      36.810  35.880  53.880  1.00  0.00           N
ATOM   1003  HN  THR A 650      37.150  36.270  54.740  1.00  0.00           H
ATOM   1004  CA  THR A 650      36.600  36.710  52.640  1.00  0.00           C
ATOM   1005  HA  THR A 650      35.600  36.480  52.310  1.00  0.00           H
ATOM   1006  CB  THR A 650      36.650  38.210  53.050  1.00  0.00           C
ATOM   1007  HB  THR A 650      37.670  38.380  53.440  1.00  0.00           H
ATOM   1008  OG1 THR A 650      35.610  38.500  53.980  1.00  0.00           O
ATOM   1009  HG1 THR A 650      35.980  38.150  54.790  1.00  0.00           H
ATOM   1010  CG2 THR A 650      36.390  39.200  51.840  1.00  0.00           C
ATOM   1011 HG21 THR A 650      36.260  40.240  52.170  1.00  0.00           H
ATOM   1012 HG22 THR A 650      35.440  38.780  51.440  1.00  0.00           H
ATOM   1013 HG23 THR A 650      37.230  39.120  51.120  1.00  0.00           H
ATOM   1014  C   THR A 650      37.630  36.460  51.540  1.00  0.00           C
ATOM   1015  O   THR A 650      37.290  36.560  50.400  1.00  0.00           O
ATOM   1016  N   GLY A 651      38.910  36.180  51.790  1.00  0.00           N
ATOM   1017  HN  GLY A 651      39.190  36.230  52.750  1.00  0.00           H
ATOM   1018  CA  GLY A 651      39.880  36.000  50.750  1.00  0.00           C
ATOM   1019  HA1 GLY A 651      40.820  35.850  51.280  1.00  0.00           H
ATOM   1020  HA2 GLY A 651      39.970  36.850  50.080  1.00  0.00           H
ATOM   1021  C   GLY A 651      39.800  34.730  49.890  1.00  0.00           C
ATOM   1022  O   GLY A 651      39.930  34.800  48.670  1.00  0.00           O
ATOM   1023  N   ILE A 652      39.580  33.540  50.540  1.00  0.00           N
ATOM   1024  HN  ILE A 652      39.600  33.580  51.530  1.00  0.00           H
ATOM   1025  CA  ILE A 652      39.450  32.270  49.950  1.00  0.00           C
ATOM   1026  HA  ILE A 652      40.350  32.110  49.380  1.00  0.00           H
ATOM   1027  CB  ILE A 652      39.300  31.130  51.050  1.00  0.00           C
ATOM   1028  HB  ILE A 652      38.440  31.400  51.710  1.00  0.00           H
ATOM   1029  CG2 ILE A 652      38.980  29.770  50.390  1.00  0.00           C
ATOM   1030 HG21 ILE A 652      38.140  29.790  49.660  1.00  0.00           H
ATOM   1031 HG22 ILE A 652      38.830  28.970  51.140  1.00  0.00           H
ATOM   1032 HG23 ILE A 652      39.820  29.540  49.700  1.00  0.00           H
ATOM   1033  CG1 ILE A 652      40.600  31.040  51.880  1.00  0.00           C
ATOM   1034 HG11 ILE A 652      40.840  32.050  52.280  1.00  0.00           H
ATOM   1035 HG12 ILE A 652      41.440  30.680  51.250  1.00  0.00           H
ATOM   1036  CD  ILE A 652      40.500  30.040  53.020  1.00  0.00           C
ATOM   1037  HD1 ILE A 652      39.740  30.370  53.750  1.00  0.00           H
ATOM   1038  HD2 ILE A 652      41.510  29.970  53.480  1.00  0.00           H
ATOM   1039  HD3 ILE A 652      40.260  29.040  52.590  1.00  0.00           H
ATOM   1040  C   ILE A 652      38.270  32.240  48.950  1.00  0.00           C
ATOM   1041  O   ILE A 652      38.600  31.950  47.790  1.00  0.00           O
ATOM   1042  N   ALA A 653      37.040  32.680  49.200  1.00  0.00           N
ATOM   1043  HN  ALA A 653      36.800  32.860  50.150  1.00  0.00           H
ATOM   1044  CA  ALA A 653      36.010  32.940  48.230  1.00  0.00           C
ATOM   1045  HA  ALA A 653      35.720  32.000  47.770  1.00  0.00           H
ATOM   1046  CB  ALA A 653      34.760  33.370  49.060  1.00  0.00           C
ATOM   1047  HB1 ALA A 653      34.970  34.260  49.690  1.00  0.00           H
ATOM   1048  HB2 ALA A 653      34.470  32.530  49.740  1.00  0.00           H
ATOM   1049  HB3 ALA A 653      33.980  33.580  48.310  1.00  0.00           H
ATOM   1050  C   ALA A 653      36.250  33.870  47.080  1.00  0.00           C
ATOM   1051  O   ALA A 653      35.950  33.510  45.950  1.00  0.00           O
ATOM   1052  N   TYR A 654      36.890  35.070  47.380  1.00  0.00           N
ATOM   1053  HN  TYR A 654      37.090  35.380  48.310  1.00  0.00           H
ATOM   1054  CA  TYR A 654      37.280  36.040  46.360  1.00  0.00           C
ATOM   1055  HA  TYR A 654      36.370  36.280  45.850  1.00  0.00           H
ATOM   1056  CB  TYR A 654      37.720  37.460  46.920  1.00  0.00           C
ATOM   1057  HB1 TYR A 654      38.500  37.200  47.660  1.00  0.00           H
ATOM   1058  HB2 TYR A 654      36.820  37.920  47.380  1.00  0.00           H
ATOM   1059  CG  TYR A 654      38.330  38.450  45.860  1.00  0.00           C
ATOM   1060  CD1 TYR A 654      39.720  38.530  45.510  1.00  0.00           C
ATOM   1061  HD1 TYR A 654      40.450  37.910  46.010  1.00  0.00           H
ATOM   1062  CE1 TYR A 654      40.200  39.580  44.710  1.00  0.00           C
ATOM   1063  HE1 TYR A 654      41.250  39.780  44.530  1.00  0.00           H
ATOM   1064  CZ  TYR A 654      39.260  40.510  44.230  1.00  0.00           C
ATOM   1065  OH  TYR A 654      39.620  41.640  43.550  1.00  0.00           O
ATOM   1066  HH  TYR A 654      40.520  41.540  43.250  1.00  0.00           H
ATOM   1067  CD2 TYR A 654      37.500  39.290  45.190  1.00  0.00           C
ATOM   1068  HD2 TYR A 654      36.420  39.200  45.300  1.00  0.00           H
ATOM   1069  CE2 TYR A 654      37.950  40.320  44.430  1.00  0.00           C
ATOM   1070  HE2 TYR A 654      37.210  41.010  44.040  1.00  0.00           H
ATOM   1071  C   TYR A 654      38.340  35.430  45.380  1.00  0.00           C
ATOM   1072  O   TYR A 654      38.190  35.450  44.170  1.00  0.00           O
ATOM   1073  N   SER A 655      39.380  34.740  45.910  1.00  0.00           N
ATOM   1074  HN  SER A 655      39.520  34.800  46.900  1.00  0.00           H
ATOM   1075  CA  SER A 655      40.410  33.950  45.220  1.00  0.00           C
ATOM   1076  HA  SER A 655      40.900  34.700  44.600  1.00  0.00           H
ATOM   1077  CB  SER A 655      41.560  33.320  46.080  1.00  0.00           C
ATOM   1078  HB1 SER A 655      42.410  33.000  45.420  1.00  0.00           H
ATOM   1079  HB2 SER A 655      41.150  32.530  46.730  1.00  0.00           H
ATOM   1080  OG  SER A 655      42.130  34.330  46.830  1.00  0.00           O
ATOM   1081  HG1 SER A 655      41.480  34.520  47.520  1.00  0.00           H
ATOM   1082  C   SER A 655      39.930  32.850  44.300  1.00  0.00           C
ATOM   1083  O   SER A 655      40.350  32.780  43.170  1.00  0.00           O
ATOM   1084  N   LEU A 656      38.910  32.050  44.770  1.00  0.00           N
ATOM   1085  HN  LEU A 656      38.650  32.170  45.720  1.00  0.00           H
ATOM   1086  CA  LEU A 656      38.170  31.110  43.900  1.00  0.00           C
ATOM   1087  HA  LEU A 656      38.900  30.460  43.450  1.00  0.00           H
ATOM   1088  CB  LEU A 656      37.230  30.280  44.760  1.00  0.00           C
ATOM   1089  HB1 LEU A 656      36.320  29.810  44.320  1.00  0.00           H
ATOM   1090  HB2 LEU A 656      36.720  30.980  45.460  1.00  0.00           H
ATOM   1091  CG  LEU A 656      37.930  29.190  45.650  1.00  0.00           C
ATOM   1092  HG  LEU A 656      38.610  29.750  46.340  1.00  0.00           H
ATOM   1093  CD1 LEU A 656      36.840  28.550  46.540  1.00  0.00           C
ATOM   1094 HD11 LEU A 656      36.010  28.230  45.870  1.00  0.00           H
ATOM   1095 HD12 LEU A 656      36.440  29.250  47.300  1.00  0.00           H
ATOM   1096 HD13 LEU A 656      37.230  27.610  47.000  1.00  0.00           H
ATOM   1097  CD2 LEU A 656      38.620  28.070  44.880  1.00  0.00           C
ATOM   1098 HD21 LEU A 656      39.090  27.400  45.630  1.00  0.00           H
ATOM   1099 HD22 LEU A 656      39.410  28.350  44.160  1.00  0.00           H
ATOM   1100 HD23 LEU A 656      37.870  27.470  44.320  1.00  0.00           H
ATOM   1101  C   LEU A 656      37.270  31.800  42.780  1.00  0.00           C
ATOM   1102  O   LEU A 656      37.200  31.350  41.670  1.00  0.00           O
ATOM   1103  N   PHE A 657      36.530  32.870  43.000  1.00  0.00           N
ATOM   1104  HN  PHE A 657      36.420  33.160  43.950  1.00  0.00           H
ATOM   1105  CA  PHE A 657      35.480  33.300  42.080  1.00  0.00           C
ATOM   1106  HA  PHE A 657      35.430  32.610  41.260  1.00  0.00           H
ATOM   1107  CB  PHE A 657      34.170  33.350  42.870  1.00  0.00           C
ATOM   1108  HB1 PHE A 657      33.310  33.570  42.190  1.00  0.00           H
ATOM   1109  HB2 PHE A 657      34.100  34.220  43.550  1.00  0.00           H
ATOM   1110  CG  PHE A 657      33.710  32.130  43.580  1.00  0.00           C
ATOM   1111  CD1 PHE A 657      33.310  32.150  44.950  1.00  0.00           C
ATOM   1112  HD1 PHE A 657      33.380  33.000  45.610  1.00  0.00           H
ATOM   1113  CE1 PHE A 657      32.910  30.950  45.560  1.00  0.00           C
ATOM   1114  HE1 PHE A 657      32.500  30.960  46.560  1.00  0.00           H
ATOM   1115  CZ  PHE A 657      32.930  29.760  44.780  1.00  0.00           C
ATOM   1116  HZ  PHE A 657      32.650  28.770  45.110  1.00  0.00           H
ATOM   1117  CD2 PHE A 657      33.610  30.920  42.830  1.00  0.00           C
ATOM   1118  HD2 PHE A 657      33.900  30.840  41.790  1.00  0.00           H
ATOM   1119  CE2 PHE A 657      33.220  29.790  43.430  1.00  0.00           C
ATOM   1120  HE2 PHE A 657      33.190  28.970  42.730  1.00  0.00           H
ATOM   1121  C   PHE A 657      35.530  34.690  41.440  1.00  0.00           C
ATOM   1122  O   PHE A 657      34.910  34.970  40.440  1.00  0.00           O
ATOM   1123  N   ALA A 658      36.460  35.550  41.940  1.00  0.00           N
ATOM   1124  HN  ALA A 658      37.010  35.380  42.740  1.00  0.00           H
ATOM   1125  CA  ALA A 658      36.560  36.830  41.290  1.00  0.00           C
ATOM   1126  HA  ALA A 658      35.540  37.150  41.150  1.00  0.00           H
ATOM   1127  CB  ALA A 658      37.330  37.800  42.190  1.00  0.00           C
ATOM   1128  HB1 ALA A 658      37.210  38.870  41.890  1.00  0.00           H
ATOM   1129  HB2 ALA A 658      38.400  37.540  42.220  1.00  0.00           H
ATOM   1130  HB3 ALA A 658      37.010  37.640  43.250  1.00  0.00           H
ATOM   1131  C   ALA A 658      37.220  36.660  39.940  1.00  0.00           C
ATOM   1132  O   ALA A 658      37.780  35.560  39.590  1.00  0.00           O
ATOM   1133  N   GLY A 659      37.120  37.650  39.040  1.00  0.00           N
ATOM   1134  HN  GLY A 659      36.590  38.400  39.410  1.00  0.00           H
ATOM   1135  CA  GLY A 659      37.450  37.740  37.650  1.00  0.00           C
ATOM   1136  HA1 GLY A 659      37.360  38.810  37.470  1.00  0.00           H
ATOM   1137  HA2 GLY A 659      36.830  37.090  37.060  1.00  0.00           H
ATOM   1138  C   GLY A 659      38.860  37.370  37.360  1.00  0.00           C
ATOM   1139  O   GLY A 659      39.180  36.710  36.360  1.00  0.00           O
ATOM   1140  N   GLN A 660      39.810  37.680  38.230  1.00  0.00           N
ATOM   1141  HN  GLN A 660      39.450  38.230  38.980  1.00  0.00           H
ATOM   1142  CA  GLN A 660      41.200  37.260  38.110  1.00  0.00           C
ATOM   1143  HA  GLN A 660      41.360  36.300  37.660  1.00  0.00           H
ATOM   1144  CB  GLN A 660      42.100  38.260  37.200  1.00  0.00           C
ATOM   1145  HB1 GLN A 660      41.760  37.830  36.240  1.00  0.00           H
ATOM   1146  HB2 GLN A 660      43.170  37.960  37.320  1.00  0.00           H
ATOM   1147  CG  GLN A 660      42.060  39.820  37.430  1.00  0.00           C
ATOM   1148  HG1 GLN A 660      41.140  40.160  36.930  1.00  0.00           H
ATOM   1149  HG2 GLN A 660      42.950  40.340  37.030  1.00  0.00           H
ATOM   1150  CD  GLN A 660      41.890  40.280  38.890  1.00  0.00           C
ATOM   1151  OE1 GLN A 660      42.850  40.380  39.690  1.00  0.00           O
ATOM   1152  NE2 GLN A 660      40.670  40.640  39.330  1.00  0.00           N
ATOM   1153 HE21 GLN A 660      40.550  40.860  40.310  1.00  0.00           H
ATOM   1154 HE22 GLN A 660      39.870  40.570  38.730  1.00  0.00           H
ATOM   1155  C   GLN A 660      41.790  37.230  39.530  1.00  0.00           C
ATOM   1156  O   GLN A 660      41.320  37.900  40.390  1.00  0.00           O
ATOM   1157  N   PRO A 661      42.830  36.460  39.850  1.00  0.00           N
ATOM   1158  CD  PRO A 661      43.400  35.530  38.900  1.00  0.00           C
ATOM   1159  HD1 PRO A 661      43.850  36.010  38.010  1.00  0.00           H
ATOM   1160  HD2 PRO A 661      42.640  34.880  38.420  1.00  0.00           H
ATOM   1161  CA  PRO A 661      43.350  36.240  41.210  1.00  0.00           C
ATOM   1162  HA  PRO A 661      42.540  36.420  41.910  1.00  0.00           H
ATOM   1163  CB  PRO A 661      43.880  34.850  41.100  1.00  0.00           C
ATOM   1164  HB1 PRO A 661      43.020  34.160  41.290  1.00  0.00           H
ATOM   1165  HB2 PRO A 661      44.640  34.620  41.880  1.00  0.00           H
ATOM   1166  CG  PRO A 661      44.450  34.740  39.660  1.00  0.00           C
ATOM   1167  HG1 PRO A 661      45.440  35.230  39.550  1.00  0.00           H
ATOM   1168  HG2 PRO A 661      44.560  33.690  39.290  1.00  0.00           H
ATOM   1169  C   PRO A 661      44.530  37.170  41.460  1.00  0.00           C
ATOM   1170  O   PRO A 661      45.190  37.080  42.470  1.00  0.00           O
ATOM   1171  N   LEU A 662      44.880  38.080  40.540  1.00  0.00           N
ATOM   1172  HN  LEU A 662      44.420  38.180  39.660  1.00  0.00           H
ATOM   1173  CA  LEU A 662      46.080  38.790  40.700  1.00  0.00           C
ATOM   1174  HA  LEU A 662      46.870  38.080  40.910  1.00  0.00           H
ATOM   1175  CB  LEU A 662      46.490  39.500  39.440  1.00  0.00           C
ATOM   1176  HB1 LEU A 662      47.480  39.920  39.690  1.00  0.00           H
ATOM   1177  HB2 LEU A 662      45.760  40.290  39.160  1.00  0.00           H
ATOM   1178  CG  LEU A 662      46.680  38.650  38.230  1.00  0.00           C
ATOM   1179  HG  LEU A 662      45.750  38.160  37.850  1.00  0.00           H
ATOM   1180  CD1 LEU A 662      47.170  39.490  37.110  1.00  0.00           C
ATOM   1181 HD11 LEU A 662      48.000  40.130  37.450  1.00  0.00           H
ATOM   1182 HD12 LEU A 662      46.370  40.180  36.750  1.00  0.00           H
ATOM   1183 HD13 LEU A 662      47.520  38.870  36.250  1.00  0.00           H
ATOM   1184  CD2 LEU A 662      47.640  37.430  38.360  1.00  0.00           C
ATOM   1185 HD21 LEU A 662      48.580  37.700  38.870  1.00  0.00           H
ATOM   1186 HD22 LEU A 662      47.770  37.120  37.300  1.00  0.00           H
ATOM   1187 HD23 LEU A 662      47.120  36.660  38.980  1.00  0.00           H
ATOM   1188  C   LEU A 662      45.980  39.800  41.870  1.00  0.00           C
ATOM   1189  O   LEU A 662      46.950  40.190  42.550  1.00  0.00           O
ATOM   1190  N   THR A 663      44.720  40.350  42.120  1.00  0.00           N
ATOM   1191  HN  THR A 663      44.000  40.060  41.470  1.00  0.00           H
ATOM   1192  CA  THR A 663      44.320  41.270  43.220  1.00  0.00           C
ATOM   1193  HA  THR A 663      45.140  41.960  43.340  1.00  0.00           H
ATOM   1194  CB  THR A 663      43.030  42.060  43.060  1.00  0.00           C
ATOM   1195  HB  THR A 663      42.680  42.390  44.070  1.00  0.00           H
ATOM   1196  OG1 THR A 663      41.990  41.350  42.340  1.00  0.00           O
ATOM   1197  HG1 THR A 663      42.390  40.830  41.640  1.00  0.00           H
ATOM   1198  CG2 THR A 663      43.330  43.260  42.220  1.00  0.00           C
ATOM   1199 HG21 THR A 663      42.560  44.070  42.110  1.00  0.00           H
ATOM   1200 HG22 THR A 663      43.430  42.860  41.180  1.00  0.00           H
ATOM   1201 HG23 THR A 663      44.230  43.740  42.630  1.00  0.00           H
ATOM   1202  C   THR A 663      44.290  40.540  44.590  1.00  0.00           C
ATOM   1203  O   THR A 663      43.730  39.470  44.700  1.00  0.00           O
ATOM   1204  N   ILE A 664      45.090  41.010  45.570  1.00  0.00           N
ATOM   1205  HN  ILE A 664      45.560  41.870  45.400  1.00  0.00           H
ATOM   1206  CA  ILE A 664      45.230  40.500  46.910  1.00  0.00           C
ATOM   1207  HA  ILE A 664      44.750  39.530  46.940  1.00  0.00           H
ATOM   1208  CB  ILE A 664      46.680  40.370  47.260  1.00  0.00           C
ATOM   1209  HB  ILE A 664      47.170  41.280  46.860  1.00  0.00           H
ATOM   1210  CG2 ILE A 664      47.030  40.290  48.740  1.00  0.00           C
ATOM   1211 HG21 ILE A 664      47.190  41.310  49.160  1.00  0.00           H
ATOM   1212 HG22 ILE A 664      48.010  39.790  48.890  1.00  0.00           H
ATOM   1213 HG23 ILE A 664      46.240  39.740  49.300  1.00  0.00           H
ATOM   1214  CG1 ILE A 664      47.460  39.190  46.520  1.00  0.00           C
ATOM   1215 HG11 ILE A 664      48.470  39.060  46.980  1.00  0.00           H
ATOM   1216 HG12 ILE A 664      47.670  39.500  45.470  1.00  0.00           H
ATOM   1217  CD  ILE A 664      46.890  37.800  46.630  1.00  0.00           C
ATOM   1218  HD1 ILE A 664      46.420  37.600  47.620  1.00  0.00           H
ATOM   1219  HD2 ILE A 664      47.680  37.070  46.380  1.00  0.00           H
ATOM   1220  HD3 ILE A 664      46.120  37.540  45.870  1.00  0.00           H
ATOM   1221  C   ILE A 664      44.300  41.380  47.800  1.00  0.00           C
ATOM   1222  O   ILE A 664      44.250  42.630  47.600  1.00  0.00           O
ATOM   1223  N   LEU A 665      43.600  40.910  48.890  1.00  0.00           N
ATOM   1224  HN  LEU A 665      43.640  39.930  49.090  1.00  0.00           H
ATOM   1225  CA  LEU A 665      42.880  41.680  49.840  1.00  0.00           C
ATOM   1226  HA  LEU A 665      42.530  42.570  49.330  1.00  0.00           H
ATOM   1227  CB  LEU A 665      41.610  41.000  50.480  1.00  0.00           C
ATOM   1228  HB1 LEU A 665      40.890  41.840  50.600  1.00  0.00           H
ATOM   1229  HB2 LEU A 665      41.780  40.460  51.440  1.00  0.00           H
ATOM   1230  CG  LEU A 665      40.830  39.980  49.660  1.00  0.00           C
ATOM   1231  HG  LEU A 665      41.390  39.040  49.450  1.00  0.00           H
ATOM   1232  CD1 LEU A 665      39.590  39.480  50.290  1.00  0.00           C
ATOM   1233 HD11 LEU A 665      38.930  38.860  49.650  1.00  0.00           H
ATOM   1234 HD12 LEU A 665      38.970  40.340  50.650  1.00  0.00           H
ATOM   1235 HD13 LEU A 665      39.800  38.910  51.220  1.00  0.00           H
ATOM   1236  CD2 LEU A 665      40.480  40.530  48.270  1.00  0.00           C
ATOM   1237 HD21 LEU A 665      39.590  39.990  47.880  1.00  0.00           H
ATOM   1238 HD22 LEU A 665      41.340  40.460  47.560  1.00  0.00           H
ATOM   1239 HD23 LEU A 665      40.230  41.590  48.420  1.00  0.00           H
ATOM   1240  C   LEU A 665      43.880  42.200  50.970  1.00  0.00           C
ATOM   1241  O   LEU A 665      44.980  41.660  51.140  1.00  0.00           O
ATOM   1242  N   GLY A 666      43.420  43.230  51.670  1.00  0.00           N
ATOM   1243  HN  GLY A 666      42.580  43.740  51.500  1.00  0.00           H
ATOM   1244  CA  GLY A 666      44.110  43.590  52.890  1.00  0.00           C
ATOM   1245  HA1 GLY A 666      45.090  44.020  52.680  1.00  0.00           H
ATOM   1246  HA2 GLY A 666      44.260  42.690  53.460  1.00  0.00           H
ATOM   1247  C   GLY A 666      43.340  44.490  53.700  1.00  0.00           C
ATOM   1248  O   GLY A 666      42.150  44.850  53.480  1.00  0.00           O
ATOM   1249  N   SER A 667      43.980  44.870  54.790  1.00  0.00           N
ATOM   1250  HN  SER A 667      44.930  44.560  54.830  1.00  0.00           H
ATOM   1251  CA  SER A 667      43.460  45.840  55.790  1.00  0.00           C
ATOM   1252  HA  SER A 667      42.640  45.380  56.310  1.00  0.00           H
ATOM   1253  CB  SER A 667      44.430  45.960  56.990  1.00  0.00           C
ATOM   1254  HB1 SER A 667      44.550  44.990  57.520  1.00  0.00           H
ATOM   1255  HB2 SER A 667      43.920  46.560  57.770  1.00  0.00           H
ATOM   1256  OG  SER A 667      45.710  46.550  56.720  1.00  0.00           O
ATOM   1257  HG1 SER A 667      46.040  45.970  56.030  1.00  0.00           H
ATOM   1258  C   SER A 667      43.110  47.220  55.190  1.00  0.00           C
ATOM   1259  O   SER A 667      43.890  47.790  54.420  1.00  0.00           O
ATOM   1260  N   THR A 668      41.900  47.790  55.500  1.00  0.00           N
ATOM   1261  HN  THR A 668      41.290  47.330  56.130  1.00  0.00           H
ATOM   1262  CA  THR A 668      41.510  49.240  55.230  1.00  0.00           C
ATOM   1263  HA  THR A 668      42.340  49.710  54.720  1.00  0.00           H
ATOM   1264  CB  THR A 668      40.180  49.330  54.340  1.00  0.00           C
ATOM   1265  HB  THR A 668      40.520  49.150  53.290  1.00  0.00           H
ATOM   1266  OG1 THR A 668      39.380  50.420  54.550  1.00  0.00           O
ATOM   1267  HG1 THR A 668      38.760  50.470  53.820  1.00  0.00           H
ATOM   1268  CG2 THR A 668      39.390  48.020  54.580  1.00  0.00           C
ATOM   1269 HG21 THR A 668      39.890  47.080  54.260  1.00  0.00           H
ATOM   1270 HG22 THR A 668      38.410  48.070  54.060  1.00  0.00           H
ATOM   1271 HG23 THR A 668      39.200  47.890  55.670  1.00  0.00           H
ATOM   1272  C   THR A 668      41.380  50.110  56.500  1.00  0.00           C
ATOM   1273  O   THR A 668      40.630  49.830  57.400  1.00  0.00           O
ATOM   1274  N   GLY A 669      42.230  51.160  56.630  1.00  0.00           N
ATOM   1275  HN  GLY A 669      42.800  51.170  55.820  1.00  0.00           H
ATOM   1276  CA  GLY A 669      42.160  52.090  57.780  1.00  0.00           C
ATOM   1277  HA1 GLY A 669      43.060  52.690  57.750  1.00  0.00           H
ATOM   1278  HA2 GLY A 669      42.090  51.510  58.690  1.00  0.00           H
ATOM   1279  C   GLY A 669      41.000  53.000  57.890  1.00  0.00           C
ATOM   1280  O   GLY A 669      40.480  53.090  59.020  1.00  0.00           O
ATOM   1281  N   PRO A 670      40.390  53.550  56.790  1.00  0.00           N
ATOM   1282  CD  PRO A 670      41.150  53.910  55.490  1.00  0.00           C
ATOM   1283  HD1 PRO A 670      41.340  52.990  54.890  1.00  0.00           H
ATOM   1284  HD2 PRO A 670      42.160  54.380  55.520  1.00  0.00           H
ATOM   1285  CA  PRO A 670      39.090  54.180  56.850  1.00  0.00           C
ATOM   1286  HA  PRO A 670      39.150  55.040  57.500  1.00  0.00           H
ATOM   1287  CB  PRO A 670      38.850  54.550  55.390  1.00  0.00           C
ATOM   1288  HB1 PRO A 670      38.130  55.400  55.310  1.00  0.00           H
ATOM   1289  HB2 PRO A 670      38.500  53.700  54.770  1.00  0.00           H
ATOM   1290  CG  PRO A 670      40.200  54.910  54.750  1.00  0.00           C
ATOM   1291  HG1 PRO A 670      40.240  54.770  53.640  1.00  0.00           H
ATOM   1292  HG2 PRO A 670      40.560  55.920  55.030  1.00  0.00           H
ATOM   1293  C   PRO A 670      38.070  53.290  57.410  1.00  0.00           C
ATOM   1294  O   PRO A 670      37.150  53.790  58.120  1.00  0.00           O
ATOM   1295  N   VAL A 671      38.070  51.970  57.050  1.00  0.00           N
ATOM   1296  HN  VAL A 671      38.710  51.620  56.370  1.00  0.00           H
ATOM   1297  CA  VAL A 671      37.130  51.060  57.700  1.00  0.00           C
ATOM   1298  HA  VAL A 671      36.240  51.670  57.550  1.00  0.00           H
ATOM   1299  CB  VAL A 671      36.960  49.740  56.920  1.00  0.00           C
ATOM   1300  HB  VAL A 671      37.930  49.400  56.490  1.00  0.00           H
ATOM   1301  CG1 VAL A 671      36.350  48.560  57.650  1.00  0.00           C
ATOM   1302 HG11 VAL A 671      35.280  48.760  57.880  1.00  0.00           H
ATOM   1303 HG12 VAL A 671      36.850  48.340  58.620  1.00  0.00           H
ATOM   1304 HG13 VAL A 671      36.420  47.660  56.990  1.00  0.00           H
ATOM   1305  CG2 VAL A 671      36.120  49.950  55.620  1.00  0.00           C
ATOM   1306 HG21 VAL A 671      35.110  50.220  55.960  1.00  0.00           H
ATOM   1307 HG22 VAL A 671      36.160  49.070  54.940  1.00  0.00           H
ATOM   1308 HG23 VAL A 671      36.630  50.670  54.940  1.00  0.00           H
ATOM   1309  C   VAL A 671      37.190  50.880  59.220  1.00  0.00           C
ATOM   1310  O   VAL A 671      36.170  50.830  59.890  1.00  0.00           O
ATOM   1311  N   LEU A 672      38.420  50.870  59.780  1.00  0.00           N
ATOM   1312  HN  LEU A 672      39.190  50.750  59.170  1.00  0.00           H
ATOM   1313  CA  LEU A 672      38.530  50.980  61.250  1.00  0.00           C
ATOM   1314  HA  LEU A 672      37.700  50.390  61.620  1.00  0.00           H
ATOM   1315  CB  LEU A 672      39.830  50.210  61.690  1.00  0.00           C
ATOM   1316  HB1 LEU A 672      40.680  50.460  61.020  1.00  0.00           H
ATOM   1317  HB2 LEU A 672      39.630  49.190  61.290  1.00  0.00           H
ATOM   1318  CG  LEU A 672      40.210  50.190  63.170  1.00  0.00           C
ATOM   1319  HG  LEU A 672      39.290  49.950  63.750  1.00  0.00           H
ATOM   1320  CD1 LEU A 672      41.300  49.220  63.380  1.00  0.00           C
ATOM   1321 HD11 LEU A 672      42.220  49.450  62.800  1.00  0.00           H
ATOM   1322 HD12 LEU A 672      41.010  48.210  63.000  1.00  0.00           H
ATOM   1323 HD13 LEU A 672      41.390  49.150  64.480  1.00  0.00           H
ATOM   1324  CD2 LEU A 672      40.870  51.480  63.640  1.00  0.00           C
ATOM   1325 HD21 LEU A 672      40.880  51.470  64.750  1.00  0.00           H
ATOM   1326 HD22 LEU A 672      40.280  52.350  63.250  1.00  0.00           H
ATOM   1327 HD23 LEU A 672      41.940  51.590  63.380  1.00  0.00           H
ATOM   1328  C   LEU A 672      38.130  52.310  61.860  1.00  0.00           C
ATOM   1329  O   LEU A 672      37.580  52.330  62.980  1.00  0.00           O
ATOM   1330  N   VAL A 673      38.340  53.430  61.150  1.00  0.00           N
ATOM   1331  HN  VAL A 673      38.740  53.350  60.240  1.00  0.00           H
ATOM   1332  CA  VAL A 673      37.780  54.700  61.670  1.00  0.00           C
ATOM   1333  HA  VAL A 673      38.070  54.700  62.710  1.00  0.00           H
ATOM   1334  CB  VAL A 673      38.460  55.850  60.920  1.00  0.00           C
ATOM   1335  HB  VAL A 673      38.140  55.900  59.860  1.00  0.00           H
ATOM   1336  CG1 VAL A 673      38.130  57.240  61.560  1.00  0.00           C
ATOM   1337 HG11 VAL A 673      38.450  57.210  62.620  1.00  0.00           H
ATOM   1338 HG12 VAL A 673      37.070  57.520  61.540  1.00  0.00           H
ATOM   1339 HG13 VAL A 673      38.700  58.040  61.050  1.00  0.00           H
ATOM   1340  CG2 VAL A 673      40.010  55.650  60.920  1.00  0.00           C
ATOM   1341 HG21 VAL A 673      40.310  54.940  60.130  1.00  0.00           H
ATOM   1342 HG22 VAL A 673      40.410  55.240  61.880  1.00  0.00           H
ATOM   1343 HG23 VAL A 673      40.410  56.620  60.550  1.00  0.00           H
ATOM   1344  C   VAL A 673      36.300  54.870  61.620  1.00  0.00           C
ATOM   1345  O   VAL A 673      35.750  55.360  62.600  1.00  0.00           O
ATOM   1346  N   PHE A 674      35.690  54.390  60.590  1.00  0.00           N
ATOM   1347  HN  PHE A 674      36.300  54.140  59.830  1.00  0.00           H
ATOM   1348  CA  PHE A 674      34.290  54.190  60.360  1.00  0.00           C
ATOM   1349  HA  PHE A 674      33.910  55.170  60.580  1.00  0.00           H
ATOM   1350  CB  PHE A 674      34.040  53.780  58.870  1.00  0.00           C
ATOM   1351  HB1 PHE A 674      34.480  52.810  58.540  1.00  0.00           H
ATOM   1352  HB2 PHE A 674      34.490  54.430  58.090  1.00  0.00           H
ATOM   1353  CG  PHE A 674      32.630  53.690  58.470  1.00  0.00           C
ATOM   1354  CD1 PHE A 674      31.910  52.430  58.210  1.00  0.00           C
ATOM   1355  HD1 PHE A 674      32.530  51.540  58.240  1.00  0.00           H
ATOM   1356  CE1 PHE A 674      30.510  52.410  58.040  1.00  0.00           C
ATOM   1357  HE1 PHE A 674      29.890  51.530  58.080  1.00  0.00           H
ATOM   1358  CZ  PHE A 674      29.860  53.700  58.030  1.00  0.00           C
ATOM   1359  HZ  PHE A 674      28.780  53.720  57.940  1.00  0.00           H
ATOM   1360  CD2 PHE A 674      31.950  54.890  58.470  1.00  0.00           C
ATOM   1361  HD2 PHE A 674      32.550  55.780  58.610  1.00  0.00           H
ATOM   1362  CE2 PHE A 674      30.590  54.930  58.170  1.00  0.00           C
ATOM   1363  HE2 PHE A 674      30.090  55.880  58.130  1.00  0.00           H
ATOM   1364  C   PHE A 674      33.630  53.310  61.380  1.00  0.00           C
ATOM   1365  O   PHE A 674      32.640  53.760  61.910  1.00  0.00           O
ATOM   1366  N   GLU A 675      34.150  52.120  61.710  1.00  0.00           N
ATOM   1367  HN  GLU A 675      34.820  51.620  61.150  1.00  0.00           H
ATOM   1368  CA  GLU A 675      33.660  51.400  62.830  1.00  0.00           C
ATOM   1369  HA  GLU A 675      32.670  51.020  62.620  1.00  0.00           H
ATOM   1370  CB  GLU A 675      34.600  50.090  63.020  1.00  0.00           C
ATOM   1371  HB1 GLU A 675      34.520  49.560  63.990  1.00  0.00           H
ATOM   1372  HB2 GLU A 675      35.610  50.560  63.100  1.00  0.00           H
ATOM   1373  CG  GLU A 675      34.520  49.050  61.830  1.00  0.00           C
ATOM   1374  HG1 GLU A 675      35.560  48.670  61.790  1.00  0.00           H
ATOM   1375  HG2 GLU A 675      34.190  49.480  60.860  1.00  0.00           H
ATOM   1376  CD  GLU A 675      33.550  47.900  62.040  1.00  0.00           C
ATOM   1377  OE1 GLU A 675      32.660  47.910  62.930  1.00  0.00           O
ATOM   1378  OE2 GLU A 675      33.550  47.030  61.180  1.00  0.00           O
ATOM   1379  C   GLU A 675      33.810  52.050  64.220  1.00  0.00           C
ATOM   1380  O   GLU A 675      32.910  52.060  65.060  1.00  0.00           O
ATOM   1381  N   LYS A 676      35.000  52.650  64.480  1.00  0.00           N
ATOM   1382  HN  LYS A 676      35.670  52.680  63.750  1.00  0.00           H
ATOM   1383  CA  LYS A 676      35.210  53.400  65.770  1.00  0.00           C
ATOM   1384  HA  LYS A 676      34.850  52.730  66.540  1.00  0.00           H
ATOM   1385  CB  LYS A 676      36.670  53.840  65.910  1.00  0.00           C
ATOM   1386  HB1 LYS A 676      36.980  54.550  65.120  1.00  0.00           H
ATOM   1387  HB2 LYS A 676      37.350  52.960  65.860  1.00  0.00           H
ATOM   1388  CG  LYS A 676      36.960  54.560  67.260  1.00  0.00           C
ATOM   1389  HG1 LYS A 676      36.710  53.930  68.140  1.00  0.00           H
ATOM   1390  HG2 LYS A 676      36.390  55.520  67.220  1.00  0.00           H
ATOM   1391  CD  LYS A 676      38.430  55.120  67.490  1.00  0.00           C
ATOM   1392  HD1 LYS A 676      38.860  55.780  66.710  1.00  0.00           H
ATOM   1393  HD2 LYS A 676      39.090  54.230  67.470  1.00  0.00           H
ATOM   1394  CE  LYS A 676      38.540  55.730  68.810  1.00  0.00           C
ATOM   1395  HE1 LYS A 676      38.380  54.990  69.630  1.00  0.00           H
ATOM   1396  HE2 LYS A 676      37.900  56.620  68.930  1.00  0.00           H
ATOM   1397  NZ  LYS A 676      39.900  56.180  69.070  1.00  0.00           N
ATOM   1398  HZ1 LYS A 676      40.600  55.420  68.980  1.00  0.00           H
ATOM   1399  HZ2 LYS A 676      39.990  56.480  70.060  1.00  0.00           H
ATOM   1400  HZ3 LYS A 676      40.120  57.010  68.480  1.00  0.00           H
ATOM   1401  C   LYS A 676      34.210  54.600  65.960  1.00  0.00           C
ATOM   1402  O   LYS A 676      33.570  54.710  67.000  1.00  0.00           O
ATOM   1403  N   ILE A 677      34.000  55.420  65.000  1.00  0.00           N
ATOM   1404  HN  ILE A 677      34.480  55.260  64.140  1.00  0.00           H
ATOM   1405  CA  ILE A 677      33.020  56.550  65.030  1.00  0.00           C
ATOM   1406  HA  ILE A 677      33.230  56.940  66.020  1.00  0.00           H
ATOM   1407  CB  ILE A 677      33.310  57.660  63.930  1.00  0.00           C
ATOM   1408  HB  ILE A 677      34.410  57.740  63.800  1.00  0.00           H
ATOM   1409  CG2 ILE A 677      32.720  57.250  62.560  1.00  0.00           C
ATOM   1410 HG21 ILE A 677      31.620  57.160  62.620  1.00  0.00           H
ATOM   1411 HG22 ILE A 677      33.090  56.240  62.260  1.00  0.00           H
ATOM   1412 HG23 ILE A 677      33.100  58.000  61.830  1.00  0.00           H
ATOM   1413  CG1 ILE A 677      32.780  59.050  64.290  1.00  0.00           C
ATOM   1414 HG11 ILE A 677      31.700  58.920  64.540  1.00  0.00           H
ATOM   1415 HG12 ILE A 677      32.830  59.690  63.390  1.00  0.00           H
ATOM   1416  CD  ILE A 677      33.550  59.800  65.360  1.00  0.00           C
ATOM   1417  HD1 ILE A 677      34.580  59.850  64.940  1.00  0.00           H
ATOM   1418  HD2 ILE A 677      33.610  59.270  66.340  1.00  0.00           H
ATOM   1419  HD3 ILE A 677      33.090  60.780  65.610  1.00  0.00           H
ATOM   1420  C   ILE A 677      31.580  56.020  65.050  1.00  0.00           C
ATOM   1421  O   ILE A 677      30.750  56.600  65.750  1.00  0.00           O
ATOM   1422  N   LEU A 678      31.340  54.870  64.360  1.00  0.00           N
ATOM   1423  HN  LEU A 678      31.930  54.510  63.630  1.00  0.00           H
ATOM   1424  CA  LEU A 678      30.020  54.320  64.420  1.00  0.00           C
ATOM   1425  HA  LEU A 678      29.390  55.190  64.300  1.00  0.00           H
ATOM   1426  CB  LEU A 678      29.790  53.150  63.470  1.00  0.00           C
ATOM   1427  HB1 LEU A 678      30.500  52.330  63.720  1.00  0.00           H
ATOM   1428  HB2 LEU A 678      29.910  53.550  62.440  1.00  0.00           H
ATOM   1429  CG  LEU A 678      28.530  52.370  63.540  1.00  0.00           C
ATOM   1430  HG  LEU A 678      28.400  51.760  64.460  1.00  0.00           H
ATOM   1431  CD1 LEU A 678      27.320  53.180  63.260  1.00  0.00           C
ATOM   1432 HD11 LEU A 678      27.310  53.710  62.290  1.00  0.00           H
ATOM   1433 HD12 LEU A 678      27.080  53.750  64.200  1.00  0.00           H
ATOM   1434 HD13 LEU A 678      26.400  52.590  63.100  1.00  0.00           H
ATOM   1435  CD2 LEU A 678      28.530  51.330  62.420  1.00  0.00           C
ATOM   1436 HD21 LEU A 678      29.510  50.840  62.500  1.00  0.00           H
ATOM   1437 HD22 LEU A 678      28.540  51.760  61.390  1.00  0.00           H
ATOM   1438 HD23 LEU A 678      27.640  50.660  62.490  1.00  0.00           H
ATOM   1439  C   LEU A 678      29.630  53.900  65.800  1.00  0.00           C
ATOM   1440  O   LEU A 678      28.530  54.180  66.350  1.00  0.00           O
ATOM   1441  N   TYR A 679      30.570  53.150  66.350  1.00  0.00           N
ATOM   1442  HN  TYR A 679      31.410  52.920  65.850  1.00  0.00           H
ATOM   1443  CA  TYR A 679      30.570  52.640  67.710  1.00  0.00           C
ATOM   1444  HA  TYR A 679      29.650  52.110  67.910  1.00  0.00           H
ATOM   1445  CB  TYR A 679      31.840  51.800  67.900  1.00  0.00           C
ATOM   1446  HB1 TYR A 679      32.750  52.360  67.600  1.00  0.00           H
ATOM   1447  HB2 TYR A 679      31.760  50.860  67.300  1.00  0.00           H
ATOM   1448  CG  TYR A 679      31.910  51.450  69.280  1.00  0.00           C
ATOM   1449  CD1 TYR A 679      32.890  52.040  70.110  1.00  0.00           C
ATOM   1450  HD1 TYR A 679      33.590  52.710  69.630  1.00  0.00           H
ATOM   1451  CE1 TYR A 679      32.980  51.780  71.470  1.00  0.00           C
ATOM   1452  HE1 TYR A 679      33.750  52.160  72.120  1.00  0.00           H
ATOM   1453  CZ  TYR A 679      31.910  51.060  72.080  1.00  0.00           C
ATOM   1454  OH  TYR A 679      31.910  50.800  73.520  1.00  0.00           O
ATOM   1455  HH  TYR A 679      32.670  51.260  73.900  1.00  0.00           H
ATOM   1456  CD2 TYR A 679      30.850  50.830  69.930  1.00  0.00           C
ATOM   1457  HD2 TYR A 679      29.990  50.460  69.390  1.00  0.00           H
ATOM   1458  CE2 TYR A 679      30.830  50.560  71.350  1.00  0.00           C
ATOM   1459  HE2 TYR A 679      30.020  50.090  71.890  1.00  0.00           H
ATOM   1460  C   TYR A 679      30.470  53.780  68.680  1.00  0.00           C
ATOM   1461  O   TYR A 679      29.700  53.900  69.610  1.00  0.00           O
ATOM   1462  N   LYS A 680      31.320  54.770  68.420  1.00  0.00           N
ATOM   1463  HN  LYS A 680      31.990  54.800  67.690  1.00  0.00           H
ATOM   1464  CA  LYS A 680      31.340  55.940  69.290  1.00  0.00           C
ATOM   1465  HA  LYS A 680      31.530  55.570  70.290  1.00  0.00           H
ATOM   1466  CB  LYS A 680      32.410  56.930  68.810  1.00  0.00           C
ATOM   1467  HB1 LYS A 680      32.210  57.100  67.730  1.00  0.00           H
ATOM   1468  HB2 LYS A 680      33.380  56.410  68.920  1.00  0.00           H
ATOM   1469  CG  LYS A 680      32.580  58.340  69.430  1.00  0.00           C
ATOM   1470  HG1 LYS A 680      33.620  58.690  69.560  1.00  0.00           H
ATOM   1471  HG2 LYS A 680      32.230  58.350  70.480  1.00  0.00           H
ATOM   1472  CD  LYS A 680      31.960  59.500  68.650  1.00  0.00           C
ATOM   1473  HD1 LYS A 680      30.870  59.500  68.870  1.00  0.00           H
ATOM   1474  HD2 LYS A 680      31.900  59.340  67.550  1.00  0.00           H
ATOM   1475  CE  LYS A 680      32.500  60.930  68.890  1.00  0.00           C
ATOM   1476  HE1 LYS A 680      31.820  61.640  68.380  1.00  0.00           H
ATOM   1477  HE2 LYS A 680      33.520  61.080  68.490  1.00  0.00           H
ATOM   1478  NZ  LYS A 680      32.580  61.180  70.410  1.00  0.00           N
ATOM   1479  HZ1 LYS A 680      33.200  60.530  70.910  1.00  0.00           H
ATOM   1480  HZ2 LYS A 680      31.630  60.930  70.760  1.00  0.00           H
ATOM   1481  HZ3 LYS A 680      32.810  62.170  70.610  1.00  0.00           H
ATOM   1482  C   LYS A 680      30.010  56.730  69.300  1.00  0.00           C
ATOM   1483  O   LYS A 680      29.490  57.080  70.290  1.00  0.00           O
ATOM   1484  N   PHE A 681      29.370  56.880  68.150  1.00  0.00           N
ATOM   1485  HN  PHE A 681      29.890  56.610  67.350  1.00  0.00           H
ATOM   1486  CA  PHE A 681      28.080  57.420  67.980  1.00  0.00           C
ATOM   1487  HA  PHE A 681      28.020  58.360  68.520  1.00  0.00           H
ATOM   1488  CB  PHE A 681      27.900  57.850  66.490  1.00  0.00           C
ATOM   1489  HB1 PHE A 681      28.230  57.070  65.770  1.00  0.00           H
ATOM   1490  HB2 PHE A 681      28.510  58.750  66.290  1.00  0.00           H
ATOM   1491  CG  PHE A 681      26.470  58.150  66.070  1.00  0.00           C
ATOM   1492  CD1 PHE A 681      25.640  57.070  65.650  1.00  0.00           C
ATOM   1493  HD1 PHE A 681      26.240  56.170  65.610  1.00  0.00           H
ATOM   1494  CE1 PHE A 681      24.330  57.240  65.270  1.00  0.00           C
ATOM   1495  HE1 PHE A 681      23.740  56.380  64.970  1.00  0.00           H
ATOM   1496  CZ  PHE A 681      23.740  58.480  65.450  1.00  0.00           C
ATOM   1497  HZ  PHE A 681      22.780  58.770  65.030  1.00  0.00           H
ATOM   1498  CD2 PHE A 681      25.930  59.360  66.230  1.00  0.00           C
ATOM   1499  HD2 PHE A 681      26.580  60.180  66.510  1.00  0.00           H
ATOM   1500  CE2 PHE A 681      24.550  59.550  65.870  1.00  0.00           C
ATOM   1501  HE2 PHE A 681      24.160  60.530  66.090  1.00  0.00           H
ATOM   1502  C   PHE A 681      27.010  56.540  68.610  1.00  0.00           C
ATOM   1503  O   PHE A 681      26.060  56.920  69.220  1.00  0.00           O
ATOM   1504  N   CYS A 682      27.130  55.190  68.570  1.00  0.00           N
ATOM   1505  HN  CYS A 682      27.880  54.810  68.040  1.00  0.00           H
ATOM   1506  CA  CYS A 682      26.220  54.210  69.260  1.00  0.00           C
ATOM   1507  HA  CYS A 682      25.170  54.350  69.050  1.00  0.00           H
ATOM   1508  CB  CYS A 682      26.510  52.710  68.840  1.00  0.00           C
ATOM   1509  HB1 CYS A 682      25.890  51.950  69.360  1.00  0.00           H
ATOM   1510  HB2 CYS A 682      27.600  52.690  69.000  1.00  0.00           H
ATOM   1511  SG  CYS A 682      26.040  52.540  67.100  1.00  0.00           S
ATOM   1512  HG1 CYS A 682      26.980  53.370  66.700  1.00  0.00           H
ATOM   1513  C   CYS A 682      26.370  54.360  70.700  1.00  0.00           C
ATOM   1514  O   CYS A 682      25.390  54.350  71.430  1.00  0.00           O
ATOM   1515  N   ARG A 683      27.620  54.510  71.210  1.00  0.00           N
ATOM   1516  HN  ARG A 683      28.450  54.420  70.690  1.00  0.00           H
ATOM   1517  CA  ARG A 683      27.780  54.920  72.600  1.00  0.00           C
ATOM   1518  HA  ARG A 683      27.220  54.220  73.210  1.00  0.00           H
ATOM   1519  CB  ARG A 683      29.290  54.770  73.040  1.00  0.00           C
ATOM   1520  HB1 ARG A 683      29.380  55.310  74.010  1.00  0.00           H
ATOM   1521  HB2 ARG A 683      30.000  55.150  72.260  1.00  0.00           H
ATOM   1522  CG  ARG A 683      29.830  53.320  73.270  1.00  0.00           C
ATOM   1523  HG1 ARG A 683      30.940  53.270  73.170  1.00  0.00           H
ATOM   1524  HG2 ARG A 683      29.310  52.700  72.520  1.00  0.00           H
ATOM   1525  CD  ARG A 683      29.660  52.830  74.720  1.00  0.00           C
ATOM   1526  HD1 ARG A 683      29.890  51.740  74.690  1.00  0.00           H
ATOM   1527  HD2 ARG A 683      28.610  52.880  75.100  1.00  0.00           H
ATOM   1528  NE  ARG A 683      30.520  53.520  75.670  1.00  0.00           N
ATOM   1529  HE  ARG A 683      31.000  54.280  75.230  1.00  0.00           H
ATOM   1530  CZ  ARG A 683      30.270  53.470  76.980  1.00  0.00           C
ATOM   1531  NH1 ARG A 683      29.600  52.450  77.510  1.00  0.00           N
ATOM   1532 HH11 ARG A 683      29.410  51.670  76.920  1.00  0.00           H
ATOM   1533 HH12 ARG A 683      29.430  52.380  78.500  1.00  0.00           H
ATOM   1534  NH2 ARG A 683      30.700  54.450  77.680  1.00  0.00           N
ATOM   1535 HH21 ARG A 683      30.730  54.390  78.670  1.00  0.00           H
ATOM   1536 HH22 ARG A 683      31.230  55.110  77.150  1.00  0.00           H
ATOM   1537  C   ARG A 683      27.240  56.270  73.000  1.00  0.00           C
ATOM   1538  O   ARG A 683      26.520  56.310  74.010  1.00  0.00           O
ATOM   1539  N   ASP A 684      27.510  57.340  72.280  1.00  0.00           N
ATOM   1540  HN  ASP A 684      28.020  57.320  71.420  1.00  0.00           H
ATOM   1541  CA  ASP A 684      26.980  58.630  72.460  1.00  0.00           C
ATOM   1542  HA  ASP A 684      27.190  58.930  73.470  1.00  0.00           H
ATOM   1543  CB  ASP A 684      27.840  59.670  71.530  1.00  0.00           C
ATOM   1544  HB1 ASP A 684      27.270  60.630  71.500  1.00  0.00           H
ATOM   1545  HB2 ASP A 684      27.880  59.380  70.460  1.00  0.00           H
ATOM   1546  CG  ASP A 684      29.230  59.760  72.110  1.00  0.00           C
ATOM   1547  OD1 ASP A 684      29.520  59.480  73.250  1.00  0.00           O
ATOM   1548  OD2 ASP A 684      30.070  60.410  71.390  1.00  0.00           O
ATOM   1549  C   ASP A 684      25.540  58.780  72.310  1.00  0.00           C
ATOM   1550  O   ASP A 684      24.910  59.620  72.940  1.00  0.00           O
ATOM   1551  N   TYR A 685      24.860  58.050  71.410  1.00  0.00           N
ATOM   1552  HN  TYR A 685      25.280  57.560  70.650  1.00  0.00           H
ATOM   1553  CA  TYR A 685      23.450  58.360  71.100  1.00  0.00           C
ATOM   1554  HA  TYR A 685      23.100  59.190  71.690  1.00  0.00           H
ATOM   1555  CB  TYR A 685      23.300  58.720  69.560  1.00  0.00           C
ATOM   1556  HB1 TYR A 685      22.310  58.580  69.070  1.00  0.00           H
ATOM   1557  HB2 TYR A 685      24.000  58.040  69.020  1.00  0.00           H
ATOM   1558  CG  TYR A 685      23.800  60.130  69.490  1.00  0.00           C
ATOM   1559  CD1 TYR A 685      22.900  61.200  69.350  1.00  0.00           C
ATOM   1560  HD1 TYR A 685      21.860  60.890  69.370  1.00  0.00           H
ATOM   1561  CE1 TYR A 685      23.300  62.440  69.000  1.00  0.00           C
ATOM   1562  HE1 TYR A 685      22.590  63.240  68.890  1.00  0.00           H
ATOM   1563  CZ  TYR A 685      24.640  62.690  68.800  1.00  0.00           C
ATOM   1564  OH  TYR A 685      25.020  63.960  68.280  1.00  0.00           O
ATOM   1565  HH  TYR A 685      25.970  64.000  68.420  1.00  0.00           H
ATOM   1566  CD2 TYR A 685      25.160  60.330  69.260  1.00  0.00           C
ATOM   1567  HD2 TYR A 685      25.850  59.500  69.360  1.00  0.00           H
ATOM   1568  CE2 TYR A 685      25.570  61.660  68.900  1.00  0.00           C
ATOM   1569  HE2 TYR A 685      26.600  61.980  68.820  1.00  0.00           H
ATOM   1570  C   TYR A 685      22.380  57.320  71.550  1.00  0.00           C
ATOM   1571  O   TYR A 685      21.210  57.300  71.180  1.00  0.00           O
ATOM   1572  N   GLN A 686      22.820  56.340  72.430  1.00  0.00           N
ATOM   1573  HN  GLN A 686      23.760  56.310  72.760  1.00  0.00           H
ATOM   1574  CA  GLN A 686      21.910  55.340  73.060  1.00  0.00           C
ATOM   1575  HA  GLN A 686      22.530  54.770  73.730  1.00  0.00           H
ATOM   1576  CB  GLN A 686      20.800  56.100  73.820  1.00  0.00           C
ATOM   1577  HB1 GLN A 686      20.150  55.330  74.270  1.00  0.00           H
ATOM   1578  HB2 GLN A 686      20.120  56.660  73.160  1.00  0.00           H
ATOM   1579  CG  GLN A 686      21.290  56.930  74.990  1.00  0.00           C
ATOM   1580  HG1 GLN A 686      20.470  57.350  75.610  1.00  0.00           H
ATOM   1581  HG2 GLN A 686      21.900  57.740  74.540  1.00  0.00           H
ATOM   1582  CD  GLN A 686      22.130  56.260  76.010  1.00  0.00           C
ATOM   1583  OE1 GLN A 686      23.320  56.440  76.250  1.00  0.00           O
ATOM   1584  NE2 GLN A 686      21.490  55.320  76.750  1.00  0.00           N
ATOM   1585 HE21 GLN A 686      21.990  54.810  77.460  1.00  0.00           H
ATOM   1586 HE22 GLN A 686      20.510  55.250  76.650  1.00  0.00           H
ATOM   1587  C   GLN A 686      21.340  54.260  72.120  1.00  0.00           C
ATOM   1588  O   GLN A 686      20.190  53.820  72.160  1.00  0.00           O
ATOM   1589  N   LEU A 687      22.160  53.890  71.130  1.00  0.00           N
ATOM   1590  HN  LEU A 687      23.080  54.290  71.040  1.00  0.00           H
ATOM   1591  CA  LEU A 687      21.950  52.820  70.120  1.00  0.00           C
ATOM   1592  HA  LEU A 687      20.920  52.520  70.250  1.00  0.00           H
ATOM   1593  CB  LEU A 687      22.320  53.160  68.720  1.00  0.00           C
ATOM   1594  HB1 LEU A 687      21.780  52.450  68.050  1.00  0.00           H
ATOM   1595  HB2 LEU A 687      23.400  53.080  68.470  1.00  0.00           H
ATOM   1596  CG  LEU A 687      21.710  54.590  68.360  1.00  0.00           C
ATOM   1597  HG  LEU A 687      21.930  55.380  69.100  1.00  0.00           H
ATOM   1598  CD1 LEU A 687      22.320  55.150  67.010  1.00  0.00           C
ATOM   1599 HD11 LEU A 687      23.410  55.330  67.180  1.00  0.00           H
ATOM   1600 HD12 LEU A 687      21.830  56.130  66.930  1.00  0.00           H
ATOM   1601 HD13 LEU A 687      22.140  54.500  66.130  1.00  0.00           H
ATOM   1602  CD2 LEU A 687      20.120  54.630  68.310  1.00  0.00           C
ATOM   1603 HD21 LEU A 687      19.690  53.800  67.690  1.00  0.00           H
ATOM   1604 HD22 LEU A 687      19.760  55.630  67.990  1.00  0.00           H
ATOM   1605 HD23 LEU A 687      19.730  54.480  69.340  1.00  0.00           H
ATOM   1606  C   LEU A 687      22.770  51.540  70.530  1.00  0.00           C
ATOM   1607  O   LEU A 687      23.430  51.510  71.580  1.00  0.00           O
ATOM   1608  N   SER A 688      22.700  50.470  69.720  1.00  0.00           N
ATOM   1609  HN  SER A 688      21.940  50.410  69.090  1.00  0.00           H
ATOM   1610  CA  SER A 688      23.410  49.200  69.970  1.00  0.00           C
ATOM   1611  HA  SER A 688      24.220  49.280  70.690  1.00  0.00           H
ATOM   1612  CB  SER A 688      22.370  48.080  70.290  1.00  0.00           C
ATOM   1613  HB1 SER A 688      21.620  47.910  69.490  1.00  0.00           H
ATOM   1614  HB2 SER A 688      21.790  48.450  71.170  1.00  0.00           H
ATOM   1615  OG  SER A 688      22.940  46.880  70.700  1.00  0.00           O
ATOM   1616  HG1 SER A 688      22.190  46.370  71.030  1.00  0.00           H
ATOM   1617  C   SER A 688      24.230  48.800  68.760  1.00  0.00           C
ATOM   1618  O   SER A 688      23.710  48.350  67.740  1.00  0.00           O
ATOM   1619  N   TYR A 689      25.580  48.950  68.860  1.00  0.00           N
ATOM   1620  HN  TYR A 689      26.080  49.050  69.720  1.00  0.00           H
ATOM   1621  CA  TYR A 689      26.530  48.810  67.780  1.00  0.00           C
ATOM   1622  HA  TYR A 689      26.200  49.520  67.030  1.00  0.00           H
ATOM   1623  CB  TYR A 689      27.960  49.200  68.170  1.00  0.00           C
ATOM   1624  HB1 TYR A 689      28.020  49.010  69.250  1.00  0.00           H
ATOM   1625  HB2 TYR A 689      27.940  50.310  68.120  1.00  0.00           H
ATOM   1626  CG  TYR A 689      29.130  48.700  67.440  1.00  0.00           C
ATOM   1627  CD1 TYR A 689      29.540  49.400  66.280  1.00  0.00           C
ATOM   1628  HD1 TYR A 689      28.990  50.240  65.870  1.00  0.00           H
ATOM   1629  CE1 TYR A 689      30.720  49.030  65.650  1.00  0.00           C
ATOM   1630  HE1 TYR A 689      31.080  49.580  64.790  1.00  0.00           H
ATOM   1631  CZ  TYR A 689      31.600  48.050  66.190  1.00  0.00           C
ATOM   1632  OH  TYR A 689      32.870  47.870  65.600  1.00  0.00           O
ATOM   1633  HH  TYR A 689      32.760  47.960  64.650  1.00  0.00           H
ATOM   1634  CD2 TYR A 689      29.960  47.670  68.000  1.00  0.00           C
ATOM   1635  HD2 TYR A 689      29.520  47.120  68.820  1.00  0.00           H
ATOM   1636  CE2 TYR A 689      31.160  47.350  67.410  1.00  0.00           C
ATOM   1637  HE2 TYR A 689      31.830  46.670  67.890  1.00  0.00           H
ATOM   1638  C   TYR A 689      26.500  47.510  67.060  1.00  0.00           C
ATOM   1639  O   TYR A 689      26.430  47.520  65.830  1.00  0.00           O
ATOM   1640  N   LEU A 690      26.530  46.270  67.700  1.00  0.00           N
ATOM   1641  HN  LEU A 690      26.310  46.290  68.670  1.00  0.00           H
ATOM   1642  CA  LEU A 690      26.760  45.030  67.000  1.00  0.00           C
ATOM   1643  HA  LEU A 690      27.660  45.260  66.460  1.00  0.00           H
ATOM   1644  CB  LEU A 690      27.070  43.810  67.970  1.00  0.00           C
ATOM   1645  HB1 LEU A 690      27.070  42.820  67.470  1.00  0.00           H
ATOM   1646  HB2 LEU A 690      26.400  43.800  68.870  1.00  0.00           H
ATOM   1647  CG  LEU A 690      28.490  43.800  68.680  1.00  0.00           C
ATOM   1648  HG  LEU A 690      28.590  44.800  69.160  1.00  0.00           H
ATOM   1649  CD1 LEU A 690      28.450  42.790  69.740  1.00  0.00           C
ATOM   1650 HD11 LEU A 690      27.740  43.000  70.570  1.00  0.00           H
ATOM   1651 HD12 LEU A 690      29.470  42.570  70.110  1.00  0.00           H
ATOM   1652 HD13 LEU A 690      28.110  41.900  69.150  1.00  0.00           H
ATOM   1653  CD2 LEU A 690      29.570  43.710  67.610  1.00  0.00           C
ATOM   1654 HD21 LEU A 690      29.650  42.760  67.020  1.00  0.00           H
ATOM   1655 HD22 LEU A 690      30.590  43.960  68.010  1.00  0.00           H
ATOM   1656 HD23 LEU A 690      29.440  44.480  66.830  1.00  0.00           H
ATOM   1657  C   LEU A 690      25.600  44.680  65.970  1.00  0.00           C
ATOM   1658  O   LEU A 690      25.910  44.230  64.850  1.00  0.00           O
ATOM   1659  N   SER A 691      24.400  44.810  66.430  1.00  0.00           N
ATOM   1660  HN  SER A 691      24.210  45.230  67.320  1.00  0.00           H
ATOM   1661  CA  SER A 691      23.230  44.570  65.660  1.00  0.00           C
ATOM   1662  HA  SER A 691      23.380  43.680  65.050  1.00  0.00           H
ATOM   1663  CB  SER A 691      21.960  44.570  66.580  1.00  0.00           C
ATOM   1664  HB1 SER A 691      21.950  45.470  67.230  1.00  0.00           H
ATOM   1665  HB2 SER A 691      22.050  43.640  67.190  1.00  0.00           H
ATOM   1666  OG  SER A 691      20.750  44.390  65.870  1.00  0.00           O
ATOM   1667  HG1 SER A 691      20.620  45.300  65.550  1.00  0.00           H
ATOM   1668  C   SER A 691      23.090  45.650  64.590  1.00  0.00           C
ATOM   1669  O   SER A 691      22.780  45.340  63.470  1.00  0.00           O
ATOM   1670  N   LEU A 692      23.300  46.970  64.960  1.00  0.00           N
ATOM   1671  HN  LEU A 692      23.720  47.250  65.810  1.00  0.00           H
ATOM   1672  CA  LEU A 692      23.240  48.060  64.000  1.00  0.00           C
ATOM   1673  HA  LEU A 692      22.330  47.960  63.420  1.00  0.00           H
ATOM   1674  CB  LEU A 692      23.110  49.400  64.720  1.00  0.00           C
ATOM   1675  HB1 LEU A 692      24.050  49.680  65.250  1.00  0.00           H
ATOM   1676  HB2 LEU A 692      22.290  49.380  65.460  1.00  0.00           H
ATOM   1677  CG  LEU A 692      22.880  50.720  63.890  1.00  0.00           C
ATOM   1678  HG  LEU A 692      23.680  50.700  63.120  1.00  0.00           H
ATOM   1679  CD1 LEU A 692      21.520  50.710  63.160  1.00  0.00           C
ATOM   1680 HD11 LEU A 692      21.410  51.650  62.590  1.00  0.00           H
ATOM   1681 HD12 LEU A 692      20.660  50.630  63.860  1.00  0.00           H
ATOM   1682 HD13 LEU A 692      21.490  49.970  62.330  1.00  0.00           H
ATOM   1683  CD2 LEU A 692      23.070  52.110  64.550  1.00  0.00           C
ATOM   1684 HD21 LEU A 692      22.740  52.880  63.810  1.00  0.00           H
ATOM   1685 HD22 LEU A 692      24.110  52.200  64.920  1.00  0.00           H
ATOM   1686 HD23 LEU A 692      22.310  52.330  65.330  1.00  0.00           H
ATOM   1687  C   LEU A 692      24.260  48.040  62.930  1.00  0.00           C
ATOM   1688  O   LEU A 692      24.010  48.120  61.760  1.00  0.00           O
ATOM   1689  N   ARG A 693      25.520  47.700  63.290  1.00  0.00           N
ATOM   1690  HN  ARG A 693      25.720  47.790  64.270  1.00  0.00           H
ATOM   1691  CA  ARG A 693      26.640  47.440  62.410  1.00  0.00           C
ATOM   1692  HA  ARG A 693      26.810  48.270  61.750  1.00  0.00           H
ATOM   1693  CB  ARG A 693      27.890  47.310  63.270  1.00  0.00           C
ATOM   1694  HB1 ARG A 693      27.990  46.390  63.870  1.00  0.00           H
ATOM   1695  HB2 ARG A 693      27.740  48.170  63.950  1.00  0.00           H
ATOM   1696  CG  ARG A 693      29.220  47.530  62.520  1.00  0.00           C
ATOM   1697  HG1 ARG A 693      29.970  47.880  63.260  1.00  0.00           H
ATOM   1698  HG2 ARG A 693      29.060  48.350  61.790  1.00  0.00           H
ATOM   1699  CD  ARG A 693      29.680  46.380  61.640  1.00  0.00           C
ATOM   1700  HD1 ARG A 693      30.700  46.620  61.260  1.00  0.00           H
ATOM   1701  HD2 ARG A 693      28.970  46.170  60.810  1.00  0.00           H
ATOM   1702  NE  ARG A 693      29.730  45.150  62.520  1.00  0.00           N
ATOM   1703  HE  ARG A 693      29.010  44.460  62.350  1.00  0.00           H
ATOM   1704  CZ  ARG A 693      30.540  44.850  63.520  1.00  0.00           C
ATOM   1705  NH1 ARG A 693      31.610  45.590  63.780  1.00  0.00           N
ATOM   1706 HH11 ARG A 693      32.120  45.310  64.590  1.00  0.00           H
ATOM   1707 HH12 ARG A 693      31.710  46.510  63.400  1.00  0.00           H
ATOM   1708  NH2 ARG A 693      30.580  43.630  63.980  1.00  0.00           N
ATOM   1709 HH21 ARG A 693      29.940  43.000  63.540  1.00  0.00           H
ATOM   1710 HH22 ARG A 693      31.450  43.380  64.400  1.00  0.00           H
ATOM   1711  C   ARG A 693      26.390  46.260  61.510  1.00  0.00           C
ATOM   1712  O   ARG A 693      26.660  46.310  60.330  1.00  0.00           O
ATOM   1713  N   THR A 694      25.700  45.150  61.990  1.00  0.00           N
ATOM   1714  HN  THR A 694      25.440  45.060  62.940  1.00  0.00           H
ATOM   1715  CA  THR A 694      25.260  44.010  61.250  1.00  0.00           C
ATOM   1716  HA  THR A 694      26.160  43.630  60.780  1.00  0.00           H
ATOM   1717  CB  THR A 694      24.790  42.800  62.130  1.00  0.00           C
ATOM   1718  HB  THR A 694      23.880  43.110  62.680  1.00  0.00           H
ATOM   1719  OG1 THR A 694      25.790  42.280  63.030  1.00  0.00           O
ATOM   1720  HG1 THR A 694      25.920  42.980  63.670  1.00  0.00           H
ATOM   1721  CG2 THR A 694      24.320  41.610  61.310  1.00  0.00           C
ATOM   1722 HG21 THR A 694      23.920  40.870  62.040  1.00  0.00           H
ATOM   1723 HG22 THR A 694      25.130  41.050  60.790  1.00  0.00           H
ATOM   1724 HG23 THR A 694      23.560  41.830  60.550  1.00  0.00           H
ATOM   1725  C   THR A 694      24.240  44.320  60.250  1.00  0.00           C
ATOM   1726  O   THR A 694      24.380  44.050  59.060  1.00  0.00           O
ATOM   1727  N   SER A 695      23.220  45.120  60.600  1.00  0.00           N
ATOM   1728  HN  SER A 695      23.050  45.270  61.570  1.00  0.00           H
ATOM   1729  CA  SER A 695      22.340  45.780  59.580  1.00  0.00           C
ATOM   1730  HA  SER A 695      21.790  44.950  59.160  1.00  0.00           H
ATOM   1731  CB  SER A 695      21.210  46.720  60.130  1.00  0.00           C
ATOM   1732  HB1 SER A 695      20.720  47.230  59.270  1.00  0.00           H
ATOM   1733  HB2 SER A 695      21.580  47.540  60.780  1.00  0.00           H
ATOM   1734  OG  SER A 695      20.190  45.910  60.730  1.00  0.00           O
ATOM   1735  HG1 SER A 695      19.370  46.080  60.260  1.00  0.00           H
ATOM   1736  C   SER A 695      23.100  46.520  58.540  1.00  0.00           C
ATOM   1737  O   SER A 695      22.840  46.460  57.330  1.00  0.00           O
ATOM   1738  N   ILE A 696      24.010  47.390  59.010  1.00  0.00           N
ATOM   1739  HN  ILE A 696      24.160  47.390  59.990  1.00  0.00           H
ATOM   1740  CA  ILE A 696      24.800  48.220  58.140  1.00  0.00           C
ATOM   1741  HA  ILE A 696      23.990  48.770  57.700  1.00  0.00           H
ATOM   1742  CB  ILE A 696      25.610  49.170  59.030  1.00  0.00           C
ATOM   1743  HB  ILE A 696      25.980  48.540  59.860  1.00  0.00           H
ATOM   1744  CG2 ILE A 696      26.780  49.820  58.260  1.00  0.00           C
ATOM   1745 HG21 ILE A 696      27.620  49.100  58.100  1.00  0.00           H
ATOM   1746 HG22 ILE A 696      27.170  50.670  58.850  1.00  0.00           H
ATOM   1747 HG23 ILE A 696      26.480  50.260  57.290  1.00  0.00           H
ATOM   1748  CG1 ILE A 696      24.660  50.310  59.560  1.00  0.00           C
ATOM   1749 HG11 ILE A 696      23.860  49.690  60.030  1.00  0.00           H
ATOM   1750 HG12 ILE A 696      24.180  50.830  58.730  1.00  0.00           H
ATOM   1751  CD  ILE A 696      25.170  51.260  60.740  1.00  0.00           C
ATOM   1752  HD1 ILE A 696      25.390  50.660  61.660  1.00  0.00           H
ATOM   1753  HD2 ILE A 696      24.420  52.050  61.000  1.00  0.00           H
ATOM   1754  HD3 ILE A 696      26.150  51.710  60.520  1.00  0.00           H
ATOM   1755  C   ILE A 696      25.650  47.490  57.070  1.00  0.00           C
ATOM   1756  O   ILE A 696      25.650  47.890  55.910  1.00  0.00           O
ATOM   1757  N   GLY A 697      26.200  46.360  57.470  1.00  0.00           N
ATOM   1758  HN  GLY A 697      26.180  46.200  58.450  1.00  0.00           H
ATOM   1759  CA  GLY A 697      26.770  45.300  56.670  1.00  0.00           C
ATOM   1760  HA1 GLY A 697      27.120  44.480  57.290  1.00  0.00           H
ATOM   1761  HA2 GLY A 697      27.570  45.670  56.040  1.00  0.00           H
ATOM   1762  C   GLY A 697      25.730  44.690  55.700  1.00  0.00           C
ATOM   1763  O   GLY A 697      26.050  44.640  54.500  1.00  0.00           O
ATOM   1764  N   LEU A 698      24.590  44.250  56.160  1.00  0.00           N
ATOM   1765  HN  LEU A 698      24.380  44.230  57.140  1.00  0.00           H
ATOM   1766  CA  LEU A 698      23.620  43.610  55.320  1.00  0.00           C
ATOM   1767  HA  LEU A 698      24.030  42.750  54.830  1.00  0.00           H
ATOM   1768  CB  LEU A 698      22.440  42.990  56.170  1.00  0.00           C
ATOM   1769  HB1 LEU A 698      21.920  42.460  55.340  1.00  0.00           H
ATOM   1770  HB2 LEU A 698      21.790  43.780  56.600  1.00  0.00           H
ATOM   1771  CG  LEU A 698      22.710  41.790  57.150  1.00  0.00           C
ATOM   1772  HG  LEU A 698      23.200  42.160  58.090  1.00  0.00           H
ATOM   1773  CD1 LEU A 698      21.470  41.120  57.470  1.00  0.00           C
ATOM   1774 HD11 LEU A 698      20.780  41.780  58.050  1.00  0.00           H
ATOM   1775 HD12 LEU A 698      21.750  40.310  58.170  1.00  0.00           H
ATOM   1776 HD13 LEU A 698      21.050  40.710  56.530  1.00  0.00           H
ATOM   1777  CD2 LEU A 698      23.670  40.870  56.480  1.00  0.00           C
ATOM   1778 HD21 LEU A 698      23.710  39.950  57.090  1.00  0.00           H
ATOM   1779 HD22 LEU A 698      24.740  41.170  56.520  1.00  0.00           H
ATOM   1780 HD23 LEU A 698      23.540  40.600  55.410  1.00  0.00           H
ATOM   1781  C   LEU A 698      22.980  44.570  54.290  1.00  0.00           C
ATOM   1782  O   LEU A 698      22.880  44.320  53.100  1.00  0.00           O
ATOM   1783  N   TRP A 699      22.780  45.830  54.640  1.00  0.00           N
ATOM   1784  HN  TRP A 699      22.700  46.120  55.590  1.00  0.00           H
ATOM   1785  CA  TRP A 699      22.510  46.880  53.680  1.00  0.00           C
ATOM   1786  HA  TRP A 699      21.640  46.580  53.120  1.00  0.00           H
ATOM   1787  CB  TRP A 699      22.220  48.220  54.430  1.00  0.00           C
ATOM   1788  HB1 TRP A 699      22.280  49.060  53.710  1.00  0.00           H
ATOM   1789  HB2 TRP A 699      23.020  48.410  55.180  1.00  0.00           H
ATOM   1790  CG  TRP A 699      20.860  48.190  54.970  1.00  0.00           C
ATOM   1791  CD1 TRP A 699      20.550  48.350  56.350  1.00  0.00           C
ATOM   1792  HD1 TRP A 699      21.300  48.380  57.120  1.00  0.00           H
ATOM   1793  NE1 TRP A 699      19.190  48.460  56.440  1.00  0.00           N
ATOM   1794  HE1 TRP A 699      18.670  48.630  57.260  1.00  0.00           H
ATOM   1795  CE2 TRP A 699      18.550  48.300  55.230  1.00  0.00           C
ATOM   1796  CD2 TRP A 699      19.560  48.050  54.340  1.00  0.00           C
ATOM   1797  CE3 TRP A 699      19.160  47.840  53.020  1.00  0.00           C
ATOM   1798  HE3 TRP A 699      19.970  47.810  52.300  1.00  0.00           H
ATOM   1799  CZ3 TRP A 699      17.810  47.750  52.670  1.00  0.00           C
ATOM   1800  HZ3 TRP A 699      17.530  47.550  51.650  1.00  0.00           H
ATOM   1801  CZ2 TRP A 699      17.180  48.130  54.930  1.00  0.00           C
ATOM   1802  HZ2 TRP A 699      16.540  48.240  55.780  1.00  0.00           H
ATOM   1803  CH2 TRP A 699      16.840  47.930  53.590  1.00  0.00           C
ATOM   1804  HH2 TRP A 699      15.790  47.880  53.360  1.00  0.00           H
ATOM   1805  C   TRP A 699      23.600  47.170  52.650  1.00  0.00           C
ATOM   1806  O   TRP A 699      23.270  47.210  51.480  1.00  0.00           O
ATOM   1807  N   THR A 700      24.930  47.340  53.040  1.00  0.00           N
ATOM   1808  HN  THR A 700      25.020  47.050  54.000  1.00  0.00           H
ATOM   1809  CA  THR A 700      26.140  47.620  52.270  1.00  0.00           C
ATOM   1810  HA  THR A 700      25.990  48.550  51.750  1.00  0.00           H
ATOM   1811  CB  THR A 700      27.460  47.640  53.160  1.00  0.00           C
ATOM   1812  HB  THR A 700      27.540  46.700  53.740  1.00  0.00           H
ATOM   1813  OG1 THR A 700      27.430  48.770  54.080  1.00  0.00           O
ATOM   1814  HG1 THR A 700      26.700  48.480  54.650  1.00  0.00           H
ATOM   1815  CG2 THR A 700      28.750  47.920  52.340  1.00  0.00           C
ATOM   1816 HG21 THR A 700      29.570  48.390  52.930  1.00  0.00           H
ATOM   1817 HG22 THR A 700      28.490  48.560  51.460  1.00  0.00           H
ATOM   1818 HG23 THR A 700      29.060  46.970  51.860  1.00  0.00           H
ATOM   1819  C   THR A 700      26.410  46.510  51.260  1.00  0.00           C
ATOM   1820  O   THR A 700      26.430  46.760  50.080  1.00  0.00           O
ATOM   1821  N   SER A 701      26.420  45.150  51.640  1.00  0.00           N
ATOM   1822  HN  SER A 701      26.270  44.940  52.610  1.00  0.00           H
ATOM   1823  CA  SER A 701      26.440  44.080  50.680  1.00  0.00           C
ATOM   1824  HA  SER A 701      27.310  44.150  50.060  1.00  0.00           H
ATOM   1825  CB  SER A 701      26.390  42.730  51.420  1.00  0.00           C
ATOM   1826  HB1 SER A 701      27.430  42.540  51.760  1.00  0.00           H
ATOM   1827  HB2 SER A 701      26.130  41.920  50.710  1.00  0.00           H
ATOM   1828  OG  SER A 701      25.430  42.670  52.470  1.00  0.00           O
ATOM   1829  HG1 SER A 701      25.750  43.290  53.150  1.00  0.00           H
ATOM   1830  C   SER A 701      25.260  44.080  49.710  1.00  0.00           C
ATOM   1831  O   SER A 701      25.490  43.840  48.520  1.00  0.00           O
ATOM   1832  N   PHE A 702      23.990  44.380  50.140  1.00  0.00           N
ATOM   1833  HN  PHE A 702      23.730  44.690  51.060  1.00  0.00           H
ATOM   1834  CA  PHE A 702      22.990  44.620  49.160  1.00  0.00           C
ATOM   1835  HA  PHE A 702      22.990  43.720  48.560  1.00  0.00           H
ATOM   1836  CB  PHE A 702      21.650  44.550  49.970  1.00  0.00           C
ATOM   1837  HB1 PHE A 702      21.590  45.340  50.750  1.00  0.00           H
ATOM   1838  HB2 PHE A 702      21.490  43.540  50.430  1.00  0.00           H
ATOM   1839  CG  PHE A 702      20.430  44.650  49.050  1.00  0.00           C
ATOM   1840  CD1 PHE A 702      19.610  45.770  48.960  1.00  0.00           C
ATOM   1841  HD1 PHE A 702      19.740  46.540  49.700  1.00  0.00           H
ATOM   1842  CE1 PHE A 702      18.520  45.780  48.080  1.00  0.00           C
ATOM   1843  HE1 PHE A 702      17.840  46.610  48.000  1.00  0.00           H
ATOM   1844  CZ  PHE A 702      18.240  44.630  47.280  1.00  0.00           C
ATOM   1845  HZ  PHE A 702      17.380  44.640  46.610  1.00  0.00           H
ATOM   1846  CD2 PHE A 702      20.220  43.580  48.150  1.00  0.00           C
ATOM   1847  HD2 PHE A 702      20.910  42.750  48.270  1.00  0.00           H
ATOM   1848  CE2 PHE A 702      19.040  43.540  47.330  1.00  0.00           C
ATOM   1849  HE2 PHE A 702      18.880  42.770  46.590  1.00  0.00           H
ATOM   1850  C   PHE A 702      23.140  45.850  48.240  1.00  0.00           C
ATOM   1851  O   PHE A 702      22.850  45.770  47.070  1.00  0.00           O
ATOM   1852  N   LEU A 703      23.650  47.040  48.710  1.00  0.00           N
ATOM   1853  HN  LEU A 703      23.860  47.140  49.680  1.00  0.00           H
ATOM   1854  CA  LEU A 703      23.740  48.220  47.800  1.00  0.00           C
ATOM   1855  HA  LEU A 703      22.770  48.380  47.340  1.00  0.00           H
ATOM   1856  CB  LEU A 703      24.030  49.510  48.590  1.00  0.00           C
ATOM   1857  HB1 LEU A 703      24.420  50.280  47.880  1.00  0.00           H
ATOM   1858  HB2 LEU A 703      24.930  49.260  49.190  1.00  0.00           H
ATOM   1859  CG  LEU A 703      22.870  50.110  49.490  1.00  0.00           C
ATOM   1860  HG  LEU A 703      22.620  49.260  50.170  1.00  0.00           H
ATOM   1861  CD1 LEU A 703      23.460  51.210  50.310  1.00  0.00           C
ATOM   1862 HD11 LEU A 703      22.930  51.500  51.230  1.00  0.00           H
ATOM   1863 HD12 LEU A 703      23.460  52.190  49.780  1.00  0.00           H
ATOM   1864 HD13 LEU A 703      24.500  50.960  50.610  1.00  0.00           H
ATOM   1865  CD2 LEU A 703      21.720  50.510  48.590  1.00  0.00           C
ATOM   1866 HD21 LEU A 703      20.960  51.090  49.150  1.00  0.00           H
ATOM   1867 HD22 LEU A 703      21.260  49.600  48.120  1.00  0.00           H
ATOM   1868 HD23 LEU A 703      22.140  51.150  47.780  1.00  0.00           H
ATOM   1869  C   LEU A 703      24.760  47.980  46.790  1.00  0.00           C
ATOM   1870  O   LEU A 703      24.760  48.620  45.680  1.00  0.00           O
ATOM   1871  N   CYS A 704      25.700  47.070  47.110  1.00  0.00           N
ATOM   1872  HN  CYS A 704      25.850  46.700  48.010  1.00  0.00           H
ATOM   1873  CA  CYS A 704      26.670  46.710  46.120  1.00  0.00           C
ATOM   1874  HA  CYS A 704      26.970  47.570  45.550  1.00  0.00           H
ATOM   1875  CB  CYS A 704      27.990  46.140  46.620  1.00  0.00           C
ATOM   1876  HB1 CYS A 704      28.670  45.880  45.800  1.00  0.00           H
ATOM   1877  HB2 CYS A 704      27.800  45.120  47.010  1.00  0.00           H
ATOM   1878  SG  CYS A 704      28.870  47.020  48.000  1.00  0.00           S
ATOM   1879  HG1 CYS A 704      28.020  46.800  48.990  1.00  0.00           H
ATOM   1880  C   CYS A 704      26.160  45.820  44.980  1.00  0.00           C
ATOM   1881  O   CYS A 704      26.460  46.140  43.880  1.00  0.00           O
ATOM   1882  N   ILE A 705      25.180  44.980  45.310  1.00  0.00           N
ATOM   1883  HN  ILE A 705      24.810  45.030  46.230  1.00  0.00           H
ATOM   1884  CA  ILE A 705      24.450  44.210  44.350  1.00  0.00           C
ATOM   1885  HA  ILE A 705      25.220  43.750  43.740  1.00  0.00           H
ATOM   1886  CB  ILE A 705      23.650  43.170  45.060  1.00  0.00           C
ATOM   1887  HB  ILE A 705      22.980  43.590  45.820  1.00  0.00           H
ATOM   1888  CG2 ILE A 705      22.770  42.450  44.070  1.00  0.00           C
ATOM   1889 HG21 ILE A 705      21.990  43.100  43.610  1.00  0.00           H
ATOM   1890 HG22 ILE A 705      22.190  41.610  44.510  1.00  0.00           H
ATOM   1891 HG23 ILE A 705      23.420  42.070  43.260  1.00  0.00           H
ATOM   1892  CG1 ILE A 705      24.650  42.090  45.580  1.00  0.00           C
ATOM   1893 HG11 ILE A 705      25.640  42.480  45.900  1.00  0.00           H
ATOM   1894 HG12 ILE A 705      24.860  41.480  44.690  1.00  0.00           H
ATOM   1895  CD  ILE A 705      24.000  41.150  46.590  1.00  0.00           C
ATOM   1896  HD1 ILE A 705      23.090  40.760  46.100  1.00  0.00           H
ATOM   1897  HD2 ILE A 705      23.620  41.650  47.520  1.00  0.00           H
ATOM   1898  HD3 ILE A 705      24.730  40.390  46.950  1.00  0.00           H
ATOM   1899  C   ILE A 705      23.640  45.140  43.470  1.00  0.00           C
ATOM   1900  O   ILE A 705      23.820  44.940  42.250  1.00  0.00           O
ATOM   1901  N   VAL A 706      22.940  46.110  44.070  1.00  0.00           N
ATOM   1902  HN  VAL A 706      22.830  46.210  45.050  1.00  0.00           H
ATOM   1903  CA  VAL A 706      22.090  47.080  43.280  1.00  0.00           C
ATOM   1904  HA  VAL A 706      21.590  46.460  42.540  1.00  0.00           H
ATOM   1905  CB  VAL A 706      21.160  47.640  44.290  1.00  0.00           C
ATOM   1906  HB  VAL A 706      21.750  48.050  45.130  1.00  0.00           H
ATOM   1907  CG1 VAL A 706      20.310  48.750  43.650  1.00  0.00           C
ATOM   1908 HG11 VAL A 706      19.650  48.290  42.890  1.00  0.00           H
ATOM   1909 HG12 VAL A 706      21.050  49.520  43.320  1.00  0.00           H
ATOM   1910 HG13 VAL A 706      19.650  49.190  44.430  1.00  0.00           H
ATOM   1911  CG2 VAL A 706      20.310  46.480  44.940  1.00  0.00           C
ATOM   1912 HG21 VAL A 706      19.480  46.820  45.580  1.00  0.00           H
ATOM   1913 HG22 VAL A 706      20.980  46.000  45.690  1.00  0.00           H
ATOM   1914 HG23 VAL A 706      20.000  45.770  44.140  1.00  0.00           H
ATOM   1915  C   VAL A 706      22.980  48.100  42.510  1.00  0.00           C
ATOM   1916  O   VAL A 706      22.530  48.600  41.440  1.00  0.00           O
ATOM   1917  N   LEU A 707      24.240  48.450  42.970  1.00  0.00           N
ATOM   1918  HN  LEU A 707      24.600  48.070  43.820  1.00  0.00           H
ATOM   1919  CA  LEU A 707      25.180  49.140  42.120  1.00  0.00           C
ATOM   1920  HA  LEU A 707      24.830  50.120  41.840  1.00  0.00           H
ATOM   1921  CB  LEU A 707      26.350  49.460  43.100  1.00  0.00           C
ATOM   1922  HB1 LEU A 707      26.640  48.460  43.500  1.00  0.00           H
ATOM   1923  HB2 LEU A 707      25.970  50.090  43.920  1.00  0.00           H
ATOM   1924  CG  LEU A 707      27.590  50.180  42.460  1.00  0.00           C
ATOM   1925  HG  LEU A 707      27.920  49.510  41.630  1.00  0.00           H
ATOM   1926  CD1 LEU A 707      27.300  51.620  41.880  1.00  0.00           C
ATOM   1927 HD11 LEU A 707      28.270  52.020  41.500  1.00  0.00           H
ATOM   1928 HD12 LEU A 707      26.930  52.210  42.750  1.00  0.00           H
ATOM   1929 HD13 LEU A 707      26.550  51.600  41.060  1.00  0.00           H
ATOM   1930  CD2 LEU A 707      28.750  50.230  43.520  1.00  0.00           C
ATOM   1931 HD21 LEU A 707      29.640  50.720  43.080  1.00  0.00           H
ATOM   1932 HD22 LEU A 707      28.930  49.160  43.800  1.00  0.00           H
ATOM   1933 HD23 LEU A 707      28.400  50.750  44.430  1.00  0.00           H
ATOM   1934  C   LEU A 707      25.630  48.350  40.900  1.00  0.00           C
ATOM   1935  O   LEU A 707      25.670  48.880  39.750  1.00  0.00           O
ATOM   1936  N   VAL A 708      26.070  47.120  41.080  1.00  0.00           N
ATOM   1937  HN  VAL A 708      26.060  46.710  41.990  1.00  0.00           H
ATOM   1938  CA  VAL A 708      26.590  46.170  40.020  1.00  0.00           C
ATOM   1939  HA  VAL A 708      27.380  46.700  39.520  1.00  0.00           H
ATOM   1940  CB  VAL A 708      27.130  44.920  40.750  1.00  0.00           C
ATOM   1941  HB  VAL A 708      26.520  44.610  41.610  1.00  0.00           H
ATOM   1942  CG1 VAL A 708      27.030  43.640  39.820  1.00  0.00           C
ATOM   1943 HG11 VAL A 708      27.530  43.890  38.860  1.00  0.00           H
ATOM   1944 HG12 VAL A 708      25.980  43.460  39.520  1.00  0.00           H
ATOM   1945 HG13 VAL A 708      27.450  42.710  40.260  1.00  0.00           H
ATOM   1946  CG2 VAL A 708      28.630  45.120  41.110  1.00  0.00           C
ATOM   1947 HG21 VAL A 708      29.110  44.200  41.490  1.00  0.00           H
ATOM   1948 HG22 VAL A 708      28.670  45.900  41.910  1.00  0.00           H
ATOM   1949 HG23 VAL A 708      29.140  45.390  40.170  1.00  0.00           H
ATOM   1950  C   VAL A 708      25.640  45.930  38.970  1.00  0.00           C
ATOM   1951  O   VAL A 708      26.030  45.920  37.790  1.00  0.00           O
ATOM   1952  N   ALA A 709      24.350  45.770  39.310  1.00  0.00           N
ATOM   1953  HN  ALA A 709      24.140  45.820  40.280  1.00  0.00           H
ATOM   1954  CA  ALA A 709      23.200  45.490  38.490  1.00  0.00           C
ATOM   1955  HA  ALA A 709      23.270  44.650  37.840  1.00  0.00           H
ATOM   1956  CB  ALA A 709      22.040  45.270  39.430  1.00  0.00           C
ATOM   1957  HB1 ALA A 709      22.230  44.350  40.030  1.00  0.00           H
ATOM   1958  HB2 ALA A 709      21.210  45.060  38.730  1.00  0.00           H
ATOM   1959  HB3 ALA A 709      21.720  46.100  40.090  1.00  0.00           H
ATOM   1960  C   ALA A 709      22.850  46.690  37.470  1.00  0.00           C
ATOM   1961  O   ALA A 709      22.630  46.580  36.270  1.00  0.00           O
ATOM   1962  N   THR A 710      22.850  47.920  38.060  1.00  0.00           N
ATOM   1963  HN  THR A 710      23.090  47.970  39.030  1.00  0.00           H
ATOM   1964  CA  THR A 710      22.590  49.210  37.440  1.00  0.00           C
ATOM   1965  HA  THR A 710      21.740  49.120  36.790  1.00  0.00           H
ATOM   1966  CB  THR A 710      22.320  50.370  38.490  1.00  0.00           C
ATOM   1967  HB  THR A 710      23.210  50.540  39.130  1.00  0.00           H
ATOM   1968  OG1 THR A 710      21.220  50.040  39.340  1.00  0.00           O
ATOM   1969  HG1 THR A 710      21.500  49.490  40.080  1.00  0.00           H
ATOM   1970  CG2 THR A 710      21.860  51.630  37.780  1.00  0.00           C
ATOM   1971 HG21 THR A 710      21.520  52.390  38.540  1.00  0.00           H
ATOM   1972 HG22 THR A 710      20.930  51.310  37.280  1.00  0.00           H
ATOM   1973 HG23 THR A 710      22.510  52.150  37.040  1.00  0.00           H
ATOM   1974  C   THR A 710      23.750  49.720  36.560  1.00  0.00           C
ATOM   1975  O   THR A 710      23.470  50.450  35.630  1.00  0.00           O
ATOM   1976  N   ASP A 711      24.940  49.200  36.790  1.00  0.00           N
ATOM   1977  HN  ASP A 711      25.040  48.660  37.610  1.00  0.00           H
ATOM   1978  CA  ASP A 711      26.120  49.410  36.040  1.00  0.00           C
ATOM   1979  HA  ASP A 711      26.640  48.460  36.060  1.00  0.00           H
ATOM   1980  CB  ASP A 711      25.950  49.670  34.490  1.00  0.00           C
ATOM   1981  HB1 ASP A 711      25.680  50.730  34.310  1.00  0.00           H
ATOM   1982  HB2 ASP A 711      25.150  49.010  34.100  1.00  0.00           H
ATOM   1983  CG  ASP A 711      27.180  49.400  33.680  1.00  0.00           C
ATOM   1984  OD1 ASP A 711      28.150  48.830  34.220  1.00  0.00           O
ATOM   1985  OD2 ASP A 711      27.170  49.670  32.410  1.00  0.00           O
ATOM   1986  C   ASP A 711      27.080  50.480  36.680  1.00  0.00           C
ATOM   1987  O   ASP A 711      26.710  51.620  36.970  1.00  0.00           O
ATOM   1988  N   ALA A 712      28.410  50.120  36.940  1.00  0.00           N
ATOM   1989  HN  ALA A 712      28.680  49.200  36.630  1.00  0.00           H
ATOM   1990  CA  ALA A 712      29.400  50.950  37.570  1.00  0.00           C
ATOM   1991  HA  ALA A 712      29.000  51.920  37.790  1.00  0.00           H
ATOM   1992  CB  ALA A 712      29.710  50.170  38.890  1.00  0.00           C
ATOM   1993  HB1 ALA A 712      28.750  50.180  39.440  1.00  0.00           H
ATOM   1994  HB2 ALA A 712      30.400  50.760  39.520  1.00  0.00           H
ATOM   1995  HB3 ALA A 712      30.160  49.170  38.760  1.00  0.00           H
ATOM   1996  C   ALA A 712      30.620  51.170  36.760  1.00  0.00           C
ATOM   1997  O   ALA A 712      31.600  51.760  37.170  1.00  0.00           O
ATOM   1998  N   SER A 713      30.560  50.610  35.520  1.00  0.00           N
ATOM   1999  HN  SER A 713      29.760  50.100  35.220  1.00  0.00           H
ATOM   2000  CA  SER A 713      31.580  50.530  34.520  1.00  0.00           C
ATOM   2001  HA  SER A 713      32.430  49.970  34.900  1.00  0.00           H
ATOM   2002  CB  SER A 713      30.990  49.860  33.200  1.00  0.00           C
ATOM   2003  HB1 SER A 713      30.830  48.790  33.480  1.00  0.00           H
ATOM   2004  HB2 SER A 713      31.790  49.760  32.450  1.00  0.00           H
ATOM   2005  OG  SER A 713      29.870  50.490  32.640  1.00  0.00           O
ATOM   2006  HG1 SER A 713      29.110  50.030  33.010  1.00  0.00           H
ATOM   2007  C   SER A 713      32.120  51.830  34.130  1.00  0.00           C
ATOM   2008  O   SER A 713      33.320  52.040  34.000  1.00  0.00           O
ATOM   2009  N   SER A 714      31.220  52.870  33.960  1.00  0.00           N
ATOM   2010  HN  SER A 714      30.240  52.730  34.090  1.00  0.00           H
ATOM   2011  CA  SER A 714      31.750  54.210  33.430  1.00  0.00           C
ATOM   2012  HA  SER A 714      32.140  54.100  32.420  1.00  0.00           H
ATOM   2013  CB  SER A 714      30.510  55.230  33.450  1.00  0.00           C
ATOM   2014  HB1 SER A 714      30.060  55.410  34.450  1.00  0.00           H
ATOM   2015  HB2 SER A 714      29.760  54.610  32.930  1.00  0.00           H
ATOM   2016  OG  SER A 714      30.810  56.540  32.890  1.00  0.00           O
ATOM   2017  HG1 SER A 714      31.560  56.970  33.320  1.00  0.00           H
ATOM   2018  C   SER A 714      32.820  54.810  34.270  1.00  0.00           C
ATOM   2019  O   SER A 714      33.730  55.540  33.880  1.00  0.00           O
ATOM   2020  N   LEU A 715      32.640  54.680  35.590  1.00  0.00           N
ATOM   2021  HN  LEU A 715      31.800  54.350  36.000  1.00  0.00           H
ATOM   2022  CA  LEU A 715      33.630  55.240  36.490  1.00  0.00           C
ATOM   2023  HA  LEU A 715      33.580  56.300  36.290  1.00  0.00           H
ATOM   2024  CB  LEU A 715      33.140  54.970  37.980  1.00  0.00           C
ATOM   2025  HB1 LEU A 715      33.180  53.860  38.090  1.00  0.00           H
ATOM   2026  HB2 LEU A 715      32.050  55.210  38.090  1.00  0.00           H
ATOM   2027  CG  LEU A 715      33.930  55.700  39.090  1.00  0.00           C
ATOM   2028  HG  LEU A 715      34.270  56.660  38.620  1.00  0.00           H
ATOM   2029  CD1 LEU A 715      32.980  55.970  40.290  1.00  0.00           C
ATOM   2030 HD11 LEU A 715      33.580  56.350  41.140  1.00  0.00           H
ATOM   2031 HD12 LEU A 715      32.410  55.050  40.530  1.00  0.00           H
ATOM   2032 HD13 LEU A 715      32.240  56.730  39.970  1.00  0.00           H
ATOM   2033  CD2 LEU A 715      35.230  54.930  39.500  1.00  0.00           C
ATOM   2034 HD21 LEU A 715      35.010  53.900  39.820  1.00  0.00           H
ATOM   2035 HD22 LEU A 715      35.740  55.370  40.390  1.00  0.00           H
ATOM   2036 HD23 LEU A 715      35.920  54.860  38.620  1.00  0.00           H
ATOM   2037  C   LEU A 715      35.010  54.650  36.220  1.00  0.00           C
ATOM   2038  O   LEU A 715      36.020  55.370  36.000  1.00  0.00           O
ATOM   2039  N   VAL A 716      35.140  53.370  36.060  1.00  0.00           N
ATOM   2040  HN  VAL A 716      34.360  52.750  36.020  1.00  0.00           H
ATOM   2041  CA  VAL A 716      36.480  52.810  35.780  1.00  0.00           C
ATOM   2042  HA  VAL A 716      37.230  53.350  36.330  1.00  0.00           H
ATOM   2043  CB  VAL A 716      36.730  51.390  36.170  1.00  0.00           C
ATOM   2044  HB  VAL A 716      37.760  51.070  35.910  1.00  0.00           H
ATOM   2045  CG1 VAL A 716      36.810  51.370  37.740  1.00  0.00           C
ATOM   2046 HG11 VAL A 716      35.850  51.600  38.240  1.00  0.00           H
ATOM   2047 HG12 VAL A 716      37.610  51.970  38.220  1.00  0.00           H
ATOM   2048 HG13 VAL A 716      36.920  50.290  37.970  1.00  0.00           H
ATOM   2049  CG2 VAL A 716      35.650  50.430  35.480  1.00  0.00           C
ATOM   2050 HG21 VAL A 716      34.700  50.520  36.050  1.00  0.00           H
ATOM   2051 HG22 VAL A 716      36.120  49.430  35.560  1.00  0.00           H
ATOM   2052 HG23 VAL A 716      35.420  50.510  34.390  1.00  0.00           H
ATOM   2053  C   VAL A 716      36.830  53.010  34.300  1.00  0.00           C
ATOM   2054  O   VAL A 716      38.010  53.050  34.020  1.00  0.00           O
ATOM   2055  N   CYS A 717      35.860  53.240  33.340  1.00  0.00           N
ATOM   2056  HN  CYS A 717      34.930  53.410  33.680  1.00  0.00           H
ATOM   2057  CA  CYS A 717      36.090  53.660  31.990  1.00  0.00           C
ATOM   2058  HA  CYS A 717      36.780  52.890  31.690  1.00  0.00           H
ATOM   2059  CB  CYS A 717      34.790  53.540  31.160  1.00  0.00           C
ATOM   2060  HB1 CYS A 717      34.860  54.180  30.260  1.00  0.00           H
ATOM   2061  HB2 CYS A 717      33.940  54.110  31.610  1.00  0.00           H
ATOM   2062  SG  CYS A 717      34.430  51.860  30.850  1.00  0.00           S
ATOM   2063  HG1 CYS A 717      34.200  51.630  32.130  1.00  0.00           H
ATOM   2064  C   CYS A 717      36.720  55.000  31.810  1.00  0.00           C
ATOM   2065  O   CYS A 717      37.590  55.190  31.010  1.00  0.00           O
ATOM   2066  N   TYR A 718      36.250  56.030  32.480  1.00  0.00           N
ATOM   2067  HN  TYR A 718      35.530  55.850  33.150  1.00  0.00           H
ATOM   2068  CA  TYR A 718      36.660  57.420  32.250  1.00  0.00           C
ATOM   2069  HA  TYR A 718      37.420  57.440  31.480  1.00  0.00           H
ATOM   2070  CB  TYR A 718      35.320  58.180  31.910  1.00  0.00           C
ATOM   2071  HB1 TYR A 718      35.600  59.240  31.760  1.00  0.00           H
ATOM   2072  HB2 TYR A 718      34.560  58.020  32.690  1.00  0.00           H
ATOM   2073  CG  TYR A 718      34.770  57.660  30.560  1.00  0.00           C
ATOM   2074  CD1 TYR A 718      33.570  56.890  30.380  1.00  0.00           C
ATOM   2075  HD1 TYR A 718      33.020  56.530  31.240  1.00  0.00           H
ATOM   2076  CE1 TYR A 718      33.260  56.380  29.120  1.00  0.00           C
ATOM   2077  HE1 TYR A 718      32.370  55.780  29.000  1.00  0.00           H
ATOM   2078  CZ  TYR A 718      34.130  56.540  28.090  1.00  0.00           C
ATOM   2079  OH  TYR A 718      33.900  55.820  26.920  1.00  0.00           O
ATOM   2080  HH  TYR A 718      32.950  55.670  26.840  1.00  0.00           H
ATOM   2081  CD2 TYR A 718      35.670  57.790  29.490  1.00  0.00           C
ATOM   2082  HD2 TYR A 718      36.620  58.300  29.540  1.00  0.00           H
ATOM   2083  CE2 TYR A 718      35.360  57.140  28.310  1.00  0.00           C
ATOM   2084  HE2 TYR A 718      36.100  57.180  27.530  1.00  0.00           H
ATOM   2085  C   TYR A 718      37.370  57.990  33.410  1.00  0.00           C
ATOM   2086  O   TYR A 718      37.270  59.170  33.690  1.00  0.00           O
ATOM   2087  N   ILE A 719      38.110  57.080  34.150  1.00  0.00           N
ATOM   2088  HN  ILE A 719      38.150  56.140  33.810  1.00  0.00           H
ATOM   2089  CA  ILE A 719      39.010  57.330  35.330  1.00  0.00           C
ATOM   2090  HA  ILE A 719      38.340  57.780  36.060  1.00  0.00           H
ATOM   2091  CB  ILE A 719      39.570  56.020  35.930  1.00  0.00           C
ATOM   2092  HB  ILE A 719      38.720  55.360  36.130  1.00  0.00           H
ATOM   2093  CG2 ILE A 719      40.520  55.440  34.930  1.00  0.00           C
ATOM   2094 HG21 ILE A 719      41.450  56.040  34.880  1.00  0.00           H
ATOM   2095 HG22 ILE A 719      40.110  55.530  33.910  1.00  0.00           H
ATOM   2096 HG23 ILE A 719      40.690  54.370  35.190  1.00  0.00           H
ATOM   2097  CG1 ILE A 719      40.310  56.300  37.180  1.00  0.00           C
ATOM   2098 HG11 ILE A 719      41.210  56.910  36.970  1.00  0.00           H
ATOM   2099 HG12 ILE A 719      40.580  55.310  37.610  1.00  0.00           H
ATOM   2100  CD  ILE A 719      39.360  56.970  38.310  1.00  0.00           C
ATOM   2101  HD1 ILE A 719      38.380  56.450  38.320  1.00  0.00           H
ATOM   2102  HD2 ILE A 719      39.190  58.030  38.030  1.00  0.00           H
ATOM   2103  HD3 ILE A 719      39.800  56.920  39.320  1.00  0.00           H
ATOM   2104  C   ILE A 719      40.060  58.340  34.970  1.00  0.00           C
ATOM   2105  O   ILE A 719      40.320  59.280  35.750  1.00  0.00           O
ATOM   2106  N   THR A 720      40.580  58.220  33.720  1.00  0.00           N
ATOM   2107  HN  THR A 720      40.390  57.390  33.210  1.00  0.00           H
ATOM   2108  CA  THR A 720      41.670  59.060  33.200  1.00  0.00           C
ATOM   2109  HA  THR A 720      41.580  58.970  32.140  1.00  0.00           H
ATOM   2110  CB  THR A 720      41.590  60.620  33.340  1.00  0.00           C
ATOM   2111  HB  THR A 720      42.370  61.030  32.670  1.00  0.00           H
ATOM   2112  OG1 THR A 720      41.850  61.030  34.660  1.00  0.00           O
ATOM   2113  HG1 THR A 720      41.340  60.410  35.170  1.00  0.00           H
ATOM   2114  CG2 THR A 720      40.110  61.000  32.920  1.00  0.00           C
ATOM   2115 HG21 THR A 720      40.030  60.890  31.810  1.00  0.00           H
ATOM   2116 HG22 THR A 720      40.030  62.060  33.200  1.00  0.00           H
ATOM   2117 HG23 THR A 720      39.450  60.480  33.650  1.00  0.00           H
ATOM   2118  C   THR A 720      43.060  58.570  33.650  1.00  0.00           C
ATOM   2119  O   THR A 720      43.130  58.090  34.790  1.00  0.00           O
ATOM   2120  N   ARG A 721      44.170  58.750  32.860  1.00  0.00           N
ATOM   2121  HN  ARG A 721      43.890  59.080  31.960  1.00  0.00           H
ATOM   2122  CA  ARG A 721      45.530  58.410  33.180  1.00  0.00           C
ATOM   2123  HA  ARG A 721      45.550  57.370  33.500  1.00  0.00           H
ATOM   2124  CB  ARG A 721      46.610  58.570  32.010  1.00  0.00           C
ATOM   2125  HB1 ARG A 721      47.610  58.270  32.400  1.00  0.00           H
ATOM   2126  HB2 ARG A 721      46.710  59.630  31.690  1.00  0.00           H
ATOM   2127  CG  ARG A 721      46.220  57.960  30.700  1.00  0.00           C
ATOM   2128  HG1 ARG A 721      46.910  58.370  29.930  1.00  0.00           H
ATOM   2129  HG2 ARG A 721      45.180  58.320  30.520  1.00  0.00           H
ATOM   2130  CD  ARG A 721      46.260  56.400  30.570  1.00  0.00           C
ATOM   2131  HD1 ARG A 721      47.240  56.050  30.960  1.00  0.00           H
ATOM   2132  HD2 ARG A 721      46.200  56.080  29.510  1.00  0.00           H
ATOM   2133  NE  ARG A 721      45.170  55.880  31.420  1.00  0.00           N
ATOM   2134  HE  ARG A 721      45.350  55.490  32.330  1.00  0.00           H
ATOM   2135  CZ  ARG A 721      43.900  55.670  31.010  1.00  0.00           C
ATOM   2136  NH1 ARG A 721      43.370  56.030  29.850  1.00  0.00           N
ATOM   2137 HH11 ARG A 721      42.500  55.580  29.640  1.00  0.00           H
ATOM   2138 HH12 ARG A 721      43.870  56.520  29.130  1.00  0.00           H
ATOM   2139  NH2 ARG A 721      43.090  55.090  31.920  1.00  0.00           N
ATOM   2140 HH21 ARG A 721      43.650  54.570  32.550  1.00  0.00           H
ATOM   2141 HH22 ARG A 721      42.120  54.950  31.710  1.00  0.00           H
ATOM   2142  C   ARG A 721      46.000  59.240  34.340  1.00  0.00           C
ATOM   2143  O   ARG A 721      46.760  58.720  35.170  1.00  0.00           O
ATOM   2144  N   PHE A 722      45.530  60.500  34.460  1.00  0.00           N
ATOM   2145  HN  PHE A 722      44.710  60.730  33.950  1.00  0.00           H
ATOM   2146  CA  PHE A 722      45.930  61.400  35.440  1.00  0.00           C
ATOM   2147  HA  PHE A 722      46.910  61.820  35.260  1.00  0.00           H
ATOM   2148  CB  PHE A 722      45.090  62.680  35.270  1.00  0.00           C
ATOM   2149  HB1 PHE A 722      44.000  62.440  35.370  1.00  0.00           H
ATOM   2150  HB2 PHE A 722      45.230  63.100  34.260  1.00  0.00           H
ATOM   2151  CG  PHE A 722      45.240  63.940  36.160  1.00  0.00           C
ATOM   2152  CD1 PHE A 722      46.080  64.980  35.790  1.00  0.00           C
ATOM   2153  HD1 PHE A 722      46.770  64.810  34.970  1.00  0.00           H
ATOM   2154  CE1 PHE A 722      46.290  66.090  36.560  1.00  0.00           C
ATOM   2155  HE1 PHE A 722      47.060  66.800  36.290  1.00  0.00           H
ATOM   2156  CZ  PHE A 722      45.570  66.260  37.790  1.00  0.00           C
ATOM   2157  HZ  PHE A 722      45.900  67.060  38.440  1.00  0.00           H
ATOM   2158  CD2 PHE A 722      44.410  64.110  37.340  1.00  0.00           C
ATOM   2159  HD2 PHE A 722      43.710  63.340  37.650  1.00  0.00           H
ATOM   2160  CE2 PHE A 722      44.640  65.230  38.130  1.00  0.00           C
ATOM   2161  HE2 PHE A 722      44.090  65.300  39.060  1.00  0.00           H
ATOM   2162  C   PHE A 722      45.740  60.960  36.850  1.00  0.00           C
ATOM   2163  O   PHE A 722      46.680  61.030  37.690  1.00  0.00           O
ATOM   2164  N   THR A 723      44.480  60.470  37.080  1.00  0.00           N
ATOM   2165  HN  THR A 723      43.820  60.560  36.340  1.00  0.00           H
ATOM   2166  CA  THR A 723      43.920  59.800  38.270  1.00  0.00           C
ATOM   2167  HA  THR A 723      44.120  60.490  39.070  1.00  0.00           H
ATOM   2168  CB  THR A 723      42.360  59.460  38.210  1.00  0.00           C
ATOM   2169  HB  THR A 723      42.090  58.770  37.380  1.00  0.00           H
ATOM   2170  OG1 THR A 723      41.700  60.660  37.960  1.00  0.00           O
ATOM   2171  HG1 THR A 723      41.290  60.660  37.090  1.00  0.00           H
ATOM   2172  CG2 THR A 723      42.020  58.940  39.580  1.00  0.00           C
ATOM   2173 HG21 THR A 723      40.950  58.980  39.900  1.00  0.00           H
ATOM   2174 HG22 THR A 723      42.500  59.470  40.420  1.00  0.00           H
ATOM   2175 HG23 THR A 723      42.460  57.930  39.750  1.00  0.00           H
ATOM   2176  C   THR A 723      44.730  58.500  38.570  1.00  0.00           C
ATOM   2177  O   THR A 723      45.240  58.430  39.640  1.00  0.00           O
ATOM   2178  N   GLU A 724      44.870  57.590  37.580  1.00  0.00           N
ATOM   2179  HN  GLU A 724      44.470  57.650  36.670  1.00  0.00           H
ATOM   2180  CA  GLU A 724      45.680  56.370  37.800  1.00  0.00           C
ATOM   2181  HA  GLU A 724      45.210  55.910  38.660  1.00  0.00           H
ATOM   2182  CB  GLU A 724      45.680  55.400  36.580  1.00  0.00           C
ATOM   2183  HB1 GLU A 724      46.160  54.470  36.940  1.00  0.00           H
ATOM   2184  HB2 GLU A 724      46.340  55.810  35.780  1.00  0.00           H
ATOM   2185  CG  GLU A 724      44.270  55.010  36.020  1.00  0.00           C
ATOM   2186  HG1 GLU A 724      43.600  55.870  35.840  1.00  0.00           H
ATOM   2187  HG2 GLU A 724      43.670  54.460  36.780  1.00  0.00           H
ATOM   2188  CD  GLU A 724      44.370  54.150  34.780  1.00  0.00           C
ATOM   2189  OE1 GLU A 724      45.160  54.530  33.900  1.00  0.00           O
ATOM   2190  OE2 GLU A 724      43.530  53.210  34.560  1.00  0.00           O
ATOM   2191  C   GLU A 724      47.080  56.590  38.210  1.00  0.00           C
ATOM   2192  O   GLU A 724      47.570  56.020  39.200  1.00  0.00           O
ATOM   2193  N   GLU A 725      47.760  57.460  37.450  1.00  0.00           N
ATOM   2194  HN  GLU A 725      47.340  57.810  36.620  1.00  0.00           H
ATOM   2195  CA  GLU A 725      49.200  57.600  37.570  1.00  0.00           C
ATOM   2196  HA  GLU A 725      49.640  56.620  37.730  1.00  0.00           H
ATOM   2197  CB  GLU A 725      49.730  58.270  36.220  1.00  0.00           C
ATOM   2198  HB1 GLU A 725      49.340  59.310  36.260  1.00  0.00           H
ATOM   2199  HB2 GLU A 725      49.250  57.710  35.400  1.00  0.00           H
ATOM   2200  CG  GLU A 725      51.240  58.080  36.030  1.00  0.00           C
ATOM   2201  HG1 GLU A 725      51.310  57.150  35.410  1.00  0.00           H
ATOM   2202  HG2 GLU A 725      51.750  57.840  36.990  1.00  0.00           H
ATOM   2203  CD  GLU A 725      51.860  59.300  35.500  1.00  0.00           C
ATOM   2204  OE1 GLU A 725      52.440  59.320  34.380  1.00  0.00           O
ATOM   2205  OE2 GLU A 725      51.810  60.360  36.180  1.00  0.00           O
ATOM   2206  C   GLU A 725      49.560  58.480  38.780  1.00  0.00           C
ATOM   2207  O   GLU A 725      50.440  58.190  39.530  1.00  0.00           O
ATOM   2208  N   ALA A 726      48.760  59.540  39.110  1.00  0.00           N
ATOM   2209  HN  ALA A 726      48.040  59.910  38.540  1.00  0.00           H
ATOM   2210  CA  ALA A 726      48.860  60.240  40.440  1.00  0.00           C
ATOM   2211  HA  ALA A 726      49.860  60.640  40.460  1.00  0.00           H
ATOM   2212  CB  ALA A 726      47.960  61.550  40.430  1.00  0.00           C
ATOM   2213  HB1 ALA A 726      48.250  62.180  39.560  1.00  0.00           H
ATOM   2214  HB2 ALA A 726      48.030  62.150  41.360  1.00  0.00           H
ATOM   2215  HB3 ALA A 726      46.910  61.200  40.450  1.00  0.00           H
ATOM   2216  C   ALA A 726      48.720  59.320  41.680  1.00  0.00           C
ATOM   2217  O   ALA A 726      49.480  59.320  42.630  1.00  0.00           O
ATOM   2218  N   PHE A 727      47.670  58.430  41.660  1.00  0.00           N
ATOM   2219  HN  PHE A 727      47.160  58.350  40.810  1.00  0.00           H
ATOM   2220  CA  PHE A 727      47.450  57.360  42.620  1.00  0.00           C
ATOM   2221  HA  PHE A 727      47.400  57.850  43.570  1.00  0.00           H
ATOM   2222  CB  PHE A 727      46.160  56.620  42.350  1.00  0.00           C
ATOM   2223  HB1 PHE A 727      46.250  55.820  41.590  1.00  0.00           H
ATOM   2224  HB2 PHE A 727      45.420  57.410  42.080  1.00  0.00           H
ATOM   2225  CG  PHE A 727      45.580  55.930  43.620  1.00  0.00           C
ATOM   2226  CD1 PHE A 727      44.860  56.710  44.590  1.00  0.00           C
ATOM   2227  HD1 PHE A 727      44.860  57.760  44.360  1.00  0.00           H
ATOM   2228  CE1 PHE A 727      44.580  56.200  45.830  1.00  0.00           C
ATOM   2229  HE1 PHE A 727      43.940  56.810  46.440  1.00  0.00           H
ATOM   2230  CZ  PHE A 727      44.670  54.840  46.010  1.00  0.00           C
ATOM   2231  HZ  PHE A 727      44.450  54.380  46.970  1.00  0.00           H
ATOM   2232  CD2 PHE A 727      45.770  54.600  43.900  1.00  0.00           C
ATOM   2233  HD2 PHE A 727      46.390  54.000  43.240  1.00  0.00           H
ATOM   2234  CE2 PHE A 727      45.200  54.000  45.060  1.00  0.00           C
ATOM   2235  HE2 PHE A 727      45.420  52.970  45.280  1.00  0.00           H
ATOM   2236  C   PHE A 727      48.610  56.430  42.710  1.00  0.00           C
ATOM   2237  O   PHE A 727      49.220  56.230  43.790  1.00  0.00           O
ATOM   2238  N   ALA A 728      49.110  55.860  41.580  1.00  0.00           N
ATOM   2239  HN  ALA A 728      48.680  56.070  40.710  1.00  0.00           H
ATOM   2240  CA  ALA A 728      50.130  54.890  41.580  1.00  0.00           C
ATOM   2241  HA  ALA A 728      49.720  54.130  42.230  1.00  0.00           H
ATOM   2242  CB  ALA A 728      50.450  54.260  40.180  1.00  0.00           C
ATOM   2243  HB1 ALA A 728      50.830  55.080  39.530  1.00  0.00           H
ATOM   2244  HB2 ALA A 728      49.550  53.930  39.620  1.00  0.00           H
ATOM   2245  HB3 ALA A 728      51.190  53.430  40.250  1.00  0.00           H
ATOM   2246  C   ALA A 728      51.460  55.170  42.260  1.00  0.00           C
ATOM   2247  O   ALA A 728      51.890  54.470  43.110  1.00  0.00           O
ATOM   2248  N   ALA A 729      52.100  56.300  41.940  1.00  0.00           N
ATOM   2249  HN  ALA A 729      51.770  56.950  41.250  1.00  0.00           H
ATOM   2250  CA  ALA A 729      53.350  56.680  42.530  1.00  0.00           C
ATOM   2251  HA  ALA A 729      54.130  55.950  42.470  1.00  0.00           H
ATOM   2252  CB  ALA A 729      53.830  57.950  41.640  1.00  0.00           C
ATOM   2253  HB1 ALA A 729      53.040  58.710  41.820  1.00  0.00           H
ATOM   2254  HB2 ALA A 729      53.910  57.610  40.580  1.00  0.00           H
ATOM   2255  HB3 ALA A 729      54.810  58.270  42.050  1.00  0.00           H
ATOM   2256  C   ALA A 729      53.160  56.970  44.000  1.00  0.00           C
ATOM   2257  O   ALA A 729      54.080  56.800  44.760  1.00  0.00           O
ATOM   2258  N   LEU A 730      52.000  57.560  44.400  1.00  0.00           N
ATOM   2259  HN  LEU A 730      51.290  57.750  43.740  1.00  0.00           H
ATOM   2260  CA  LEU A 730      51.720  57.930  45.720  1.00  0.00           C
ATOM   2261  HA  LEU A 730      52.490  58.610  46.040  1.00  0.00           H
ATOM   2262  CB  LEU A 730      50.480  58.840  45.720  1.00  0.00           C
ATOM   2263  HB1 LEU A 730      49.670  58.180  45.380  1.00  0.00           H
ATOM   2264  HB2 LEU A 730      50.530  59.540  44.850  1.00  0.00           H
ATOM   2265  CG  LEU A 730      50.190  59.510  47.110  1.00  0.00           C
ATOM   2266  HG  LEU A 730      50.490  58.760  47.870  1.00  0.00           H
ATOM   2267  CD1 LEU A 730      51.090  60.780  47.290  1.00  0.00           C
ATOM   2268 HD11 LEU A 730      51.030  61.380  46.350  1.00  0.00           H
ATOM   2269 HD12 LEU A 730      52.160  60.510  47.420  1.00  0.00           H
ATOM   2270 HD13 LEU A 730      50.820  61.350  48.200  1.00  0.00           H
ATOM   2271  CD2 LEU A 730      48.710  59.900  47.350  1.00  0.00           C
ATOM   2272 HD21 LEU A 730      48.020  59.090  47.020  1.00  0.00           H
ATOM   2273 HD22 LEU A 730      48.430  60.820  46.790  1.00  0.00           H
ATOM   2274 HD23 LEU A 730      48.410  60.110  48.390  1.00  0.00           H
ATOM   2275  C   LEU A 730      51.640  56.880  46.820  1.00  0.00           C
ATOM   2276  O   LEU A 730      52.200  57.010  47.920  1.00  0.00           O
ATOM   2277  N   ILE A 731      50.910  55.790  46.540  1.00  0.00           N
ATOM   2278  HN  ILE A 731      50.430  55.660  45.670  1.00  0.00           H
ATOM   2279  CA  ILE A 731      50.520  54.820  47.570  1.00  0.00           C
ATOM   2280  HA  ILE A 731      50.130  55.330  48.430  1.00  0.00           H
ATOM   2281  CB  ILE A 731      49.360  53.960  47.120  1.00  0.00           C
ATOM   2282  HB  ILE A 731      48.510  54.590  46.760  1.00  0.00           H
ATOM   2283  CG2 ILE A 731      49.920  53.110  45.920  1.00  0.00           C
ATOM   2284 HG21 ILE A 731      49.140  52.580  45.330  1.00  0.00           H
ATOM   2285 HG22 ILE A 731      50.800  52.520  46.250  1.00  0.00           H
ATOM   2286 HG23 ILE A 731      50.310  53.730  45.100  1.00  0.00           H
ATOM   2287  CG1 ILE A 731      48.980  53.000  48.210  1.00  0.00           C
ATOM   2288 HG11 ILE A 731      49.870  52.360  48.450  1.00  0.00           H
ATOM   2289 HG12 ILE A 731      48.210  52.270  47.890  1.00  0.00           H
ATOM   2290  CD  ILE A 731      48.440  53.650  49.480  1.00  0.00           C
ATOM   2291  HD1 ILE A 731      48.120  52.810  50.150  1.00  0.00           H
ATOM   2292  HD2 ILE A 731      47.600  54.320  49.180  1.00  0.00           H
ATOM   2293  HD3 ILE A 731      49.300  54.110  50.010  1.00  0.00           H
ATOM   2294  C   ILE A 731      51.730  54.100  48.120  1.00  0.00           C
ATOM   2295  O   ILE A 731      51.640  53.660  49.290  1.00  0.00           O
ATOM   2296  N   CYS A 732      52.760  53.980  47.270  1.00  0.00           N
ATOM   2297  HN  CYS A 732      52.590  54.210  46.310  1.00  0.00           H
ATOM   2298  CA  CYS A 732      54.030  53.480  47.670  1.00  0.00           C
ATOM   2299  HA  CYS A 732      53.940  52.440  47.950  1.00  0.00           H
ATOM   2300  CB  CYS A 732      54.980  53.640  46.450  1.00  0.00           C
ATOM   2301  HB1 CYS A 732      55.960  53.100  46.450  1.00  0.00           H
ATOM   2302  HB2 CYS A 732      55.090  54.700  46.140  1.00  0.00           H
ATOM   2303  SG  CYS A 732      54.180  52.910  44.890  1.00  0.00           S
ATOM   2304  HG1 CYS A 732      54.320  51.630  45.230  1.00  0.00           H
ATOM   2305  C   CYS A 732      54.740  54.280  48.800  1.00  0.00           C
ATOM   2306  O   CYS A 732      55.180  53.740  49.790  1.00  0.00           O
ATOM   2307  N   ILE A 733      54.740  55.560  48.610  1.00  0.00           N
ATOM   2308  HN  ILE A 733      54.490  55.870  47.700  1.00  0.00           H
ATOM   2309  CA  ILE A 733      55.280  56.590  49.520  1.00  0.00           C
ATOM   2310  HA  ILE A 733      56.310  56.280  49.640  1.00  0.00           H
ATOM   2311  CB  ILE A 733      55.180  57.980  49.060  1.00  0.00           C
ATOM   2312  HB  ILE A 733      54.140  58.370  49.060  1.00  0.00           H
ATOM   2313  CG2 ILE A 733      55.990  58.950  49.930  1.00  0.00           C
ATOM   2314 HG21 ILE A 733      55.730  58.970  51.010  1.00  0.00           H
ATOM   2315 HG22 ILE A 733      55.690  59.920  49.500  1.00  0.00           H
ATOM   2316 HG23 ILE A 733      57.110  58.920  49.890  1.00  0.00           H
ATOM   2317  CG1 ILE A 733      55.630  58.090  47.610  1.00  0.00           C
ATOM   2318 HG11 ILE A 733      55.660  59.140  47.270  1.00  0.00           H
ATOM   2319 HG12 ILE A 733      54.890  57.600  46.950  1.00  0.00           H
ATOM   2320  CD  ILE A 733      57.030  57.520  47.370  1.00  0.00           C
ATOM   2321  HD1 ILE A 733      57.280  57.480  46.290  1.00  0.00           H
ATOM   2322  HD2 ILE A 733      57.190  56.460  47.680  1.00  0.00           H
ATOM   2323  HD3 ILE A 733      57.740  58.190  47.900  1.00  0.00           H
ATOM   2324  C   ILE A 733      54.570  56.450  50.900  1.00  0.00           C
ATOM   2325  O   ILE A 733      55.210  56.430  51.920  1.00  0.00           O
ATOM   2326  N   ILE A 734      53.260  56.370  50.890  1.00  0.00           N
ATOM   2327  HN  ILE A 734      52.690  56.450  50.080  1.00  0.00           H
ATOM   2328  CA  ILE A 734      52.310  56.140  52.010  1.00  0.00           C
ATOM   2329  HA  ILE A 734      52.490  56.940  52.730  1.00  0.00           H
ATOM   2330  CB  ILE A 734      50.850  56.210  51.540  1.00  0.00           C
ATOM   2331  HB  ILE A 734      50.760  55.600  50.630  1.00  0.00           H
ATOM   2332  CG2 ILE A 734      49.870  55.700  52.630  1.00  0.00           C
ATOM   2333 HG21 ILE A 734      48.830  55.780  52.240  1.00  0.00           H
ATOM   2334 HG22 ILE A 734      50.000  56.350  53.520  1.00  0.00           H
ATOM   2335 HG23 ILE A 734      50.020  54.670  53.020  1.00  0.00           H
ATOM   2336  CG1 ILE A 734      50.590  57.700  51.060  1.00  0.00           C
ATOM   2337 HG11 ILE A 734      51.480  58.140  50.560  1.00  0.00           H
ATOM   2338 HG12 ILE A 734      50.450  58.390  51.910  1.00  0.00           H
ATOM   2339  CD  ILE A 734      49.390  57.820  50.100  1.00  0.00           C
ATOM   2340  HD1 ILE A 734      49.590  57.220  49.180  1.00  0.00           H
ATOM   2341  HD2 ILE A 734      49.290  58.900  49.860  1.00  0.00           H
ATOM   2342  HD3 ILE A 734      48.480  57.440  50.610  1.00  0.00           H
ATOM   2343  C   ILE A 734      52.540  54.800  52.720  1.00  0.00           C
ATOM   2344  O   ILE A 734      52.510  54.660  53.970  1.00  0.00           O
ATOM   2345  N   PHE A 735      52.730  53.720  51.940  1.00  0.00           N
ATOM   2346  HN  PHE A 735      52.490  53.730  50.980  1.00  0.00           H
ATOM   2347  CA  PHE A 735      53.040  52.420  52.430  1.00  0.00           C
ATOM   2348  HA  PHE A 735      52.300  52.170  53.170  1.00  0.00           H
ATOM   2349  CB  PHE A 735      52.940  51.430  51.200  1.00  0.00           C
ATOM   2350  HB1 PHE A 735      53.780  51.610  50.490  1.00  0.00           H
ATOM   2351  HB2 PHE A 735      52.040  51.560  50.550  1.00  0.00           H
ATOM   2352  CG  PHE A 735      53.110  49.980  51.660  1.00  0.00           C
ATOM   2353  CD1 PHE A 735      51.970  49.260  51.990  1.00  0.00           C
ATOM   2354  HD1 PHE A 735      51.000  49.720  52.100  1.00  0.00           H
ATOM   2355  CE1 PHE A 735      52.050  47.860  52.210  1.00  0.00           C
ATOM   2356  HE1 PHE A 735      51.150  47.290  52.360  1.00  0.00           H
ATOM   2357  CZ  PHE A 735      53.330  47.190  52.080  1.00  0.00           C
ATOM   2358  HZ  PHE A 735      53.360  46.120  52.230  1.00  0.00           H
ATOM   2359  CD2 PHE A 735      54.310  49.360  51.480  1.00  0.00           C
ATOM   2360  HD2 PHE A 735      55.170  49.910  51.110  1.00  0.00           H
ATOM   2361  CE2 PHE A 735      54.440  47.970  51.690  1.00  0.00           C
ATOM   2362  HE2 PHE A 735      55.400  47.540  51.460  1.00  0.00           H
ATOM   2363  C   PHE A 735      54.350  52.370  53.160  1.00  0.00           C
ATOM   2364  O   PHE A 735      54.500  51.630  54.110  1.00  0.00           O
ATOM   2365  N   ILE A 736      55.370  53.070  52.660  1.00  0.00           N
ATOM   2366  HN  ILE A 736      55.230  53.610  51.830  1.00  0.00           H
ATOM   2367  CA  ILE A 736      56.720  53.220  53.220  1.00  0.00           C
ATOM   2368  HA  ILE A 736      57.060  52.220  53.420  1.00  0.00           H
ATOM   2369  CB  ILE A 736      57.670  53.760  52.140  1.00  0.00           C
ATOM   2370  HB  ILE A 736      57.220  54.680  51.710  1.00  0.00           H
ATOM   2371  CG2 ILE A 736      59.020  54.250  52.710  1.00  0.00           C
ATOM   2372 HG21 ILE A 736      58.890  55.170  53.320  1.00  0.00           H
ATOM   2373 HG22 ILE A 736      59.760  54.330  51.880  1.00  0.00           H
ATOM   2374 HG23 ILE A 736      59.480  53.510  53.400  1.00  0.00           H
ATOM   2375  CG1 ILE A 736      57.900  52.810  50.930  1.00  0.00           C
ATOM   2376 HG11 ILE A 736      56.950  52.300  50.630  1.00  0.00           H
ATOM   2377 HG12 ILE A 736      58.610  52.080  51.370  1.00  0.00           H
ATOM   2378  CD  ILE A 736      58.520  53.560  49.720  1.00  0.00           C
ATOM   2379  HD1 ILE A 736      59.600  53.300  49.670  1.00  0.00           H
ATOM   2380  HD2 ILE A 736      58.380  54.660  49.760  1.00  0.00           H
ATOM   2381  HD3 ILE A 736      58.150  53.190  48.750  1.00  0.00           H
ATOM   2382  C   ILE A 736      56.660  54.060  54.460  1.00  0.00           C
ATOM   2383  O   ILE A 736      57.310  53.780  55.460  1.00  0.00           O
ATOM   2384  N   TYR A 737      55.900  55.160  54.430  1.00  0.00           N
ATOM   2385  HN  TYR A 737      55.450  55.540  53.620  1.00  0.00           H
ATOM   2386  CA  TYR A 737      55.520  55.850  55.600  1.00  0.00           C
ATOM   2387  HA  TYR A 737      56.460  56.210  55.990  1.00  0.00           H
ATOM   2388  CB  TYR A 737      54.710  57.090  55.130  1.00  0.00           C
ATOM   2389  HB1 TYR A 737      54.130  56.880  54.200  1.00  0.00           H
ATOM   2390  HB2 TYR A 737      55.380  57.820  54.630  1.00  0.00           H
ATOM   2391  CG  TYR A 737      53.800  57.790  56.130  1.00  0.00           C
ATOM   2392  CD1 TYR A 737      52.540  58.360  55.670  1.00  0.00           C
ATOM   2393  HD1 TYR A 737      52.200  58.320  54.650  1.00  0.00           H
ATOM   2394  CE1 TYR A 737      51.760  59.010  56.630  1.00  0.00           C
ATOM   2395  HE1 TYR A 737      50.740  59.220  56.360  1.00  0.00           H
ATOM   2396  CZ  TYR A 737      52.080  58.980  57.960  1.00  0.00           C
ATOM   2397  OH  TYR A 737      51.090  59.300  58.910  1.00  0.00           O
ATOM   2398  HH  TYR A 737      51.410  59.050  59.790  1.00  0.00           H
ATOM   2399  CD2 TYR A 737      54.180  57.910  57.450  1.00  0.00           C
ATOM   2400  HD2 TYR A 737      55.140  57.600  57.870  1.00  0.00           H
ATOM   2401  CE2 TYR A 737      53.370  58.590  58.350  1.00  0.00           C
ATOM   2402  HE2 TYR A 737      53.560  58.650  59.400  1.00  0.00           H
ATOM   2403  C   TYR A 737      54.820  54.990  56.690  1.00  0.00           C
ATOM   2404  O   TYR A 737      55.140  55.100  57.870  1.00  0.00           O
ATOM   2405  N   GLU A 738      53.890  54.080  56.280  1.00  0.00           N
ATOM   2406  HN  GLU A 738      53.520  54.090  55.360  1.00  0.00           H
ATOM   2407  CA  GLU A 738      53.170  53.220  57.150  1.00  0.00           C
ATOM   2408  HA  GLU A 738      52.860  53.740  58.050  1.00  0.00           H
ATOM   2409  CB  GLU A 738      51.830  52.620  56.560  1.00  0.00           C
ATOM   2410  HB1 GLU A 738      52.030  51.960  55.690  1.00  0.00           H
ATOM   2411  HB2 GLU A 738      51.260  53.560  56.400  1.00  0.00           H
ATOM   2412  CG  GLU A 738      51.050  51.750  57.550  1.00  0.00           C
ATOM   2413  HG1 GLU A 738      50.970  52.130  58.600  1.00  0.00           H
ATOM   2414  HG2 GLU A 738      51.600  50.790  57.630  1.00  0.00           H
ATOM   2415  CD  GLU A 738      49.640  51.280  57.100  1.00  0.00           C
ATOM   2416  OE1 GLU A 738      49.460  50.040  56.810  1.00  0.00           O
ATOM   2417  OE2 GLU A 738      48.720  52.080  56.990  1.00  0.00           O
ATOM   2418  C   GLU A 738      54.150  52.120  57.650  1.00  0.00           C
ATOM   2419  O   GLU A 738      53.930  51.610  58.730  1.00  0.00           O
ATOM   2420  N   ALA A 739      55.270  51.730  56.930  1.00  0.00           N
ATOM   2421  HN  ALA A 739      55.420  51.960  55.980  1.00  0.00           H
ATOM   2422  CA  ALA A 739      56.290  50.820  57.400  1.00  0.00           C
ATOM   2423  HA  ALA A 739      55.760  49.960  57.780  1.00  0.00           H
ATOM   2424  CB  ALA A 739      57.250  50.450  56.320  1.00  0.00           C
ATOM   2425  HB1 ALA A 739      57.940  51.280  56.060  1.00  0.00           H
ATOM   2426  HB2 ALA A 739      56.590  50.160  55.480  1.00  0.00           H
ATOM   2427  HB3 ALA A 739      57.890  49.560  56.500  1.00  0.00           H
ATOM   2428  C   ALA A 739      57.110  51.320  58.610  1.00  0.00           C
ATOM   2429  O   ALA A 739      57.360  50.720  59.620  1.00  0.00           O
ATOM   2430  N   LEU A 740      57.490  52.570  58.400  1.00  0.00           N
ATOM   2431  HN  LEU A 740      57.120  52.880  57.530  1.00  0.00           H
ATOM   2432  CA  LEU A 740      58.080  53.520  59.220  1.00  0.00           C
ATOM   2433  HA  LEU A 740      59.010  53.060  59.530  1.00  0.00           H
ATOM   2434  CB  LEU A 740      58.380  54.890  58.430  1.00  0.00           C
ATOM   2435  HB1 LEU A 740      58.690  55.750  59.030  1.00  0.00           H
ATOM   2436  HB2 LEU A 740      57.500  55.210  57.830  1.00  0.00           H
ATOM   2437  CG  LEU A 740      59.660  54.500  57.550  1.00  0.00           C
ATOM   2438  HG  LEU A 740      59.480  53.470  57.160  1.00  0.00           H
ATOM   2439  CD1 LEU A 740      59.710  55.520  56.360  1.00  0.00           C
ATOM   2440 HD11 LEU A 740      60.340  56.410  56.600  1.00  0.00           H
ATOM   2441 HD12 LEU A 740      58.700  55.940  56.170  1.00  0.00           H
ATOM   2442 HD13 LEU A 740      60.230  55.030  55.520  1.00  0.00           H
ATOM   2443  CD2 LEU A 740      61.040  54.440  58.370  1.00  0.00           C
ATOM   2444 HD21 LEU A 740      61.830  54.080  57.670  1.00  0.00           H
ATOM   2445 HD22 LEU A 740      61.000  53.750  59.230  1.00  0.00           H
ATOM   2446 HD23 LEU A 740      61.270  55.480  58.660  1.00  0.00           H
ATOM   2447  C   LEU A 740      57.290  53.840  60.490  1.00  0.00           C
ATOM   2448  O   LEU A 740      57.840  53.790  61.570  1.00  0.00           O
ATOM   2449  N   GLU A 741      55.950  54.050  60.410  1.00  0.00           N
ATOM   2450  HN  GLU A 741      55.520  54.180  59.530  1.00  0.00           H
ATOM   2451  CA  GLU A 741      55.110  54.210  61.620  1.00  0.00           C
ATOM   2452  HA  GLU A 741      55.470  55.030  62.250  1.00  0.00           H
ATOM   2453  CB  GLU A 741      53.620  54.500  61.250  1.00  0.00           C
ATOM   2454  HB1 GLU A 741      53.090  53.660  60.770  1.00  0.00           H
ATOM   2455  HB2 GLU A 741      53.630  55.440  60.660  1.00  0.00           H
ATOM   2456  CG  GLU A 741      52.800  54.950  62.550  1.00  0.00           C
ATOM   2457  HG1 GLU A 741      53.240  55.940  62.780  1.00  0.00           H
ATOM   2458  HG2 GLU A 741      52.760  54.400  63.520  1.00  0.00           H
ATOM   2459  CD  GLU A 741      51.380  55.210  62.290  1.00  0.00           C
ATOM   2460  OE1 GLU A 741      50.540  54.880  63.180  1.00  0.00           O
ATOM   2461  OE2 GLU A 741      51.050  55.850  61.280  1.00  0.00           O
ATOM   2462  C   GLU A 741      55.030  53.010  62.500  1.00  0.00           C
ATOM   2463  O   GLU A 741      55.240  53.120  63.710  1.00  0.00           O
ATOM   2464  N   LYS A 742      54.910  51.810  62.050  1.00  0.00           N
ATOM   2465  HN  LYS A 742      54.620  51.550  61.120  1.00  0.00           H
ATOM   2466  CA  LYS A 742      55.090  50.640  62.970  1.00  0.00           C
ATOM   2467  HA  LYS A 742      54.470  50.950  63.790  1.00  0.00           H
ATOM   2468  CB  LYS A 742      54.670  49.420  62.200  1.00  0.00           C
ATOM   2469  HB1 LYS A 742      54.790  48.510  62.820  1.00  0.00           H
ATOM   2470  HB2 LYS A 742      55.380  49.220  61.370  1.00  0.00           H
ATOM   2471  CG  LYS A 742      53.320  49.560  61.530  1.00  0.00           C
ATOM   2472  HG1 LYS A 742      53.240  48.580  61.010  1.00  0.00           H
ATOM   2473  HG2 LYS A 742      53.430  50.370  60.780  1.00  0.00           H
ATOM   2474  CD  LYS A 742      52.140  49.840  62.520  1.00  0.00           C
ATOM   2475  HD1 LYS A 742      52.310  50.870  62.930  1.00  0.00           H
ATOM   2476  HD2 LYS A 742      52.220  49.040  63.290  1.00  0.00           H
ATOM   2477  CE  LYS A 742      50.780  49.700  61.790  1.00  0.00           C
ATOM   2478  HE1 LYS A 742      50.570  48.650  61.520  1.00  0.00           H
ATOM   2479  HE2 LYS A 742      50.700  50.370  60.900  1.00  0.00           H
ATOM   2480  NZ  LYS A 742      49.780  50.290  62.690  1.00  0.00           N
ATOM   2481  HZ1 LYS A 742      48.780  50.040  62.480  1.00  0.00           H
ATOM   2482  HZ2 LYS A 742      49.820  51.320  62.510  1.00  0.00           H
ATOM   2483  HZ3 LYS A 742      49.980  50.180  63.700  1.00  0.00           H
ATOM   2484  C   LYS A 742      56.540  50.410  63.530  1.00  0.00           C
ATOM   2485  O   LYS A 742      56.660  49.990  64.690  1.00  0.00           O
ATOM   2486  N   LEU A 743      57.550  50.830  62.740  1.00  0.00           N
ATOM   2487  HN  LEU A 743      57.550  51.110  61.780  1.00  0.00           H
ATOM   2488  CA  LEU A 743      58.940  50.850  63.210  1.00  0.00           C
ATOM   2489  HA  LEU A 743      59.130  49.820  63.480  1.00  0.00           H
ATOM   2490  CB  LEU A 743      59.930  51.310  62.100  1.00  0.00           C
ATOM   2491  HB1 LEU A 743      59.660  52.360  61.830  1.00  0.00           H
ATOM   2492  HB2 LEU A 743      59.840  50.610  61.240  1.00  0.00           H
ATOM   2493  CG  LEU A 743      61.410  51.310  62.620  1.00  0.00           C
ATOM   2494  HG  LEU A 743      61.520  51.930  63.540  1.00  0.00           H
ATOM   2495  CD1 LEU A 743      61.900  49.920  62.830  1.00  0.00           C
ATOM   2496 HD11 LEU A 743      61.400  49.340  63.620  1.00  0.00           H
ATOM   2497 HD12 LEU A 743      62.970  50.040  63.110  1.00  0.00           H
ATOM   2498 HD13 LEU A 743      61.790  49.470  61.810  1.00  0.00           H
ATOM   2499  CD2 LEU A 743      62.340  52.000  61.640  1.00  0.00           C
ATOM   2500 HD21 LEU A 743      62.260  53.110  61.620  1.00  0.00           H
ATOM   2501 HD22 LEU A 743      62.170  51.530  60.650  1.00  0.00           H
ATOM   2502 HD23 LEU A 743      63.390  51.710  61.860  1.00  0.00           H
ATOM   2503  C   LEU A 743      59.170  51.720  64.460  1.00  0.00           C
ATOM   2504  O   LEU A 743      59.850  51.360  65.450  1.00  0.00           O
ATOM   2505  N   PHE A 744      58.580  52.950  64.430  1.00  0.00           N
ATOM   2506  HN  PHE A 744      58.190  53.250  63.550  1.00  0.00           H
ATOM   2507  CA  PHE A 744      58.520  53.930  65.510  1.00  0.00           C
ATOM   2508  HA  PHE A 744      59.480  54.090  65.980  1.00  0.00           H
ATOM   2509  CB  PHE A 744      58.060  55.280  64.950  1.00  0.00           C
ATOM   2510  HB1 PHE A 744      57.900  55.990  65.800  1.00  0.00           H
ATOM   2511  HB2 PHE A 744      57.020  55.110  64.600  1.00  0.00           H
ATOM   2512  CG  PHE A 744      58.960  55.750  63.800  1.00  0.00           C
ATOM   2513  CD1 PHE A 744      60.370  55.860  63.910  1.00  0.00           C
ATOM   2514  HD1 PHE A 744      60.910  55.710  64.840  1.00  0.00           H
ATOM   2515  CE1 PHE A 744      61.070  56.410  62.860  1.00  0.00           C
ATOM   2516  HE1 PHE A 744      62.140  56.560  62.970  1.00  0.00           H
ATOM   2517  CZ  PHE A 744      60.420  56.830  61.740  1.00  0.00           C
ATOM   2518  HZ  PHE A 744      60.970  57.070  60.850  1.00  0.00           H
ATOM   2519  CD2 PHE A 744      58.310  56.410  62.720  1.00  0.00           C
ATOM   2520  HD2 PHE A 744      57.240  56.510  62.810  1.00  0.00           H
ATOM   2521  CE2 PHE A 744      59.050  56.830  61.660  1.00  0.00           C
ATOM   2522  HE2 PHE A 744      58.530  57.270  60.820  1.00  0.00           H
ATOM   2523  C   PHE A 744      57.630  53.520  66.640  1.00  0.00           C
ATOM   2524  O   PHE A 744      58.020  53.550  67.840  1.00  0.00           O
ATOM   2525  N   ASP A 745      56.400  53.000  66.310  1.00  0.00           N
ATOM   2526  HN  ASP A 745      56.230  52.950  65.340  1.00  0.00           H
ATOM   2527  CA  ASP A 745      55.340  52.530  67.240  1.00  0.00           C
ATOM   2528  HA  ASP A 745      54.990  53.320  67.890  1.00  0.00           H
ATOM   2529  CB  ASP A 745      54.070  52.060  66.440  1.00  0.00           C
ATOM   2530  HB1 ASP A 745      54.360  51.440  65.560  1.00  0.00           H
ATOM   2531  HB2 ASP A 745      53.670  52.980  65.970  1.00  0.00           H
ATOM   2532  CG  ASP A 745      52.940  51.340  67.210  1.00  0.00           C
ATOM   2533  OD1 ASP A 745      52.300  50.440  66.620  1.00  0.00           O
ATOM   2534  OD2 ASP A 745      52.800  51.570  68.430  1.00  0.00           O
ATOM   2535  C   ASP A 745      55.900  51.430  68.110  1.00  0.00           C
ATOM   2536  O   ASP A 745      55.600  51.310  69.320  1.00  0.00           O
ATOM   2537  N   LEU A 746      56.750  50.550  67.520  1.00  0.00           N
ATOM   2538  HN  LEU A 746      56.910  50.660  66.550  1.00  0.00           H
ATOM   2539  CA  LEU A 746      57.440  49.430  68.220  1.00  0.00           C
ATOM   2540  HA  LEU A 746      56.720  48.760  68.670  1.00  0.00           H
ATOM   2541  CB  LEU A 746      58.330  48.660  67.140  1.00  0.00           C
ATOM   2542  HB1 LEU A 746      59.070  49.360  66.690  1.00  0.00           H
ATOM   2543  HB2 LEU A 746      57.610  48.380  66.330  1.00  0.00           H
ATOM   2544  CG  LEU A 746      59.060  47.360  67.630  1.00  0.00           C
ATOM   2545  HG  LEU A 746      59.680  47.560  68.530  1.00  0.00           H
ATOM   2546  CD1 LEU A 746      58.040  46.340  67.930  1.00  0.00           C
ATOM   2547 HD11 LEU A 746      58.480  45.330  67.870  1.00  0.00           H
ATOM   2548 HD12 LEU A 746      57.200  46.350  67.200  1.00  0.00           H
ATOM   2549 HD13 LEU A 746      57.620  46.470  68.940  1.00  0.00           H
ATOM   2550  CD2 LEU A 746      60.090  46.990  66.520  1.00  0.00           C
ATOM   2551 HD21 LEU A 746      60.900  46.360  66.960  1.00  0.00           H
ATOM   2552 HD22 LEU A 746      60.590  47.890  66.120  1.00  0.00           H
ATOM   2553 HD23 LEU A 746      59.640  46.450  65.650  1.00  0.00           H
ATOM   2554  C   LEU A 746      58.230  49.800  69.410  1.00  0.00           C
ATOM   2555  O   LEU A 746      58.220  49.070  70.430  1.00  0.00           O
ATOM   2556  N   GLY A 747      58.890  50.970  69.290  1.00  0.00           N
ATOM   2557  HN  GLY A 747      58.860  51.400  68.390  1.00  0.00           H
ATOM   2558  CA  GLY A 747      59.710  51.700  70.250  1.00  0.00           C
ATOM   2559  HA1 GLY A 747      60.020  52.680  69.910  1.00  0.00           H
ATOM   2560  HA2 GLY A 747      60.550  51.100  70.570  1.00  0.00           H
ATOM   2561  C   GLY A 747      58.840  52.150  71.380  1.00  0.00           C
ATOM   2562  O   GLY A 747      59.120  51.930  72.560  1.00  0.00           O
ATOM   2563  N   GLU A 748      57.670  52.690  71.050  1.00  0.00           N
ATOM   2564  HN  GLU A 748      57.410  52.830  70.100  1.00  0.00           H
ATOM   2565  CA  GLU A 748      56.630  53.090  71.990  1.00  0.00           C
ATOM   2566  HA  GLU A 748      57.090  53.830  72.610  1.00  0.00           H
ATOM   2567  CB  GLU A 748      55.460  53.730  71.190  1.00  0.00           C
ATOM   2568  HB1 GLU A 748      54.740  53.000  70.750  1.00  0.00           H
ATOM   2569  HB2 GLU A 748      55.960  54.140  70.290  1.00  0.00           H
ATOM   2570  CG  GLU A 748      54.670  54.810  72.040  1.00  0.00           C
ATOM   2571  HG1 GLU A 748      55.370  55.460  72.610  1.00  0.00           H
ATOM   2572  HG2 GLU A 748      54.120  54.220  72.810  1.00  0.00           H
ATOM   2573  CD  GLU A 748      53.610  55.500  71.260  1.00  0.00           C
ATOM   2574  OE1 GLU A 748      52.430  55.060  71.160  1.00  0.00           O
ATOM   2575  OE2 GLU A 748      54.080  56.460  70.540  1.00  0.00           O
ATOM   2576  C   GLU A 748      56.160  51.900  72.830  1.00  0.00           C
ATOM   2577  O   GLU A 748      55.740  52.000  74.010  1.00  0.00           O
ATOM   2578  N   THR A 749      56.010  50.680  72.170  1.00  0.00           N
ATOM   2579  HN  THR A 749      56.250  50.710  71.200  1.00  0.00           H
ATOM   2580  CA  THR A 749      55.240  49.540  72.630  1.00  0.00           C
ATOM   2581  HA  THR A 749      54.360  49.970  73.110  1.00  0.00           H
ATOM   2582  CB  THR A 749      54.790  48.580  71.600  1.00  0.00           C
ATOM   2583  HB  THR A 749      55.750  48.370  71.070  1.00  0.00           H
ATOM   2584  OG1 THR A 749      54.070  49.310  70.600  1.00  0.00           O
ATOM   2585  HG1 THR A 749      54.640  49.950  70.150  1.00  0.00           H
ATOM   2586  CG2 THR A 749      54.000  47.370  72.050  1.00  0.00           C
ATOM   2587 HG21 THR A 749      54.710  46.560  72.330  1.00  0.00           H
ATOM   2588 HG22 THR A 749      53.400  47.050  71.180  1.00  0.00           H
ATOM   2589 HG23 THR A 749      53.190  47.620  72.780  1.00  0.00           H
ATOM   2590  C   THR A 749      55.990  48.830  73.690  1.00  0.00           C
ATOM   2591  O   THR A 749      55.450  48.210  74.600  1.00  0.00           O
ATOM   2592  N   TYR A 750      57.320  48.860  73.620  1.00  0.00           N
ATOM   2593  HN  TYR A 750      57.690  49.420  72.870  1.00  0.00           H
ATOM   2594  CA  TYR A 750      58.140  48.230  74.610  1.00  0.00           C
ATOM   2595  HA  TYR A 750      57.550  47.550  75.200  1.00  0.00           H
ATOM   2596  CB  TYR A 750      59.240  47.430  73.920  1.00  0.00           C
ATOM   2597  HB1 TYR A 750      59.980  46.950  74.610  1.00  0.00           H
ATOM   2598  HB2 TYR A 750      59.730  48.070  73.160  1.00  0.00           H
ATOM   2599  CG  TYR A 750      58.660  46.240  73.360  1.00  0.00           C
ATOM   2600  CD1 TYR A 750      58.400  45.050  74.100  1.00  0.00           C
ATOM   2601  HD1 TYR A 750      58.810  45.180  75.090  1.00  0.00           H
ATOM   2602  CE1 TYR A 750      58.100  43.800  73.510  1.00  0.00           C
ATOM   2603  HE1 TYR A 750      57.990  42.970  74.200  1.00  0.00           H
ATOM   2604  CZ  TYR A 750      57.660  43.710  72.210  1.00  0.00           C
ATOM   2605  OH  TYR A 750      56.960  42.660  71.550  1.00  0.00           O
ATOM   2606  HH  TYR A 750      56.850  42.890  70.620  1.00  0.00           H
ATOM   2607  CD2 TYR A 750      58.350  46.070  71.970  1.00  0.00           C
ATOM   2608  HD2 TYR A 750      58.570  46.900  71.320  1.00  0.00           H
ATOM   2609  CE2 TYR A 750      57.830  44.870  71.450  1.00  0.00           C
ATOM   2610  HE2 TYR A 750      57.410  44.870  70.450  1.00  0.00           H
ATOM   2611  C   TYR A 750      58.810  49.320  75.500  1.00  0.00           C
ATOM   2612  O   TYR A 750      59.750  49.080  76.290  1.00  0.00           O
ATOM   2613  N   ALA A 751      58.290  50.510  75.430  1.00  0.00           N
ATOM   2614  HN  ALA A 751      57.510  50.710  74.850  1.00  0.00           H
ATOM   2615  CA  ALA A 751      58.480  51.580  76.380  1.00  0.00           C
ATOM   2616  HA  ALA A 751      57.780  52.320  76.010  1.00  0.00           H
ATOM   2617  CB  ALA A 751      58.080  51.300  77.860  1.00  0.00           C
ATOM   2618  HB1 ALA A 751      57.580  52.230  78.220  1.00  0.00           H
ATOM   2619  HB2 ALA A 751      58.840  51.070  78.640  1.00  0.00           H
ATOM   2620  HB3 ALA A 751      57.230  50.570  77.880  1.00  0.00           H
ATOM   2621  C   ALA A 751      59.860  52.250  76.320  1.00  0.00           C
ATOM   2622  O   ALA A 751      60.530  52.340  77.360  1.00  0.00           O
ATOM   2623  N   PHE A 752      60.320  52.620  75.070  1.00  0.00           N
ATOM   2624  HN  PHE A 752      59.830  52.290  74.270  1.00  0.00           H
ATOM   2625  CA  PHE A 752      61.690  53.140  74.910  1.00  0.00           C
ATOM   2626  HA  PHE A 752      61.990  53.770  75.740  1.00  0.00           H
ATOM   2627  CB  PHE A 752      61.730  54.180  73.720  1.00  0.00           C
ATOM   2628  HB1 PHE A 752      60.860  54.880  73.730  1.00  0.00           H
ATOM   2629  HB2 PHE A 752      61.710  53.550  72.800  1.00  0.00           H
ATOM   2630  CG  PHE A 752      63.000  54.960  73.630  1.00  0.00           C
ATOM   2631  CD1 PHE A 752      64.210  54.440  73.080  1.00  0.00           C
ATOM   2632  HD1 PHE A 752      64.260  53.490  72.560  1.00  0.00           H
ATOM   2633  CE1 PHE A 752      65.380  55.270  73.000  1.00  0.00           C
ATOM   2634  HE1 PHE A 752      66.200  54.840  72.440  1.00  0.00           H
ATOM   2635  CZ  PHE A 752      65.330  56.490  73.550  1.00  0.00           C
ATOM   2636  HZ  PHE A 752      66.320  56.940  73.500  1.00  0.00           H
ATOM   2637  CD2 PHE A 752      62.990  56.290  74.070  1.00  0.00           C
ATOM   2638  HD2 PHE A 752      62.080  56.750  74.430  1.00  0.00           H
ATOM   2639  CE2 PHE A 752      64.150  57.060  74.020  1.00  0.00           C
ATOM   2640  HE2 PHE A 752      64.150  58.090  74.310  1.00  0.00           H
ATOM   2641  C   PHE A 752      62.790  52.060  74.920  1.00  0.00           C
ATOM   2642  O   PHE A 752      63.790  52.320  75.600  1.00  0.00           O
ATOM   2643  N   PRO A 822      62.840  50.930  74.220  1.00  0.00           N
ATOM   2644  CD  PRO A 822      61.960  50.470  73.180  1.00  0.00           C
ATOM   2645  HD1 PRO A 822      61.650  51.360  72.580  1.00  0.00           H
ATOM   2646  HD2 PRO A 822      61.070  49.970  73.620  1.00  0.00           H
ATOM   2647  CA  PRO A 822      63.880  49.980  74.480  1.00  0.00           C
ATOM   2648  HA  PRO A 822      63.860  49.710  75.530  1.00  0.00           H
ATOM   2649  CB  PRO A 822      63.450  48.780  73.620  1.00  0.00           C
ATOM   2650  HB1 PRO A 822      62.730  48.210  74.260  1.00  0.00           H
ATOM   2651  HB2 PRO A 822      64.310  48.120  73.390  1.00  0.00           H
ATOM   2652  CG  PRO A 822      62.740  49.380  72.430  1.00  0.00           C
ATOM   2653  HG1 PRO A 822      63.550  49.810  71.800  1.00  0.00           H
ATOM   2654  HG2 PRO A 822      62.080  48.660  71.920  1.00  0.00           H
ATOM   2655  C   PRO A 822      65.300  50.390  74.120  1.00  0.00           C
ATOM   2656  O   PRO A 822      65.530  51.190  73.200  1.00  0.00           O
ATOM   2657  N   ASP A 823      66.230  49.880  74.860  1.00  0.00           N
ATOM   2658  HN  ASP A 823      66.010  49.350  75.670  1.00  0.00           H
ATOM   2659  CA  ASP A 823      67.670  50.150  74.590  1.00  0.00           C
ATOM   2660  HA  ASP A 823      67.860  51.210  74.640  1.00  0.00           H
ATOM   2661  CB  ASP A 823      68.640  49.620  75.630  1.00  0.00           C
ATOM   2662  HB1 ASP A 823      69.650  50.010  75.400  1.00  0.00           H
ATOM   2663  HB2 ASP A 823      68.650  48.510  75.560  1.00  0.00           H
ATOM   2664  CG  ASP A 823      68.180  50.090  76.980  1.00  0.00           C
ATOM   2665  OD1 ASP A 823      67.510  51.150  77.140  1.00  0.00           O
ATOM   2666  OD2 ASP A 823      68.690  49.560  78.020  1.00  0.00           O
ATOM   2667  C   ASP A 823      68.030  49.620  73.190  1.00  0.00           C
ATOM   2668  O   ASP A 823      68.780  50.210  72.450  1.00  0.00           O
ATOM   2669  N   VAL A 824      67.500  48.410  72.860  1.00  0.00           N
ATOM   2670  HN  VAL A 824      66.750  48.070  73.420  1.00  0.00           H
ATOM   2671  CA  VAL A 824      67.670  47.730  71.600  1.00  0.00           C
ATOM   2672  HA  VAL A 824      68.740  47.560  71.520  1.00  0.00           H
ATOM   2673  CB  VAL A 824      67.080  46.280  71.600  1.00  0.00           C
ATOM   2674  HB  VAL A 824      67.340  45.720  72.520  1.00  0.00           H
ATOM   2675  CG1 VAL A 824      65.530  46.200  71.550  1.00  0.00           C
ATOM   2676 HG11 VAL A 824      65.080  46.760  70.690  1.00  0.00           H
ATOM   2677 HG12 VAL A 824      64.990  46.500  72.480  1.00  0.00           H
ATOM   2678 HG13 VAL A 824      65.140  45.170  71.390  1.00  0.00           H
ATOM   2679  CG2 VAL A 824      67.760  45.490  70.560  1.00  0.00           C
ATOM   2680 HG21 VAL A 824      68.830  45.790  70.460  1.00  0.00           H
ATOM   2681 HG22 VAL A 824      67.210  45.610  69.590  1.00  0.00           H
ATOM   2682 HG23 VAL A 824      67.860  44.420  70.840  1.00  0.00           H
ATOM   2683  C   VAL A 824      67.210  48.380  70.310  1.00  0.00           C
ATOM   2684  O   VAL A 824      67.540  48.030  69.130  1.00  0.00           O
ATOM   2685  N   LEU A 825      66.400  49.470  70.540  1.00  0.00           N
ATOM   2686  HN  LEU A 825      66.380  49.910  71.440  1.00  0.00           H
ATOM   2687  CA  LEU A 825      65.730  50.200  69.480  1.00  0.00           C
ATOM   2688  HA  LEU A 825      64.990  49.520  69.090  1.00  0.00           H
ATOM   2689  CB  LEU A 825      65.020  51.510  69.940  1.00  0.00           C
ATOM   2690  HB1 LEU A 825      65.730  52.190  70.470  1.00  0.00           H
ATOM   2691  HB2 LEU A 825      64.260  51.200  70.690  1.00  0.00           H
ATOM   2692  CG  LEU A 825      64.290  52.490  69.010  1.00  0.00           C
ATOM   2693  HG  LEU A 825      64.950  52.860  68.190  1.00  0.00           H
ATOM   2694  CD1 LEU A 825      63.070  51.700  68.400  1.00  0.00           C
ATOM   2695 HD11 LEU A 825      63.490  50.800  67.880  1.00  0.00           H
ATOM   2696 HD12 LEU A 825      62.520  52.220  67.600  1.00  0.00           H
ATOM   2697 HD13 LEU A 825      62.410  51.250  69.160  1.00  0.00           H
ATOM   2698  CD2 LEU A 825      63.720  53.730  69.790  1.00  0.00           C
ATOM   2699 HD21 LEU A 825      64.560  54.250  70.320  1.00  0.00           H
ATOM   2700 HD22 LEU A 825      62.940  53.300  70.440  1.00  0.00           H
ATOM   2701 HD23 LEU A 825      63.190  54.400  69.090  1.00  0.00           H
ATOM   2702  C   LEU A 825      66.570  50.660  68.240  1.00  0.00           C
ATOM   2703  O   LEU A 825      66.110  50.670  67.080  1.00  0.00           O
ATOM   2704  N   PHE A 826      67.890  51.040  68.530  1.00  0.00           N
ATOM   2705  HN  PHE A 826      68.150  51.200  69.470  1.00  0.00           H
ATOM   2706  CA  PHE A 826      68.740  51.580  67.530  1.00  0.00           C
ATOM   2707  HA  PHE A 826      68.130  52.330  67.050  1.00  0.00           H
ATOM   2708  CB  PHE A 826      70.020  52.230  68.150  1.00  0.00           C
ATOM   2709  HB1 PHE A 826      70.570  52.660  67.290  1.00  0.00           H
ATOM   2710  HB2 PHE A 826      70.700  51.470  68.590  1.00  0.00           H
ATOM   2711  CG  PHE A 826      69.620  53.130  69.280  1.00  0.00           C
ATOM   2712  CD1 PHE A 826      68.930  54.230  68.930  1.00  0.00           C
ATOM   2713  HD1 PHE A 826      68.720  54.470  67.890  1.00  0.00           H
ATOM   2714  CE1 PHE A 826      68.530  55.210  69.760  1.00  0.00           C
ATOM   2715  HE1 PHE A 826      68.200  56.160  69.370  1.00  0.00           H
ATOM   2716  CZ  PHE A 826      68.550  54.970  71.190  1.00  0.00           C
ATOM   2717  HZ  PHE A 826      68.310  55.760  71.890  1.00  0.00           H
ATOM   2718  CD2 PHE A 826      69.840  52.980  70.730  1.00  0.00           C
ATOM   2719  HD2 PHE A 826      70.440  52.170  71.130  1.00  0.00           H
ATOM   2720  CE2 PHE A 826      69.410  53.970  71.670  1.00  0.00           C
ATOM   2721  HE2 PHE A 826      69.620  53.930  72.730  1.00  0.00           H
ATOM   2722  C   PHE A 826      69.010  50.490  66.510  1.00  0.00           C
ATOM   2723  O   PHE A 826      68.910  50.750  65.320  1.00  0.00           O
ATOM   2724  N   TRP A 827      69.270  49.230  67.000  1.00  0.00           N
ATOM   2725  HN  TRP A 827      69.160  49.010  67.970  1.00  0.00           H
ATOM   2726  CA  TRP A 827      69.490  48.060  66.140  1.00  0.00           C
ATOM   2727  HA  TRP A 827      70.310  48.220  65.460  1.00  0.00           H
ATOM   2728  CB  TRP A 827      70.030  46.930  67.100  1.00  0.00           C
ATOM   2729  HB1 TRP A 827      69.400  46.850  68.010  1.00  0.00           H
ATOM   2730  HB2 TRP A 827      71.010  47.270  67.490  1.00  0.00           H
ATOM   2731  CG  TRP A 827      70.180  45.490  66.510  1.00  0.00           C
ATOM   2732  CD1 TRP A 827      69.460  44.410  67.010  1.00  0.00           C
ATOM   2733  HD1 TRP A 827      68.930  44.390  67.940  1.00  0.00           H
ATOM   2734  NE1 TRP A 827      69.710  43.280  66.230  1.00  0.00           N
ATOM   2735  HE1 TRP A 827      69.570  42.350  66.460  1.00  0.00           H
ATOM   2736  CE2 TRP A 827      70.600  43.690  65.210  1.00  0.00           C
ATOM   2737  CD2 TRP A 827      70.920  45.030  65.440  1.00  0.00           C
ATOM   2738  CE3 TRP A 827      71.780  45.630  64.490  1.00  0.00           C
ATOM   2739  HE3 TRP A 827      71.990  46.670  64.670  1.00  0.00           H
ATOM   2740  CZ3 TRP A 827      72.330  44.860  63.420  1.00  0.00           C
ATOM   2741  HZ3 TRP A 827      72.900  45.370  62.670  1.00  0.00           H
ATOM   2742  CZ2 TRP A 827      71.180  42.920  64.230  1.00  0.00           C
ATOM   2743  HZ2 TRP A 827      71.030  41.850  64.210  1.00  0.00           H
ATOM   2744  CH2 TRP A 827      72.020  43.490  63.290  1.00  0.00           C
ATOM   2745  HH2 TRP A 827      72.440  42.940  62.460  1.00  0.00           H
ATOM   2746  C   TRP A 827      68.240  47.690  65.310  1.00  0.00           C
ATOM   2747  O   TRP A 827      68.520  47.150  64.220  1.00  0.00           O
ATOM   2748  N   CYS A 828      67.030  47.940  65.780  1.00  0.00           N
ATOM   2749  HN  CYS A 828      66.880  48.410  66.650  1.00  0.00           H
ATOM   2750  CA  CYS A 828      65.790  47.710  65.030  1.00  0.00           C
ATOM   2751  HA  CYS A 828      65.730  46.650  64.780  1.00  0.00           H
ATOM   2752  CB  CYS A 828      64.520  48.080  65.860  1.00  0.00           C
ATOM   2753  HB1 CYS A 828      63.640  47.880  65.210  1.00  0.00           H
ATOM   2754  HB2 CYS A 828      64.560  49.170  66.080  1.00  0.00           H
ATOM   2755  SG  CYS A 828      64.400  47.040  67.310  1.00  0.00           S
ATOM   2756  HG1 CYS A 828      65.670  47.070  67.690  1.00  0.00           H
ATOM   2757  C   CYS A 828      65.760  48.500  63.720  1.00  0.00           C
ATOM   2758  O   CYS A 828      65.410  48.010  62.670  1.00  0.00           O
ATOM   2759  N   VAL A 829      66.170  49.800  63.750  1.00  0.00           N
ATOM   2760  HN  VAL A 829      66.530  50.220  64.580  1.00  0.00           H
ATOM   2761  CA  VAL A 829      66.370  50.640  62.550  1.00  0.00           C
ATOM   2762  HA  VAL A 829      65.500  50.590  61.930  1.00  0.00           H
ATOM   2763  CB  VAL A 829      66.540  52.000  62.990  1.00  0.00           C
ATOM   2764  HB  VAL A 829      67.440  52.140  63.620  1.00  0.00           H
ATOM   2765  CG1 VAL A 829      66.670  52.950  61.750  1.00  0.00           C
ATOM   2766 HG11 VAL A 829      67.720  52.980  61.380  1.00  0.00           H
ATOM   2767 HG12 VAL A 829      66.360  53.990  61.990  1.00  0.00           H
ATOM   2768 HG13 VAL A 829      65.990  52.530  60.990  1.00  0.00           H
ATOM   2769  CG2 VAL A 829      65.400  52.420  64.010  1.00  0.00           C
ATOM   2770 HG21 VAL A 829      65.450  53.520  64.150  1.00  0.00           H
ATOM   2771 HG22 VAL A 829      65.390  51.830  64.950  1.00  0.00           H
ATOM   2772 HG23 VAL A 829      64.420  52.240  63.510  1.00  0.00           H
ATOM   2773  C   VAL A 829      67.470  50.110  61.640  1.00  0.00           C
ATOM   2774  O   VAL A 829      67.270  49.980  60.440  1.00  0.00           O
ATOM   2775  N   ILE A 830      68.630  49.740  62.190  1.00  0.00           N
ATOM   2776  HN  ILE A 830      68.900  49.860  63.140  1.00  0.00           H
ATOM   2777  CA  ILE A 830      69.710  49.060  61.440  1.00  0.00           C
ATOM   2778  HA  ILE A 830      70.010  49.750  60.650  1.00  0.00           H
ATOM   2779  CB  ILE A 830      70.920  48.850  62.410  1.00  0.00           C
ATOM   2780  HB  ILE A 830      70.480  48.230  63.220  1.00  0.00           H
ATOM   2781  CG2 ILE A 830      72.040  48.090  61.650  1.00  0.00           C
ATOM   2782 HG21 ILE A 830      72.970  48.080  62.250  1.00  0.00           H
ATOM   2783 HG22 ILE A 830      72.420  48.660  60.770  1.00  0.00           H
ATOM   2784 HG23 ILE A 830      71.720  47.080  61.350  1.00  0.00           H
ATOM   2785  CG1 ILE A 830      71.480  50.110  63.110  1.00  0.00           C
ATOM   2786 HG11 ILE A 830      72.120  49.750  63.950  1.00  0.00           H
ATOM   2787 HG12 ILE A 830      70.760  50.830  63.550  1.00  0.00           H
ATOM   2788  CD  ILE A 830      72.440  50.930  62.230  1.00  0.00           C
ATOM   2789  HD1 ILE A 830      73.240  50.310  61.760  1.00  0.00           H
ATOM   2790  HD2 ILE A 830      72.990  51.760  62.730  1.00  0.00           H
ATOM   2791  HD3 ILE A 830      71.950  51.350  61.320  1.00  0.00           H
ATOM   2792  C   ILE A 830      69.310  47.800  60.690  1.00  0.00           C
ATOM   2793  O   ILE A 830      69.640  47.620  59.520  1.00  0.00           O
ATOM   2794  N   LEU A 831      68.470  46.920  61.400  1.00  0.00           N
ATOM   2795  HN  LEU A 831      68.330  47.050  62.370  1.00  0.00           H
ATOM   2796  CA  LEU A 831      67.890  45.670  60.950  1.00  0.00           C
ATOM   2797  HA  LEU A 831      68.700  45.080  60.550  1.00  0.00           H
ATOM   2798  CB  LEU A 831      67.290  44.960  62.190  1.00  0.00           C
ATOM   2799  HB1 LEU A 831      66.470  45.540  62.650  1.00  0.00           H
ATOM   2800  HB2 LEU A 831      68.080  44.890  62.970  1.00  0.00           H
ATOM   2801  CG  LEU A 831      66.620  43.570  61.890  1.00  0.00           C
ATOM   2802  HG  LEU A 831      65.660  43.620  61.330  1.00  0.00           H
ATOM   2803  CD1 LEU A 831      67.530  42.630  61.120  1.00  0.00           C
ATOM   2804 HD11 LEU A 831      67.840  43.070  60.140  1.00  0.00           H
ATOM   2805 HD12 LEU A 831      67.080  41.650  60.840  1.00  0.00           H
ATOM   2806 HD13 LEU A 831      68.450  42.450  61.700  1.00  0.00           H
ATOM   2807  CD2 LEU A 831      66.270  42.920  63.230  1.00  0.00           C
ATOM   2808 HD21 LEU A 831      65.480  42.130  63.170  1.00  0.00           H
ATOM   2809 HD22 LEU A 831      65.850  43.570  64.030  1.00  0.00           H
ATOM   2810 HD23 LEU A 831      67.200  42.400  63.550  1.00  0.00           H
ATOM   2811  C   LEU A 831      66.920  45.930  59.870  1.00  0.00           C
ATOM   2812  O   LEU A 831      66.970  45.370  58.800  1.00  0.00           O
ATOM   2813  N   PHE A 832      66.040  46.970  60.090  1.00  0.00           N
ATOM   2814  HN  PHE A 832      65.930  47.420  60.970  1.00  0.00           H
ATOM   2815  CA  PHE A 832      65.120  47.470  59.040  1.00  0.00           C
ATOM   2816  HA  PHE A 832      64.580  46.620  58.620  1.00  0.00           H
ATOM   2817  CB  PHE A 832      64.130  48.410  59.750  1.00  0.00           C
ATOM   2818  HB1 PHE A 832      64.880  49.060  60.260  1.00  0.00           H
ATOM   2819  HB2 PHE A 832      63.440  47.940  60.490  1.00  0.00           H
ATOM   2820  CG  PHE A 832      63.400  49.420  58.950  1.00  0.00           C
ATOM   2821  CD1 PHE A 832      62.090  49.140  58.580  1.00  0.00           C
ATOM   2822  HD1 PHE A 832      61.610  48.240  58.920  1.00  0.00           H
ATOM   2823  CE1 PHE A 832      61.340  50.080  57.880  1.00  0.00           C
ATOM   2824  HE1 PHE A 832      60.260  50.060  57.790  1.00  0.00           H
ATOM   2825  CZ  PHE A 832      61.930  51.300  57.480  1.00  0.00           C
ATOM   2826  HZ  PHE A 832      61.290  52.020  57.000  1.00  0.00           H
ATOM   2827  CD2 PHE A 832      63.970  50.690  58.590  1.00  0.00           C
ATOM   2828  HD2 PHE A 832      64.960  50.980  58.890  1.00  0.00           H
ATOM   2829  CE2 PHE A 832      63.270  51.610  57.860  1.00  0.00           C
ATOM   2830  HE2 PHE A 832      63.600  52.620  57.640  1.00  0.00           H
ATOM   2831  C   PHE A 832      65.830  47.870  57.730  1.00  0.00           C
ATOM   2832  O   PHE A 832      65.540  47.400  56.650  1.00  0.00           O
ATOM   2833  N   PHE A 833      66.910  48.710  57.860  1.00  0.00           N
ATOM   2834  HN  PHE A 833      67.140  49.000  58.780  1.00  0.00           H
ATOM   2835  CA  PHE A 833      67.720  49.110  56.770  1.00  0.00           C
ATOM   2836  HA  PHE A 833      67.050  49.600  56.070  1.00  0.00           H
ATOM   2837  CB  PHE A 833      68.750  50.220  57.180  1.00  0.00           C
ATOM   2838  HB1 PHE A 833      69.700  49.990  56.650  1.00  0.00           H
ATOM   2839  HB2 PHE A 833      69.020  50.120  58.250  1.00  0.00           H
ATOM   2840  CG  PHE A 833      68.360  51.630  56.720  1.00  0.00           C
ATOM   2841  CD1 PHE A 833      68.240  51.910  55.370  1.00  0.00           C
ATOM   2842  HD1 PHE A 833      68.420  51.120  54.650  1.00  0.00           H
ATOM   2843  CE1 PHE A 833      67.600  53.090  54.940  1.00  0.00           C
ATOM   2844  HE1 PHE A 833      67.390  53.230  53.900  1.00  0.00           H
ATOM   2845  CZ  PHE A 833      67.360  54.100  55.960  1.00  0.00           C
ATOM   2846  HZ  PHE A 833      66.930  55.060  55.700  1.00  0.00           H
ATOM   2847  CD2 PHE A 833      67.970  52.590  57.660  1.00  0.00           C
ATOM   2848  HD2 PHE A 833      68.060  52.340  58.710  1.00  0.00           H
ATOM   2849  CE2 PHE A 833      67.570  53.870  57.290  1.00  0.00           C
ATOM   2850  HE2 PHE A 833      67.340  54.600  58.060  1.00  0.00           H
ATOM   2851  C   PHE A 833      68.450  47.990  56.070  1.00  0.00           C
ATOM   2852  O   PHE A 833      68.420  47.770  54.830  1.00  0.00           O
ATOM   2853  N   THR A 834      69.090  47.040  56.790  1.00  0.00           N
ATOM   2854  HN  THR A 834      69.230  47.230  57.760  1.00  0.00           H
ATOM   2855  CA  THR A 834      69.810  45.880  56.310  1.00  0.00           C
ATOM   2856  HA  THR A 834      70.420  46.210  55.480  1.00  0.00           H
ATOM   2857  CB  THR A 834      70.920  45.300  57.240  1.00  0.00           C
ATOM   2858  HB  THR A 834      71.280  44.280  56.960  1.00  0.00           H
ATOM   2859  OG1 THR A 834      70.360  45.150  58.560  1.00  0.00           O
ATOM   2860  HG1 THR A 834      70.070  46.040  58.780  1.00  0.00           H
ATOM   2861  CG2 THR A 834      72.150  46.260  57.450  1.00  0.00           C
ATOM   2862 HG21 THR A 834      72.840  45.890  58.240  1.00  0.00           H
ATOM   2863 HG22 THR A 834      71.810  47.260  57.800  1.00  0.00           H
ATOM   2864 HG23 THR A 834      72.640  46.360  56.460  1.00  0.00           H
ATOM   2865  C   THR A 834      68.950  44.760  55.770  1.00  0.00           C
ATOM   2866  O   THR A 834      69.400  44.070  54.860  1.00  0.00           O
ATOM   2867  N   THR A 835      67.680  44.650  56.200  1.00  0.00           N
ATOM   2868  HN  THR A 835      67.370  45.150  56.990  1.00  0.00           H
ATOM   2869  CA  THR A 835      66.600  43.850  55.610  1.00  0.00           C
ATOM   2870  HA  THR A 835      67.040  42.860  55.630  1.00  0.00           H
ATOM   2871  CB  THR A 835      65.310  43.790  56.420  1.00  0.00           C
ATOM   2872  HB  THR A 835      64.920  44.810  56.540  1.00  0.00           H
ATOM   2873  OG1 THR A 835      65.570  43.300  57.750  1.00  0.00           O
ATOM   2874  HG1 THR A 835      66.300  43.850  58.030  1.00  0.00           H
ATOM   2875  CG2 THR A 835      64.190  43.040  55.730  1.00  0.00           C
ATOM   2876 HG21 THR A 835      64.300  41.940  55.570  1.00  0.00           H
ATOM   2877 HG22 THR A 835      64.000  43.490  54.730  1.00  0.00           H
ATOM   2878 HG23 THR A 835      63.280  43.250  56.320  1.00  0.00           H
ATOM   2879  C   THR A 835      66.310  44.230  54.170  1.00  0.00           C
ATOM   2880  O   THR A 835      66.160  43.390  53.260  1.00  0.00           O
ATOM   2881  N   PHE A 836      66.170  45.580  53.950  1.00  0.00           N
ATOM   2882  HN  PHE A 836      66.230  46.260  54.680  1.00  0.00           H
ATOM   2883  CA  PHE A 836      65.960  46.180  52.660  1.00  0.00           C
ATOM   2884  HA  PHE A 836      65.180  45.630  52.150  1.00  0.00           H
ATOM   2885  CB  PHE A 836      65.260  47.600  52.730  1.00  0.00           C
ATOM   2886  HB1 PHE A 836      65.770  48.180  53.550  1.00  0.00           H
ATOM   2887  HB2 PHE A 836      64.170  47.500  52.920  1.00  0.00           H
ATOM   2888  CG  PHE A 836      65.370  48.400  51.410  1.00  0.00           C
ATOM   2889  CD1 PHE A 836      64.670  48.030  50.270  1.00  0.00           C
ATOM   2890  HD1 PHE A 836      63.870  47.300  50.290  1.00  0.00           H
ATOM   2891  CE1 PHE A 836      65.170  48.510  49.060  1.00  0.00           C
ATOM   2892  HE1 PHE A 836      64.810  48.060  48.140  1.00  0.00           H
ATOM   2893  CZ  PHE A 836      66.130  49.560  49.040  1.00  0.00           C
ATOM   2894  HZ  PHE A 836      66.340  49.880  48.020  1.00  0.00           H
ATOM   2895  CD2 PHE A 836      66.310  49.450  51.400  1.00  0.00           C
ATOM   2896  HD2 PHE A 836      66.810  49.720  52.320  1.00  0.00           H
ATOM   2897  CE2 PHE A 836      66.660  50.090  50.210  1.00  0.00           C
ATOM   2898  HE2 PHE A 836      67.360  50.920  50.220  1.00  0.00           H
ATOM   2899  C   PHE A 836      67.170  45.970  51.760  1.00  0.00           C
ATOM   2900  O   PHE A 836      67.050  45.620  50.550  1.00  0.00           O
ATOM   2901  N   PHE A 837      68.370  46.150  52.320  1.00  0.00           N
ATOM   2902  HN  PHE A 837      68.430  46.360  53.290  1.00  0.00           H
ATOM   2903  CA  PHE A 837      69.640  46.000  51.520  1.00  0.00           C
ATOM   2904  HA  PHE A 837      69.520  46.560  50.600  1.00  0.00           H
ATOM   2905  CB  PHE A 837      70.950  46.530  52.300  1.00  0.00           C
ATOM   2906  HB1 PHE A 837      71.820  46.470  51.610  1.00  0.00           H
ATOM   2907  HB2 PHE A 837      71.080  45.900  53.200  1.00  0.00           H
ATOM   2908  CG  PHE A 837      70.930  48.000  52.630  1.00  0.00           C
ATOM   2909  CD1 PHE A 837      71.650  48.370  53.800  1.00  0.00           C
ATOM   2910  HD1 PHE A 837      72.320  47.650  54.260  1.00  0.00           H
ATOM   2911  CE1 PHE A 837      71.670  49.670  54.200  1.00  0.00           C
ATOM   2912  HE1 PHE A 837      72.150  49.960  55.120  1.00  0.00           H
ATOM   2913  CZ  PHE A 837      71.070  50.680  53.430  1.00  0.00           C
ATOM   2914  HZ  PHE A 837      71.150  51.670  53.840  1.00  0.00           H
ATOM   2915  CD2 PHE A 837      70.250  49.030  51.920  1.00  0.00           C
ATOM   2916  HD2 PHE A 837      69.590  48.760  51.110  1.00  0.00           H
ATOM   2917  CE2 PHE A 837      70.340  50.360  52.230  1.00  0.00           C
ATOM   2918  HE2 PHE A 837      69.680  51.060  51.740  1.00  0.00           H
ATOM   2919  C   PHE A 837      69.850  44.480  51.220  1.00  0.00           C
ATOM   2920  O   PHE A 837      70.210  44.110  50.110  1.00  0.00           O
ATOM   2921  N   LEU A 838      69.690  43.540  52.150  1.00  0.00           N
ATOM   2922  HN  LEU A 838      69.520  43.810  53.100  1.00  0.00           H
ATOM   2923  CA  LEU A 838      69.890  42.150  51.860  1.00  0.00           C
ATOM   2924  HA  LEU A 838      70.830  42.020  51.360  1.00  0.00           H
ATOM   2925  CB  LEU A 838      69.810  41.190  53.080  1.00  0.00           C
ATOM   2926  HB1 LEU A 838      68.770  41.280  53.480  1.00  0.00           H
ATOM   2927  HB2 LEU A 838      70.470  41.520  53.910  1.00  0.00           H
ATOM   2928  CG  LEU A 838      70.220  39.750  52.760  1.00  0.00           C
ATOM   2929  HG  LEU A 838      69.490  39.340  52.040  1.00  0.00           H
ATOM   2930  CD1 LEU A 838      71.650  39.690  52.160  1.00  0.00           C
ATOM   2931 HD11 LEU A 838      71.730  40.290  51.240  1.00  0.00           H
ATOM   2932 HD12 LEU A 838      71.930  38.630  51.980  1.00  0.00           H
ATOM   2933 HD13 LEU A 838      72.440  40.060  52.840  1.00  0.00           H
ATOM   2934  CD2 LEU A 838      70.200  38.870  53.970  1.00  0.00           C
ATOM   2935 HD21 LEU A 838      69.220  38.890  54.500  1.00  0.00           H
ATOM   2936 HD22 LEU A 838      71.010  39.090  54.690  1.00  0.00           H
ATOM   2937 HD23 LEU A 838      70.400  37.830  53.620  1.00  0.00           H
ATOM   2938  C   LEU A 838      68.910  41.630  50.810  1.00  0.00           C
ATOM   2939  O   LEU A 838      69.270  40.900  49.900  1.00  0.00           O
ATOM   2940  N   SER A 839      67.600  41.950  50.990  1.00  0.00           N
ATOM   2941  HN  SER A 839      67.290  42.380  51.830  1.00  0.00           H
ATOM   2942  CA  SER A 839      66.600  41.330  50.100  1.00  0.00           C
ATOM   2943  HA  SER A 839      66.760  40.260  50.080  1.00  0.00           H
ATOM   2944  CB  SER A 839      65.170  41.350  50.720  1.00  0.00           C
ATOM   2945  HB1 SER A 839      65.150  40.690  51.620  1.00  0.00           H
ATOM   2946  HB2 SER A 839      64.410  40.770  50.170  1.00  0.00           H
ATOM   2947  OG  SER A 839      64.610  42.600  51.170  1.00  0.00           O
ATOM   2948  HG1 SER A 839      65.330  42.880  51.740  1.00  0.00           H
ATOM   2949  C   SER A 839      66.590  41.870  48.730  1.00  0.00           C
ATOM   2950  O   SER A 839      66.410  41.120  47.820  1.00  0.00           O
ATOM   2951  N   SER A 840      66.940  43.170  48.570  1.00  0.00           N
ATOM   2952  HN  SER A 840      66.980  43.740  49.380  1.00  0.00           H
ATOM   2953  CA  SER A 840      67.310  43.740  47.300  1.00  0.00           C
ATOM   2954  HA  SER A 840      66.500  43.510  46.610  1.00  0.00           H
ATOM   2955  CB  SER A 840      67.550  45.230  47.460  1.00  0.00           C
ATOM   2956  HB1 SER A 840      68.040  45.720  46.590  1.00  0.00           H
ATOM   2957  HB2 SER A 840      68.220  45.260  48.350  1.00  0.00           H
ATOM   2958  OG  SER A 840      66.340  45.790  47.900  1.00  0.00           O
ATOM   2959  HG1 SER A 840      66.470  45.930  48.840  1.00  0.00           H
ATOM   2960  C   SER A 840      68.520  43.190  46.620  1.00  0.00           C
ATOM   2961  O   SER A 840      68.560  42.870  45.440  1.00  0.00           O
ATOM   2962  N   PHE A 841      69.620  42.840  47.360  1.00  0.00           N
ATOM   2963  HN  PHE A 841      69.460  43.010  48.340  1.00  0.00           H
ATOM   2964  CA  PHE A 841      70.830  42.220  46.880  1.00  0.00           C
ATOM   2965  HA  PHE A 841      71.160  42.790  46.020  1.00  0.00           H
ATOM   2966  CB  PHE A 841      72.030  42.430  47.930  1.00  0.00           C
ATOM   2967  HB1 PHE A 841      71.730  42.180  48.970  1.00  0.00           H
ATOM   2968  HB2 PHE A 841      72.310  43.490  47.820  1.00  0.00           H
ATOM   2969  CG  PHE A 841      73.160  41.400  47.600  1.00  0.00           C
ATOM   2970  CD1 PHE A 841      74.340  41.800  47.050  1.00  0.00           C
ATOM   2971  HD1 PHE A 841      74.500  42.840  46.820  1.00  0.00           H
ATOM   2972  CE1 PHE A 841      75.300  40.810  46.770  1.00  0.00           C
ATOM   2973  HE1 PHE A 841      76.260  41.030  46.350  1.00  0.00           H
ATOM   2974  CZ  PHE A 841      75.090  39.490  47.120  1.00  0.00           C
ATOM   2975  HZ  PHE A 841      75.860  38.750  46.930  1.00  0.00           H
ATOM   2976  CD2 PHE A 841      72.920  40.030  47.960  1.00  0.00           C
ATOM   2977  HD2 PHE A 841      71.970  39.810  48.450  1.00  0.00           H
ATOM   2978  CE2 PHE A 841      73.870  39.040  47.680  1.00  0.00           C
ATOM   2979  HE2 PHE A 841      73.760  37.990  47.910  1.00  0.00           H
ATOM   2980  C   PHE A 841      70.640  40.800  46.310  1.00  0.00           C
ATOM   2981  O   PHE A 841      71.110  40.410  45.280  1.00  0.00           O
ATOM   2982  N   LEU A 842      69.770  40.100  46.980  1.00  0.00           N
ATOM   2983  HN  LEU A 842      69.370  40.560  47.780  1.00  0.00           H
ATOM   2984  CA  LEU A 842      69.230  38.750  46.720  1.00  0.00           C
ATOM   2985  HA  LEU A 842      70.070  38.110  46.470  1.00  0.00           H
ATOM   2986  CB  LEU A 842      68.540  38.110  47.930  1.00  0.00           C
ATOM   2987  HB1 LEU A 842      67.900  37.240  47.640  1.00  0.00           H
ATOM   2988  HB2 LEU A 842      67.920  38.920  48.370  1.00  0.00           H
ATOM   2989  CG  LEU A 842      69.510  37.670  49.040  1.00  0.00           C
ATOM   2990  HG  LEU A 842      70.150  38.560  49.250  1.00  0.00           H
ATOM   2991  CD1 LEU A 842      68.700  37.360  50.340  1.00  0.00           C
ATOM   2992 HD11 LEU A 842      67.920  36.580  50.220  1.00  0.00           H
ATOM   2993 HD12 LEU A 842      68.310  38.310  50.730  1.00  0.00           H
ATOM   2994 HD13 LEU A 842      69.450  37.050  51.110  1.00  0.00           H
ATOM   2995  CD2 LEU A 842      70.290  36.400  48.650  1.00  0.00           C
ATOM   2996 HD21 LEU A 842      69.560  35.720  48.160  1.00  0.00           H
ATOM   2997 HD22 LEU A 842      70.680  35.970  49.600  1.00  0.00           H
ATOM   2998 HD23 LEU A 842      71.060  36.590  47.870  1.00  0.00           H
ATOM   2999  C   LEU A 842      68.310  38.790  45.550  1.00  0.00           C
ATOM   3000  O   LEU A 842      68.360  37.980  44.580  1.00  0.00           O
ATOM   3001  N   LYS A 843      67.440  39.820  45.360  1.00  0.00           N
ATOM   3002  HN  LYS A 843      67.340  40.500  46.070  1.00  0.00           H
ATOM   3003  CA  LYS A 843      66.620  40.050  44.210  1.00  0.00           C
ATOM   3004  HA  LYS A 843      66.110  39.130  43.990  1.00  0.00           H
ATOM   3005  CB  LYS A 843      65.470  41.010  44.520  1.00  0.00           C
ATOM   3006  HB1 LYS A 843      66.020  41.830  45.020  1.00  0.00           H
ATOM   3007  HB2 LYS A 843      64.840  40.460  45.250  1.00  0.00           H
ATOM   3008  CG  LYS A 843      64.600  41.430  43.310  1.00  0.00           C
ATOM   3009  HG1 LYS A 843      65.340  41.610  42.500  1.00  0.00           H
ATOM   3010  HG2 LYS A 843      64.130  42.440  43.460  1.00  0.00           H
ATOM   3011  CD  LYS A 843      63.570  40.470  42.860  1.00  0.00           C
ATOM   3012  HD1 LYS A 843      62.600  40.650  43.380  1.00  0.00           H
ATOM   3013  HD2 LYS A 843      63.760  39.400  43.040  1.00  0.00           H
ATOM   3014  CE  LYS A 843      63.270  40.730  41.360  1.00  0.00           C
ATOM   3015  HE1 LYS A 843      64.110  41.140  40.760  1.00  0.00           H
ATOM   3016  HE2 LYS A 843      62.490  41.500  41.160  1.00  0.00           H
ATOM   3017  NZ  LYS A 843      62.930  39.510  40.630  1.00  0.00           N
ATOM   3018  HZ1 LYS A 843      63.010  39.580  39.600  1.00  0.00           H
ATOM   3019  HZ2 LYS A 843      61.960  39.150  40.750  1.00  0.00           H
ATOM   3020  HZ3 LYS A 843      63.460  38.690  41.000  1.00  0.00           H
ATOM   3021  C   LYS A 843      67.420  40.300  42.890  1.00  0.00           C
ATOM   3022  O   LYS A 843      67.060  39.760  41.840  1.00  0.00           O
ATOM   3023  N   GLN A 844      68.470  41.170  42.910  1.00  0.00           N
ATOM   3024  HN  GLN A 844      68.780  41.580  43.760  1.00  0.00           H
ATOM   3025  CA  GLN A 844      69.220  41.540  41.760  1.00  0.00           C
ATOM   3026  HA  GLN A 844      68.690  41.530  40.810  1.00  0.00           H
ATOM   3027  CB  GLN A 844      69.810  42.970  41.760  1.00  0.00           C
ATOM   3028  HB1 GLN A 844      70.120  43.180  40.720  1.00  0.00           H
ATOM   3029  HB2 GLN A 844      70.620  43.000  42.510  1.00  0.00           H
ATOM   3030  CG  GLN A 844      68.780  44.080  42.160  1.00  0.00           C
ATOM   3031  HG1 GLN A 844      69.120  45.130  42.080  1.00  0.00           H
ATOM   3032  HG2 GLN A 844      68.570  43.900  43.230  1.00  0.00           H
ATOM   3033  CD  GLN A 844      67.450  43.990  41.430  1.00  0.00           C
ATOM   3034  OE1 GLN A 844      66.480  44.320  42.020  1.00  0.00           O
ATOM   3035  NE2 GLN A 844      67.470  43.590  40.160  1.00  0.00           N
ATOM   3036 HE21 GLN A 844      66.620  43.800  39.670  1.00  0.00           H
ATOM   3037 HE22 GLN A 844      68.320  43.340  39.700  1.00  0.00           H
ATOM   3038  C   GLN A 844      70.360  40.490  41.610  1.00  0.00           C
ATOM   3039  O   GLN A 844      71.310  40.670  40.840  1.00  0.00           O
ATOM   3040  N   PHE A 845      70.250  39.270  42.220  1.00  0.00           N
ATOM   3041  HN  PHE A 845      69.580  39.060  42.930  1.00  0.00           H
ATOM   3042  CA  PHE A 845      71.230  38.150  42.130  1.00  0.00           C
ATOM   3043  HA  PHE A 845      72.210  38.610  42.070  1.00  0.00           H
ATOM   3044  CB  PHE A 845      71.240  37.360  43.550  1.00  0.00           C
ATOM   3045  HB1 PHE A 845      70.360  36.690  43.660  1.00  0.00           H
ATOM   3046  HB2 PHE A 845      71.120  38.090  44.370  1.00  0.00           H
ATOM   3047  CG  PHE A 845      72.460  36.690  43.670  1.00  0.00           C
ATOM   3048  CD1 PHE A 845      73.610  37.410  44.020  1.00  0.00           C
ATOM   3049  HD1 PHE A 845      73.640  38.490  44.020  1.00  0.00           H
ATOM   3050  CE1 PHE A 845      74.780  36.750  44.460  1.00  0.00           C
ATOM   3051  HE1 PHE A 845      75.700  37.300  44.640  1.00  0.00           H
ATOM   3052  CZ  PHE A 845      74.770  35.360  44.600  1.00  0.00           C
ATOM   3053  HZ  PHE A 845      75.530  34.900  45.210  1.00  0.00           H
ATOM   3054  CD2 PHE A 845      72.490  35.260  43.780  1.00  0.00           C
ATOM   3055  HD2 PHE A 845      71.560  34.730  43.600  1.00  0.00           H
ATOM   3056  CE2 PHE A 845      73.680  34.670  44.240  1.00  0.00           C
ATOM   3057  HE2 PHE A 845      73.680  33.620  44.420  1.00  0.00           H
ATOM   3058  C   PHE A 845      70.910  37.230  41.010  1.00  0.00           C
ATOM   3059  O   PHE A 845      71.670  36.270  40.680  1.00  0.00           O
ATOM   3060  N   LYS A 846      69.820  37.480  40.240  1.00  0.00           N
ATOM   3061  HN  LYS A 846      69.180  38.220  40.490  1.00  0.00           H
ATOM   3062  CA  LYS A 846      69.360  36.530  39.220  1.00  0.00           C
ATOM   3063  HA  LYS A 846      69.220  35.550  39.640  1.00  0.00           H
ATOM   3064  CB  LYS A 846      68.000  37.140  38.670  1.00  0.00           C
ATOM   3065  HB1 LYS A 846      68.270  38.140  38.250  1.00  0.00           H
ATOM   3066  HB2 LYS A 846      67.390  37.270  39.590  1.00  0.00           H
ATOM   3067  CG  LYS A 846      67.180  36.380  37.580  1.00  0.00           C
ATOM   3068  HG1 LYS A 846      67.910  36.380  36.740  1.00  0.00           H
ATOM   3069  HG2 LYS A 846      66.350  37.000  37.190  1.00  0.00           H
ATOM   3070  CD  LYS A 846      66.910  35.000  38.060  1.00  0.00           C
ATOM   3071  HD1 LYS A 846      67.900  34.500  38.040  1.00  0.00           H
ATOM   3072  HD2 LYS A 846      66.370  34.410  37.280  1.00  0.00           H
ATOM   3073  CE  LYS A 846      66.060  34.810  39.330  1.00  0.00           C
ATOM   3074  HE1 LYS A 846      66.490  35.380  40.190  1.00  0.00           H
ATOM   3075  HE2 LYS A 846      65.940  33.720  39.540  1.00  0.00           H
ATOM   3076  NZ  LYS A 846      64.730  35.370  39.140  1.00  0.00           N
ATOM   3077  HZ1 LYS A 846      64.690  36.400  38.960  1.00  0.00           H
ATOM   3078  HZ2 LYS A 846      64.100  35.240  39.940  1.00  0.00           H
ATOM   3079  HZ3 LYS A 846      64.270  34.900  38.330  1.00  0.00           H
ATOM   3080  C   LYS A 846      70.270  36.280  37.970  1.00  0.00           C
ATOM   3081  O   LYS A 846      70.370  35.170  37.470  1.00  0.00           O
ATOM   3082  N   THR A 847      70.970  37.310  37.600  1.00  0.00           N
ATOM   3083  HN  THR A 847      70.900  38.130  38.160  1.00  0.00           H
ATOM   3084  CA  THR A 847      71.980  37.310  36.510  1.00  0.00           C
ATOM   3085  HA  THR A 847      72.010  36.300  36.120  1.00  0.00           H
ATOM   3086  CB  THR A 847      71.670  38.330  35.450  1.00  0.00           C
ATOM   3087  HB  THR A 847      72.340  38.200  34.570  1.00  0.00           H
ATOM   3088  OG1 THR A 847      71.730  39.710  35.940  1.00  0.00           O
ATOM   3089  HG1 THR A 847      72.670  39.900  35.970  1.00  0.00           H
ATOM   3090  CG2 THR A 847      70.170  38.300  35.050  1.00  0.00           C
ATOM   3091 HG21 THR A 847      69.570  38.560  35.940  1.00  0.00           H
ATOM   3092 HG22 THR A 847      69.990  37.310  34.570  1.00  0.00           H
ATOM   3093 HG23 THR A 847      69.920  39.060  34.280  1.00  0.00           H
ATOM   3094  C   THR A 847      73.340  37.430  36.960  1.00  0.00           C
ATOM   3095  O   THR A 847      74.270  37.330  36.180  1.00  0.00           O
ATOM   3096  N   LYS A 848      73.630  37.370  38.320  1.00  0.00           N
ATOM   3097  HN  LYS A 848      72.890  37.220  38.980  1.00  0.00           H
ATOM   3098  CA  LYS A 848      74.970  37.460  38.820  1.00  0.00           C
ATOM   3099  HA  LYS A 848      75.290  38.310  38.230  1.00  0.00           H
ATOM   3100  CB  LYS A 848      75.040  37.800  40.300  1.00  0.00           C
ATOM   3101  HB1 LYS A 848      76.030  37.670  40.780  1.00  0.00           H
ATOM   3102  HB2 LYS A 848      74.330  37.030  40.680  1.00  0.00           H
ATOM   3103  CG  LYS A 848      74.480  39.210  40.630  1.00  0.00           C
ATOM   3104  HG1 LYS A 848      74.510  39.220  41.740  1.00  0.00           H
ATOM   3105  HG2 LYS A 848      73.470  39.260  40.180  1.00  0.00           H
ATOM   3106  CD  LYS A 848      75.390  40.290  40.230  1.00  0.00           C
ATOM   3107  HD1 LYS A 848      75.440  40.470  39.140  1.00  0.00           H
ATOM   3108  HD2 LYS A 848      76.430  39.990  40.490  1.00  0.00           H
ATOM   3109  CE  LYS A 848      75.150  41.760  40.820  1.00  0.00           C
ATOM   3110  HE1 LYS A 848      75.570  42.470  40.080  1.00  0.00           H
ATOM   3111  HE2 LYS A 848      75.690  41.890  41.780  1.00  0.00           H
ATOM   3112  NZ  LYS A 848      73.770  42.030  41.060  1.00  0.00           N
ATOM   3113  HZ1 LYS A 848      73.390  41.410  41.800  1.00  0.00           H
ATOM   3114  HZ2 LYS A 848      73.280  41.930  40.140  1.00  0.00           H
ATOM   3115  HZ3 LYS A 848      73.590  43.000  41.370  1.00  0.00           H
ATOM   3116  C   LYS A 848      76.090  36.420  38.350  1.00  0.00           C
ATOM   3117  O   LYS A 848      76.010  35.250  38.670  1.00  0.00           O
ATOM   3118  N   ARG A 849      77.160  36.830  37.740  1.00  0.00           N
ATOM   3119  HN  ARG A 849      77.340  37.770  37.490  1.00  0.00           H
ATOM   3120  CA  ARG A 849      78.280  36.000  37.460  1.00  0.00           C
ATOM   3121  HA  ARG A 849      77.910  35.210  36.820  1.00  0.00           H
ATOM   3122  CB  ARG A 849      79.490  36.700  36.660  1.00  0.00           C
ATOM   3123  HB1 ARG A 849      80.400  36.070  36.590  1.00  0.00           H
ATOM   3124  HB2 ARG A 849      79.680  37.680  37.140  1.00  0.00           H
ATOM   3125  CG  ARG A 849      79.070  36.870  35.170  1.00  0.00           C
ATOM   3126  HG1 ARG A 849      78.160  37.490  35.050  1.00  0.00           H
ATOM   3127  HG2 ARG A 849      78.800  35.840  34.820  1.00  0.00           H
ATOM   3128  CD  ARG A 849      80.190  37.320  34.220  1.00  0.00           C
ATOM   3129  HD1 ARG A 849      81.080  36.760  34.570  1.00  0.00           H
ATOM   3130  HD2 ARG A 849      80.400  38.410  34.320  1.00  0.00           H
ATOM   3131  NE  ARG A 849      79.760  36.920  32.810  1.00  0.00           N
ATOM   3132  HE  ARG A 849      78.940  36.430  32.520  1.00  0.00           H
ATOM   3133  CZ  ARG A 849      80.500  37.310  31.730  1.00  0.00           C
ATOM   3134  NH1 ARG A 849      81.520  38.130  31.810  1.00  0.00           N
ATOM   3135 HH11 ARG A 849      81.400  38.830  32.510  1.00  0.00           H
ATOM   3136 HH12 ARG A 849      81.990  38.350  30.960  1.00  0.00           H
ATOM   3137  NH2 ARG A 849      80.290  36.720  30.630  1.00  0.00           N
ATOM   3138 HH21 ARG A 849      79.490  36.120  30.640  1.00  0.00           H
ATOM   3139 HH22 ARG A 849      80.570  37.100  29.760  1.00  0.00           H
ATOM   3140  C   ARG A 849      78.940  35.310  38.630  1.00  0.00           C
ATOM   3141  O   ARG A 849      79.300  35.910  39.620  1.00  0.00           O
ATOM   3142  N   TYR A 850      79.150  34.000  38.380  1.00  0.00           N
ATOM   3143  HN  TYR A 850      78.820  33.690  37.490  1.00  0.00           H
ATOM   3144  CA  TYR A 850      80.080  33.090  39.140  1.00  0.00           C
ATOM   3145  HA  TYR A 850      80.570  32.540  38.340  1.00  0.00           H
ATOM   3146  CB  TYR A 850      81.250  33.850  39.890  1.00  0.00           C
ATOM   3147  HB1 TYR A 850      80.910  34.350  40.820  1.00  0.00           H
ATOM   3148  HB2 TYR A 850      81.660  34.650  39.220  1.00  0.00           H
ATOM   3149  CG  TYR A 850      82.450  32.930  40.180  1.00  0.00           C
ATOM   3150  CD1 TYR A 850      83.390  32.610  39.160  1.00  0.00           C
ATOM   3151  HD1 TYR A 850      83.160  32.830  38.130  1.00  0.00           H
ATOM   3152  CE1 TYR A 850      84.600  32.000  39.600  1.00  0.00           C
ATOM   3153  HE1 TYR A 850      85.430  31.780  38.940  1.00  0.00           H
ATOM   3154  CZ  TYR A 850      84.800  31.680  40.950  1.00  0.00           C
ATOM   3155  OH  TYR A 850      86.020  31.180  41.460  1.00  0.00           O
ATOM   3156  HH  TYR A 850      86.520  30.710  40.800  1.00  0.00           H
ATOM   3157  CD2 TYR A 850      82.620  32.540  41.480  1.00  0.00           C
ATOM   3158  HD2 TYR A 850      81.930  32.900  42.240  1.00  0.00           H
ATOM   3159  CE2 TYR A 850      83.780  31.870  41.910  1.00  0.00           C
ATOM   3160  HE2 TYR A 850      83.920  31.600  42.950  1.00  0.00           H
ATOM   3161  C   TYR A 850      79.380  32.150  40.170  1.00  0.00           C
ATOM   3162  O   TYR A 850      79.960  31.400  40.890  1.00  0.00           O
ATOM   3163  N   PHE A 851      78.040  32.100  40.160  1.00  0.00           N
ATOM   3164  HN  PHE A 851      77.700  32.630  39.380  1.00  0.00           H
ATOM   3165  CA  PHE A 851      77.180  31.110  40.840  1.00  0.00           C
ATOM   3166  HA  PHE A 851      77.870  30.350  41.190  1.00  0.00           H
ATOM   3167  CB  PHE A 851      76.420  31.940  41.940  1.00  0.00           C
ATOM   3168  HB1 PHE A 851      75.730  31.240  42.450  1.00  0.00           H
ATOM   3169  HB2 PHE A 851      75.820  32.780  41.520  1.00  0.00           H
ATOM   3170  CG  PHE A 851      77.340  32.640  42.970  1.00  0.00           C
ATOM   3171  CD1 PHE A 851      77.780  33.950  42.690  1.00  0.00           C
ATOM   3172  HD1 PHE A 851      77.520  34.500  41.800  1.00  0.00           H
ATOM   3173  CE1 PHE A 851      78.620  34.590  43.580  1.00  0.00           C
ATOM   3174  HE1 PHE A 851      78.910  35.620  43.440  1.00  0.00           H
ATOM   3175  CZ  PHE A 851      78.930  33.970  44.790  1.00  0.00           C
ATOM   3176  HZ  PHE A 851      79.470  34.550  45.530  1.00  0.00           H
ATOM   3177  CD2 PHE A 851      77.650  32.020  44.190  1.00  0.00           C
ATOM   3178  HD2 PHE A 851      77.300  31.010  44.300  1.00  0.00           H
ATOM   3179  CE2 PHE A 851      78.570  32.640  45.040  1.00  0.00           C
ATOM   3180  HE2 PHE A 851      78.810  32.290  46.030  1.00  0.00           H
ATOM   3181  C   PHE A 851      76.300  30.330  39.940  1.00  0.00           C
ATOM   3182  O   PHE A 851      75.760  31.070  39.100  1.00  0.00           O
ATOM   3183  N   PRO A 852      76.120  28.980  40.020  1.00  0.00           N
ATOM   3184  CD  PRO A 852      76.450  28.180  41.210  1.00  0.00           C
ATOM   3185  HD1 PRO A 852      75.620  28.170  41.950  1.00  0.00           H
ATOM   3186  HD2 PRO A 852      77.370  28.530  41.740  1.00  0.00           H
ATOM   3187  CA  PRO A 852      75.350  28.270  39.000  1.00  0.00           C
ATOM   3188  HA  PRO A 852      75.890  28.410  38.080  1.00  0.00           H
ATOM   3189  CB  PRO A 852      75.350  26.780  39.570  1.00  0.00           C
ATOM   3190  HB1 PRO A 852      75.580  26.110  38.730  1.00  0.00           H
ATOM   3191  HB2 PRO A 852      74.390  26.480  40.030  1.00  0.00           H
ATOM   3192  CG  PRO A 852      76.450  26.750  40.640  1.00  0.00           C
ATOM   3193  HG1 PRO A 852      76.340  26.080  41.520  1.00  0.00           H
ATOM   3194  HG2 PRO A 852      77.460  26.580  40.220  1.00  0.00           H
ATOM   3195  C   PRO A 852      73.980  28.860  38.770  1.00  0.00           C
ATOM   3196  O   PRO A 852      73.290  29.340  39.680  1.00  0.00           O
ATOM   3197  N   THR A 853      73.630  28.900  37.480  1.00  0.00           N
ATOM   3198  HN  THR A 853      74.220  28.490  36.790  1.00  0.00           H
ATOM   3199  CA  THR A 853      72.520  29.720  36.960  1.00  0.00           C
ATOM   3200  HA  THR A 853      72.890  30.710  37.240  1.00  0.00           H
ATOM   3201  CB  THR A 853      72.320  29.530  35.470  1.00  0.00           C
ATOM   3202  HB  THR A 853      71.910  28.530  35.230  1.00  0.00           H
ATOM   3203  OG1 THR A 853      73.480  29.630  34.690  1.00  0.00           O
ATOM   3204  HG1 THR A 853      74.200  29.240  35.190  1.00  0.00           H
ATOM   3205  CG2 THR A 853      71.290  30.610  35.030  1.00  0.00           C
ATOM   3206 HG21 THR A 853      71.490  31.060  34.030  1.00  0.00           H
ATOM   3207 HG22 THR A 853      71.390  31.500  35.680  1.00  0.00           H
ATOM   3208 HG23 THR A 853      70.250  30.220  35.120  1.00  0.00           H
ATOM   3209  C   THR A 853      71.130  29.520  37.680  1.00  0.00           C
ATOM   3210  O   THR A 853      70.460  30.450  38.230  1.00  0.00           O
ATOM   3211  N   LYS A 854      70.630  28.210  37.820  1.00  0.00           N
ATOM   3212  HN  LYS A 854      71.090  27.420  37.430  1.00  0.00           H
ATOM   3213  CA  LYS A 854      69.380  27.820  38.610  1.00  0.00           C
ATOM   3214  HA  LYS A 854      68.580  28.510  38.420  1.00  0.00           H
ATOM   3215  CB  LYS A 854      69.180  26.250  38.340  1.00  0.00           C
ATOM   3216  HB1 LYS A 854      68.310  25.920  38.960  1.00  0.00           H
ATOM   3217  HB2 LYS A 854      70.070  25.690  38.650  1.00  0.00           H
ATOM   3218  CG  LYS A 854      68.870  25.970  36.780  1.00  0.00           C
ATOM   3219  HG1 LYS A 854      68.730  24.870  36.720  1.00  0.00           H
ATOM   3220  HG2 LYS A 854      69.810  26.200  36.230  1.00  0.00           H
ATOM   3221  CD  LYS A 854      67.570  26.700  36.340  1.00  0.00           C
ATOM   3222  HD1 LYS A 854      67.800  27.750  36.070  1.00  0.00           H
ATOM   3223  HD2 LYS A 854      66.880  26.800  37.210  1.00  0.00           H
ATOM   3224  CE  LYS A 854      66.820  26.140  35.120  1.00  0.00           C
ATOM   3225  HE1 LYS A 854      66.300  25.170  35.260  1.00  0.00           H
ATOM   3226  HE2 LYS A 854      67.470  26.000  34.220  1.00  0.00           H
ATOM   3227  NZ  LYS A 854      65.750  27.110  34.750  1.00  0.00           N
ATOM   3228  HZ1 LYS A 854      64.960  27.010  35.430  1.00  0.00           H
ATOM   3229  HZ2 LYS A 854      65.360  26.920  33.810  1.00  0.00           H
ATOM   3230  HZ3 LYS A 854      66.190  28.050  34.690  1.00  0.00           H
ATOM   3231  C   LYS A 854      69.620  27.890  40.080  1.00  0.00           C
ATOM   3232  O   LYS A 854      68.670  28.150  40.810  1.00  0.00           O
ATOM   3233  N   VAL A 855      70.840  27.670  40.620  1.00  0.00           N
ATOM   3234  HN  VAL A 855      71.710  27.540  40.150  1.00  0.00           H
ATOM   3235  CA  VAL A 855      71.100  27.880  41.980  1.00  0.00           C
ATOM   3236  HA  VAL A 855      70.400  27.410  42.660  1.00  0.00           H
ATOM   3237  CB  VAL A 855      72.440  27.280  42.400  1.00  0.00           C
ATOM   3238  HB  VAL A 855      73.220  27.760  41.790  1.00  0.00           H
ATOM   3239  CG1 VAL A 855      72.680  27.470  43.870  1.00  0.00           C
ATOM   3240 HG11 VAL A 855      71.780  27.470  44.530  1.00  0.00           H
ATOM   3241 HG12 VAL A 855      73.190  28.420  44.160  1.00  0.00           H
ATOM   3242 HG13 VAL A 855      73.270  26.580  44.140  1.00  0.00           H
ATOM   3243  CG2 VAL A 855      72.330  25.780  42.050  1.00  0.00           C
ATOM   3244 HG21 VAL A 855      71.570  25.370  42.740  1.00  0.00           H
ATOM   3245 HG22 VAL A 855      73.320  25.340  42.280  1.00  0.00           H
ATOM   3246 HG23 VAL A 855      72.110  25.500  41.000  1.00  0.00           H
ATOM   3247  C   VAL A 855      70.950  29.370  42.430  1.00  0.00           C
ATOM   3248  O   VAL A 855      70.230  29.740  43.320  1.00  0.00           O
ATOM   3249  N   ARG A 856      71.620  30.370  41.710  1.00  0.00           N
ATOM   3250  HN  ARG A 856      72.170  30.170  40.910  1.00  0.00           H
ATOM   3251  CA  ARG A 856      71.550  31.720  42.100  1.00  0.00           C
ATOM   3252  HA  ARG A 856      71.770  31.830  43.150  1.00  0.00           H
ATOM   3253  CB  ARG A 856      72.590  32.500  41.310  1.00  0.00           C
ATOM   3254  HB1 ARG A 856      73.600  32.060  41.270  1.00  0.00           H
ATOM   3255  HB2 ARG A 856      72.730  33.460  41.840  1.00  0.00           H
ATOM   3256  CG  ARG A 856      72.210  32.810  39.850  1.00  0.00           C
ATOM   3257  HG1 ARG A 856      71.270  33.390  39.670  1.00  0.00           H
ATOM   3258  HG2 ARG A 856      72.260  31.810  39.380  1.00  0.00           H
ATOM   3259  CD  ARG A 856      73.290  33.620  39.030  1.00  0.00           C
ATOM   3260  HD1 ARG A 856      74.280  33.120  39.070  1.00  0.00           H
ATOM   3261  HD2 ARG A 856      73.410  34.630  39.490  1.00  0.00           H
ATOM   3262  NE  ARG A 856      72.770  33.760  37.600  1.00  0.00           N
ATOM   3263  HE  ARG A 856      71.790  33.720  37.400  1.00  0.00           H
ATOM   3264  CZ  ARG A 856      73.510  33.850  36.520  1.00  0.00           C
ATOM   3265  NH1 ARG A 856      74.780  33.810  36.640  1.00  0.00           N
ATOM   3266 HH11 ARG A 856      75.190  33.860  37.550  1.00  0.00           H
ATOM   3267 HH12 ARG A 856      75.250  33.970  35.780  1.00  0.00           H
ATOM   3268  NH2 ARG A 856      73.010  34.100  35.300  1.00  0.00           N
ATOM   3269 HH21 ARG A 856      73.640  34.500  34.640  1.00  0.00           H
ATOM   3270 HH22 ARG A 856      72.020  33.980  35.180  1.00  0.00           H
ATOM   3271  C   ARG A 856      70.210  32.250  41.760  1.00  0.00           C
ATOM   3272  O   ARG A 856      69.650  33.140  42.470  1.00  0.00           O
ATOM   3273  N   SER A 857      69.520  31.670  40.730  1.00  0.00           N
ATOM   3274  HN  SER A 857      69.980  31.110  40.050  1.00  0.00           H
ATOM   3275  CA  SER A 857      68.110  32.020  40.470  1.00  0.00           C
ATOM   3276  HA  SER A 857      68.080  33.070  40.280  1.00  0.00           H
ATOM   3277  CB  SER A 857      67.460  31.350  39.260  1.00  0.00           C
ATOM   3278  HB1 SER A 857      66.390  31.620  39.260  1.00  0.00           H
ATOM   3279  HB2 SER A 857      67.630  30.250  39.410  1.00  0.00           H
ATOM   3280  OG  SER A 857      68.140  31.730  38.090  1.00  0.00           O
ATOM   3281  HG1 SER A 857      69.050  31.430  38.080  1.00  0.00           H
ATOM   3282  C   SER A 857      67.100  31.750  41.630  1.00  0.00           C
ATOM   3283  O   SER A 857      66.330  32.640  42.070  1.00  0.00           O
ATOM   3284  N   THR A 858      67.210  30.590  42.270  1.00  0.00           N
ATOM   3285  HN  THR A 858      67.980  30.010  42.010  1.00  0.00           H
ATOM   3286  CA  THR A 858      66.270  30.070  43.180  1.00  0.00           C
ATOM   3287  HA  THR A 858      65.270  30.190  42.810  1.00  0.00           H
ATOM   3288  CB  THR A 858      66.550  28.600  43.400  1.00  0.00           C
ATOM   3289  HB  THR A 858      67.570  28.320  43.730  1.00  0.00           H
ATOM   3290  OG1 THR A 858      66.400  27.900  42.160  1.00  0.00           O
ATOM   3291  HG1 THR A 858      67.160  28.000  41.600  1.00  0.00           H
ATOM   3292  CG2 THR A 858      65.590  28.000  44.500  1.00  0.00           C
ATOM   3293 HG21 THR A 858      65.350  26.970  44.170  1.00  0.00           H
ATOM   3294 HG22 THR A 858      64.610  28.480  44.310  1.00  0.00           H
ATOM   3295 HG23 THR A 858      66.090  28.070  45.490  1.00  0.00           H
ATOM   3296  C   THR A 858      66.410  30.800  44.490  1.00  0.00           C
ATOM   3297  O   THR A 858      65.480  31.360  45.050  1.00  0.00           O
ATOM   3298  N   ILE A 859      67.680  30.920  44.930  1.00  0.00           N
ATOM   3299  HN  ILE A 859      68.420  30.400  44.510  1.00  0.00           H
ATOM   3300  CA  ILE A 859      67.950  31.670  46.130  1.00  0.00           C
ATOM   3301  HA  ILE A 859      67.320  31.540  47.000  1.00  0.00           H
ATOM   3302  CB  ILE A 859      69.420  31.400  46.700  1.00  0.00           C
ATOM   3303  HB  ILE A 859      69.500  31.790  47.730  1.00  0.00           H
ATOM   3304  CG2 ILE A 859      69.640  29.880  46.910  1.00  0.00           C
ATOM   3305 HG21 ILE A 859      70.350  29.690  47.740  1.00  0.00           H
ATOM   3306 HG22 ILE A 859      69.890  29.350  45.970  1.00  0.00           H
ATOM   3307 HG23 ILE A 859      68.640  29.460  47.130  1.00  0.00           H
ATOM   3308  CG1 ILE A 859      70.490  32.060  45.760  1.00  0.00           C
ATOM   3309 HG11 ILE A 859      70.010  31.980  44.770  1.00  0.00           H
ATOM   3310 HG12 ILE A 859      71.380  31.440  45.520  1.00  0.00           H
ATOM   3311  CD  ILE A 859      70.870  33.410  46.310  1.00  0.00           C
ATOM   3312  HD1 ILE A 859      71.950  33.690  46.340  1.00  0.00           H
ATOM   3313  HD2 ILE A 859      70.530  33.520  47.360  1.00  0.00           H
ATOM   3314  HD3 ILE A 859      70.280  34.150  45.740  1.00  0.00           H
ATOM   3315  C   ILE A 859      67.740  33.210  45.900  1.00  0.00           C
ATOM   3316  O   ILE A 859      67.360  33.930  46.820  1.00  0.00           O
ATOM   3317  N   SER A 860      67.870  33.800  44.700  1.00  0.00           N
ATOM   3318  HN  SER A 860      68.320  33.390  43.920  1.00  0.00           H
ATOM   3319  CA  SER A 860      67.410  35.060  44.320  1.00  0.00           C
ATOM   3320  HA  SER A 860      67.790  35.660  45.130  1.00  0.00           H
ATOM   3321  CB  SER A 860      67.910  35.460  42.950  1.00  0.00           C
ATOM   3322  HB1 SER A 860      67.680  34.660  42.220  1.00  0.00           H
ATOM   3323  HB2 SER A 860      69.010  35.360  42.920  1.00  0.00           H
ATOM   3324  OG  SER A 860      67.430  36.750  42.480  1.00  0.00           O
ATOM   3325  HG1 SER A 860      67.580  37.430  43.140  1.00  0.00           H
ATOM   3326  C   SER A 860      65.900  35.240  44.400  1.00  0.00           C
ATOM   3327  O   SER A 860      65.470  36.190  44.940  1.00  0.00           O
ATOM   3328  N   ASP A 861      65.070  34.270  43.860  1.00  0.00           N
ATOM   3329  HN  ASP A 861      65.570  33.540  43.390  1.00  0.00           H
ATOM   3330  CA  ASP A 861      63.600  34.240  44.000  1.00  0.00           C
ATOM   3331  HA  ASP A 861      63.280  35.220  43.670  1.00  0.00           H
ATOM   3332  CB  ASP A 861      63.090  33.200  42.990  1.00  0.00           C
ATOM   3333  HB1 ASP A 861      61.990  33.090  43.040  1.00  0.00           H
ATOM   3334  HB2 ASP A 861      63.660  32.240  42.960  1.00  0.00           H
ATOM   3335  CG  ASP A 861      63.170  33.800  41.580  1.00  0.00           C
ATOM   3336  OD1 ASP A 861      62.990  33.080  40.590  1.00  0.00           O
ATOM   3337  OD2 ASP A 861      63.320  35.020  41.430  1.00  0.00           O
ATOM   3338  C   ASP A 861      63.070  34.110  45.390  1.00  0.00           C
ATOM   3339  O   ASP A 861      62.160  34.800  45.860  1.00  0.00           O
ATOM   3340  N   PHE A 862      63.520  33.130  46.210  1.00  0.00           N
ATOM   3341  HN  PHE A 862      64.070  32.390  45.830  1.00  0.00           H
ATOM   3342  CA  PHE A 862      63.210  32.850  47.690  1.00  0.00           C
ATOM   3343  HA  PHE A 862      62.150  32.920  47.860  1.00  0.00           H
ATOM   3344  CB  PHE A 862      63.710  31.450  48.230  1.00  0.00           C
ATOM   3345  HB1 PHE A 862      63.630  31.250  49.310  1.00  0.00           H
ATOM   3346  HB2 PHE A 862      64.740  31.160  47.930  1.00  0.00           H
ATOM   3347  CG  PHE A 862      62.720  30.400  47.740  1.00  0.00           C
ATOM   3348  CD1 PHE A 862      63.040  29.670  46.620  1.00  0.00           C
ATOM   3349  HD1 PHE A 862      63.980  29.800  46.110  1.00  0.00           H
ATOM   3350  CE1 PHE A 862      62.300  28.550  46.180  1.00  0.00           C
ATOM   3351  HE1 PHE A 862      62.570  28.040  45.280  1.00  0.00           H
ATOM   3352  CZ  PHE A 862      61.230  28.120  46.960  1.00  0.00           C
ATOM   3353  HZ  PHE A 862      60.640  27.300  46.580  1.00  0.00           H
ATOM   3354  CD2 PHE A 862      61.600  30.000  48.500  1.00  0.00           C
ATOM   3355  HD2 PHE A 862      61.350  30.510  49.420  1.00  0.00           H
ATOM   3356  CE2 PHE A 862      60.910  28.810  48.160  1.00  0.00           C
ATOM   3357  HE2 PHE A 862      59.970  28.560  48.660  1.00  0.00           H
ATOM   3358  C   PHE A 862      63.860  33.940  48.630  1.00  0.00           C
ATOM   3359  O   PHE A 862      64.020  33.770  49.830  1.00  0.00           O
ATOM   3360  N   ALA A 863      64.120  35.180  48.110  1.00  0.00           N
ATOM   3361  HN  ALA A 863      63.810  35.350  47.170  1.00  0.00           H
ATOM   3362  CA  ALA A 863      64.900  36.200  48.760  1.00  0.00           C
ATOM   3363  HA  ALA A 863      65.940  35.940  48.900  1.00  0.00           H
ATOM   3364  CB  ALA A 863      64.810  37.480  47.860  1.00  0.00           C
ATOM   3365  HB1 ALA A 863      65.390  38.300  48.330  1.00  0.00           H
ATOM   3366  HB2 ALA A 863      63.770  37.800  47.610  1.00  0.00           H
ATOM   3367  HB3 ALA A 863      65.410  37.300  46.960  1.00  0.00           H
ATOM   3368  C   ALA A 863      64.380  36.750  50.110  1.00  0.00           C
ATOM   3369  O   ALA A 863      65.160  37.070  51.000  1.00  0.00           O
ATOM   3370  N   VAL A 864      63.020  36.860  50.300  1.00  0.00           N
ATOM   3371  HN  VAL A 864      62.420  36.640  49.530  1.00  0.00           H
ATOM   3372  CA  VAL A 864      62.430  37.340  51.530  1.00  0.00           C
ATOM   3373  HA  VAL A 864      63.140  38.070  51.900  1.00  0.00           H
ATOM   3374  CB  VAL A 864      61.180  38.160  51.220  1.00  0.00           C
ATOM   3375  HB  VAL A 864      60.640  37.460  50.540  1.00  0.00           H
ATOM   3376  CG1 VAL A 864      60.260  38.400  52.450  1.00  0.00           C
ATOM   3377 HG11 VAL A 864      59.850  37.440  52.860  1.00  0.00           H
ATOM   3378 HG12 VAL A 864      59.410  39.040  52.170  1.00  0.00           H
ATOM   3379 HG13 VAL A 864      60.910  38.960  53.150  1.00  0.00           H
ATOM   3380  CG2 VAL A 864      61.510  39.400  50.410  1.00  0.00           C
ATOM   3381 HG21 VAL A 864      60.540  39.920  50.280  1.00  0.00           H
ATOM   3382 HG22 VAL A 864      62.090  39.170  49.480  1.00  0.00           H
ATOM   3383 HG23 VAL A 864      62.050  40.180  50.980  1.00  0.00           H
ATOM   3384  C   VAL A 864      62.370  36.320  52.640  1.00  0.00           C
ATOM   3385  O   VAL A 864      62.740  36.580  53.770  1.00  0.00           O
ATOM   3386  N   PHE A 865      62.000  35.110  52.390  1.00  0.00           N
ATOM   3387  HN  PHE A 865      61.560  34.780  51.560  1.00  0.00           H
ATOM   3388  CA  PHE A 865      62.120  34.130  53.440  1.00  0.00           C
ATOM   3389  HA  PHE A 865      61.700  34.560  54.330  1.00  0.00           H
ATOM   3390  CB  PHE A 865      61.120  32.940  53.150  1.00  0.00           C
ATOM   3391  HB1 PHE A 865      61.150  32.680  52.080  1.00  0.00           H
ATOM   3392  HB2 PHE A 865      60.100  33.370  53.250  1.00  0.00           H
ATOM   3393  CG  PHE A 865      61.360  31.810  54.050  1.00  0.00           C
ATOM   3394  CD1 PHE A 865      61.230  31.880  55.490  1.00  0.00           C
ATOM   3395  HD1 PHE A 865      61.000  32.850  55.900  1.00  0.00           H
ATOM   3396  CE1 PHE A 865      61.330  30.730  56.210  1.00  0.00           C
ATOM   3397  HE1 PHE A 865      61.010  30.750  57.240  1.00  0.00           H
ATOM   3398  CZ  PHE A 865      61.760  29.520  55.560  1.00  0.00           C
ATOM   3399  HZ  PHE A 865      61.880  28.690  56.250  1.00  0.00           H
ATOM   3400  CD2 PHE A 865      61.610  30.610  53.420  1.00  0.00           C
ATOM   3401  HD2 PHE A 865      61.690  30.460  52.340  1.00  0.00           H
ATOM   3402  CE2 PHE A 865      61.920  29.490  54.200  1.00  0.00           C
ATOM   3403  HE2 PHE A 865      62.190  28.540  53.780  1.00  0.00           H
ATOM   3404  C   PHE A 865      63.570  33.710  53.760  1.00  0.00           C
ATOM   3405  O   PHE A 865      63.900  33.380  54.930  1.00  0.00           O
ATOM   3406  N   LEU A 866      64.490  33.800  52.810  1.00  0.00           N
ATOM   3407  HN  LEU A 866      64.320  33.890  51.840  1.00  0.00           H
ATOM   3408  CA  LEU A 866      65.910  33.560  53.100  1.00  0.00           C
ATOM   3409  HA  LEU A 866      65.980  32.660  53.710  1.00  0.00           H
ATOM   3410  CB  LEU A 866      66.720  33.450  51.830  1.00  0.00           C
ATOM   3411  HB1 LEU A 866      66.640  34.490  51.450  1.00  0.00           H
ATOM   3412  HB2 LEU A 866      66.170  32.770  51.140  1.00  0.00           H
ATOM   3413  CG  LEU A 866      68.210  32.970  51.960  1.00  0.00           C
ATOM   3414  HG  LEU A 866      68.840  33.600  52.630  1.00  0.00           H
ATOM   3415  CD1 LEU A 866      68.280  31.550  52.620  1.00  0.00           C
ATOM   3416 HD11 LEU A 866      69.200  30.970  52.420  1.00  0.00           H
ATOM   3417 HD12 LEU A 866      67.460  30.870  52.280  1.00  0.00           H
ATOM   3418 HD13 LEU A 866      68.030  31.770  53.690  1.00  0.00           H
ATOM   3419  CD2 LEU A 866      68.930  32.990  50.640  1.00  0.00           C
ATOM   3420 HD21 LEU A 866      69.330  33.980  50.310  1.00  0.00           H
ATOM   3421 HD22 LEU A 866      68.190  32.670  49.880  1.00  0.00           H
ATOM   3422 HD23 LEU A 866      69.750  32.250  50.720  1.00  0.00           H
ATOM   3423  C   LEU A 866      66.480  34.750  53.880  1.00  0.00           C
ATOM   3424  O   LEU A 866      67.320  34.500  54.690  1.00  0.00           O
ATOM   3425  N   THR A 867      66.020  36.070  53.630  1.00  0.00           N
ATOM   3426  HN  THR A 867      65.430  36.400  52.910  1.00  0.00           H
ATOM   3427  CA  THR A 867      66.340  37.210  54.550  1.00  0.00           C
ATOM   3428  HA  THR A 867      67.410  37.320  54.670  1.00  0.00           H
ATOM   3429  CB  THR A 867      65.740  38.530  54.030  1.00  0.00           C
ATOM   3430  HB  THR A 867      64.670  38.470  53.750  1.00  0.00           H
ATOM   3431  OG1 THR A 867      66.400  38.880  52.820  1.00  0.00           O
ATOM   3432  HG1 THR A 867      66.220  38.180  52.180  1.00  0.00           H
ATOM   3433  CG2 THR A 867      66.080  39.720  54.870  1.00  0.00           C
ATOM   3434 HG21 THR A 867      67.170  39.750  55.050  1.00  0.00           H
ATOM   3435 HG22 THR A 867      65.460  39.740  55.790  1.00  0.00           H
ATOM   3436 HG23 THR A 867      65.760  40.640  54.340  1.00  0.00           H
ATOM   3437  C   THR A 867      65.830  36.960  55.900  1.00  0.00           C
ATOM   3438  O   THR A 867      66.580  37.260  56.850  1.00  0.00           O
ATOM   3439  N   ILE A 868      64.600  36.490  56.080  1.00  0.00           N
ATOM   3440  HN  ILE A 868      63.990  36.460  55.280  1.00  0.00           H
ATOM   3441  CA  ILE A 868      64.050  36.120  57.410  1.00  0.00           C
ATOM   3442  HA  ILE A 868      64.130  36.990  58.060  1.00  0.00           H
ATOM   3443  CB  ILE A 868      62.530  35.880  57.360  1.00  0.00           C
ATOM   3444  HB  ILE A 868      62.380  35.230  56.490  1.00  0.00           H
ATOM   3445  CG2 ILE A 868      61.950  35.220  58.670  1.00  0.00           C
ATOM   3446 HG21 ILE A 868      60.910  34.930  58.390  1.00  0.00           H
ATOM   3447 HG22 ILE A 868      61.840  35.990  59.460  1.00  0.00           H
ATOM   3448 HG23 ILE A 868      62.470  34.290  58.970  1.00  0.00           H
ATOM   3449  CG1 ILE A 868      61.760  37.250  57.030  1.00  0.00           C
ATOM   3450 HG11 ILE A 868      61.860  37.470  55.940  1.00  0.00           H
ATOM   3451 HG12 ILE A 868      62.140  38.010  57.750  1.00  0.00           H
ATOM   3452  CD  ILE A 868      60.230  37.290  57.170  1.00  0.00           C
ATOM   3453  HD1 ILE A 868      59.890  36.760  58.090  1.00  0.00           H
ATOM   3454  HD2 ILE A 868      59.790  36.810  56.270  1.00  0.00           H
ATOM   3455  HD3 ILE A 868      59.930  38.350  57.240  1.00  0.00           H
ATOM   3456  C   ILE A 868      64.820  34.930  58.140  1.00  0.00           C
ATOM   3457  O   ILE A 868      65.160  35.040  59.300  1.00  0.00           O
ATOM   3458  N   VAL A 869      65.160  33.900  57.350  1.00  0.00           N
ATOM   3459  HN  VAL A 869      64.700  33.830  56.460  1.00  0.00           H
ATOM   3460  CA  VAL A 869      65.990  32.750  57.810  1.00  0.00           C
ATOM   3461  HA  VAL A 869      65.470  32.340  58.680  1.00  0.00           H
ATOM   3462  CB  VAL A 869      66.010  31.580  56.770  1.00  0.00           C
ATOM   3463  HB  VAL A 869      66.180  32.010  55.760  1.00  0.00           H
ATOM   3464  CG1 VAL A 869      67.170  30.600  56.960  1.00  0.00           C
ATOM   3465 HG11 VAL A 869      67.340  30.300  58.010  1.00  0.00           H
ATOM   3466 HG12 VAL A 869      68.140  30.950  56.540  1.00  0.00           H
ATOM   3467 HG13 VAL A 869      66.910  29.710  56.350  1.00  0.00           H
ATOM   3468  CG2 VAL A 869      64.580  30.940  56.900  1.00  0.00           C
ATOM   3469 HG21 VAL A 869      63.790  31.720  57.040  1.00  0.00           H
ATOM   3470 HG22 VAL A 869      64.520  30.460  57.900  1.00  0.00           H
ATOM   3471 HG23 VAL A 869      64.300  30.180  56.160  1.00  0.00           H
ATOM   3472  C   VAL A 869      67.410  33.180  58.200  1.00  0.00           C
ATOM   3473  O   VAL A 869      67.930  32.840  59.280  1.00  0.00           O
ATOM   3474  N   ILE A 870      68.120  34.020  57.360  1.00  0.00           N
ATOM   3475  HN  ILE A 870      67.590  34.240  56.550  1.00  0.00           H
ATOM   3476  CA  ILE A 870      69.400  34.680  57.790  1.00  0.00           C
ATOM   3477  HA  ILE A 870      70.100  33.910  58.070  1.00  0.00           H
ATOM   3478  CB  ILE A 870      69.940  35.320  56.520  1.00  0.00           C
ATOM   3479  HB  ILE A 870      69.100  35.830  56.000  1.00  0.00           H
ATOM   3480  CG2 ILE A 870      70.960  36.460  56.870  1.00  0.00           C
ATOM   3481 HG21 ILE A 870      71.280  37.010  55.950  1.00  0.00           H
ATOM   3482 HG22 ILE A 870      71.820  36.250  57.550  1.00  0.00           H
ATOM   3483 HG23 ILE A 870      70.470  37.280  57.450  1.00  0.00           H
ATOM   3484  CG1 ILE A 870      70.580  34.310  55.490  1.00  0.00           C
ATOM   3485 HG11 ILE A 870      69.840  33.490  55.310  1.00  0.00           H
ATOM   3486 HG12 ILE A 870      71.540  33.990  55.950  1.00  0.00           H
ATOM   3487  CD  ILE A 870      70.780  34.870  54.060  1.00  0.00           C
ATOM   3488  HD1 ILE A 870      71.610  35.600  54.070  1.00  0.00           H
ATOM   3489  HD2 ILE A 870      69.930  35.430  53.600  1.00  0.00           H
ATOM   3490  HD3 ILE A 870      71.030  34.010  53.400  1.00  0.00           H
ATOM   3491  C   ILE A 870      69.340  35.620  58.980  1.00  0.00           C
ATOM   3492  O   ILE A 870      70.230  35.510  59.810  1.00  0.00           O
ATOM   3493  N   MET A 871      68.390  36.520  59.090  1.00  0.00           N
ATOM   3494  HN  MET A 871      67.820  36.620  58.280  1.00  0.00           H
ATOM   3495  CA  MET A 871      68.290  37.440  60.190  1.00  0.00           C
ATOM   3496  HA  MET A 871      69.260  37.920  60.270  1.00  0.00           H
ATOM   3497  CB  MET A 871      67.310  38.570  59.970  1.00  0.00           C
ATOM   3498  HB1 MET A 871      67.160  39.140  60.910  1.00  0.00           H
ATOM   3499  HB2 MET A 871      66.350  38.090  59.720  1.00  0.00           H
ATOM   3500  CG  MET A 871      67.790  39.370  58.780  1.00  0.00           C
ATOM   3501  HG1 MET A 871      66.960  40.000  58.370  1.00  0.00           H
ATOM   3502  HG2 MET A 871      68.110  38.660  57.990  1.00  0.00           H
ATOM   3503  SD  MET A 871      69.140  40.510  59.180  1.00  0.00           S
ATOM   3504  CE  MET A 871      69.390  40.790  57.340  1.00  0.00           C
ATOM   3505  HE1 MET A 871      70.220  41.490  57.070  1.00  0.00           H
ATOM   3506  HE2 MET A 871      68.450  41.240  56.950  1.00  0.00           H
ATOM   3507  HE3 MET A 871      69.760  39.880  56.810  1.00  0.00           H
ATOM   3508  C   MET A 871      68.020  36.730  61.570  1.00  0.00           C
ATOM   3509  O   MET A 871      68.590  37.040  62.610  1.00  0.00           O
ATOM   3510  N   VAL A 872      67.140  35.690  61.580  1.00  0.00           N
ATOM   3511  HN  VAL A 872      66.620  35.500  60.750  1.00  0.00           H
ATOM   3512  CA  VAL A 872      66.920  34.760  62.750  1.00  0.00           C
ATOM   3513  HA  VAL A 872      66.720  35.360  63.630  1.00  0.00           H
ATOM   3514  CB  VAL A 872      65.850  33.730  62.450  1.00  0.00           C
ATOM   3515  HB  VAL A 872      66.060  33.230  61.490  1.00  0.00           H
ATOM   3516  CG1 VAL A 872      66.010  32.580  63.480  1.00  0.00           C
ATOM   3517 HG11 VAL A 872      66.000  33.020  64.490  1.00  0.00           H
ATOM   3518 HG12 VAL A 872      66.920  31.960  63.330  1.00  0.00           H
ATOM   3519 HG13 VAL A 872      65.190  31.830  63.400  1.00  0.00           H
ATOM   3520  CG2 VAL A 872      64.480  34.400  62.510  1.00  0.00           C
ATOM   3521 HG21 VAL A 872      64.460  34.950  63.470  1.00  0.00           H
ATOM   3522 HG22 VAL A 872      63.690  33.620  62.570  1.00  0.00           H
ATOM   3523 HG23 VAL A 872      64.310  35.090  61.660  1.00  0.00           H
ATOM   3524  C   VAL A 872      68.260  34.070  63.160  1.00  0.00           C
ATOM   3525  O   VAL A 872      68.670  33.990  64.300  1.00  0.00           O
ATOM   3526  N   THR A 873      68.970  33.560  62.120  1.00  0.00           N
ATOM   3527  HN  THR A 873      68.640  33.420  61.180  1.00  0.00           H
ATOM   3528  CA  THR A 873      70.360  33.080  62.430  1.00  0.00           C
ATOM   3529  HA  THR A 873      70.280  32.180  63.020  1.00  0.00           H
ATOM   3530  CB  THR A 873      71.140  32.700  61.170  1.00  0.00           C
ATOM   3531  HB  THR A 873      71.180  33.590  60.520  1.00  0.00           H
ATOM   3532  OG1 THR A 873      70.420  31.690  60.630  1.00  0.00           O
ATOM   3533  HG1 THR A 873      69.680  32.010  60.100  1.00  0.00           H
ATOM   3534  CG2 THR A 873      72.540  32.170  61.400  1.00  0.00           C
ATOM   3535 HG21 THR A 873      72.650  31.260  62.040  1.00  0.00           H
ATOM   3536 HG22 THR A 873      73.180  33.000  61.770  1.00  0.00           H
ATOM   3537 HG23 THR A 873      73.010  31.650  60.540  1.00  0.00           H
ATOM   3538  C   THR A 873      71.320  34.080  63.120  1.00  0.00           C
ATOM   3539  O   THR A 873      71.880  33.770  64.170  1.00  0.00           O
ATOM   3540  N   ILE A 874      71.290  35.280  62.640  1.00  0.00           N
ATOM   3541  HN  ILE A 874      70.660  35.460  61.880  1.00  0.00           H
ATOM   3542  CA  ILE A 874      72.060  36.440  63.120  1.00  0.00           C
ATOM   3543  HA  ILE A 874      73.120  36.270  63.000  1.00  0.00           H
ATOM   3544  CB  ILE A 874      71.940  37.640  62.070  1.00  0.00           C
ATOM   3545  HB  ILE A 874      70.860  37.640  61.800  1.00  0.00           H
ATOM   3546  CG2 ILE A 874      72.360  39.030  62.720  1.00  0.00           C
ATOM   3547 HG21 ILE A 874      73.270  38.970  63.340  1.00  0.00           H
ATOM   3548 HG22 ILE A 874      71.590  39.340  63.460  1.00  0.00           H
ATOM   3549 HG23 ILE A 874      72.310  39.870  61.990  1.00  0.00           H
ATOM   3550  CG1 ILE A 874      72.820  37.310  60.860  1.00  0.00           C
ATOM   3551 HG11 ILE A 874      72.470  36.340  60.430  1.00  0.00           H
ATOM   3552 HG12 ILE A 874      73.910  37.380  61.120  1.00  0.00           H
ATOM   3553  CD  ILE A 874      72.520  38.340  59.760  1.00  0.00           C
ATOM   3554  HD1 ILE A 874      71.420  38.340  59.620  1.00  0.00           H
ATOM   3555  HD2 ILE A 874      72.970  37.930  58.820  1.00  0.00           H
ATOM   3556  HD3 ILE A 874      72.850  39.370  60.000  1.00  0.00           H
ATOM   3557  C   ILE A 874      71.640  36.840  64.460  1.00  0.00           C
ATOM   3558  O   ILE A 874      72.510  37.080  65.300  1.00  0.00           O
ATOM   3559  N   ASP A 875      70.320  36.980  64.680  1.00  0.00           N
ATOM   3560  HN  ASP A 875      69.640  36.990  63.960  1.00  0.00           H
ATOM   3561  CA  ASP A 875      69.730  37.380  65.970  1.00  0.00           C
ATOM   3562  HA  ASP A 875      69.900  38.430  66.170  1.00  0.00           H
ATOM   3563  CB  ASP A 875      68.170  37.380  65.690  1.00  0.00           C
ATOM   3564  HB1 ASP A 875      67.870  36.360  65.360  1.00  0.00           H
ATOM   3565  HB2 ASP A 875      67.950  38.070  64.860  1.00  0.00           H
ATOM   3566  CG  ASP A 875      67.380  37.780  66.930  1.00  0.00           C
ATOM   3567  OD1 ASP A 875      66.850  36.880  67.630  1.00  0.00           O
ATOM   3568  OD2 ASP A 875      67.140  38.960  67.100  1.00  0.00           O
ATOM   3569  C   ASP A 875      70.090  36.470  67.210  1.00  0.00           C
ATOM   3570  O   ASP A 875      70.320  36.900  68.340  1.00  0.00           O
ATOM   3571  N   TYR A 876      70.320  35.130  66.970  1.00  0.00           N
ATOM   3572  HN  TYR A 876      70.160  34.730  66.070  1.00  0.00           H
ATOM   3573  CA  TYR A 876      70.960  34.200  67.850  1.00  0.00           C
ATOM   3574  HA  TYR A 876      70.490  34.200  68.820  1.00  0.00           H
ATOM   3575  CB  TYR A 876      70.830  32.820  67.190  1.00  0.00           C
ATOM   3576  HB1 TYR A 876      71.340  32.800  66.200  1.00  0.00           H
ATOM   3577  HB2 TYR A 876      69.750  32.590  67.050  1.00  0.00           H
ATOM   3578  CG  TYR A 876      71.380  31.610  68.040  1.00  0.00           C
ATOM   3579  CD1 TYR A 876      72.200  30.720  67.330  1.00  0.00           C
ATOM   3580  HD1 TYR A 876      72.650  30.900  66.360  1.00  0.00           H
ATOM   3581  CE1 TYR A 876      72.470  29.480  67.950  1.00  0.00           C
ATOM   3582  HE1 TYR A 876      73.220  28.830  67.540  1.00  0.00           H
ATOM   3583  CZ  TYR A 876      72.040  29.160  69.200  1.00  0.00           C
ATOM   3584  OH  TYR A 876      72.560  27.910  69.790  1.00  0.00           O
ATOM   3585  HH  TYR A 876      72.890  27.280  69.140  1.00  0.00           H
ATOM   3586  CD2 TYR A 876      70.940  31.350  69.310  1.00  0.00           C
ATOM   3587  HD2 TYR A 876      70.350  32.110  69.780  1.00  0.00           H
ATOM   3588  CE2 TYR A 876      71.350  30.100  69.930  1.00  0.00           C
ATOM   3589  HE2 TYR A 876      71.290  29.870  70.990  1.00  0.00           H
ATOM   3590  C   TYR A 876      72.430  34.600  68.150  1.00  0.00           C
ATOM   3591  O   TYR A 876      72.860  34.710  69.320  1.00  0.00           O
ATOM   3592  N   LEU A 877      73.200  34.900  67.050  1.00  0.00           N
ATOM   3593  HN  LEU A 877      72.880  34.880  66.110  1.00  0.00           H
ATOM   3594  CA  LEU A 877      74.550  35.310  67.270  1.00  0.00           C
ATOM   3595  HA  LEU A 877      74.980  34.610  67.970  1.00  0.00           H
ATOM   3596  CB  LEU A 877      75.220  35.180  65.850  1.00  0.00           C
ATOM   3597  HB1 LEU A 877      76.190  35.750  65.820  1.00  0.00           H
ATOM   3598  HB2 LEU A 877      74.570  35.810  65.210  1.00  0.00           H
ATOM   3599  CG  LEU A 877      75.330  33.820  65.260  1.00  0.00           C
ATOM   3600  HG  LEU A 877      74.340  33.350  65.360  1.00  0.00           H
ATOM   3601  CD1 LEU A 877      75.760  33.850  63.780  1.00  0.00           C
ATOM   3602 HD11 LEU A 877      75.650  32.780  63.490  1.00  0.00           H
ATOM   3603 HD12 LEU A 877      76.840  34.060  63.690  1.00  0.00           H
ATOM   3604 HD13 LEU A 877      75.170  34.600  63.210  1.00  0.00           H
ATOM   3605  CD2 LEU A 877      76.320  32.940  66.070  1.00  0.00           C
ATOM   3606 HD21 LEU A 877      76.500  32.010  65.510  1.00  0.00           H
ATOM   3607 HD22 LEU A 877      75.980  32.710  67.100  1.00  0.00           H
ATOM   3608 HD23 LEU A 877      77.240  33.540  66.210  1.00  0.00           H
ATOM   3609  C   LEU A 877      74.830  36.710  67.810  1.00  0.00           C
ATOM   3610  O   LEU A 877      75.860  36.940  68.500  1.00  0.00           O
ATOM   3611  N   VAL A 878      73.980  37.700  67.600  1.00  0.00           N
ATOM   3612  HN  VAL A 878      73.230  37.480  66.960  1.00  0.00           H
ATOM   3613  CA  VAL A 878      73.950  39.000  68.260  1.00  0.00           C
ATOM   3614  HA  VAL A 878      74.900  39.510  68.130  1.00  0.00           H
ATOM   3615  CB  VAL A 878      72.850  39.890  67.550  1.00  0.00           C
ATOM   3616  HB  VAL A 878      71.860  39.380  67.460  1.00  0.00           H
ATOM   3617  CG1 VAL A 878      72.690  41.240  68.270  1.00  0.00           C
ATOM   3618 HG11 VAL A 878      73.690  41.580  68.610  1.00  0.00           H
ATOM   3619 HG12 VAL A 878      71.990  41.250  69.130  1.00  0.00           H
ATOM   3620 HG13 VAL A 878      72.360  41.990  67.520  1.00  0.00           H
ATOM   3621  CG2 VAL A 878      73.500  40.100  66.150  1.00  0.00           C
ATOM   3622 HG21 VAL A 878      74.560  40.400  66.250  1.00  0.00           H
ATOM   3623 HG22 VAL A 878      73.040  41.010  65.720  1.00  0.00           H
ATOM   3624 HG23 VAL A 878      73.390  39.240  65.450  1.00  0.00           H
ATOM   3625  C   VAL A 878      73.650  38.860  69.780  1.00  0.00           C
ATOM   3626  O   VAL A 878      74.220  39.450  70.620  1.00  0.00           O
ATOM   3627  N   GLY A 879      72.820  37.940  70.130  1.00  0.00           N
ATOM   3628  HN  GLY A 879      72.240  37.400  69.530  1.00  0.00           H
ATOM   3629  CA  GLY A 879      72.690  37.510  71.530  1.00  0.00           C
ATOM   3630  HA1 GLY A 879      73.670  37.630  71.980  1.00  0.00           H
ATOM   3631  HA2 GLY A 879      72.350  36.480  71.510  1.00  0.00           H
ATOM   3632  C   GLY A 879      71.780  38.390  72.360  1.00  0.00           C
ATOM   3633  O   GLY A 879      71.700  38.250  73.560  1.00  0.00           O
ATOM   3634  N   VAL A 880      71.070  39.230  71.710  1.00  0.00           N
ATOM   3635  HN  VAL A 880      71.280  39.230  70.740  1.00  0.00           H
ATOM   3636  CA  VAL A 880      70.050  40.160  72.190  1.00  0.00           C
ATOM   3637  HA  VAL A 880      69.860  39.930  73.230  1.00  0.00           H
ATOM   3638  CB  VAL A 880      70.490  41.600  72.200  1.00  0.00           C
ATOM   3639  HB  VAL A 880      70.760  41.870  71.160  1.00  0.00           H
ATOM   3640  CG1 VAL A 880      69.340  42.600  72.540  1.00  0.00           C
ATOM   3641 HG11 VAL A 880      69.800  43.610  72.430  1.00  0.00           H
ATOM   3642 HG12 VAL A 880      69.080  42.610  73.610  1.00  0.00           H
ATOM   3643 HG13 VAL A 880      68.460  42.480  71.880  1.00  0.00           H
ATOM   3644  CG2 VAL A 880      71.670  41.970  73.190  1.00  0.00           C
ATOM   3645 HG21 VAL A 880      72.560  41.330  73.030  1.00  0.00           H
ATOM   3646 HG22 VAL A 880      71.470  41.710  74.260  1.00  0.00           H
ATOM   3647 HG23 VAL A 880      71.920  43.030  72.960  1.00  0.00           H
ATOM   3648  C   VAL A 880      68.880  40.040  71.250  1.00  0.00           C
ATOM   3649  O   VAL A 880      69.040  40.490  70.090  1.00  0.00           O
ATOM   3650  N   PRO A 881      67.740  39.440  71.710  1.00  0.00           N
ATOM   3651  CD  PRO A 881      67.640  38.750  72.960  1.00  0.00           C
ATOM   3652  HD1 PRO A 881      67.890  39.390  73.840  1.00  0.00           H
ATOM   3653  HD2 PRO A 881      68.250  37.820  72.980  1.00  0.00           H
ATOM   3654  CA  PRO A 881      66.440  39.670  71.060  1.00  0.00           C
ATOM   3655  HA  PRO A 881      66.370  38.960  70.250  1.00  0.00           H
ATOM   3656  CB  PRO A 881      65.480  39.440  72.230  1.00  0.00           C
ATOM   3657  HB1 PRO A 881      64.450  39.210  71.850  1.00  0.00           H
ATOM   3658  HB2 PRO A 881      65.360  40.330  72.910  1.00  0.00           H
ATOM   3659  CG  PRO A 881      66.140  38.380  73.130  1.00  0.00           C
ATOM   3660  HG1 PRO A 881      65.840  38.510  74.190  1.00  0.00           H
ATOM   3661  HG2 PRO A 881      66.010  37.340  72.770  1.00  0.00           H
ATOM   3662  C   PRO A 881      66.110  41.030  70.360  1.00  0.00           C
ATOM   3663  O   PRO A 881      65.950  42.060  71.020  1.00  0.00           O
ATOM   3664  N   SER A 882      65.860  40.960  69.040  1.00  0.00           N
ATOM   3665  HN  SER A 882      66.020  40.100  68.570  1.00  0.00           H
ATOM   3666  CA  SER A 882      65.100  41.970  68.320  1.00  0.00           C
ATOM   3667  HA  SER A 882      65.370  42.990  68.520  1.00  0.00           H
ATOM   3668  CB  SER A 882      65.490  42.060  66.780  1.00  0.00           C
ATOM   3669  HB1 SER A 882      66.570  42.370  66.770  1.00  0.00           H
ATOM   3670  HB2 SER A 882      64.900  42.830  66.250  1.00  0.00           H
ATOM   3671  OG  SER A 882      65.390  40.800  66.100  1.00  0.00           O
ATOM   3672  HG1 SER A 882      65.980  40.160  66.490  1.00  0.00           H
ATOM   3673  C   SER A 882      63.620  41.600  68.340  1.00  0.00           C
ATOM   3674  O   SER A 882      63.290  40.430  68.060  1.00  0.00           O
ATOM   3675  N   PRO A 883      62.680  42.480  68.740  1.00  0.00           N
ATOM   3676  CD  PRO A 883      62.870  43.950  69.000  1.00  0.00           C
ATOM   3677  HD1 PRO A 883      63.160  44.390  68.020  1.00  0.00           H
ATOM   3678  HD2 PRO A 883      63.720  43.950  69.700  1.00  0.00           H
ATOM   3679  CA  PRO A 883      61.290  42.260  68.930  1.00  0.00           C
ATOM   3680  HA  PRO A 883      61.190  41.770  69.890  1.00  0.00           H
ATOM   3681  CB  PRO A 883      60.530  43.590  68.900  1.00  0.00           C
ATOM   3682  HB1 PRO A 883      59.570  43.570  69.450  1.00  0.00           H
ATOM   3683  HB2 PRO A 883      60.260  43.870  67.860  1.00  0.00           H
ATOM   3684  CG  PRO A 883      61.590  44.550  69.510  1.00  0.00           C
ATOM   3685  HG1 PRO A 883      61.300  45.500  69.030  1.00  0.00           H
ATOM   3686  HG2 PRO A 883      61.560  44.580  70.620  1.00  0.00           H
ATOM   3687  C   PRO A 883      60.590  41.320  68.030  1.00  0.00           C
ATOM   3688  O   PRO A 883      60.650  41.560  66.830  1.00  0.00           O
ATOM   3689  N   LYS A 884      59.850  40.290  68.500  1.00  0.00           N
ATOM   3690  HN  LYS A 884      59.700  40.270  69.490  1.00  0.00           H
ATOM   3691  CA  LYS A 884      59.210  39.250  67.800  1.00  0.00           C
ATOM   3692  HA  LYS A 884      59.610  39.320  66.790  1.00  0.00           H
ATOM   3693  CB  LYS A 884      59.520  37.860  68.370  1.00  0.00           C
ATOM   3694  HB1 LYS A 884      59.200  37.010  67.740  1.00  0.00           H
ATOM   3695  HB2 LYS A 884      59.020  37.700  69.350  1.00  0.00           H
ATOM   3696  CG  LYS A 884      61.100  37.730  68.640  1.00  0.00           C
ATOM   3697  HG1 LYS A 884      61.320  36.710  69.020  1.00  0.00           H
ATOM   3698  HG2 LYS A 884      61.620  38.450  69.300  1.00  0.00           H
ATOM   3699  CD  LYS A 884      61.710  37.680  67.270  1.00  0.00           C
ATOM   3700  HD1 LYS A 884      61.730  38.720  66.880  1.00  0.00           H
ATOM   3701  HD2 LYS A 884      61.010  37.240  66.530  1.00  0.00           H
ATOM   3702  CE  LYS A 884      63.100  37.050  67.110  1.00  0.00           C
ATOM   3703  HE1 LYS A 884      63.470  37.270  66.090  1.00  0.00           H
ATOM   3704  HE2 LYS A 884      62.910  35.970  67.270  1.00  0.00           H
ATOM   3705  NZ  LYS A 884      64.150  37.530  68.060  1.00  0.00           N
ATOM   3706  HZ1 LYS A 884      65.140  37.220  67.970  1.00  0.00           H
ATOM   3707  HZ2 LYS A 884      63.830  37.340  69.030  1.00  0.00           H
ATOM   3708  HZ3 LYS A 884      64.280  38.560  67.980  1.00  0.00           H
ATOM   3709  C   LYS A 884      57.750  39.330  67.720  1.00  0.00           C
ATOM   3710  O   LYS A 884      56.970  39.990  68.460  1.00  0.00           O
ATOM   3711  N   LEU A 885      57.260  38.660  66.710  1.00  0.00           N
ATOM   3712  HN  LEU A 885      57.830  38.070  66.140  1.00  0.00           H
ATOM   3713  CA  LEU A 885      55.870  38.490  66.330  1.00  0.00           C
ATOM   3714  HA  LEU A 885      55.460  39.490  66.280  1.00  0.00           H
ATOM   3715  CB  LEU A 885      55.730  38.000  64.900  1.00  0.00           C
ATOM   3716  HB1 LEU A 885      56.290  37.040  64.950  1.00  0.00           H
ATOM   3717  HB2 LEU A 885      55.960  38.730  64.090  1.00  0.00           H
ATOM   3718  CG  LEU A 885      54.330  37.640  64.370  1.00  0.00           C
ATOM   3719  HG  LEU A 885      53.840  36.840  64.970  1.00  0.00           H
ATOM   3720  CD1 LEU A 885      53.430  38.810  64.140  1.00  0.00           C
ATOM   3721 HD11 LEU A 885      53.410  39.510  65.010  1.00  0.00           H
ATOM   3722 HD12 LEU A 885      52.380  38.540  63.880  1.00  0.00           H
ATOM   3723 HD13 LEU A 885      53.860  39.370  63.290  1.00  0.00           H
ATOM   3724  CD2 LEU A 885      54.520  36.920  62.970  1.00  0.00           C
ATOM   3725 HD21 LEU A 885      55.120  37.580  62.310  1.00  0.00           H
ATOM   3726 HD22 LEU A 885      53.570  36.590  62.490  1.00  0.00           H
ATOM   3727 HD23 LEU A 885      55.180  36.070  63.260  1.00  0.00           H
ATOM   3728  C   LEU A 885      55.120  37.600  67.230  1.00  0.00           C
ATOM   3729  O   LEU A 885      55.670  36.700  67.760  1.00  0.00           O
ATOM   3730  N   HSD A 886      53.760  37.770  67.370  1.00  0.00           N
ATOM   3731  HN  HSD A 886      53.410  38.630  67.000  1.00  0.00           H
ATOM   3732  CA  HSD A 886      52.860  37.030  68.270  1.00  0.00           C
ATOM   3733  HA  HSD A 886      53.420  36.190  68.680  1.00  0.00           H
ATOM   3734  CB  HSD A 886      52.310  37.840  69.490  1.00  0.00           C
ATOM   3735  HB1 HSD A 886      51.740  37.210  70.210  1.00  0.00           H
ATOM   3736  HB2 HSD A 886      51.660  38.650  69.120  1.00  0.00           H
ATOM   3737  ND1 HSD A 886      54.030  39.640  70.160  1.00  0.00           N
ATOM   3738  HD1 HSD A 886      53.710  40.300  69.480  1.00  0.00           H
ATOM   3739  CG  HSD A 886      53.500  38.360  70.360  1.00  0.00           C
ATOM   3740  CE1 HSD A 886      54.990  39.810  71.100  1.00  0.00           C
ATOM   3741  HE1 HSD A 886      55.640  40.680  71.170  1.00  0.00           H
ATOM   3742  NE2 HSD A 886      55.080  38.730  71.900  1.00  0.00           N
ATOM   3743  CD2 HSD A 886      54.090  37.880  71.440  1.00  0.00           C
ATOM   3744  HD2 HSD A 886      53.690  37.190  72.170  1.00  0.00           H
ATOM   3745  C   HSD A 886      51.620  36.600  67.430  1.00  0.00           C
ATOM   3746  O   HSD A 886      51.120  37.330  66.580  1.00  0.00           O
ATOM   3747  N   VAL A 887      51.140  35.370  67.530  1.00  0.00           N
ATOM   3748  HN  VAL A 887      51.570  34.690  68.130  1.00  0.00           H
ATOM   3749  CA  VAL A 887      49.930  34.830  66.850  1.00  0.00           C
ATOM   3750  HA  VAL A 887      49.440  35.660  66.380  1.00  0.00           H
ATOM   3751  CB  VAL A 887      50.370  33.670  65.960  1.00  0.00           C
ATOM   3752  HB  VAL A 887      51.170  33.040  66.430  1.00  0.00           H
ATOM   3753  CG1 VAL A 887      49.290  32.800  65.370  1.00  0.00           C
ATOM   3754 HG11 VAL A 887      48.710  33.310  64.580  1.00  0.00           H
ATOM   3755 HG12 VAL A 887      48.540  32.410  66.090  1.00  0.00           H
ATOM   3756 HG13 VAL A 887      49.750  31.950  64.840  1.00  0.00           H
ATOM   3757  CG2 VAL A 887      51.050  34.320  64.760  1.00  0.00           C
ATOM   3758 HG21 VAL A 887      50.380  35.090  64.310  1.00  0.00           H
ATOM   3759 HG22 VAL A 887      51.440  33.530  64.080  1.00  0.00           H
ATOM   3760 HG23 VAL A 887      51.960  34.810  65.170  1.00  0.00           H
ATOM   3761  C   VAL A 887      48.990  34.210  67.920  1.00  0.00           C
ATOM   3762  O   VAL A 887      49.600  33.860  68.910  1.00  0.00           O
ATOM   3763  N   PRO A 888      47.650  34.160  67.860  1.00  0.00           N
ATOM   3764  CD  PRO A 888      46.840  34.880  66.860  1.00  0.00           C
ATOM   3765  HD1 PRO A 888      46.770  34.340  65.890  1.00  0.00           H
ATOM   3766  HD2 PRO A 888      47.140  35.950  66.800  1.00  0.00           H
ATOM   3767  CA  PRO A 888      46.820  33.600  68.880  1.00  0.00           C
ATOM   3768  HA  PRO A 888      46.920  34.300  69.690  1.00  0.00           H
ATOM   3769  CB  PRO A 888      45.430  33.540  68.320  1.00  0.00           C
ATOM   3770  HB1 PRO A 888      44.690  33.510  69.140  1.00  0.00           H
ATOM   3771  HB2 PRO A 888      45.190  32.690  67.640  1.00  0.00           H
ATOM   3772  CG  PRO A 888      45.410  34.840  67.540  1.00  0.00           C
ATOM   3773  HG1 PRO A 888      44.610  35.020  66.790  1.00  0.00           H
ATOM   3774  HG2 PRO A 888      45.290  35.710  68.220  1.00  0.00           H
ATOM   3775  C   PRO A 888      47.340  32.180  69.360  1.00  0.00           C
ATOM   3776  O   PRO A 888      47.650  31.420  68.470  1.00  0.00           O
ATOM   3777  N   GLU A 889      47.240  31.860  70.660  1.00  0.00           N
ATOM   3778  HN  GLU A 889      46.870  32.590  71.230  1.00  0.00           H
ATOM   3779  CA  GLU A 889      47.610  30.610  71.320  1.00  0.00           C
ATOM   3780  HA  GLU A 889      48.080  30.040  70.530  1.00  0.00           H
ATOM   3781  CB  GLU A 889      48.520  30.910  72.600  1.00  0.00           C
ATOM   3782  HB1 GLU A 889      48.710  29.980  73.180  1.00  0.00           H
ATOM   3783  HB2 GLU A 889      48.010  31.640  73.260  1.00  0.00           H
ATOM   3784  CG  GLU A 889      49.890  31.510  72.200  1.00  0.00           C
ATOM   3785  HG1 GLU A 889      49.780  32.430  71.580  1.00  0.00           H
ATOM   3786  HG2 GLU A 889      50.470  30.730  71.670  1.00  0.00           H
ATOM   3787  CD  GLU A 889      50.820  31.880  73.370  1.00  0.00           C
ATOM   3788  OE1 GLU A 889      51.810  31.220  73.700  1.00  0.00           O
ATOM   3789  OE2 GLU A 889      50.540  32.840  74.040  1.00  0.00           O
ATOM   3790  C   GLU A 889      46.350  29.880  71.690  1.00  0.00           C
ATOM   3791  O   GLU A 889      46.430  28.950  72.480  1.00  0.00           O
ATOM   3792  N   LYS A 890      45.210  30.300  71.240  1.00  0.00           N
ATOM   3793  HN  LYS A 890      45.290  31.230  70.890  1.00  0.00           H
ATOM   3794  CA  LYS A 890      43.920  29.740  71.380  1.00  0.00           C
ATOM   3795  HA  LYS A 890      44.060  28.680  71.470  1.00  0.00           H
ATOM   3796  CB  LYS A 890      43.230  30.130  72.750  1.00  0.00           C
ATOM   3797  HB1 LYS A 890      44.020  29.980  73.510  1.00  0.00           H
ATOM   3798  HB2 LYS A 890      42.460  29.370  73.000  1.00  0.00           H
ATOM   3799  CG  LYS A 890      42.700  31.580  72.900  1.00  0.00           C
ATOM   3800  HG1 LYS A 890      41.900  31.710  72.150  1.00  0.00           H
ATOM   3801  HG2 LYS A 890      43.570  32.220  72.670  1.00  0.00           H
ATOM   3802  CD  LYS A 890      42.060  31.760  74.200  1.00  0.00           C
ATOM   3803  HD1 LYS A 890      42.910  31.650  74.900  1.00  0.00           H
ATOM   3804  HD2 LYS A 890      41.240  31.040  74.430  1.00  0.00           H
ATOM   3805  CE  LYS A 890      41.500  33.210  74.330  1.00  0.00           C
ATOM   3806  HE1 LYS A 890      40.940  33.520  73.430  1.00  0.00           H
ATOM   3807  HE2 LYS A 890      42.440  33.800  74.420  1.00  0.00           H
ATOM   3808  NZ  LYS A 890      40.710  33.340  75.520  1.00  0.00           N
ATOM   3809  HZ1 LYS A 890      40.370  34.310  75.740  1.00  0.00           H
ATOM   3810  HZ2 LYS A 890      41.270  33.030  76.340  1.00  0.00           H
ATOM   3811  HZ3 LYS A 890      39.790  32.900  75.370  1.00  0.00           H
ATOM   3812  C   LYS A 890      42.980  30.050  70.250  1.00  0.00           C
ATOM   3813  O   LYS A 890      43.330  30.850  69.370  1.00  0.00           O
ATOM   3814  N   PHE A 891      41.800  29.360  70.180  1.00  0.00           N
ATOM   3815  HN  PHE A 891      41.500  28.840  70.980  1.00  0.00           H
ATOM   3816  CA  PHE A 891      40.920  29.270  69.000  1.00  0.00           C
ATOM   3817  HA  PHE A 891      41.510  29.730  68.210  1.00  0.00           H
ATOM   3818  CB  PHE A 891      40.450  27.810  68.540  1.00  0.00           C
ATOM   3819  HB1 PHE A 891      40.070  27.840  67.490  1.00  0.00           H
ATOM   3820  HB2 PHE A 891      39.690  27.470  69.270  1.00  0.00           H
ATOM   3821  CG  PHE A 891      41.560  26.850  68.450  1.00  0.00           C
ATOM   3822  CD1 PHE A 891      42.740  27.190  67.750  1.00  0.00           C
ATOM   3823  HD1 PHE A 891      42.780  28.170  67.290  1.00  0.00           H
ATOM   3824  CE1 PHE A 891      43.820  26.230  67.670  1.00  0.00           C
ATOM   3825  HE1 PHE A 891      44.660  26.620  67.120  1.00  0.00           H
ATOM   3826  CZ  PHE A 891      43.700  24.980  68.310  1.00  0.00           C
ATOM   3827  HZ  PHE A 891      44.380  24.150  68.210  1.00  0.00           H
ATOM   3828  CD2 PHE A 891      41.360  25.540  68.880  1.00  0.00           C
ATOM   3829  HD2 PHE A 891      40.420  25.190  69.280  1.00  0.00           H
ATOM   3830  CE2 PHE A 891      42.490  24.640  68.890  1.00  0.00           C
ATOM   3831  HE2 PHE A 891      42.350  23.690  69.400  1.00  0.00           H
ATOM   3832  C   PHE A 891      39.640  30.060  69.150  1.00  0.00           C
ATOM   3833  O   PHE A 891      38.970  30.380  68.140  1.00  0.00           O
ATOM   3834  N   GLU A 892      39.210  30.480  70.310  1.00  0.00           N
ATOM   3835  HN  GLU A 892      39.700  30.270  71.160  1.00  0.00           H
ATOM   3836  CA  GLU A 892      38.020  31.270  70.520  1.00  0.00           C
ATOM   3837  HA  GLU A 892      37.330  31.000  69.740  1.00  0.00           H
ATOM   3838  CB  GLU A 892      37.420  30.990  71.880  1.00  0.00           C
ATOM   3839  HB1 GLU A 892      36.630  31.720  72.150  1.00  0.00           H
ATOM   3840  HB2 GLU A 892      38.180  31.180  72.660  1.00  0.00           H
ATOM   3841  CG  GLU A 892      37.020  29.530  72.080  1.00  0.00           C
ATOM   3842  HG1 GLU A 892      37.810  28.870  71.670  1.00  0.00           H
ATOM   3843  HG2 GLU A 892      36.020  29.320  71.630  1.00  0.00           H
ATOM   3844  CD  GLU A 892      36.840  29.210  73.570  1.00  0.00           C
ATOM   3845  OE1 GLU A 892      37.620  28.480  74.190  1.00  0.00           O
ATOM   3846  OE2 GLU A 892      35.730  29.610  74.060  1.00  0.00           O
ATOM   3847  C   GLU A 892      38.290  32.760  70.400  1.00  0.00           C
ATOM   3848  O   GLU A 892      39.350  33.180  70.890  1.00  0.00           O
ATOM   3849  N   PRO A 893      37.410  33.620  69.800  1.00  0.00           N
ATOM   3850  CD  PRO A 893      36.440  33.130  68.870  1.00  0.00           C
ATOM   3851  HD1 PRO A 893      35.680  32.540  69.420  1.00  0.00           H
ATOM   3852  HD2 PRO A 893      36.890  32.510  68.060  1.00  0.00           H
ATOM   3853  CA  PRO A 893      37.320  35.100  70.060  1.00  0.00           C
ATOM   3854  HA  PRO A 893      38.170  35.510  69.530  1.00  0.00           H
ATOM   3855  CB  PRO A 893      35.930  35.380  69.530  1.00  0.00           C
ATOM   3856  HB1 PRO A 893      35.990  36.460  69.260  1.00  0.00           H
ATOM   3857  HB2 PRO A 893      35.140  35.220  70.280  1.00  0.00           H
ATOM   3858  CG  PRO A 893      35.690  34.420  68.360  1.00  0.00           C
ATOM   3859  HG1 PRO A 893      34.630  34.190  68.160  1.00  0.00           H
ATOM   3860  HG2 PRO A 893      36.150  34.780  67.410  1.00  0.00           H
ATOM   3861  C   PRO A 893      37.490  35.510  71.530  1.00  0.00           C
ATOM   3862  O   PRO A 893      37.060  34.780  72.390  1.00  0.00           O
ATOM   3863  N   THR A 894      38.310  36.530  71.860  1.00  0.00           N
ATOM   3864  HN  THR A 894      38.770  37.100  71.170  1.00  0.00           H
ATOM   3865  CA  THR A 894      38.720  36.810  73.210  1.00  0.00           C
ATOM   3866  HA  THR A 894      38.970  35.910  73.750  1.00  0.00           H
ATOM   3867  CB  THR A 894      39.980  37.630  73.210  1.00  0.00           C
ATOM   3868  HB  THR A 894      40.220  37.710  74.290  1.00  0.00           H
ATOM   3869  OG1 THR A 894      39.770  38.880  72.620  1.00  0.00           O
ATOM   3870  HG1 THR A 894      40.550  39.380  72.850  1.00  0.00           H
ATOM   3871  CG2 THR A 894      41.180  37.000  72.460  1.00  0.00           C
ATOM   3872 HG21 THR A 894      40.820  36.560  71.510  1.00  0.00           H
ATOM   3873 HG22 THR A 894      41.530  36.100  73.020  1.00  0.00           H
ATOM   3874 HG23 THR A 894      42.120  37.590  72.340  1.00  0.00           H
ATOM   3875  C   THR A 894      37.680  37.500  74.070  1.00  0.00           C
ATOM   3876  O   THR A 894      37.720  37.280  75.270  1.00  0.00           O
ATOM   3877  N   HSD A 895      36.750  38.280  73.540  1.00  0.00           N
ATOM   3878  HN  HSD A 895      36.810  38.300  72.550  1.00  0.00           H
ATOM   3879  CA  HSD A 895      35.810  39.100  74.250  1.00  0.00           C
ATOM   3880  HA  HSD A 895      36.470  39.590  74.940  1.00  0.00           H
ATOM   3881  CB  HSD A 895      35.150  40.110  73.210  1.00  0.00           C
ATOM   3882  HB1 HSD A 895      34.800  39.340  72.480  1.00  0.00           H
ATOM   3883  HB2 HSD A 895      35.910  40.770  72.740  1.00  0.00           H
ATOM   3884  ND1 HSD A 895      33.840  41.620  74.720  1.00  0.00           N
ATOM   3885  HD1 HSD A 895      34.580  41.990  75.300  1.00  0.00           H
ATOM   3886  CG  HSD A 895      33.920  40.960  73.600  1.00  0.00           C
ATOM   3887  CE1 HSD A 895      32.550  42.010  74.910  1.00  0.00           C
ATOM   3888  HE1 HSD A 895      32.190  42.560  75.780  1.00  0.00           H
ATOM   3889  NE2 HSD A 895      31.800  41.600  73.980  1.00  0.00           N
ATOM   3890  CD2 HSD A 895      32.700  41.010  73.010  1.00  0.00           C
ATOM   3891  HD2 HSD A 895      32.180  40.500  72.210  1.00  0.00           H
ATOM   3892  C   HSD A 895      34.750  38.370  75.000  1.00  0.00           C
ATOM   3893  O   HSD A 895      34.160  37.410  74.480  1.00  0.00           O
ATOM   3894  N   PRO A 896      34.530  38.700  76.300  1.00  0.00           N
ATOM   3895  CD  PRO A 896      35.350  39.630  77.130  1.00  0.00           C
ATOM   3896  HD1 PRO A 896      35.450  40.690  76.800  1.00  0.00           H
ATOM   3897  HD2 PRO A 896      36.310  39.110  77.310  1.00  0.00           H
ATOM   3898  CA  PRO A 896      33.850  37.700  77.160  1.00  0.00           C
ATOM   3899  HA  PRO A 896      34.190  36.710  76.870  1.00  0.00           H
ATOM   3900  CB  PRO A 896      34.190  38.160  78.610  1.00  0.00           C
ATOM   3901  HB1 PRO A 896      34.960  37.530  79.090  1.00  0.00           H
ATOM   3902  HB2 PRO A 896      33.260  38.090  79.230  1.00  0.00           H
ATOM   3903  CG  PRO A 896      34.570  39.620  78.470  1.00  0.00           C
ATOM   3904  HG1 PRO A 896      33.620  40.200  78.380  1.00  0.00           H
ATOM   3905  HG2 PRO A 896      35.120  40.090  79.310  1.00  0.00           H
ATOM   3906  C   PRO A 896      32.330  37.580  76.940  1.00  0.00           C
ATOM   3907  O   PRO A 896      31.770  36.500  77.260  1.00  0.00           O
ATOM   3908  N   GLU A 897      31.630  38.590  76.420  1.00  0.00           N
ATOM   3909  HN  GLU A 897      32.080  39.450  76.220  1.00  0.00           H
ATOM   3910  CA  GLU A 897      30.250  38.550  76.080  1.00  0.00           C
ATOM   3911  HA  GLU A 897      29.830  37.600  76.360  1.00  0.00           H
ATOM   3912  CB  GLU A 897      29.660  39.870  76.720  1.00  0.00           C
ATOM   3913  HB1 GLU A 897      28.580  39.970  76.470  1.00  0.00           H
ATOM   3914  HB2 GLU A 897      30.120  40.760  76.230  1.00  0.00           H
ATOM   3915  CG  GLU A 897      29.910  39.960  78.300  1.00  0.00           C
ATOM   3916  HG1 GLU A 897      31.000  39.900  78.490  1.00  0.00           H
ATOM   3917  HG2 GLU A 897      29.460  39.080  78.810  1.00  0.00           H
ATOM   3918  CD  GLU A 897      29.220  41.080  78.960  1.00  0.00           C
ATOM   3919  OE1 GLU A 897      28.520  41.830  78.260  1.00  0.00           O
ATOM   3920  OE2 GLU A 897      29.400  41.260  80.170  1.00  0.00           O
ATOM   3921  C   GLU A 897      29.980  38.550  74.500  1.00  0.00           C
ATOM   3922  O   GLU A 897      28.910  39.070  74.140  1.00  0.00           O
ATOM   3923  N   ARG A 898      30.900  38.070  73.680  1.00  0.00           N
ATOM   3924  HN  ARG A 898      31.680  37.610  74.080  1.00  0.00           H
ATOM   3925  CA  ARG A 898      30.690  37.830  72.320  1.00  0.00           C
ATOM   3926  HA  ARG A 898      30.150  38.610  71.810  1.00  0.00           H
ATOM   3927  CB  ARG A 898      32.080  37.580  71.720  1.00  0.00           C
ATOM   3928  HB1 ARG A 898      32.630  36.650  72.030  1.00  0.00           H
ATOM   3929  HB2 ARG A 898      32.610  38.430  72.200  1.00  0.00           H
ATOM   3930  CG  ARG A 898      32.350  37.830  70.210  1.00  0.00           C
ATOM   3931  HG1 ARG A 898      33.450  37.830  70.040  1.00  0.00           H
ATOM   3932  HG2 ARG A 898      31.960  38.860  70.000  1.00  0.00           H
ATOM   3933  CD  ARG A 898      31.780  36.810  69.230  1.00  0.00           C
ATOM   3934  HD1 ARG A 898      30.690  36.930  69.330  1.00  0.00           H
ATOM   3935  HD2 ARG A 898      32.120  35.790  69.540  1.00  0.00           H
ATOM   3936  NE  ARG A 898      32.270  37.090  67.830  1.00  0.00           N
ATOM   3937  HE  ARG A 898      33.080  37.620  67.590  1.00  0.00           H
ATOM   3938  CZ  ARG A 898      31.550  36.630  66.750  1.00  0.00           C
ATOM   3939  NH1 ARG A 898      30.400  35.960  66.690  1.00  0.00           N
ATOM   3940 HH11 ARG A 898      29.960  35.700  67.550  1.00  0.00           H
ATOM   3941 HH12 ARG A 898      29.990  35.740  65.800  1.00  0.00           H
ATOM   3942  NH2 ARG A 898      31.970  37.060  65.590  1.00  0.00           N
ATOM   3943 HH21 ARG A 898      32.810  37.580  65.490  1.00  0.00           H
ATOM   3944 HH22 ARG A 898      31.540  36.700  64.750  1.00  0.00           H
ATOM   3945  C   ARG A 898      29.850  36.580  72.080  1.00  0.00           C
ATOM   3946  O   ARG A 898      30.110  35.500  72.690  1.00  0.00           O
ATOM   3947  N   GLY A 899      28.840  36.660  71.220  1.00  0.00           N
ATOM   3948  HN  GLY A 899      28.850  37.540  70.730  1.00  0.00           H
ATOM   3949  CA  GLY A 899      27.910  35.600  70.720  1.00  0.00           C
ATOM   3950  HA1 GLY A 899      27.230  35.960  69.980  1.00  0.00           H
ATOM   3951  HA2 GLY A 899      27.290  35.100  71.450  1.00  0.00           H
ATOM   3952  C   GLY A 899      28.600  34.480  70.010  1.00  0.00           C
ATOM   3953  O   GLY A 899      29.470  34.730  69.220  1.00  0.00           O
ATOM   3954  N   TRP A 900      28.080  33.260  70.160  1.00  0.00           N
ATOM   3955  HN  TRP A 900      27.180  33.170  70.570  1.00  0.00           H
ATOM   3956  CA  TRP A 900      28.730  32.060  69.530  1.00  0.00           C
ATOM   3957  HA  TRP A 900      29.810  32.180  69.570  1.00  0.00           H
ATOM   3958  CB  TRP A 900      28.450  30.780  70.330  1.00  0.00           C
ATOM   3959  HB1 TRP A 900      27.350  30.630  70.360  1.00  0.00           H
ATOM   3960  HB2 TRP A 900      28.660  30.950  71.400  1.00  0.00           H
ATOM   3961  CG  TRP A 900      29.160  29.530  69.830  1.00  0.00           C
ATOM   3962  CD1 TRP A 900      28.600  28.320  69.400  1.00  0.00           C
ATOM   3963  HD1 TRP A 900      27.540  28.070  69.330  1.00  0.00           H
ATOM   3964  NE1 TRP A 900      29.650  27.530  68.920  1.00  0.00           N
ATOM   3965  HE1 TRP A 900      29.490  26.600  68.640  1.00  0.00           H
ATOM   3966  CE2 TRP A 900      30.870  28.030  69.210  1.00  0.00           C
ATOM   3967  CD2 TRP A 900      30.620  29.340  69.780  1.00  0.00           C
ATOM   3968  CE3 TRP A 900      31.660  30.170  70.100  1.00  0.00           C
ATOM   3969  HE3 TRP A 900      31.540  31.210  70.400  1.00  0.00           H
ATOM   3970  CZ3 TRP A 900      32.950  29.700  69.830  1.00  0.00           C
ATOM   3971  HZ3 TRP A 900      33.860  30.230  70.040  1.00  0.00           H
ATOM   3972  CZ2 TRP A 900      32.200  27.640  69.050  1.00  0.00           C
ATOM   3973  HZ2 TRP A 900      32.500  26.670  68.680  1.00  0.00           H
ATOM   3974  CH2 TRP A 900      33.210  28.450  69.440  1.00  0.00           C
ATOM   3975  HH2 TRP A 900      34.250  28.250  69.250  1.00  0.00           H
ATOM   3976  C   TRP A 900      28.400  31.910  68.070  1.00  0.00           C
ATOM   3977  O   TRP A 900      27.270  31.620  67.650  1.00  0.00           O
ATOM   3978  N   ILE A 901      29.430  32.100  67.180  1.00  0.00           N
ATOM   3979  HN  ILE A 901      30.320  32.370  67.540  1.00  0.00           H
ATOM   3980  CA  ILE A 901      29.260  32.010  65.750  1.00  0.00           C
ATOM   3981  HA  ILE A 901      30.270  32.240  65.440  1.00  0.00           H
ATOM   3982  CB  ILE A 901      28.870  30.660  65.180  1.00  0.00           C
ATOM   3983  HB  ILE A 901      27.800  30.560  65.480  1.00  0.00           H
ATOM   3984  CG2 ILE A 901      29.120  30.620  63.680  1.00  0.00           C
ATOM   3985 HG21 ILE A 901      28.470  31.320  63.090  1.00  0.00           H
ATOM   3986 HG22 ILE A 901      28.980  29.600  63.270  1.00  0.00           H
ATOM   3987 HG23 ILE A 901      30.190  30.830  63.460  1.00  0.00           H
ATOM   3988  CG1 ILE A 901      29.660  29.450  65.900  1.00  0.00           C
ATOM   3989 HG11 ILE A 901      29.540  28.500  65.330  1.00  0.00           H
ATOM   3990 HG12 ILE A 901      29.440  29.290  66.970  1.00  0.00           H
ATOM   3991  CD  ILE A 901      31.190  29.560  65.800  1.00  0.00           C
ATOM   3992  HD1 ILE A 901      31.600  30.360  65.150  1.00  0.00           H
ATOM   3993  HD2 ILE A 901      31.590  28.560  65.510  1.00  0.00           H
ATOM   3994  HD3 ILE A 901      31.670  29.830  66.750  1.00  0.00           H
ATOM   3995  C   ILE A 901      28.510  33.290  65.130  1.00  0.00           C
ATOM   3996  O   ILE A 901      29.230  34.080  64.570  1.00  0.00           O
ATOM   3997  N   ILE A 902      27.210  33.470  65.290  1.00  0.00           N
ATOM   3998  HN  ILE A 902      26.700  32.740  65.740  1.00  0.00           H
ATOM   3999  CA  ILE A 902      26.360  34.500  64.610  1.00  0.00           C
ATOM   4000  HA  ILE A 902      26.830  34.790  63.680  1.00  0.00           H
ATOM   4001  CB  ILE A 902      24.930  34.030  64.320  1.00  0.00           C
ATOM   4002  HB  ILE A 902      24.360  33.870  65.270  1.00  0.00           H
ATOM   4003  CG2 ILE A 902      24.180  35.070  63.410  1.00  0.00           C
ATOM   4004 HG21 ILE A 902      24.970  35.400  62.720  1.00  0.00           H
ATOM   4005 HG22 ILE A 902      23.780  35.920  64.010  1.00  0.00           H
ATOM   4006 HG23 ILE A 902      23.240  34.630  63.010  1.00  0.00           H
ATOM   4007  CG1 ILE A 902      24.890  32.670  63.580  1.00  0.00           C
ATOM   4008 HG11 ILE A 902      23.900  32.310  63.220  1.00  0.00           H
ATOM   4009 HG12 ILE A 902      25.290  31.800  64.170  1.00  0.00           H
ATOM   4010  CD  ILE A 902      25.830  32.710  62.380  1.00  0.00           C
ATOM   4011  HD1 ILE A 902      25.480  33.450  61.630  1.00  0.00           H
ATOM   4012  HD2 ILE A 902      25.640  31.740  61.870  1.00  0.00           H
ATOM   4013  HD3 ILE A 902      26.920  32.900  62.510  1.00  0.00           H
ATOM   4014  C   ILE A 902      26.310  35.790  65.470  1.00  0.00           C
ATOM   4015  O   ILE A 902      26.190  35.760  66.700  1.00  0.00           O
ATOM   4016  N   SER A 903      26.440  37.000  64.940  1.00  0.00           N
ATOM   4017  HN  SER A 903      26.420  37.180  63.950  1.00  0.00           H
ATOM   4018  CA  SER A 903      26.470  38.230  65.740  1.00  0.00           C
ATOM   4019  HA  SER A 903      27.220  38.120  66.510  1.00  0.00           H
ATOM   4020  CB  SER A 903      26.910  39.400  64.770  1.00  0.00           C
ATOM   4021  HB1 SER A 903      26.150  39.660  64.010  1.00  0.00           H
ATOM   4022  HB2 SER A 903      27.810  39.050  64.220  1.00  0.00           H
ATOM   4023  OG  SER A 903      27.260  40.610  65.440  1.00  0.00           O
ATOM   4024  HG1 SER A 903      26.470  41.000  65.810  1.00  0.00           H
ATOM   4025  C   SER A 903      25.100  38.700  66.320  1.00  0.00           C
ATOM   4026  O   SER A 903      24.110  38.150  65.760  1.00  0.00           O
ATOM   4027  N   PRO A 904      24.890  39.470  67.380  1.00  0.00           N
ATOM   4028  CD  PRO A 904      25.710  39.500  68.570  1.00  0.00           C
ATOM   4029  HD1 PRO A 904      26.740  39.760  68.240  1.00  0.00           H
ATOM   4030  HD2 PRO A 904      25.790  38.500  69.040  1.00  0.00           H
ATOM   4031  CA  PRO A 904      23.650  40.220  67.580  1.00  0.00           C
ATOM   4032  HA  PRO A 904      22.890  39.540  67.940  1.00  0.00           H
ATOM   4033  CB  PRO A 904      24.020  41.190  68.640  1.00  0.00           C
ATOM   4034  HB1 PRO A 904      23.130  41.580  69.180  1.00  0.00           H
ATOM   4035  HB2 PRO A 904      24.430  42.110  68.170  1.00  0.00           H
ATOM   4036  CG  PRO A 904      25.050  40.490  69.480  1.00  0.00           C
ATOM   4037  HG1 PRO A 904      25.800  41.160  69.930  1.00  0.00           H
ATOM   4038  HG2 PRO A 904      24.640  39.930  70.350  1.00  0.00           H
ATOM   4039  C   PRO A 904      23.020  40.780  66.330  1.00  0.00           C
ATOM   4040  O   PRO A 904      23.810  41.370  65.570  1.00  0.00           O
ATOM   4041  N   LEU A 905      21.730  40.520  66.040  1.00  0.00           N
ATOM   4042  HN  LEU A 905      21.210  39.920  66.660  1.00  0.00           H
ATOM   4043  CA  LEU A 905      21.000  40.810  64.890  1.00  0.00           C
ATOM   4044  HA  LEU A 905      21.340  41.740  64.450  1.00  0.00           H
ATOM   4045  CB  LEU A 905      21.110  39.640  63.920  1.00  0.00           C
ATOM   4046  HB1 LEU A 905      20.890  38.700  64.470  1.00  0.00           H
ATOM   4047  HB2 LEU A 905      22.160  39.550  63.560  1.00  0.00           H
ATOM   4048  CG  LEU A 905      20.220  39.630  62.680  1.00  0.00           C
ATOM   4049  HG  LEU A 905      19.170  39.640  63.030  1.00  0.00           H
ATOM   4050  CD1 LEU A 905      20.510  40.800  61.700  1.00  0.00           C
ATOM   4051 HD11 LEU A 905      21.600  40.960  61.850  1.00  0.00           H
ATOM   4052 HD12 LEU A 905      19.940  41.750  61.790  1.00  0.00           H
ATOM   4053 HD13 LEU A 905      20.400  40.420  60.670  1.00  0.00           H
ATOM   4054  CD2 LEU A 905      20.500  38.370  61.940  1.00  0.00           C
ATOM   4055 HD21 LEU A 905      21.590  38.210  61.960  1.00  0.00           H
ATOM   4056 HD22 LEU A 905      20.120  38.370  60.890  1.00  0.00           H
ATOM   4057 HD23 LEU A 905      20.140  37.520  62.570  1.00  0.00           H
ATOM   4058  C   LEU A 905      19.530  41.050  65.220  1.00  0.00           C
ATOM   4059  O   LEU A 905      18.770  40.320  65.890  1.00  0.00           O
ATOM   4060  N   GLY A 906      18.990  42.200  64.640  1.00  0.00           N
ATOM   4061  HN  GLY A 906      19.610  42.850  64.180  1.00  0.00           H
ATOM   4062  CA  GLY A 906      17.610  42.670  64.870  1.00  0.00           C
ATOM   4063  HA1 GLY A 906      16.930  41.880  64.570  1.00  0.00           H
ATOM   4064  HA2 GLY A 906      17.360  43.570  64.350  1.00  0.00           H
ATOM   4065  C   GLY A 906      17.080  42.920  66.240  1.00  0.00           C
ATOM   4066  O   GLY A 906      15.850  42.810  66.500  1.00  0.00           O
ATOM   4067  N   ASP A 907      18.070  43.220  67.140  1.00  0.00           N
ATOM   4068  HN  ASP A 907      19.040  43.160  66.890  1.00  0.00           H
ATOM   4069  CA  ASP A 907      17.820  43.560  68.470  1.00  0.00           C
ATOM   4070  HA  ASP A 907      16.910  43.080  68.820  1.00  0.00           H
ATOM   4071  CB  ASP A 907      18.990  43.310  69.470  1.00  0.00           C
ATOM   4072  HB1 ASP A 907      18.680  43.640  70.470  1.00  0.00           H
ATOM   4073  HB2 ASP A 907      19.950  43.810  69.200  1.00  0.00           H
ATOM   4074  CG  ASP A 907      19.240  41.840  69.540  1.00  0.00           C
ATOM   4075  OD1 ASP A 907      18.300  41.050  69.540  1.00  0.00           O
ATOM   4076  OD2 ASP A 907      20.420  41.490  69.780  1.00  0.00           O
ATOM   4077  C   ASP A 907      17.560  45.100  68.500  1.00  0.00           C
ATOM   4078  O   ASP A 907      17.220  45.690  69.550  1.00  0.00           O
ATOM   4079  N   ASN A 908      17.500  45.840  67.350  1.00  0.00           N
ATOM   4080  HN  ASN A 908      17.740  45.370  66.500  1.00  0.00           H
ATOM   4081  CA  ASN A 908      17.130  47.260  67.300  1.00  0.00           C
ATOM   4082  HA  ASN A 908      17.410  47.780  68.200  1.00  0.00           H
ATOM   4083  CB  ASN A 908      17.900  47.960  66.110  1.00  0.00           C
ATOM   4084  HB1 ASN A 908      17.890  49.060  66.260  1.00  0.00           H
ATOM   4085  HB2 ASN A 908      17.610  47.620  65.100  1.00  0.00           H
ATOM   4086  CG  ASN A 908      19.370  47.600  66.210  1.00  0.00           C
ATOM   4087  OD1 ASN A 908      19.910  46.990  65.310  1.00  0.00           O
ATOM   4088  ND2 ASN A 908      20.080  47.980  67.300  1.00  0.00           N
ATOM   4089 HD21 ASN A 908      20.980  47.550  67.400  1.00  0.00           H
ATOM   4090 HD22 ASN A 908      19.720  48.770  67.790  1.00  0.00           H
ATOM   4091  C   ASN A 908      15.650  47.550  67.060  1.00  0.00           C
ATOM   4092  O   ASN A 908      14.910  46.630  66.670  1.00  0.00           O
ATOM   4093  N   PRO A 909      15.010  48.720  67.450  1.00  0.00           N
ATOM   4094  CD  PRO A 909      15.610  49.660  68.470  1.00  0.00           C
ATOM   4095  HD1 PRO A 909      16.440  50.270  68.040  1.00  0.00           H
ATOM   4096  HD2 PRO A 909      15.860  49.060  69.380  1.00  0.00           H
ATOM   4097  CA  PRO A 909      13.770  49.320  66.890  1.00  0.00           C
ATOM   4098  HA  PRO A 909      13.070  48.620  67.310  1.00  0.00           H
ATOM   4099  CB  PRO A 909      13.810  50.780  67.370  1.00  0.00           C
ATOM   4100  HB1 PRO A 909      12.830  51.280  67.490  1.00  0.00           H
ATOM   4101  HB2 PRO A 909      14.440  51.370  66.670  1.00  0.00           H
ATOM   4102  CG  PRO A 909      14.440  50.660  68.710  1.00  0.00           C
ATOM   4103  HG1 PRO A 909      14.930  51.540  69.180  1.00  0.00           H
ATOM   4104  HG2 PRO A 909      13.700  50.150  69.370  1.00  0.00           H
ATOM   4105  C   PRO A 909      13.610  49.290  65.400  1.00  0.00           C
ATOM   4106  O   PRO A 909      14.490  49.660  64.630  1.00  0.00           O
ATOM   4107  N   TRP A 910      12.380  48.910  64.950  1.00  0.00           N
ATOM   4108  HN  TRP A 910      11.660  48.840  65.640  1.00  0.00           H
ATOM   4109  CA  TRP A 910      12.010  48.590  63.600  1.00  0.00           C
ATOM   4110  HA  TRP A 910      12.630  47.770  63.290  1.00  0.00           H
ATOM   4111  CB  TRP A 910      10.520  47.990  63.580  1.00  0.00           C
ATOM   4112  HB1 TRP A 910      10.260  47.420  64.500  1.00  0.00           H
ATOM   4113  HB2 TRP A 910      10.530  47.180  62.820  1.00  0.00           H
ATOM   4114  CG  TRP A 910       9.390  48.920  63.230  1.00  0.00           C
ATOM   4115  CD1 TRP A 910       8.550  49.470  64.200  1.00  0.00           C
ATOM   4116  HD1 TRP A 910       8.490  49.090  65.200  1.00  0.00           H
ATOM   4117  NE1 TRP A 910       7.730  50.460  63.700  1.00  0.00           N
ATOM   4118  HE1 TRP A 910       6.860  50.800  64.000  1.00  0.00           H
ATOM   4119  CE2 TRP A 910       7.980  50.560  62.320  1.00  0.00           C
ATOM   4120  CD2 TRP A 910       8.970  49.560  62.040  1.00  0.00           C
ATOM   4121  CE3 TRP A 910       9.330  49.500  60.720  1.00  0.00           C
ATOM   4122  HE3 TRP A 910      10.100  48.830  60.370  1.00  0.00           H
ATOM   4123  CZ3 TRP A 910       8.810  50.330  59.730  1.00  0.00           C
ATOM   4124  HZ3 TRP A 910       9.330  50.150  58.790  1.00  0.00           H
ATOM   4125  CZ2 TRP A 910       7.430  51.330  61.310  1.00  0.00           C
ATOM   4126  HZ2 TRP A 910       6.750  52.130  61.560  1.00  0.00           H
ATOM   4127  CH2 TRP A 910       7.910  51.280  59.990  1.00  0.00           C
ATOM   4128  HH2 TRP A 910       7.530  51.930  59.230  1.00  0.00           H
ATOM   4129  C   TRP A 910      12.260  49.620  62.530  1.00  0.00           C
ATOM   4130  O   TRP A 910      12.690  49.330  61.400  1.00  0.00           O
ATOM   4131  N   TRP A 911      12.040  50.940  62.830  1.00  0.00           N
ATOM   4132  HN  TRP A 911      11.620  51.240  63.680  1.00  0.00           H
ATOM   4133  CA  TRP A 911      12.420  52.030  62.000  1.00  0.00           C
ATOM   4134  HA  TRP A 911      12.080  51.870  60.980  1.00  0.00           H
ATOM   4135  CB  TRP A 911      11.670  53.440  62.390  1.00  0.00           C
ATOM   4136  HB1 TRP A 911      11.940  53.590  63.460  1.00  0.00           H
ATOM   4137  HB2 TRP A 911      10.580  53.260  62.340  1.00  0.00           H
ATOM   4138  CG  TRP A 911      12.010  54.660  61.560  1.00  0.00           C
ATOM   4139  CD1 TRP A 911      12.880  55.680  61.840  1.00  0.00           C
ATOM   4140  HD1 TRP A 911      13.500  55.660  62.720  1.00  0.00           H
ATOM   4141  NE1 TRP A 911      12.800  56.680  60.900  1.00  0.00           N
ATOM   4142  HE1 TRP A 911      13.250  57.550  60.900  1.00  0.00           H
ATOM   4143  CE2 TRP A 911      11.940  56.310  59.880  1.00  0.00           C
ATOM   4144  CD2 TRP A 911      11.370  55.020  60.240  1.00  0.00           C
ATOM   4145  CE3 TRP A 911      10.490  54.330  59.340  1.00  0.00           C
ATOM   4146  HE3 TRP A 911      10.130  53.340  59.570  1.00  0.00           H
ATOM   4147  CZ3 TRP A 911      10.190  54.980  58.140  1.00  0.00           C
ATOM   4148  HZ3 TRP A 911       9.620  54.500  57.360  1.00  0.00           H
ATOM   4149  CZ2 TRP A 911      11.700  56.840  58.630  1.00  0.00           C
ATOM   4150  HZ2 TRP A 911      12.340  57.680  58.380  1.00  0.00           H
ATOM   4151  CH2 TRP A 911      10.790  56.240  57.760  1.00  0.00           C
ATOM   4152  HH2 TRP A 911      10.440  56.840  56.930  1.00  0.00           H
ATOM   4153  C   TRP A 911      13.920  52.230  61.930  1.00  0.00           C
ATOM   4154  O   TRP A 911      14.520  52.380  60.830  1.00  0.00           O
ATOM   4155  N   THR A 912      14.640  52.180  63.110  1.00  0.00           N
ATOM   4156  HN  THR A 912      14.130  51.960  63.930  1.00  0.00           H
ATOM   4157  CA  THR A 912      16.130  52.350  63.180  1.00  0.00           C
ATOM   4158  HA  THR A 912      16.430  53.330  62.810  1.00  0.00           H
ATOM   4159  CB  THR A 912      16.540  52.440  64.600  1.00  0.00           C
ATOM   4160  HB  THR A 912      16.260  51.520  65.130  1.00  0.00           H
ATOM   4161  OG1 THR A 912      15.910  53.500  65.370  1.00  0.00           O
ATOM   4162  HG1 THR A 912      14.950  53.410  65.380  1.00  0.00           H
ATOM   4163  CG2 THR A 912      18.050  52.670  64.890  1.00  0.00           C
ATOM   4164 HG21 THR A 912      18.330  53.660  64.460  1.00  0.00           H
ATOM   4165 HG22 THR A 912      18.550  51.860  64.310  1.00  0.00           H
ATOM   4166 HG23 THR A 912      18.370  52.540  65.940  1.00  0.00           H
ATOM   4167  C   THR A 912      16.890  51.320  62.390  1.00  0.00           C
ATOM   4168  O   THR A 912      17.940  51.580  61.830  1.00  0.00           O
ATOM   4169  N   LEU A 913      16.330  50.120  62.220  1.00  0.00           N
ATOM   4170  HN  LEU A 913      15.460  49.990  62.670  1.00  0.00           H
ATOM   4171  CA  LEU A 913      16.710  49.180  61.180  1.00  0.00           C
ATOM   4172  HA  LEU A 913      17.740  48.900  61.320  1.00  0.00           H
ATOM   4173  CB  LEU A 913      15.790  47.930  61.260  1.00  0.00           C
ATOM   4174  HB1 LEU A 913      15.990  47.150  60.490  1.00  0.00           H
ATOM   4175  HB2 LEU A 913      14.720  48.170  61.080  1.00  0.00           H
ATOM   4176  CG  LEU A 913      16.070  47.080  62.510  1.00  0.00           C
ATOM   4177  HG  LEU A 913      16.000  47.720  63.410  1.00  0.00           H
ATOM   4178  CD1 LEU A 913      15.020  45.990  62.690  1.00  0.00           C
ATOM   4179 HD11 LEU A 913      15.220  45.470  63.660  1.00  0.00           H
ATOM   4180 HD12 LEU A 913      15.020  45.330  61.790  1.00  0.00           H
ATOM   4181 HD13 LEU A 913      13.960  46.310  62.740  1.00  0.00           H
ATOM   4182  CD2 LEU A 913      17.510  46.490  62.550  1.00  0.00           C
ATOM   4183 HD21 LEU A 913      18.290  47.270  62.560  1.00  0.00           H
ATOM   4184 HD22 LEU A 913      17.630  45.890  61.620  1.00  0.00           H
ATOM   4185 HD23 LEU A 913      17.730  45.950  63.500  1.00  0.00           H
ATOM   4186  C   LEU A 913      16.690  49.650  59.720  1.00  0.00           C
ATOM   4187  O   LEU A 913      17.630  49.370  58.960  1.00  0.00           O
ATOM   4188  N   LEU A 914      15.700  50.400  59.220  1.00  0.00           N
ATOM   4189  HN  LEU A 914      14.930  50.710  59.770  1.00  0.00           H
ATOM   4190  CA  LEU A 914      15.750  51.000  57.900  1.00  0.00           C
ATOM   4191  HA  LEU A 914      16.150  50.330  57.140  1.00  0.00           H
ATOM   4192  CB  LEU A 914      14.390  51.610  57.610  1.00  0.00           C
ATOM   4193  HB1 LEU A 914      14.310  52.300  56.730  1.00  0.00           H
ATOM   4194  HB2 LEU A 914      14.050  52.170  58.500  1.00  0.00           H
ATOM   4195  CG  LEU A 914      13.330  50.500  57.290  1.00  0.00           C
ATOM   4196  HG  LEU A 914      13.310  49.840  58.180  1.00  0.00           H
ATOM   4197  CD1 LEU A 914      11.940  51.140  57.140  1.00  0.00           C
ATOM   4198 HD11 LEU A 914      11.960  51.890  56.320  1.00  0.00           H
ATOM   4199 HD12 LEU A 914      11.680  51.650  58.090  1.00  0.00           H
ATOM   4200 HD13 LEU A 914      11.110  50.430  56.910  1.00  0.00           H
ATOM   4201  CD2 LEU A 914      13.840  49.620  56.150  1.00  0.00           C
ATOM   4202 HD21 LEU A 914      13.040  48.910  55.860  1.00  0.00           H
ATOM   4203 HD22 LEU A 914      14.680  48.980  56.480  1.00  0.00           H
ATOM   4204 HD23 LEU A 914      14.060  50.120  55.190  1.00  0.00           H
ATOM   4205  C   LEU A 914      16.810  52.120  57.860  1.00  0.00           C
ATOM   4206  O   LEU A 914      17.610  52.160  56.960  1.00  0.00           O
ATOM   4207  N   ILE A 915      16.890  52.920  58.950  1.00  0.00           N
ATOM   4208  HN  ILE A 915      16.210  52.790  59.680  1.00  0.00           H
ATOM   4209  CA  ILE A 915      17.840  54.060  59.080  1.00  0.00           C
ATOM   4210  HA  ILE A 915      17.670  54.610  58.160  1.00  0.00           H
ATOM   4211  CB  ILE A 915      17.790  54.910  60.380  1.00  0.00           C
ATOM   4212  HB  ILE A 915      17.940  54.290  61.290  1.00  0.00           H
ATOM   4213  CG2 ILE A 915      18.980  55.970  60.360  1.00  0.00           C
ATOM   4214 HG21 ILE A 915      20.010  55.560  60.350  1.00  0.00           H
ATOM   4215 HG22 ILE A 915      18.790  56.470  61.330  1.00  0.00           H
ATOM   4216 HG23 ILE A 915      18.990  56.750  59.570  1.00  0.00           H
ATOM   4217  CG1 ILE A 915      16.390  55.560  60.500  1.00  0.00           C
ATOM   4218 HG11 ILE A 915      16.460  56.160  61.430  1.00  0.00           H
ATOM   4219 HG12 ILE A 915      15.690  54.700  60.660  1.00  0.00           H
ATOM   4220  CD  ILE A 915      15.890  56.360  59.360  1.00  0.00           C
ATOM   4221  HD1 ILE A 915      15.710  55.710  58.480  1.00  0.00           H
ATOM   4222  HD2 ILE A 915      16.660  57.110  59.050  1.00  0.00           H
ATOM   4223  HD3 ILE A 915      15.010  56.970  59.640  1.00  0.00           H
ATOM   4224  C   ILE A 915      19.290  53.650  58.790  1.00  0.00           C
ATOM   4225  O   ILE A 915      20.220  54.340  58.290  1.00  0.00           O
ATOM   4226  N   ALA A 916      19.700  52.360  59.040  1.00  0.00           N
ATOM   4227  HN  ALA A 916      19.130  51.720  59.540  1.00  0.00           H
ATOM   4228  CA  ALA A 916      21.070  51.880  58.820  1.00  0.00           C
ATOM   4229  HA  ALA A 916      21.670  52.520  59.450  1.00  0.00           H
ATOM   4230  CB  ALA A 916      20.880  50.430  59.290  1.00  0.00           C
ATOM   4231  HB1 ALA A 916      21.760  49.770  59.120  1.00  0.00           H
ATOM   4232  HB2 ALA A 916      20.070  50.020  58.650  1.00  0.00           H
ATOM   4233  HB3 ALA A 916      20.610  50.420  60.370  1.00  0.00           H
ATOM   4234  C   ALA A 916      21.580  51.840  57.380  1.00  0.00           C
ATOM   4235  O   ALA A 916      22.750  51.700  57.080  1.00  0.00           O
ATOM   4236  N   ALA A 917      20.650  52.020  56.400  1.00  0.00           N
ATOM   4237  HN  ALA A 917      19.690  52.150  56.650  1.00  0.00           H
ATOM   4238  CA  ALA A 917      21.040  52.200  54.990  1.00  0.00           C
ATOM   4239  HA  ALA A 917      21.730  51.390  54.830  1.00  0.00           H
ATOM   4240  CB  ALA A 917      19.810  51.880  54.100  1.00  0.00           C
ATOM   4241  HB1 ALA A 917      19.330  50.920  54.360  1.00  0.00           H
ATOM   4242  HB2 ALA A 917      20.170  51.700  53.070  1.00  0.00           H
ATOM   4243  HB3 ALA A 917      19.090  52.730  54.200  1.00  0.00           H
ATOM   4244  C   ALA A 917      21.650  53.500  54.630  1.00  0.00           C
ATOM   4245  O   ALA A 917      22.360  53.670  53.590  1.00  0.00           O
ATOM   4246  N   ILE A 918      21.420  54.490  55.430  1.00  0.00           N
ATOM   4247  HN  ILE A 918      20.840  54.390  56.240  1.00  0.00           H
ATOM   4248  CA  ILE A 918      22.130  55.780  55.400  1.00  0.00           C
ATOM   4249  HA  ILE A 918      22.100  56.140  54.390  1.00  0.00           H
ATOM   4250  CB  ILE A 918      21.330  56.840  56.140  1.00  0.00           C
ATOM   4251  HB  ILE A 918      21.090  56.600  57.200  1.00  0.00           H
ATOM   4252  CG2 ILE A 918      22.210  58.170  56.140  1.00  0.00           C
ATOM   4253 HG21 ILE A 918      22.590  58.470  55.140  1.00  0.00           H
ATOM   4254 HG22 ILE A 918      23.080  58.250  56.830  1.00  0.00           H
ATOM   4255 HG23 ILE A 918      21.520  58.930  56.600  1.00  0.00           H
ATOM   4256  CG1 ILE A 918      19.960  57.070  55.430  1.00  0.00           C
ATOM   4257 HG11 ILE A 918      19.520  56.050  55.350  1.00  0.00           H
ATOM   4258 HG12 ILE A 918      20.270  57.400  54.420  1.00  0.00           H
ATOM   4259  CD  ILE A 918      18.980  57.870  56.130  1.00  0.00           C
ATOM   4260  HD1 ILE A 918      18.040  57.630  55.590  1.00  0.00           H
ATOM   4261  HD2 ILE A 918      19.220  58.960  56.070  1.00  0.00           H
ATOM   4262  HD3 ILE A 918      18.820  57.590  57.190  1.00  0.00           H
ATOM   4263  C   ILE A 918      23.640  55.730  55.720  1.00  0.00           C
ATOM   4264  O   ILE A 918      24.390  56.260  54.910  1.00  0.00           O
ATOM   4265  N   PRO A 919      24.170  55.120  56.840  1.00  0.00           N
ATOM   4266  CD  PRO A 919      23.510  55.030  58.130  1.00  0.00           C
ATOM   4267  HD1 PRO A 919      23.150  53.980  58.190  1.00  0.00           H
ATOM   4268  HD2 PRO A 919      22.720  55.800  58.270  1.00  0.00           H
ATOM   4269  CA  PRO A 919      25.610  54.960  56.950  1.00  0.00           C
ATOM   4270  HA  PRO A 919      26.020  55.940  56.790  1.00  0.00           H
ATOM   4271  CB  PRO A 919      25.770  54.610  58.380  1.00  0.00           C
ATOM   4272  HB1 PRO A 919      26.790  54.830  58.740  1.00  0.00           H
ATOM   4273  HB2 PRO A 919      25.550  53.530  58.580  1.00  0.00           H
ATOM   4274  CG  PRO A 919      24.640  55.370  59.070  1.00  0.00           C
ATOM   4275  HG1 PRO A 919      24.510  55.000  60.110  1.00  0.00           H
ATOM   4276  HG2 PRO A 919      24.810  56.460  59.110  1.00  0.00           H
ATOM   4277  C   PRO A 919      26.170  53.930  55.950  1.00  0.00           C
ATOM   4278  O   PRO A 919      27.320  53.990  55.580  1.00  0.00           O
ATOM   4279  N   ALA A 920      25.320  52.910  55.640  1.00  0.00           N
ATOM   4280  HN  ALA A 920      24.420  52.800  56.020  1.00  0.00           H
ATOM   4281  CA  ALA A 920      25.730  51.890  54.700  1.00  0.00           C
ATOM   4282  HA  ALA A 920      26.690  51.520  55.030  1.00  0.00           H
ATOM   4283  CB  ALA A 920      24.850  50.630  54.730  1.00  0.00           C
ATOM   4284  HB1 ALA A 920      25.150  49.750  54.120  1.00  0.00           H
ATOM   4285  HB2 ALA A 920      23.780  50.890  54.570  1.00  0.00           H
ATOM   4286  HB3 ALA A 920      24.840  50.320  55.800  1.00  0.00           H
ATOM   4287  C   ALA A 920      25.970  52.350  53.240  1.00  0.00           C
ATOM   4288  O   ALA A 920      26.750  51.750  52.550  1.00  0.00           O
ATOM   4289  N   LEU A 921      25.180  53.340  52.800  1.00  0.00           N
ATOM   4290  HN  LEU A 921      24.430  53.590  53.410  1.00  0.00           H
ATOM   4291  CA  LEU A 921      25.270  54.060  51.540  1.00  0.00           C
ATOM   4292  HA  LEU A 921      25.120  53.380  50.720  1.00  0.00           H
ATOM   4293  CB  LEU A 921      24.190  55.140  51.480  1.00  0.00           C
ATOM   4294  HB1 LEU A 921      24.030  55.540  52.500  1.00  0.00           H
ATOM   4295  HB2 LEU A 921      23.210  54.690  51.260  1.00  0.00           H
ATOM   4296  CG  LEU A 921      24.310  56.240  50.400  1.00  0.00           C
ATOM   4297  HG  LEU A 921      25.250  56.830  50.560  1.00  0.00           H
ATOM   4298  CD1 LEU A 921      24.380  55.520  49.040  1.00  0.00           C
ATOM   4299 HD11 LEU A 921      25.390  55.130  48.780  1.00  0.00           H
ATOM   4300 HD12 LEU A 921      24.030  56.260  48.290  1.00  0.00           H
ATOM   4301 HD13 LEU A 921      23.620  54.710  49.010  1.00  0.00           H
ATOM   4302  CD2 LEU A 921      23.120  57.210  50.520  1.00  0.00           C
ATOM   4303 HD21 LEU A 921      23.250  57.990  49.740  1.00  0.00           H
ATOM   4304 HD22 LEU A 921      22.980  57.620  51.540  1.00  0.00           H
ATOM   4305 HD23 LEU A 921      22.270  56.570  50.210  1.00  0.00           H
ATOM   4306  C   LEU A 921      26.720  54.650  51.370  1.00  0.00           C
ATOM   4307  O   LEU A 921      27.490  54.560  50.460  1.00  0.00           O
ATOM   4308  N   LEU A 922      27.120  55.300  52.480  1.00  0.00           N
ATOM   4309  HN  LEU A 922      26.470  55.400  53.240  1.00  0.00           H
ATOM   4310  CA  LEU A 922      28.480  55.890  52.690  1.00  0.00           C
ATOM   4311  HA  LEU A 922      28.680  56.600  51.920  1.00  0.00           H
ATOM   4312  CB  LEU A 922      28.430  56.780  53.950  1.00  0.00           C
ATOM   4313  HB1 LEU A 922      28.310  56.050  54.790  1.00  0.00           H
ATOM   4314  HB2 LEU A 922      27.590  57.500  54.060  1.00  0.00           H
ATOM   4315  CG  LEU A 922      29.680  57.580  54.420  1.00  0.00           C
ATOM   4316  HG  LEU A 922      30.480  56.830  54.490  1.00  0.00           H
ATOM   4317  CD1 LEU A 922      30.120  58.650  53.310  1.00  0.00           C
ATOM   4318 HD11 LEU A 922      30.380  58.210  52.320  1.00  0.00           H
ATOM   4319 HD12 LEU A 922      31.040  59.090  53.740  1.00  0.00           H
ATOM   4320 HD13 LEU A 922      29.460  59.530  53.430  1.00  0.00           H
ATOM   4321  CD2 LEU A 922      29.490  58.300  55.710  1.00  0.00           C
ATOM   4322 HD21 LEU A 922      28.520  58.850  55.710  1.00  0.00           H
ATOM   4323 HD22 LEU A 922      30.270  59.060  55.900  1.00  0.00           H
ATOM   4324 HD23 LEU A 922      29.630  57.650  56.600  1.00  0.00           H
ATOM   4325  C   LEU A 922      29.580  54.910  52.670  1.00  0.00           C
ATOM   4326  O   LEU A 922      30.610  55.010  52.010  1.00  0.00           O
ATOM   4327  N   CYS A 923      29.410  53.770  53.360  1.00  0.00           N
ATOM   4328  HN  CYS A 923      28.640  53.710  53.980  1.00  0.00           H
ATOM   4329  CA  CYS A 923      30.320  52.680  53.300  1.00  0.00           C
ATOM   4330  HA  CYS A 923      31.250  53.180  53.500  1.00  0.00           H
ATOM   4331  CB  CYS A 923      30.110  51.640  54.350  1.00  0.00           C
ATOM   4332  HB1 CYS A 923      29.080  51.250  54.200  1.00  0.00           H
ATOM   4333  HB2 CYS A 923      30.100  52.110  55.360  1.00  0.00           H
ATOM   4334  SG  CYS A 923      31.380  50.300  54.230  1.00  0.00           S
ATOM   4335  HG1 CYS A 923      30.570  49.390  54.740  1.00  0.00           H
ATOM   4336  C   CYS A 923      30.410  52.090  51.890  1.00  0.00           C
ATOM   4337  O   CYS A 923      31.460  52.010  51.310  1.00  0.00           O
ATOM   4338  N   THR A 924      29.280  51.790  51.290  1.00  0.00           N
ATOM   4339  HN  THR A 924      28.400  51.800  51.750  1.00  0.00           H
ATOM   4340  CA  THR A 924      29.230  51.360  49.850  1.00  0.00           C
ATOM   4341  HA  THR A 924      29.660  50.370  49.880  1.00  0.00           H
ATOM   4342  CB  THR A 924      27.780  51.070  49.300  1.00  0.00           C
ATOM   4343  HB  THR A 924      27.150  51.970  49.270  1.00  0.00           H
ATOM   4344  OG1 THR A 924      27.130  50.110  50.100  1.00  0.00           O
ATOM   4345  HG1 THR A 924      27.080  50.490  50.990  1.00  0.00           H
ATOM   4346  CG2 THR A 924      27.940  50.470  47.910  1.00  0.00           C
ATOM   4347 HG21 THR A 924      26.930  50.110  47.640  1.00  0.00           H
ATOM   4348 HG22 THR A 924      28.750  49.720  47.780  1.00  0.00           H
ATOM   4349 HG23 THR A 924      28.340  51.260  47.250  1.00  0.00           H
ATOM   4350  C   THR A 924      30.120  52.170  48.920  1.00  0.00           C
ATOM   4351  O   THR A 924      30.930  51.570  48.230  1.00  0.00           O
ATOM   4352  N   ILE A 925      29.960  53.490  48.900  1.00  0.00           N
ATOM   4353  HN  ILE A 925      29.120  53.910  49.240  1.00  0.00           H
ATOM   4354  CA  ILE A 925      30.900  54.310  48.150  1.00  0.00           C
ATOM   4355  HA  ILE A 925      30.790  54.180  47.080  1.00  0.00           H
ATOM   4356  CB  ILE A 925      30.400  55.680  48.360  1.00  0.00           C
ATOM   4357  HB  ILE A 925      30.380  55.660  49.470  1.00  0.00           H
ATOM   4358  CG2 ILE A 925      31.330  56.790  47.700  1.00  0.00           C
ATOM   4359 HG21 ILE A 925      30.890  57.800  47.940  1.00  0.00           H
ATOM   4360 HG22 ILE A 925      31.380  56.650  46.610  1.00  0.00           H
ATOM   4361 HG23 ILE A 925      32.370  56.710  48.090  1.00  0.00           H
ATOM   4362  CG1 ILE A 925      28.960  55.860  47.800  1.00  0.00           C
ATOM   4363 HG11 ILE A 925      28.350  54.920  47.760  1.00  0.00           H
ATOM   4364 HG12 ILE A 925      29.100  56.150  46.750  1.00  0.00           H
ATOM   4365  CD  ILE A 925      28.230  57.020  48.390  1.00  0.00           C
ATOM   4366  HD1 ILE A 925      27.210  57.210  48.010  1.00  0.00           H
ATOM   4367  HD2 ILE A 925      28.820  57.940  48.170  1.00  0.00           H
ATOM   4368  HD3 ILE A 925      28.270  57.020  49.490  1.00  0.00           H
ATOM   4369  C   ILE A 925      32.440  54.110  48.530  1.00  0.00           C
ATOM   4370  O   ILE A 925      33.370  54.120  47.720  1.00  0.00           O
ATOM   4371  N   LEU A 926      32.680  53.990  49.880  1.00  0.00           N
ATOM   4372  HN  LEU A 926      31.920  54.010  50.530  1.00  0.00           H
ATOM   4373  CA  LEU A 926      34.090  53.870  50.390  1.00  0.00           C
ATOM   4374  HA  LEU A 926      34.770  54.520  49.870  1.00  0.00           H
ATOM   4375  CB  LEU A 926      33.990  54.270  51.920  1.00  0.00           C
ATOM   4376  HB1 LEU A 926      33.340  53.590  52.530  1.00  0.00           H
ATOM   4377  HB2 LEU A 926      33.590  55.280  52.130  1.00  0.00           H
ATOM   4378  CG  LEU A 926      35.290  53.940  52.740  1.00  0.00           C
ATOM   4379  HG  LEU A 926      35.260  52.830  52.820  1.00  0.00           H
ATOM   4380  CD1 LEU A 926      36.630  54.480  52.080  1.00  0.00           C
ATOM   4381 HD11 LEU A 926      37.570  53.960  52.360  1.00  0.00           H
ATOM   4382 HD12 LEU A 926      36.710  55.520  52.470  1.00  0.00           H
ATOM   4383 HD13 LEU A 926      36.490  54.490  50.980  1.00  0.00           H
ATOM   4384  CD2 LEU A 926      35.180  54.390  54.220  1.00  0.00           C
ATOM   4385 HD21 LEU A 926      35.210  55.500  54.250  1.00  0.00           H
ATOM   4386 HD22 LEU A 926      36.010  54.010  54.840  1.00  0.00           H
ATOM   4387 HD23 LEU A 926      34.160  54.140  54.570  1.00  0.00           H
ATOM   4388  C   LEU A 926      34.700  52.470  50.230  1.00  0.00           C
ATOM   4389  O   LEU A 926      35.880  52.370  49.920  1.00  0.00           O
ATOM   4390  N   ILE A 927      33.840  51.380  50.240  1.00  0.00           N
ATOM   4391  HN  ILE A 927      32.890  51.570  50.450  1.00  0.00           H
ATOM   4392  CA  ILE A 927      34.260  50.110  49.740  1.00  0.00           C
ATOM   4393  HA  ILE A 927      35.240  50.030  50.190  1.00  0.00           H
ATOM   4394  CB  ILE A 927      33.260  49.020  50.180  1.00  0.00           C
ATOM   4395  HB  ILE A 927      32.240  49.430  50.040  1.00  0.00           H
ATOM   4396  CG2 ILE A 927      33.200  47.720  49.370  1.00  0.00           C
ATOM   4397 HG21 ILE A 927      34.160  47.180  49.230  1.00  0.00           H
ATOM   4398 HG22 ILE A 927      32.690  47.860  48.400  1.00  0.00           H
ATOM   4399 HG23 ILE A 927      32.550  46.980  49.880  1.00  0.00           H
ATOM   4400  CG1 ILE A 927      33.490  48.730  51.710  1.00  0.00           C
ATOM   4401 HG11 ILE A 927      32.630  48.210  52.180  1.00  0.00           H
ATOM   4402 HG12 ILE A 927      33.550  49.730  52.190  1.00  0.00           H
ATOM   4403  CD  ILE A 927      34.730  47.970  51.990  1.00  0.00           C
ATOM   4404  HD1 ILE A 927      35.000  48.110  53.070  1.00  0.00           H
ATOM   4405  HD2 ILE A 927      35.580  48.180  51.310  1.00  0.00           H
ATOM   4406  HD3 ILE A 927      34.450  46.890  51.960  1.00  0.00           H
ATOM   4407  C   ILE A 927      34.430  50.160  48.220  1.00  0.00           C
ATOM   4408  O   ILE A 927      35.470  49.620  47.720  1.00  0.00           O
ATOM   4409  N   PHE A 928      33.520  50.760  47.490  1.00  0.00           N
ATOM   4410  HN  PHE A 928      32.700  51.110  47.940  1.00  0.00           H
ATOM   4411  CA  PHE A 928      33.440  50.860  46.040  1.00  0.00           C
ATOM   4412  HA  PHE A 928      33.390  49.860  45.620  1.00  0.00           H
ATOM   4413  CB  PHE A 928      32.160  51.630  45.590  1.00  0.00           C
ATOM   4414  HB1 PHE A 928      32.070  52.600  46.130  1.00  0.00           H
ATOM   4415  HB2 PHE A 928      31.260  51.050  45.890  1.00  0.00           H
ATOM   4416  CG  PHE A 928      32.060  52.000  44.100  1.00  0.00           C
ATOM   4417  CD1 PHE A 928      32.270  50.930  43.150  1.00  0.00           C
ATOM   4418  HD1 PHE A 928      32.740  50.010  43.440  1.00  0.00           H
ATOM   4419  CE1 PHE A 928      32.010  51.190  41.820  1.00  0.00           C
ATOM   4420  HE1 PHE A 928      32.160  50.470  41.020  1.00  0.00           H
ATOM   4421  CZ  PHE A 928      31.680  52.480  41.380  1.00  0.00           C
ATOM   4422  HZ  PHE A 928      31.540  52.640  40.330  1.00  0.00           H
ATOM   4423  CD2 PHE A 928      31.460  53.210  43.670  1.00  0.00           C
ATOM   4424  HD2 PHE A 928      31.260  53.900  44.490  1.00  0.00           H
ATOM   4425  CE2 PHE A 928      31.360  53.460  42.350  1.00  0.00           C
ATOM   4426  HE2 PHE A 928      30.910  54.420  42.120  1.00  0.00           H
ATOM   4427  C   PHE A 928      34.620  51.530  45.350  1.00  0.00           C
ATOM   4428  O   PHE A 928      35.140  50.970  44.420  1.00  0.00           O
ATOM   4429  N   MET A 929      35.030  52.700  45.830  1.00  0.00           N
ATOM   4430  HN  MET A 929      34.660  53.060  46.690  1.00  0.00           H
ATOM   4431  CA  MET A 929      36.250  53.280  45.270  1.00  0.00           C
ATOM   4432  HA  MET A 929      36.180  53.330  44.200  1.00  0.00           H
ATOM   4433  CB  MET A 929      36.500  54.790  45.710  1.00  0.00           C
ATOM   4434  HB1 MET A 929      37.530  55.100  45.420  1.00  0.00           H
ATOM   4435  HB2 MET A 929      36.410  54.860  46.800  1.00  0.00           H
ATOM   4436  CG  MET A 929      35.450  55.720  45.030  1.00  0.00           C
ATOM   4437  HG1 MET A 929      35.830  56.750  45.280  1.00  0.00           H
ATOM   4438  HG2 MET A 929      34.460  55.730  45.540  1.00  0.00           H
ATOM   4439  SD  MET A 929      35.210  55.680  43.210  1.00  0.00           S
ATOM   4440  CE  MET A 929      36.970  55.930  42.760  1.00  0.00           C
ATOM   4441  HE1 MET A 929      36.970  56.690  41.950  1.00  0.00           H
ATOM   4442  HE2 MET A 929      37.350  54.910  42.540  1.00  0.00           H
ATOM   4443  HE3 MET A 929      37.590  56.370  43.560  1.00  0.00           H
ATOM   4444  C   MET A 929      37.460  52.320  45.610  1.00  0.00           C
ATOM   4445  O   MET A 929      38.240  51.890  44.780  1.00  0.00           O
ATOM   4446  N   ASP A 930      37.540  51.830  46.850  1.00  0.00           N
ATOM   4447  HN  ASP A 930      36.750  51.870  47.460  1.00  0.00           H
ATOM   4448  CA  ASP A 930      38.660  51.070  47.410  1.00  0.00           C
ATOM   4449  HA  ASP A 930      39.570  51.540  47.120  1.00  0.00           H
ATOM   4450  CB  ASP A 930      38.390  50.890  48.970  1.00  0.00           C
ATOM   4451  HB1 ASP A 930      37.560  50.150  49.020  1.00  0.00           H
ATOM   4452  HB2 ASP A 930      38.080  51.780  49.560  1.00  0.00           H
ATOM   4453  CG  ASP A 930      39.590  50.240  49.700  1.00  0.00           C
ATOM   4454  OD1 ASP A 930      40.690  50.340  49.090  1.00  0.00           O
ATOM   4455  OD2 ASP A 930      39.610  49.860  50.910  1.00  0.00           O
ATOM   4456  C   ASP A 930      38.940  49.680  46.720  1.00  0.00           C
ATOM   4457  O   ASP A 930      40.060  49.350  46.390  1.00  0.00           O
ATOM   4458  N   GLN A 931      37.780  48.990  46.440  1.00  0.00           N
ATOM   4459  HN  GLN A 931      36.870  49.210  46.780  1.00  0.00           H
ATOM   4460  CA  GLN A 931      37.930  47.830  45.520  1.00  0.00           C
ATOM   4461  HA  GLN A 931      38.710  47.250  45.980  1.00  0.00           H
ATOM   4462  CB  GLN A 931      36.490  47.180  45.590  1.00  0.00           C
ATOM   4463  HB1 GLN A 931      35.660  47.800  45.220  1.00  0.00           H
ATOM   4464  HB2 GLN A 931      36.270  47.070  46.670  1.00  0.00           H
ATOM   4465  CG  GLN A 931      36.320  45.780  44.900  1.00  0.00           C
ATOM   4466  HG1 GLN A 931      36.350  45.860  43.800  1.00  0.00           H
ATOM   4467  HG2 GLN A 931      35.300  45.340  45.080  1.00  0.00           H
ATOM   4468  CD  GLN A 931      37.400  44.830  45.220  1.00  0.00           C
ATOM   4469  OE1 GLN A 931      37.940  44.860  46.360  1.00  0.00           O
ATOM   4470  NE2 GLN A 931      37.750  43.850  44.330  1.00  0.00           N
ATOM   4471 HE21 GLN A 931      38.350  43.150  44.700  1.00  0.00           H
ATOM   4472 HE22 GLN A 931      37.500  43.920  43.360  1.00  0.00           H
ATOM   4473  C   GLN A 931      38.300  48.170  44.090  1.00  0.00           C
ATOM   4474  O   GLN A 931      39.220  47.520  43.520  1.00  0.00           O
ATOM   4475  N   GLN A 932      37.610  49.110  43.480  1.00  0.00           N
ATOM   4476  HN  GLN A 932      37.050  49.660  44.100  1.00  0.00           H
ATOM   4477  CA  GLN A 932      37.820  49.450  42.120  1.00  0.00           C
ATOM   4478  HA  GLN A 932      37.830  48.500  41.600  1.00  0.00           H
ATOM   4479  CB  GLN A 932      36.630  50.170  41.520  1.00  0.00           C
ATOM   4480  HB1 GLN A 932      36.840  50.250  40.430  1.00  0.00           H
ATOM   4481  HB2 GLN A 932      36.480  51.190  41.940  1.00  0.00           H
ATOM   4482  CG  GLN A 932      35.280  49.470  41.650  1.00  0.00           C
ATOM   4483  HG1 GLN A 932      34.570  50.170  41.140  1.00  0.00           H
ATOM   4484  HG2 GLN A 932      34.930  49.500  42.700  1.00  0.00           H
ATOM   4485  CD  GLN A 932      35.090  48.110  41.040  1.00  0.00           C
ATOM   4486  OE1 GLN A 932      35.870  47.220  41.430  1.00  0.00           O
ATOM   4487  NE2 GLN A 932      34.290  47.910  39.950  1.00  0.00           N
ATOM   4488 HE21 GLN A 932      34.150  46.960  39.680  1.00  0.00           H
ATOM   4489 HE22 GLN A 932      33.780  48.710  39.650  1.00  0.00           H
ATOM   4490  C   GLN A 932      39.130  50.070  41.730  1.00  0.00           C
ATOM   4491  O   GLN A 932      39.810  49.610  40.800  1.00  0.00           O
ATOM   4492  N   ILE A 933      39.660  51.050  42.430  1.00  0.00           N
ATOM   4493  HN  ILE A 933      39.160  51.520  43.150  1.00  0.00           H
ATOM   4494  CA  ILE A 933      40.920  51.620  42.110  1.00  0.00           C
ATOM   4495  HA  ILE A 933      40.830  51.910  41.070  1.00  0.00           H
ATOM   4496  CB  ILE A 933      41.070  52.910  43.060  1.00  0.00           C
ATOM   4497  HB  ILE A 933      40.100  53.440  43.090  1.00  0.00           H
ATOM   4498  CG2 ILE A 933      41.470  52.560  44.440  1.00  0.00           C
ATOM   4499 HG21 ILE A 933      42.550  52.300  44.390  1.00  0.00           H
ATOM   4500 HG22 ILE A 933      40.870  51.760  44.910  1.00  0.00           H
ATOM   4501 HG23 ILE A 933      41.470  53.510  45.040  1.00  0.00           H
ATOM   4502  CG1 ILE A 933      42.020  53.990  42.420  1.00  0.00           C
ATOM   4503 HG11 ILE A 933      43.030  53.610  42.180  1.00  0.00           H
ATOM   4504 HG12 ILE A 933      41.950  54.770  43.210  1.00  0.00           H
ATOM   4505  CD  ILE A 933      41.350  54.390  41.110  1.00  0.00           C
ATOM   4506  HD1 ILE A 933      40.270  54.650  41.120  1.00  0.00           H
ATOM   4507  HD2 ILE A 933      41.570  53.600  40.360  1.00  0.00           H
ATOM   4508  HD3 ILE A 933      41.810  55.310  40.690  1.00  0.00           H
ATOM   4509  C   ILE A 933      42.030  50.660  42.210  1.00  0.00           C
ATOM   4510  O   ILE A 933      42.900  50.650  41.330  1.00  0.00           O
ATOM   4511  N   THR A 934      42.000  49.630  43.170  1.00  0.00           N
ATOM   4512  HN  THR A 934      41.320  49.640  43.910  1.00  0.00           H
ATOM   4513  CA  THR A 934      43.070  48.630  43.210  1.00  0.00           C
ATOM   4514  HA  THR A 934      43.920  49.280  43.120  1.00  0.00           H
ATOM   4515  CB  THR A 934      43.130  47.810  44.520  1.00  0.00           C
ATOM   4516  HB  THR A 934      42.200  47.210  44.420  1.00  0.00           H
ATOM   4517  OG1 THR A 934      43.110  48.670  45.640  1.00  0.00           O
ATOM   4518  HG1 THR A 934      43.760  49.370  45.610  1.00  0.00           H
ATOM   4519  CG2 THR A 934      44.420  46.960  44.490  1.00  0.00           C
ATOM   4520 HG21 THR A 934      44.660  46.750  45.550  1.00  0.00           H
ATOM   4521 HG22 THR A 934      45.250  47.580  44.080  1.00  0.00           H
ATOM   4522 HG23 THR A 934      44.380  45.940  44.070  1.00  0.00           H
ATOM   4523  C   THR A 934      43.110  47.730  42.000  1.00  0.00           C
ATOM   4524  O   THR A 934      44.170  47.410  41.500  1.00  0.00           O
ATOM   4525  N   ALA A 935      41.980  47.250  41.450  1.00  0.00           N
ATOM   4526  HN  ALA A 935      41.110  47.480  41.890  1.00  0.00           H
ATOM   4527  CA  ALA A 935      41.920  46.470  40.190  1.00  0.00           C
ATOM   4528  HA  ALA A 935      42.570  45.620  40.270  1.00  0.00           H
ATOM   4529  CB  ALA A 935      40.450  46.040  40.050  1.00  0.00           C
ATOM   4530  HB1 ALA A 935      39.760  46.910  40.000  1.00  0.00           H
ATOM   4531  HB2 ALA A 935      40.050  45.500  40.930  1.00  0.00           H
ATOM   4532  HB3 ALA A 935      40.320  45.460  39.120  1.00  0.00           H
ATOM   4533  C   ALA A 935      42.360  47.330  39.050  1.00  0.00           C
ATOM   4534  O   ALA A 935      43.140  46.880  38.210  1.00  0.00           O
ATOM   4535  N   VAL A 936      41.890  48.540  38.920  1.00  0.00           N
ATOM   4536  HN  VAL A 936      41.350  48.950  39.640  1.00  0.00           H
ATOM   4537  CA  VAL A 936      42.330  49.480  37.830  1.00  0.00           C
ATOM   4538  HA  VAL A 936      41.970  49.100  36.880  1.00  0.00           H
ATOM   4539  CB  VAL A 936      41.690  50.880  38.070  1.00  0.00           C
ATOM   4540  HB  VAL A 936      41.850  51.220  39.110  1.00  0.00           H
ATOM   4541  CG1 VAL A 936      42.400  51.940  37.220  1.00  0.00           C
ATOM   4542 HG11 VAL A 936      41.960  52.940  37.470  1.00  0.00           H
ATOM   4543 HG12 VAL A 936      42.220  51.750  36.140  1.00  0.00           H
ATOM   4544 HG13 VAL A 936      43.510  51.890  37.340  1.00  0.00           H
ATOM   4545  CG2 VAL A 936      40.200  50.830  37.580  1.00  0.00           C
ATOM   4546 HG21 VAL A 936      40.280  50.440  36.530  1.00  0.00           H
ATOM   4547 HG22 VAL A 936      39.770  51.840  37.450  1.00  0.00           H
ATOM   4548 HG23 VAL A 936      39.560  50.250  38.270  1.00  0.00           H
ATOM   4549  C   VAL A 936      43.850  49.520  37.780  1.00  0.00           C
ATOM   4550  O   VAL A 936      44.400  49.600  36.700  1.00  0.00           O
ATOM   4551  N   ILE A 937      44.610  49.660  38.950  1.00  0.00           N
ATOM   4552  HN  ILE A 937      44.200  49.660  39.860  1.00  0.00           H
ATOM   4553  CA  ILE A 937      46.070  49.910  38.960  1.00  0.00           C
ATOM   4554  HA  ILE A 937      46.270  50.580  38.130  1.00  0.00           H
ATOM   4555  CB  ILE A 937      46.410  50.510  40.300  1.00  0.00           C
ATOM   4556  HB  ILE A 937      45.940  49.970  41.140  1.00  0.00           H
ATOM   4557  CG2 ILE A 937      47.880  50.390  40.560  1.00  0.00           C
ATOM   4558 HG21 ILE A 937      48.310  49.390  40.730  1.00  0.00           H
ATOM   4559 HG22 ILE A 937      48.140  51.150  41.330  1.00  0.00           H
ATOM   4560 HG23 ILE A 937      48.410  50.610  39.610  1.00  0.00           H
ATOM   4561  CG1 ILE A 937      45.800  51.940  40.450  1.00  0.00           C
ATOM   4562 HG11 ILE A 937      45.820  52.160  41.540  1.00  0.00           H
ATOM   4563 HG12 ILE A 937      44.740  52.140  40.180  1.00  0.00           H
ATOM   4564  CD  ILE A 937      46.570  53.020  39.710  1.00  0.00           C
ATOM   4565  HD1 ILE A 937      46.540  52.860  38.610  1.00  0.00           H
ATOM   4566  HD2 ILE A 937      47.590  53.100  40.120  1.00  0.00           H
ATOM   4567  HD3 ILE A 937      46.080  53.990  39.970  1.00  0.00           H
ATOM   4568  C   ILE A 937      46.770  48.590  38.570  1.00  0.00           C
ATOM   4569  O   ILE A 937      47.880  48.600  38.030  1.00  0.00           O
ATOM   4570  N   ILE A 938      46.150  47.430  38.830  1.00  0.00           N
ATOM   4571  HN  ILE A 938      45.370  47.480  39.450  1.00  0.00           H
ATOM   4572  CA  ILE A 938      46.590  46.130  38.280  1.00  0.00           C
ATOM   4573  HA  ILE A 938      47.660  46.160  38.380  1.00  0.00           H
ATOM   4574  CB  ILE A 938      46.080  44.940  39.100  1.00  0.00           C
ATOM   4575  HB  ILE A 938      44.970  44.970  39.070  1.00  0.00           H
ATOM   4576  CG2 ILE A 938      46.470  43.640  38.410  1.00  0.00           C
ATOM   4577 HG21 ILE A 938      47.520  43.560  38.070  1.00  0.00           H
ATOM   4578 HG22 ILE A 938      45.880  43.470  37.490  1.00  0.00           H
ATOM   4579 HG23 ILE A 938      46.320  42.830  39.150  1.00  0.00           H
ATOM   4580  CG1 ILE A 938      46.550  45.010  40.590  1.00  0.00           C
ATOM   4581 HG11 ILE A 938      45.990  44.230  41.150  1.00  0.00           H
ATOM   4582 HG12 ILE A 938      46.280  46.000  41.030  1.00  0.00           H
ATOM   4583  CD  ILE A 938      48.010  44.780  40.720  1.00  0.00           C
ATOM   4584  HD1 ILE A 938      48.480  45.370  39.910  1.00  0.00           H
ATOM   4585  HD2 ILE A 938      48.240  43.690  40.690  1.00  0.00           H
ATOM   4586  HD3 ILE A 938      48.350  45.280  41.650  1.00  0.00           H
ATOM   4587  C   ILE A 938      46.280  46.050  36.790  1.00  0.00           C
ATOM   4588  O   ILE A 938      46.990  45.410  36.070  1.00  0.00           O
ATOM   4589  N   ASN A 939      45.150  46.740  36.370  1.00  0.00           N
ATOM   4590  HN  ASN A 939      44.540  47.190  37.010  1.00  0.00           H
ATOM   4591  CA  ASN A 939      44.760  46.550  34.960  1.00  0.00           C
ATOM   4592  HA  ASN A 939      45.030  45.570  34.590  1.00  0.00           H
ATOM   4593  CB  ASN A 939      43.180  46.580  34.820  1.00  0.00           C
ATOM   4594  HB1 ASN A 939      42.850  47.630  34.950  1.00  0.00           H
ATOM   4595  HB2 ASN A 939      42.790  45.910  35.610  1.00  0.00           H
ATOM   4596  CG  ASN A 939      42.780  45.960  33.480  1.00  0.00           C
ATOM   4597  OD1 ASN A 939      43.230  44.940  32.970  1.00  0.00           O
ATOM   4598  ND2 ASN A 939      41.690  46.610  32.910  1.00  0.00           N
ATOM   4599 HD21 ASN A 939      41.300  47.470  33.260  1.00  0.00           H
ATOM   4600 HD22 ASN A 939      41.330  46.240  32.060  1.00  0.00           H
ATOM   4601  C   ASN A 939      45.520  47.570  34.050  1.00  0.00           C
ATOM   4602  O   ASN A 939      44.940  48.010  33.070  1.00  0.00           O
ATOM   4603  N   ARG A 940      46.830  47.880  34.300  1.00  0.00           N
ATOM   4604  HN  ARG A 940      47.330  47.280  34.910  1.00  0.00           H
ATOM   4605  CA  ARG A 940      47.500  48.890  33.480  1.00  0.00           C
ATOM   4606  HA  ARG A 940      46.830  49.510  32.920  1.00  0.00           H
ATOM   4607  CB  ARG A 940      48.460  49.780  34.330  1.00  0.00           C
ATOM   4608  HB1 ARG A 940      49.050  50.510  33.750  1.00  0.00           H
ATOM   4609  HB2 ARG A 940      49.180  49.150  34.880  1.00  0.00           H
ATOM   4610  CG  ARG A 940      47.790  50.710  35.430  1.00  0.00           C
ATOM   4611  HG1 ARG A 940      48.560  50.830  36.230  1.00  0.00           H
ATOM   4612  HG2 ARG A 940      46.880  50.130  35.700  1.00  0.00           H
ATOM   4613  CD  ARG A 940      47.400  52.120  34.960  1.00  0.00           C
ATOM   4614  HD1 ARG A 940      46.860  52.660  35.770  1.00  0.00           H
ATOM   4615  HD2 ARG A 940      46.790  52.240  34.030  1.00  0.00           H
ATOM   4616  NE  ARG A 940      48.660  52.930  34.730  1.00  0.00           N
ATOM   4617  HE  ARG A 940      49.540  52.460  34.780  1.00  0.00           H
ATOM   4618  CZ  ARG A 940      48.740  54.180  34.280  1.00  0.00           C
ATOM   4619  NH1 ARG A 940      47.760  54.940  33.990  1.00  0.00           N
ATOM   4620 HH11 ARG A 940      46.830  54.640  34.150  1.00  0.00           H
ATOM   4621 HH12 ARG A 940      47.840  55.870  33.620  1.00  0.00           H
ATOM   4622  NH2 ARG A 940      49.940  54.640  33.990  1.00  0.00           N
ATOM   4623 HH21 ARG A 940      50.680  53.970  34.150  1.00  0.00           H
ATOM   4624 HH22 ARG A 940      49.940  55.430  33.380  1.00  0.00           H
ATOM   4625  C   ARG A 940      48.390  48.150  32.390  1.00  0.00           C
ATOM   4626  O   ARG A 940      48.890  47.050  32.610  1.00  0.00           O
ATOM   4627  N   LYS A 941      48.640  48.830  31.180  1.00  0.00           N
ATOM   4628  HN  LYS A 941      48.250  49.720  30.960  1.00  0.00           H
ATOM   4629  CA  LYS A 941      49.100  48.170  29.960  1.00  0.00           C
ATOM   4630  HA  LYS A 941      48.310  47.550  29.570  1.00  0.00           H
ATOM   4631  CB  LYS A 941      49.460  49.080  28.810  1.00  0.00           C
ATOM   4632  HB1 LYS A 941      49.700  48.430  27.940  1.00  0.00           H
ATOM   4633  HB2 LYS A 941      50.400  49.650  29.000  1.00  0.00           H
ATOM   4634  CG  LYS A 941      48.330  50.070  28.400  1.00  0.00           C
ATOM   4635  HG1 LYS A 941      47.750  50.490  29.240  1.00  0.00           H
ATOM   4636  HG2 LYS A 941      47.580  49.480  27.830  1.00  0.00           H
ATOM   4637  CD  LYS A 941      48.900  51.100  27.400  1.00  0.00           C
ATOM   4638  HD1 LYS A 941      49.710  51.650  27.940  1.00  0.00           H
ATOM   4639  HD2 LYS A 941      48.090  51.810  27.130  1.00  0.00           H
ATOM   4640  CE  LYS A 941      49.370  50.440  26.040  1.00  0.00           C
ATOM   4641  HE1 LYS A 941      48.540  50.020  25.440  1.00  0.00           H
ATOM   4642  HE2 LYS A 941      50.140  49.670  26.250  1.00  0.00           H
ATOM   4643  NZ  LYS A 941      49.910  51.540  25.150  1.00  0.00           N
ATOM   4644  HZ1 LYS A 941      49.180  52.280  25.110  1.00  0.00           H
ATOM   4645  HZ2 LYS A 941      50.110  51.160  24.210  1.00  0.00           H
ATOM   4646  HZ3 LYS A 941      50.710  52.070  25.540  1.00  0.00           H
ATOM   4647  C   LYS A 941      50.250  47.150  30.170  1.00  0.00           C
ATOM   4648  O   LYS A 941      50.200  45.980  29.790  1.00  0.00           O
ATOM   4649  N   GLU A 942      51.340  47.590  30.780  1.00  0.00           N
ATOM   4650  HN  GLU A 942      51.350  48.500  31.190  1.00  0.00           H
ATOM   4651  CA  GLU A 942      52.660  46.910  31.050  1.00  0.00           C
ATOM   4652  HA  GLU A 942      53.260  47.020  30.160  1.00  0.00           H
ATOM   4653  CB  GLU A 942      53.290  47.950  31.990  1.00  0.00           C
ATOM   4654  HB1 GLU A 942      52.570  47.880  32.830  1.00  0.00           H
ATOM   4655  HB2 GLU A 942      53.260  48.960  31.540  1.00  0.00           H
ATOM   4656  CG  GLU A 942      54.750  47.610  32.420  1.00  0.00           C
ATOM   4657  HG1 GLU A 942      55.420  47.380  31.570  1.00  0.00           H
ATOM   4658  HG2 GLU A 942      54.770  46.630  32.940  1.00  0.00           H
ATOM   4659  CD  GLU A 942      55.240  48.620  33.250  1.00  0.00           C
ATOM   4660  OE1 GLU A 942      54.600  49.070  34.280  1.00  0.00           O
ATOM   4661  OE2 GLU A 942      56.410  49.080  32.920  1.00  0.00           O
ATOM   4662  C   GLU A 942      52.640  45.530  31.690  1.00  0.00           C
ATOM   4663  O   GLU A 942      53.490  44.680  31.390  1.00  0.00           O
ATOM   4664  N   HSD A 943      51.600  45.330  32.440  1.00  0.00           N
ATOM   4665  HN  HSD A 943      51.020  46.130  32.530  1.00  0.00           H
ATOM   4666  CA  HSD A 943      51.360  44.060  33.140  1.00  0.00           C
ATOM   4667  HA  HSD A 943      52.260  43.750  33.640  1.00  0.00           H
ATOM   4668  CB  HSD A 943      50.360  44.190  34.350  1.00  0.00           C
ATOM   4669  HB1 HSD A 943      50.330  43.290  34.990  1.00  0.00           H
ATOM   4670  HB2 HSD A 943      49.350  44.450  33.970  1.00  0.00           H
ATOM   4671  ND1 HSD A 943      49.750  45.870  35.940  1.00  0.00           N
ATOM   4672  HD1 HSD A 943      48.780  45.650  35.810  1.00  0.00           H
ATOM   4673  CG  HSD A 943      50.700  45.380  35.120  1.00  0.00           C
ATOM   4674  CE1 HSD A 943      50.280  46.840  36.680  1.00  0.00           C
ATOM   4675  HE1 HSD A 943      49.790  47.240  37.550  1.00  0.00           H
ATOM   4676  NE2 HSD A 943      51.600  47.070  36.370  1.00  0.00           N
ATOM   4677  CD2 HSD A 943      51.880  46.110  35.420  1.00  0.00           C
ATOM   4678  HD2 HSD A 943      52.820  46.150  34.890  1.00  0.00           H
ATOM   4679  C   HSD A 943      50.840  42.940  32.290  1.00  0.00           C
ATOM   4680  O   HSD A 943      50.650  41.810  32.780  1.00  0.00           O
ATOM   4681  N   LYS A 944      50.460  43.180  31.000  1.00  0.00           N
ATOM   4682  HN  LYS A 944      50.420  44.140  30.700  1.00  0.00           H
ATOM   4683  CA  LYS A 944      49.830  42.140  30.110  1.00  0.00           C
ATOM   4684  HA  LYS A 944      49.250  42.800  29.490  1.00  0.00           H
ATOM   4685  CB  LYS A 944      51.020  41.400  29.360  1.00  0.00           C
ATOM   4686  HB1 LYS A 944      50.550  40.670  28.670  1.00  0.00           H
ATOM   4687  HB2 LYS A 944      51.610  40.840  30.120  1.00  0.00           H
ATOM   4688  CG  LYS A 944      51.910  42.320  28.500  1.00  0.00           C
ATOM   4689  HG1 LYS A 944      52.620  42.810  29.210  1.00  0.00           H
ATOM   4690  HG2 LYS A 944      51.380  43.170  28.030  1.00  0.00           H
ATOM   4691  CD  LYS A 944      52.650  41.390  27.510  1.00  0.00           C
ATOM   4692  HD1 LYS A 944      51.940  41.030  26.740  1.00  0.00           H
ATOM   4693  HD2 LYS A 944      53.110  40.560  28.110  1.00  0.00           H
ATOM   4694  CE  LYS A 944      53.670  42.280  26.840  1.00  0.00           C
ATOM   4695  HE1 LYS A 944      54.430  41.680  26.300  1.00  0.00           H
ATOM   4696  HE2 LYS A 944      54.250  42.880  27.560  1.00  0.00           H
ATOM   4697  NZ  LYS A 944      53.050  43.370  25.970  1.00  0.00           N
ATOM   4698  HZ1 LYS A 944      52.380  42.990  25.270  1.00  0.00           H
ATOM   4699  HZ2 LYS A 944      53.780  43.960  25.520  1.00  0.00           H
ATOM   4700  HZ3 LYS A 944      52.440  44.030  26.500  1.00  0.00           H
ATOM   4701  C   LYS A 944      48.840  41.080  30.700  1.00  0.00           C
ATOM   4702  O   LYS A 944      48.910  39.900  30.530  1.00  0.00           O
ATOM   4703  N   LEU A 945      47.810  41.750  31.310  1.00  0.00           N
ATOM   4704  HN  LEU A 945      47.850  42.750  31.360  1.00  0.00           H
ATOM   4705  CA  LEU A 945      46.720  40.980  31.890  1.00  0.00           C
ATOM   4706  HA  LEU A 945      47.130  40.070  32.310  1.00  0.00           H
ATOM   4707  CB  LEU A 945      46.090  41.810  33.070  1.00  0.00           C
ATOM   4708  HB1 LEU A 945      45.970  42.900  32.880  1.00  0.00           H
ATOM   4709  HB2 LEU A 945      46.920  41.740  33.810  1.00  0.00           H
ATOM   4710  CG  LEU A 945      44.680  41.260  33.600  1.00  0.00           C
ATOM   4711  HG  LEU A 945      43.910  41.410  32.820  1.00  0.00           H
ATOM   4712  CD1 LEU A 945      44.740  39.790  34.020  1.00  0.00           C
ATOM   4713 HD11 LEU A 945      44.870  39.190  33.110  1.00  0.00           H
ATOM   4714 HD12 LEU A 945      43.760  39.470  34.450  1.00  0.00           H
ATOM   4715 HD13 LEU A 945      45.530  39.470  34.740  1.00  0.00           H
ATOM   4716  CD2 LEU A 945      44.250  42.070  34.890  1.00  0.00           C
ATOM   4717 HD21 LEU A 945      44.020  43.150  34.710  1.00  0.00           H
ATOM   4718 HD22 LEU A 945      45.020  42.060  35.680  1.00  0.00           H
ATOM   4719 HD23 LEU A 945      43.280  41.680  35.240  1.00  0.00           H
ATOM   4720  C   LEU A 945      45.670  40.660  30.840  1.00  0.00           C
ATOM   4721  O   LEU A 945      44.850  41.580  30.500  1.00  0.00           O
ATOM   4722  N   LYS A 946      45.700  39.460  30.300  1.00  0.00           N
ATOM   4723  HN  LYS A 946      46.400  38.800  30.550  1.00  0.00           H
ATOM   4724  CA  LYS A 946      44.790  38.910  29.250  1.00  0.00           C
ATOM   4725  HA  LYS A 946      44.850  39.590  28.400  1.00  0.00           H
ATOM   4726  CB  LYS A 946      45.160  37.490  28.790  1.00  0.00           C
ATOM   4727  HB1 LYS A 946      44.340  37.000  28.230  1.00  0.00           H
ATOM   4728  HB2 LYS A 946      45.350  36.950  29.750  1.00  0.00           H
ATOM   4729  CG  LYS A 946      46.390  37.650  27.970  1.00  0.00           C
ATOM   4730  HG1 LYS A 946      47.170  38.360  28.300  1.00  0.00           H
ATOM   4731  HG2 LYS A 946      46.130  38.060  26.970  1.00  0.00           H
ATOM   4732  CD  LYS A 946      47.110  36.360  27.590  1.00  0.00           C
ATOM   4733  HD1 LYS A 946      48.040  36.650  27.060  1.00  0.00           H
ATOM   4734  HD2 LYS A 946      46.520  35.710  26.920  1.00  0.00           H
ATOM   4735  CE  LYS A 946      47.510  35.610  28.920  1.00  0.00           C
ATOM   4736  HE1 LYS A 946      46.550  35.290  29.370  1.00  0.00           H
ATOM   4737  HE2 LYS A 946      48.160  36.270  29.540  1.00  0.00           H
ATOM   4738  NZ  LYS A 946      48.210  34.320  28.690  1.00  0.00           N
ATOM   4739  HZ1 LYS A 946      49.180  34.580  28.430  1.00  0.00           H
ATOM   4740  HZ2 LYS A 946      47.790  33.800  27.890  1.00  0.00           H
ATOM   4741  HZ3 LYS A 946      48.140  33.740  29.550  1.00  0.00           H
ATOM   4742  C   LYS A 946      43.300  39.060  29.660  1.00  0.00           C
ATOM   4743  O   LYS A 946      42.930  38.780  30.790  1.00  0.00           O
ATOM   4744  N   LYS A 947      42.410  39.600  28.780  1.00  0.00           N
ATOM   4745  HN  LYS A 947      42.690  39.570  27.820  1.00  0.00           H
ATOM   4746  CA  LYS A 947      41.060  39.760  29.040  1.00  0.00           C
ATOM   4747  HA  LYS A 947      40.710  40.340  28.200  1.00  0.00           H
ATOM   4748  CB  LYS A 947      40.350  38.360  28.960  1.00  0.00           C
ATOM   4749  HB1 LYS A 947      39.280  38.500  29.250  1.00  0.00           H
ATOM   4750  HB2 LYS A 947      40.770  37.650  29.710  1.00  0.00           H
ATOM   4751  CG  LYS A 947      40.200  37.780  27.560  1.00  0.00           C
ATOM   4752  HG1 LYS A 947      40.400  36.680  27.610  1.00  0.00           H
ATOM   4753  HG2 LYS A 947      40.960  38.230  26.870  1.00  0.00           H
ATOM   4754  CD  LYS A 947      38.860  38.110  26.760  1.00  0.00           C
ATOM   4755  HD1 LYS A 947      38.780  39.210  26.780  1.00  0.00           H
ATOM   4756  HD2 LYS A 947      37.910  37.720  27.170  1.00  0.00           H
ATOM   4757  CE  LYS A 947      38.840  37.590  25.290  1.00  0.00           C
ATOM   4758  HE1 LYS A 947      37.860  37.820  24.800  1.00  0.00           H
ATOM   4759  HE2 LYS A 947      38.830  36.490  25.120  1.00  0.00           H
ATOM   4760  NZ  LYS A 947      39.970  38.210  24.500  1.00  0.00           N
ATOM   4761  HZ1 LYS A 947      40.340  39.080  24.940  1.00  0.00           H
ATOM   4762  HZ2 LYS A 947      39.810  38.400  23.500  1.00  0.00           H
ATOM   4763  HZ3 LYS A 947      40.680  37.450  24.570  1.00  0.00           H
ATOM   4764  C   LYS A 947      40.690  40.670  30.180  1.00  0.00           C
ATOM   4765  O   LYS A 947      39.590  40.520  30.640  1.00  0.00           O
ATOM   4766  N   GLY A 948      41.660  41.580  30.600  1.00  0.00           N
ATOM   4767  HN  GLY A 948      42.580  41.610  30.220  1.00  0.00           H
ATOM   4768  CA  GLY A 948      41.400  42.560  31.670  1.00  0.00           C
ATOM   4769  HA1 GLY A 948      40.590  43.160  31.320  1.00  0.00           H
ATOM   4770  HA2 GLY A 948      42.380  43.010  31.730  1.00  0.00           H
ATOM   4771  C   GLY A 948      40.930  42.040  33.060  1.00  0.00           C
ATOM   4772  O   GLY A 948      41.210  40.930  33.470  1.00  0.00           O
ATOM   4773  N   ALA A 949      40.340  42.920  33.900  1.00  0.00           N
ATOM   4774  HN  ALA A 949      40.130  43.860  33.650  1.00  0.00           H
ATOM   4775  CA  ALA A 949      40.140  42.520  35.300  1.00  0.00           C
ATOM   4776  HA  ALA A 949      40.890  41.830  35.630  1.00  0.00           H
ATOM   4777  CB  ALA A 949      40.480  43.770  36.150  1.00  0.00           C
ATOM   4778  HB1 ALA A 949      39.880  44.670  35.840  1.00  0.00           H
ATOM   4779  HB2 ALA A 949      41.560  43.970  36.040  1.00  0.00           H
ATOM   4780  HB3 ALA A 949      40.260  43.740  37.240  1.00  0.00           H
ATOM   4781  C   ALA A 949      38.850  41.830  35.710  1.00  0.00           C
ATOM   4782  O   ALA A 949      38.900  41.200  36.840  1.00  0.00           O
ATOM   4783  N   GLY A 950      37.750  41.860  34.920  1.00  0.00           N
ATOM   4784  HN  GLY A 950      37.830  42.260  34.010  1.00  0.00           H
ATOM   4785  CA  GLY A 950      36.390  41.430  35.340  1.00  0.00           C
ATOM   4786  HA1 GLY A 950      36.500  40.410  35.690  1.00  0.00           H
ATOM   4787  HA2 GLY A 950      35.680  41.450  34.540  1.00  0.00           H
ATOM   4788  C   GLY A 950      35.830  42.250  36.470  1.00  0.00           C
ATOM   4789  O   GLY A 950      35.450  41.690  37.470  1.00  0.00           O
ATOM   4790  N   TYR A 951      35.800  43.580  36.370  1.00  0.00           N
ATOM   4791  HN  TYR A 951      36.210  43.990  35.550  1.00  0.00           H
ATOM   4792  CA  TYR A 951      35.580  44.500  37.410  1.00  0.00           C
ATOM   4793  HA  TYR A 951      36.360  44.580  38.150  1.00  0.00           H
ATOM   4794  CB  TYR A 951      35.440  45.960  36.870  1.00  0.00           C
ATOM   4795  HB1 TYR A 951      35.170  46.620  37.720  1.00  0.00           H
ATOM   4796  HB2 TYR A 951      34.710  46.030  36.030  1.00  0.00           H
ATOM   4797  CG  TYR A 951      36.800  46.420  36.480  1.00  0.00           C
ATOM   4798  CD1 TYR A 951      36.940  46.710  35.190  1.00  0.00           C
ATOM   4799  HD1 TYR A 951      36.140  46.670  34.460  1.00  0.00           H
ATOM   4800  CE1 TYR A 951      38.160  47.240  34.700  1.00  0.00           C
ATOM   4801  HE1 TYR A 951      38.270  47.520  33.660  1.00  0.00           H
ATOM   4802  CZ  TYR A 951      39.190  47.550  35.630  1.00  0.00           C
ATOM   4803  OH  TYR A 951      40.310  48.320  35.240  1.00  0.00           O
ATOM   4804  HH  TYR A 951      40.040  48.920  34.540  1.00  0.00           H
ATOM   4805  CD2 TYR A 951      37.830  46.720  37.420  1.00  0.00           C
ATOM   4806  HD2 TYR A 951      37.680  46.540  38.480  1.00  0.00           H
ATOM   4807  CE2 TYR A 951      39.040  47.180  37.000  1.00  0.00           C
ATOM   4808  HE2 TYR A 951      39.860  47.400  37.680  1.00  0.00           H
ATOM   4809  C   TYR A 951      34.240  44.320  38.170  1.00  0.00           C
ATOM   4810  O   TYR A 951      34.280  44.390  39.420  1.00  0.00           O
ATOM   4811  N   HSD A 952      33.080  44.110  37.510  1.00  0.00           N
ATOM   4812  HN  HSD A 952      33.220  44.030  36.530  1.00  0.00           H
ATOM   4813  CA  HSD A 952      31.810  43.790  38.130  1.00  0.00           C
ATOM   4814  HA  HSD A 952      31.560  44.630  38.760  1.00  0.00           H
ATOM   4815  CB  HSD A 952      30.560  43.900  37.200  1.00  0.00           C
ATOM   4816  HB1 HSD A 952      29.590  43.720  37.740  1.00  0.00           H
ATOM   4817  HB2 HSD A 952      30.710  43.160  36.390  1.00  0.00           H
ATOM   4818  ND1 HSD A 952      30.910  45.620  35.380  1.00  0.00           N
ATOM   4819  HD1 HSD A 952      31.460  45.030  34.800  1.00  0.00           H
ATOM   4820  CG  HSD A 952      30.350  45.320  36.560  1.00  0.00           C
ATOM   4821  CE1 HSD A 952      30.650  46.930  35.100  1.00  0.00           C
ATOM   4822  HE1 HSD A 952      30.930  47.400  34.160  1.00  0.00           H
ATOM   4823  NE2 HSD A 952      29.960  47.490  36.130  1.00  0.00           N
ATOM   4824  CD2 HSD A 952      29.790  46.530  37.010  1.00  0.00           C
ATOM   4825  HD2 HSD A 952      29.220  46.580  37.940  1.00  0.00           H
ATOM   4826  C   HSD A 952      31.900  42.580  39.000  1.00  0.00           C
ATOM   4827  O   HSD A 952      31.520  42.540  40.150  1.00  0.00           O
ATOM   4828  N   LEU A 953      32.490  41.470  38.500  1.00  0.00           N
ATOM   4829  HN  LEU A 953      32.970  41.540  37.620  1.00  0.00           H
ATOM   4830  CA  LEU A 953      32.680  40.240  39.120  1.00  0.00           C
ATOM   4831  HA  LEU A 953      31.650  39.960  39.340  1.00  0.00           H
ATOM   4832  CB  LEU A 953      33.190  39.200  38.110  1.00  0.00           C
ATOM   4833  HB1 LEU A 953      34.250  39.440  37.880  1.00  0.00           H
ATOM   4834  HB2 LEU A 953      32.480  39.160  37.260  1.00  0.00           H
ATOM   4835  CG  LEU A 953      33.220  37.750  38.670  1.00  0.00           C
ATOM   4836  HG  LEU A 953      33.950  37.880  39.510  1.00  0.00           H
ATOM   4837  CD1 LEU A 953      31.860  37.260  39.300  1.00  0.00           C
ATOM   4838 HD11 LEU A 953      31.680  37.970  40.130  1.00  0.00           H
ATOM   4839 HD12 LEU A 953      32.010  36.240  39.730  1.00  0.00           H
ATOM   4840 HD13 LEU A 953      31.150  37.140  38.450  1.00  0.00           H
ATOM   4841  CD2 LEU A 953      33.710  36.810  37.670  1.00  0.00           C
ATOM   4842 HD21 LEU A 953      33.010  36.790  36.810  1.00  0.00           H
ATOM   4843 HD22 LEU A 953      33.750  35.800  38.120  1.00  0.00           H
ATOM   4844 HD23 LEU A 953      34.740  36.990  37.290  1.00  0.00           H
ATOM   4845  C   LEU A 953      33.570  40.400  40.400  1.00  0.00           C
ATOM   4846  O   LEU A 953      33.440  39.770  41.390  1.00  0.00           O
ATOM   4847  N   ASP A 954      34.550  41.270  40.270  1.00  0.00           N
ATOM   4848  HN  ASP A 954      34.640  41.730  39.380  1.00  0.00           H
ATOM   4849  CA  ASP A 954      35.450  41.620  41.360  1.00  0.00           C
ATOM   4850  HA  ASP A 954      35.890  40.740  41.800  1.00  0.00           H
ATOM   4851  CB  ASP A 954      36.760  42.350  40.970  1.00  0.00           C
ATOM   4852  HB1 ASP A 954      37.430  42.440  41.860  1.00  0.00           H
ATOM   4853  HB2 ASP A 954      36.490  43.400  40.720  1.00  0.00           H
ATOM   4854  CG  ASP A 954      37.500  41.640  39.820  1.00  0.00           C
ATOM   4855  OD1 ASP A 954      37.690  40.430  39.620  1.00  0.00           O
ATOM   4856  OD2 ASP A 954      37.820  42.590  38.890  1.00  0.00           O
ATOM   4857  HD2 ASP A 954      37.910  42.110  38.060  1.00  0.00           H
ATOM   4858  C   ASP A 954      34.820  42.330  42.520  1.00  0.00           C
ATOM   4859  O   ASP A 954      34.940  41.880  43.670  1.00  0.00           O
ATOM   4860  N   LEU A 955      34.000  43.360  42.200  1.00  0.00           N
ATOM   4861  HN  LEU A 955      33.940  43.650  41.250  1.00  0.00           H
ATOM   4862  CA  LEU A 955      33.150  44.050  43.180  1.00  0.00           C
ATOM   4863  HA  LEU A 955      33.830  44.390  43.940  1.00  0.00           H
ATOM   4864  CB  LEU A 955      32.680  45.340  42.500  1.00  0.00           C
ATOM   4865  HB1 LEU A 955      32.110  45.070  41.590  1.00  0.00           H
ATOM   4866  HB2 LEU A 955      33.620  45.810  42.140  1.00  0.00           H
ATOM   4867  CG  LEU A 955      31.860  46.390  43.390  1.00  0.00           C
ATOM   4868  HG  LEU A 955      30.960  45.860  43.760  1.00  0.00           H
ATOM   4869  CD1 LEU A 955      32.680  46.980  44.560  1.00  0.00           C
ATOM   4870 HD11 LEU A 955      32.170  47.760  45.180  1.00  0.00           H
ATOM   4871 HD12 LEU A 955      33.520  47.610  44.190  1.00  0.00           H
ATOM   4872 HD13 LEU A 955      32.940  46.120  45.210  1.00  0.00           H
ATOM   4873  CD2 LEU A 955      31.310  47.470  42.430  1.00  0.00           C
ATOM   4874 HD21 LEU A 955      30.600  47.150  41.630  1.00  0.00           H
ATOM   4875 HD22 LEU A 955      32.090  48.150  42.020  1.00  0.00           H
ATOM   4876 HD23 LEU A 955      30.640  48.140  43.000  1.00  0.00           H
ATOM   4877  C   LEU A 955      32.080  43.240  43.810  1.00  0.00           C
ATOM   4878  O   LEU A 955      31.810  43.420  45.020  1.00  0.00           O
ATOM   4879  N   LEU A 956      31.450  42.390  43.040  1.00  0.00           N
ATOM   4880  HN  LEU A 956      31.600  42.430  42.060  1.00  0.00           H
ATOM   4881  CA  LEU A 956      30.400  41.450  43.510  1.00  0.00           C
ATOM   4882  HA  LEU A 956      29.580  41.920  44.020  1.00  0.00           H
ATOM   4883  CB  LEU A 956      29.750  40.730  42.280  1.00  0.00           C
ATOM   4884  HB1 LEU A 956      30.520  40.100  41.790  1.00  0.00           H
ATOM   4885  HB2 LEU A 956      29.460  41.390  41.430  1.00  0.00           H
ATOM   4886  CG  LEU A 956      28.480  39.810  42.600  1.00  0.00           C
ATOM   4887  HG  LEU A 956      28.750  39.050  43.370  1.00  0.00           H
ATOM   4888  CD1 LEU A 956      27.270  40.550  42.980  1.00  0.00           C
ATOM   4889 HD11 LEU A 956      27.450  41.130  43.910  1.00  0.00           H
ATOM   4890 HD12 LEU A 956      26.470  39.810  43.190  1.00  0.00           H
ATOM   4891 HD13 LEU A 956      27.060  41.320  42.200  1.00  0.00           H
ATOM   4892  CD2 LEU A 956      28.040  38.920  41.380  1.00  0.00           C
ATOM   4893 HD21 LEU A 956      27.810  39.680  40.600  1.00  0.00           H
ATOM   4894 HD22 LEU A 956      27.070  38.430  41.590  1.00  0.00           H
ATOM   4895 HD23 LEU A 956      28.830  38.200  41.060  1.00  0.00           H
ATOM   4896  C   LEU A 956      30.860  40.430  44.440  1.00  0.00           C
ATOM   4897  O   LEU A 956      30.270  40.270  45.500  1.00  0.00           O
ATOM   4898  N   MET A 957      32.050  39.880  44.190  1.00  0.00           N
ATOM   4899  HN  MET A 957      32.520  39.970  43.320  1.00  0.00           H
ATOM   4900  CA  MET A 957      32.710  38.900  45.110  1.00  0.00           C
ATOM   4901  HA  MET A 957      31.910  38.200  45.280  1.00  0.00           H
ATOM   4902  CB  MET A 957      33.750  37.960  44.400  1.00  0.00           C
ATOM   4903  HB1 MET A 957      34.170  37.530  45.330  1.00  0.00           H
ATOM   4904  HB2 MET A 957      34.520  38.550  43.880  1.00  0.00           H
ATOM   4905  CG  MET A 957      33.070  36.890  43.450  1.00  0.00           C
ATOM   4906  HG1 MET A 957      33.810  36.370  42.820  1.00  0.00           H
ATOM   4907  HG2 MET A 957      32.410  37.500  42.800  1.00  0.00           H
ATOM   4908  SD  MET A 957      32.140  35.680  44.440  1.00  0.00           S
ATOM   4909  CE  MET A 957      30.850  35.270  43.300  1.00  0.00           C
ATOM   4910  HE1 MET A 957      31.280  35.180  42.280  1.00  0.00           H
ATOM   4911  HE2 MET A 957      30.060  36.050  43.240  1.00  0.00           H
ATOM   4912  HE3 MET A 957      30.440  34.260  43.550  1.00  0.00           H
ATOM   4913  C   MET A 957      33.110  39.470  46.390  1.00  0.00           C
ATOM   4914  O   MET A 957      32.830  38.820  47.480  1.00  0.00           O
ATOM   4915  N   VAL A 958      33.610  40.770  46.450  1.00  0.00           N
ATOM   4916  HN  VAL A 958      33.750  41.150  45.540  1.00  0.00           H
ATOM   4917  CA  VAL A 958      33.710  41.540  47.670  1.00  0.00           C
ATOM   4918  HA  VAL A 958      34.110  40.850  48.390  1.00  0.00           H
ATOM   4919  CB  VAL A 958      34.660  42.700  47.420  1.00  0.00           C
ATOM   4920  HB  VAL A 958      34.450  43.300  46.510  1.00  0.00           H
ATOM   4921  CG1 VAL A 958      34.580  43.640  48.600  1.00  0.00           C
ATOM   4922 HG11 VAL A 958      35.500  44.260  48.570  1.00  0.00           H
ATOM   4923 HG12 VAL A 958      34.670  43.110  49.570  1.00  0.00           H
ATOM   4924 HG13 VAL A 958      33.690  44.320  48.720  1.00  0.00           H
ATOM   4925  CG2 VAL A 958      36.130  42.200  47.340  1.00  0.00           C
ATOM   4926 HG21 VAL A 958      36.290  41.550  46.460  1.00  0.00           H
ATOM   4927 HG22 VAL A 958      36.340  41.670  48.290  1.00  0.00           H
ATOM   4928 HG23 VAL A 958      36.760  43.110  47.210  1.00  0.00           H
ATOM   4929  C   VAL A 958      32.430  41.880  48.330  1.00  0.00           C
ATOM   4930  O   VAL A 958      32.250  41.680  49.520  1.00  0.00           O
ATOM   4931  N   GLY A 959      31.370  42.290  47.540  1.00  0.00           N
ATOM   4932  HN  GLY A 959      31.590  42.510  46.590  1.00  0.00           H
ATOM   4933  CA  GLY A 959      29.990  42.470  48.050  1.00  0.00           C
ATOM   4934  HA1 GLY A 959      29.370  42.780  47.210  1.00  0.00           H
ATOM   4935  HA2 GLY A 959      30.130  43.220  48.810  1.00  0.00           H
ATOM   4936  C   GLY A 959      29.180  41.350  48.690  1.00  0.00           C
ATOM   4937  O   GLY A 959      28.600  41.480  49.770  1.00  0.00           O
ATOM   4938  N   VAL A 960      29.190  40.150  48.090  1.00  0.00           N
ATOM   4939  HN  VAL A 960      29.730  40.010  47.280  1.00  0.00           H
ATOM   4940  CA  VAL A 960      28.530  38.950  48.720  1.00  0.00           C
ATOM   4941  HA  VAL A 960      27.540  39.290  49.000  1.00  0.00           H
ATOM   4942  CB  VAL A 960      28.360  37.850  47.680  1.00  0.00           C
ATOM   4943  HB  VAL A 960      27.800  36.970  48.100  1.00  0.00           H
ATOM   4944  CG1 VAL A 960      27.260  38.370  46.640  1.00  0.00           C
ATOM   4945 HG11 VAL A 960      26.450  38.880  47.220  1.00  0.00           H
ATOM   4946 HG12 VAL A 960      26.890  37.440  46.150  1.00  0.00           H
ATOM   4947 HG13 VAL A 960      27.680  39.070  45.880  1.00  0.00           H
ATOM   4948  CG2 VAL A 960      29.600  37.270  46.980  1.00  0.00           C
ATOM   4949 HG21 VAL A 960      30.240  36.810  47.770  1.00  0.00           H
ATOM   4950 HG22 VAL A 960      30.260  38.010  46.480  1.00  0.00           H
ATOM   4951 HG23 VAL A 960      29.350  36.520  46.200  1.00  0.00           H
ATOM   4952  C   VAL A 960      29.310  38.480  49.930  1.00  0.00           C
ATOM   4953  O   VAL A 960      28.680  38.050  50.860  1.00  0.00           O
ATOM   4954  N   MET A 961      30.660  38.450  49.890  1.00  0.00           N
ATOM   4955  HN  MET A 961      31.150  38.690  49.060  1.00  0.00           H
ATOM   4956  CA  MET A 961      31.430  38.060  51.070  1.00  0.00           C
ATOM   4957  HA  MET A 961      31.030  37.140  51.450  1.00  0.00           H
ATOM   4958  CB  MET A 961      32.960  37.640  50.690  1.00  0.00           C
ATOM   4959  HB1 MET A 961      33.510  37.450  51.640  1.00  0.00           H
ATOM   4960  HB2 MET A 961      33.530  38.430  50.130  1.00  0.00           H
ATOM   4961  CG  MET A 961      32.980  36.450  49.730  1.00  0.00           C
ATOM   4962  HG1 MET A 961      34.050  36.220  49.530  1.00  0.00           H
ATOM   4963  HG2 MET A 961      32.560  36.610  48.720  1.00  0.00           H
ATOM   4964  SD  MET A 961      32.110  35.000  50.350  1.00  0.00           S
ATOM   4965  CE  MET A 961      32.960  34.880  51.970  1.00  0.00           C
ATOM   4966  HE1 MET A 961      32.790  35.740  52.650  1.00  0.00           H
ATOM   4967  HE2 MET A 961      34.050  34.840  51.750  1.00  0.00           H
ATOM   4968  HE3 MET A 961      32.850  33.900  52.490  1.00  0.00           H
ATOM   4969  C   MET A 961      31.300  38.910  52.290  1.00  0.00           C
ATOM   4970  O   MET A 961      31.280  38.490  53.440  1.00  0.00           O
ATOM   4971  N   LEU A 962      31.150  40.210  52.060  1.00  0.00           N
ATOM   4972  HN  LEU A 962      31.360  40.510  51.120  1.00  0.00           H
ATOM   4973  CA  LEU A 962      30.830  41.150  53.060  1.00  0.00           C
ATOM   4974  HA  LEU A 962      31.600  40.990  53.810  1.00  0.00           H
ATOM   4975  CB  LEU A 962      30.910  42.560  52.510  1.00  0.00           C
ATOM   4976  HB1 LEU A 962      30.120  42.730  51.750  1.00  0.00           H
ATOM   4977  HB2 LEU A 962      31.840  42.690  51.900  1.00  0.00           H
ATOM   4978  CG  LEU A 962      30.960  43.770  53.440  1.00  0.00           C
ATOM   4979  HG  LEU A 962      31.460  43.400  54.360  1.00  0.00           H
ATOM   4980  CD1 LEU A 962      31.780  44.940  52.900  1.00  0.00           C
ATOM   4981 HD11 LEU A 962      32.770  44.590  52.530  1.00  0.00           H
ATOM   4982 HD12 LEU A 962      31.880  45.810  53.590  1.00  0.00           H
ATOM   4983 HD13 LEU A 962      31.220  45.320  52.020  1.00  0.00           H
ATOM   4984  CD2 LEU A 962      29.590  44.350  53.740  1.00  0.00           C
ATOM   4985 HD21 LEU A 962      29.790  45.280  54.320  1.00  0.00           H
ATOM   4986 HD22 LEU A 962      28.920  43.620  54.250  1.00  0.00           H
ATOM   4987 HD23 LEU A 962      29.010  44.710  52.860  1.00  0.00           H
ATOM   4988  C   LEU A 962      29.570  40.950  53.810  1.00  0.00           C
ATOM   4989  O   LEU A 962      29.510  41.100  55.040  1.00  0.00           O
ATOM   4990  N   GLY A 963      28.500  40.510  53.100  1.00  0.00           N
ATOM   4991  HN  GLY A 963      28.530  40.400  52.110  1.00  0.00           H
ATOM   4992  CA  GLY A 963      27.250  40.050  53.630  1.00  0.00           C
ATOM   4993  HA1 GLY A 963      26.520  39.970  52.840  1.00  0.00           H
ATOM   4994  HA2 GLY A 963      26.870  40.870  54.220  1.00  0.00           H
ATOM   4995  C   GLY A 963      27.370  38.810  54.550  1.00  0.00           C
ATOM   4996  O   GLY A 963      26.760  38.740  55.640  1.00  0.00           O
ATOM   4997  N   VAL A 964      28.100  37.750  54.080  1.00  0.00           N
ATOM   4998  HN  VAL A 964      28.260  37.730  53.100  1.00  0.00           H
ATOM   4999  CA  VAL A 964      28.530  36.570  54.810  1.00  0.00           C
ATOM   5000  HA  VAL A 964      27.630  36.090  55.150  1.00  0.00           H
ATOM   5001  CB  VAL A 964      29.360  35.450  54.100  1.00  0.00           C
ATOM   5002  HB  VAL A 964      30.340  35.900  53.870  1.00  0.00           H
ATOM   5003  CG1 VAL A 964      29.650  34.300  55.040  1.00  0.00           C
ATOM   5004 HG11 VAL A 964      30.280  33.610  54.420  1.00  0.00           H
ATOM   5005 HG12 VAL A 964      28.730  33.750  55.360  1.00  0.00           H
ATOM   5006 HG13 VAL A 964      30.250  34.520  55.950  1.00  0.00           H
ATOM   5007  CG2 VAL A 964      28.760  35.060  52.800  1.00  0.00           C
ATOM   5008 HG21 VAL A 964      28.510  35.970  52.210  1.00  0.00           H
ATOM   5009 HG22 VAL A 964      27.760  34.610  53.000  1.00  0.00           H
ATOM   5010 HG23 VAL A 964      29.410  34.360  52.230  1.00  0.00           H
ATOM   5011  C   VAL A 964      29.280  36.970  56.070  1.00  0.00           C
ATOM   5012  O   VAL A 964      29.010  36.580  57.230  1.00  0.00           O
ATOM   5013  N   CYS A 965      30.290  37.910  55.890  1.00  0.00           N
ATOM   5014  HN  CYS A 965      30.520  38.230  54.980  1.00  0.00           H
ATOM   5015  CA  CYS A 965      31.050  38.460  57.000  1.00  0.00           C
ATOM   5016  HA  CYS A 965      31.440  37.650  57.610  1.00  0.00           H
ATOM   5017  CB  CYS A 965      32.330  39.180  56.610  1.00  0.00           C
ATOM   5018  HB1 CYS A 965      32.630  39.910  57.390  1.00  0.00           H
ATOM   5019  HB2 CYS A 965      32.090  39.610  55.610  1.00  0.00           H
ATOM   5020  SG  CYS A 965      33.720  38.090  56.380  1.00  0.00           S
ATOM   5021  HG1 CYS A 965      33.560  38.100  55.070  1.00  0.00           H
ATOM   5022  C   CYS A 965      30.270  39.140  58.010  1.00  0.00           C
ATOM   5023  O   CYS A 965      30.530  39.040  59.200  1.00  0.00           O
ATOM   5024  N   SER A 966      29.260  39.910  57.590  1.00  0.00           N
ATOM   5025  HN  SER A 966      29.120  40.040  56.610  1.00  0.00           H
ATOM   5026  CA  SER A 966      28.440  40.690  58.500  1.00  0.00           C
ATOM   5027  HA  SER A 966      29.090  41.280  59.130  1.00  0.00           H
ATOM   5028  CB  SER A 966      27.410  41.590  57.700  1.00  0.00           C
ATOM   5029  HB1 SER A 966      26.780  42.180  58.410  1.00  0.00           H
ATOM   5030  HB2 SER A 966      26.750  41.020  57.030  1.00  0.00           H
ATOM   5031  OG  SER A 966      28.170  42.530  56.840  1.00  0.00           O
ATOM   5032  HG1 SER A 966      28.810  42.060  56.300  1.00  0.00           H
ATOM   5033  C   SER A 966      27.630  39.880  59.550  1.00  0.00           C
ATOM   5034  O   SER A 966      27.680  40.230  60.760  1.00  0.00           O
ATOM   5035  N   VAL A 967      27.010  38.740  59.170  1.00  0.00           N
ATOM   5036  HN  VAL A 967      27.030  38.540  58.190  1.00  0.00           H
ATOM   5037  CA  VAL A 967      26.190  37.810  59.950  1.00  0.00           C
ATOM   5038  HA  VAL A 967      25.470  38.500  60.360  1.00  0.00           H
ATOM   5039  CB  VAL A 967      25.540  36.760  59.040  1.00  0.00           C
ATOM   5040  HB  VAL A 967      26.210  36.180  58.370  1.00  0.00           H
ATOM   5041  CG1 VAL A 967      24.620  35.770  59.790  1.00  0.00           C
ATOM   5042 HG11 VAL A 967      23.960  36.390  60.430  1.00  0.00           H
ATOM   5043 HG12 VAL A 967      25.260  35.130  60.430  1.00  0.00           H
ATOM   5044 HG13 VAL A 967      23.930  35.140  59.200  1.00  0.00           H
ATOM   5045  CG2 VAL A 967      24.650  37.680  58.060  1.00  0.00           C
ATOM   5046 HG21 VAL A 967      25.230  38.350  57.390  1.00  0.00           H
ATOM   5047 HG22 VAL A 967      23.930  38.260  58.660  1.00  0.00           H
ATOM   5048 HG23 VAL A 967      24.120  37.010  57.360  1.00  0.00           H
ATOM   5049  C   VAL A 967      27.050  37.120  61.010  1.00  0.00           C
ATOM   5050  O   VAL A 967      26.730  37.060  62.220  1.00  0.00           O
ATOM   5051  N   MET A 968      28.280  36.560  60.650  1.00  0.00           N
ATOM   5052  HN  MET A 968      28.530  36.480  59.700  1.00  0.00           H
ATOM   5053  CA  MET A 968      29.230  36.000  61.580  1.00  0.00           C
ATOM   5054  HA  MET A 968      28.710  35.320  62.230  1.00  0.00           H
ATOM   5055  CB  MET A 968      30.340  35.270  60.660  1.00  0.00           C
ATOM   5056  HB1 MET A 968      31.160  34.980  61.340  1.00  0.00           H
ATOM   5057  HB2 MET A 968      30.770  35.990  59.940  1.00  0.00           H
ATOM   5058  CG  MET A 968      29.830  34.070  59.780  1.00  0.00           C
ATOM   5059  HG1 MET A 968      30.640  33.740  59.090  1.00  0.00           H
ATOM   5060  HG2 MET A 968      29.120  34.510  59.040  1.00  0.00           H
[truncated: 6,873,249 more chars]
