# Supplementary material for: CryoEM and computational modeling structural insights into the pH regulator NBCn1
Source: Nat Commun. 2025 Nov 11;16:9932. doi: 10.1038/s41467-025-64868-z (PMC12606367; doi:10.1038/s41467-025-64868-z)
Supplement: Supplementary file 7 — Supplementary Data 5 [file 41467_2025_64868_MOESM7_ESM.zip › 100ns_z_restr_MD_NBCn1_2NaCO3/hNBCn1_OF/z-restr_hNBCn1_OF_2NaCO3_first_step_27.pdb]

REMARK    GENERATED BY TRJCONV
TITLE     Title t= 4100.00000 step= 2050000
REMARK    THIS IS A SIMULATION BOX
CRYST1   93.572   93.572  102.069  90.00  90.00  90.00 P 1           1
MODEL        1
ATOM      1  N   LEU A 585      26.860  44.180  33.690  1.00  0.00           N
ATOM      2  HT1 LEU A 585      26.920  44.970  34.360  1.00  0.00           H
ATOM      3  HT2 LEU A 585      25.850  43.950  33.640  1.00  0.00           H
ATOM      4  HT3 LEU A 585      27.180  44.470  32.750  1.00  0.00           H
ATOM      5  CA  LEU A 585      27.510  43.100  34.470  1.00  0.00           C
ATOM      6  HA  LEU A 585      28.430  43.520  34.830  1.00  0.00           H
ATOM      7  CB  LEU A 585      26.480  42.590  35.620  1.00  0.00           C
ATOM      8  HB1 LEU A 585      25.850  41.740  35.300  1.00  0.00           H
ATOM      9  HB2 LEU A 585      25.840  43.470  35.860  1.00  0.00           H
ATOM     10  CG  LEU A 585      27.210  42.410  37.010  1.00  0.00           C
ATOM     11  HG  LEU A 585      27.710  43.400  37.030  1.00  0.00           H
ATOM     12  CD1 LEU A 585      26.120  42.210  38.100  1.00  0.00           C
ATOM     13 HD11 LEU A 585      25.580  43.170  38.310  1.00  0.00           H
ATOM     14 HD12 LEU A 585      26.590  41.900  39.070  1.00  0.00           H
ATOM     15 HD13 LEU A 585      25.350  41.510  37.720  1.00  0.00           H
ATOM     16  CD2 LEU A 585      28.200  41.280  36.960  1.00  0.00           C
ATOM     17 HD21 LEU A 585      29.120  41.650  36.440  1.00  0.00           H
ATOM     18 HD22 LEU A 585      27.860  40.450  36.320  1.00  0.00           H
ATOM     19 HD23 LEU A 585      28.520  41.020  37.990  1.00  0.00           H
ATOM     20  C   LEU A 585      27.880  41.940  33.550  1.00  0.00           C
ATOM     21  O   LEU A 585      29.010  41.470  33.660  1.00  0.00           O
ATOM     22  N   ILE A 586      26.910  41.490  32.610  1.00  0.00           N
ATOM     23  HN  ILE A 586      26.080  42.050  32.600  1.00  0.00           H
ATOM     24  CA  ILE A 586      27.140  40.280  31.790  1.00  0.00           C
ATOM     25  HA  ILE A 586      27.330  39.500  32.510  1.00  0.00           H
ATOM     26  CB  ILE A 586      25.850  39.780  30.990  1.00  0.00           C
ATOM     27  HB  ILE A 586      24.980  39.710  31.680  1.00  0.00           H
ATOM     28  CG2 ILE A 586      25.530  40.820  29.840  1.00  0.00           C
ATOM     29 HG21 ILE A 586      26.260  40.550  29.050  1.00  0.00           H
ATOM     30 HG22 ILE A 586      25.510  41.870  30.190  1.00  0.00           H
ATOM     31 HG23 ILE A 586      24.510  40.610  29.470  1.00  0.00           H
ATOM     32  CG1 ILE A 586      26.030  38.330  30.520  1.00  0.00           C
ATOM     33 HG11 ILE A 586      26.660  38.460  29.610  1.00  0.00           H
ATOM     34 HG12 ILE A 586      24.990  38.060  30.260  1.00  0.00           H
ATOM     35  CD  ILE A 586      26.670  37.330  31.420  1.00  0.00           C
ATOM     36  HD1 ILE A 586      27.780  37.380  31.350  1.00  0.00           H
ATOM     37  HD2 ILE A 586      26.340  36.290  31.160  1.00  0.00           H
ATOM     38  HD3 ILE A 586      26.330  37.460  32.470  1.00  0.00           H
ATOM     39  C   ILE A 586      28.460  40.350  30.900  1.00  0.00           C
ATOM     40  O   ILE A 586      29.140  39.310  30.700  1.00  0.00           O
ATOM     41  N   LEU A 587      28.780  41.510  30.290  1.00  0.00           N
ATOM     42  HN  LEU A 587      28.240  42.350  30.250  1.00  0.00           H
ATOM     43  CA  LEU A 587      30.040  41.630  29.500  1.00  0.00           C
ATOM     44  HA  LEU A 587      30.020  40.930  28.680  1.00  0.00           H
ATOM     45  CB  LEU A 587      30.220  43.070  28.990  1.00  0.00           C
ATOM     46  HB1 LEU A 587      31.120  43.140  28.350  1.00  0.00           H
ATOM     47  HB2 LEU A 587      30.350  43.650  29.940  1.00  0.00           H
ATOM     48  CG  LEU A 587      29.080  43.620  28.220  1.00  0.00           C
ATOM     49  HG  LEU A 587      28.190  43.760  28.860  1.00  0.00           H
ATOM     50  CD1 LEU A 587      29.580  45.050  27.830  1.00  0.00           C
ATOM     51 HD11 LEU A 587      30.470  45.050  27.170  1.00  0.00           H
ATOM     52 HD12 LEU A 587      29.940  45.710  28.660  1.00  0.00           H
ATOM     53 HD13 LEU A 587      28.750  45.540  27.270  1.00  0.00           H
ATOM     54  CD2 LEU A 587      28.710  42.770  26.990  1.00  0.00           C
ATOM     55 HD21 LEU A 587      28.140  43.290  26.180  1.00  0.00           H
ATOM     56 HD22 LEU A 587      28.200  41.870  27.380  1.00  0.00           H
ATOM     57 HD23 LEU A 587      29.690  42.440  26.600  1.00  0.00           H
ATOM     58  C   LEU A 587      31.300  41.300  30.260  1.00  0.00           C
ATOM     59  O   LEU A 587      32.190  40.670  29.690  1.00  0.00           O
ATOM     60  N   ASP A 588      31.390  41.830  31.530  1.00  0.00           N
ATOM     61  HN  ASP A 588      30.600  42.420  31.720  1.00  0.00           H
ATOM     62  CA  ASP A 588      32.550  41.630  32.410  1.00  0.00           C
ATOM     63  HA  ASP A 588      33.460  41.750  31.840  1.00  0.00           H
ATOM     64  CB  ASP A 588      32.440  42.520  33.720  1.00  0.00           C
ATOM     65  HB1 ASP A 588      33.210  42.020  34.340  1.00  0.00           H
ATOM     66  HB2 ASP A 588      31.480  42.530  34.270  1.00  0.00           H
ATOM     67  CG  ASP A 588      32.810  43.890  33.410  1.00  0.00           C
ATOM     68  OD1 ASP A 588      32.640  44.450  32.290  1.00  0.00           O
ATOM     69  OD2 ASP A 588      33.100  44.510  34.430  1.00  0.00           O
ATOM     70  C   ASP A 588      32.590  40.170  32.840  1.00  0.00           C
ATOM     71  O   ASP A 588      33.590  39.470  32.820  1.00  0.00           O
ATOM     72  N   ILE A 589      31.400  39.480  32.970  1.00  0.00           N
ATOM     73  HN  ILE A 589      30.610  40.080  32.960  1.00  0.00           H
ATOM     74  CA  ILE A 589      31.370  37.970  32.960  1.00  0.00           C
ATOM     75  HA  ILE A 589      32.120  37.770  33.720  1.00  0.00           H
ATOM     76  CB  ILE A 589      30.060  37.410  33.400  1.00  0.00           C
ATOM     77  HB  ILE A 589      29.300  37.710  32.650  1.00  0.00           H
ATOM     78  CG2 ILE A 589      30.150  35.890  33.340  1.00  0.00           C
ATOM     79 HG21 ILE A 589      29.240  35.440  33.810  1.00  0.00           H
ATOM     80 HG22 ILE A 589      30.940  35.470  33.990  1.00  0.00           H
ATOM     81 HG23 ILE A 589      30.180  35.500  32.300  1.00  0.00           H
ATOM     82  CG1 ILE A 589      29.570  37.850  34.850  1.00  0.00           C
ATOM     83 HG11 ILE A 589      29.840  38.910  35.060  1.00  0.00           H
ATOM     84 HG12 ILE A 589      29.960  37.210  35.670  1.00  0.00           H
ATOM     85  CD  ILE A 589      28.120  37.770  35.130  1.00  0.00           C
ATOM     86  HD1 ILE A 589      27.810  36.710  35.000  1.00  0.00           H
ATOM     87  HD2 ILE A 589      27.570  38.330  34.340  1.00  0.00           H
ATOM     88  HD3 ILE A 589      27.830  38.190  36.110  1.00  0.00           H
ATOM     89  C   ILE A 589      31.900  37.360  31.710  1.00  0.00           C
ATOM     90  O   ILE A 589      32.790  36.530  31.710  1.00  0.00           O
ATOM     91  N   LYS A 590      31.350  37.740  30.580  1.00  0.00           N
ATOM     92  HN  LYS A 590      30.670  38.450  30.710  1.00  0.00           H
ATOM     93  CA  LYS A 590      31.680  37.130  29.290  1.00  0.00           C
ATOM     94  HA  LYS A 590      31.430  36.090  29.370  1.00  0.00           H
ATOM     95  CB  LYS A 590      30.790  37.770  28.130  1.00  0.00           C
ATOM     96  HB1 LYS A 590      31.180  37.650  27.100  1.00  0.00           H
ATOM     97  HB2 LYS A 590      30.790  38.880  28.250  1.00  0.00           H
ATOM     98  CG  LYS A 590      29.360  37.190  28.160  1.00  0.00           C
ATOM     99  HG1 LYS A 590      28.640  37.920  27.740  1.00  0.00           H
ATOM    100  HG2 LYS A 590      28.920  37.180  29.180  1.00  0.00           H
ATOM    101  CD  LYS A 590      29.090  35.810  27.550  1.00  0.00           C
ATOM    102  HD1 LYS A 590      28.110  35.460  27.940  1.00  0.00           H
ATOM    103  HD2 LYS A 590      29.950  35.200  27.930  1.00  0.00           H
ATOM    104  CE  LYS A 590      29.040  36.000  26.010  1.00  0.00           C
ATOM    105  HE1 LYS A 590      30.040  36.430  25.780  1.00  0.00           H
ATOM    106  HE2 LYS A 590      28.230  36.740  25.800  1.00  0.00           H
ATOM    107  NZ  LYS A 590      28.750  34.760  25.340  1.00  0.00           N
ATOM    108  HZ1 LYS A 590      29.480  34.040  25.540  1.00  0.00           H
ATOM    109  HZ2 LYS A 590      28.890  35.010  24.330  1.00  0.00           H
ATOM    110  HZ3 LYS A 590      27.830  34.310  25.490  1.00  0.00           H
ATOM    111  C   LYS A 590      33.140  37.290  28.960  1.00  0.00           C
ATOM    112  O   LYS A 590      33.780  36.330  28.560  1.00  0.00           O
ATOM    113  N   ARG A 591      33.620  38.510  29.150  1.00  0.00           N
ATOM    114  HN  ARG A 591      33.030  39.220  29.510  1.00  0.00           H
ATOM    115  CA  ARG A 591      34.990  38.870  28.830  1.00  0.00           C
ATOM    116  HA  ARG A 591      35.090  38.750  27.750  1.00  0.00           H
ATOM    117  CB  ARG A 591      35.270  40.360  28.990  1.00  0.00           C
ATOM    118  HB1 ARG A 591      36.360  40.550  29.130  1.00  0.00           H
ATOM    119  HB2 ARG A 591      34.680  40.650  29.880  1.00  0.00           H
ATOM    120  CG  ARG A 591      34.730  41.150  27.730  1.00  0.00           C
ATOM    121  HG1 ARG A 591      33.750  40.710  27.450  1.00  0.00           H
ATOM    122  HG2 ARG A 591      35.430  41.090  26.870  1.00  0.00           H
ATOM    123  CD  ARG A 591      34.550  42.700  28.040  1.00  0.00           C
ATOM    124  HD1 ARG A 591      35.480  43.310  28.140  1.00  0.00           H
ATOM    125  HD2 ARG A 591      34.070  42.570  29.030  1.00  0.00           H
ATOM    126  NE  ARG A 591      33.630  43.290  26.970  1.00  0.00           N
ATOM    127  HE  ARG A 591      33.560  42.930  26.040  1.00  0.00           H
ATOM    128  CZ  ARG A 591      33.260  44.550  27.000  1.00  0.00           C
ATOM    129  NH1 ARG A 591      33.150  45.160  28.190  1.00  0.00           N
ATOM    130 HH11 ARG A 591      32.710  46.060  28.160  1.00  0.00           H
ATOM    131 HH12 ARG A 591      33.280  44.710  29.060  1.00  0.00           H
ATOM    132  NH2 ARG A 591      32.840  45.170  25.930  1.00  0.00           N
ATOM    133 HH21 ARG A 591      32.940  44.750  25.030  1.00  0.00           H
ATOM    134 HH22 ARG A 591      32.690  46.150  25.860  1.00  0.00           H
ATOM    135  C   ARG A 591      36.120  38.020  29.460  1.00  0.00           C
ATOM    136  O   ARG A 591      37.140  37.720  28.810  1.00  0.00           O
ATOM    137  N   LYS A 592      35.990  37.560  30.720  1.00  0.00           N
ATOM    138  HN  LYS A 592      35.190  37.740  31.280  1.00  0.00           H
ATOM    139  CA  LYS A 592      37.030  36.860  31.370  1.00  0.00           C
ATOM    140  HA  LYS A 592      37.950  36.980  30.810  1.00  0.00           H
ATOM    141  CB  LYS A 592      37.290  37.470  32.680  1.00  0.00           C
ATOM    142  HB1 LYS A 592      38.180  36.960  33.100  1.00  0.00           H
ATOM    143  HB2 LYS A 592      36.370  37.300  33.290  1.00  0.00           H
ATOM    144  CG  LYS A 592      37.700  38.960  32.560  1.00  0.00           C
ATOM    145  HG1 LYS A 592      37.920  39.250  33.620  1.00  0.00           H
ATOM    146  HG2 LYS A 592      36.820  39.560  32.240  1.00  0.00           H
ATOM    147  CD  LYS A 592      39.070  39.220  31.890  1.00  0.00           C
ATOM    148  HD1 LYS A 592      39.230  40.310  31.750  1.00  0.00           H
ATOM    149  HD2 LYS A 592      38.890  38.760  30.880  1.00  0.00           H
ATOM    150  CE  LYS A 592      40.280  38.410  32.410  1.00  0.00           C
ATOM    151  HE1 LYS A 592      40.130  37.320  32.270  1.00  0.00           H
ATOM    152  HE2 LYS A 592      40.320  38.560  33.510  1.00  0.00           H
ATOM    153  NZ  LYS A 592      41.550  38.870  31.860  1.00  0.00           N
ATOM    154  HZ1 LYS A 592      41.590  39.850  32.210  1.00  0.00           H
ATOM    155  HZ2 LYS A 592      41.620  38.790  30.820  1.00  0.00           H
ATOM    156  HZ3 LYS A 592      42.380  38.360  32.200  1.00  0.00           H
ATOM    157  C   LYS A 592      36.700  35.370  31.560  1.00  0.00           C
ATOM    158  O   LYS A 592      37.600  34.600  31.870  1.00  0.00           O
ATOM    159  N   ALA A 593      35.470  34.960  31.070  1.00  0.00           N
ATOM    160  HN  ALA A 593      34.810  35.570  30.640  1.00  0.00           H
ATOM    161  CA  ALA A 593      35.070  33.570  31.000  1.00  0.00           C
ATOM    162  HA  ALA A 593      35.160  33.330  32.050  1.00  0.00           H
ATOM    163  CB  ALA A 593      33.540  33.470  30.850  1.00  0.00           C
ATOM    164  HB1 ALA A 593      33.170  32.430  30.870  1.00  0.00           H
ATOM    165  HB2 ALA A 593      33.290  33.850  29.840  1.00  0.00           H
ATOM    166  HB3 ALA A 593      33.010  34.080  31.620  1.00  0.00           H
ATOM    167  C   ALA A 593      35.810  32.560  30.140  1.00  0.00           C
ATOM    168  O   ALA A 593      36.040  31.460  30.600  1.00  0.00           O
ATOM    169  N   PRO A 594      36.340  32.900  28.970  1.00  0.00           N
ATOM    170  CD  PRO A 594      35.840  33.870  28.020  1.00  0.00           C
ATOM    171  HD1 PRO A 594      36.180  34.890  28.310  1.00  0.00           H
ATOM    172  HD2 PRO A 594      34.740  33.760  27.930  1.00  0.00           H
ATOM    173  CA  PRO A 594      37.270  31.940  28.280  1.00  0.00           C
ATOM    174  HA  PRO A 594      36.680  31.070  28.040  1.00  0.00           H
ATOM    175  CB  PRO A 594      37.650  32.750  27.060  1.00  0.00           C
ATOM    176  HB1 PRO A 594      37.930  32.080  26.220  1.00  0.00           H
ATOM    177  HB2 PRO A 594      38.470  33.470  27.260  1.00  0.00           H
ATOM    178  CG  PRO A 594      36.390  33.490  26.650  1.00  0.00           C
ATOM    179  HG1 PRO A 594      36.470  34.370  25.990  1.00  0.00           H
ATOM    180  HG2 PRO A 594      35.750  32.720  26.190  1.00  0.00           H
ATOM    181  C   PRO A 594      38.450  31.540  29.110  1.00  0.00           C
ATOM    182  O   PRO A 594      38.920  30.410  29.040  1.00  0.00           O
ATOM    183  N   PHE A 595      39.070  32.470  29.880  1.00  0.00           N
ATOM    184  HN  PHE A 595      38.520  33.280  30.020  1.00  0.00           H
ATOM    185  CA  PHE A 595      40.410  32.450  30.380  1.00  0.00           C
ATOM    186  HA  PHE A 595      41.110  31.900  29.760  1.00  0.00           H
ATOM    187  CB  PHE A 595      40.960  33.920  30.340  1.00  0.00           C
ATOM    188  HB1 PHE A 595      42.040  33.860  30.620  1.00  0.00           H
ATOM    189  HB2 PHE A 595      40.460  34.640  31.020  1.00  0.00           H
ATOM    190  CG  PHE A 595      40.780  34.400  28.930  1.00  0.00           C
ATOM    191  CD1 PHE A 595      39.690  35.340  28.770  1.00  0.00           C
ATOM    192  HD1 PHE A 595      38.960  35.680  29.490  1.00  0.00           H
ATOM    193  CE1 PHE A 595      39.540  35.960  27.520  1.00  0.00           C
ATOM    194  HE1 PHE A 595      38.780  36.710  27.390  1.00  0.00           H
ATOM    195  CZ  PHE A 595      40.520  35.680  26.450  1.00  0.00           C
ATOM    196  HZ  PHE A 595      40.440  36.110  25.460  1.00  0.00           H
ATOM    197  CD2 PHE A 595      41.710  34.210  27.940  1.00  0.00           C
ATOM    198  HD2 PHE A 595      42.470  33.460  28.120  1.00  0.00           H
ATOM    199  CE2 PHE A 595      41.640  34.850  26.750  1.00  0.00           C
ATOM    200  HE2 PHE A 595      42.330  34.530  25.980  1.00  0.00           H
ATOM    201  C   PHE A 595      40.570  31.890  31.750  1.00  0.00           C
ATOM    202  O   PHE A 595      41.690  31.750  32.140  1.00  0.00           O
ATOM    203  N   PHE A 596      39.570  31.400  32.520  1.00  0.00           N
ATOM    204  HN  PHE A 596      38.680  31.340  32.080  1.00  0.00           H
ATOM    205  CA  PHE A 596      39.750  30.890  33.870  1.00  0.00           C
ATOM    206  HA  PHE A 596      40.100  31.730  34.460  1.00  0.00           H
ATOM    207  CB  PHE A 596      38.350  30.430  34.460  1.00  0.00           C
ATOM    208  HB1 PHE A 596      38.490  29.820  35.380  1.00  0.00           H
ATOM    209  HB2 PHE A 596      37.680  29.790  33.840  1.00  0.00           H
ATOM    210  CG  PHE A 596      37.540  31.620  34.960  1.00  0.00           C
ATOM    211  CD1 PHE A 596      37.570  31.870  36.330  1.00  0.00           C
ATOM    212  HD1 PHE A 596      38.070  31.120  36.930  1.00  0.00           H
ATOM    213  CE1 PHE A 596      36.750  32.820  36.950  1.00  0.00           C
ATOM    214  HE1 PHE A 596      36.740  32.970  38.020  1.00  0.00           H
ATOM    215  CZ  PHE A 596      35.990  33.730  36.180  1.00  0.00           C
ATOM    216  HZ  PHE A 596      35.310  34.470  36.570  1.00  0.00           H
ATOM    217  CD2 PHE A 596      36.980  32.620  34.170  1.00  0.00           C
ATOM    218  HD2 PHE A 596      37.060  32.700  33.090  1.00  0.00           H
ATOM    219  CE2 PHE A 596      36.240  33.640  34.770  1.00  0.00           C
ATOM    220  HE2 PHE A 596      35.760  34.250  34.020  1.00  0.00           H
ATOM    221  C   PHE A 596      40.890  29.780  34.040  1.00  0.00           C
ATOM    222  O   PHE A 596      41.750  29.840  34.920  1.00  0.00           O
ATOM    223  N   LEU A 597      40.890  28.830  33.060  1.00  0.00           N
ATOM    224  HN  LEU A 597      40.230  28.900  32.310  1.00  0.00           H
ATOM    225  CA  LEU A 597      41.900  27.740  33.110  1.00  0.00           C
ATOM    226  HA  LEU A 597      42.550  27.950  33.940  1.00  0.00           H
ATOM    227  CB  LEU A 597      41.300  26.300  33.200  1.00  0.00           C
ATOM    228  HB1 LEU A 597      42.170  25.750  33.620  1.00  0.00           H
ATOM    229  HB2 LEU A 597      41.110  25.870  32.190  1.00  0.00           H
ATOM    230  CG  LEU A 597      40.220  26.040  34.270  1.00  0.00           C
ATOM    231  HG  LEU A 597      40.260  26.800  35.080  1.00  0.00           H
ATOM    232  CD1 LEU A 597      38.760  26.180  33.670  1.00  0.00           C
ATOM    233 HD11 LEU A 597      38.700  25.630  32.710  1.00  0.00           H
ATOM    234 HD12 LEU A 597      38.420  27.210  33.420  1.00  0.00           H
ATOM    235 HD13 LEU A 597      38.020  25.640  34.300  1.00  0.00           H
ATOM    236  CD2 LEU A 597      40.330  24.550  34.850  1.00  0.00           C
ATOM    237 HD21 LEU A 597      40.110  23.770  34.100  1.00  0.00           H
ATOM    238 HD22 LEU A 597      39.690  24.510  35.760  1.00  0.00           H
ATOM    239 HD23 LEU A 597      41.320  24.270  35.280  1.00  0.00           H
ATOM    240  C   LEU A 597      42.830  27.910  31.910  1.00  0.00           C
ATOM    241  O   LEU A 597      43.560  27.000  31.630  1.00  0.00           O
ATOM    242  N   SER A 598      42.770  29.060  31.280  1.00  0.00           N
ATOM    243  HN  SER A 598      42.240  29.840  31.610  1.00  0.00           H
ATOM    244  CA  SER A 598      43.840  29.310  30.280  1.00  0.00           C
ATOM    245  HA  SER A 598      43.770  28.650  29.430  1.00  0.00           H
ATOM    246  CB  SER A 598      43.610  30.750  29.720  1.00  0.00           C
ATOM    247  HB1 SER A 598      43.560  31.450  30.580  1.00  0.00           H
ATOM    248  HB2 SER A 598      42.600  30.750  29.270  1.00  0.00           H
ATOM    249  OG  SER A 598      44.680  31.070  28.790  1.00  0.00           O
ATOM    250  HG1 SER A 598      45.430  31.350  29.330  1.00  0.00           H
ATOM    251  C   SER A 598      45.340  29.300  30.750  1.00  0.00           C
ATOM    252  O   SER A 598      46.210  28.610  30.260  1.00  0.00           O
ATOM    253  N   ASP A 599      45.630  30.060  31.910  1.00  0.00           N
ATOM    254  HN  ASP A 599      44.940  30.690  32.270  1.00  0.00           H
ATOM    255  CA  ASP A 599      46.950  30.150  32.390  1.00  0.00           C
ATOM    256  HA  ASP A 599      47.640  29.930  31.590  1.00  0.00           H
ATOM    257  CB  ASP A 599      47.080  31.570  33.050  1.00  0.00           C
ATOM    258  HB1 ASP A 599      48.010  31.830  33.600  1.00  0.00           H
ATOM    259  HB2 ASP A 599      46.190  31.750  33.690  1.00  0.00           H
ATOM    260  CG  ASP A 599      46.850  32.670  32.010  1.00  0.00           C
ATOM    261  OD1 ASP A 599      46.750  33.850  32.440  1.00  0.00           O
ATOM    262  OD2 ASP A 599      46.820  32.400  30.780  1.00  0.00           O
ATOM    263  C   ASP A 599      47.220  29.120  33.450  1.00  0.00           C
ATOM    264  O   ASP A 599      48.320  28.950  33.880  1.00  0.00           O
ATOM    265  N   PHE A 600      46.270  28.280  33.860  1.00  0.00           N
ATOM    266  HN  PHE A 600      45.350  28.430  33.510  1.00  0.00           H
ATOM    267  CA  PHE A 600      46.160  27.190  34.830  1.00  0.00           C
ATOM    268  HA  PHE A 600      46.630  27.610  35.710  1.00  0.00           H
ATOM    269  CB  PHE A 600      44.730  26.760  35.040  1.00  0.00           C
ATOM    270  HB1 PHE A 600      44.260  26.440  34.090  1.00  0.00           H
ATOM    271  HB2 PHE A 600      44.080  27.560  35.450  1.00  0.00           H
ATOM    272  CG  PHE A 600      44.690  25.650  36.060  1.00  0.00           C
ATOM    273  CD1 PHE A 600      45.130  25.960  37.360  1.00  0.00           C
ATOM    274  HD1 PHE A 600      45.490  26.970  37.460  1.00  0.00           H
ATOM    275  CE1 PHE A 600      45.050  24.970  38.360  1.00  0.00           C
ATOM    276  HE1 PHE A 600      45.330  25.200  39.380  1.00  0.00           H
ATOM    277  CZ  PHE A 600      44.570  23.720  38.060  1.00  0.00           C
ATOM    278  HZ  PHE A 600      44.370  22.980  38.810  1.00  0.00           H
ATOM    279  CD2 PHE A 600      44.220  24.360  35.680  1.00  0.00           C
ATOM    280  HD2 PHE A 600      43.930  24.150  34.660  1.00  0.00           H
ATOM    281  CE2 PHE A 600      44.190  23.400  36.690  1.00  0.00           C
ATOM    282  HE2 PHE A 600      43.990  22.350  36.540  1.00  0.00           H
ATOM    283  C   PHE A 600      47.130  26.040  34.460  1.00  0.00           C
ATOM    284  O   PHE A 600      47.880  25.440  35.210  1.00  0.00           O
ATOM    285  N   LYS A 601      47.230  25.710  33.210  1.00  0.00           N
ATOM    286  HN  LYS A 601      46.630  26.110  32.520  1.00  0.00           H
ATOM    287  CA  LYS A 601      48.050  24.650  32.680  1.00  0.00           C
ATOM    288  HA  LYS A 601      48.310  23.880  33.370  1.00  0.00           H
ATOM    289  CB  LYS A 601      47.330  23.960  31.480  1.00  0.00           C
ATOM    290  HB1 LYS A 601      46.510  23.360  31.910  1.00  0.00           H
ATOM    291  HB2 LYS A 601      47.990  23.290  30.890  1.00  0.00           H
ATOM    292  CG  LYS A 601      46.560  24.930  30.540  1.00  0.00           C
ATOM    293  HG1 LYS A 601      45.660  25.430  30.940  1.00  0.00           H
ATOM    294  HG2 LYS A 601      46.040  24.300  29.780  1.00  0.00           H
ATOM    295  CD  LYS A 601      47.540  25.750  29.670  1.00  0.00           C
ATOM    296  HD1 LYS A 601      48.130  26.390  30.350  1.00  0.00           H
ATOM    297  HD2 LYS A 601      46.930  26.470  29.080  1.00  0.00           H
ATOM    298  CE  LYS A 601      48.480  24.980  28.670  1.00  0.00           C
ATOM    299  HE1 LYS A 601      47.860  24.380  27.960  1.00  0.00           H
ATOM    300  HE2 LYS A 601      49.120  24.240  29.180  1.00  0.00           H
ATOM    301  NZ  LYS A 601      49.230  25.950  27.930  1.00  0.00           N
ATOM    302  HZ1 LYS A 601      50.000  25.560  27.360  1.00  0.00           H
ATOM    303  HZ2 LYS A 601      49.670  26.630  28.600  1.00  0.00           H
ATOM    304  HZ3 LYS A 601      48.630  26.480  27.270  1.00  0.00           H
ATOM    305  C   LYS A 601      49.400  25.220  32.300  1.00  0.00           C
ATOM    306  O   LYS A 601      50.330  24.480  31.860  1.00  0.00           O
ATOM    307  N   ASP A 602      49.600  26.540  32.490  1.00  0.00           N
ATOM    308  HN  ASP A 602      48.930  27.130  32.930  1.00  0.00           H
ATOM    309  CA  ASP A 602      50.920  27.060  32.420  1.00  0.00           C
ATOM    310  HA  ASP A 602      51.630  26.410  31.940  1.00  0.00           H
ATOM    311  CB  ASP A 602      50.960  28.470  31.780  1.00  0.00           C
ATOM    312  HB1 ASP A 602      52.040  28.690  31.740  1.00  0.00           H
ATOM    313  HB2 ASP A 602      50.450  29.270  32.370  1.00  0.00           H
ATOM    314  CG  ASP A 602      50.500  28.450  30.340  1.00  0.00           C
ATOM    315  OD1 ASP A 602      50.180  29.560  29.830  1.00  0.00           O
ATOM    316  OD2 ASP A 602      50.550  27.400  29.660  1.00  0.00           O
ATOM    317  C   ASP A 602      51.570  27.220  33.800  1.00  0.00           C
ATOM    318  O   ASP A 602      52.580  27.950  33.960  1.00  0.00           O
ATOM    319  N   ALA A 603      50.850  26.820  34.830  1.00  0.00           N
ATOM    320  HN  ALA A 603      49.950  26.410  34.720  1.00  0.00           H
ATOM    321  CA  ALA A 603      51.190  27.200  36.190  1.00  0.00           C
ATOM    322  HA  ALA A 603      51.690  28.160  36.240  1.00  0.00           H
ATOM    323  CB  ALA A 603      49.910  27.360  36.890  1.00  0.00           C
ATOM    324  HB1 ALA A 603      49.360  26.390  36.910  1.00  0.00           H
ATOM    325  HB2 ALA A 603      49.280  28.150  36.450  1.00  0.00           H
ATOM    326  HB3 ALA A 603      50.070  27.420  37.990  1.00  0.00           H
ATOM    327  C   ALA A 603      52.120  26.170  36.790  1.00  0.00           C
ATOM    328  O   ALA A 603      52.560  26.390  37.890  1.00  0.00           O
ATOM    329  N   LEU A 604      52.440  25.060  36.150  1.00  0.00           N
ATOM    330  HN  LEU A 604      52.200  24.750  35.240  1.00  0.00           H
ATOM    331  CA  LEU A 604      53.390  24.070  36.750  1.00  0.00           C
ATOM    332  HA  LEU A 604      53.260  24.110  37.820  1.00  0.00           H
ATOM    333  CB  LEU A 604      52.940  22.730  36.060  1.00  0.00           C
ATOM    334  HB1 LEU A 604      53.000  22.840  34.960  1.00  0.00           H
ATOM    335  HB2 LEU A 604      51.900  22.480  36.330  1.00  0.00           H
ATOM    336  CG  LEU A 604      53.670  21.510  36.600  1.00  0.00           C
ATOM    337  HG  LEU A 604      54.740  21.490  36.320  1.00  0.00           H
ATOM    338  CD1 LEU A 604      53.490  21.470  38.160  1.00  0.00           C
ATOM    339 HD11 LEU A 604      54.100  20.640  38.570  1.00  0.00           H
ATOM    340 HD12 LEU A 604      52.450  21.260  38.470  1.00  0.00           H
ATOM    341 HD13 LEU A 604      53.900  22.400  38.620  1.00  0.00           H
ATOM    342  CD2 LEU A 604      53.100  20.210  35.930  1.00  0.00           C
ATOM    343 HD21 LEU A 604      53.680  19.320  36.250  1.00  0.00           H
ATOM    344 HD22 LEU A 604      53.170  20.370  34.840  1.00  0.00           H
ATOM    345 HD23 LEU A 604      52.020  20.080  36.180  1.00  0.00           H
ATOM    346  C   LEU A 604      54.810  24.450  36.370  1.00  0.00           C
ATOM    347  O   LEU A 604      55.750  24.310  37.070  1.00  0.00           O
ATOM    348  N   SER A 605      54.880  25.130  35.200  1.00  0.00           N
ATOM    349  HN  SER A 605      54.110  25.170  34.570  1.00  0.00           H
ATOM    350  CA  SER A 605      56.050  25.790  34.630  1.00  0.00           C
ATOM    351  HA  SER A 605      56.890  25.330  35.110  1.00  0.00           H
ATOM    352  CB  SER A 605      56.040  25.390  33.070  1.00  0.00           C
ATOM    353  HB1 SER A 605      56.900  25.900  32.600  1.00  0.00           H
ATOM    354  HB2 SER A 605      55.120  25.810  32.630  1.00  0.00           H
ATOM    355  OG  SER A 605      56.030  23.950  32.850  1.00  0.00           O
ATOM    356  HG1 SER A 605      55.200  23.660  33.210  1.00  0.00           H
ATOM    357  C   SER A 605      56.120  27.330  34.860  1.00  0.00           C
ATOM    358  O   SER A 605      56.850  28.040  34.190  1.00  0.00           O
ATOM    359  N   LEU A 606      55.390  27.770  35.900  1.00  0.00           N
ATOM    360  HN  LEU A 606      54.900  27.150  36.490  1.00  0.00           H
ATOM    361  CA  LEU A 606      55.590  29.100  36.450  1.00  0.00           C
ATOM    362  HA  LEU A 606      56.290  29.670  35.850  1.00  0.00           H
ATOM    363  CB  LEU A 606      54.180  29.800  36.400  1.00  0.00           C
ATOM    364  HB1 LEU A 606      53.460  29.340  37.120  1.00  0.00           H
ATOM    365  HB2 LEU A 606      53.830  29.560  35.370  1.00  0.00           H
ATOM    366  CG  LEU A 606      54.310  31.310  36.610  1.00  0.00           C
ATOM    367  HG  LEU A 606      55.270  31.550  36.120  1.00  0.00           H
ATOM    368  CD1 LEU A 606      53.230  32.140  35.780  1.00  0.00           C
ATOM    369 HD11 LEU A 606      53.350  33.210  36.020  1.00  0.00           H
ATOM    370 HD12 LEU A 606      52.230  31.790  36.130  1.00  0.00           H
ATOM    371 HD13 LEU A 606      53.360  32.080  34.680  1.00  0.00           H
ATOM    372  CD2 LEU A 606      54.440  31.780  38.110  1.00  0.00           C
ATOM    373 HD21 LEU A 606      55.050  32.710  38.140  1.00  0.00           H
ATOM    374 HD22 LEU A 606      54.930  31.000  38.740  1.00  0.00           H
ATOM    375 HD23 LEU A 606      53.460  32.020  38.570  1.00  0.00           H
ATOM    376  C   LEU A 606      56.060  28.960  37.830  1.00  0.00           C
ATOM    377  O   LEU A 606      55.430  28.080  38.490  1.00  0.00           O
ATOM    378  N   GLN A 607      57.110  29.650  38.350  1.00  0.00           N
ATOM    379  HN  GLN A 607      57.620  30.250  37.740  1.00  0.00           H
ATOM    380  CA  GLN A 607      57.600  29.530  39.720  1.00  0.00           C
ATOM    381  HA  GLN A 607      57.730  28.470  39.910  1.00  0.00           H
ATOM    382  CB  GLN A 607      58.940  30.170  39.920  1.00  0.00           C
ATOM    383  HB1 GLN A 607      59.180  30.260  41.000  1.00  0.00           H
ATOM    384  HB2 GLN A 607      58.890  31.200  39.520  1.00  0.00           H
ATOM    385  CG  GLN A 607      59.980  29.340  39.080  1.00  0.00           C
ATOM    386  HG1 GLN A 607      59.650  29.150  38.040  1.00  0.00           H
ATOM    387  HG2 GLN A 607      60.200  28.350  39.530  1.00  0.00           H
ATOM    388  CD  GLN A 607      61.430  29.970  38.990  1.00  0.00           C
ATOM    389  OE1 GLN A 607      61.820  30.490  37.920  1.00  0.00           O
ATOM    390  NE2 GLN A 607      62.100  29.880  40.140  1.00  0.00           N
ATOM    391 HE21 GLN A 607      63.010  30.300  40.170  1.00  0.00           H
ATOM    392 HE22 GLN A 607      61.710  29.270  40.820  1.00  0.00           H
ATOM    393  C   GLN A 607      56.640  30.070  40.760  1.00  0.00           C
ATOM    394  O   GLN A 607      56.880  31.150  41.370  1.00  0.00           O
ATOM    395  N   CYS A 608      55.490  29.380  41.010  1.00  0.00           N
ATOM    396  HN  CYS A 608      55.380  28.600  40.390  1.00  0.00           H
ATOM    397  CA  CYS A 608      54.480  29.810  41.920  1.00  0.00           C
ATOM    398  HA  CYS A 608      54.200  30.800  41.600  1.00  0.00           H
ATOM    399  CB  CYS A 608      53.110  29.000  41.710  1.00  0.00           C
ATOM    400  HB1 CYS A 608      52.340  29.300  42.440  1.00  0.00           H
ATOM    401  HB2 CYS A 608      53.290  27.910  41.870  1.00  0.00           H
ATOM    402  SG  CYS A 608      52.520  29.160  39.950  1.00  0.00           S
ATOM    403  HG1 CYS A 608      53.580  28.490  39.530  1.00  0.00           H
ATOM    404  C   CYS A 608      54.860  29.880  43.370  1.00  0.00           C
ATOM    405  O   CYS A 608      54.570  30.800  44.100  1.00  0.00           O
ATOM    406  N   LEU A 609      55.600  28.830  43.810  1.00  0.00           N
ATOM    407  HN  LEU A 609      55.760  28.030  43.240  1.00  0.00           H
ATOM    408  CA  LEU A 609      55.980  28.700  45.190  1.00  0.00           C
ATOM    409  HA  LEU A 609      55.070  28.870  45.740  1.00  0.00           H
ATOM    410  CB  LEU A 609      56.590  27.380  45.560  1.00  0.00           C
ATOM    411  HB1 LEU A 609      57.570  27.280  45.050  1.00  0.00           H
ATOM    412  HB2 LEU A 609      55.960  26.610  45.040  1.00  0.00           H
ATOM    413  CG  LEU A 609      56.840  27.210  47.030  1.00  0.00           C
ATOM    414  HG  LEU A 609      57.550  27.980  47.390  1.00  0.00           H
ATOM    415  CD1 LEU A 609      55.520  27.400  47.910  1.00  0.00           C
ATOM    416 HD11 LEU A 609      55.540  26.810  48.840  1.00  0.00           H
ATOM    417 HD12 LEU A 609      54.740  26.900  47.310  1.00  0.00           H
ATOM    418 HD13 LEU A 609      55.370  28.470  48.180  1.00  0.00           H
ATOM    419  CD2 LEU A 609      57.530  25.820  47.320  1.00  0.00           C
ATOM    420 HD21 LEU A 609      58.590  26.110  47.240  1.00  0.00           H
ATOM    421 HD22 LEU A 609      57.240  25.090  46.520  1.00  0.00           H
ATOM    422 HD23 LEU A 609      57.260  25.570  48.360  1.00  0.00           H
ATOM    423  C   LEU A 609      56.850  29.870  45.710  1.00  0.00           C
ATOM    424  O   LEU A 609      56.520  30.360  46.820  1.00  0.00           O
ATOM    425  N   ALA A 610      57.880  30.380  45.010  1.00  0.00           N
ATOM    426  HN  ALA A 610      58.280  29.980  44.190  1.00  0.00           H
ATOM    427  CA  ALA A 610      58.600  31.620  45.320  1.00  0.00           C
ATOM    428  HA  ALA A 610      59.100  31.510  46.270  1.00  0.00           H
ATOM    429  CB  ALA A 610      59.510  32.050  44.130  1.00  0.00           C
ATOM    430  HB1 ALA A 610      59.870  33.080  44.290  1.00  0.00           H
ATOM    431  HB2 ALA A 610      58.840  32.030  43.250  1.00  0.00           H
ATOM    432  HB3 ALA A 610      60.320  31.290  44.030  1.00  0.00           H
ATOM    433  C   ALA A 610      57.630  32.780  45.440  1.00  0.00           C
ATOM    434  O   ALA A 610      57.720  33.580  46.390  1.00  0.00           O
ATOM    435  N   SER A 611      56.580  32.940  44.590  1.00  0.00           N
ATOM    436  HN  SER A 611      56.490  32.400  43.750  1.00  0.00           H
ATOM    437  CA  SER A 611      55.620  34.020  44.710  1.00  0.00           C
ATOM    438  HA  SER A 611      56.210  34.930  44.630  1.00  0.00           H
ATOM    439  CB  SER A 611      54.730  33.970  43.430  1.00  0.00           C
ATOM    440  HB1 SER A 611      54.150  33.030  43.570  1.00  0.00           H
ATOM    441  HB2 SER A 611      55.280  33.800  42.470  1.00  0.00           H
ATOM    442  OG  SER A 611      53.780  35.060  43.360  1.00  0.00           O
ATOM    443  HG1 SER A 611      53.710  35.420  44.260  1.00  0.00           H
ATOM    444  C   SER A 611      54.670  33.980  45.910  1.00  0.00           C
ATOM    445  O   SER A 611      54.310  34.960  46.550  1.00  0.00           O
ATOM    446  N   ILE A 612      54.220  32.760  46.260  1.00  0.00           N
ATOM    447  HN  ILE A 612      54.320  31.950  45.690  1.00  0.00           H
ATOM    448  CA  ILE A 612      53.570  32.520  47.590  1.00  0.00           C
ATOM    449  HA  ILE A 612      52.720  33.190  47.690  1.00  0.00           H
ATOM    450  CB  ILE A 612      53.200  31.040  47.650  1.00  0.00           C
ATOM    451  HB  ILE A 612      54.110  30.410  47.550  1.00  0.00           H
ATOM    452  CG2 ILE A 612      52.560  30.610  48.960  1.00  0.00           C
ATOM    453 HG21 ILE A 612      51.650  31.200  49.220  1.00  0.00           H
ATOM    454 HG22 ILE A 612      53.190  30.750  49.860  1.00  0.00           H
ATOM    455 HG23 ILE A 612      52.190  29.560  48.980  1.00  0.00           H
ATOM    456  CG1 ILE A 612      52.260  30.600  46.520  1.00  0.00           C
ATOM    457 HG11 ILE A 612      52.770  30.830  45.550  1.00  0.00           H
ATOM    458 HG12 ILE A 612      51.300  31.170  46.580  1.00  0.00           H
ATOM    459  CD  ILE A 612      51.950  29.100  46.400  1.00  0.00           C
ATOM    460  HD1 ILE A 612      51.290  29.010  45.510  1.00  0.00           H
ATOM    461  HD2 ILE A 612      51.360  28.650  47.230  1.00  0.00           H
ATOM    462  HD3 ILE A 612      52.890  28.520  46.260  1.00  0.00           H
ATOM    463  C   ILE A 612      54.460  32.880  48.800  1.00  0.00           C
ATOM    464  O   ILE A 612      54.030  33.690  49.640  1.00  0.00           O
ATOM    465  N   LEU A 613      55.760  32.400  48.850  1.00  0.00           N
ATOM    466  HN  LEU A 613      56.180  31.750  48.230  1.00  0.00           H
ATOM    467  CA  LEU A 613      56.620  32.700  49.880  1.00  0.00           C
ATOM    468  HA  LEU A 613      56.120  32.470  50.800  1.00  0.00           H
ATOM    469  CB  LEU A 613      58.010  31.950  49.820  1.00  0.00           C
ATOM    470  HB1 LEU A 613      58.680  32.170  50.680  1.00  0.00           H
ATOM    471  HB2 LEU A 613      58.610  32.250  48.930  1.00  0.00           H
ATOM    472  CG  LEU A 613      57.810  30.440  49.920  1.00  0.00           C
ATOM    473  HG  LEU A 613      56.890  30.150  49.380  1.00  0.00           H
ATOM    474  CD1 LEU A 613      58.920  29.520  49.520  1.00  0.00           C
ATOM    475 HD11 LEU A 613      59.030  29.810  48.450  1.00  0.00           H
ATOM    476 HD12 LEU A 613      58.840  28.410  49.610  1.00  0.00           H
ATOM    477 HD13 LEU A 613      59.800  29.770  50.140  1.00  0.00           H
ATOM    478  CD2 LEU A 613      57.510  30.150  51.460  1.00  0.00           C
ATOM    479 HD21 LEU A 613      58.280  30.640  52.100  1.00  0.00           H
ATOM    480 HD22 LEU A 613      57.440  29.040  51.520  1.00  0.00           H
ATOM    481 HD23 LEU A 613      56.550  30.640  51.710  1.00  0.00           H
ATOM    482  C   LEU A 613      56.950  34.190  50.040  1.00  0.00           C
ATOM    483  O   LEU A 613      57.120  34.680  51.170  1.00  0.00           O
ATOM    484  N   PHE A 614      57.180  34.890  48.940  1.00  0.00           N
ATOM    485  HN  PHE A 614      57.120  34.480  48.040  1.00  0.00           H
ATOM    486  CA  PHE A 614      57.330  36.350  48.910  1.00  0.00           C
ATOM    487  HA  PHE A 614      58.280  36.540  49.420  1.00  0.00           H
ATOM    488  CB  PHE A 614      57.510  36.660  47.390  1.00  0.00           C
ATOM    489  HB1 PHE A 614      56.590  36.260  46.910  1.00  0.00           H
ATOM    490  HB2 PHE A 614      58.400  36.170  46.950  1.00  0.00           H
ATOM    491  CG  PHE A 614      57.450  38.120  46.970  1.00  0.00           C
ATOM    492  CD1 PHE A 614      56.800  38.620  45.800  1.00  0.00           C
ATOM    493  HD1 PHE A 614      56.220  37.950  45.180  1.00  0.00           H
ATOM    494  CE1 PHE A 614      56.780  40.010  45.510  1.00  0.00           C
ATOM    495  HE1 PHE A 614      56.130  40.300  44.690  1.00  0.00           H
ATOM    496  CZ  PHE A 614      57.710  40.850  46.190  1.00  0.00           C
ATOM    497  HZ  PHE A 614      57.790  41.920  46.000  1.00  0.00           H
ATOM    498  CD2 PHE A 614      58.320  38.970  47.640  1.00  0.00           C
ATOM    499  HD2 PHE A 614      58.800  38.540  48.500  1.00  0.00           H
ATOM    500  CE2 PHE A 614      58.430  40.320  47.240  1.00  0.00           C
ATOM    501  HE2 PHE A 614      59.050  41.040  47.750  1.00  0.00           H
ATOM    502  C   PHE A 614      56.230  37.190  49.550  1.00  0.00           C
ATOM    503  O   PHE A 614      56.550  38.060  50.340  1.00  0.00           O
ATOM    504  N   LEU A 615      54.920  36.930  49.200  1.00  0.00           N
ATOM    505  HN  LEU A 615      54.570  36.280  48.540  1.00  0.00           H
ATOM    506  CA  LEU A 615      53.780  37.700  49.650  1.00  0.00           C
ATOM    507  HA  LEU A 615      54.070  38.730  49.770  1.00  0.00           H
ATOM    508  CB  LEU A 615      52.710  37.750  48.570  1.00  0.00           C
ATOM    509  HB1 LEU A 615      51.810  38.240  48.990  1.00  0.00           H
ATOM    510  HB2 LEU A 615      52.410  36.710  48.270  1.00  0.00           H
ATOM    511  CG  LEU A 615      53.110  38.500  47.320  1.00  0.00           C
ATOM    512  HG  LEU A 615      54.010  38.070  46.850  1.00  0.00           H
ATOM    513  CD1 LEU A 615      51.940  38.510  46.370  1.00  0.00           C
ATOM    514 HD11 LEU A 615      52.090  39.350  45.650  1.00  0.00           H
ATOM    515 HD12 LEU A 615      50.960  38.670  46.870  1.00  0.00           H
ATOM    516 HD13 LEU A 615      51.940  37.560  45.810  1.00  0.00           H
ATOM    517  CD2 LEU A 615      53.460  40.010  47.700  1.00  0.00           C
ATOM    518 HD21 LEU A 615      53.490  40.660  46.800  1.00  0.00           H
ATOM    519 HD22 LEU A 615      54.450  40.000  48.220  1.00  0.00           H
ATOM    520 HD23 LEU A 615      52.590  40.300  48.340  1.00  0.00           H
ATOM    521  C   LEU A 615      53.140  37.250  50.950  1.00  0.00           C
ATOM    522  O   LEU A 615      52.460  38.100  51.540  1.00  0.00           O
ATOM    523  N   TYR A 616      53.410  35.990  51.380  1.00  0.00           N
ATOM    524  HN  TYR A 616      53.880  35.310  50.850  1.00  0.00           H
ATOM    525  CA  TYR A 616      52.740  35.440  52.570  1.00  0.00           C
ATOM    526  HA  TYR A 616      51.710  35.390  52.270  1.00  0.00           H
ATOM    527  CB  TYR A 616      53.320  34.020  52.780  1.00  0.00           C
ATOM    528  HB1 TYR A 616      54.430  34.100  52.710  1.00  0.00           H
ATOM    529  HB2 TYR A 616      53.080  33.310  51.940  1.00  0.00           H
ATOM    530  CG  TYR A 616      52.840  33.350  54.100  1.00  0.00           C
ATOM    531  CD1 TYR A 616      51.470  33.230  54.370  1.00  0.00           C
ATOM    532  HD1 TYR A 616      50.850  33.440  53.510  1.00  0.00           H
ATOM    533  CE1 TYR A 616      51.020  32.800  55.610  1.00  0.00           C
ATOM    534  HE1 TYR A 616      49.970  32.830  55.830  1.00  0.00           H
ATOM    535  CZ  TYR A 616      51.980  32.420  56.560  1.00  0.00           C
ATOM    536  OH  TYR A 616      51.610  31.980  57.870  1.00  0.00           O
ATOM    537  HH  TYR A 616      50.720  32.190  58.160  1.00  0.00           H
ATOM    538  CD2 TYR A 616      53.790  32.940  54.990  1.00  0.00           C
ATOM    539  HD2 TYR A 616      54.850  33.070  54.810  1.00  0.00           H
ATOM    540  CE2 TYR A 616      53.370  32.390  56.200  1.00  0.00           C
ATOM    541  HE2 TYR A 616      54.110  31.990  56.880  1.00  0.00           H
ATOM    542  C   TYR A 616      52.820  36.260  53.870  1.00  0.00           C
ATOM    543  O   TYR A 616      51.830  36.670  54.500  1.00  0.00           O
ATOM    544  N   CYS A 617      54.090  36.520  54.320  1.00  0.00           N
ATOM    545  HN  CYS A 617      54.890  36.300  53.770  1.00  0.00           H
ATOM    546  CA  CYS A 617      54.330  37.290  55.590  1.00  0.00           C
ATOM    547  HA  CYS A 617      53.690  37.000  56.400  1.00  0.00           H
ATOM    548  CB  CYS A 617      55.760  37.170  56.030  1.00  0.00           C
ATOM    549  HB1 CYS A 617      55.800  37.550  57.070  1.00  0.00           H
ATOM    550  HB2 CYS A 617      56.430  37.810  55.410  1.00  0.00           H
ATOM    551  SG  CYS A 617      56.420  35.500  55.880  1.00  0.00           S
ATOM    552  HG1 CYS A 617      56.760  35.550  54.610  1.00  0.00           H
ATOM    553  C   CYS A 617      54.040  38.770  55.360  1.00  0.00           C
ATOM    554  O   CYS A 617      53.560  39.460  56.250  1.00  0.00           O
ATOM    555  N   ALA A 618      54.320  39.330  54.190  1.00  0.00           N
ATOM    556  HN  ALA A 618      54.790  38.740  53.530  1.00  0.00           H
ATOM    557  CA  ALA A 618      53.850  40.720  53.800  1.00  0.00           C
ATOM    558  HA  ALA A 618      54.300  41.330  54.580  1.00  0.00           H
ATOM    559  CB  ALA A 618      54.290  41.070  52.400  1.00  0.00           C
ATOM    560  HB1 ALA A 618      53.960  40.390  51.570  1.00  0.00           H
ATOM    561  HB2 ALA A 618      55.400  41.040  52.320  1.00  0.00           H
ATOM    562  HB3 ALA A 618      54.060  42.130  52.130  1.00  0.00           H
ATOM    563  C   ALA A 618      52.330  40.880  53.820  1.00  0.00           C
ATOM    564  O   ALA A 618      51.880  41.910  54.280  1.00  0.00           O
ATOM    565  N   CYS A 619      51.480  39.920  53.350  1.00  0.00           N
ATOM    566  HN  CYS A 619      51.890  39.170  52.820  1.00  0.00           H
ATOM    567  CA  CYS A 619      50.070  39.930  53.430  1.00  0.00           C
ATOM    568  HA  CYS A 619      49.750  40.910  53.090  1.00  0.00           H
ATOM    569  CB  CYS A 619      49.400  38.770  52.590  1.00  0.00           C
ATOM    570  HB1 CYS A 619      48.290  38.850  52.660  1.00  0.00           H
ATOM    571  HB2 CYS A 619      49.700  37.750  52.880  1.00  0.00           H
ATOM    572  SG  CYS A 619      49.690  38.920  50.790  1.00  0.00           S
ATOM    573  HG1 CYS A 619      50.990  38.700  50.800  1.00  0.00           H
ATOM    574  C   CYS A 619      49.550  39.750  54.810  1.00  0.00           C
ATOM    575  O   CYS A 619      48.500  40.430  55.120  1.00  0.00           O
ATOM    576  N   MET A 620      50.090  38.870  55.740  1.00  0.00           N
ATOM    577  HN  MET A 620      50.840  38.260  55.520  1.00  0.00           H
ATOM    578  CA  MET A 620      49.390  38.740  56.980  1.00  0.00           C
ATOM    579  HA  MET A 620      48.350  38.610  56.680  1.00  0.00           H
ATOM    580  CB  MET A 620      49.710  37.410  57.780  1.00  0.00           C
ATOM    581  HB1 MET A 620      49.330  36.660  57.050  1.00  0.00           H
ATOM    582  HB2 MET A 620      49.170  37.550  58.740  1.00  0.00           H
ATOM    583  CG  MET A 620      51.130  37.060  58.120  1.00  0.00           C
ATOM    584  HG1 MET A 620      51.460  37.580  59.040  1.00  0.00           H
ATOM    585  HG2 MET A 620      51.780  37.330  57.250  1.00  0.00           H
ATOM    586  SD  MET A 620      51.160  35.280  58.420  1.00  0.00           S
ATOM    587  CE  MET A 620      52.980  35.280  58.770  1.00  0.00           C
ATOM    588  HE1 MET A 620      53.160  35.990  59.600  1.00  0.00           H
ATOM    589  HE2 MET A 620      53.580  35.600  57.880  1.00  0.00           H
ATOM    590  HE3 MET A 620      53.460  34.310  59.030  1.00  0.00           H
ATOM    591  C   MET A 620      49.610  40.020  57.960  1.00  0.00           C
ATOM    592  O   MET A 620      48.750  40.410  58.730  1.00  0.00           O
ATOM    593  N   SER A 621      50.870  40.640  57.900  1.00  0.00           N
ATOM    594  HN  SER A 621      51.520  40.370  57.190  1.00  0.00           H
ATOM    595  CA  SER A 621      51.210  41.770  58.810  1.00  0.00           C
ATOM    596  HA  SER A 621      51.050  41.520  59.850  1.00  0.00           H
ATOM    597  CB  SER A 621      52.720  42.130  58.690  1.00  0.00           C
ATOM    598  HB1 SER A 621      53.040  42.250  57.630  1.00  0.00           H
ATOM    599  HB2 SER A 621      53.080  41.150  59.070  1.00  0.00           H
ATOM    600  OG  SER A 621      53.210  43.100  59.520  1.00  0.00           O
ATOM    601  HG1 SER A 621      52.890  43.950  59.200  1.00  0.00           H
ATOM    602  C   SER A 621      50.260  43.000  58.810  1.00  0.00           C
ATOM    603  O   SER A 621      49.920  43.450  59.920  1.00  0.00           O
ATOM    604  N   PRO A 622      49.770  43.500  57.770  1.00  0.00           N
ATOM    605  CD  PRO A 622      50.420  43.490  56.470  1.00  0.00           C
ATOM    606  HD1 PRO A 622      50.130  42.550  55.940  1.00  0.00           H
ATOM    607  HD2 PRO A 622      51.500  43.690  56.590  1.00  0.00           H
ATOM    608  CA  PRO A 622      48.610  44.460  57.800  1.00  0.00           C
ATOM    609  HA  PRO A 622      48.920  45.360  58.330  1.00  0.00           H
ATOM    610  CB  PRO A 622      48.320  44.720  56.340  1.00  0.00           C
ATOM    611  HB1 PRO A 622      47.880  45.730  56.160  1.00  0.00           H
ATOM    612  HB2 PRO A 622      47.710  43.880  55.940  1.00  0.00           H
ATOM    613  CG  PRO A 622      49.750  44.630  55.670  1.00  0.00           C
ATOM    614  HG1 PRO A 622      49.690  44.340  54.600  1.00  0.00           H
ATOM    615  HG2 PRO A 622      50.170  45.630  55.890  1.00  0.00           H
ATOM    616  C   PRO A 622      47.290  43.960  58.500  1.00  0.00           C
ATOM    617  O   PRO A 622      46.780  44.740  59.210  1.00  0.00           O
ATOM    618  N   VAL A 623      46.900  42.660  58.230  1.00  0.00           N
ATOM    619  HN  VAL A 623      47.540  42.130  57.670  1.00  0.00           H
ATOM    620  CA  VAL A 623      45.740  42.010  58.730  1.00  0.00           C
ATOM    621  HA  VAL A 623      44.910  42.690  58.580  1.00  0.00           H
ATOM    622  CB  VAL A 623      45.270  40.820  57.910  1.00  0.00           C
ATOM    623  HB  VAL A 623      46.140  40.130  57.850  1.00  0.00           H
ATOM    624  CG1 VAL A 623      43.960  40.200  58.480  1.00  0.00           C
ATOM    625 HG11 VAL A 623      43.390  39.660  57.690  1.00  0.00           H
ATOM    626 HG12 VAL A 623      43.250  41.020  58.730  1.00  0.00           H
ATOM    627 HG13 VAL A 623      44.190  39.620  59.410  1.00  0.00           H
ATOM    628  CG2 VAL A 623      45.060  41.210  56.420  1.00  0.00           C
ATOM    629 HG21 VAL A 623      45.920  41.770  56.020  1.00  0.00           H
ATOM    630 HG22 VAL A 623      44.130  41.790  56.230  1.00  0.00           H
ATOM    631 HG23 VAL A 623      44.910  40.260  55.870  1.00  0.00           H
ATOM    632  C   VAL A 623      45.650  41.740  60.190  1.00  0.00           C
ATOM    633  O   VAL A 623      44.770  42.020  60.970  1.00  0.00           O
ATOM    634  N   ILE A 624      46.850  41.260  60.610  1.00  0.00           N
ATOM    635  HN  ILE A 624      47.540  41.180  59.890  1.00  0.00           H
ATOM    636  CA  ILE A 624      47.230  41.150  62.010  1.00  0.00           C
ATOM    637  HA  ILE A 624      46.580  40.450  62.510  1.00  0.00           H
ATOM    638  CB  ILE A 624      48.590  40.380  62.230  1.00  0.00           C
ATOM    639  HB  ILE A 624      49.170  40.430  61.290  1.00  0.00           H
ATOM    640  CG2 ILE A 624      49.400  41.080  63.360  1.00  0.00           C
ATOM    641 HG21 ILE A 624      48.760  41.210  64.270  1.00  0.00           H
ATOM    642 HG22 ILE A 624      49.760  42.070  63.040  1.00  0.00           H
ATOM    643 HG23 ILE A 624      50.300  40.480  63.560  1.00  0.00           H
ATOM    644  CG1 ILE A 624      48.370  38.830  62.350  1.00  0.00           C
ATOM    645 HG11 ILE A 624      47.640  38.520  61.570  1.00  0.00           H
ATOM    646 HG12 ILE A 624      47.830  38.580  63.300  1.00  0.00           H
ATOM    647  CD  ILE A 624      49.650  38.020  62.300  1.00  0.00           C
ATOM    648  HD1 ILE A 624      50.210  38.040  61.330  1.00  0.00           H
ATOM    649  HD2 ILE A 624      49.580  36.980  62.680  1.00  0.00           H
ATOM    650  HD3 ILE A 624      50.400  38.510  62.930  1.00  0.00           H
ATOM    651  C   ILE A 624      47.220  42.470  62.800  1.00  0.00           C
ATOM    652  O   ILE A 624      46.590  42.580  63.850  1.00  0.00           O
ATOM    653  N   THR A 625      47.860  43.490  62.250  1.00  0.00           N
ATOM    654  HN  THR A 625      48.340  43.440  61.380  1.00  0.00           H
ATOM    655  CA  THR A 625      47.810  44.840  62.760  1.00  0.00           C
ATOM    656  HA  THR A 625      48.030  44.770  63.820  1.00  0.00           H
ATOM    657  CB  THR A 625      48.790  45.770  62.050  1.00  0.00           C
ATOM    658  HB  THR A 625      48.430  46.070  61.040  1.00  0.00           H
ATOM    659  OG1 THR A 625      50.120  45.260  61.900  1.00  0.00           O
ATOM    660  HG1 THR A 625      50.030  44.480  61.340  1.00  0.00           H
ATOM    661  CG2 THR A 625      49.040  47.110  62.780  1.00  0.00           C
ATOM    662 HG21 THR A 625      49.630  46.890  63.700  1.00  0.00           H
ATOM    663 HG22 THR A 625      48.080  47.540  63.150  1.00  0.00           H
ATOM    664 HG23 THR A 625      49.600  47.900  62.230  1.00  0.00           H
ATOM    665  C   THR A 625      46.410  45.480  62.740  1.00  0.00           C
ATOM    666  O   THR A 625      45.990  46.000  63.750  1.00  0.00           O
ATOM    667  N   PHE A 626      45.690  45.350  61.560  1.00  0.00           N
ATOM    668  HN  PHE A 626      46.160  45.030  60.740  1.00  0.00           H
ATOM    669  CA  PHE A 626      44.250  45.640  61.620  1.00  0.00           C
ATOM    670  HA  PHE A 626      44.190  46.680  61.870  1.00  0.00           H
ATOM    671  CB  PHE A 626      43.790  45.410  60.170  1.00  0.00           C
ATOM    672  HB1 PHE A 626      44.100  44.400  59.800  1.00  0.00           H
ATOM    673  HB2 PHE A 626      44.350  46.220  59.660  1.00  0.00           H
ATOM    674  CG  PHE A 626      42.260  45.610  59.910  1.00  0.00           C
ATOM    675  CD1 PHE A 626      41.320  44.510  59.980  1.00  0.00           C
ATOM    676  HD1 PHE A 626      41.750  43.660  60.510  1.00  0.00           H
ATOM    677  CE1 PHE A 626      40.080  44.650  59.490  1.00  0.00           C
ATOM    678  HE1 PHE A 626      39.430  43.790  59.450  1.00  0.00           H
ATOM    679  CZ  PHE A 626      39.700  45.840  58.890  1.00  0.00           C
ATOM    680  HZ  PHE A 626      38.690  45.850  58.510  1.00  0.00           H
ATOM    681  CD2 PHE A 626      41.890  46.840  59.330  1.00  0.00           C
ATOM    682  HD2 PHE A 626      42.540  47.700  59.210  1.00  0.00           H
ATOM    683  CE2 PHE A 626      40.520  46.960  58.830  1.00  0.00           C
ATOM    684  HE2 PHE A 626      40.090  47.890  58.490  1.00  0.00           H
ATOM    685  C   PHE A 626      43.410  44.980  62.650  1.00  0.00           C
ATOM    686  O   PHE A 626      42.590  45.630  63.320  1.00  0.00           O
ATOM    687  N   GLY A 627      43.620  43.720  62.900  1.00  0.00           N
ATOM    688  HN  GLY A 627      44.130  43.200  62.220  1.00  0.00           H
ATOM    689  CA  GLY A 627      42.860  42.870  63.850  1.00  0.00           C
ATOM    690  HA1 GLY A 627      43.150  41.830  63.730  1.00  0.00           H
ATOM    691  HA2 GLY A 627      41.820  43.000  63.610  1.00  0.00           H
ATOM    692  C   GLY A 627      43.080  43.180  65.330  1.00  0.00           C
ATOM    693  O   GLY A 627      42.140  43.150  66.100  1.00  0.00           O
ATOM    694  N   GLY A 628      44.390  43.530  65.740  1.00  0.00           N
ATOM    695  HN  GLY A 628      45.110  43.360  65.080  1.00  0.00           H
ATOM    696  CA  GLY A 628      44.680  44.040  67.050  1.00  0.00           C
ATOM    697  HA1 GLY A 628      45.680  43.910  67.420  1.00  0.00           H
ATOM    698  HA2 GLY A 628      44.100  43.620  67.840  1.00  0.00           H
ATOM    699  C   GLY A 628      44.330  45.530  67.160  1.00  0.00           C
ATOM    700  O   GLY A 628      43.950  46.100  68.270  1.00  0.00           O
ATOM    701  N   LEU A 629      44.430  46.310  66.060  1.00  0.00           N
ATOM    702  HN  LEU A 629      44.730  46.030  65.160  1.00  0.00           H
ATOM    703  CA  LEU A 629      43.850  47.680  66.070  1.00  0.00           C
ATOM    704  HA  LEU A 629      44.090  48.150  67.010  1.00  0.00           H
ATOM    705  CB  LEU A 629      44.410  48.660  64.910  1.00  0.00           C
ATOM    706  HB1 LEU A 629      44.030  49.690  65.120  1.00  0.00           H
ATOM    707  HB2 LEU A 629      43.990  48.470  63.900  1.00  0.00           H
ATOM    708  CG  LEU A 629      45.900  48.930  64.920  1.00  0.00           C
ATOM    709  HG  LEU A 629      46.450  47.960  64.850  1.00  0.00           H
ATOM    710  CD1 LEU A 629      46.350  49.750  63.730  1.00  0.00           C
ATOM    711 HD11 LEU A 629      45.860  50.740  63.640  1.00  0.00           H
ATOM    712 HD12 LEU A 629      46.150  49.230  62.770  1.00  0.00           H
ATOM    713 HD13 LEU A 629      47.450  49.760  63.890  1.00  0.00           H
ATOM    714  CD2 LEU A 629      46.460  49.610  66.170  1.00  0.00           C
ATOM    715 HD21 LEU A 629      46.040  50.640  66.260  1.00  0.00           H
ATOM    716 HD22 LEU A 629      47.560  49.700  66.210  1.00  0.00           H
ATOM    717 HD23 LEU A 629      46.090  49.090  67.090  1.00  0.00           H
ATOM    718  C   LEU A 629      42.390  47.780  66.080  1.00  0.00           C
ATOM    719  O   LEU A 629      41.810  48.570  66.810  1.00  0.00           O
ATOM    720  N   LEU A 630      41.630  46.880  65.330  1.00  0.00           N
ATOM    721  HN  LEU A 630      42.130  46.220  64.770  1.00  0.00           H
ATOM    722  CA  LEU A 630      40.170  46.750  65.310  1.00  0.00           C
ATOM    723  HA  LEU A 630      39.710  47.730  65.320  1.00  0.00           H
ATOM    724  CB  LEU A 630      39.700  45.980  64.030  1.00  0.00           C
ATOM    725  HB1 LEU A 630      40.030  44.940  64.280  1.00  0.00           H
ATOM    726  HB2 LEU A 630      40.340  46.370  63.210  1.00  0.00           H
ATOM    727  CG  LEU A 630      38.190  46.020  63.790  1.00  0.00           C
ATOM    728  HG  LEU A 630      37.670  45.540  64.650  1.00  0.00           H
ATOM    729  CD1 LEU A 630      37.560  47.420  63.560  1.00  0.00           C
ATOM    730 HD11 LEU A 630      37.860  48.110  64.380  1.00  0.00           H
ATOM    731 HD12 LEU A 630      36.450  47.420  63.470  1.00  0.00           H
ATOM    732 HD13 LEU A 630      38.050  47.710  62.600  1.00  0.00           H
ATOM    733  CD2 LEU A 630      37.800  45.060  62.670  1.00  0.00           C
ATOM    734 HD21 LEU A 630      38.140  45.570  61.730  1.00  0.00           H
ATOM    735 HD22 LEU A 630      36.720  44.880  62.610  1.00  0.00           H
ATOM    736 HD23 LEU A 630      38.310  44.080  62.670  1.00  0.00           H
ATOM    737  C   LEU A 630      39.680  46.230  66.700  1.00  0.00           C
ATOM    738  O   LEU A 630      38.640  46.590  67.220  1.00  0.00           O
ATOM    739  N   GLY A 631      40.510  45.360  67.350  1.00  0.00           N
ATOM    740  HN  GLY A 631      41.260  44.870  66.920  1.00  0.00           H
ATOM    741  CA  GLY A 631      40.370  44.980  68.740  1.00  0.00           C
ATOM    742  HA1 GLY A 631      41.260  44.460  69.060  1.00  0.00           H
ATOM    743  HA2 GLY A 631      39.420  44.460  68.860  1.00  0.00           H
ATOM    744  C   GLY A 631      40.240  46.120  69.700  1.00  0.00           C
ATOM    745  O   GLY A 631      39.180  46.190  70.380  1.00  0.00           O
ATOM    746  N   GLU A 632      41.230  46.980  69.830  1.00  0.00           N
ATOM    747  HN  GLU A 632      42.160  46.780  69.520  1.00  0.00           H
ATOM    748  CA  GLU A 632      41.260  48.270  70.550  1.00  0.00           C
ATOM    749  HA  GLU A 632      41.170  47.950  71.580  1.00  0.00           H
ATOM    750  CB  GLU A 632      42.650  48.960  70.370  1.00  0.00           C
ATOM    751  HB1 GLU A 632      42.590  49.950  70.880  1.00  0.00           H
ATOM    752  HB2 GLU A 632      42.910  49.080  69.290  1.00  0.00           H
ATOM    753  CG  GLU A 632      43.860  48.230  71.020  1.00  0.00           C
ATOM    754  HG1 GLU A 632      44.230  47.610  70.190  1.00  0.00           H
ATOM    755  HG2 GLU A 632      43.530  47.620  71.890  1.00  0.00           H
ATOM    756  CD  GLU A 632      44.980  49.020  71.640  1.00  0.00           C
ATOM    757  OE1 GLU A 632      45.850  49.610  70.900  1.00  0.00           O
ATOM    758  OE2 GLU A 632      45.010  49.070  72.900  1.00  0.00           O
ATOM    759  C   GLU A 632      40.130  49.230  70.140  1.00  0.00           C
ATOM    760  O   GLU A 632      39.420  49.800  70.970  1.00  0.00           O
ATOM    761  N   ALA A 633      39.820  49.380  68.830  1.00  0.00           N
ATOM    762  HN  ALA A 633      40.340  48.840  68.180  1.00  0.00           H
ATOM    763  CA  ALA A 633      38.690  50.170  68.300  1.00  0.00           C
ATOM    764  HA  ALA A 633      38.760  51.230  68.530  1.00  0.00           H
ATOM    765  CB  ALA A 633      38.770  50.140  66.800  1.00  0.00           C
ATOM    766  HB1 ALA A 633      38.980  49.090  66.470  1.00  0.00           H
ATOM    767  HB2 ALA A 633      39.620  50.740  66.390  1.00  0.00           H
ATOM    768  HB3 ALA A 633      37.750  50.350  66.450  1.00  0.00           H
ATOM    769  C   ALA A 633      37.320  49.720  68.790  1.00  0.00           C
ATOM    770  O   ALA A 633      36.450  50.580  68.970  1.00  0.00           O
ATOM    771  N   THR A 634      37.060  48.440  68.910  1.00  0.00           N
ATOM    772  HN  THR A 634      37.840  47.860  68.690  1.00  0.00           H
ATOM    773  CA  THR A 634      35.730  47.930  69.280  1.00  0.00           C
ATOM    774  HA  THR A 634      35.020  48.750  69.280  1.00  0.00           H
ATOM    775  CB  THR A 634      35.320  46.770  68.450  1.00  0.00           C
ATOM    776  HB  THR A 634      34.390  46.240  68.730  1.00  0.00           H
ATOM    777  OG1 THR A 634      36.250  45.690  68.480  1.00  0.00           O
ATOM    778  HG1 THR A 634      37.020  46.060  68.020  1.00  0.00           H
ATOM    779  CG2 THR A 634      35.170  47.230  66.970  1.00  0.00           C
ATOM    780 HG21 THR A 634      34.280  47.860  66.820  1.00  0.00           H
ATOM    781 HG22 THR A 634      35.040  46.280  66.410  1.00  0.00           H
ATOM    782 HG23 THR A 634      36.050  47.840  66.660  1.00  0.00           H
ATOM    783  C   THR A 634      35.740  47.460  70.770  1.00  0.00           C
ATOM    784  O   THR A 634      34.820  46.840  71.190  1.00  0.00           O
ATOM    785  N   GLU A 635      36.830  47.670  71.550  1.00  0.00           N
ATOM    786  HN  GLU A 635      37.610  48.170  71.170  1.00  0.00           H
ATOM    787  CA  GLU A 635      36.880  47.210  72.980  1.00  0.00           C
ATOM    788  HA  GLU A 635      37.890  47.510  73.240  1.00  0.00           H
ATOM    789  CB  GLU A 635      35.900  47.880  73.940  1.00  0.00           C
ATOM    790  HB1 GLU A 635      35.920  47.370  74.940  1.00  0.00           H
ATOM    791  HB2 GLU A 635      34.850  47.890  73.600  1.00  0.00           H
ATOM    792  CG  GLU A 635      36.100  49.460  74.280  1.00  0.00           C
ATOM    793  HG1 GLU A 635      35.840  50.110  73.410  1.00  0.00           H
ATOM    794  HG2 GLU A 635      37.170  49.550  74.560  1.00  0.00           H
ATOM    795  CD  GLU A 635      35.130  49.840  75.350  1.00  0.00           C
ATOM    796  OE1 GLU A 635      35.380  49.400  76.510  1.00  0.00           O
ATOM    797  OE2 GLU A 635      34.040  50.320  74.990  1.00  0.00           O
ATOM    798  C   GLU A 635      36.960  45.670  73.260  1.00  0.00           C
ATOM    799  O   GLU A 635      36.530  45.110  74.220  1.00  0.00           O
ATOM    800  N   GLY A 636      37.670  45.010  72.400  1.00  0.00           N
ATOM    801  HN  GLY A 636      37.960  45.560  71.620  1.00  0.00           H
ATOM    802  CA  GLY A 636      38.270  43.660  72.520  1.00  0.00           C
ATOM    803  HA1 GLY A 636      38.580  43.520  73.540  1.00  0.00           H
ATOM    804  HA2 GLY A 636      39.070  43.640  71.790  1.00  0.00           H
ATOM    805  C   GLY A 636      37.340  42.620  72.090  1.00  0.00           C
ATOM    806  O   GLY A 636      37.630  41.390  72.100  1.00  0.00           O
ATOM    807  N   ARG A 637      36.270  43.080  71.380  1.00  0.00           N
ATOM    808  HN  ARG A 637      36.210  44.060  71.180  1.00  0.00           H
ATOM    809  CA  ARG A 637      35.380  42.290  70.590  1.00  0.00           C
ATOM    810  HA  ARG A 637      35.130  41.460  71.230  1.00  0.00           H
ATOM    811  CB  ARG A 637      34.070  43.060  70.210  1.00  0.00           C
ATOM    812  HB1 ARG A 637      33.560  42.450  69.440  1.00  0.00           H
ATOM    813  HB2 ARG A 637      34.350  44.050  69.780  1.00  0.00           H
ATOM    814  CG  ARG A 637      32.960  43.460  71.300  1.00  0.00           C
ATOM    815  HG1 ARG A 637      32.230  44.150  70.820  1.00  0.00           H
ATOM    816  HG2 ARG A 637      33.440  43.960  72.170  1.00  0.00           H
ATOM    817  CD  ARG A 637      32.310  42.220  72.080  1.00  0.00           C
ATOM    818  HD1 ARG A 637      31.580  42.670  72.790  1.00  0.00           H
ATOM    819  HD2 ARG A 637      33.090  41.590  72.570  1.00  0.00           H
ATOM    820  NE  ARG A 637      31.700  41.390  70.980  1.00  0.00           N
ATOM    821  HE  ARG A 637      31.850  41.520  70.000  1.00  0.00           H
ATOM    822  CZ  ARG A 637      30.730  40.510  71.240  1.00  0.00           C
ATOM    823  NH1 ARG A 637      30.320  40.220  72.450  1.00  0.00           N
ATOM    824 HH11 ARG A 637      30.820  40.760  73.140  1.00  0.00           H
ATOM    825 HH12 ARG A 637      30.030  39.280  72.540  1.00  0.00           H
ATOM    826  NH2 ARG A 637      30.360  39.770  70.210  1.00  0.00           N
ATOM    827 HH21 ARG A 637      30.540  40.210  69.330  1.00  0.00           H
ATOM    828 HH22 ARG A 637      29.630  39.090  70.330  1.00  0.00           H
ATOM    829  C   ARG A 637      35.950  41.550  69.370  1.00  0.00           C
ATOM    830  O   ARG A 637      35.830  40.330  69.300  1.00  0.00           O
ATOM    831  N   ILE A 638      36.680  42.250  68.440  1.00  0.00           N
ATOM    832  HN  ILE A 638      36.830  43.220  68.600  1.00  0.00           H
ATOM    833  CA  ILE A 638      37.190  41.600  67.270  1.00  0.00           C
ATOM    834  HA  ILE A 638      36.570  40.840  66.810  1.00  0.00           H
ATOM    835  CB  ILE A 638      37.410  42.620  66.200  1.00  0.00           C
ATOM    836  HB  ILE A 638      37.800  43.560  66.660  1.00  0.00           H
ATOM    837  CG2 ILE A 638      38.570  42.300  65.260  1.00  0.00           C
ATOM    838 HG21 ILE A 638      39.520  42.030  65.770  1.00  0.00           H
ATOM    839 HG22 ILE A 638      38.820  43.180  64.640  1.00  0.00           H
ATOM    840 HG23 ILE A 638      38.260  41.520  64.520  1.00  0.00           H
ATOM    841  CG1 ILE A 638      36.050  43.020  65.480  1.00  0.00           C
ATOM    842 HG11 ILE A 638      36.190  43.960  64.880  1.00  0.00           H
ATOM    843 HG12 ILE A 638      35.310  43.370  66.230  1.00  0.00           H
ATOM    844  CD  ILE A 638      35.410  41.970  64.570  1.00  0.00           C
ATOM    845  HD1 ILE A 638      34.390  41.600  64.800  1.00  0.00           H
ATOM    846  HD2 ILE A 638      35.930  40.990  64.640  1.00  0.00           H
ATOM    847  HD3 ILE A 638      35.330  42.330  63.520  1.00  0.00           H
ATOM    848  C   ILE A 638      38.480  40.890  67.620  1.00  0.00           C
ATOM    849  O   ILE A 638      39.200  41.280  68.520  1.00  0.00           O
ATOM    850  N   SER A 639      38.800  39.750  66.960  1.00  0.00           N
ATOM    851  HN  SER A 639      38.070  39.340  66.400  1.00  0.00           H
ATOM    852  CA  SER A 639      39.970  39.040  67.290  1.00  0.00           C
ATOM    853  HA  SER A 639      40.600  39.640  67.940  1.00  0.00           H
ATOM    854  CB  SER A 639      39.650  37.680  67.930  1.00  0.00           C
ATOM    855  HB1 SER A 639      39.050  37.910  68.840  1.00  0.00           H
ATOM    856  HB2 SER A 639      40.530  37.140  68.330  1.00  0.00           H
ATOM    857  OG  SER A 639      38.940  36.790  67.040  1.00  0.00           O
ATOM    858  HG1 SER A 639      38.030  37.040  66.950  1.00  0.00           H
ATOM    859  C   SER A 639      40.780  38.960  65.950  1.00  0.00           C
ATOM    860  O   SER A 639      40.390  39.320  64.790  1.00  0.00           O
ATOM    861  N   ALA A 640      42.080  38.630  66.070  1.00  0.00           N
ATOM    862  HN  ALA A 640      42.480  38.600  66.990  1.00  0.00           H
ATOM    863  CA  ALA A 640      42.980  38.310  64.990  1.00  0.00           C
ATOM    864  HA  ALA A 640      43.110  39.200  64.390  1.00  0.00           H
ATOM    865  CB  ALA A 640      44.430  38.140  65.550  1.00  0.00           C
ATOM    866  HB1 ALA A 640      45.160  38.060  64.720  1.00  0.00           H
ATOM    867  HB2 ALA A 640      44.470  37.240  66.190  1.00  0.00           H
ATOM    868  HB3 ALA A 640      44.780  38.990  66.170  1.00  0.00           H
ATOM    869  C   ALA A 640      42.620  37.080  64.140  1.00  0.00           C
ATOM    870  O   ALA A 640      42.640  37.220  62.910  1.00  0.00           O
ATOM    871  N   ILE A 641      42.070  36.040  64.720  1.00  0.00           N
ATOM    872  HN  ILE A 641      42.110  35.870  65.700  1.00  0.00           H
ATOM    873  CA  ILE A 641      41.660  34.840  63.950  1.00  0.00           C
ATOM    874  HA  ILE A 641      42.480  34.570  63.300  1.00  0.00           H
ATOM    875  CB  ILE A 641      41.350  33.570  64.710  1.00  0.00           C
ATOM    876  HB  ILE A 641      42.250  33.260  65.290  1.00  0.00           H
ATOM    877  CG2 ILE A 641      40.250  33.700  65.750  1.00  0.00           C
ATOM    878 HG21 ILE A 641      40.570  34.440  66.520  1.00  0.00           H
ATOM    879 HG22 ILE A 641      40.160  32.680  66.200  1.00  0.00           H
ATOM    880 HG23 ILE A 641      39.230  33.960  65.370  1.00  0.00           H
ATOM    881  CG1 ILE A 641      41.010  32.300  63.910  1.00  0.00           C
ATOM    882 HG11 ILE A 641      40.010  32.570  63.510  1.00  0.00           H
ATOM    883 HG12 ILE A 641      40.900  31.360  64.500  1.00  0.00           H
ATOM    884  CD  ILE A 641      41.940  32.020  62.710  1.00  0.00           C
ATOM    885  HD1 ILE A 641      42.890  31.630  63.140  1.00  0.00           H
ATOM    886  HD2 ILE A 641      42.140  32.950  62.160  1.00  0.00           H
ATOM    887  HD3 ILE A 641      41.430  31.270  62.060  1.00  0.00           H
ATOM    888  C   ILE A 641      40.410  35.130  63.100  1.00  0.00           C
ATOM    889  O   ILE A 641      40.380  34.600  61.930  1.00  0.00           O
ATOM    890  N   GLU A 642      39.440  35.980  63.540  1.00  0.00           N
ATOM    891  HN  GLU A 642      39.480  36.370  64.460  1.00  0.00           H
ATOM    892  CA  GLU A 642      38.330  36.440  62.780  1.00  0.00           C
ATOM    893  HA  GLU A 642      37.820  35.570  62.390  1.00  0.00           H
ATOM    894  CB  GLU A 642      37.300  37.250  63.670  1.00  0.00           C
ATOM    895  HB1 GLU A 642      36.640  37.870  63.040  1.00  0.00           H
ATOM    896  HB2 GLU A 642      38.090  37.870  64.120  1.00  0.00           H
ATOM    897  CG  GLU A 642      36.500  36.420  64.620  1.00  0.00           C
ATOM    898  HG1 GLU A 642      36.920  35.490  65.060  1.00  0.00           H
ATOM    899  HG2 GLU A 642      35.620  35.990  64.090  1.00  0.00           H
ATOM    900  CD  GLU A 642      35.830  37.420  65.670  1.00  0.00           C
ATOM    901  OE1 GLU A 642      34.570  37.540  65.550  1.00  0.00           O
ATOM    902  OE2 GLU A 642      36.500  37.950  66.560  1.00  0.00           O
ATOM    903  C   GLU A 642      38.750  37.310  61.590  1.00  0.00           C
ATOM    904  O   GLU A 642      38.180  37.270  60.510  1.00  0.00           O
ATOM    905  N   SER A 643      39.790  38.130  61.780  1.00  0.00           N
ATOM    906  HN  SER A 643      40.300  38.030  62.630  1.00  0.00           H
ATOM    907  CA  SER A 643      40.440  39.060  60.840  1.00  0.00           C
ATOM    908  HA  SER A 643      39.700  39.760  60.480  1.00  0.00           H
ATOM    909  CB  SER A 643      41.490  39.900  61.450  1.00  0.00           C
ATOM    910  HB1 SER A 643      41.720  40.630  60.650  1.00  0.00           H
ATOM    911  HB2 SER A 643      42.420  39.340  61.660  1.00  0.00           H
ATOM    912  OG  SER A 643      40.890  40.690  62.500  1.00  0.00           O
ATOM    913  HG1 SER A 643      40.550  40.050  63.130  1.00  0.00           H
ATOM    914  C   SER A 643      41.080  38.290  59.660  1.00  0.00           C
ATOM    915  O   SER A 643      40.720  38.490  58.500  1.00  0.00           O
ATOM    916  N   LEU A 644      41.980  37.380  59.950  1.00  0.00           N
ATOM    917  HN  LEU A 644      42.470  37.170  60.790  1.00  0.00           H
ATOM    918  CA  LEU A 644      42.640  36.500  58.980  1.00  0.00           C
ATOM    919  HA  LEU A 644      43.040  37.190  58.260  1.00  0.00           H
ATOM    920  CB  LEU A 644      43.730  35.590  59.660  1.00  0.00           C
ATOM    921  HB1 LEU A 644      44.220  35.030  58.830  1.00  0.00           H
ATOM    922  HB2 LEU A 644      43.340  34.890  60.420  1.00  0.00           H
ATOM    923  CG  LEU A 644      44.870  36.470  60.250  1.00  0.00           C
ATOM    924  HG  LEU A 644      44.410  37.310  60.810  1.00  0.00           H
ATOM    925  CD1 LEU A 644      45.640  35.620  61.290  1.00  0.00           C
ATOM    926 HD11 LEU A 644      46.230  34.800  60.830  1.00  0.00           H
ATOM    927 HD12 LEU A 644      44.960  35.120  62.030  1.00  0.00           H
ATOM    928 HD13 LEU A 644      46.320  36.270  61.890  1.00  0.00           H
ATOM    929  CD2 LEU A 644      45.780  37.020  59.140  1.00  0.00           C
ATOM    930 HD21 LEU A 644      45.210  37.200  58.210  1.00  0.00           H
ATOM    931 HD22 LEU A 644      46.540  36.310  58.730  1.00  0.00           H
ATOM    932 HD23 LEU A 644      46.210  37.970  59.510  1.00  0.00           H
ATOM    933  C   LEU A 644      41.630  35.570  58.340  1.00  0.00           C
ATOM    934  O   LEU A 644      41.680  35.340  57.150  1.00  0.00           O
ATOM    935  N   PHE A 645      40.700  34.880  59.090  1.00  0.00           N
ATOM    936  HN  PHE A 645      40.750  34.880  60.090  1.00  0.00           H
ATOM    937  CA  PHE A 645      39.690  34.010  58.500  1.00  0.00           C
ATOM    938  HA  PHE A 645      40.260  33.210  58.030  1.00  0.00           H
ATOM    939  CB  PHE A 645      38.890  33.370  59.670  1.00  0.00           C
ATOM    940  HB1 PHE A 645      38.450  34.130  60.350  1.00  0.00           H
ATOM    941  HB2 PHE A 645      39.580  32.740  60.250  1.00  0.00           H
ATOM    942  CG  PHE A 645      37.890  32.270  59.230  1.00  0.00           C
ATOM    943  CD1 PHE A 645      38.310  30.980  58.990  1.00  0.00           C
ATOM    944  HD1 PHE A 645      39.350  30.770  59.140  1.00  0.00           H
ATOM    945  CE1 PHE A 645      37.400  29.950  58.730  1.00  0.00           C
ATOM    946  HE1 PHE A 645      37.820  28.960  58.610  1.00  0.00           H
ATOM    947  CZ  PHE A 645      36.020  30.200  58.580  1.00  0.00           C
ATOM    948  HZ  PHE A 645      35.320  29.400  58.400  1.00  0.00           H
ATOM    949  CD2 PHE A 645      36.550  32.550  59.060  1.00  0.00           C
ATOM    950  HD2 PHE A 645      36.110  33.520  59.260  1.00  0.00           H
ATOM    951  CE2 PHE A 645      35.570  31.540  58.810  1.00  0.00           C
ATOM    952  HE2 PHE A 645      34.520  31.750  58.770  1.00  0.00           H
ATOM    953  C   PHE A 645      38.720  34.720  57.490  1.00  0.00           C
ATOM    954  O   PHE A 645      38.250  34.270  56.410  1.00  0.00           O
ATOM    955  N   GLY A 646      38.270  35.960  57.770  1.00  0.00           N
ATOM    956  HN  GLY A 646      38.340  36.380  58.680  1.00  0.00           H
ATOM    957  CA  GLY A 646      37.520  36.920  56.950  1.00  0.00           C
ATOM    958  HA1 GLY A 646      37.380  37.840  57.500  1.00  0.00           H
ATOM    959  HA2 GLY A 646      36.690  36.300  56.640  1.00  0.00           H
ATOM    960  C   GLY A 646      38.250  37.400  55.770  1.00  0.00           C
ATOM    961  O   GLY A 646      37.710  37.420  54.660  1.00  0.00           O
ATOM    962  N   ALA A 647      39.570  37.680  55.880  1.00  0.00           N
ATOM    963  HN  ALA A 647      39.880  37.910  56.810  1.00  0.00           H
ATOM    964  CA  ALA A 647      40.370  37.840  54.640  1.00  0.00           C
ATOM    965  HA  ALA A 647      39.980  38.620  53.980  1.00  0.00           H
ATOM    966  CB  ALA A 647      41.780  38.290  55.140  1.00  0.00           C
ATOM    967  HB1 ALA A 647      41.760  39.350  55.460  1.00  0.00           H
ATOM    968  HB2 ALA A 647      42.580  38.200  54.370  1.00  0.00           H
ATOM    969  HB3 ALA A 647      42.150  37.750  56.040  1.00  0.00           H
ATOM    970  C   ALA A 647      40.550  36.640  53.750  1.00  0.00           C
ATOM    971  O   ALA A 647      40.430  36.710  52.530  1.00  0.00           O
ATOM    972  N   SER A 648      40.740  35.480  54.440  1.00  0.00           N
ATOM    973  HN  SER A 648      40.880  35.550  55.430  1.00  0.00           H
ATOM    974  CA  SER A 648      41.040  34.180  53.870  1.00  0.00           C
ATOM    975  HA  SER A 648      41.910  34.330  53.250  1.00  0.00           H
ATOM    976  CB  SER A 648      41.490  33.100  54.880  1.00  0.00           C
ATOM    977  HB1 SER A 648      40.690  32.990  55.640  1.00  0.00           H
ATOM    978  HB2 SER A 648      42.340  33.430  55.510  1.00  0.00           H
ATOM    979  OG  SER A 648      41.830  31.810  54.240  1.00  0.00           O
ATOM    980  HG1 SER A 648      42.720  31.840  53.880  1.00  0.00           H
ATOM    981  C   SER A 648      39.900  33.620  53.020  1.00  0.00           C
ATOM    982  O   SER A 648      39.960  33.420  51.820  1.00  0.00           O
ATOM    983  N   LEU A 649      38.750  33.660  53.620  1.00  0.00           N
ATOM    984  HN  LEU A 649      38.720  33.850  54.590  1.00  0.00           H
ATOM    985  CA  LEU A 649      37.400  33.370  53.040  1.00  0.00           C
ATOM    986  HA  LEU A 649      37.380  32.360  52.640  1.00  0.00           H
ATOM    987  CB  LEU A 649      36.330  33.490  54.200  1.00  0.00           C
ATOM    988  HB1 LEU A 649      36.380  34.550  54.550  1.00  0.00           H
ATOM    989  HB2 LEU A 649      36.630  32.710  54.940  1.00  0.00           H
ATOM    990  CG  LEU A 649      34.900  33.080  53.810  1.00  0.00           C
ATOM    991  HG  LEU A 649      34.640  33.560  52.850  1.00  0.00           H
ATOM    992  CD1 LEU A 649      34.850  31.640  53.400  1.00  0.00           C
ATOM    993 HD11 LEU A 649      33.800  31.270  53.310  1.00  0.00           H
ATOM    994 HD12 LEU A 649      35.240  31.030  54.230  1.00  0.00           H
ATOM    995 HD13 LEU A 649      35.440  31.420  52.490  1.00  0.00           H
ATOM    996  CD2 LEU A 649      33.810  33.450  54.890  1.00  0.00           C
ATOM    997 HD21 LEU A 649      33.990  34.540  55.060  1.00  0.00           H
ATOM    998 HD22 LEU A 649      33.970  32.910  55.840  1.00  0.00           H
ATOM    999 HD23 LEU A 649      32.810  33.350  54.410  1.00  0.00           H
ATOM   1000  C   LEU A 649      37.010  34.230  51.920  1.00  0.00           C
ATOM   1001  O   LEU A 649      36.750  33.750  50.800  1.00  0.00           O
ATOM   1002  N   THR A 650      37.140  35.540  52.110  1.00  0.00           N
ATOM   1003  HN  THR A 650      37.430  35.920  52.980  1.00  0.00           H
ATOM   1004  CA  THR A 650      36.990  36.510  51.020  1.00  0.00           C
ATOM   1005  HA  THR A 650      36.010  36.550  50.560  1.00  0.00           H
ATOM   1006  CB  THR A 650      37.250  37.960  51.520  1.00  0.00           C
ATOM   1007  HB  THR A 650      38.260  38.080  51.990  1.00  0.00           H
ATOM   1008  OG1 THR A 650      36.210  38.280  52.450  1.00  0.00           O
ATOM   1009  HG1 THR A 650      36.340  37.720  53.220  1.00  0.00           H
ATOM   1010  CG2 THR A 650      37.050  39.000  50.450  1.00  0.00           C
ATOM   1011 HG21 THR A 650      37.120  40.010  50.890  1.00  0.00           H
ATOM   1012 HG22 THR A 650      36.080  38.830  49.950  1.00  0.00           H
ATOM   1013 HG23 THR A 650      37.850  38.880  49.690  1.00  0.00           H
ATOM   1014  C   THR A 650      37.960  36.270  49.840  1.00  0.00           C
ATOM   1015  O   THR A 650      37.550  36.250  48.690  1.00  0.00           O
ATOM   1016  N   GLY A 651      39.240  36.030  50.050  1.00  0.00           N
ATOM   1017  HN  GLY A 651      39.500  36.140  51.020  1.00  0.00           H
ATOM   1018  CA  GLY A 651      40.340  35.780  49.140  1.00  0.00           C
ATOM   1019  HA1 GLY A 651      41.220  35.660  49.760  1.00  0.00           H
ATOM   1020  HA2 GLY A 651      40.420  36.570  48.420  1.00  0.00           H
ATOM   1021  C   GLY A 651      40.210  34.500  48.340  1.00  0.00           C
ATOM   1022  O   GLY A 651      40.460  34.470  47.130  1.00  0.00           O
ATOM   1023  N   ILE A 652      39.870  33.360  48.970  1.00  0.00           N
ATOM   1024  HN  ILE A 652      39.560  33.440  49.920  1.00  0.00           H
ATOM   1025  CA  ILE A 652      39.630  32.100  48.330  1.00  0.00           C
ATOM   1026  HA  ILE A 652      40.500  31.830  47.770  1.00  0.00           H
ATOM   1027  CB  ILE A 652      39.450  31.050  49.400  1.00  0.00           C
ATOM   1028  HB  ILE A 652      38.610  31.370  50.060  1.00  0.00           H
ATOM   1029  CG2 ILE A 652      38.970  29.730  48.800  1.00  0.00           C
ATOM   1030 HG21 ILE A 652      38.950  28.910  49.550  1.00  0.00           H
ATOM   1031 HG22 ILE A 652      39.710  29.400  48.050  1.00  0.00           H
ATOM   1032 HG23 ILE A 652      37.960  29.580  48.400  1.00  0.00           H
ATOM   1033  CG1 ILE A 652      40.730  30.840  50.280  1.00  0.00           C
ATOM   1034 HG11 ILE A 652      41.150  31.870  50.430  1.00  0.00           H
ATOM   1035 HG12 ILE A 652      41.360  30.300  49.540  1.00  0.00           H
ATOM   1036  CD  ILE A 652      40.540  30.210  51.630  1.00  0.00           C
ATOM   1037  HD1 ILE A 652      39.930  29.290  51.560  1.00  0.00           H
ATOM   1038  HD2 ILE A 652      40.060  30.900  52.350  1.00  0.00           H
ATOM   1039  HD3 ILE A 652      41.480  29.880  52.140  1.00  0.00           H
ATOM   1040  C   ILE A 652      38.470  32.190  47.360  1.00  0.00           C
ATOM   1041  O   ILE A 652      38.610  31.710  46.240  1.00  0.00           O
ATOM   1042  N   ALA A 653      37.400  32.850  47.710  1.00  0.00           N
ATOM   1043  HN  ALA A 653      37.250  33.210  48.630  1.00  0.00           H
ATOM   1044  CA  ALA A 653      36.320  33.160  46.770  1.00  0.00           C
ATOM   1045  HA  ALA A 653      36.010  32.280  46.240  1.00  0.00           H
ATOM   1046  CB  ALA A 653      35.140  33.780  47.540  1.00  0.00           C
ATOM   1047  HB1 ALA A 653      34.240  33.850  46.900  1.00  0.00           H
ATOM   1048  HB2 ALA A 653      35.400  34.750  48.000  1.00  0.00           H
ATOM   1049  HB3 ALA A 653      34.900  33.110  48.400  1.00  0.00           H
ATOM   1050  C   ALA A 653      36.730  34.080  45.640  1.00  0.00           C
ATOM   1051  O   ALA A 653      36.290  33.830  44.470  1.00  0.00           O
ATOM   1052  N   TYR A 654      37.500  35.200  45.880  1.00  0.00           N
ATOM   1053  HN  TYR A 654      37.640  35.490  46.820  1.00  0.00           H
ATOM   1054  CA  TYR A 654      38.020  36.040  44.840  1.00  0.00           C
ATOM   1055  HA  TYR A 654      37.200  36.360  44.220  1.00  0.00           H
ATOM   1056  CB  TYR A 654      38.820  37.230  45.520  1.00  0.00           C
ATOM   1057  HB1 TYR A 654      39.770  36.780  45.860  1.00  0.00           H
ATOM   1058  HB2 TYR A 654      38.250  37.520  46.420  1.00  0.00           H
ATOM   1059  CG  TYR A 654      39.180  38.400  44.610  1.00  0.00           C
ATOM   1060  CD1 TYR A 654      40.350  38.700  43.940  1.00  0.00           C
ATOM   1061  HD1 TYR A 654      41.150  37.970  43.930  1.00  0.00           H
ATOM   1062  CE1 TYR A 654      40.500  39.900  43.220  1.00  0.00           C
ATOM   1063  HE1 TYR A 654      41.420  40.220  42.770  1.00  0.00           H
ATOM   1064  CZ  TYR A 654      39.420  40.740  43.130  1.00  0.00           C
ATOM   1065  OH  TYR A 654      39.460  41.940  42.430  1.00  0.00           O
ATOM   1066  HH  TYR A 654      40.370  42.220  42.310  1.00  0.00           H
ATOM   1067  CD2 TYR A 654      38.090  39.270  44.530  1.00  0.00           C
ATOM   1068  HD2 TYR A 654      37.100  39.080  44.940  1.00  0.00           H
ATOM   1069  CE2 TYR A 654      38.190  40.430  43.720  1.00  0.00           C
ATOM   1070  HE2 TYR A 654      37.430  41.180  43.800  1.00  0.00           H
ATOM   1071  C   TYR A 654      38.940  35.270  43.850  1.00  0.00           C
ATOM   1072  O   TYR A 654      38.710  35.440  42.680  1.00  0.00           O
ATOM   1073  N   SER A 655      39.850  34.420  44.290  1.00  0.00           N
ATOM   1074  HN  SER A 655      40.010  34.190  45.240  1.00  0.00           H
ATOM   1075  CA  SER A 655      40.870  33.850  43.410  1.00  0.00           C
ATOM   1076  HA  SER A 655      41.190  34.560  42.660  1.00  0.00           H
ATOM   1077  CB  SER A 655      42.130  33.370  44.170  1.00  0.00           C
ATOM   1078  HB1 SER A 655      42.820  33.120  43.340  1.00  0.00           H
ATOM   1079  HB2 SER A 655      41.840  32.480  44.770  1.00  0.00           H
ATOM   1080  OG  SER A 655      42.760  34.370  45.010  1.00  0.00           O
ATOM   1081  HG1 SER A 655      42.140  34.570  45.720  1.00  0.00           H
ATOM   1082  C   SER A 655      40.290  32.770  42.510  1.00  0.00           C
ATOM   1083  O   SER A 655      40.610  32.630  41.320  1.00  0.00           O
ATOM   1084  N   LEU A 656      39.400  31.900  43.120  1.00  0.00           N
ATOM   1085  HN  LEU A 656      39.100  32.040  44.050  1.00  0.00           H
ATOM   1086  CA  LEU A 656      38.570  30.960  42.430  1.00  0.00           C
ATOM   1087  HA  LEU A 656      39.090  30.200  41.850  1.00  0.00           H
ATOM   1088  CB  LEU A 656      37.670  30.140  43.400  1.00  0.00           C
ATOM   1089  HB1 LEU A 656      37.120  29.460  42.720  1.00  0.00           H
ATOM   1090  HB2 LEU A 656      36.960  30.810  43.910  1.00  0.00           H
ATOM   1091  CG  LEU A 656      38.450  29.200  44.400  1.00  0.00           C
ATOM   1092  HG  LEU A 656      39.390  29.700  44.700  1.00  0.00           H
ATOM   1093  CD1 LEU A 656      37.480  28.800  45.600  1.00  0.00           C
ATOM   1094 HD11 LEU A 656      36.740  28.010  45.340  1.00  0.00           H
ATOM   1095 HD12 LEU A 656      36.910  29.670  45.980  1.00  0.00           H
ATOM   1096 HD13 LEU A 656      38.170  28.360  46.350  1.00  0.00           H
ATOM   1097  CD2 LEU A 656      39.030  27.890  43.890  1.00  0.00           C
ATOM   1098 HD21 LEU A 656      38.190  27.360  43.380  1.00  0.00           H
ATOM   1099 HD22 LEU A 656      39.490  27.240  44.660  1.00  0.00           H
ATOM   1100 HD23 LEU A 656      39.800  28.050  43.100  1.00  0.00           H
ATOM   1101  C   LEU A 656      37.670  31.620  41.340  1.00  0.00           C
ATOM   1102  O   LEU A 656      37.680  31.150  40.190  1.00  0.00           O
ATOM   1103  N   PHE A 657      36.810  32.560  41.710  1.00  0.00           N
ATOM   1104  HN  PHE A 657      36.740  32.900  42.640  1.00  0.00           H
ATOM   1105  CA  PHE A 657      35.710  33.030  40.900  1.00  0.00           C
ATOM   1106  HA  PHE A 657      35.590  32.450  39.990  1.00  0.00           H
ATOM   1107  CB  PHE A 657      34.450  32.970  41.690  1.00  0.00           C
ATOM   1108  HB1 PHE A 657      33.600  32.940  40.970  1.00  0.00           H
ATOM   1109  HB2 PHE A 657      34.210  33.820  42.380  1.00  0.00           H
ATOM   1110  CG  PHE A 657      34.340  31.720  42.510  1.00  0.00           C
ATOM   1111  CD1 PHE A 657      34.210  31.840  43.880  1.00  0.00           C
ATOM   1112  HD1 PHE A 657      34.170  32.810  44.340  1.00  0.00           H
ATOM   1113  CE1 PHE A 657      34.100  30.730  44.690  1.00  0.00           C
ATOM   1114  HE1 PHE A 657      33.890  30.750  45.740  1.00  0.00           H
ATOM   1115  CZ  PHE A 657      34.010  29.430  44.100  1.00  0.00           C
ATOM   1116  HZ  PHE A 657      33.870  28.580  44.760  1.00  0.00           H
ATOM   1117  CD2 PHE A 657      34.150  30.420  41.920  1.00  0.00           C
ATOM   1118  HD2 PHE A 657      34.140  30.430  40.830  1.00  0.00           H
ATOM   1119  CE2 PHE A 657      34.100  29.270  42.740  1.00  0.00           C
ATOM   1120  HE2 PHE A 657      34.190  28.250  42.380  1.00  0.00           H
ATOM   1121  C   PHE A 657      35.780  34.450  40.450  1.00  0.00           C
ATOM   1122  O   PHE A 657      34.820  34.940  39.890  1.00  0.00           O
ATOM   1123  N   ALA A 658      36.850  35.240  40.680  1.00  0.00           N
ATOM   1124  HN  ALA A 658      37.690  34.980  41.160  1.00  0.00           H
ATOM   1125  CA  ALA A 658      36.720  36.670  40.320  1.00  0.00           C
ATOM   1126  HA  ALA A 658      35.720  37.050  40.450  1.00  0.00           H
ATOM   1127  CB  ALA A 658      37.640  37.570  41.100  1.00  0.00           C
ATOM   1128  HB1 ALA A 658      37.220  37.600  42.130  1.00  0.00           H
ATOM   1129  HB2 ALA A 658      37.580  38.640  40.820  1.00  0.00           H
ATOM   1130  HB3 ALA A 658      38.730  37.340  41.130  1.00  0.00           H
ATOM   1131  C   ALA A 658      37.210  36.900  38.840  1.00  0.00           C
ATOM   1132  O   ALA A 658      37.860  36.010  38.270  1.00  0.00           O
ATOM   1133  N   GLY A 659      37.080  38.100  38.210  1.00  0.00           N
ATOM   1134  HN  GLY A 659      36.850  38.870  38.800  1.00  0.00           H
ATOM   1135  CA  GLY A 659      37.500  38.370  36.900  1.00  0.00           C
ATOM   1136  HA1 GLY A 659      37.290  39.400  36.700  1.00  0.00           H
ATOM   1137  HA2 GLY A 659      37.000  37.670  36.230  1.00  0.00           H
ATOM   1138  C   GLY A 659      39.050  38.260  36.660  1.00  0.00           C
ATOM   1139  O   GLY A 659      39.520  37.610  35.710  1.00  0.00           O
ATOM   1140  N   GLN A 660      39.870  38.720  37.590  1.00  0.00           N
ATOM   1141  HN  GLN A 660      39.490  39.150  38.390  1.00  0.00           H
ATOM   1142  CA  GLN A 660      41.270  38.520  37.530  1.00  0.00           C
ATOM   1143  HA  GLN A 660      41.380  37.620  36.950  1.00  0.00           H
ATOM   1144  CB  GLN A 660      42.000  39.610  36.720  1.00  0.00           C
ATOM   1145  HB1 GLN A 660      41.530  39.520  35.710  1.00  0.00           H
ATOM   1146  HB2 GLN A 660      43.060  39.300  36.730  1.00  0.00           H
ATOM   1147  CG  GLN A 660      41.840  41.100  37.090  1.00  0.00           C
ATOM   1148  HG1 GLN A 660      40.770  41.350  36.950  1.00  0.00           H
ATOM   1149  HG2 GLN A 660      42.320  41.830  36.390  1.00  0.00           H
ATOM   1150  CD  GLN A 660      42.300  41.360  38.500  1.00  0.00           C
ATOM   1151  OE1 GLN A 660      43.380  40.960  38.940  1.00  0.00           O
ATOM   1152  NE2 GLN A 660      41.460  42.060  39.300  1.00  0.00           N
ATOM   1153 HE21 GLN A 660      41.860  42.260  40.190  1.00  0.00           H
ATOM   1154 HE22 GLN A 660      40.530  42.320  39.020  1.00  0.00           H
ATOM   1155  C   GLN A 660      41.740  38.190  38.980  1.00  0.00           C
ATOM   1156  O   GLN A 660      41.090  38.560  39.990  1.00  0.00           O
ATOM   1157  N   PRO A 661      42.840  37.510  39.150  1.00  0.00           N
ATOM   1158  CD  PRO A 661      43.500  36.600  38.140  1.00  0.00           C
ATOM   1159  HD1 PRO A 661      44.160  37.300  37.580  1.00  0.00           H
ATOM   1160  HD2 PRO A 661      42.820  36.160  37.380  1.00  0.00           H
ATOM   1161  CA  PRO A 661      43.300  37.220  40.580  1.00  0.00           C
ATOM   1162  HA  PRO A 661      42.600  37.360  41.390  1.00  0.00           H
ATOM   1163  CB  PRO A 661      43.450  35.670  40.390  1.00  0.00           C
ATOM   1164  HB1 PRO A 661      42.450  35.170  40.350  1.00  0.00           H
ATOM   1165  HB2 PRO A 661      44.170  35.210  41.090  1.00  0.00           H
ATOM   1166  CG  PRO A 661      44.060  35.500  39.010  1.00  0.00           C
ATOM   1167  HG1 PRO A 661      45.150  35.650  39.190  1.00  0.00           H
ATOM   1168  HG2 PRO A 661      43.960  34.460  38.620  1.00  0.00           H
ATOM   1169  C   PRO A 661      44.550  37.910  41.010  1.00  0.00           C
ATOM   1170  O   PRO A 661      45.100  37.670  42.120  1.00  0.00           O
ATOM   1171  N   LEU A 662      45.050  38.730  40.170  1.00  0.00           N
ATOM   1172  HN  LEU A 662      44.590  38.870  39.290  1.00  0.00           H
ATOM   1173  CA  LEU A 662      46.270  39.480  40.360  1.00  0.00           C
ATOM   1174  HA  LEU A 662      47.120  38.850  40.490  1.00  0.00           H
ATOM   1175  CB  LEU A 662      46.570  40.230  38.980  1.00  0.00           C
ATOM   1176  HB1 LEU A 662      47.570  40.700  39.010  1.00  0.00           H
ATOM   1177  HB2 LEU A 662      45.740  40.940  38.800  1.00  0.00           H
ATOM   1178  CG  LEU A 662      46.680  39.340  37.670  1.00  0.00           C
ATOM   1179  HG  LEU A 662      45.760  38.790  37.350  1.00  0.00           H
ATOM   1180  CD1 LEU A 662      47.120  40.280  36.530  1.00  0.00           C
ATOM   1181 HD11 LEU A 662      46.380  41.100  36.480  1.00  0.00           H
ATOM   1182 HD12 LEU A 662      47.020  39.740  35.560  1.00  0.00           H
ATOM   1183 HD13 LEU A 662      48.100  40.770  36.670  1.00  0.00           H
ATOM   1184  CD2 LEU A 662      47.640  38.200  37.880  1.00  0.00           C
ATOM   1185 HD21 LEU A 662      48.620  38.510  38.320  1.00  0.00           H
ATOM   1186 HD22 LEU A 662      47.830  37.560  36.990  1.00  0.00           H
ATOM   1187 HD23 LEU A 662      47.310  37.410  38.580  1.00  0.00           H
ATOM   1188  C   LEU A 662      46.250  40.580  41.480  1.00  0.00           C
ATOM   1189  O   LEU A 662      47.300  40.780  42.130  1.00  0.00           O
ATOM   1190  N   THR A 663      45.060  41.110  41.810  1.00  0.00           N
ATOM   1191  HN  THR A 663      44.280  40.780  41.300  1.00  0.00           H
ATOM   1192  CA  THR A 663      44.900  42.180  42.760  1.00  0.00           C
ATOM   1193  HA  THR A 663      45.850  42.700  42.840  1.00  0.00           H
ATOM   1194  CB  THR A 663      43.790  43.230  42.410  1.00  0.00           C
ATOM   1195  HB  THR A 663      43.920  44.080  43.110  1.00  0.00           H
ATOM   1196  OG1 THR A 663      42.450  42.690  42.500  1.00  0.00           O
ATOM   1197  HG1 THR A 663      42.430  42.100  43.260  1.00  0.00           H
ATOM   1198  CG2 THR A 663      43.990  43.830  41.070  1.00  0.00           C
ATOM   1199 HG21 THR A 663      43.770  43.050  40.310  1.00  0.00           H
ATOM   1200 HG22 THR A 663      45.030  44.210  40.990  1.00  0.00           H
ATOM   1201 HG23 THR A 663      43.240  44.630  40.910  1.00  0.00           H
ATOM   1202  C   THR A 663      44.670  41.490  44.130  1.00  0.00           C
ATOM   1203  O   THR A 663      43.570  41.070  44.490  1.00  0.00           O
ATOM   1204  N   ILE A 664      45.750  41.460  44.970  1.00  0.00           N
ATOM   1205  HN  ILE A 664      46.560  42.010  44.760  1.00  0.00           H
ATOM   1206  CA  ILE A 664      45.790  40.940  46.310  1.00  0.00           C
ATOM   1207  HA  ILE A 664      45.290  39.980  46.320  1.00  0.00           H
ATOM   1208  CB  ILE A 664      47.240  40.720  46.680  1.00  0.00           C
ATOM   1209  HB  ILE A 664      47.730  41.710  46.580  1.00  0.00           H
ATOM   1210  CG2 ILE A 664      47.360  40.260  48.200  1.00  0.00           C
ATOM   1211 HG21 ILE A 664      47.070  41.070  48.900  1.00  0.00           H
ATOM   1212 HG22 ILE A 664      48.410  40.020  48.490  1.00  0.00           H
ATOM   1213 HG23 ILE A 664      46.690  39.390  48.320  1.00  0.00           H
ATOM   1214  CG1 ILE A 664      47.870  39.680  45.780  1.00  0.00           C
ATOM   1215 HG11 ILE A 664      48.940  39.630  46.090  1.00  0.00           H
ATOM   1216 HG12 ILE A 664      47.830  40.050  44.740  1.00  0.00           H
ATOM   1217  CD  ILE A 664      47.230  38.330  45.820  1.00  0.00           C
ATOM   1218  HD1 ILE A 664      47.160  37.830  46.810  1.00  0.00           H
ATOM   1219  HD2 ILE A 664      47.800  37.580  45.230  1.00  0.00           H
ATOM   1220  HD3 ILE A 664      46.240  38.350  45.330  1.00  0.00           H
ATOM   1221  C   ILE A 664      45.120  41.840  47.260  1.00  0.00           C
ATOM   1222  O   ILE A 664      45.360  43.070  47.330  1.00  0.00           O
ATOM   1223  N   LEU A 665      44.160  41.280  48.090  1.00  0.00           N
ATOM   1224  HN  LEU A 665      44.000  40.300  48.030  1.00  0.00           H
ATOM   1225  CA  LEU A 665      43.530  41.820  49.220  1.00  0.00           C
ATOM   1226  HA  LEU A 665      43.120  42.750  48.850  1.00  0.00           H
ATOM   1227  CB  LEU A 665      42.410  40.820  49.660  1.00  0.00           C
ATOM   1228  HB1 LEU A 665      41.830  41.220  50.510  1.00  0.00           H
ATOM   1229  HB2 LEU A 665      42.880  39.930  50.120  1.00  0.00           H
ATOM   1230  CG  LEU A 665      41.490  40.260  48.620  1.00  0.00           C
ATOM   1231  HG  LEU A 665      42.070  39.600  47.930  1.00  0.00           H
ATOM   1232  CD1 LEU A 665      40.420  39.390  49.300  1.00  0.00           C
ATOM   1233 HD11 LEU A 665      40.700  38.550  49.990  1.00  0.00           H
ATOM   1234 HD12 LEU A 665      39.730  38.930  48.550  1.00  0.00           H
ATOM   1235 HD13 LEU A 665      39.890  40.100  49.960  1.00  0.00           H
ATOM   1236  CD2 LEU A 665      40.770  41.370  47.700  1.00  0.00           C
ATOM   1237 HD21 LEU A 665      41.400  42.260  47.440  1.00  0.00           H
ATOM   1238 HD22 LEU A 665      39.850  41.720  48.220  1.00  0.00           H
ATOM   1239 HD23 LEU A 665      40.480  40.860  46.770  1.00  0.00           H
ATOM   1240  C   LEU A 665      44.370  42.090  50.390  1.00  0.00           C
ATOM   1241  O   LEU A 665      45.170  41.260  50.790  1.00  0.00           O
ATOM   1242  N   GLY A 666      44.180  43.270  51.030  1.00  0.00           N
ATOM   1243  HN  GLY A 666      43.440  43.840  50.680  1.00  0.00           H
ATOM   1244  CA  GLY A 666      44.850  43.690  52.310  1.00  0.00           C
ATOM   1245  HA1 GLY A 666      45.590  44.460  52.190  1.00  0.00           H
ATOM   1246  HA2 GLY A 666      45.200  42.800  52.820  1.00  0.00           H
ATOM   1247  C   GLY A 666      43.800  44.200  53.160  1.00  0.00           C
ATOM   1248  O   GLY A 666      42.600  44.110  52.920  1.00  0.00           O
ATOM   1249  N   SER A 667      44.140  44.770  54.260  1.00  0.00           N
ATOM   1250  HN  SER A 667      45.080  44.780  54.620  1.00  0.00           H
ATOM   1251  CA  SER A 667      43.280  45.760  54.960  1.00  0.00           C
ATOM   1252  HA  SER A 667      42.240  45.440  54.910  1.00  0.00           H
ATOM   1253  CB  SER A 667      43.760  45.840  56.420  1.00  0.00           C
ATOM   1254  HB1 SER A 667      43.530  44.830  56.850  1.00  0.00           H
ATOM   1255  HB2 SER A 667      43.110  46.550  56.970  1.00  0.00           H
ATOM   1256  OG  SER A 667      45.160  46.080  56.570  1.00  0.00           O
ATOM   1257  HG1 SER A 667      45.320  47.010  56.440  1.00  0.00           H
ATOM   1258  C   SER A 667      43.270  47.110  54.360  1.00  0.00           C
ATOM   1259  O   SER A 667      44.210  47.480  53.640  1.00  0.00           O
ATOM   1260  N   THR A 668      42.280  47.880  54.590  1.00  0.00           N
ATOM   1261  HN  THR A 668      41.450  47.440  54.920  1.00  0.00           H
ATOM   1262  CA  THR A 668      42.180  49.270  54.210  1.00  0.00           C
ATOM   1263  HA  THR A 668      43.130  49.650  53.850  1.00  0.00           H
ATOM   1264  CB  THR A 668      41.260  49.480  53.060  1.00  0.00           C
ATOM   1265  HB  THR A 668      41.610  48.740  52.300  1.00  0.00           H
ATOM   1266  OG1 THR A 668      41.310  50.830  52.550  1.00  0.00           O
ATOM   1267  HG1 THR A 668      41.050  50.840  51.630  1.00  0.00           H
ATOM   1268  CG2 THR A 668      39.780  49.250  53.360  1.00  0.00           C
ATOM   1269 HG21 THR A 668      39.610  50.010  54.160  1.00  0.00           H
ATOM   1270 HG22 THR A 668      39.500  48.250  53.760  1.00  0.00           H
ATOM   1271 HG23 THR A 668      39.170  49.550  52.480  1.00  0.00           H
ATOM   1272  C   THR A 668      41.930  50.200  55.410  1.00  0.00           C
ATOM   1273  O   THR A 668      41.030  49.990  56.240  1.00  0.00           O
ATOM   1274  N   GLY A 669      42.730  51.290  55.550  1.00  0.00           N
ATOM   1275  HN  GLY A 669      43.550  51.410  54.990  1.00  0.00           H
ATOM   1276  CA  GLY A 669      42.660  52.290  56.580  1.00  0.00           C
ATOM   1277  HA1 GLY A 669      43.390  53.010  56.260  1.00  0.00           H
ATOM   1278  HA2 GLY A 669      42.850  51.790  57.520  1.00  0.00           H
ATOM   1279  C   GLY A 669      41.340  53.020  56.770  1.00  0.00           C
ATOM   1280  O   GLY A 669      40.930  53.130  57.900  1.00  0.00           O
ATOM   1281  N   PRO A 670      40.670  53.590  55.750  1.00  0.00           N
ATOM   1282  CD  PRO A 670      41.260  54.050  54.480  1.00  0.00           C
ATOM   1283  HD1 PRO A 670      41.570  53.220  53.810  1.00  0.00           H
ATOM   1284  HD2 PRO A 670      42.140  54.660  54.760  1.00  0.00           H
ATOM   1285  CA  PRO A 670      39.330  54.020  55.940  1.00  0.00           C
ATOM   1286  HA  PRO A 670      39.430  54.940  56.520  1.00  0.00           H
ATOM   1287  CB  PRO A 670      38.920  54.350  54.590  1.00  0.00           C
ATOM   1288  HB1 PRO A 670      38.070  55.060  54.580  1.00  0.00           H
ATOM   1289  HB2 PRO A 670      38.640  53.440  54.010  1.00  0.00           H
ATOM   1290  CG  PRO A 670      40.150  54.950  53.920  1.00  0.00           C
ATOM   1291  HG1 PRO A 670      40.090  54.950  52.810  1.00  0.00           H
ATOM   1292  HG2 PRO A 670      40.350  55.940  54.380  1.00  0.00           H
ATOM   1293  C   PRO A 670      38.380  53.180  56.760  1.00  0.00           C
ATOM   1294  O   PRO A 670      37.660  53.670  57.690  1.00  0.00           O
ATOM   1295  N   VAL A 671      38.380  51.860  56.530  1.00  0.00           N
ATOM   1296  HN  VAL A 671      38.980  51.390  55.890  1.00  0.00           H
ATOM   1297  CA  VAL A 671      37.560  50.920  57.280  1.00  0.00           C
ATOM   1298  HA  VAL A 671      36.580  51.330  57.130  1.00  0.00           H
ATOM   1299  CB  VAL A 671      37.610  49.500  56.650  1.00  0.00           C
ATOM   1300  HB  VAL A 671      38.670  49.190  56.510  1.00  0.00           H
ATOM   1301  CG1 VAL A 671      36.910  48.390  57.510  1.00  0.00           C
ATOM   1302 HG11 VAL A 671      36.760  47.400  57.040  1.00  0.00           H
ATOM   1303 HG12 VAL A 671      35.950  48.730  57.970  1.00  0.00           H
ATOM   1304 HG13 VAL A 671      37.560  48.070  58.330  1.00  0.00           H
ATOM   1305  CG2 VAL A 671      36.920  49.420  55.290  1.00  0.00           C
ATOM   1306 HG21 VAL A 671      37.390  49.930  54.430  1.00  0.00           H
ATOM   1307 HG22 VAL A 671      35.840  49.640  55.400  1.00  0.00           H
ATOM   1308 HG23 VAL A 671      36.990  48.360  54.960  1.00  0.00           H
ATOM   1309  C   VAL A 671      37.760  50.980  58.770  1.00  0.00           C
ATOM   1310  O   VAL A 671      36.840  50.990  59.550  1.00  0.00           O
ATOM   1311  N   LEU A 672      39.050  51.030  59.220  1.00  0.00           N
ATOM   1312  HN  LEU A 672      39.760  51.200  58.540  1.00  0.00           H
ATOM   1313  CA  LEU A 672      39.420  51.090  60.600  1.00  0.00           C
ATOM   1314  HA  LEU A 672      38.940  50.240  61.060  1.00  0.00           H
ATOM   1315  CB  LEU A 672      40.940  50.710  60.630  1.00  0.00           C
ATOM   1316  HB1 LEU A 672      41.550  51.480  60.100  1.00  0.00           H
ATOM   1317  HB2 LEU A 672      40.860  49.720  60.130  1.00  0.00           H
ATOM   1318  CG  LEU A 672      41.580  50.610  62.070  1.00  0.00           C
ATOM   1319  HG  LEU A 672      41.420  51.510  62.700  1.00  0.00           H
ATOM   1320  CD1 LEU A 672      41.010  49.460  62.950  1.00  0.00           C
ATOM   1321 HD11 LEU A 672      39.970  49.740  63.200  1.00  0.00           H
ATOM   1322 HD12 LEU A 672      41.470  49.370  63.950  1.00  0.00           H
ATOM   1323 HD13 LEU A 672      41.000  48.430  62.520  1.00  0.00           H
ATOM   1324  CD2 LEU A 672      43.100  50.360  61.840  1.00  0.00           C
ATOM   1325 HD21 LEU A 672      43.610  50.150  62.800  1.00  0.00           H
ATOM   1326 HD22 LEU A 672      43.660  51.180  61.350  1.00  0.00           H
ATOM   1327 HD23 LEU A 672      43.220  49.500  61.150  1.00  0.00           H
ATOM   1328  C   LEU A 672      39.000  52.410  61.250  1.00  0.00           C
ATOM   1329  O   LEU A 672      38.450  52.450  62.350  1.00  0.00           O
ATOM   1330  N   VAL A 673      39.140  53.550  60.550  1.00  0.00           N
ATOM   1331  HN  VAL A 673      39.680  53.620  59.720  1.00  0.00           H
ATOM   1332  CA  VAL A 673      38.460  54.830  61.000  1.00  0.00           C
ATOM   1333  HA  VAL A 673      38.820  54.960  62.010  1.00  0.00           H
ATOM   1334  CB  VAL A 673      38.920  55.990  60.040  1.00  0.00           C
ATOM   1335  HB  VAL A 673      38.510  55.680  59.050  1.00  0.00           H
ATOM   1336  CG1 VAL A 673      38.340  57.290  60.580  1.00  0.00           C
ATOM   1337 HG11 VAL A 673      37.240  57.350  60.440  1.00  0.00           H
ATOM   1338 HG12 VAL A 673      38.850  58.140  60.070  1.00  0.00           H
ATOM   1339 HG13 VAL A 673      38.610  57.320  61.650  1.00  0.00           H
ATOM   1340  CG2 VAL A 673      40.460  56.140  59.900  1.00  0.00           C
ATOM   1341 HG21 VAL A 673      40.790  56.280  60.950  1.00  0.00           H
ATOM   1342 HG22 VAL A 673      40.640  57.070  59.330  1.00  0.00           H
ATOM   1343 HG23 VAL A 673      40.910  55.260  59.400  1.00  0.00           H
ATOM   1344  C   VAL A 673      36.960  54.740  61.050  1.00  0.00           C
ATOM   1345  O   VAL A 673      36.370  55.030  62.110  1.00  0.00           O
ATOM   1346  N   PHE A 674      36.280  54.260  60.050  1.00  0.00           N
ATOM   1347  HN  PHE A 674      36.810  54.100  59.220  1.00  0.00           H
ATOM   1348  CA  PHE A 674      34.820  54.010  59.950  1.00  0.00           C
ATOM   1349  HA  PHE A 674      34.430  55.020  60.040  1.00  0.00           H
ATOM   1350  CB  PHE A 674      34.470  53.400  58.520  1.00  0.00           C
ATOM   1351  HB1 PHE A 674      34.950  52.430  58.280  1.00  0.00           H
ATOM   1352  HB2 PHE A 674      34.740  54.090  57.690  1.00  0.00           H
ATOM   1353  CG  PHE A 674      32.960  53.070  58.370  1.00  0.00           C
ATOM   1354  CD1 PHE A 674      32.370  51.800  58.660  1.00  0.00           C
ATOM   1355  HD1 PHE A 674      33.040  51.030  59.000  1.00  0.00           H
ATOM   1356  CE1 PHE A 674      30.960  51.600  58.450  1.00  0.00           C
ATOM   1357  HE1 PHE A 674      30.470  50.650  58.610  1.00  0.00           H
ATOM   1358  CZ  PHE A 674      30.110  52.650  58.100  1.00  0.00           C
ATOM   1359  HZ  PHE A 674      29.080  52.350  58.000  1.00  0.00           H
ATOM   1360  CD2 PHE A 674      32.070  54.090  57.960  1.00  0.00           C
ATOM   1361  HD2 PHE A 674      32.550  55.060  57.910  1.00  0.00           H
ATOM   1362  CE2 PHE A 674      30.680  53.940  57.860  1.00  0.00           C
ATOM   1363  HE2 PHE A 674      30.080  54.750  57.470  1.00  0.00           H
ATOM   1364  C   PHE A 674      34.300  53.180  61.070  1.00  0.00           C
ATOM   1365  O   PHE A 674      33.340  53.560  61.650  1.00  0.00           O
ATOM   1366  N   GLU A 675      34.960  52.010  61.330  1.00  0.00           N
ATOM   1367  HN  GLU A 675      35.770  51.840  60.780  1.00  0.00           H
ATOM   1368  CA  GLU A 675      34.600  51.230  62.450  1.00  0.00           C
ATOM   1369  HA  GLU A 675      33.580  50.920  62.310  1.00  0.00           H
ATOM   1370  CB  GLU A 675      35.360  49.900  62.500  1.00  0.00           C
ATOM   1371  HB1 GLU A 675      35.160  49.370  63.460  1.00  0.00           H
ATOM   1372  HB2 GLU A 675      36.420  50.130  62.250  1.00  0.00           H
ATOM   1373  CG  GLU A 675      34.910  48.840  61.380  1.00  0.00           C
ATOM   1374  HG1 GLU A 675      35.910  48.420  61.110  1.00  0.00           H
ATOM   1375  HG2 GLU A 675      34.440  49.370  60.530  1.00  0.00           H
ATOM   1376  CD  GLU A 675      34.080  47.650  61.820  1.00  0.00           C
ATOM   1377  OE1 GLU A 675      33.660  47.460  63.000  1.00  0.00           O
ATOM   1378  OE2 GLU A 675      33.970  46.740  60.960  1.00  0.00           O
ATOM   1379  C   GLU A 675      34.710  51.910  63.800  1.00  0.00           C
ATOM   1380  O   GLU A 675      33.860  51.810  64.640  1.00  0.00           O
ATOM   1381  N   LYS A 676      35.870  52.530  64.040  1.00  0.00           N
ATOM   1382  HN  LYS A 676      36.640  52.570  63.420  1.00  0.00           H
ATOM   1383  CA  LYS A 676      36.070  53.190  65.290  1.00  0.00           C
ATOM   1384  HA  LYS A 676      35.740  52.530  66.070  1.00  0.00           H
ATOM   1385  CB  LYS A 676      37.540  53.550  65.510  1.00  0.00           C
ATOM   1386  HB1 LYS A 676      37.880  54.170  64.650  1.00  0.00           H
ATOM   1387  HB2 LYS A 676      38.180  52.650  65.430  1.00  0.00           H
ATOM   1388  CG  LYS A 676      37.790  54.290  66.830  1.00  0.00           C
ATOM   1389  HG1 LYS A 676      37.490  53.830  67.800  1.00  0.00           H
ATOM   1390  HG2 LYS A 676      37.340  55.300  66.810  1.00  0.00           H
ATOM   1391  CD  LYS A 676      39.360  54.450  66.930  1.00  0.00           C
ATOM   1392  HD1 LYS A 676      39.750  54.900  66.000  1.00  0.00           H
ATOM   1393  HD2 LYS A 676      39.710  53.410  66.800  1.00  0.00           H
ATOM   1394  CE  LYS A 676      39.750  55.220  68.220  1.00  0.00           C
ATOM   1395  HE1 LYS A 676      39.140  56.120  68.400  1.00  0.00           H
ATOM   1396  HE2 LYS A 676      40.770  55.620  68.080  1.00  0.00           H
ATOM   1397  NZ  LYS A 676      39.650  54.370  69.360  1.00  0.00           N
ATOM   1398  HZ1 LYS A 676      39.890  54.900  70.220  1.00  0.00           H
ATOM   1399  HZ2 LYS A 676      40.390  53.630  69.330  1.00  0.00           H
ATOM   1400  HZ3 LYS A 676      38.700  53.990  69.570  1.00  0.00           H
ATOM   1401  C   LYS A 676      35.140  54.340  65.570  1.00  0.00           C
ATOM   1402  O   LYS A 676      34.420  54.320  66.690  1.00  0.00           O
ATOM   1403  N   ILE A 677      34.980  55.310  64.570  1.00  0.00           N
ATOM   1404  HN  ILE A 677      35.530  55.260  63.730  1.00  0.00           H
ATOM   1405  CA  ILE A 677      34.080  56.430  64.670  1.00  0.00           C
ATOM   1406  HA  ILE A 677      34.320  56.990  65.560  1.00  0.00           H
ATOM   1407  CB  ILE A 677      34.200  57.340  63.400  1.00  0.00           C
ATOM   1408  HB  ILE A 677      34.170  56.690  62.510  1.00  0.00           H
ATOM   1409  CG2 ILE A 677      33.070  58.360  63.100  1.00  0.00           C
ATOM   1410 HG21 ILE A 677      32.780  58.960  63.990  1.00  0.00           H
ATOM   1411 HG22 ILE A 677      32.230  57.740  62.730  1.00  0.00           H
ATOM   1412 HG23 ILE A 677      33.360  58.980  62.240  1.00  0.00           H
ATOM   1413  CG1 ILE A 677      35.530  58.130  63.440  1.00  0.00           C
ATOM   1414 HG11 ILE A 677      35.620  58.620  62.450  1.00  0.00           H
ATOM   1415 HG12 ILE A 677      36.430  57.500  63.620  1.00  0.00           H
ATOM   1416  CD  ILE A 677      35.580  59.230  64.540  1.00  0.00           C
ATOM   1417  HD1 ILE A 677      36.600  59.680  64.540  1.00  0.00           H
ATOM   1418  HD2 ILE A 677      35.440  58.770  65.540  1.00  0.00           H
ATOM   1419  HD3 ILE A 677      34.800  60.010  64.410  1.00  0.00           H
ATOM   1420  C   ILE A 677      32.560  55.990  64.840  1.00  0.00           C
ATOM   1421  O   ILE A 677      31.820  56.700  65.560  1.00  0.00           O
ATOM   1422  N   LEU A 678      32.130  54.820  64.230  1.00  0.00           N
ATOM   1423  HN  LEU A 678      32.790  54.310  63.690  1.00  0.00           H
ATOM   1424  CA  LEU A 678      30.830  54.260  64.330  1.00  0.00           C
ATOM   1425  HA  LEU A 678      30.130  55.070  64.180  1.00  0.00           H
ATOM   1426  CB  LEU A 678      30.630  53.110  63.230  1.00  0.00           C
ATOM   1427  HB1 LEU A 678      31.390  52.330  63.490  1.00  0.00           H
ATOM   1428  HB2 LEU A 678      30.860  53.540  62.240  1.00  0.00           H
ATOM   1429  CG  LEU A 678      29.240  52.460  63.160  1.00  0.00           C
ATOM   1430  HG  LEU A 678      28.860  52.100  64.140  1.00  0.00           H
ATOM   1431  CD1 LEU A 678      28.220  53.540  62.770  1.00  0.00           C
ATOM   1432 HD11 LEU A 678      27.210  53.060  62.740  1.00  0.00           H
ATOM   1433 HD12 LEU A 678      28.450  53.960  61.760  1.00  0.00           H
ATOM   1434 HD13 LEU A 678      28.310  54.350  63.510  1.00  0.00           H
ATOM   1435  CD2 LEU A 678      29.320  51.260  62.180  1.00  0.00           C
ATOM   1436 HD21 LEU A 678      30.160  50.700  62.650  1.00  0.00           H
ATOM   1437 HD22 LEU A 678      29.510  51.540  61.120  1.00  0.00           H
ATOM   1438 HD23 LEU A 678      28.390  50.650  62.280  1.00  0.00           H
ATOM   1439  C   LEU A 678      30.410  53.760  65.690  1.00  0.00           C
ATOM   1440  O   LEU A 678      29.290  53.990  66.160  1.00  0.00           O
ATOM   1441  N   TYR A 679      31.370  53.030  66.360  1.00  0.00           N
ATOM   1442  HN  TYR A 679      32.090  52.660  65.780  1.00  0.00           H
ATOM   1443  CA  TYR A 679      31.250  52.560  67.710  1.00  0.00           C
ATOM   1444  HA  TYR A 679      30.430  51.870  67.820  1.00  0.00           H
ATOM   1445  CB  TYR A 679      32.630  51.800  68.050  1.00  0.00           C
ATOM   1446  HB1 TYR A 679      33.520  52.430  67.820  1.00  0.00           H
ATOM   1447  HB2 TYR A 679      32.800  50.970  67.330  1.00  0.00           H
ATOM   1448  CG  TYR A 679      32.650  51.180  69.380  1.00  0.00           C
ATOM   1449  CD1 TYR A 679      33.710  51.450  70.240  1.00  0.00           C
ATOM   1450  HD1 TYR A 679      34.440  52.200  69.960  1.00  0.00           H
ATOM   1451  CE1 TYR A 679      33.840  50.770  71.420  1.00  0.00           C
ATOM   1452  HE1 TYR A 679      34.670  51.020  72.060  1.00  0.00           H
ATOM   1453  CZ  TYR A 679      32.780  49.940  71.840  1.00  0.00           C
ATOM   1454  OH  TYR A 679      32.750  49.260  73.100  1.00  0.00           O
ATOM   1455  HH  TYR A 679      33.150  49.790  73.790  1.00  0.00           H
ATOM   1456  CD2 TYR A 679      31.640  50.270  69.770  1.00  0.00           C
ATOM   1457  HD2 TYR A 679      30.830  49.960  69.130  1.00  0.00           H
ATOM   1458  CE2 TYR A 679      31.690  49.710  71.040  1.00  0.00           C
ATOM   1459  HE2 TYR A 679      30.830  49.090  71.270  1.00  0.00           H
ATOM   1460  C   TYR A 679      31.080  53.780  68.660  1.00  0.00           C
ATOM   1461  O   TYR A 679      30.190  53.750  69.450  1.00  0.00           O
ATOM   1462  N   LYS A 680      31.870  54.860  68.490  1.00  0.00           N
ATOM   1463  HN  LYS A 680      32.510  54.820  67.730  1.00  0.00           H
ATOM   1464  CA  LYS A 680      31.760  56.080  69.250  1.00  0.00           C
ATOM   1465  HA  LYS A 680      31.950  55.850  70.290  1.00  0.00           H
ATOM   1466  CB  LYS A 680      32.940  57.110  68.910  1.00  0.00           C
ATOM   1467  HB1 LYS A 680      33.200  57.160  67.830  1.00  0.00           H
ATOM   1468  HB2 LYS A 680      33.830  56.610  69.340  1.00  0.00           H
ATOM   1469  CG  LYS A 680      32.880  58.510  69.540  1.00  0.00           C
ATOM   1470  HG1 LYS A 680      33.890  58.940  69.650  1.00  0.00           H
ATOM   1471  HG2 LYS A 680      32.550  58.330  70.590  1.00  0.00           H
ATOM   1472  CD  LYS A 680      32.070  59.540  68.760  1.00  0.00           C
ATOM   1473  HD1 LYS A 680      31.000  59.340  68.980  1.00  0.00           H
ATOM   1474  HD2 LYS A 680      32.260  59.390  67.680  1.00  0.00           H
ATOM   1475  CE  LYS A 680      32.490  60.990  69.010  1.00  0.00           C
ATOM   1476  HE1 LYS A 680      31.900  61.690  68.380  1.00  0.00           H
ATOM   1477  HE2 LYS A 680      33.580  61.190  68.960  1.00  0.00           H
ATOM   1478  NZ  LYS A 680      32.070  61.260  70.420  1.00  0.00           N
ATOM   1479  HZ1 LYS A 680      32.220  62.260  70.670  1.00  0.00           H
ATOM   1480  HZ2 LYS A 680      32.550  60.560  71.020  1.00  0.00           H
ATOM   1481  HZ3 LYS A 680      31.060  61.020  70.450  1.00  0.00           H
ATOM   1482  C   LYS A 680      30.350  56.660  69.100  1.00  0.00           C
ATOM   1483  O   LYS A 680      29.770  57.090  70.070  1.00  0.00           O
ATOM   1484  N   PHE A 681      29.820  56.710  67.820  1.00  0.00           N
ATOM   1485  HN  PHE A 681      30.400  56.420  67.060  1.00  0.00           H
ATOM   1486  CA  PHE A 681      28.470  57.280  67.610  1.00  0.00           C
ATOM   1487  HA  PHE A 681      28.430  58.290  67.970  1.00  0.00           H
ATOM   1488  CB  PHE A 681      28.200  57.340  66.030  1.00  0.00           C
ATOM   1489  HB1 PHE A 681      28.090  56.340  65.560  1.00  0.00           H
ATOM   1490  HB2 PHE A 681      29.000  57.930  65.530  1.00  0.00           H
ATOM   1491  CG  PHE A 681      26.930  58.130  65.670  1.00  0.00           C
ATOM   1492  CD1 PHE A 681      25.670  57.390  65.690  1.00  0.00           C
ATOM   1493  HD1 PHE A 681      25.700  56.330  65.890  1.00  0.00           H
ATOM   1494  CE1 PHE A 681      24.480  57.960  65.250  1.00  0.00           C
ATOM   1495  HE1 PHE A 681      23.600  57.340  65.160  1.00  0.00           H
ATOM   1496  CZ  PHE A 681      24.500  59.350  65.040  1.00  0.00           C
ATOM   1497  HZ  PHE A 681      23.520  59.630  64.670  1.00  0.00           H
ATOM   1498  CD2 PHE A 681      26.880  59.500  65.470  1.00  0.00           C
ATOM   1499  HD2 PHE A 681      27.800  60.030  65.330  1.00  0.00           H
ATOM   1500  CE2 PHE A 681      25.640  60.090  65.200  1.00  0.00           C
ATOM   1501  HE2 PHE A 681      25.540  61.160  65.050  1.00  0.00           H
ATOM   1502  C   PHE A 681      27.250  56.520  68.300  1.00  0.00           C
ATOM   1503  O   PHE A 681      26.350  57.140  68.920  1.00  0.00           O
ATOM   1504  N   CYS A 682      27.280  55.170  68.280  1.00  0.00           N
ATOM   1505  HN  CYS A 682      28.120  54.760  67.930  1.00  0.00           H
ATOM   1506  CA  CYS A 682      26.440  54.300  69.060  1.00  0.00           C
ATOM   1507  HA  CYS A 682      25.460  54.590  68.720  1.00  0.00           H
ATOM   1508  CB  CYS A 682      26.800  52.860  68.640  1.00  0.00           C
ATOM   1509  HB1 CYS A 682      26.220  52.080  69.190  1.00  0.00           H
ATOM   1510  HB2 CYS A 682      27.810  52.610  69.030  1.00  0.00           H
ATOM   1511  SG  CYS A 682      26.480  52.530  66.830  1.00  0.00           S
ATOM   1512  HG1 CYS A 682      27.360  53.470  66.530  1.00  0.00           H
ATOM   1513  C   CYS A 682      26.550  54.470  70.590  1.00  0.00           C
ATOM   1514  O   CYS A 682      25.500  54.400  71.220  1.00  0.00           O
ATOM   1515  N   ARG A 683      27.780  54.690  71.160  1.00  0.00           N
ATOM   1516  HN  ARG A 683      28.630  54.460  70.690  1.00  0.00           H
ATOM   1517  CA  ARG A 683      27.950  54.980  72.620  1.00  0.00           C
ATOM   1518  HA  ARG A 683      27.340  54.300  73.190  1.00  0.00           H
ATOM   1519  CB  ARG A 683      29.420  54.660  72.980  1.00  0.00           C
ATOM   1520  HB1 ARG A 683      29.550  55.070  74.000  1.00  0.00           H
ATOM   1521  HB2 ARG A 683      30.030  55.400  72.410  1.00  0.00           H
ATOM   1522  CG  ARG A 683      29.770  53.220  72.880  1.00  0.00           C
ATOM   1523  HG1 ARG A 683      30.690  53.060  73.480  1.00  0.00           H
ATOM   1524  HG2 ARG A 683      30.000  53.140  71.790  1.00  0.00           H
ATOM   1525  CD  ARG A 683      28.790  52.160  73.270  1.00  0.00           C
ATOM   1526  HD1 ARG A 683      28.040  52.020  72.460  1.00  0.00           H
ATOM   1527  HD2 ARG A 683      28.370  52.600  74.190  1.00  0.00           H
ATOM   1528  NE  ARG A 683      29.580  50.950  73.670  1.00  0.00           N
ATOM   1529  HE  ARG A 683      30.540  50.990  73.930  1.00  0.00           H
ATOM   1530  CZ  ARG A 683      29.150  49.720  73.550  1.00  0.00           C
ATOM   1531  NH1 ARG A 683      28.000  49.390  73.050  1.00  0.00           N
ATOM   1532 HH11 ARG A 683      27.360  50.160  73.130  1.00  0.00           H
ATOM   1533 HH12 ARG A 683      27.730  48.420  73.070  1.00  0.00           H
ATOM   1534  NH2 ARG A 683      29.970  48.800  74.010  1.00  0.00           N
ATOM   1535 HH21 ARG A 683      29.540  47.930  74.250  1.00  0.00           H
ATOM   1536 HH22 ARG A 683      30.740  49.120  74.560  1.00  0.00           H
ATOM   1537  C   ARG A 683      27.500  56.380  72.970  1.00  0.00           C
ATOM   1538  O   ARG A 683      26.980  56.640  74.010  1.00  0.00           O
ATOM   1539  N   ASP A 684      27.590  57.330  72.050  1.00  0.00           N
ATOM   1540  HN  ASP A 684      28.120  57.250  71.210  1.00  0.00           H
ATOM   1541  CA  ASP A 684      27.030  58.680  72.280  1.00  0.00           C
ATOM   1542  HA  ASP A 684      27.380  58.960  73.260  1.00  0.00           H
ATOM   1543  CB  ASP A 684      27.590  59.580  71.110  1.00  0.00           C
ATOM   1544  HB1 ASP A 684      27.060  60.540  70.920  1.00  0.00           H
ATOM   1545  HB2 ASP A 684      27.570  59.030  70.140  1.00  0.00           H
ATOM   1546  CG  ASP A 684      28.970  60.060  71.460  1.00  0.00           C
ATOM   1547  OD1 ASP A 684      29.460  60.810  70.570  1.00  0.00           O
ATOM   1548  OD2 ASP A 684      29.580  59.810  72.520  1.00  0.00           O
ATOM   1549  C   ASP A 684      25.470  58.790  72.300  1.00  0.00           C
ATOM   1550  O   ASP A 684      24.810  59.400  73.090  1.00  0.00           O
ATOM   1551  N   TYR A 685      24.820  58.050  71.350  1.00  0.00           N
ATOM   1552  HN  TYR A 685      25.210  57.480  70.640  1.00  0.00           H
ATOM   1553  CA  TYR A 685      23.400  58.140  71.410  1.00  0.00           C
ATOM   1554  HA  TYR A 685      23.020  59.000  71.940  1.00  0.00           H
ATOM   1555  CB  TYR A 685      22.780  58.340  69.940  1.00  0.00           C
ATOM   1556  HB1 TYR A 685      21.700  58.120  69.970  1.00  0.00           H
ATOM   1557  HB2 TYR A 685      23.320  57.710  69.210  1.00  0.00           H
ATOM   1558  CG  TYR A 685      22.850  59.730  69.520  1.00  0.00           C
ATOM   1559  CD1 TYR A 685      23.970  60.110  68.760  1.00  0.00           C
ATOM   1560  HD1 TYR A 685      24.740  59.390  68.490  1.00  0.00           H
ATOM   1561  CE1 TYR A 685      24.140  61.400  68.260  1.00  0.00           C
ATOM   1562  HE1 TYR A 685      25.140  61.520  67.870  1.00  0.00           H
ATOM   1563  CZ  TYR A 685      23.160  62.380  68.540  1.00  0.00           C
ATOM   1564  OH  TYR A 685      23.470  63.730  68.320  1.00  0.00           O
ATOM   1565  HH  TYR A 685      24.410  63.890  68.250  1.00  0.00           H
ATOM   1566  CD2 TYR A 685      21.810  60.660  69.710  1.00  0.00           C
ATOM   1567  HD2 TYR A 685      20.860  60.430  70.170  1.00  0.00           H
ATOM   1568  CE2 TYR A 685      21.990  62.000  69.270  1.00  0.00           C
ATOM   1569  HE2 TYR A 685      21.260  62.770  69.410  1.00  0.00           H
ATOM   1570  C   TYR A 685      22.770  56.850  72.070  1.00  0.00           C
ATOM   1571  O   TYR A 685      21.620  56.600  71.890  1.00  0.00           O
ATOM   1572  N   GLN A 686      23.560  56.000  72.730  1.00  0.00           N
ATOM   1573  HN  GLN A 686      24.540  56.160  72.740  1.00  0.00           H
ATOM   1574  CA  GLN A 686      23.100  54.930  73.620  1.00  0.00           C
ATOM   1575  HA  GLN A 686      23.910  54.400  74.100  1.00  0.00           H
ATOM   1576  CB  GLN A 686      22.180  55.500  74.770  1.00  0.00           C
ATOM   1577  HB1 GLN A 686      22.140  54.740  75.590  1.00  0.00           H
ATOM   1578  HB2 GLN A 686      21.230  55.730  74.270  1.00  0.00           H
ATOM   1579  CG  GLN A 686      22.610  56.720  75.610  1.00  0.00           C
ATOM   1580  HG1 GLN A 686      22.080  56.820  76.590  1.00  0.00           H
ATOM   1581  HG2 GLN A 686      22.290  57.620  75.060  1.00  0.00           H
ATOM   1582  CD  GLN A 686      24.200  56.770  75.920  1.00  0.00           C
ATOM   1583  OE1 GLN A 686      24.800  55.820  76.420  1.00  0.00           O
ATOM   1584  NE2 GLN A 686      24.780  57.900  75.520  1.00  0.00           N
ATOM   1585 HE21 GLN A 686      25.740  58.010  75.750  1.00  0.00           H
ATOM   1586 HE22 GLN A 686      24.360  58.570  74.910  1.00  0.00           H
ATOM   1587  C   GLN A 686      22.430  53.770  72.910  1.00  0.00           C
ATOM   1588  O   GLN A 686      21.870  52.810  73.430  1.00  0.00           O
ATOM   1589  N   LEU A 687      22.480  53.850  71.560  1.00  0.00           N
ATOM   1590  HN  LEU A 687      22.760  54.780  71.280  1.00  0.00           H
ATOM   1591  CA  LEU A 687      22.080  52.890  70.530  1.00  0.00           C
ATOM   1592  HA  LEU A 687      21.010  52.780  70.570  1.00  0.00           H
ATOM   1593  CB  LEU A 687      22.280  53.460  69.100  1.00  0.00           C
ATOM   1594  HB1 LEU A 687      21.640  52.860  68.420  1.00  0.00           H
ATOM   1595  HB2 LEU A 687      23.360  53.510  68.890  1.00  0.00           H
ATOM   1596  CG  LEU A 687      21.680  54.890  68.840  1.00  0.00           C
ATOM   1597  HG  LEU A 687      22.250  55.580  69.500  1.00  0.00           H
ATOM   1598  CD1 LEU A 687      21.920  55.310  67.430  1.00  0.00           C
ATOM   1599 HD11 LEU A 687      21.490  56.300  67.170  1.00  0.00           H
ATOM   1600 HD12 LEU A 687      21.440  54.590  66.730  1.00  0.00           H
ATOM   1601 HD13 LEU A 687      23.010  55.330  67.240  1.00  0.00           H
ATOM   1602  CD2 LEU A 687      20.200  54.890  69.170  1.00  0.00           C
ATOM   1603 HD21 LEU A 687      19.870  54.870  70.240  1.00  0.00           H
ATOM   1604 HD22 LEU A 687      19.680  54.170  68.510  1.00  0.00           H
ATOM   1605 HD23 LEU A 687      19.730  55.850  68.870  1.00  0.00           H
ATOM   1606  C   LEU A 687      22.650  51.530  70.650  1.00  0.00           C
ATOM   1607  O   LEU A 687      23.820  51.350  70.890  1.00  0.00           O
ATOM   1608  N   SER A 688      21.820  50.440  70.370  1.00  0.00           N
ATOM   1609  HN  SER A 688      20.890  50.520  70.020  1.00  0.00           H
ATOM   1610  CA  SER A 688      22.420  49.100  70.460  1.00  0.00           C
ATOM   1611  HA  SER A 688      22.980  49.020  71.380  1.00  0.00           H
ATOM   1612  CB  SER A 688      21.270  48.010  70.330  1.00  0.00           C
ATOM   1613  HB1 SER A 688      20.810  47.840  69.330  1.00  0.00           H
ATOM   1614  HB2 SER A 688      20.490  48.450  70.990  1.00  0.00           H
ATOM   1615  OG  SER A 688      21.800  46.790  70.890  1.00  0.00           O
ATOM   1616  HG1 SER A 688      21.590  46.980  71.810  1.00  0.00           H
ATOM   1617  C   SER A 688      23.300  48.820  69.290  1.00  0.00           C
ATOM   1618  O   SER A 688      22.900  48.910  68.170  1.00  0.00           O
ATOM   1619  N   TYR A 689      24.610  48.450  69.600  1.00  0.00           N
ATOM   1620  HN  TYR A 689      24.830  48.390  70.570  1.00  0.00           H
ATOM   1621  CA  TYR A 689      25.730  48.400  68.670  1.00  0.00           C
ATOM   1622  HA  TYR A 689      25.650  49.190  67.930  1.00  0.00           H
ATOM   1623  CB  TYR A 689      27.090  48.650  69.460  1.00  0.00           C
ATOM   1624  HB1 TYR A 689      27.040  48.070  70.400  1.00  0.00           H
ATOM   1625  HB2 TYR A 689      27.090  49.700  69.820  1.00  0.00           H
ATOM   1626  CG  TYR A 689      28.290  48.470  68.590  1.00  0.00           C
ATOM   1627  CD1 TYR A 689      28.550  49.220  67.460  1.00  0.00           C
ATOM   1628  HD1 TYR A 689      27.890  50.020  67.140  1.00  0.00           H
ATOM   1629  CE1 TYR A 689      29.690  48.970  66.670  1.00  0.00           C
ATOM   1630  HE1 TYR A 689      29.910  49.580  65.810  1.00  0.00           H
ATOM   1631  CZ  TYR A 689      30.560  47.920  66.980  1.00  0.00           C
ATOM   1632  OH  TYR A 689      31.750  47.790  66.190  1.00  0.00           O
ATOM   1633  HH  TYR A 689      31.750  48.510  65.560  1.00  0.00           H
ATOM   1634  CD2 TYR A 689      29.250  47.510  68.930  1.00  0.00           C
ATOM   1635  HD2 TYR A 689      29.000  46.950  69.820  1.00  0.00           H
ATOM   1636  CE2 TYR A 689      30.320  47.180  68.080  1.00  0.00           C
ATOM   1637  HE2 TYR A 689      30.970  46.350  68.340  1.00  0.00           H
ATOM   1638  C   TYR A 689      25.800  47.160  67.800  1.00  0.00           C
ATOM   1639  O   TYR A 689      25.790  47.270  66.570  1.00  0.00           O
ATOM   1640  N   LEU A 690      25.820  45.930  68.360  1.00  0.00           N
ATOM   1641  HN  LEU A 690      25.640  45.760  69.340  1.00  0.00           H
ATOM   1642  CA  LEU A 690      26.180  44.810  67.450  1.00  0.00           C
ATOM   1643  HA  LEU A 690      27.040  45.150  66.890  1.00  0.00           H
ATOM   1644  CB  LEU A 690      26.610  43.550  68.230  1.00  0.00           C
ATOM   1645  HB1 LEU A 690      26.910  42.780  67.500  1.00  0.00           H
ATOM   1646  HB2 LEU A 690      25.710  43.150  68.760  1.00  0.00           H
ATOM   1647  CG  LEU A 690      27.730  43.630  69.250  1.00  0.00           C
ATOM   1648  HG  LEU A 690      27.620  44.500  69.910  1.00  0.00           H
ATOM   1649  CD1 LEU A 690      27.720  42.320  70.140  1.00  0.00           C
ATOM   1650 HD11 LEU A 690      28.480  42.300  70.960  1.00  0.00           H
ATOM   1651 HD12 LEU A 690      27.900  41.440  69.500  1.00  0.00           H
ATOM   1652 HD13 LEU A 690      26.750  42.210  70.660  1.00  0.00           H
ATOM   1653  CD2 LEU A 690      29.180  43.650  68.620  1.00  0.00           C
ATOM   1654 HD21 LEU A 690      29.310  42.800  67.910  1.00  0.00           H
ATOM   1655 HD22 LEU A 690      29.920  43.650  69.460  1.00  0.00           H
ATOM   1656 HD23 LEU A 690      29.260  44.510  67.940  1.00  0.00           H
ATOM   1657  C   LEU A 690      25.140  44.520  66.390  1.00  0.00           C
ATOM   1658  O   LEU A 690      25.400  44.280  65.180  1.00  0.00           O
ATOM   1659  N   SER A 691      23.850  44.580  66.750  1.00  0.00           N
ATOM   1660  HN  SER A 691      23.590  44.920  67.650  1.00  0.00           H
ATOM   1661  CA  SER A 691      22.710  44.410  65.750  1.00  0.00           C
ATOM   1662  HA  SER A 691      22.860  43.490  65.190  1.00  0.00           H
ATOM   1663  CB  SER A 691      21.310  44.270  66.470  1.00  0.00           C
ATOM   1664  HB1 SER A 691      21.040  45.210  66.980  1.00  0.00           H
ATOM   1665  HB2 SER A 691      21.480  43.410  67.150  1.00  0.00           H
ATOM   1666  OG  SER A 691      20.250  43.850  65.570  1.00  0.00           O
ATOM   1667  HG1 SER A 691      20.220  44.420  64.800  1.00  0.00           H
ATOM   1668  C   SER A 691      22.740  45.490  64.680  1.00  0.00           C
ATOM   1669  O   SER A 691      22.640  45.150  63.510  1.00  0.00           O
ATOM   1670  N   LEU A 692      22.960  46.770  65.080  1.00  0.00           N
ATOM   1671  HN  LEU A 692      22.990  47.050  66.030  1.00  0.00           H
ATOM   1672  CA  LEU A 692      23.000  47.860  64.240  1.00  0.00           C
ATOM   1673  HA  LEU A 692      22.190  47.820  63.530  1.00  0.00           H
ATOM   1674  CB  LEU A 692      23.190  49.250  64.940  1.00  0.00           C
ATOM   1675  HB1 LEU A 692      24.200  49.320  65.410  1.00  0.00           H
ATOM   1676  HB2 LEU A 692      22.410  49.240  65.730  1.00  0.00           H
ATOM   1677  CG  LEU A 692      22.850  50.480  64.100  1.00  0.00           C
ATOM   1678  HG  LEU A 692      23.780  50.660  63.500  1.00  0.00           H
ATOM   1679  CD1 LEU A 692      21.610  50.420  63.240  1.00  0.00           C
ATOM   1680 HD11 LEU A 692      21.170  51.400  62.950  1.00  0.00           H
ATOM   1681 HD12 LEU A 692      20.820  49.810  63.720  1.00  0.00           H
ATOM   1682 HD13 LEU A 692      21.710  49.810  62.320  1.00  0.00           H
ATOM   1683  CD2 LEU A 692      22.750  51.650  65.080  1.00  0.00           C
ATOM   1684 HD21 LEU A 692      21.930  51.470  65.810  1.00  0.00           H
ATOM   1685 HD22 LEU A 692      22.610  52.620  64.560  1.00  0.00           H
ATOM   1686 HD23 LEU A 692      23.650  51.730  65.720  1.00  0.00           H
ATOM   1687  C   LEU A 692      24.150  47.790  63.300  1.00  0.00           C
ATOM   1688  O   LEU A 692      24.020  47.920  62.100  1.00  0.00           O
ATOM   1689  N   ARG A 693      25.440  47.400  63.780  1.00  0.00           N
ATOM   1690  HN  ARG A 693      25.650  47.170  64.730  1.00  0.00           H
ATOM   1691  CA  ARG A 693      26.700  47.170  63.080  1.00  0.00           C
ATOM   1692  HA  ARG A 693      27.040  48.080  62.630  1.00  0.00           H
ATOM   1693  CB  ARG A 693      27.760  46.720  64.120  1.00  0.00           C
ATOM   1694  HB1 ARG A 693      27.630  45.650  64.370  1.00  0.00           H
ATOM   1695  HB2 ARG A 693      27.570  47.380  64.990  1.00  0.00           H
ATOM   1696  CG  ARG A 693      29.230  46.960  63.750  1.00  0.00           C
ATOM   1697  HG1 ARG A 693      29.880  46.640  64.600  1.00  0.00           H
ATOM   1698  HG2 ARG A 693      29.510  48.020  63.620  1.00  0.00           H
ATOM   1699  CD  ARG A 693      29.750  46.270  62.460  1.00  0.00           C
ATOM   1700  HD1 ARG A 693      30.860  46.360  62.420  1.00  0.00           H
ATOM   1701  HD2 ARG A 693      29.370  46.720  61.510  1.00  0.00           H
ATOM   1702  NE  ARG A 693      29.470  44.830  62.560  1.00  0.00           N
ATOM   1703  HE  ARG A 693      29.100  44.460  63.410  1.00  0.00           H
ATOM   1704  CZ  ARG A 693      29.680  44.000  61.570  1.00  0.00           C
ATOM   1705  NH1 ARG A 693      30.310  44.390  60.510  1.00  0.00           N
ATOM   1706 HH11 ARG A 693      30.840  43.640  60.120  1.00  0.00           H
ATOM   1707 HH12 ARG A 693      30.690  45.320  60.550  1.00  0.00           H
ATOM   1708  NH2 ARG A 693      29.250  42.760  61.590  1.00  0.00           N
ATOM   1709 HH21 ARG A 693      28.880  42.470  62.470  1.00  0.00           H
ATOM   1710 HH22 ARG A 693      29.050  42.230  60.780  1.00  0.00           H
ATOM   1711  C   ARG A 693      26.470  46.110  61.970  1.00  0.00           C
ATOM   1712  O   ARG A 693      26.900  46.320  60.860  1.00  0.00           O
ATOM   1713  N   THR A 694      25.750  45.050  62.230  1.00  0.00           N
ATOM   1714  HN  THR A 694      25.450  44.910  63.180  1.00  0.00           H
ATOM   1715  CA  THR A 694      25.400  43.920  61.350  1.00  0.00           C
ATOM   1716  HA  THR A 694      26.300  43.640  60.820  1.00  0.00           H
ATOM   1717  CB  THR A 694      24.940  42.670  62.130  1.00  0.00           C
ATOM   1718  HB  THR A 694      23.940  42.880  62.590  1.00  0.00           H
ATOM   1719  OG1 THR A 694      25.840  42.360  63.200  1.00  0.00           O
ATOM   1720  HG1 THR A 694      25.590  43.020  63.850  1.00  0.00           H
ATOM   1721  CG2 THR A 694      24.800  41.430  61.170  1.00  0.00           C
ATOM   1722 HG21 THR A 694      24.650  40.520  61.770  1.00  0.00           H
ATOM   1723 HG22 THR A 694      25.790  41.350  60.670  1.00  0.00           H
ATOM   1724 HG23 THR A 694      23.980  41.580  60.440  1.00  0.00           H
ATOM   1725  C   THR A 694      24.460  44.500  60.350  1.00  0.00           C
ATOM   1726  O   THR A 694      24.590  44.240  59.140  1.00  0.00           O
ATOM   1727  N   SER A 695      23.440  45.370  60.740  1.00  0.00           N
ATOM   1728  HN  SER A 695      23.210  45.530  61.690  1.00  0.00           H
ATOM   1729  CA  SER A 695      22.600  45.960  59.710  1.00  0.00           C
ATOM   1730  HA  SER A 695      22.310  45.140  59.080  1.00  0.00           H
ATOM   1731  CB  SER A 695      21.390  46.740  60.360  1.00  0.00           C
ATOM   1732  HB1 SER A 695      20.620  46.950  59.590  1.00  0.00           H
ATOM   1733  HB2 SER A 695      21.740  47.660  60.860  1.00  0.00           H
ATOM   1734  OG  SER A 695      20.900  45.950  61.350  1.00  0.00           O
ATOM   1735  HG1 SER A 695      21.580  45.800  62.000  1.00  0.00           H
ATOM   1736  C   SER A 695      23.440  46.910  58.840  1.00  0.00           C
ATOM   1737  O   SER A 695      23.310  47.050  57.620  1.00  0.00           O
ATOM   1738  N   ILE A 696      24.450  47.690  59.380  1.00  0.00           N
ATOM   1739  HN  ILE A 696      24.580  47.790  60.360  1.00  0.00           H
ATOM   1740  CA  ILE A 696      25.250  48.670  58.590  1.00  0.00           C
ATOM   1741  HA  ILE A 696      24.600  49.280  58.000  1.00  0.00           H
ATOM   1742  CB  ILE A 696      26.200  49.530  59.380  1.00  0.00           C
ATOM   1743  HB  ILE A 696      26.660  48.960  60.200  1.00  0.00           H
ATOM   1744  CG2 ILE A 696      27.300  50.250  58.420  1.00  0.00           C
ATOM   1745 HG21 ILE A 696      28.100  49.530  58.160  1.00  0.00           H
ATOM   1746 HG22 ILE A 696      27.760  51.060  59.020  1.00  0.00           H
ATOM   1747 HG23 ILE A 696      26.660  50.580  57.560  1.00  0.00           H
ATOM   1748  CG1 ILE A 696      25.280  50.580  60.100  1.00  0.00           C
ATOM   1749 HG11 ILE A 696      24.510  50.000  60.670  1.00  0.00           H
ATOM   1750 HG12 ILE A 696      24.820  51.130  59.260  1.00  0.00           H
ATOM   1751  CD  ILE A 696      25.870  51.480  61.170  1.00  0.00           C
ATOM   1752  HD1 ILE A 696      26.720  52.090  60.800  1.00  0.00           H
ATOM   1753  HD2 ILE A 696      26.350  50.910  62.000  1.00  0.00           H
ATOM   1754  HD3 ILE A 696      25.160  52.200  61.620  1.00  0.00           H
ATOM   1755  C   ILE A 696      25.990  47.830  57.580  1.00  0.00           C
ATOM   1756  O   ILE A 696      26.070  48.170  56.390  1.00  0.00           O
ATOM   1757  N   GLY A 697      26.480  46.670  57.950  1.00  0.00           N
ATOM   1758  HN  GLY A 697      26.470  46.490  58.930  1.00  0.00           H
ATOM   1759  CA  GLY A 697      27.080  45.640  57.110  1.00  0.00           C
ATOM   1760  HA1 GLY A 697      27.190  44.800  57.780  1.00  0.00           H
ATOM   1761  HA2 GLY A 697      27.950  46.060  56.630  1.00  0.00           H
ATOM   1762  C   GLY A 697      26.290  45.220  55.940  1.00  0.00           C
ATOM   1763  O   GLY A 697      26.510  45.480  54.760  1.00  0.00           O
ATOM   1764  N   LEU A 698      25.090  44.650  56.170  1.00  0.00           N
ATOM   1765  HN  LEU A 698      24.840  44.530  57.130  1.00  0.00           H
ATOM   1766  CA  LEU A 698      24.190  44.160  55.270  1.00  0.00           C
ATOM   1767  HA  LEU A 698      24.740  43.540  54.580  1.00  0.00           H
ATOM   1768  CB  LEU A 698      23.140  43.430  56.090  1.00  0.00           C
ATOM   1769  HB1 LEU A 698      22.290  43.130  55.430  1.00  0.00           H
ATOM   1770  HB2 LEU A 698      22.710  44.000  56.930  1.00  0.00           H
ATOM   1771  CG  LEU A 698      23.560  42.010  56.620  1.00  0.00           C
ATOM   1772  HG  LEU A 698      24.420  42.100  57.320  1.00  0.00           H
ATOM   1773  CD1 LEU A 698      22.400  41.380  57.380  1.00  0.00           C
ATOM   1774 HD11 LEU A 698      22.770  40.430  57.790  1.00  0.00           H
ATOM   1775 HD12 LEU A 698      21.500  41.190  56.740  1.00  0.00           H
ATOM   1776 HD13 LEU A 698      22.040  42.090  58.160  1.00  0.00           H
ATOM   1777  CD2 LEU A 698      23.960  41.080  55.480  1.00  0.00           C
ATOM   1778 HD21 LEU A 698      24.830  41.500  54.940  1.00  0.00           H
ATOM   1779 HD22 LEU A 698      23.050  41.010  54.830  1.00  0.00           H
ATOM   1780 HD23 LEU A 698      24.410  40.090  55.700  1.00  0.00           H
ATOM   1781  C   LEU A 698      23.510  45.280  54.340  1.00  0.00           C
ATOM   1782  O   LEU A 698      23.340  45.070  53.110  1.00  0.00           O
ATOM   1783  N   TRP A 699      23.250  46.510  54.850  1.00  0.00           N
ATOM   1784  HN  TRP A 699      23.450  46.670  55.810  1.00  0.00           H
ATOM   1785  CA  TRP A 699      23.040  47.680  53.980  1.00  0.00           C
ATOM   1786  HA  TRP A 699      22.280  47.570  53.230  1.00  0.00           H
ATOM   1787  CB  TRP A 699      22.750  48.960  54.870  1.00  0.00           C
ATOM   1788  HB1 TRP A 699      22.830  49.850  54.220  1.00  0.00           H
ATOM   1789  HB2 TRP A 699      23.470  49.030  55.720  1.00  0.00           H
ATOM   1790  CG  TRP A 699      21.320  49.030  55.340  1.00  0.00           C
ATOM   1791  CD1 TRP A 699      20.790  48.860  56.510  1.00  0.00           C
ATOM   1792  HD1 TRP A 699      21.350  48.710  57.410  1.00  0.00           H
ATOM   1793  NE1 TRP A 699      19.390  49.000  56.490  1.00  0.00           N
ATOM   1794  HE1 TRP A 699      18.900  49.140  57.320  1.00  0.00           H
ATOM   1795  CE2 TRP A 699      19.030  49.200  55.190  1.00  0.00           C
ATOM   1796  CD2 TRP A 699      20.200  49.300  54.430  1.00  0.00           C
ATOM   1797  CE3 TRP A 699      20.170  49.540  53.080  1.00  0.00           C
ATOM   1798  HE3 TRP A 699      21.080  49.510  52.500  1.00  0.00           H
ATOM   1799  CZ3 TRP A 699      18.910  49.530  52.490  1.00  0.00           C
ATOM   1800  HZ3 TRP A 699      18.840  49.690  51.420  1.00  0.00           H
ATOM   1801  CZ2 TRP A 699      17.770  49.330  54.610  1.00  0.00           C
ATOM   1802  HZ2 TRP A 699      16.830  49.250  55.120  1.00  0.00           H
ATOM   1803  CH2 TRP A 699      17.730  49.480  53.200  1.00  0.00           C
ATOM   1804  HH2 TRP A 699      16.830  49.540  52.600  1.00  0.00           H
ATOM   1805  C   TRP A 699      24.200  47.990  53.030  1.00  0.00           C
ATOM   1806  O   TRP A 699      24.000  48.190  51.860  1.00  0.00           O
ATOM   1807  N   THR A 700      25.440  47.890  53.560  1.00  0.00           N
ATOM   1808  HN  THR A 700      25.560  47.720  54.530  1.00  0.00           H
ATOM   1809  CA  THR A 700      26.640  48.180  52.800  1.00  0.00           C
ATOM   1810  HA  THR A 700      26.440  49.160  52.400  1.00  0.00           H
ATOM   1811  CB  THR A 700      27.960  48.160  53.550  1.00  0.00           C
ATOM   1812  HB  THR A 700      28.280  47.130  53.820  1.00  0.00           H
ATOM   1813  OG1 THR A 700      27.760  49.010  54.670  1.00  0.00           O
ATOM   1814  HG1 THR A 700      27.120  48.620  55.270  1.00  0.00           H
ATOM   1815  CG2 THR A 700      29.070  48.770  52.730  1.00  0.00           C
ATOM   1816 HG21 THR A 700      29.830  48.990  53.490  1.00  0.00           H
ATOM   1817 HG22 THR A 700      28.770  49.730  52.230  1.00  0.00           H
ATOM   1818 HG23 THR A 700      29.520  48.100  51.970  1.00  0.00           H
ATOM   1819  C   THR A 700      26.790  47.230  51.650  1.00  0.00           C
ATOM   1820  O   THR A 700      27.160  47.510  50.500  1.00  0.00           O
ATOM   1821  N   SER A 701      26.570  45.910  51.940  1.00  0.00           N
ATOM   1822  HN  SER A 701      26.220  45.660  52.840  1.00  0.00           H
ATOM   1823  CA  SER A 701      26.600  44.860  50.980  1.00  0.00           C
ATOM   1824  HA  SER A 701      27.570  44.950  50.510  1.00  0.00           H
ATOM   1825  CB  SER A 701      26.580  43.510  51.700  1.00  0.00           C
ATOM   1826  HB1 SER A 701      27.400  43.440  52.440  1.00  0.00           H
ATOM   1827  HB2 SER A 701      26.780  42.670  51.000  1.00  0.00           H
ATOM   1828  OG  SER A 701      25.330  43.110  52.320  1.00  0.00           O
ATOM   1829  HG1 SER A 701      24.960  43.980  52.460  1.00  0.00           H
ATOM   1830  C   SER A 701      25.510  45.110  50.000  1.00  0.00           C
ATOM   1831  O   SER A 701      25.780  45.250  48.840  1.00  0.00           O
ATOM   1832  N   PHE A 702      24.210  45.410  50.360  1.00  0.00           N
ATOM   1833  HN  PHE A 702      23.890  45.380  51.310  1.00  0.00           H
ATOM   1834  CA  PHE A 702      23.200  45.730  49.380  1.00  0.00           C
ATOM   1835  HA  PHE A 702      23.020  44.820  48.840  1.00  0.00           H
ATOM   1836  CB  PHE A 702      22.000  46.000  50.300  1.00  0.00           C
ATOM   1837  HB1 PHE A 702      22.130  46.920  50.900  1.00  0.00           H
ATOM   1838  HB2 PHE A 702      21.870  45.120  50.960  1.00  0.00           H
ATOM   1839  CG  PHE A 702      20.600  46.070  49.600  1.00  0.00           C
ATOM   1840  CD1 PHE A 702      20.350  45.750  48.220  1.00  0.00           C
ATOM   1841  HD1 PHE A 702      21.120  45.430  47.540  1.00  0.00           H
ATOM   1842  CE1 PHE A 702      19.110  46.020  47.590  1.00  0.00           C
ATOM   1843  HE1 PHE A 702      18.950  45.880  46.530  1.00  0.00           H
ATOM   1844  CZ  PHE A 702      18.080  46.570  48.370  1.00  0.00           C
ATOM   1845  HZ  PHE A 702      17.100  46.690  47.940  1.00  0.00           H
ATOM   1846  CD2 PHE A 702      19.480  46.590  50.400  1.00  0.00           C
ATOM   1847  HD2 PHE A 702      19.590  46.860  51.440  1.00  0.00           H
ATOM   1848  CE2 PHE A 702      18.230  46.850  49.740  1.00  0.00           C
ATOM   1849  HE2 PHE A 702      17.380  47.240  50.290  1.00  0.00           H
ATOM   1850  C   PHE A 702      23.500  46.960  48.560  1.00  0.00           C
ATOM   1851  O   PHE A 702      23.350  46.850  47.310  1.00  0.00           O
ATOM   1852  N   LEU A 703      23.990  48.050  49.140  1.00  0.00           N
ATOM   1853  HN  LEU A 703      24.140  48.090  50.110  1.00  0.00           H
ATOM   1854  CA  LEU A 703      24.280  49.250  48.410  1.00  0.00           C
ATOM   1855  HA  LEU A 703      23.470  49.470  47.720  1.00  0.00           H
ATOM   1856  CB  LEU A 703      24.250  50.450  49.390  1.00  0.00           C
ATOM   1857  HB1 LEU A 703      24.410  51.350  48.750  1.00  0.00           H
ATOM   1858  HB2 LEU A 703      25.080  50.320  50.120  1.00  0.00           H
ATOM   1859  CG  LEU A 703      22.890  50.710  50.200  1.00  0.00           C
ATOM   1860  HG  LEU A 703      22.550  49.690  50.490  1.00  0.00           H
ATOM   1861  CD1 LEU A 703      23.070  51.500  51.460  1.00  0.00           C
ATOM   1862 HD11 LEU A 703      23.280  52.560  51.220  1.00  0.00           H
ATOM   1863 HD12 LEU A 703      23.910  51.030  52.010  1.00  0.00           H
ATOM   1864 HD13 LEU A 703      22.120  51.440  52.050  1.00  0.00           H
ATOM   1865  CD2 LEU A 703      21.770  51.390  49.440  1.00  0.00           C
ATOM   1866 HD21 LEU A 703      21.530  50.810  48.510  1.00  0.00           H
ATOM   1867 HD22 LEU A 703      22.080  52.410  49.100  1.00  0.00           H
ATOM   1868 HD23 LEU A 703      20.910  51.500  50.130  1.00  0.00           H
ATOM   1869  C   LEU A 703      25.470  49.110  47.480  1.00  0.00           C
ATOM   1870  O   LEU A 703      25.520  49.680  46.350  1.00  0.00           O
ATOM   1871  N   CYS A 704      26.380  48.230  47.770  1.00  0.00           N
ATOM   1872  HN  CYS A 704      26.420  47.900  48.710  1.00  0.00           H
ATOM   1873  CA  CYS A 704      27.380  47.800  46.820  1.00  0.00           C
ATOM   1874  HA  CYS A 704      27.980  48.580  46.360  1.00  0.00           H
ATOM   1875  CB  CYS A 704      28.420  46.860  47.440  1.00  0.00           C
ATOM   1876  HB1 CYS A 704      29.030  46.420  46.620  1.00  0.00           H
ATOM   1877  HB2 CYS A 704      27.950  46.010  47.980  1.00  0.00           H
ATOM   1878  SG  CYS A 704      29.550  47.630  48.600  1.00  0.00           S
ATOM   1879  HG1 CYS A 704      28.650  47.800  49.560  1.00  0.00           H
ATOM   1880  C   CYS A 704      26.770  47.050  45.670  1.00  0.00           C
ATOM   1881  O   CYS A 704      27.050  47.360  44.510  1.00  0.00           O
ATOM   1882  N   ILE A 705      25.890  46.080  45.940  1.00  0.00           N
ATOM   1883  HN  ILE A 705      25.630  45.880  46.880  1.00  0.00           H
ATOM   1884  CA  ILE A 705      25.270  45.210  44.910  1.00  0.00           C
ATOM   1885  HA  ILE A 705      25.990  44.790  44.210  1.00  0.00           H
ATOM   1886  CB  ILE A 705      24.460  44.080  45.520  1.00  0.00           C
ATOM   1887  HB  ILE A 705      23.780  44.420  46.320  1.00  0.00           H
ATOM   1888  CG2 ILE A 705      23.590  43.300  44.440  1.00  0.00           C
ATOM   1889 HG21 ILE A 705      22.660  43.830  44.160  1.00  0.00           H
ATOM   1890 HG22 ILE A 705      23.400  42.250  44.730  1.00  0.00           H
ATOM   1891 HG23 ILE A 705      24.150  43.260  43.480  1.00  0.00           H
ATOM   1892  CG1 ILE A 705      25.460  43.180  46.320  1.00  0.00           C
ATOM   1893 HG11 ILE A 705      24.890  42.510  47.000  1.00  0.00           H
ATOM   1894 HG12 ILE A 705      26.180  43.660  47.020  1.00  0.00           H
ATOM   1895  CD  ILE A 705      26.310  42.280  45.510  1.00  0.00           C
ATOM   1896  HD1 ILE A 705      27.100  41.720  46.050  1.00  0.00           H
ATOM   1897  HD2 ILE A 705      26.820  42.800  44.660  1.00  0.00           H
ATOM   1898  HD3 ILE A 705      25.780  41.380  45.160  1.00  0.00           H
ATOM   1899  C   ILE A 705      24.410  45.930  43.840  1.00  0.00           C
ATOM   1900  O   ILE A 705      24.380  45.580  42.660  1.00  0.00           O
ATOM   1901  N   VAL A 706      23.590  46.930  44.320  1.00  0.00           N
ATOM   1902  HN  VAL A 706      23.530  47.170  45.280  1.00  0.00           H
ATOM   1903  CA  VAL A 706      22.870  47.970  43.540  1.00  0.00           C
ATOM   1904  HA  VAL A 706      22.270  47.480  42.790  1.00  0.00           H
ATOM   1905  CB  VAL A 706      21.900  48.750  44.480  1.00  0.00           C
ATOM   1906  HB  VAL A 706      22.570  49.250  45.200  1.00  0.00           H
ATOM   1907  CG1 VAL A 706      21.120  49.830  43.630  1.00  0.00           C
ATOM   1908 HG11 VAL A 706      20.310  50.290  44.240  1.00  0.00           H
ATOM   1909 HG12 VAL A 706      20.550  49.410  42.780  1.00  0.00           H
ATOM   1910 HG13 VAL A 706      21.780  50.660  43.290  1.00  0.00           H
ATOM   1911  CG2 VAL A 706      20.970  47.800  45.120  1.00  0.00           C
ATOM   1912 HG21 VAL A 706      20.550  47.110  44.340  1.00  0.00           H
ATOM   1913 HG22 VAL A 706      20.190  48.380  45.640  1.00  0.00           H
ATOM   1914 HG23 VAL A 706      21.450  47.130  45.870  1.00  0.00           H
ATOM   1915  C   VAL A 706      23.770  48.860  42.730  1.00  0.00           C
ATOM   1916  O   VAL A 706      23.520  49.050  41.520  1.00  0.00           O
ATOM   1917  N   LEU A 707      24.970  49.290  43.260  1.00  0.00           N
ATOM   1918  HN  LEU A 707      25.220  49.110  44.210  1.00  0.00           H
ATOM   1919  CA  LEU A 707      25.840  50.120  42.520  1.00  0.00           C
ATOM   1920  HA  LEU A 707      25.300  50.970  42.130  1.00  0.00           H
ATOM   1921  CB  LEU A 707      26.890  50.680  43.540  1.00  0.00           C
ATOM   1922  HB1 LEU A 707      27.450  49.900  44.090  1.00  0.00           H
ATOM   1923  HB2 LEU A 707      26.290  51.180  44.320  1.00  0.00           H
ATOM   1924  CG  LEU A 707      27.890  51.670  42.890  1.00  0.00           C
ATOM   1925  HG  LEU A 707      28.430  51.070  42.120  1.00  0.00           H
ATOM   1926  CD1 LEU A 707      27.250  52.910  42.150  1.00  0.00           C
ATOM   1927 HD11 LEU A 707      26.960  53.660  42.920  1.00  0.00           H
ATOM   1928 HD12 LEU A 707      26.380  52.760  41.480  1.00  0.00           H
ATOM   1929 HD13 LEU A 707      28.050  53.450  41.600  1.00  0.00           H
ATOM   1930  CD2 LEU A 707      28.980  52.090  43.880  1.00  0.00           C
ATOM   1931 HD21 LEU A 707      28.540  52.710  44.690  1.00  0.00           H
ATOM   1932 HD22 LEU A 707      29.800  52.540  43.300  1.00  0.00           H
ATOM   1933 HD23 LEU A 707      29.400  51.150  44.300  1.00  0.00           H
ATOM   1934  C   LEU A 707      26.510  49.370  41.300  1.00  0.00           C
ATOM   1935  O   LEU A 707      26.580  49.820  40.190  1.00  0.00           O
ATOM   1936  N   VAL A 708      26.920  48.070  41.560  1.00  0.00           N
ATOM   1937  HN  VAL A 708      26.850  47.750  42.500  1.00  0.00           H
ATOM   1938  CA  VAL A 708      27.360  47.070  40.520  1.00  0.00           C
ATOM   1939  HA  VAL A 708      28.220  47.510  40.020  1.00  0.00           H
ATOM   1940  CB  VAL A 708      27.770  45.690  41.130  1.00  0.00           C
ATOM   1941  HB  VAL A 708      26.950  45.250  41.710  1.00  0.00           H
ATOM   1942  CG1 VAL A 708      28.210  44.700  40.000  1.00  0.00           C
ATOM   1943 HG11 VAL A 708      28.460  43.700  40.390  1.00  0.00           H
ATOM   1944 HG12 VAL A 708      29.110  45.130  39.510  1.00  0.00           H
ATOM   1945 HG13 VAL A 708      27.360  44.440  39.340  1.00  0.00           H
ATOM   1946  CG2 VAL A 708      29.000  45.930  42.060  1.00  0.00           C
ATOM   1947 HG21 VAL A 708      28.680  46.670  42.830  1.00  0.00           H
ATOM   1948 HG22 VAL A 708      29.810  46.340  41.430  1.00  0.00           H
ATOM   1949 HG23 VAL A 708      29.360  44.980  42.520  1.00  0.00           H
ATOM   1950  C   VAL A 708      26.300  46.720  39.430  1.00  0.00           C
ATOM   1951  O   VAL A 708      26.560  46.950  38.220  1.00  0.00           O
ATOM   1952  N   ALA A 709      25.020  46.400  39.870  1.00  0.00           N
ATOM   1953  HN  ALA A 709      24.810  46.510  40.850  1.00  0.00           H
ATOM   1954  CA  ALA A 709      23.950  46.050  38.970  1.00  0.00           C
ATOM   1955  HA  ALA A 709      24.280  45.260  38.300  1.00  0.00           H
ATOM   1956  CB  ALA A 709      22.820  45.510  39.860  1.00  0.00           C
ATOM   1957  HB1 ALA A 709      22.450  46.190  40.660  1.00  0.00           H
ATOM   1958  HB2 ALA A 709      23.210  44.660  40.440  1.00  0.00           H
ATOM   1959  HB3 ALA A 709      21.940  45.240  39.230  1.00  0.00           H
ATOM   1960  C   ALA A 709      23.600  47.240  38.120  1.00  0.00           C
ATOM   1961  O   ALA A 709      23.310  47.150  36.960  1.00  0.00           O
ATOM   1962  N   THR A 710      23.500  48.500  38.700  1.00  0.00           N
ATOM   1963  HN  THR A 710      23.530  48.660  39.680  1.00  0.00           H
ATOM   1964  CA  THR A 710      22.900  49.580  37.940  1.00  0.00           C
ATOM   1965  HA  THR A 710      22.050  49.230  37.380  1.00  0.00           H
ATOM   1966  CB  THR A 710      22.400  50.760  38.870  1.00  0.00           C
ATOM   1967  HB  THR A 710      22.160  51.710  38.310  1.00  0.00           H
ATOM   1968  OG1 THR A 710      23.340  51.070  39.920  1.00  0.00           O
ATOM   1969  HG1 THR A 710      23.280  50.410  40.610  1.00  0.00           H
ATOM   1970  CG2 THR A 710      21.080  50.370  39.510  1.00  0.00           C
ATOM   1971 HG21 THR A 710      21.090  49.380  40.020  1.00  0.00           H
ATOM   1972 HG22 THR A 710      20.270  50.370  38.740  1.00  0.00           H
ATOM   1973 HG23 THR A 710      20.860  51.140  40.260  1.00  0.00           H
ATOM   1974  C   THR A 710      23.930  50.050  36.940  1.00  0.00           C
ATOM   1975  O   THR A 710      23.550  50.660  35.940  1.00  0.00           O
ATOM   1976  N   ASP A 711      25.220  49.650  37.170  1.00  0.00           N
ATOM   1977  HN  ASP A 711      25.320  49.160  38.030  1.00  0.00           H
ATOM   1978  CA  ASP A 711      26.350  49.800  36.280  1.00  0.00           C
ATOM   1979  HA  ASP A 711      27.030  48.990  36.520  1.00  0.00           H
ATOM   1980  CB  ASP A 711      26.210  49.610  34.770  1.00  0.00           C
ATOM   1981  HB1 ASP A 711      25.420  50.290  34.390  1.00  0.00           H
ATOM   1982  HB2 ASP A 711      25.880  48.560  34.560  1.00  0.00           H
ATOM   1983  CG  ASP A 711      27.430  49.900  33.900  1.00  0.00           C
ATOM   1984  OD1 ASP A 711      27.690  49.020  33.010  1.00  0.00           O
ATOM   1985  OD2 ASP A 711      28.000  51.020  33.880  1.00  0.00           O
ATOM   1986  C   ASP A 711      27.120  51.030  36.670  1.00  0.00           C
ATOM   1987  O   ASP A 711      26.610  52.090  36.920  1.00  0.00           O
ATOM   1988  N   ALA A 712      28.450  50.840  36.810  1.00  0.00           N
ATOM   1989  HN  ALA A 712      28.900  49.980  36.600  1.00  0.00           H
ATOM   1990  CA  ALA A 712      29.330  51.920  37.190  1.00  0.00           C
ATOM   1991  HA  ALA A 712      28.870  52.890  37.000  1.00  0.00           H
ATOM   1992  CB  ALA A 712      29.530  51.910  38.720  1.00  0.00           C
ATOM   1993  HB1 ALA A 712      29.870  50.880  38.990  1.00  0.00           H
ATOM   1994  HB2 ALA A 712      28.580  52.140  39.260  1.00  0.00           H
ATOM   1995  HB3 ALA A 712      30.370  52.580  38.980  1.00  0.00           H
ATOM   1996  C   ALA A 712      30.570  51.890  36.350  1.00  0.00           C
ATOM   1997  O   ALA A 712      31.610  52.330  36.860  1.00  0.00           O
ATOM   1998  N   SER A 713      30.360  51.510  35.150  1.00  0.00           N
ATOM   1999  HN  SER A 713      29.420  51.370  34.840  1.00  0.00           H
ATOM   2000  CA  SER A 713      31.420  51.140  34.260  1.00  0.00           C
ATOM   2001  HA  SER A 713      32.270  50.710  34.780  1.00  0.00           H
ATOM   2002  CB  SER A 713      30.910  50.130  33.100  1.00  0.00           C
ATOM   2003  HB1 SER A 713      30.520  49.220  33.590  1.00  0.00           H
ATOM   2004  HB2 SER A 713      31.720  49.830  32.400  1.00  0.00           H
ATOM   2005  OG  SER A 713      29.950  50.630  32.210  1.00  0.00           O
ATOM   2006  HG1 SER A 713      29.120  50.590  32.700  1.00  0.00           H
ATOM   2007  C   SER A 713      31.950  52.340  33.480  1.00  0.00           C
ATOM   2008  O   SER A 713      33.010  52.280  32.830  1.00  0.00           O
ATOM   2009  N   SER A 714      31.240  53.480  33.540  1.00  0.00           N
ATOM   2010  HN  SER A 714      30.420  53.460  34.110  1.00  0.00           H
ATOM   2011  CA  SER A 714      31.680  54.750  32.980  1.00  0.00           C
ATOM   2012  HA  SER A 714      31.920  54.540  31.950  1.00  0.00           H
ATOM   2013  CB  SER A 714      30.420  55.670  33.170  1.00  0.00           C
ATOM   2014  HB1 SER A 714      30.070  55.960  34.180  1.00  0.00           H
ATOM   2015  HB2 SER A 714      29.650  55.250  32.490  1.00  0.00           H
ATOM   2016  OG  SER A 714      30.530  56.990  32.610  1.00  0.00           O
ATOM   2017  HG1 SER A 714      29.920  57.100  31.880  1.00  0.00           H
ATOM   2018  C   SER A 714      32.940  55.300  33.680  1.00  0.00           C
ATOM   2019  O   SER A 714      33.860  55.810  33.010  1.00  0.00           O
ATOM   2020  N   LEU A 715      33.000  55.260  35.030  1.00  0.00           N
ATOM   2021  HN  LEU A 715      32.270  54.860  35.580  1.00  0.00           H
ATOM   2022  CA  LEU A 715      34.180  55.760  35.770  1.00  0.00           C
ATOM   2023  HA  LEU A 715      34.240  56.820  35.590  1.00  0.00           H
ATOM   2024  CB  LEU A 715      34.010  55.530  37.310  1.00  0.00           C
ATOM   2025  HB1 LEU A 715      33.720  54.480  37.470  1.00  0.00           H
ATOM   2026  HB2 LEU A 715      33.160  56.200  37.560  1.00  0.00           H
ATOM   2027  CG  LEU A 715      35.280  55.820  38.290  1.00  0.00           C
ATOM   2028  HG  LEU A 715      36.090  55.110  37.970  1.00  0.00           H
ATOM   2029  CD1 LEU A 715      35.580  57.320  38.280  1.00  0.00           C
ATOM   2030 HD11 LEU A 715      34.710  57.910  38.630  1.00  0.00           H
ATOM   2031 HD12 LEU A 715      35.730  57.690  37.240  1.00  0.00           H
ATOM   2032 HD13 LEU A 715      36.530  57.450  38.830  1.00  0.00           H
ATOM   2033  CD2 LEU A 715      34.960  55.280  39.710  1.00  0.00           C
ATOM   2034 HD21 LEU A 715      34.270  56.000  40.210  1.00  0.00           H
ATOM   2035 HD22 LEU A 715      35.880  55.210  40.340  1.00  0.00           H
ATOM   2036 HD23 LEU A 715      34.440  54.300  39.770  1.00  0.00           H
ATOM   2037  C   LEU A 715      35.530  55.270  35.360  1.00  0.00           C
ATOM   2038  O   LEU A 715      36.520  56.060  35.340  1.00  0.00           O
ATOM   2039  N   VAL A 716      35.520  53.880  35.130  1.00  0.00           N
ATOM   2040  HN  VAL A 716      34.730  53.320  35.370  1.00  0.00           H
ATOM   2041  CA  VAL A 716      36.780  53.150  35.000  1.00  0.00           C
ATOM   2042  HA  VAL A 716      37.560  53.680  35.550  1.00  0.00           H
ATOM   2043  CB  VAL A 716      36.690  51.740  35.550  1.00  0.00           C
ATOM   2044  HB  VAL A 716      37.680  51.240  35.420  1.00  0.00           H
ATOM   2045  CG1 VAL A 716      36.590  51.890  37.050  1.00  0.00           C
ATOM   2046 HG11 VAL A 716      35.660  52.440  37.290  1.00  0.00           H
ATOM   2047 HG12 VAL A 716      37.470  52.440  37.450  1.00  0.00           H
ATOM   2048 HG13 VAL A 716      36.640  50.910  37.580  1.00  0.00           H
ATOM   2049  CG2 VAL A 716      35.520  50.960  34.980  1.00  0.00           C
ATOM   2050 HG21 VAL A 716      35.520  50.880  33.870  1.00  0.00           H
ATOM   2051 HG22 VAL A 716      34.540  51.430  35.240  1.00  0.00           H
ATOM   2052 HG23 VAL A 716      35.620  49.940  35.400  1.00  0.00           H
ATOM   2053  C   VAL A 716      37.280  53.290  33.650  1.00  0.00           C
ATOM   2054  O   VAL A 716      38.460  53.210  33.380  1.00  0.00           O
ATOM   2055  N   CYS A 717      36.370  53.610  32.640  1.00  0.00           N
ATOM   2056  HN  CYS A 717      35.400  53.590  32.850  1.00  0.00           H
ATOM   2057  CA  CYS A 717      36.770  53.880  31.280  1.00  0.00           C
ATOM   2058  HA  CYS A 717      37.310  53.050  30.860  1.00  0.00           H
ATOM   2059  CB  CYS A 717      35.500  54.120  30.410  1.00  0.00           C
ATOM   2060  HB1 CYS A 717      35.890  54.460  29.420  1.00  0.00           H
ATOM   2061  HB2 CYS A 717      34.780  54.770  30.960  1.00  0.00           H
ATOM   2062  SG  CYS A 717      34.680  52.570  30.030  1.00  0.00           S
ATOM   2063  HG1 CYS A 717      33.980  52.540  31.160  1.00  0.00           H
ATOM   2064  C   CYS A 717      37.570  55.210  31.250  1.00  0.00           C
ATOM   2065  O   CYS A 717      38.660  55.280  30.730  1.00  0.00           O
ATOM   2066  N   TYR A 718      36.900  56.280  31.640  1.00  0.00           N
ATOM   2067  HN  TYR A 718      36.060  55.960  32.070  1.00  0.00           H
ATOM   2068  CA  TYR A 718      37.160  57.720  31.370  1.00  0.00           C
ATOM   2069  HA  TYR A 718      37.810  57.740  30.520  1.00  0.00           H
ATOM   2070  CB  TYR A 718      35.780  58.440  31.110  1.00  0.00           C
ATOM   2071  HB1 TYR A 718      35.910  59.500  30.820  1.00  0.00           H
ATOM   2072  HB2 TYR A 718      35.130  58.380  32.010  1.00  0.00           H
ATOM   2073  CG  TYR A 718      35.050  57.790  30.050  1.00  0.00           C
ATOM   2074  CD1 TYR A 718      33.670  57.570  30.140  1.00  0.00           C
ATOM   2075  HD1 TYR A 718      33.110  57.880  31.020  1.00  0.00           H
ATOM   2076  CE1 TYR A 718      32.900  56.990  29.110  1.00  0.00           C
ATOM   2077  HE1 TYR A 718      31.820  56.960  29.220  1.00  0.00           H
ATOM   2078  CZ  TYR A 718      33.450  56.700  27.900  1.00  0.00           C
ATOM   2079  OH  TYR A 718      32.640  56.240  26.830  1.00  0.00           O
ATOM   2080  HH  TYR A 718      31.740  56.480  27.070  1.00  0.00           H
ATOM   2081  CD2 TYR A 718      35.640  57.410  28.830  1.00  0.00           C
ATOM   2082  HD2 TYR A 718      36.660  57.690  28.600  1.00  0.00           H
ATOM   2083  CE2 TYR A 718      34.850  56.940  27.780  1.00  0.00           C
ATOM   2084  HE2 TYR A 718      35.350  56.660  26.850  1.00  0.00           H
ATOM   2085  C   TYR A 718      37.940  58.290  32.580  1.00  0.00           C
ATOM   2086  O   TYR A 718      37.780  59.420  32.950  1.00  0.00           O
ATOM   2087  N   ILE A 719      38.680  57.320  33.270  1.00  0.00           N
ATOM   2088  HN  ILE A 719      38.760  56.390  32.940  1.00  0.00           H
ATOM   2089  CA  ILE A 719      39.430  57.630  34.490  1.00  0.00           C
ATOM   2090  HA  ILE A 719      38.630  57.980  35.130  1.00  0.00           H
ATOM   2091  CB  ILE A 719      39.900  56.210  34.960  1.00  0.00           C
ATOM   2092  HB  ILE A 719      39.000  55.570  34.960  1.00  0.00           H
ATOM   2093  CG2 ILE A 719      40.850  55.520  33.960  1.00  0.00           C
ATOM   2094 HG21 ILE A 719      40.840  54.420  34.170  1.00  0.00           H
ATOM   2095 HG22 ILE A 719      41.890  55.880  34.130  1.00  0.00           H
ATOM   2096 HG23 ILE A 719      40.610  55.750  32.900  1.00  0.00           H
ATOM   2097  CG1 ILE A 719      40.500  56.180  36.350  1.00  0.00           C
ATOM   2098 HG11 ILE A 719      41.320  56.920  36.300  1.00  0.00           H
ATOM   2099 HG12 ILE A 719      40.750  55.130  36.570  1.00  0.00           H
ATOM   2100  CD  ILE A 719      39.500  56.680  37.400  1.00  0.00           C
ATOM   2101  HD1 ILE A 719      39.760  56.380  38.440  1.00  0.00           H
ATOM   2102  HD2 ILE A 719      38.490  56.250  37.180  1.00  0.00           H
ATOM   2103  HD3 ILE A 719      39.430  57.790  37.400  1.00  0.00           H
ATOM   2104  C   ILE A 719      40.640  58.520  34.310  1.00  0.00           C
ATOM   2105  O   ILE A 719      40.980  59.310  35.160  1.00  0.00           O
ATOM   2106  N   THR A 720      41.220  58.510  33.090  1.00  0.00           N
ATOM   2107  HN  THR A 720      40.830  57.870  32.440  1.00  0.00           H
ATOM   2108  CA  THR A 720      42.310  59.260  32.500  1.00  0.00           C
ATOM   2109  HA  THR A 720      42.360  59.210  31.420  1.00  0.00           H
ATOM   2110  CB  THR A 720      42.270  60.750  32.600  1.00  0.00           C
ATOM   2111  HB  THR A 720      43.060  61.180  31.970  1.00  0.00           H
ATOM   2112  OG1 THR A 720      42.560  61.230  33.920  1.00  0.00           O
ATOM   2113  HG1 THR A 720      42.010  60.690  34.500  1.00  0.00           H
ATOM   2114  CG2 THR A 720      40.920  61.340  32.110  1.00  0.00           C
ATOM   2115 HG21 THR A 720      40.080  60.970  32.730  1.00  0.00           H
ATOM   2116 HG22 THR A 720      40.650  60.990  31.090  1.00  0.00           H
ATOM   2117 HG23 THR A 720      40.900  62.450  32.210  1.00  0.00           H
ATOM   2118  C   THR A 720      43.760  58.730  32.920  1.00  0.00           C
ATOM   2119  O   THR A 720      43.930  58.090  33.950  1.00  0.00           O
ATOM   2120  N   ARG A 721      44.790  59.000  32.150  1.00  0.00           N
ATOM   2121  HN  ARG A 721      44.590  59.500  31.310  1.00  0.00           H
ATOM   2122  CA  ARG A 721      46.170  58.750  32.510  1.00  0.00           C
ATOM   2123  HA  ARG A 721      46.200  57.720  32.860  1.00  0.00           H
ATOM   2124  CB  ARG A 721      47.150  58.880  31.320  1.00  0.00           C
ATOM   2125  HB1 ARG A 721      48.180  58.630  31.640  1.00  0.00           H
ATOM   2126  HB2 ARG A 721      47.200  59.930  30.960  1.00  0.00           H
ATOM   2127  CG  ARG A 721      46.750  57.960  30.110  1.00  0.00           C
ATOM   2128  HG1 ARG A 721      47.540  58.190  29.370  1.00  0.00           H
ATOM   2129  HG2 ARG A 721      45.790  58.270  29.640  1.00  0.00           H
ATOM   2130  CD  ARG A 721      46.830  56.500  30.370  1.00  0.00           C
ATOM   2131  HD1 ARG A 721      47.780  56.200  30.870  1.00  0.00           H
ATOM   2132  HD2 ARG A 721      46.890  55.930  29.420  1.00  0.00           H
ATOM   2133  NE  ARG A 721      45.510  56.040  31.090  1.00  0.00           N
ATOM   2134  HE  ARG A 721      45.560  55.680  32.020  1.00  0.00           H
ATOM   2135  CZ  ARG A 721      44.250  56.310  30.680  1.00  0.00           C
ATOM   2136  NH1 ARG A 721      43.920  56.940  29.590  1.00  0.00           N
ATOM   2137 HH11 ARG A 721      42.960  57.120  29.390  1.00  0.00           H
ATOM   2138 HH12 ARG A 721      44.660  57.130  28.940  1.00  0.00           H
ATOM   2139  NH2 ARG A 721      43.290  55.870  31.480  1.00  0.00           N
ATOM   2140 HH21 ARG A 721      43.550  55.180  32.150  1.00  0.00           H
ATOM   2141 HH22 ARG A 721      42.390  55.800  31.060  1.00  0.00           H
ATOM   2142  C   ARG A 721      46.770  59.550  33.670  1.00  0.00           C
ATOM   2143  O   ARG A 721      47.650  59.120  34.480  1.00  0.00           O
ATOM   2144  N   PHE A 722      46.250  60.820  33.910  1.00  0.00           N
ATOM   2145  HN  PHE A 722      45.550  61.200  33.300  1.00  0.00           H
ATOM   2146  CA  PHE A 722      46.630  61.840  34.970  1.00  0.00           C
ATOM   2147  HA  PHE A 722      47.700  61.960  34.860  1.00  0.00           H
ATOM   2148  CB  PHE A 722      45.920  63.170  34.710  1.00  0.00           C
ATOM   2149  HB1 PHE A 722      44.830  62.970  34.710  1.00  0.00           H
ATOM   2150  HB2 PHE A 722      46.210  63.510  33.690  1.00  0.00           H
ATOM   2151  CG  PHE A 722      46.220  64.260  35.610  1.00  0.00           C
ATOM   2152  CD1 PHE A 722      45.580  64.350  36.840  1.00  0.00           C
ATOM   2153  HD1 PHE A 722      44.700  63.790  37.060  1.00  0.00           H
ATOM   2154  CE1 PHE A 722      45.890  65.430  37.670  1.00  0.00           C
ATOM   2155  HE1 PHE A 722      45.380  65.550  38.620  1.00  0.00           H
ATOM   2156  CZ  PHE A 722      46.980  66.260  37.380  1.00  0.00           C
ATOM   2157  HZ  PHE A 722      47.200  66.890  38.230  1.00  0.00           H
ATOM   2158  CD2 PHE A 722      47.220  65.220  35.230  1.00  0.00           C
ATOM   2159  HD2 PHE A 722      47.630  64.930  34.270  1.00  0.00           H
ATOM   2160  CE2 PHE A 722      47.660  66.210  36.160  1.00  0.00           C
ATOM   2161  HE2 PHE A 722      48.480  66.910  36.050  1.00  0.00           H
ATOM   2162  C   PHE A 722      46.270  61.360  36.440  1.00  0.00           C
ATOM   2163  O   PHE A 722      46.910  61.560  37.500  1.00  0.00           O
ATOM   2164  N   THR A 723      45.030  60.750  36.520  1.00  0.00           N
ATOM   2165  HN  THR A 723      44.550  60.660  35.640  1.00  0.00           H
ATOM   2166  CA  THR A 723      44.440  60.130  37.740  1.00  0.00           C
ATOM   2167  HA  THR A 723      44.490  60.910  38.490  1.00  0.00           H
ATOM   2168  CB  THR A 723      43.000  59.650  37.590  1.00  0.00           C
ATOM   2169  HB  THR A 723      43.090  59.090  36.630  1.00  0.00           H
ATOM   2170  OG1 THR A 723      42.080  60.660  37.510  1.00  0.00           O
ATOM   2171  HG1 THR A 723      41.320  60.300  37.060  1.00  0.00           H
ATOM   2172  CG2 THR A 723      42.510  58.770  38.780  1.00  0.00           C
ATOM   2173 HG21 THR A 723      41.530  58.400  38.370  1.00  0.00           H
ATOM   2174 HG22 THR A 723      42.270  59.290  39.730  1.00  0.00           H
ATOM   2175 HG23 THR A 723      43.210  57.910  38.840  1.00  0.00           H
ATOM   2176  C   THR A 723      45.280  58.910  38.210  1.00  0.00           C
ATOM   2177  O   THR A 723      45.690  58.730  39.330  1.00  0.00           O
ATOM   2178  N   GLU A 724      45.560  57.990  37.200  1.00  0.00           N
ATOM   2179  HN  GLU A 724      45.270  58.120  36.240  1.00  0.00           H
ATOM   2180  CA  GLU A 724      46.400  56.840  37.460  1.00  0.00           C
ATOM   2181  HA  GLU A 724      46.010  56.270  38.280  1.00  0.00           H
ATOM   2182  CB  GLU A 724      46.490  56.130  36.060  1.00  0.00           C
ATOM   2183  HB1 GLU A 724      47.220  55.320  36.280  1.00  0.00           H
ATOM   2184  HB2 GLU A 724      46.900  56.860  35.330  1.00  0.00           H
ATOM   2185  CG  GLU A 724      45.250  55.480  35.470  1.00  0.00           C
ATOM   2186  HG1 GLU A 724      44.370  56.120  35.240  1.00  0.00           H
ATOM   2187  HG2 GLU A 724      44.870  54.710  36.190  1.00  0.00           H
ATOM   2188  CD  GLU A 724      45.620  54.810  34.090  1.00  0.00           C
ATOM   2189  OE1 GLU A 724      44.650  54.240  33.510  1.00  0.00           O
ATOM   2190  OE2 GLU A 724      46.750  54.980  33.540  1.00  0.00           O
ATOM   2191  C   GLU A 724      47.840  57.210  37.920  1.00  0.00           C
ATOM   2192  O   GLU A 724      48.370  56.550  38.820  1.00  0.00           O
ATOM   2193  N   GLU A 725      48.510  58.180  37.260  1.00  0.00           N
ATOM   2194  HN  GLU A 725      48.050  58.550  36.460  1.00  0.00           H
ATOM   2195  CA  GLU A 725      49.900  58.660  37.520  1.00  0.00           C
ATOM   2196  HA  GLU A 725      50.520  57.770  37.490  1.00  0.00           H
ATOM   2197  CB  GLU A 725      50.290  59.540  36.360  1.00  0.00           C
ATOM   2198  HB1 GLU A 725      49.590  60.410  36.310  1.00  0.00           H
ATOM   2199  HB2 GLU A 725      50.080  59.010  35.410  1.00  0.00           H
ATOM   2200  CG  GLU A 725      51.740  60.010  36.480  1.00  0.00           C
ATOM   2201  HG1 GLU A 725      52.400  59.100  36.540  1.00  0.00           H
ATOM   2202  HG2 GLU A 725      51.950  60.620  37.380  1.00  0.00           H
ATOM   2203  CD  GLU A 725      52.120  60.830  35.250  1.00  0.00           C
ATOM   2204  OE1 GLU A 725      51.700  61.990  35.250  1.00  0.00           O
ATOM   2205  OE2 GLU A 725      52.800  60.350  34.280  1.00  0.00           O
ATOM   2206  C   GLU A 725      49.960  59.330  38.860  1.00  0.00           C
ATOM   2207  O   GLU A 725      50.920  59.080  39.600  1.00  0.00           O
ATOM   2208  N   ALA A 726      49.070  60.160  39.320  1.00  0.00           N
ATOM   2209  HN  ALA A 726      48.230  60.420  38.860  1.00  0.00           H
ATOM   2210  CA  ALA A 726      49.120  60.700  40.690  1.00  0.00           C
ATOM   2211  HA  ALA A 726      50.100  61.110  40.890  1.00  0.00           H
ATOM   2212  CB  ALA A 726      48.050  61.820  40.810  1.00  0.00           C
ATOM   2213  HB1 ALA A 726      48.190  62.450  41.710  1.00  0.00           H
ATOM   2214  HB2 ALA A 726      47.020  61.430  40.840  1.00  0.00           H
ATOM   2215  HB3 ALA A 726      48.300  62.460  39.930  1.00  0.00           H
ATOM   2216  C   ALA A 726      48.970  59.620  41.780  1.00  0.00           C
ATOM   2217  O   ALA A 726      49.720  59.540  42.780  1.00  0.00           O
ATOM   2218  N   PHE A 727      48.030  58.720  41.640  1.00  0.00           N
ATOM   2219  HN  PHE A 727      47.480  58.750  40.820  1.00  0.00           H
ATOM   2220  CA  PHE A 727      47.760  57.640  42.610  1.00  0.00           C
ATOM   2221  HA  PHE A 727      47.840  58.050  43.600  1.00  0.00           H
ATOM   2222  CB  PHE A 727      46.320  57.050  42.340  1.00  0.00           C
ATOM   2223  HB1 PHE A 727      46.270  56.740  41.270  1.00  0.00           H
ATOM   2224  HB2 PHE A 727      45.590  57.870  42.470  1.00  0.00           H
ATOM   2225  CG  PHE A 727      46.080  55.980  43.300  1.00  0.00           C
ATOM   2226  CD1 PHE A 727      45.930  56.400  44.590  1.00  0.00           C
ATOM   2227  HD1 PHE A 727      46.010  57.440  44.860  1.00  0.00           H
ATOM   2228  CE1 PHE A 727      45.820  55.350  45.580  1.00  0.00           C
ATOM   2229  HE1 PHE A 727      45.870  55.520  46.640  1.00  0.00           H
ATOM   2230  CZ  PHE A 727      45.760  54.020  45.190  1.00  0.00           C
ATOM   2231  HZ  PHE A 727      45.730  53.270  45.970  1.00  0.00           H
ATOM   2232  CD2 PHE A 727      45.910  54.710  42.890  1.00  0.00           C
ATOM   2233  HD2 PHE A 727      46.010  54.410  41.850  1.00  0.00           H
ATOM   2234  CE2 PHE A 727      45.720  53.640  43.800  1.00  0.00           C
ATOM   2235  HE2 PHE A 727      45.680  52.640  43.420  1.00  0.00           H
ATOM   2236  C   PHE A 727      48.880  56.590  42.500  1.00  0.00           C
ATOM   2237  O   PHE A 727      49.450  56.260  43.630  1.00  0.00           O
ATOM   2238  N   ALA A 728      49.520  56.180  41.300  1.00  0.00           N
ATOM   2239  HN  ALA A 728      49.110  56.380  40.420  1.00  0.00           H
ATOM   2240  CA  ALA A 728      50.670  55.260  41.190  1.00  0.00           C
ATOM   2241  HA  ALA A 728      50.400  54.320  41.640  1.00  0.00           H
ATOM   2242  CB  ALA A 728      50.990  55.080  39.690  1.00  0.00           C
ATOM   2243  HB1 ALA A 728      51.100  56.080  39.230  1.00  0.00           H
ATOM   2244  HB2 ALA A 728      50.170  54.490  39.220  1.00  0.00           H
ATOM   2245  HB3 ALA A 728      51.930  54.500  39.490  1.00  0.00           H
ATOM   2246  C   ALA A 728      51.910  55.770  41.880  1.00  0.00           C
ATOM   2247  O   ALA A 728      52.650  55.030  42.510  1.00  0.00           O
ATOM   2248  N   ALA A 729      52.150  57.090  41.770  1.00  0.00           N
ATOM   2249  HN  ALA A 729      51.570  57.750  41.310  1.00  0.00           H
ATOM   2250  CA  ALA A 729      53.310  57.640  42.530  1.00  0.00           C
ATOM   2251  HA  ALA A 729      54.220  57.090  42.380  1.00  0.00           H
ATOM   2252  CB  ALA A 729      53.510  59.010  41.990  1.00  0.00           C
ATOM   2253  HB1 ALA A 729      52.660  59.730  42.050  1.00  0.00           H
ATOM   2254  HB2 ALA A 729      53.730  58.900  40.910  1.00  0.00           H
ATOM   2255  HB3 ALA A 729      54.400  59.460  42.480  1.00  0.00           H
ATOM   2256  C   ALA A 729      53.120  57.710  44.050  1.00  0.00           C
ATOM   2257  O   ALA A 729      54.030  57.290  44.810  1.00  0.00           O
ATOM   2258  N   LEU A 730      52.000  58.220  44.500  1.00  0.00           N
ATOM   2259  HN  LEU A 730      51.340  58.570  43.860  1.00  0.00           H
ATOM   2260  CA  LEU A 730      51.770  58.540  45.860  1.00  0.00           C
ATOM   2261  HA  LEU A 730      52.610  59.100  46.240  1.00  0.00           H
ATOM   2262  CB  LEU A 730      50.450  59.350  46.030  1.00  0.00           C
ATOM   2263  HB1 LEU A 730      49.710  58.700  45.530  1.00  0.00           H
ATOM   2264  HB2 LEU A 730      50.530  60.290  45.440  1.00  0.00           H
ATOM   2265  CG  LEU A 730      50.060  59.770  47.400  1.00  0.00           C
ATOM   2266  HG  LEU A 730      50.260  58.880  48.030  1.00  0.00           H
ATOM   2267  CD1 LEU A 730      50.870  60.920  47.980  1.00  0.00           C
ATOM   2268 HD11 LEU A 730      50.940  61.820  47.330  1.00  0.00           H
ATOM   2269 HD12 LEU A 730      51.900  60.550  48.110  1.00  0.00           H
ATOM   2270 HD13 LEU A 730      50.530  61.220  49.010  1.00  0.00           H
ATOM   2271  CD2 LEU A 730      48.610  60.080  47.660  1.00  0.00           C
ATOM   2272 HD21 LEU A 730      48.050  59.170  47.350  1.00  0.00           H
ATOM   2273 HD22 LEU A 730      48.300  60.900  46.970  1.00  0.00           H
ATOM   2274 HD23 LEU A 730      48.350  60.230  48.720  1.00  0.00           H
ATOM   2275  C   LEU A 730      51.640  57.310  46.700  1.00  0.00           C
ATOM   2276  O   LEU A 730      52.230  57.220  47.780  1.00  0.00           O
ATOM   2277  N   ILE A 731      50.940  56.270  46.170  1.00  0.00           N
ATOM   2278  HN  ILE A 731      50.520  56.280  45.270  1.00  0.00           H
ATOM   2279  CA  ILE A 731      50.590  55.050  46.930  1.00  0.00           C
ATOM   2280  HA  ILE A 731      50.050  55.370  47.800  1.00  0.00           H
ATOM   2281  CB  ILE A 731      49.640  54.050  46.330  1.00  0.00           C
ATOM   2282  HB  ILE A 731      48.760  54.610  45.940  1.00  0.00           H
ATOM   2283  CG2 ILE A 731      50.380  53.480  45.120  1.00  0.00           C
ATOM   2284 HG21 ILE A 731      51.040  54.260  44.670  1.00  0.00           H
ATOM   2285 HG22 ILE A 731      49.640  53.250  44.320  1.00  0.00           H
ATOM   2286 HG23 ILE A 731      50.980  52.560  45.290  1.00  0.00           H
ATOM   2287  CG1 ILE A 731      49.000  53.040  47.260  1.00  0.00           C
ATOM   2288 HG11 ILE A 731      49.780  52.330  47.630  1.00  0.00           H
ATOM   2289 HG12 ILE A 731      48.210  52.410  46.780  1.00  0.00           H
ATOM   2290  CD  ILE A 731      48.380  53.650  48.520  1.00  0.00           C
ATOM   2291  HD1 ILE A 731      49.100  53.730  49.380  1.00  0.00           H
ATOM   2292  HD2 ILE A 731      47.530  53.060  48.890  1.00  0.00           H
ATOM   2293  HD3 ILE A 731      47.960  54.660  48.270  1.00  0.00           H
ATOM   2294  C   ILE A 731      51.890  54.340  47.390  1.00  0.00           C
ATOM   2295  O   ILE A 731      52.040  53.750  48.480  1.00  0.00           O
ATOM   2296  N   CYS A 732      52.960  54.380  46.620  1.00  0.00           N
ATOM   2297  HN  CYS A 732      52.930  54.790  45.710  1.00  0.00           H
ATOM   2298  CA  CYS A 732      54.190  53.830  47.000  1.00  0.00           C
ATOM   2299  HA  CYS A 732      54.050  52.850  47.460  1.00  0.00           H
ATOM   2300  CB  CYS A 732      55.090  53.740  45.800  1.00  0.00           C
ATOM   2301  HB1 CYS A 732      55.920  53.090  46.120  1.00  0.00           H
ATOM   2302  HB2 CYS A 732      55.480  54.730  45.500  1.00  0.00           H
ATOM   2303  SG  CYS A 732      54.330  52.890  44.320  1.00  0.00           S
ATOM   2304  HG1 CYS A 732      53.990  53.980  43.670  1.00  0.00           H
ATOM   2305  C   CYS A 732      54.930  54.630  48.130  1.00  0.00           C
ATOM   2306  O   CYS A 732      55.520  54.080  49.050  1.00  0.00           O
ATOM   2307  N   ILE A 733      54.890  55.910  47.930  1.00  0.00           N
ATOM   2308  HN  ILE A 733      54.260  56.340  47.280  1.00  0.00           H
ATOM   2309  CA  ILE A 733      55.660  56.860  48.780  1.00  0.00           C
ATOM   2310  HA  ILE A 733      56.560  56.410  49.150  1.00  0.00           H
ATOM   2311  CB  ILE A 733      55.910  58.270  48.190  1.00  0.00           C
ATOM   2312  HB  ILE A 733      54.900  58.620  47.860  1.00  0.00           H
ATOM   2313  CG2 ILE A 733      56.500  59.230  49.300  1.00  0.00           C
ATOM   2314 HG21 ILE A 733      56.800  60.240  48.940  1.00  0.00           H
ATOM   2315 HG22 ILE A 733      57.440  58.810  49.710  1.00  0.00           H
ATOM   2316 HG23 ILE A 733      55.780  59.380  50.140  1.00  0.00           H
ATOM   2317  CG1 ILE A 733      56.790  58.100  46.940  1.00  0.00           C
ATOM   2318 HG11 ILE A 733      56.930  59.120  46.510  1.00  0.00           H
ATOM   2319 HG12 ILE A 733      56.320  57.490  46.140  1.00  0.00           H
ATOM   2320  CD  ILE A 733      58.210  57.580  47.240  1.00  0.00           C
ATOM   2321  HD1 ILE A 733      58.150  56.490  47.440  1.00  0.00           H
ATOM   2322  HD2 ILE A 733      58.770  58.090  48.060  1.00  0.00           H
ATOM   2323  HD3 ILE A 733      58.820  57.520  46.300  1.00  0.00           H
ATOM   2324  C   ILE A 733      54.930  57.000  50.170  1.00  0.00           C
ATOM   2325  O   ILE A 733      55.640  57.000  51.220  1.00  0.00           O
ATOM   2326  N   ILE A 734      53.580  56.860  50.120  1.00  0.00           N
ATOM   2327  HN  ILE A 734      53.160  57.010  49.220  1.00  0.00           H
ATOM   2328  CA  ILE A 734      52.710  56.760  51.260  1.00  0.00           C
ATOM   2329  HA  ILE A 734      53.100  57.490  51.940  1.00  0.00           H
ATOM   2330  CB  ILE A 734      51.250  57.140  51.030  1.00  0.00           C
ATOM   2331  HB  ILE A 734      51.340  58.030  50.360  1.00  0.00           H
ATOM   2332  CG2 ILE A 734      50.390  55.970  50.490  1.00  0.00           C
ATOM   2333 HG21 ILE A 734      50.940  55.400  49.710  1.00  0.00           H
ATOM   2334 HG22 ILE A 734      49.470  56.410  50.030  1.00  0.00           H
ATOM   2335 HG23 ILE A 734      50.180  55.280  51.320  1.00  0.00           H
ATOM   2336  CG1 ILE A 734      50.640  57.550  52.420  1.00  0.00           C
ATOM   2337 HG11 ILE A 734      50.660  56.760  53.210  1.00  0.00           H
ATOM   2338 HG12 ILE A 734      49.540  57.700  52.260  1.00  0.00           H
ATOM   2339  CD  ILE A 734      51.160  58.810  53.180  1.00  0.00           C
ATOM   2340  HD1 ILE A 734      52.170  58.660  53.610  1.00  0.00           H
ATOM   2341  HD2 ILE A 734      50.460  59.050  54.010  1.00  0.00           H
ATOM   2342  HD3 ILE A 734      51.200  59.740  52.570  1.00  0.00           H
ATOM   2343  C   ILE A 734      52.930  55.400  51.970  1.00  0.00           C
ATOM   2344  O   ILE A 734      52.970  55.400  53.190  1.00  0.00           O
ATOM   2345  N   PHE A 735      53.130  54.340  51.260  1.00  0.00           N
ATOM   2346  HN  PHE A 735      53.150  54.350  50.250  1.00  0.00           H
ATOM   2347  CA  PHE A 735      53.390  52.950  51.840  1.00  0.00           C
ATOM   2348  HA  PHE A 735      52.650  52.760  52.610  1.00  0.00           H
ATOM   2349  CB  PHE A 735      52.990  51.980  50.760  1.00  0.00           C
ATOM   2350  HB1 PHE A 735      53.640  52.240  49.900  1.00  0.00           H
ATOM   2351  HB2 PHE A 735      51.980  52.150  50.360  1.00  0.00           H
ATOM   2352  CG  PHE A 735      53.110  50.510  51.060  1.00  0.00           C
ATOM   2353  CD1 PHE A 735      52.020  49.710  51.570  1.00  0.00           C
ATOM   2354  HD1 PHE A 735      51.030  50.160  51.550  1.00  0.00           H
ATOM   2355  CE1 PHE A 735      52.220  48.330  51.900  1.00  0.00           C
ATOM   2356  HE1 PHE A 735      51.440  47.680  52.260  1.00  0.00           H
ATOM   2357  CZ  PHE A 735      53.510  47.750  51.810  1.00  0.00           C
ATOM   2358  HZ  PHE A 735      53.670  46.700  51.950  1.00  0.00           H
ATOM   2359  CD2 PHE A 735      54.390  49.880  50.990  1.00  0.00           C
ATOM   2360  HD2 PHE A 735      55.260  50.380  50.630  1.00  0.00           H
ATOM   2361  CE2 PHE A 735      54.590  48.520  51.300  1.00  0.00           C
ATOM   2362  HE2 PHE A 735      55.480  48.020  50.960  1.00  0.00           H
ATOM   2363  C   PHE A 735      54.790  52.770  52.430  1.00  0.00           C
ATOM   2364  O   PHE A 735      54.950  52.170  53.480  1.00  0.00           O
ATOM   2365  N   ILE A 736      55.780  53.520  51.920  1.00  0.00           N
ATOM   2366  HN  ILE A 736      55.670  53.670  50.940  1.00  0.00           H
ATOM   2367  CA  ILE A 736      57.000  53.700  52.610  1.00  0.00           C
ATOM   2368  HA  ILE A 736      57.360  52.710  52.850  1.00  0.00           H
ATOM   2369  CB  ILE A 736      58.160  54.290  51.820  1.00  0.00           C
ATOM   2370  HB  ILE A 736      57.960  55.310  51.420  1.00  0.00           H
ATOM   2371  CG2 ILE A 736      59.410  54.490  52.740  1.00  0.00           C
ATOM   2372 HG21 ILE A 736      59.700  53.660  53.430  1.00  0.00           H
ATOM   2373 HG22 ILE A 736      59.230  55.350  53.410  1.00  0.00           H
ATOM   2374 HG23 ILE A 736      60.370  54.720  52.220  1.00  0.00           H
ATOM   2375  CG1 ILE A 736      58.610  53.410  50.610  1.00  0.00           C
ATOM   2376 HG11 ILE A 736      57.720  53.090  50.020  1.00  0.00           H
ATOM   2377 HG12 ILE A 736      58.950  52.480  51.080  1.00  0.00           H
ATOM   2378  CD  ILE A 736      59.640  54.040  49.630  1.00  0.00           C
ATOM   2379  HD1 ILE A 736      60.660  54.340  49.960  1.00  0.00           H
ATOM   2380  HD2 ILE A 736      59.110  54.900  49.170  1.00  0.00           H
ATOM   2381  HD3 ILE A 736      59.710  53.310  48.800  1.00  0.00           H
ATOM   2382  C   ILE A 736      56.810  54.470  53.920  1.00  0.00           C
ATOM   2383  O   ILE A 736      57.360  54.190  54.970  1.00  0.00           O
ATOM   2384  N   TYR A 737      55.980  55.500  53.870  1.00  0.00           N
ATOM   2385  HN  TYR A 737      55.700  55.810  52.970  1.00  0.00           H
ATOM   2386  CA  TYR A 737      55.720  56.280  55.030  1.00  0.00           C
ATOM   2387  HA  TYR A 737      56.670  56.590  55.440  1.00  0.00           H
ATOM   2388  CB  TYR A 737      54.950  57.630  54.600  1.00  0.00           C
ATOM   2389  HB1 TYR A 737      53.970  57.540  54.080  1.00  0.00           H
ATOM   2390  HB2 TYR A 737      55.710  58.310  54.160  1.00  0.00           H
ATOM   2391  CG  TYR A 737      54.600  58.420  55.820  1.00  0.00           C
ATOM   2392  CD1 TYR A 737      53.300  58.430  56.290  1.00  0.00           C
ATOM   2393  HD1 TYR A 737      52.630  57.830  55.680  1.00  0.00           H
ATOM   2394  CE1 TYR A 737      52.900  59.310  57.370  1.00  0.00           C
ATOM   2395  HE1 TYR A 737      51.850  59.430  57.590  1.00  0.00           H
ATOM   2396  CZ  TYR A 737      53.820  59.990  58.140  1.00  0.00           C
ATOM   2397  OH  TYR A 737      53.520  60.800  59.230  1.00  0.00           O
ATOM   2398  HH  TYR A 737      52.570  60.690  59.330  1.00  0.00           H
ATOM   2399  CD2 TYR A 737      55.590  59.190  56.530  1.00  0.00           C
ATOM   2400  HD2 TYR A 737      56.590  59.250  56.130  1.00  0.00           H
ATOM   2401  CE2 TYR A 737      55.200  59.930  57.680  1.00  0.00           C
ATOM   2402  HE2 TYR A 737      55.860  60.510  58.300  1.00  0.00           H
ATOM   2403  C   TYR A 737      55.110  55.560  56.170  1.00  0.00           C
ATOM   2404  O   TYR A 737      55.580  55.620  57.310  1.00  0.00           O
ATOM   2405  N   GLU A 738      54.210  54.610  55.860  1.00  0.00           N
ATOM   2406  HN  GLU A 738      53.870  54.710  54.920  1.00  0.00           H
ATOM   2407  CA  GLU A 738      53.740  53.620  56.770  1.00  0.00           C
ATOM   2408  HA  GLU A 738      53.210  54.080  57.590  1.00  0.00           H
ATOM   2409  CB  GLU A 738      52.770  52.570  56.120  1.00  0.00           C
ATOM   2410  HB1 GLU A 738      52.720  51.670  56.770  1.00  0.00           H
ATOM   2411  HB2 GLU A 738      53.180  52.280  55.110  1.00  0.00           H
ATOM   2412  CG  GLU A 738      51.320  53.170  56.040  1.00  0.00           C
ATOM   2413  HG1 GLU A 738      51.400  54.040  55.370  1.00  0.00           H
ATOM   2414  HG2 GLU A 738      50.990  53.510  57.040  1.00  0.00           H
ATOM   2415  CD  GLU A 738      50.340  52.240  55.380  1.00  0.00           C
ATOM   2416  OE1 GLU A 738      50.030  51.130  55.870  1.00  0.00           O
ATOM   2417  OE2 GLU A 738      49.820  52.580  54.240  1.00  0.00           O
ATOM   2418  C   GLU A 738      54.940  52.740  57.420  1.00  0.00           C
ATOM   2419  O   GLU A 738      54.910  52.420  58.590  1.00  0.00           O
ATOM   2420  N   ALA A 739      55.950  52.410  56.600  1.00  0.00           N
ATOM   2421  HN  ALA A 739      55.950  52.600  55.610  1.00  0.00           H
ATOM   2422  CA  ALA A 739      57.050  51.700  57.240  1.00  0.00           C
ATOM   2423  HA  ALA A 739      56.660  50.880  57.830  1.00  0.00           H
ATOM   2424  CB  ALA A 739      58.030  51.100  56.190  1.00  0.00           C
ATOM   2425  HB1 ALA A 739      58.660  50.330  56.670  1.00  0.00           H
ATOM   2426  HB2 ALA A 739      58.570  51.890  55.640  1.00  0.00           H
ATOM   2427  HB3 ALA A 739      57.400  50.510  55.480  1.00  0.00           H
ATOM   2428  C   ALA A 739      57.880  52.540  58.170  1.00  0.00           C
ATOM   2429  O   ALA A 739      58.310  52.030  59.220  1.00  0.00           O
ATOM   2430  N   LEU A 740      58.080  53.810  57.820  1.00  0.00           N
ATOM   2431  HN  LEU A 740      57.710  54.200  56.980  1.00  0.00           H
ATOM   2432  CA  LEU A 740      58.480  54.830  58.700  1.00  0.00           C
ATOM   2433  HA  LEU A 740      59.420  54.510  59.110  1.00  0.00           H
ATOM   2434  CB  LEU A 740      58.630  56.200  58.010  1.00  0.00           C
ATOM   2435  HB1 LEU A 740      58.670  57.080  58.690  1.00  0.00           H
ATOM   2436  HB2 LEU A 740      57.780  56.310  57.310  1.00  0.00           H
ATOM   2437  CG  LEU A 740      59.850  56.310  56.990  1.00  0.00           C
ATOM   2438  HG  LEU A 740      59.650  55.460  56.310  1.00  0.00           H
ATOM   2439  CD1 LEU A 740      59.800  57.630  56.180  1.00  0.00           C
ATOM   2440 HD11 LEU A 740      59.730  58.420  56.950  1.00  0.00           H
ATOM   2441 HD12 LEU A 740      58.900  57.430  55.560  1.00  0.00           H
ATOM   2442 HD13 LEU A 740      60.640  57.820  55.470  1.00  0.00           H
ATOM   2443  CD2 LEU A 740      61.130  56.210  57.800  1.00  0.00           C
ATOM   2444 HD21 LEU A 740      61.290  56.820  58.710  1.00  0.00           H
ATOM   2445 HD22 LEU A 740      62.030  56.620  57.280  1.00  0.00           H
ATOM   2446 HD23 LEU A 740      61.390  55.190  58.140  1.00  0.00           H
ATOM   2447  C   LEU A 740      57.510  55.110  59.970  1.00  0.00           C
ATOM   2448  O   LEU A 740      58.020  55.240  61.080  1.00  0.00           O
ATOM   2449  N   GLU A 741      56.220  55.090  59.830  1.00  0.00           N
ATOM   2450  HN  GLU A 741      55.870  54.790  58.960  1.00  0.00           H
ATOM   2451  CA  GLU A 741      55.260  55.310  60.950  1.00  0.00           C
ATOM   2452  HA  GLU A 741      55.570  56.280  61.330  1.00  0.00           H
ATOM   2453  CB  GLU A 741      53.740  55.430  60.520  1.00  0.00           C
ATOM   2454  HB1 GLU A 741      53.140  55.420  61.450  1.00  0.00           H
ATOM   2455  HB2 GLU A 741      53.540  54.520  59.910  1.00  0.00           H
ATOM   2456  CG  GLU A 741      53.410  56.740  59.760  1.00  0.00           C
ATOM   2457  HG1 GLU A 741      54.050  56.780  58.860  1.00  0.00           H
ATOM   2458  HG2 GLU A 741      53.660  57.540  60.490  1.00  0.00           H
ATOM   2459  CD  GLU A 741      51.930  56.780  59.450  1.00  0.00           C
ATOM   2460  OE1 GLU A 741      51.110  57.360  60.220  1.00  0.00           O
ATOM   2461  OE2 GLU A 741      51.470  56.170  58.410  1.00  0.00           O
ATOM   2462  C   GLU A 741      55.340  54.340  62.160  1.00  0.00           C
ATOM   2463  O   GLU A 741      55.310  54.710  63.290  1.00  0.00           O
ATOM   2464  N   LYS A 742      55.570  53.050  61.810  1.00  0.00           N
ATOM   2465  HN  LYS A 742      55.620  52.720  60.880  1.00  0.00           H
ATOM   2466  CA  LYS A 742      55.710  52.140  62.890  1.00  0.00           C
ATOM   2467  HA  LYS A 742      54.840  52.310  63.520  1.00  0.00           H
ATOM   2468  CB  LYS A 742      55.560  50.700  62.360  1.00  0.00           C
ATOM   2469  HB1 LYS A 742      55.560  50.000  63.230  1.00  0.00           H
ATOM   2470  HB2 LYS A 742      56.510  50.500  61.820  1.00  0.00           H
ATOM   2471  CG  LYS A 742      54.310  50.410  61.580  1.00  0.00           C
ATOM   2472  HG1 LYS A 742      54.380  49.360  61.230  1.00  0.00           H
ATOM   2473  HG2 LYS A 742      54.390  50.960  60.610  1.00  0.00           H
ATOM   2474  CD  LYS A 742      52.950  50.580  62.280  1.00  0.00           C
ATOM   2475  HD1 LYS A 742      52.910  51.540  62.830  1.00  0.00           H
ATOM   2476  HD2 LYS A 742      52.790  49.840  63.090  1.00  0.00           H
ATOM   2477  CE  LYS A 742      51.770  50.460  61.270  1.00  0.00           C
ATOM   2478  HE1 LYS A 742      51.730  49.410  60.930  1.00  0.00           H
ATOM   2479  HE2 LYS A 742      51.990  51.140  60.410  1.00  0.00           H
ATOM   2480  NZ  LYS A 742      50.460  50.920  61.760  1.00  0.00           N
ATOM   2481  HZ1 LYS A 742      50.380  51.960  61.870  1.00  0.00           H
ATOM   2482  HZ2 LYS A 742      50.390  50.610  62.740  1.00  0.00           H
ATOM   2483  HZ3 LYS A 742      49.680  50.510  61.200  1.00  0.00           H
ATOM   2484  C   LYS A 742      57.000  52.280  63.670  1.00  0.00           C
ATOM   2485  O   LYS A 742      57.080  52.030  64.890  1.00  0.00           O
ATOM   2486  N   LEU A 743      58.090  52.700  62.990  1.00  0.00           N
ATOM   2487  HN  LEU A 743      58.000  52.760  62.000  1.00  0.00           H
ATOM   2488  CA  LEU A 743      59.310  53.140  63.660  1.00  0.00           C
ATOM   2489  HA  LEU A 743      59.760  52.330  64.220  1.00  0.00           H
ATOM   2490  CB  LEU A 743      60.490  53.400  62.700  1.00  0.00           C
ATOM   2491  HB1 LEU A 743      61.440  53.520  63.280  1.00  0.00           H
ATOM   2492  HB2 LEU A 743      60.280  54.290  62.070  1.00  0.00           H
ATOM   2493  CG  LEU A 743      60.770  52.310  61.610  1.00  0.00           C
ATOM   2494  HG  LEU A 743      59.780  52.090  61.160  1.00  0.00           H
ATOM   2495  CD1 LEU A 743      61.740  52.870  60.520  1.00  0.00           C
ATOM   2496 HD11 LEU A 743      61.850  52.190  59.640  1.00  0.00           H
ATOM   2497 HD12 LEU A 743      62.720  53.140  60.940  1.00  0.00           H
ATOM   2498 HD13 LEU A 743      61.270  53.790  60.110  1.00  0.00           H
ATOM   2499  CD2 LEU A 743      61.400  51.020  62.150  1.00  0.00           C
ATOM   2500 HD21 LEU A 743      60.950  50.830  63.140  1.00  0.00           H
ATOM   2501 HD22 LEU A 743      62.500  51.120  62.240  1.00  0.00           H
ATOM   2502 HD23 LEU A 743      61.130  50.300  61.340  1.00  0.00           H
ATOM   2503  C   LEU A 743      59.170  54.400  64.500  1.00  0.00           C
ATOM   2504  O   LEU A 743      59.620  54.440  65.650  1.00  0.00           O
ATOM   2505  N   PHE A 744      58.470  55.360  64.040  1.00  0.00           N
ATOM   2506  HN  PHE A 744      58.150  55.240  63.110  1.00  0.00           H
ATOM   2507  CA  PHE A 744      58.160  56.650  64.740  1.00  0.00           C
ATOM   2508  HA  PHE A 744      59.080  57.150  65.000  1.00  0.00           H
ATOM   2509  CB  PHE A 744      57.250  57.620  63.790  1.00  0.00           C
ATOM   2510  HB1 PHE A 744      56.900  58.440  64.450  1.00  0.00           H
ATOM   2511  HB2 PHE A 744      56.370  57.040  63.460  1.00  0.00           H
ATOM   2512  CG  PHE A 744      57.820  58.200  62.580  1.00  0.00           C
ATOM   2513  CD1 PHE A 744      59.150  57.990  62.240  1.00  0.00           C
ATOM   2514  HD1 PHE A 744      59.820  57.270  62.670  1.00  0.00           H
ATOM   2515  CE1 PHE A 744      59.700  58.690  61.190  1.00  0.00           C
ATOM   2516  HE1 PHE A 744      60.680  58.430  60.820  1.00  0.00           H
ATOM   2517  CZ  PHE A 744      59.010  59.660  60.490  1.00  0.00           C
ATOM   2518  HZ  PHE A 744      59.480  60.180  59.670  1.00  0.00           H
ATOM   2519  CD2 PHE A 744      57.090  59.330  61.950  1.00  0.00           C
ATOM   2520  HD2 PHE A 744      56.080  59.610  62.220  1.00  0.00           H
ATOM   2521  CE2 PHE A 744      57.690  59.910  60.920  1.00  0.00           C
ATOM   2522  HE2 PHE A 744      57.130  60.500  60.210  1.00  0.00           H
ATOM   2523  C   PHE A 744      57.430  56.350  66.020  1.00  0.00           C
ATOM   2524  O   PHE A 744      57.810  56.860  67.070  1.00  0.00           O
ATOM   2525  N   ASP A 745      56.420  55.470  65.920  1.00  0.00           N
ATOM   2526  HN  ASP A 745      56.200  55.180  64.990  1.00  0.00           H
ATOM   2527  CA  ASP A 745      55.580  54.970  66.980  1.00  0.00           C
ATOM   2528  HA  ASP A 745      55.160  55.810  67.510  1.00  0.00           H
ATOM   2529  CB  ASP A 745      54.610  54.030  66.200  1.00  0.00           C
ATOM   2530  HB1 ASP A 745      55.170  53.260  65.620  1.00  0.00           H
ATOM   2531  HB2 ASP A 745      53.930  54.660  65.570  1.00  0.00           H
ATOM   2532  CG  ASP A 745      53.680  53.310  67.100  1.00  0.00           C
ATOM   2533  OD1 ASP A 745      53.100  53.900  68.070  1.00  0.00           O
ATOM   2534  OD2 ASP A 745      53.410  52.090  66.840  1.00  0.00           O
ATOM   2535  C   ASP A 745      56.470  54.220  68.020  1.00  0.00           C
ATOM   2536  O   ASP A 745      56.410  54.540  69.170  1.00  0.00           O
ATOM   2537  N   LEU A 746      57.450  53.310  67.510  1.00  0.00           N
ATOM   2538  HN  LEU A 746      57.420  53.110  66.530  1.00  0.00           H
ATOM   2539  CA  LEU A 746      58.370  52.600  68.410  1.00  0.00           C
ATOM   2540  HA  LEU A 746      57.820  52.030  69.140  1.00  0.00           H
ATOM   2541  CB  LEU A 746      59.080  51.520  67.570  1.00  0.00           C
ATOM   2542  HB1 LEU A 746      59.680  52.100  66.830  1.00  0.00           H
ATOM   2543  HB2 LEU A 746      58.290  50.920  67.060  1.00  0.00           H
ATOM   2544  CG  LEU A 746      59.940  50.510  68.310  1.00  0.00           C
ATOM   2545  HG  LEU A 746      60.610  51.010  69.040  1.00  0.00           H
ATOM   2546  CD1 LEU A 746      59.000  49.570  69.150  1.00  0.00           C
ATOM   2547 HD11 LEU A 746      59.330  48.580  69.540  1.00  0.00           H
ATOM   2548 HD12 LEU A 746      58.120  49.360  68.510  1.00  0.00           H
ATOM   2549 HD13 LEU A 746      58.570  50.180  69.980  1.00  0.00           H
ATOM   2550  CD2 LEU A 746      60.880  49.720  67.320  1.00  0.00           C
ATOM   2551 HD21 LEU A 746      60.270  49.100  66.630  1.00  0.00           H
ATOM   2552 HD22 LEU A 746      61.460  48.960  67.880  1.00  0.00           H
ATOM   2553 HD23 LEU A 746      61.470  50.390  66.650  1.00  0.00           H
ATOM   2554  C   LEU A 746      59.380  53.420  69.090  1.00  0.00           C
ATOM   2555  O   LEU A 746      59.920  52.980  70.100  1.00  0.00           O
ATOM   2556  N   GLY A 747      59.630  54.640  68.490  1.00  0.00           N
ATOM   2557  HN  GLY A 747      59.260  54.860  67.590  1.00  0.00           H
ATOM   2558  CA  GLY A 747      60.520  55.560  69.110  1.00  0.00           C
ATOM   2559  HA1 GLY A 747      60.940  56.170  68.330  1.00  0.00           H
ATOM   2560  HA2 GLY A 747      61.300  54.960  69.540  1.00  0.00           H
ATOM   2561  C   GLY A 747      59.810  56.380  70.100  1.00  0.00           C
ATOM   2562  O   GLY A 747      60.280  56.530  71.220  1.00  0.00           O
ATOM   2563  N   GLU A 748      58.660  56.950  69.760  1.00  0.00           N
ATOM   2564  HN  GLU A 748      58.320  56.980  68.820  1.00  0.00           H
ATOM   2565  CA  GLU A 748      57.850  57.730  70.720  1.00  0.00           C
ATOM   2566  HA  GLU A 748      58.300  58.590  71.180  1.00  0.00           H
ATOM   2567  CB  GLU A 748      56.590  58.440  70.000  1.00  0.00           C
ATOM   2568  HB1 GLU A 748      56.020  57.670  69.440  1.00  0.00           H
ATOM   2569  HB2 GLU A 748      56.930  59.320  69.430  1.00  0.00           H
ATOM   2570  CG  GLU A 748      55.490  59.020  70.980  1.00  0.00           C
ATOM   2571  HG1 GLU A 748      56.000  59.640  71.750  1.00  0.00           H
ATOM   2572  HG2 GLU A 748      55.050  58.260  71.660  1.00  0.00           H
ATOM   2573  CD  GLU A 748      54.360  59.660  70.260  1.00  0.00           C
ATOM   2574  OE1 GLU A 748      54.230  60.870  70.510  1.00  0.00           O
ATOM   2575  OE2 GLU A 748      53.480  58.980  69.640  1.00  0.00           O
ATOM   2576  C   GLU A 748      57.370  56.860  71.830  1.00  0.00           C
ATOM   2577  O   GLU A 748      57.600  57.290  72.950  1.00  0.00           O
ATOM   2578  N   THR A 749      57.000  55.650  71.600  1.00  0.00           N
ATOM   2579  HN  THR A 749      57.020  55.300  70.660  1.00  0.00           H
ATOM   2580  CA  THR A 749      56.380  54.900  72.720  1.00  0.00           C
ATOM   2581  HA  THR A 749      55.580  55.520  73.100  1.00  0.00           H
ATOM   2582  CB  THR A 749      55.640  53.610  72.220  1.00  0.00           C
ATOM   2583  HB  THR A 749      54.970  53.850  71.360  1.00  0.00           H
ATOM   2584  OG1 THR A 749      54.790  53.010  73.170  1.00  0.00           O
ATOM   2585  HG1 THR A 749      54.010  53.560  73.100  1.00  0.00           H
ATOM   2586  CG2 THR A 749      56.580  52.520  71.750  1.00  0.00           C
ATOM   2587 HG21 THR A 749      57.410  52.950  71.150  1.00  0.00           H
ATOM   2588 HG22 THR A 749      55.990  51.810  71.140  1.00  0.00           H
ATOM   2589 HG23 THR A 749      57.090  52.050  72.610  1.00  0.00           H
ATOM   2590  C   THR A 749      57.210  54.630  74.020  1.00  0.00           C
ATOM   2591  O   THR A 749      56.790  54.670  75.160  1.00  0.00           O
ATOM   2592  N   TYR A 750      58.550  54.520  73.830  1.00  0.00           N
ATOM   2593  HN  TYR A 750      59.000  54.430  72.950  1.00  0.00           H
ATOM   2594  CA  TYR A 750      59.470  54.260  74.890  1.00  0.00           C
ATOM   2595  HA  TYR A 750      58.950  54.060  75.820  1.00  0.00           H
ATOM   2596  CB  TYR A 750      60.370  53.080  74.480  1.00  0.00           C
ATOM   2597  HB1 TYR A 750      61.200  52.990  75.210  1.00  0.00           H
ATOM   2598  HB2 TYR A 750      60.860  53.350  73.520  1.00  0.00           H
ATOM   2599  CG  TYR A 750      59.700  51.750  74.380  1.00  0.00           C
ATOM   2600  CD1 TYR A 750      58.980  51.240  75.440  1.00  0.00           C
ATOM   2601  HD1 TYR A 750      58.860  51.770  76.380  1.00  0.00           H
ATOM   2602  CE1 TYR A 750      58.260  50.110  75.290  1.00  0.00           C
ATOM   2603  HE1 TYR A 750      57.640  49.800  76.120  1.00  0.00           H
ATOM   2604  CZ  TYR A 750      58.290  49.370  74.130  1.00  0.00           C
ATOM   2605  OH  TYR A 750      57.550  48.210  73.990  1.00  0.00           O
ATOM   2606  HH  TYR A 750      57.990  47.740  73.280  1.00  0.00           H
ATOM   2607  CD2 TYR A 750      59.770  50.980  73.140  1.00  0.00           C
ATOM   2608  HD2 TYR A 750      60.280  51.250  72.240  1.00  0.00           H
ATOM   2609  CE2 TYR A 750      59.040  49.800  73.060  1.00  0.00           C
ATOM   2610  HE2 TYR A 750      59.090  49.260  72.120  1.00  0.00           H
ATOM   2611  C   TYR A 750      60.260  55.530  75.020  1.00  0.00           C
ATOM   2612  O   TYR A 750      61.130  55.630  75.830  1.00  0.00           O
ATOM   2613  N   ALA A 751      59.970  56.510  74.170  1.00  0.00           N
ATOM   2614  HN  ALA A 751      59.180  56.320  73.590  1.00  0.00           H
ATOM   2615  CA  ALA A 751      60.600  57.790  74.070  1.00  0.00           C
ATOM   2616  HA  ALA A 751      60.500  58.050  73.020  1.00  0.00           H
ATOM   2617  CB  ALA A 751      60.040  58.900  75.090  1.00  0.00           C
ATOM   2618  HB1 ALA A 751      60.300  58.650  76.140  1.00  0.00           H
ATOM   2619  HB2 ALA A 751      58.960  59.080  74.910  1.00  0.00           H
ATOM   2620  HB3 ALA A 751      60.570  59.880  75.000  1.00  0.00           H
ATOM   2621  C   ALA A 751      62.080  57.700  74.080  1.00  0.00           C
ATOM   2622  O   ALA A 751      62.770  58.100  75.020  1.00  0.00           O
ATOM   2623  N   PHE A 752      62.670  57.250  72.930  1.00  0.00           N
ATOM   2624  HN  PHE A 752      62.070  57.060  72.160  1.00  0.00           H
ATOM   2625  CA  PHE A 752      64.130  57.170  72.590  1.00  0.00           C
ATOM   2626  HA  PHE A 752      64.680  57.930  73.140  1.00  0.00           H
ATOM   2627  CB  PHE A 752      64.540  57.450  71.120  1.00  0.00           C
ATOM   2628  HB1 PHE A 752      64.070  58.410  70.840  1.00  0.00           H
ATOM   2629  HB2 PHE A 752      64.190  56.560  70.550  1.00  0.00           H
ATOM   2630  CG  PHE A 752      66.030  57.740  71.080  1.00  0.00           C
ATOM   2631  CD1 PHE A 752      66.830  56.670  70.610  1.00  0.00           C
ATOM   2632  HD1 PHE A 752      66.330  55.720  70.550  1.00  0.00           H
ATOM   2633  CE1 PHE A 752      68.200  56.900  70.570  1.00  0.00           C
ATOM   2634  HE1 PHE A 752      68.840  56.070  70.290  1.00  0.00           H
ATOM   2635  CZ  PHE A 752      68.740  58.110  71.080  1.00  0.00           C
ATOM   2636  HZ  PHE A 752      69.820  58.180  71.080  1.00  0.00           H
ATOM   2637  CD2 PHE A 752      66.580  58.960  71.340  1.00  0.00           C
ATOM   2638  HD2 PHE A 752      65.970  59.800  71.600  1.00  0.00           H
ATOM   2639  CE2 PHE A 752      67.950  59.200  71.410  1.00  0.00           C
ATOM   2640  HE2 PHE A 752      68.320  60.180  71.700  1.00  0.00           H
ATOM   2641  C   PHE A 752      64.650  55.960  73.220  1.00  0.00           C
ATOM   2642  O   PHE A 752      65.490  56.120  74.140  1.00  0.00           O
ATOM   2643  N   PRO A 822      64.290  54.720  72.890  1.00  0.00           N
ATOM   2644  CD  PRO A 822      63.370  54.420  71.830  1.00  0.00           C
ATOM   2645  HD1 PRO A 822      63.770  54.650  70.820  1.00  0.00           H
ATOM   2646  HD2 PRO A 822      62.390  54.950  71.900  1.00  0.00           H
ATOM   2647  CA  PRO A 822      64.760  53.600  73.620  1.00  0.00           C
ATOM   2648  HA  PRO A 822      64.820  53.680  74.690  1.00  0.00           H
ATOM   2649  CB  PRO A 822      63.750  52.500  73.250  1.00  0.00           C
ATOM   2650  HB1 PRO A 822      63.020  52.530  74.080  1.00  0.00           H
ATOM   2651  HB2 PRO A 822      64.300  51.540  73.140  1.00  0.00           H
ATOM   2652  CG  PRO A 822      63.220  52.940  71.930  1.00  0.00           C
ATOM   2653  HG1 PRO A 822      63.880  52.380  71.240  1.00  0.00           H
ATOM   2654  HG2 PRO A 822      62.180  52.550  71.880  1.00  0.00           H
ATOM   2655  C   PRO A 822      66.200  53.180  73.060  1.00  0.00           C
ATOM   2656  O   PRO A 822      66.590  53.440  71.900  1.00  0.00           O
ATOM   2657  N   ASP A 823      66.890  52.400  73.910  1.00  0.00           N
ATOM   2658  HN  ASP A 823      66.530  52.160  74.810  1.00  0.00           H
ATOM   2659  CA  ASP A 823      68.200  51.840  73.550  1.00  0.00           C
ATOM   2660  HA  ASP A 823      68.730  52.550  72.930  1.00  0.00           H
ATOM   2661  CB  ASP A 823      69.030  51.380  74.770  1.00  0.00           C
ATOM   2662  HB1 ASP A 823      69.330  52.310  75.310  1.00  0.00           H
ATOM   2663  HB2 ASP A 823      70.000  50.960  74.410  1.00  0.00           H
ATOM   2664  CG  ASP A 823      68.390  50.470  75.800  1.00  0.00           C
ATOM   2665  OD1 ASP A 823      67.370  49.820  75.430  1.00  0.00           O
ATOM   2666  OD2 ASP A 823      69.020  50.260  76.840  1.00  0.00           O
ATOM   2667  C   ASP A 823      68.110  50.660  72.600  1.00  0.00           C
ATOM   2668  O   ASP A 823      69.140  50.160  72.180  1.00  0.00           O
ATOM   2669  N   VAL A 824      66.940  50.260  72.090  1.00  0.00           N
ATOM   2670  HN  VAL A 824      66.120  50.660  72.500  1.00  0.00           H
ATOM   2671  CA  VAL A 824      66.830  49.200  71.050  1.00  0.00           C
ATOM   2672  HA  VAL A 824      67.780  48.710  70.920  1.00  0.00           H
ATOM   2673  CB  VAL A 824      65.730  48.160  71.420  1.00  0.00           C
ATOM   2674  HB  VAL A 824      65.760  47.860  72.480  1.00  0.00           H
ATOM   2675  CG1 VAL A 824      64.300  48.740  71.110  1.00  0.00           C
ATOM   2676 HG11 VAL A 824      64.100  48.600  70.030  1.00  0.00           H
ATOM   2677 HG12 VAL A 824      64.210  49.760  71.540  1.00  0.00           H
ATOM   2678 HG13 VAL A 824      63.520  48.050  71.490  1.00  0.00           H
ATOM   2679  CG2 VAL A 824      65.980  46.860  70.640  1.00  0.00           C
ATOM   2680 HG21 VAL A 824      66.920  46.350  70.950  1.00  0.00           H
ATOM   2681 HG22 VAL A 824      65.950  47.010  69.540  1.00  0.00           H
ATOM   2682 HG23 VAL A 824      65.180  46.110  70.800  1.00  0.00           H
ATOM   2683  C   VAL A 824      66.550  49.730  69.640  1.00  0.00           C
ATOM   2684  O   VAL A 824      66.690  49.070  68.630  1.00  0.00           O
ATOM   2685  N   LEU A 825      66.240  51.090  69.480  1.00  0.00           N
ATOM   2686  HN  LEU A 825      66.410  51.690  70.250  1.00  0.00           H
ATOM   2687  CA  LEU A 825      65.830  51.810  68.290  1.00  0.00           C
ATOM   2688  HA  LEU A 825      65.010  51.230  67.880  1.00  0.00           H
ATOM   2689  CB  LEU A 825      65.430  53.280  68.550  1.00  0.00           C
ATOM   2690  HB1 LEU A 825      66.290  53.930  68.800  1.00  0.00           H
ATOM   2691  HB2 LEU A 825      64.930  53.290  69.540  1.00  0.00           H
ATOM   2692  CG  LEU A 825      64.610  53.900  67.430  1.00  0.00           C
ATOM   2693  HG  LEU A 825      65.110  54.070  66.450  1.00  0.00           H
ATOM   2694  CD1 LEU A 825      63.340  53.040  67.090  1.00  0.00           C
ATOM   2695 HD11 LEU A 825      62.460  53.650  66.800  1.00  0.00           H
ATOM   2696 HD12 LEU A 825      63.080  52.350  67.920  1.00  0.00           H
ATOM   2697 HD13 LEU A 825      63.620  52.420  66.220  1.00  0.00           H
ATOM   2698  CD2 LEU A 825      64.120  55.300  67.850  1.00  0.00           C
ATOM   2699 HD21 LEU A 825      64.010  55.870  66.900  1.00  0.00           H
ATOM   2700 HD22 LEU A 825      64.910  55.740  68.510  1.00  0.00           H
ATOM   2701 HD23 LEU A 825      63.180  55.180  68.430  1.00  0.00           H
ATOM   2702  C   LEU A 825      66.910  51.740  67.220  1.00  0.00           C
ATOM   2703  O   LEU A 825      66.620  51.360  66.090  1.00  0.00           O
ATOM   2704  N   PHE A 826      68.170  52.040  67.540  1.00  0.00           N
ATOM   2705  HN  PHE A 826      68.360  52.040  68.520  1.00  0.00           H
ATOM   2706  CA  PHE A 826      69.330  51.890  66.710  1.00  0.00           C
ATOM   2707  HA  PHE A 826      69.240  52.610  65.910  1.00  0.00           H
ATOM   2708  CB  PHE A 826      70.610  52.180  67.490  1.00  0.00           C
ATOM   2709  HB1 PHE A 826      71.410  51.420  67.330  1.00  0.00           H
ATOM   2710  HB2 PHE A 826      70.450  52.190  68.590  1.00  0.00           H
ATOM   2711  CG  PHE A 826      71.250  53.490  67.060  1.00  0.00           C
ATOM   2712  CD1 PHE A 826      72.250  53.630  66.070  1.00  0.00           C
ATOM   2713  HD1 PHE A 826      72.490  52.770  65.460  1.00  0.00           H
ATOM   2714  CE1 PHE A 826      72.750  54.950  65.770  1.00  0.00           C
ATOM   2715  HE1 PHE A 826      73.330  55.010  64.860  1.00  0.00           H
ATOM   2716  CZ  PHE A 826      72.340  56.070  66.490  1.00  0.00           C
ATOM   2717  HZ  PHE A 826      72.740  57.050  66.250  1.00  0.00           H
ATOM   2718  CD2 PHE A 826      70.940  54.620  67.840  1.00  0.00           C
ATOM   2719  HD2 PHE A 826      70.300  54.540  68.710  1.00  0.00           H
ATOM   2720  CE2 PHE A 826      71.510  55.910  67.630  1.00  0.00           C
ATOM   2721  HE2 PHE A 826      71.240  56.730  68.280  1.00  0.00           H
ATOM   2722  C   PHE A 826      69.470  50.510  65.990  1.00  0.00           C
ATOM   2723  O   PHE A 826      69.570  50.410  64.770  1.00  0.00           O
ATOM   2724  N   TRP A 827      69.300  49.430  66.780  1.00  0.00           N
ATOM   2725  HN  TRP A 827      69.150  49.590  67.750  1.00  0.00           H
ATOM   2726  CA  TRP A 827      69.340  48.080  66.260  1.00  0.00           C
ATOM   2727  HA  TRP A 827      70.200  47.940  65.620  1.00  0.00           H
ATOM   2728  CB  TRP A 827      69.480  47.030  67.370  1.00  0.00           C
ATOM   2729  HB1 TRP A 827      69.190  47.460  68.350  1.00  0.00           H
ATOM   2730  HB2 TRP A 827      70.580  46.970  67.520  1.00  0.00           H
ATOM   2731  CG  TRP A 827      68.990  45.570  67.270  1.00  0.00           C
ATOM   2732  CD1 TRP A 827      67.820  45.010  67.790  1.00  0.00           C
ATOM   2733  HD1 TRP A 827      67.100  45.550  68.390  1.00  0.00           H
ATOM   2734  NE1 TRP A 827      67.800  43.700  67.430  1.00  0.00           N
ATOM   2735  HE1 TRP A 827      67.520  43.030  68.070  1.00  0.00           H
ATOM   2736  CE2 TRP A 827      68.840  43.400  66.610  1.00  0.00           C
ATOM   2737  CD2 TRP A 827      69.660  44.540  66.500  1.00  0.00           C
ATOM   2738  CE3 TRP A 827      70.860  44.500  65.730  1.00  0.00           C
ATOM   2739  HE3 TRP A 827      71.480  45.380  65.620  1.00  0.00           H
ATOM   2740  CZ3 TRP A 827      71.110  43.250  65.030  1.00  0.00           C
ATOM   2741  HZ3 TRP A 827      71.900  43.150  64.300  1.00  0.00           H
ATOM   2742  CZ2 TRP A 827      69.260  42.130  66.140  1.00  0.00           C
ATOM   2743  HZ2 TRP A 827      68.700  41.230  66.370  1.00  0.00           H
ATOM   2744  CH2 TRP A 827      70.430  42.050  65.310  1.00  0.00           C
ATOM   2745  HH2 TRP A 827      70.750  41.080  64.960  1.00  0.00           H
ATOM   2746  C   TRP A 827      68.170  47.750  65.360  1.00  0.00           C
ATOM   2747  O   TRP A 827      68.350  47.160  64.290  1.00  0.00           O
ATOM   2748  N   CYS A 828      66.900  48.140  65.740  1.00  0.00           N
ATOM   2749  HN  CYS A 828      66.750  48.540  66.630  1.00  0.00           H
ATOM   2750  CA  CYS A 828      65.630  47.910  64.980  1.00  0.00           C
ATOM   2751  HA  CYS A 828      65.690  46.880  64.680  1.00  0.00           H
ATOM   2752  CB  CYS A 828      64.380  48.430  65.760  1.00  0.00           C
ATOM   2753  HB1 CYS A 828      63.420  48.350  65.190  1.00  0.00           H
ATOM   2754  HB2 CYS A 828      64.540  49.510  65.940  1.00  0.00           H
ATOM   2755  SG  CYS A 828      64.020  47.730  67.280  1.00  0.00           S
ATOM   2756  HG1 CYS A 828      64.890  48.440  67.980  1.00  0.00           H
ATOM   2757  C   CYS A 828      65.630  48.580  63.600  1.00  0.00           C
ATOM   2758  O   CYS A 828      65.220  47.960  62.640  1.00  0.00           O
ATOM   2759  N   VAL A 829      66.180  49.800  63.520  1.00  0.00           N
ATOM   2760  HN  VAL A 829      66.420  50.230  64.380  1.00  0.00           H
ATOM   2761  CA  VAL A 829      66.400  50.570  62.280  1.00  0.00           C
ATOM   2762  HA  VAL A 829      65.480  50.500  61.710  1.00  0.00           H
ATOM   2763  CB  VAL A 829      66.620  52.060  62.600  1.00  0.00           C
ATOM   2764  HB  VAL A 829      67.460  52.270  63.290  1.00  0.00           H
ATOM   2765  CG1 VAL A 829      66.920  52.850  61.340  1.00  0.00           C
ATOM   2766 HG11 VAL A 829      66.790  53.920  61.580  1.00  0.00           H
ATOM   2767 HG12 VAL A 829      66.170  52.540  60.570  1.00  0.00           H
ATOM   2768 HG13 VAL A 829      67.960  52.660  60.980  1.00  0.00           H
ATOM   2769  CG2 VAL A 829      65.330  52.660  63.170  1.00  0.00           C
ATOM   2770 HG21 VAL A 829      64.470  52.410  62.510  1.00  0.00           H
ATOM   2771 HG22 VAL A 829      65.400  53.770  63.250  1.00  0.00           H
ATOM   2772 HG23 VAL A 829      65.060  52.280  64.170  1.00  0.00           H
ATOM   2773  C   VAL A 829      67.510  50.050  61.350  1.00  0.00           C
ATOM   2774  O   VAL A 829      67.310  50.000  60.180  1.00  0.00           O
ATOM   2775  N   ILE A 830      68.670  49.600  62.000  1.00  0.00           N
ATOM   2776  HN  ILE A 830      68.800  49.910  62.940  1.00  0.00           H
ATOM   2777  CA  ILE A 830      69.670  48.960  61.230  1.00  0.00           C
ATOM   2778  HA  ILE A 830      69.820  49.560  60.340  1.00  0.00           H
ATOM   2779  CB  ILE A 830      70.910  48.910  62.120  1.00  0.00           C
ATOM   2780  HB  ILE A 830      70.620  48.620  63.160  1.00  0.00           H
ATOM   2781  CG2 ILE A 830      71.960  47.850  61.750  1.00  0.00           C
ATOM   2782 HG21 ILE A 830      71.410  46.880  61.660  1.00  0.00           H
ATOM   2783 HG22 ILE A 830      72.740  47.750  62.550  1.00  0.00           H
ATOM   2784 HG23 ILE A 830      72.490  47.980  60.780  1.00  0.00           H
ATOM   2785  CG1 ILE A 830      71.490  50.360  62.340  1.00  0.00           C
ATOM   2786 HG11 ILE A 830      70.710  51.080  62.690  1.00  0.00           H
ATOM   2787 HG12 ILE A 830      71.920  50.770  61.400  1.00  0.00           H
ATOM   2788  CD  ILE A 830      72.780  50.340  63.280  1.00  0.00           C
ATOM   2789  HD1 ILE A 830      72.440  49.910  64.250  1.00  0.00           H
ATOM   2790  HD2 ILE A 830      73.150  51.350  63.550  1.00  0.00           H
ATOM   2791  HD3 ILE A 830      73.650  49.800  62.870  1.00  0.00           H
ATOM   2792  C   ILE A 830      69.140  47.560  60.680  1.00  0.00           C
ATOM   2793  O   ILE A 830      69.560  47.220  59.590  1.00  0.00           O
ATOM   2794  N   LEU A 831      68.360  46.790  61.410  1.00  0.00           N
ATOM   2795  HN  LEU A 831      68.230  47.150  62.340  1.00  0.00           H
ATOM   2796  CA  LEU A 831      67.560  45.610  61.050  1.00  0.00           C
ATOM   2797  HA  LEU A 831      68.260  44.920  60.600  1.00  0.00           H
ATOM   2798  CB  LEU A 831      66.850  44.920  62.330  1.00  0.00           C
ATOM   2799  HB1 LEU A 831      66.210  45.620  62.920  1.00  0.00           H
ATOM   2800  HB2 LEU A 831      67.590  44.690  63.130  1.00  0.00           H
ATOM   2801  CG  LEU A 831      66.220  43.600  62.060  1.00  0.00           C
ATOM   2802  HG  LEU A 831      65.510  43.750  61.210  1.00  0.00           H
ATOM   2803  CD1 LEU A 831      67.280  42.540  61.550  1.00  0.00           C
ATOM   2804 HD11 LEU A 831      66.790  41.590  61.230  1.00  0.00           H
ATOM   2805 HD12 LEU A 831      67.930  42.120  62.360  1.00  0.00           H
ATOM   2806 HD13 LEU A 831      67.970  42.920  60.760  1.00  0.00           H
ATOM   2807  CD2 LEU A 831      65.550  43.120  63.380  1.00  0.00           C
ATOM   2808 HD21 LEU A 831      64.840  42.270  63.270  1.00  0.00           H
ATOM   2809 HD22 LEU A 831      64.880  43.920  63.750  1.00  0.00           H
ATOM   2810 HD23 LEU A 831      66.340  42.760  64.090  1.00  0.00           H
ATOM   2811  C   LEU A 831      66.660  45.970  59.920  1.00  0.00           C
ATOM   2812  O   LEU A 831      66.470  45.220  58.990  1.00  0.00           O
ATOM   2813  N   PHE A 832      65.930  47.140  59.930  1.00  0.00           N
ATOM   2814  HN  PHE A 832      65.770  47.670  60.760  1.00  0.00           H
ATOM   2815  CA  PHE A 832      65.150  47.630  58.780  1.00  0.00           C
ATOM   2816  HA  PHE A 832      64.600  46.770  58.390  1.00  0.00           H
ATOM   2817  CB  PHE A 832      64.210  48.750  59.230  1.00  0.00           C
ATOM   2818  HB1 PHE A 832      64.610  49.320  60.110  1.00  0.00           H
ATOM   2819  HB2 PHE A 832      63.260  48.260  59.520  1.00  0.00           H
ATOM   2820  CG  PHE A 832      63.900  49.850  58.180  1.00  0.00           C
ATOM   2821  CD1 PHE A 832      62.660  49.910  57.530  1.00  0.00           C
ATOM   2822  HD1 PHE A 832      61.970  49.090  57.630  1.00  0.00           H
ATOM   2823  CE1 PHE A 832      62.270  51.070  56.790  1.00  0.00           C
ATOM   2824  HE1 PHE A 832      61.340  51.030  56.260  1.00  0.00           H
ATOM   2825  CZ  PHE A 832      63.210  52.120  56.650  1.00  0.00           C
ATOM   2826  HZ  PHE A 832      62.910  52.920  55.970  1.00  0.00           H
ATOM   2827  CD2 PHE A 832      64.790  50.930  58.030  1.00  0.00           C
ATOM   2828  HD2 PHE A 832      65.710  50.950  58.600  1.00  0.00           H
ATOM   2829  CE2 PHE A 832      64.470  52.040  57.260  1.00  0.00           C
ATOM   2830  HE2 PHE A 832      65.010  52.970  57.240  1.00  0.00           H
ATOM   2831  C   PHE A 832      66.020  47.930  57.530  1.00  0.00           C
ATOM   2832  O   PHE A 832      65.810  47.360  56.460  1.00  0.00           O
ATOM   2833  N   PHE A 833      67.040  48.750  57.650  1.00  0.00           N
ATOM   2834  HN  PHE A 833      67.260  49.110  58.560  1.00  0.00           H
ATOM   2835  CA  PHE A 833      67.920  49.120  56.560  1.00  0.00           C
ATOM   2836  HA  PHE A 833      67.230  49.320  55.740  1.00  0.00           H
ATOM   2837  CB  PHE A 833      68.650  50.490  56.960  1.00  0.00           C
ATOM   2838  HB1 PHE A 833      69.380  50.260  57.770  1.00  0.00           H
ATOM   2839  HB2 PHE A 833      67.940  51.280  57.260  1.00  0.00           H
ATOM   2840  CG  PHE A 833      69.400  51.030  55.690  1.00  0.00           C
ATOM   2841  CD1 PHE A 833      68.800  51.670  54.570  1.00  0.00           C
ATOM   2842  HD1 PHE A 833      67.730  51.650  54.500  1.00  0.00           H
ATOM   2843  CE1 PHE A 833      69.550  52.230  53.540  1.00  0.00           C
ATOM   2844  HE1 PHE A 833      69.050  52.810  52.780  1.00  0.00           H
ATOM   2845  CZ  PHE A 833      70.910  51.940  53.500  1.00  0.00           C
ATOM   2846  HZ  PHE A 833      71.410  52.190  52.580  1.00  0.00           H
ATOM   2847  CD2 PHE A 833      70.780  50.890  55.660  1.00  0.00           C
ATOM   2848  HD2 PHE A 833      71.200  50.370  56.510  1.00  0.00           H
ATOM   2849  CE2 PHE A 833      71.540  51.230  54.500  1.00  0.00           C
ATOM   2850  HE2 PHE A 833      72.620  51.180  54.430  1.00  0.00           H
ATOM   2851  C   PHE A 833      68.890  48.150  56.020  1.00  0.00           C
ATOM   2852  O   PHE A 833      69.150  48.160  54.780  1.00  0.00           O
ATOM   2853  N   THR A 834      69.370  47.190  56.880  1.00  0.00           N
ATOM   2854  HN  THR A 834      69.320  47.340  57.870  1.00  0.00           H
ATOM   2855  CA  THR A 834      70.150  46.030  56.520  1.00  0.00           C
ATOM   2856  HA  THR A 834      70.960  46.450  55.940  1.00  0.00           H
ATOM   2857  CB  THR A 834      70.710  45.140  57.580  1.00  0.00           C
ATOM   2858  HB  THR A 834      69.960  44.530  58.140  1.00  0.00           H
ATOM   2859  OG1 THR A 834      71.490  45.920  58.500  1.00  0.00           O
ATOM   2860  HG1 THR A 834      70.960  46.410  59.130  1.00  0.00           H
ATOM   2861  CG2 THR A 834      71.670  44.030  57.050  1.00  0.00           C
ATOM   2862 HG21 THR A 834      71.050  43.410  56.360  1.00  0.00           H
ATOM   2863 HG22 THR A 834      72.050  43.360  57.850  1.00  0.00           H
ATOM   2864 HG23 THR A 834      72.550  44.460  56.520  1.00  0.00           H
ATOM   2865  C   THR A 834      69.240  45.150  55.750  1.00  0.00           C
ATOM   2866  O   THR A 834      69.630  44.530  54.760  1.00  0.00           O
ATOM   2867  N   THR A 835      67.960  45.040  56.200  1.00  0.00           N
ATOM   2868  HN  THR A 835      67.620  45.710  56.860  1.00  0.00           H
ATOM   2869  CA  THR A 835      66.950  44.190  55.510  1.00  0.00           C
ATOM   2870  HA  THR A 835      67.370  43.200  55.440  1.00  0.00           H
ATOM   2871  CB  THR A 835      65.590  43.950  56.220  1.00  0.00           C
ATOM   2872  HB  THR A 835      65.210  44.940  56.550  1.00  0.00           H
ATOM   2873  OG1 THR A 835      65.780  43.190  57.440  1.00  0.00           O
ATOM   2874  HG1 THR A 835      66.020  43.820  58.130  1.00  0.00           H
ATOM   2875  CG2 THR A 835      64.520  43.260  55.360  1.00  0.00           C
ATOM   2876 HG21 THR A 835      65.070  42.520  54.730  1.00  0.00           H
ATOM   2877 HG22 THR A 835      64.080  43.910  54.570  1.00  0.00           H
ATOM   2878 HG23 THR A 835      63.680  42.860  55.960  1.00  0.00           H
ATOM   2879  C   THR A 835      66.700  44.710  54.050  1.00  0.00           C
ATOM   2880  O   THR A 835      66.750  43.990  53.030  1.00  0.00           O
ATOM   2881  N   PHE A 836      66.550  46.050  53.900  1.00  0.00           N
ATOM   2882  HN  PHE A 836      66.490  46.620  54.720  1.00  0.00           H
ATOM   2883  CA  PHE A 836      66.380  46.710  52.590  1.00  0.00           C
ATOM   2884  HA  PHE A 836      65.590  46.150  52.110  1.00  0.00           H
ATOM   2885  CB  PHE A 836      65.900  48.160  52.770  1.00  0.00           C
ATOM   2886  HB1 PHE A 836      66.290  48.550  53.740  1.00  0.00           H
ATOM   2887  HB2 PHE A 836      64.800  48.180  52.930  1.00  0.00           H
ATOM   2888  CG  PHE A 836      66.180  49.140  51.590  1.00  0.00           C
ATOM   2889  CD1 PHE A 836      65.370  49.110  50.470  1.00  0.00           C
ATOM   2890  HD1 PHE A 836      64.590  48.380  50.390  1.00  0.00           H
ATOM   2891  CE1 PHE A 836      65.790  49.870  49.330  1.00  0.00           C
ATOM   2892  HE1 PHE A 836      65.110  49.990  48.510  1.00  0.00           H
ATOM   2893  CZ  PHE A 836      66.920  50.700  49.450  1.00  0.00           C
ATOM   2894  HZ  PHE A 836      67.130  51.430  48.680  1.00  0.00           H
ATOM   2895  CD2 PHE A 836      67.300  49.960  51.680  1.00  0.00           C
ATOM   2896  HD2 PHE A 836      67.870  49.970  52.600  1.00  0.00           H
ATOM   2897  CE2 PHE A 836      67.720  50.620  50.550  1.00  0.00           C
ATOM   2898  HE2 PHE A 836      68.570  51.280  50.560  1.00  0.00           H
ATOM   2899  C   PHE A 836      67.550  46.590  51.680  1.00  0.00           C
ATOM   2900  O   PHE A 836      67.490  46.140  50.490  1.00  0.00           O
ATOM   2901  N   PHE A 837      68.680  46.850  52.260  1.00  0.00           N
ATOM   2902  HN  PHE A 837      68.650  47.040  53.230  1.00  0.00           H
ATOM   2903  CA  PHE A 837      69.930  46.630  51.490  1.00  0.00           C
ATOM   2904  HA  PHE A 837      69.820  47.070  50.500  1.00  0.00           H
ATOM   2905  CB  PHE A 837      71.120  47.390  52.240  1.00  0.00           C
ATOM   2906  HB1 PHE A 837      71.230  46.780  53.160  1.00  0.00           H
ATOM   2907  HB2 PHE A 837      70.830  48.430  52.480  1.00  0.00           H
ATOM   2908  CG  PHE A 837      72.470  47.490  51.630  1.00  0.00           C
ATOM   2909  CD1 PHE A 837      73.310  46.350  51.540  1.00  0.00           C
ATOM   2910  HD1 PHE A 837      73.020  45.380  51.900  1.00  0.00           H
ATOM   2911  CE1 PHE A 837      74.570  46.450  50.910  1.00  0.00           C
ATOM   2912  HE1 PHE A 837      75.260  45.640  50.790  1.00  0.00           H
ATOM   2913  CZ  PHE A 837      75.030  47.690  50.380  1.00  0.00           C
ATOM   2914  HZ  PHE A 837      76.050  47.690  50.020  1.00  0.00           H
ATOM   2915  CD2 PHE A 837      72.950  48.720  50.990  1.00  0.00           C
ATOM   2916  HD2 PHE A 837      72.260  49.550  51.010  1.00  0.00           H
ATOM   2917  CE2 PHE A 837      74.280  48.820  50.460  1.00  0.00           C
ATOM   2918  HE2 PHE A 837      74.670  49.810  50.240  1.00  0.00           H
ATOM   2919  C   PHE A 837      70.190  45.180  51.160  1.00  0.00           C
ATOM   2920  O   PHE A 837      70.470  44.840  49.970  1.00  0.00           O
ATOM   2921  N   LEU A 838      70.060  44.210  52.060  1.00  0.00           N
ATOM   2922  HN  LEU A 838      69.870  44.280  53.040  1.00  0.00           H
ATOM   2923  CA  LEU A 838      70.290  42.790  51.700  1.00  0.00           C
ATOM   2924  HA  LEU A 838      71.250  42.820  51.220  1.00  0.00           H
ATOM   2925  CB  LEU A 838      70.450  41.840  52.970  1.00  0.00           C
ATOM   2926  HB1 LEU A 838      69.550  41.970  53.600  1.00  0.00           H
ATOM   2927  HB2 LEU A 838      71.190  42.300  53.660  1.00  0.00           H
ATOM   2928  CG  LEU A 838      70.810  40.300  52.780  1.00  0.00           C
ATOM   2929  HG  LEU A 838      70.380  39.850  51.870  1.00  0.00           H
ATOM   2930  CD1 LEU A 838      72.300  40.100  52.690  1.00  0.00           C
ATOM   2931 HD11 LEU A 838      72.780  40.690  51.870  1.00  0.00           H
ATOM   2932 HD12 LEU A 838      72.580  39.040  52.550  1.00  0.00           H
ATOM   2933 HD13 LEU A 838      72.790  40.410  53.640  1.00  0.00           H
ATOM   2934  CD2 LEU A 838      70.320  39.460  53.980  1.00  0.00           C
ATOM   2935 HD21 LEU A 838      69.230  39.240  53.940  1.00  0.00           H
ATOM   2936 HD22 LEU A 838      70.430  39.990  54.960  1.00  0.00           H
ATOM   2937 HD23 LEU A 838      70.840  38.500  54.160  1.00  0.00           H
ATOM   2938  C   LEU A 838      69.270  42.210  50.770  1.00  0.00           C
ATOM   2939  O   LEU A 838      69.710  41.520  49.830  1.00  0.00           O
ATOM   2940  N   SER A 839      67.990  42.400  51.050  1.00  0.00           N
ATOM   2941  HN  SER A 839      67.590  42.880  51.820  1.00  0.00           H
ATOM   2942  CA  SER A 839      66.990  41.910  50.140  1.00  0.00           C
ATOM   2943  HA  SER A 839      67.210  40.880  49.950  1.00  0.00           H
ATOM   2944  CB  SER A 839      65.520  42.150  50.690  1.00  0.00           C
ATOM   2945  HB1 SER A 839      65.470  41.580  51.650  1.00  0.00           H
ATOM   2946  HB2 SER A 839      64.690  41.770  50.040  1.00  0.00           H
ATOM   2947  OG  SER A 839      65.290  43.530  50.930  1.00  0.00           O
ATOM   2948  HG1 SER A 839      65.660  43.710  51.790  1.00  0.00           H
ATOM   2949  C   SER A 839      67.160  42.560  48.750  1.00  0.00           C
ATOM   2950  O   SER A 839      66.910  41.890  47.680  1.00  0.00           O
ATOM   2951  N   SER A 840      67.520  43.850  48.620  1.00  0.00           N
ATOM   2952  HN  SER A 840      67.660  44.370  49.460  1.00  0.00           H
ATOM   2953  CA  SER A 840      67.640  44.580  47.340  1.00  0.00           C
ATOM   2954  HA  SER A 840      66.790  44.440  46.680  1.00  0.00           H
ATOM   2955  CB  SER A 840      68.060  46.080  47.500  1.00  0.00           C
ATOM   2956  HB1 SER A 840      68.370  46.550  46.530  1.00  0.00           H
ATOM   2957  HB2 SER A 840      68.800  46.080  48.320  1.00  0.00           H
ATOM   2958  OG  SER A 840      66.860  46.830  47.890  1.00  0.00           O
ATOM   2959  HG1 SER A 840      66.870  47.010  48.840  1.00  0.00           H
ATOM   2960  C   SER A 840      68.850  44.060  46.560  1.00  0.00           C
ATOM   2961  O   SER A 840      68.920  43.900  45.350  1.00  0.00           O
ATOM   2962  N   PHE A 841      69.940  43.800  47.340  1.00  0.00           N
ATOM   2963  HN  PHE A 841      69.980  44.080  48.300  1.00  0.00           H
ATOM   2964  CA  PHE A 841      71.030  43.050  46.900  1.00  0.00           C
ATOM   2965  HA  PHE A 841      71.370  43.520  45.990  1.00  0.00           H
ATOM   2966  CB  PHE A 841      72.200  43.060  48.000  1.00  0.00           C
ATOM   2967  HB1 PHE A 841      72.030  42.500  48.950  1.00  0.00           H
ATOM   2968  HB2 PHE A 841      72.480  44.100  48.250  1.00  0.00           H
ATOM   2969  CG  PHE A 841      73.440  42.420  47.410  1.00  0.00           C
ATOM   2970  CD1 PHE A 841      73.750  41.100  47.690  1.00  0.00           C
ATOM   2971  HD1 PHE A 841      73.040  40.510  48.250  1.00  0.00           H
ATOM   2972  CE1 PHE A 841      74.960  40.460  47.240  1.00  0.00           C
ATOM   2973  HE1 PHE A 841      75.210  39.440  47.480  1.00  0.00           H
ATOM   2974  CZ  PHE A 841      75.780  41.220  46.410  1.00  0.00           C
ATOM   2975  HZ  PHE A 841      76.660  40.680  46.040  1.00  0.00           H
ATOM   2976  CD2 PHE A 841      74.380  43.150  46.580  1.00  0.00           C
ATOM   2977  HD2 PHE A 841      74.150  44.190  46.370  1.00  0.00           H
ATOM   2978  CE2 PHE A 841      75.570  42.540  46.100  1.00  0.00           C
ATOM   2979  HE2 PHE A 841      76.260  43.170  45.550  1.00  0.00           H
ATOM   2980  C   PHE A 841      70.620  41.720  46.300  1.00  0.00           C
ATOM   2981  O   PHE A 841      70.890  41.330  45.160  1.00  0.00           O
ATOM   2982  N   LEU A 842      69.800  40.950  47.040  1.00  0.00           N
ATOM   2983  HN  LEU A 842      69.490  41.290  47.920  1.00  0.00           H
ATOM   2984  CA  LEU A 842      69.430  39.590  46.570  1.00  0.00           C
ATOM   2985  HA  LEU A 842      70.210  38.930  46.250  1.00  0.00           H
ATOM   2986  CB  LEU A 842      68.800  38.790  47.810  1.00  0.00           C
ATOM   2987  HB1 LEU A 842      68.290  37.900  47.380  1.00  0.00           H
ATOM   2988  HB2 LEU A 842      68.110  39.500  48.300  1.00  0.00           H
ATOM   2989  CG  LEU A 842      69.750  38.120  48.800  1.00  0.00           C
ATOM   2990  HG  LEU A 842      70.440  38.910  49.190  1.00  0.00           H
ATOM   2991  CD1 LEU A 842      68.960  37.420  49.840  1.00  0.00           C
ATOM   2992 HD11 LEU A 842      69.630  36.940  50.590  1.00  0.00           H
ATOM   2993 HD12 LEU A 842      68.390  36.560  49.420  1.00  0.00           H
ATOM   2994 HD13 LEU A 842      68.240  38.160  50.240  1.00  0.00           H
ATOM   2995  CD2 LEU A 842      70.810  37.100  48.220  1.00  0.00           C
ATOM   2996 HD21 LEU A 842      71.510  37.620  47.530  1.00  0.00           H
ATOM   2997 HD22 LEU A 842      70.370  36.270  47.620  1.00  0.00           H
ATOM   2998 HD23 LEU A 842      71.420  36.650  49.010  1.00  0.00           H
ATOM   2999  C   LEU A 842      68.500  39.620  45.370  1.00  0.00           C
ATOM   3000  O   LEU A 842      68.600  38.750  44.490  1.00  0.00           O
ATOM   3001  N   LYS A 843      67.640  40.640  45.240  1.00  0.00           N
ATOM   3002  HN  LYS A 843      67.480  41.150  46.080  1.00  0.00           H
ATOM   3003  CA  LYS A 843      66.920  40.950  44.020  1.00  0.00           C
ATOM   3004  HA  LYS A 843      66.380  40.070  43.740  1.00  0.00           H
ATOM   3005  CB  LYS A 843      66.030  42.110  44.260  1.00  0.00           C
ATOM   3006  HB1 LYS A 843      66.620  43.010  44.510  1.00  0.00           H
ATOM   3007  HB2 LYS A 843      65.400  41.970  45.170  1.00  0.00           H
ATOM   3008  CG  LYS A 843      65.080  42.290  43.050  1.00  0.00           C
ATOM   3009  HG1 LYS A 843      65.700  42.490  42.150  1.00  0.00           H
ATOM   3010  HG2 LYS A 843      64.530  43.220  43.330  1.00  0.00           H
ATOM   3011  CD  LYS A 843      64.100  41.230  42.640  1.00  0.00           C
ATOM   3012  HD1 LYS A 843      63.200  41.260  43.290  1.00  0.00           H
ATOM   3013  HD2 LYS A 843      64.440  40.200  42.910  1.00  0.00           H
ATOM   3014  CE  LYS A 843      63.740  41.180  41.140  1.00  0.00           C
ATOM   3015  HE1 LYS A 843      64.680  40.940  40.580  1.00  0.00           H
ATOM   3016  HE2 LYS A 843      63.350  42.120  40.720  1.00  0.00           H
ATOM   3017  NZ  LYS A 843      62.800  40.110  40.800  1.00  0.00           N
ATOM   3018  HZ1 LYS A 843      62.450  40.220  39.820  1.00  0.00           H
ATOM   3019  HZ2 LYS A 843      62.000  40.010  41.460  1.00  0.00           H
ATOM   3020  HZ3 LYS A 843      63.350  39.260  41.040  1.00  0.00           H
ATOM   3021  C   LYS A 843      67.790  41.250  42.800  1.00  0.00           C
ATOM   3022  O   LYS A 843      67.520  40.740  41.750  1.00  0.00           O
ATOM   3023  N   GLN A 844      68.910  41.980  42.940  1.00  0.00           N
ATOM   3024  HN  GLN A 844      69.240  42.300  43.830  1.00  0.00           H
ATOM   3025  CA  GLN A 844      69.850  42.150  41.860  1.00  0.00           C
ATOM   3026  HA  GLN A 844      69.400  42.040  40.890  1.00  0.00           H
ATOM   3027  CB  GLN A 844      70.560  43.560  42.020  1.00  0.00           C
ATOM   3028  HB1 GLN A 844      71.170  43.650  41.100  1.00  0.00           H
ATOM   3029  HB2 GLN A 844      71.220  43.520  42.920  1.00  0.00           H
ATOM   3030  CG  GLN A 844      69.790  44.860  42.070  1.00  0.00           C
ATOM   3031  HG1 GLN A 844      70.480  45.720  41.940  1.00  0.00           H
ATOM   3032  HG2 GLN A 844      69.510  45.010  43.130  1.00  0.00           H
ATOM   3033  CD  GLN A 844      68.550  44.750  41.180  1.00  0.00           C
ATOM   3034  OE1 GLN A 844      68.710  44.470  39.990  1.00  0.00           O
ATOM   3035  NE2 GLN A 844      67.340  44.850  41.860  1.00  0.00           N
ATOM   3036 HE21 GLN A 844      66.510  44.910  41.290  1.00  0.00           H
ATOM   3037 HE22 GLN A 844      67.210  44.820  42.860  1.00  0.00           H
ATOM   3038  C   GLN A 844      70.940  41.000  41.710  1.00  0.00           C
ATOM   3039  O   GLN A 844      71.820  41.070  40.850  1.00  0.00           O
ATOM   3040  N   PHE A 845      70.890  39.990  42.540  1.00  0.00           N
ATOM   3041  HN  PHE A 845      70.270  39.910  43.320  1.00  0.00           H
ATOM   3042  CA  PHE A 845      71.920  38.950  42.510  1.00  0.00           C
ATOM   3043  HA  PHE A 845      72.870  39.410  42.280  1.00  0.00           H
ATOM   3044  CB  PHE A 845      72.030  38.370  43.940  1.00  0.00           C
ATOM   3045  HB1 PHE A 845      71.180  37.690  44.160  1.00  0.00           H
ATOM   3046  HB2 PHE A 845      72.010  39.160  44.720  1.00  0.00           H
ATOM   3047  CG  PHE A 845      73.300  37.720  44.230  1.00  0.00           C
ATOM   3048  CD1 PHE A 845      74.410  38.440  44.510  1.00  0.00           C
ATOM   3049  HD1 PHE A 845      74.390  39.520  44.460  1.00  0.00           H
ATOM   3050  CE1 PHE A 845      75.700  37.870  44.730  1.00  0.00           C
ATOM   3051  HE1 PHE A 845      76.580  38.430  45.020  1.00  0.00           H
ATOM   3052  CZ  PHE A 845      75.800  36.530  44.890  1.00  0.00           C
ATOM   3053  HZ  PHE A 845      76.760  36.140  45.180  1.00  0.00           H
ATOM   3054  CD2 PHE A 845      73.460  36.310  44.300  1.00  0.00           C
ATOM   3055  HD2 PHE A 845      72.680  35.690  43.860  1.00  0.00           H
ATOM   3056  CE2 PHE A 845      74.670  35.680  44.700  1.00  0.00           C
ATOM   3057  HE2 PHE A 845      74.730  34.610  44.840  1.00  0.00           H
ATOM   3058  C   PHE A 845      71.750  37.840  41.500  1.00  0.00           C
ATOM   3059  O   PHE A 845      72.600  37.060  41.240  1.00  0.00           O
ATOM   3060  N   LYS A 846      70.610  37.860  40.860  1.00  0.00           N
ATOM   3061  HN  LYS A 846      70.030  38.680  40.950  1.00  0.00           H
ATOM   3062  CA  LYS A 846      70.170  36.830  39.880  1.00  0.00           C
ATOM   3063  HA  LYS A 846      70.200  35.910  40.440  1.00  0.00           H
ATOM   3064  CB  LYS A 846      68.670  37.020  39.610  1.00  0.00           C
ATOM   3065  HB1 LYS A 846      68.330  38.080  39.650  1.00  0.00           H
ATOM   3066  HB2 LYS A 846      68.120  36.370  40.320  1.00  0.00           H
ATOM   3067  CG  LYS A 846      68.210  36.420  38.280  1.00  0.00           C
ATOM   3068  HG1 LYS A 846      68.520  35.350  38.210  1.00  0.00           H
ATOM   3069  HG2 LYS A 846      68.720  36.910  37.410  1.00  0.00           H
ATOM   3070  CD  LYS A 846      66.670  36.370  38.070  1.00  0.00           C
ATOM   3071  HD1 LYS A 846      66.540  35.830  37.110  1.00  0.00           H
ATOM   3072  HD2 LYS A 846      66.320  37.400  37.880  1.00  0.00           H
ATOM   3073  CE  LYS A 846      65.880  35.620  39.190  1.00  0.00           C
ATOM   3074  HE1 LYS A 846      65.990  36.200  40.130  1.00  0.00           H
ATOM   3075  HE2 LYS A 846      66.140  34.550  39.220  1.00  0.00           H
ATOM   3076  NZ  LYS A 846      64.440  35.680  38.950  1.00  0.00           N
ATOM   3077  HZ1 LYS A 846      64.150  36.590  38.530  1.00  0.00           H
ATOM   3078  HZ2 LYS A 846      63.950  35.420  39.820  1.00  0.00           H
ATOM   3079  HZ3 LYS A 846      64.280  35.020  38.150  1.00  0.00           H
ATOM   3080  C   LYS A 846      71.040  36.510  38.620  1.00  0.00           C
ATOM   3081  O   LYS A 846      71.210  35.310  38.270  1.00  0.00           O
ATOM   3082  N   THR A 847      71.540  37.530  37.930  1.00  0.00           N
ATOM   3083  HN  THR A 847      71.440  38.450  38.350  1.00  0.00           H
ATOM   3084  CA  THR A 847      72.250  37.360  36.670  1.00  0.00           C
ATOM   3085  HA  THR A 847      71.910  36.400  36.320  1.00  0.00           H
ATOM   3086  CB  THR A 847      71.950  38.540  35.700  1.00  0.00           C
ATOM   3087  HB  THR A 847      72.430  38.510  34.700  1.00  0.00           H
ATOM   3088  OG1 THR A 847      72.250  39.810  36.260  1.00  0.00           O
ATOM   3089  HG1 THR A 847      71.770  39.850  37.090  1.00  0.00           H
ATOM   3090  CG2 THR A 847      70.410  38.610  35.530  1.00  0.00           C
ATOM   3091 HG21 THR A 847      70.090  39.560  35.030  1.00  0.00           H
ATOM   3092 HG22 THR A 847      69.970  38.710  36.550  1.00  0.00           H
ATOM   3093 HG23 THR A 847      69.930  37.750  35.010  1.00  0.00           H
ATOM   3094  C   THR A 847      73.700  37.390  36.790  1.00  0.00           C
ATOM   3095  O   THR A 847      74.390  37.080  35.820  1.00  0.00           O
ATOM   3096  N   LYS A 848      74.240  37.570  38.000  1.00  0.00           N
ATOM   3097  HN  LYS A 848      73.800  37.610  38.890  1.00  0.00           H
ATOM   3098  CA  LYS A 848      75.560  37.990  38.340  1.00  0.00           C
ATOM   3099  HA  LYS A 848      75.900  38.760  37.650  1.00  0.00           H
ATOM   3100  CB  LYS A 848      75.580  38.680  39.710  1.00  0.00           C
ATOM   3101  HB1 LYS A 848      76.630  38.910  40.000  1.00  0.00           H
ATOM   3102  HB2 LYS A 848      75.180  37.990  40.490  1.00  0.00           H
ATOM   3103  CG  LYS A 848      74.760  40.100  39.660  1.00  0.00           C
ATOM   3104  HG1 LYS A 848      74.780  40.400  40.720  1.00  0.00           H
ATOM   3105  HG2 LYS A 848      73.680  39.870  39.520  1.00  0.00           H
ATOM   3106  CD  LYS A 848      75.190  41.110  38.610  1.00  0.00           C
ATOM   3107  HD1 LYS A 848      75.110  40.670  37.590  1.00  0.00           H
ATOM   3108  HD2 LYS A 848      76.260  41.390  38.750  1.00  0.00           H
ATOM   3109  CE  LYS A 848      74.450  42.460  38.620  1.00  0.00           C
ATOM   3110  HE1 LYS A 848      73.400  42.270  38.340  1.00  0.00           H
ATOM   3111  HE2 LYS A 848      74.950  43.280  38.060  1.00  0.00           H
ATOM   3112  NZ  LYS A 848      74.460  43.030  40.020  1.00  0.00           N
ATOM   3113  HZ1 LYS A 848      74.000  42.490  40.790  1.00  0.00           H
ATOM   3114  HZ2 LYS A 848      74.070  43.990  39.930  1.00  0.00           H
ATOM   3115  HZ3 LYS A 848      75.450  43.070  40.320  1.00  0.00           H
ATOM   3116  C   LYS A 848      76.490  36.830  38.160  1.00  0.00           C
ATOM   3117  O   LYS A 848      76.440  35.870  38.850  1.00  0.00           O
ATOM   3118  N   ARG A 849      77.420  37.030  37.170  1.00  0.00           N
ATOM   3119  HN  ARG A 849      77.520  37.990  36.890  1.00  0.00           H
ATOM   3120  CA  ARG A 849      78.450  36.120  36.760  1.00  0.00           C
ATOM   3121  HA  ARG A 849      78.020  35.210  36.360  1.00  0.00           H
ATOM   3122  CB  ARG A 849      79.190  36.710  35.550  1.00  0.00           C
ATOM   3123  HB1 ARG A 849      80.020  36.040  35.220  1.00  0.00           H
ATOM   3124  HB2 ARG A 849      79.570  37.690  35.890  1.00  0.00           H
ATOM   3125  CG  ARG A 849      78.430  36.970  34.250  1.00  0.00           C
ATOM   3126  HG1 ARG A 849      79.220  37.120  33.490  1.00  0.00           H
ATOM   3127  HG2 ARG A 849      77.710  37.810  34.320  1.00  0.00           H
ATOM   3128  CD  ARG A 849      77.610  35.810  33.680  1.00  0.00           C
ATOM   3129  HD1 ARG A 849      76.740  35.490  34.300  1.00  0.00           H
ATOM   3130  HD2 ARG A 849      78.340  34.980  33.590  1.00  0.00           H
ATOM   3131  NE  ARG A 849      77.010  36.150  32.360  1.00  0.00           N
ATOM   3132  HE  ARG A 849      77.540  36.020  31.520  1.00  0.00           H
ATOM   3133  CZ  ARG A 849      76.050  37.020  32.200  1.00  0.00           C
ATOM   3134  NH1 ARG A 849      75.120  37.340  33.110  1.00  0.00           N
ATOM   3135 HH11 ARG A 849      75.150  36.990  34.050  1.00  0.00           H
ATOM   3136 HH12 ARG A 849      74.320  37.840  32.770  1.00  0.00           H
ATOM   3137  NH2 ARG A 849      75.900  37.550  31.040  1.00  0.00           N
ATOM   3138 HH21 ARG A 849      76.550  37.120  30.400  1.00  0.00           H
ATOM   3139 HH22 ARG A 849      75.210  38.250  30.820  1.00  0.00           H
ATOM   3140  C   ARG A 849      79.360  35.530  37.870  1.00  0.00           C
ATOM   3141  O   ARG A 849      79.490  36.110  38.930  1.00  0.00           O
ATOM   3142  N   TYR A 850      80.040  34.420  37.570  1.00  0.00           N
ATOM   3143  HN  TYR A 850      79.990  34.140  36.620  1.00  0.00           H
ATOM   3144  CA  TYR A 850      80.970  33.710  38.430  1.00  0.00           C
ATOM   3145  HA  TYR A 850      81.430  32.890  37.900  1.00  0.00           H
ATOM   3146  CB  TYR A 850      82.060  34.590  38.870  1.00  0.00           C
ATOM   3147  HB1 TYR A 850      81.850  35.680  39.020  1.00  0.00           H
ATOM   3148  HB2 TYR A 850      82.800  34.670  38.050  1.00  0.00           H
ATOM   3149  CG  TYR A 850      82.830  34.140  40.100  1.00  0.00           C
ATOM   3150  CD1 TYR A 850      84.160  33.650  40.070  1.00  0.00           C
ATOM   3151  HD1 TYR A 850      84.710  33.590  39.150  1.00  0.00           H
ATOM   3152  CE1 TYR A 850      84.760  33.220  41.280  1.00  0.00           C
ATOM   3153  HE1 TYR A 850      85.780  32.860  41.200  1.00  0.00           H
ATOM   3154  CZ  TYR A 850      84.170  33.460  42.460  1.00  0.00           C
ATOM   3155  OH  TYR A 850      84.780  33.160  43.660  1.00  0.00           O
ATOM   3156  HH  TYR A 850      85.370  32.410  43.530  1.00  0.00           H
ATOM   3157  CD2 TYR A 850      82.290  34.430  41.380  1.00  0.00           C
ATOM   3158  HD2 TYR A 850      81.320  34.900  41.430  1.00  0.00           H
ATOM   3159  CE2 TYR A 850      82.890  33.990  42.560  1.00  0.00           C
ATOM   3160  HE2 TYR A 850      82.460  34.300  43.490  1.00  0.00           H
ATOM   3161  C   TYR A 850      80.110  32.850  39.360  1.00  0.00           C
ATOM   3162  O   TYR A 850      80.270  31.650  39.330  1.00  0.00           O
ATOM   3163  N   PHE A 851      79.150  33.380  40.150  1.00  0.00           N
ATOM   3164  HN  PHE A 851      79.000  34.370  40.140  1.00  0.00           H
ATOM   3165  CA  PHE A 851      78.450  32.620  41.150  1.00  0.00           C
ATOM   3166  HA  PHE A 851      79.200  32.290  41.860  1.00  0.00           H
ATOM   3167  CB  PHE A 851      77.490  33.530  41.940  1.00  0.00           C
ATOM   3168  HB1 PHE A 851      76.990  33.030  42.810  1.00  0.00           H
ATOM   3169  HB2 PHE A 851      76.680  33.850  41.260  1.00  0.00           H
ATOM   3170  CG  PHE A 851      78.250  34.710  42.520  1.00  0.00           C
ATOM   3171  CD1 PHE A 851      78.130  36.000  42.050  1.00  0.00           C
ATOM   3172  HD1 PHE A 851      77.580  36.120  41.120  1.00  0.00           H
ATOM   3173  CE1 PHE A 851      78.690  37.120  42.730  1.00  0.00           C
ATOM   3174  HE1 PHE A 851      78.550  38.140  42.370  1.00  0.00           H
ATOM   3175  CZ  PHE A 851      79.300  36.930  43.980  1.00  0.00           C
ATOM   3176  HZ  PHE A 851      79.650  37.720  44.620  1.00  0.00           H
ATOM   3177  CD2 PHE A 851      78.930  34.500  43.720  1.00  0.00           C
ATOM   3178  HD2 PHE A 851      79.230  33.500  44.010  1.00  0.00           H
ATOM   3179  CE2 PHE A 851      79.400  35.620  44.460  1.00  0.00           C
ATOM   3180  HE2 PHE A 851      79.930  35.350  45.360  1.00  0.00           H
ATOM   3181  C   PHE A 851      77.550  31.500  40.620  1.00  0.00           C
ATOM   3182  O   PHE A 851      76.930  31.670  39.480  1.00  0.00           O
ATOM   3183  N   PRO A 852      77.320  30.380  41.230  1.00  0.00           N
ATOM   3184  CD  PRO A 852      78.200  29.880  42.230  1.00  0.00           C
ATOM   3185  HD1 PRO A 852      78.280  30.530  43.120  1.00  0.00           H
ATOM   3186  HD2 PRO A 852      79.210  29.690  41.810  1.00  0.00           H
ATOM   3187  CA  PRO A 852      76.360  29.300  40.820  1.00  0.00           C
ATOM   3188  HA  PRO A 852      76.800  28.780  39.980  1.00  0.00           H
ATOM   3189  CB  PRO A 852      76.270  28.520  42.230  1.00  0.00           C
ATOM   3190  HB1 PRO A 852      75.760  27.530  42.240  1.00  0.00           H
ATOM   3191  HB2 PRO A 852      75.630  29.150  42.870  1.00  0.00           H
ATOM   3192  CG  PRO A 852      77.670  28.570  42.850  1.00  0.00           C
ATOM   3193  HG1 PRO A 852      77.500  28.650  43.940  1.00  0.00           H
ATOM   3194  HG2 PRO A 852      78.360  27.730  42.610  1.00  0.00           H
ATOM   3195  C   PRO A 852      74.960  29.810  40.310  1.00  0.00           C
ATOM   3196  O   PRO A 852      74.290  30.570  41.010  1.00  0.00           O
ATOM   3197  N   THR A 853      74.480  29.340  39.170  1.00  0.00           N
ATOM   3198  HN  THR A 853      75.030  28.730  38.610  1.00  0.00           H
ATOM   3199  CA  THR A 853      73.500  30.050  38.350  1.00  0.00           C
ATOM   3200  HA  THR A 853      73.680  31.120  38.340  1.00  0.00           H
ATOM   3201  CB  THR A 853      73.460  29.650  36.820  1.00  0.00           C
ATOM   3202  HB  THR A 853      73.320  28.560  36.690  1.00  0.00           H
ATOM   3203  OG1 THR A 853      74.670  30.090  36.250  1.00  0.00           O
ATOM   3204  HG1 THR A 853      75.370  29.640  36.730  1.00  0.00           H
ATOM   3205  CG2 THR A 853      72.300  30.500  36.090  1.00  0.00           C
ATOM   3206 HG21 THR A 853      72.330  31.530  36.490  1.00  0.00           H
ATOM   3207 HG22 THR A 853      71.270  30.150  36.310  1.00  0.00           H
ATOM   3208 HG23 THR A 853      72.460  30.490  34.990  1.00  0.00           H
ATOM   3209  C   THR A 853      72.090  29.790  38.840  1.00  0.00           C
ATOM   3210  O   THR A 853      71.430  30.770  39.020  1.00  0.00           O
ATOM   3211  N   LYS A 854      71.670  28.500  39.040  1.00  0.00           N
ATOM   3212  HN  LYS A 854      72.340  27.800  38.830  1.00  0.00           H
ATOM   3213  CA  LYS A 854      70.390  28.140  39.550  1.00  0.00           C
ATOM   3214  HA  LYS A 854      69.740  28.810  39.000  1.00  0.00           H
ATOM   3215  CB  LYS A 854      70.090  26.630  39.270  1.00  0.00           C
ATOM   3216  HB1 LYS A 854      69.090  26.400  39.710  1.00  0.00           H
ATOM   3217  HB2 LYS A 854      70.820  26.000  39.810  1.00  0.00           H
ATOM   3218  CG  LYS A 854      70.160  26.170  37.800  1.00  0.00           C
ATOM   3219  HG1 LYS A 854      69.820  25.110  37.690  1.00  0.00           H
ATOM   3220  HG2 LYS A 854      71.190  26.190  37.400  1.00  0.00           H
ATOM   3221  CD  LYS A 854      69.330  27.010  36.830  1.00  0.00           C
ATOM   3222  HD1 LYS A 854      69.340  26.590  35.800  1.00  0.00           H
ATOM   3223  HD2 LYS A 854      69.700  28.050  36.720  1.00  0.00           H
ATOM   3224  CE  LYS A 854      67.870  27.130  37.320  1.00  0.00           C
ATOM   3225  HE1 LYS A 854      67.860  27.550  38.350  1.00  0.00           H
ATOM   3226  HE2 LYS A 854      67.470  26.100  37.410  1.00  0.00           H
ATOM   3227  NZ  LYS A 854      67.010  27.970  36.510  1.00  0.00           N
ATOM   3228  HZ1 LYS A 854      67.280  28.940  36.740  1.00  0.00           H
ATOM   3229  HZ2 LYS A 854      66.030  27.750  36.800  1.00  0.00           H
ATOM   3230  HZ3 LYS A 854      67.080  27.750  35.500  1.00  0.00           H
ATOM   3231  C   LYS A 854      70.210  28.500  41.060  1.00  0.00           C
ATOM   3232  O   LYS A 854      69.140  28.970  41.500  1.00  0.00           O
ATOM   3233  N   VAL A 855      71.290  28.430  41.890  1.00  0.00           N
ATOM   3234  HN  VAL A 855      72.100  28.050  41.480  1.00  0.00           H
ATOM   3235  CA  VAL A 855      71.360  28.780  43.200  1.00  0.00           C
ATOM   3236  HA  VAL A 855      70.490  28.410  43.720  1.00  0.00           H
ATOM   3237  CB  VAL A 855      72.690  28.250  43.870  1.00  0.00           C
ATOM   3238  HB  VAL A 855      73.520  28.470  43.170  1.00  0.00           H
ATOM   3239  CG1 VAL A 855      73.040  29.010  45.240  1.00  0.00           C
ATOM   3240 HG11 VAL A 855      73.710  28.300  45.770  1.00  0.00           H
ATOM   3241 HG12 VAL A 855      72.180  29.220  45.920  1.00  0.00           H
ATOM   3242 HG13 VAL A 855      73.620  29.920  45.020  1.00  0.00           H
ATOM   3243  CG2 VAL A 855      72.650  26.700  44.030  1.00  0.00           C
ATOM   3244 HG21 VAL A 855      71.950  26.370  44.820  1.00  0.00           H
ATOM   3245 HG22 VAL A 855      73.630  26.180  44.100  1.00  0.00           H
ATOM   3246 HG23 VAL A 855      72.270  26.160  43.130  1.00  0.00           H
ATOM   3247  C   VAL A 855      71.260  30.340  43.350  1.00  0.00           C
ATOM   3248  O   VAL A 855      70.430  30.800  44.100  1.00  0.00           O
ATOM   3249  N   ARG A 856      72.030  31.170  42.600  1.00  0.00           N
ATOM   3250  HN  ARG A 856      72.750  30.830  41.980  1.00  0.00           H
ATOM   3251  CA  ARG A 856      71.940  32.620  42.690  1.00  0.00           C
ATOM   3252  HA  ARG A 856      72.100  32.800  43.740  1.00  0.00           H
ATOM   3253  CB  ARG A 856      73.020  33.430  41.890  1.00  0.00           C
ATOM   3254  HB1 ARG A 856      73.990  33.060  42.300  1.00  0.00           H
ATOM   3255  HB2 ARG A 856      72.940  34.520  42.060  1.00  0.00           H
ATOM   3256  CG  ARG A 856      72.990  33.310  40.420  1.00  0.00           C
ATOM   3257  HG1 ARG A 856      72.090  33.800  40.000  1.00  0.00           H
ATOM   3258  HG2 ARG A 856      72.850  32.310  39.960  1.00  0.00           H
ATOM   3259  CD  ARG A 856      74.150  34.060  39.660  1.00  0.00           C
ATOM   3260  HD1 ARG A 856      75.110  33.550  39.900  1.00  0.00           H
ATOM   3261  HD2 ARG A 856      74.270  35.120  39.960  1.00  0.00           H
ATOM   3262  NE  ARG A 856      73.710  34.060  38.250  1.00  0.00           N
ATOM   3263  HE  ARG A 856      72.760  34.330  38.080  1.00  0.00           H
ATOM   3264  CZ  ARG A 856      74.390  33.660  37.210  1.00  0.00           C
ATOM   3265  NH1 ARG A 856      75.610  33.180  37.310  1.00  0.00           N
ATOM   3266 HH11 ARG A 856      75.870  32.850  38.220  1.00  0.00           H
ATOM   3267 HH12 ARG A 856      76.060  33.070  36.430  1.00  0.00           H
ATOM   3268  NH2 ARG A 856      74.020  33.870  35.990  1.00  0.00           N
ATOM   3269 HH21 ARG A 856      74.300  33.220  35.290  1.00  0.00           H
ATOM   3270 HH22 ARG A 856      73.240  34.450  35.780  1.00  0.00           H
ATOM   3271  C   ARG A 856      70.530  33.050  42.250  1.00  0.00           C
ATOM   3272  O   ARG A 856      69.880  33.970  42.760  1.00  0.00           O
ATOM   3273  N   SER A 857      69.980  32.450  41.180  1.00  0.00           N
ATOM   3274  HN  SER A 857      70.530  31.680  40.850  1.00  0.00           H
ATOM   3275  CA  SER A 857      68.680  32.710  40.700  1.00  0.00           C
ATOM   3276  HA  SER A 857      68.500  33.740  40.430  1.00  0.00           H
ATOM   3277  CB  SER A 857      68.430  31.830  39.480  1.00  0.00           C
ATOM   3278  HB1 SER A 857      68.490  30.730  39.550  1.00  0.00           H
ATOM   3279  HB2 SER A 857      69.200  32.130  38.740  1.00  0.00           H
ATOM   3280  OG  SER A 857      67.160  32.120  38.910  1.00  0.00           O
ATOM   3281  HG1 SER A 857      67.160  31.570  38.120  1.00  0.00           H
ATOM   3282  C   SER A 857      67.610  32.370  41.770  1.00  0.00           C
ATOM   3283  O   SER A 857      66.720  33.150  41.980  1.00  0.00           O
ATOM   3284  N   THR A 858      67.600  31.200  42.470  1.00  0.00           N
ATOM   3285  HN  THR A 858      68.320  30.550  42.270  1.00  0.00           H
ATOM   3286  CA  THR A 858      66.770  30.810  43.590  1.00  0.00           C
ATOM   3287  HA  THR A 858      65.740  30.810  43.250  1.00  0.00           H
ATOM   3288  CB  THR A 858      67.140  29.400  44.000  1.00  0.00           C
ATOM   3289  HB  THR A 858      68.200  29.270  44.290  1.00  0.00           H
ATOM   3290  OG1 THR A 858      66.810  28.520  42.920  1.00  0.00           O
ATOM   3291  HG1 THR A 858      67.550  28.460  42.290  1.00  0.00           H
ATOM   3292  CG2 THR A 858      66.220  28.900  45.150  1.00  0.00           C
ATOM   3293 HG21 THR A 858      65.170  28.940  44.780  1.00  0.00           H
ATOM   3294 HG22 THR A 858      66.380  29.450  46.100  1.00  0.00           H
ATOM   3295 HG23 THR A 858      66.450  27.880  45.530  1.00  0.00           H
ATOM   3296  C   THR A 858      66.780  31.730  44.750  1.00  0.00           C
ATOM   3297  O   THR A 858      65.720  32.180  45.210  1.00  0.00           O
ATOM   3298  N   ILE A 859      67.980  32.100  45.210  1.00  0.00           N
ATOM   3299  HN  ILE A 859      68.830  31.690  44.870  1.00  0.00           H
ATOM   3300  CA  ILE A 859      68.180  32.970  46.360  1.00  0.00           C
ATOM   3301  HA  ILE A 859      67.510  32.600  47.130  1.00  0.00           H
ATOM   3302  CB  ILE A 859      69.530  32.860  46.950  1.00  0.00           C
ATOM   3303  HB  ILE A 859      69.650  33.510  47.850  1.00  0.00           H
ATOM   3304  CG2 ILE A 859      69.740  31.400  47.380  1.00  0.00           C
ATOM   3305 HG21 ILE A 859      69.750  30.800  46.450  1.00  0.00           H
ATOM   3306 HG22 ILE A 859      68.830  31.150  47.980  1.00  0.00           H
ATOM   3307 HG23 ILE A 859      70.710  31.390  47.920  1.00  0.00           H
ATOM   3308  CG1 ILE A 859      70.700  33.380  46.010  1.00  0.00           C
ATOM   3309 HG11 ILE A 859      70.720  34.480  46.060  1.00  0.00           H
ATOM   3310 HG12 ILE A 859      70.420  33.050  44.980  1.00  0.00           H
ATOM   3311  CD  ILE A 859      72.110  32.840  46.370  1.00  0.00           C
ATOM   3312  HD1 ILE A 859      72.220  31.780  46.070  1.00  0.00           H
ATOM   3313  HD2 ILE A 859      72.190  32.970  47.470  1.00  0.00           H
ATOM   3314  HD3 ILE A 859      72.870  33.530  45.920  1.00  0.00           H
ATOM   3315  C   ILE A 859      67.790  34.390  46.130  1.00  0.00           C
ATOM   3316  O   ILE A 859      67.360  35.000  47.070  1.00  0.00           O
ATOM   3317  N   SER A 860      67.730  34.740  44.850  1.00  0.00           N
ATOM   3318  HN  SER A 860      67.980  34.140  44.090  1.00  0.00           H
ATOM   3319  CA  SER A 860      67.190  36.000  44.330  1.00  0.00           C
ATOM   3320  HA  SER A 860      67.520  36.730  45.040  1.00  0.00           H
ATOM   3321  CB  SER A 860      67.760  36.320  42.920  1.00  0.00           C
ATOM   3322  HB1 SER A 860      67.410  35.500  42.240  1.00  0.00           H
ATOM   3323  HB2 SER A 860      68.870  36.390  43.050  1.00  0.00           H
ATOM   3324  OG  SER A 860      67.290  37.590  42.490  1.00  0.00           O
ATOM   3325  HG1 SER A 860      67.740  38.230  43.050  1.00  0.00           H
ATOM   3326  C   SER A 860      65.690  36.020  44.320  1.00  0.00           C
ATOM   3327  O   SER A 860      65.120  37.040  44.750  1.00  0.00           O
ATOM   3328  N   ASP A 861      65.060  34.910  43.940  1.00  0.00           N
ATOM   3329  HN  ASP A 861      65.600  34.100  43.730  1.00  0.00           H
ATOM   3330  CA  ASP A 861      63.610  34.670  44.140  1.00  0.00           C
ATOM   3331  HA  ASP A 861      63.270  35.620  43.780  1.00  0.00           H
ATOM   3332  CB  ASP A 861      63.020  33.710  43.170  1.00  0.00           C
ATOM   3333  HB1 ASP A 861      61.920  33.800  43.250  1.00  0.00           H
ATOM   3334  HB2 ASP A 861      63.410  32.690  43.360  1.00  0.00           H
ATOM   3335  CG  ASP A 861      63.450  34.130  41.720  1.00  0.00           C
ATOM   3336  OD1 ASP A 861      63.360  33.430  40.740  1.00  0.00           O
ATOM   3337  OD2 ASP A 861      63.540  35.360  41.620  1.00  0.00           O
ATOM   3338  C   ASP A 861      63.070  34.390  45.520  1.00  0.00           C
ATOM   3339  O   ASP A 861      61.890  34.660  45.800  1.00  0.00           O
ATOM   3340  N   PHE A 862      63.920  33.780  46.450  1.00  0.00           N
ATOM   3341  HN  PHE A 862      64.810  33.430  46.170  1.00  0.00           H
ATOM   3342  CA  PHE A 862      63.570  33.550  47.720  1.00  0.00           C
ATOM   3343  HA  PHE A 862      62.500  33.630  47.840  1.00  0.00           H
ATOM   3344  CB  PHE A 862      64.140  32.260  48.230  1.00  0.00           C
ATOM   3345  HB1 PHE A 862      63.780  32.260  49.280  1.00  0.00           H
ATOM   3346  HB2 PHE A 862      65.250  32.280  48.160  1.00  0.00           H
ATOM   3347  CG  PHE A 862      63.610  30.930  47.620  1.00  0.00           C
ATOM   3348  CD1 PHE A 862      64.440  29.830  47.750  1.00  0.00           C
ATOM   3349  HD1 PHE A 862      65.440  29.900  48.170  1.00  0.00           H
ATOM   3350  CE1 PHE A 862      63.960  28.570  47.490  1.00  0.00           C
ATOM   3351  HE1 PHE A 862      64.510  27.650  47.550  1.00  0.00           H
ATOM   3352  CZ  PHE A 862      62.680  28.360  46.890  1.00  0.00           C
ATOM   3353  HZ  PHE A 862      62.260  27.420  46.560  1.00  0.00           H
ATOM   3354  CD2 PHE A 862      62.330  30.780  47.110  1.00  0.00           C
ATOM   3355  HD2 PHE A 862      61.740  31.680  47.040  1.00  0.00           H
ATOM   3356  CE2 PHE A 862      61.900  29.540  46.690  1.00  0.00           C
ATOM   3357  HE2 PHE A 862      60.950  29.470  46.190  1.00  0.00           H
ATOM   3358  C   PHE A 862      64.100  34.650  48.660  1.00  0.00           C
ATOM   3359  O   PHE A 862      64.140  34.470  49.870  1.00  0.00           O
ATOM   3360  N   ALA A 863      64.540  35.850  48.140  1.00  0.00           N
ATOM   3361  HN  ALA A 863      64.290  36.030  47.200  1.00  0.00           H
ATOM   3362  CA  ALA A 863      65.210  36.870  48.830  1.00  0.00           C
ATOM   3363  HA  ALA A 863      66.160  36.520  49.190  1.00  0.00           H
ATOM   3364  CB  ALA A 863      65.320  37.960  47.770  1.00  0.00           C
ATOM   3365  HB1 ALA A 863      65.480  38.960  48.210  1.00  0.00           H
ATOM   3366  HB2 ALA A 863      64.410  38.100  47.150  1.00  0.00           H
ATOM   3367  HB3 ALA A 863      66.050  37.710  46.970  1.00  0.00           H
ATOM   3368  C   ALA A 863      64.500  37.480  50.080  1.00  0.00           C
ATOM   3369  O   ALA A 863      65.110  37.700  51.110  1.00  0.00           O
ATOM   3370  N   VAL A 864      63.140  37.630  50.060  1.00  0.00           N
ATOM   3371  HN  VAL A 864      62.520  37.410  49.310  1.00  0.00           H
ATOM   3372  CA  VAL A 864      62.360  38.010  51.190  1.00  0.00           C
ATOM   3373  HA  VAL A 864      62.930  38.760  51.720  1.00  0.00           H
ATOM   3374  CB  VAL A 864      60.940  38.390  50.910  1.00  0.00           C
ATOM   3375  HB  VAL A 864      60.420  37.740  50.180  1.00  0.00           H
ATOM   3376  CG1 VAL A 864      60.140  38.620  52.280  1.00  0.00           C
ATOM   3377 HG11 VAL A 864      59.210  39.140  52.010  1.00  0.00           H
ATOM   3378 HG12 VAL A 864      60.820  39.180  52.960  1.00  0.00           H
ATOM   3379 HG13 VAL A 864      59.910  37.650  52.770  1.00  0.00           H
ATOM   3380  CG2 VAL A 864      61.040  39.710  50.120  1.00  0.00           C
ATOM   3381 HG21 VAL A 864      61.700  40.290  50.800  1.00  0.00           H
ATOM   3382 HG22 VAL A 864      60.030  40.120  49.960  1.00  0.00           H
ATOM   3383 HG23 VAL A 864      61.480  39.540  49.110  1.00  0.00           H
ATOM   3384  C   VAL A 864      62.310  36.890  52.210  1.00  0.00           C
ATOM   3385  O   VAL A 864      62.560  37.170  53.420  1.00  0.00           O
ATOM   3386  N   PHE A 865      62.060  35.630  51.830  1.00  0.00           N
ATOM   3387  HN  PHE A 865      61.820  35.450  50.880  1.00  0.00           H
ATOM   3388  CA  PHE A 865      62.010  34.450  52.650  1.00  0.00           C
ATOM   3389  HA  PHE A 865      61.350  34.700  53.460  1.00  0.00           H
ATOM   3390  CB  PHE A 865      61.510  33.330  51.610  1.00  0.00           C
ATOM   3391  HB1 PHE A 865      62.010  33.530  50.640  1.00  0.00           H
ATOM   3392  HB2 PHE A 865      60.430  33.450  51.390  1.00  0.00           H
ATOM   3393  CG  PHE A 865      61.800  31.900  51.980  1.00  0.00           C
ATOM   3394  CD1 PHE A 865      61.620  31.500  53.300  1.00  0.00           C
ATOM   3395  HD1 PHE A 865      61.220  32.230  54.000  1.00  0.00           H
ATOM   3396  CE1 PHE A 865      61.850  30.170  53.720  1.00  0.00           C
ATOM   3397  HE1 PHE A 865      61.790  29.920  54.770  1.00  0.00           H
ATOM   3398  CZ  PHE A 865      62.270  29.230  52.750  1.00  0.00           C
ATOM   3399  HZ  PHE A 865      62.460  28.220  53.090  1.00  0.00           H
ATOM   3400  CD2 PHE A 865      62.160  30.950  51.050  1.00  0.00           C
ATOM   3401  HD2 PHE A 865      62.270  31.180  50.000  1.00  0.00           H
ATOM   3402  CE2 PHE A 865      62.370  29.620  51.430  1.00  0.00           C
ATOM   3403  HE2 PHE A 865      62.750  28.840  50.800  1.00  0.00           H
ATOM   3404  C   PHE A 865      63.390  34.080  53.330  1.00  0.00           C
ATOM   3405  O   PHE A 865      63.440  33.890  54.500  1.00  0.00           O
ATOM   3406  N   LEU A 866      64.480  34.220  52.580  1.00  0.00           N
ATOM   3407  HN  LEU A 866      64.290  34.480  51.630  1.00  0.00           H
ATOM   3408  CA  LEU A 866      65.880  34.040  52.930  1.00  0.00           C
ATOM   3409  HA  LEU A 866      65.940  33.140  53.530  1.00  0.00           H
ATOM   3410  CB  LEU A 866      66.780  33.930  51.670  1.00  0.00           C
ATOM   3411  HB1 LEU A 866      66.780  34.910  51.140  1.00  0.00           H
ATOM   3412  HB2 LEU A 866      66.290  33.200  50.990  1.00  0.00           H
ATOM   3413  CG  LEU A 866      68.220  33.350  51.930  1.00  0.00           C
ATOM   3414  HG  LEU A 866      68.640  34.060  52.670  1.00  0.00           H
ATOM   3415  CD1 LEU A 866      68.130  31.980  52.590  1.00  0.00           C
ATOM   3416 HD11 LEU A 866      69.090  31.430  52.510  1.00  0.00           H
ATOM   3417 HD12 LEU A 866      67.420  31.290  52.080  1.00  0.00           H
ATOM   3418 HD13 LEU A 866      67.920  32.020  53.680  1.00  0.00           H
ATOM   3419  CD2 LEU A 866      69.140  33.440  50.660  1.00  0.00           C
ATOM   3420 HD21 LEU A 866      69.120  34.420  50.130  1.00  0.00           H
ATOM   3421 HD22 LEU A 866      68.720  32.710  49.920  1.00  0.00           H
ATOM   3422 HD23 LEU A 866      70.160  33.120  50.950  1.00  0.00           H
ATOM   3423  C   LEU A 866      66.370  35.110  53.910  1.00  0.00           C
ATOM   3424  O   LEU A 866      67.060  34.920  54.910  1.00  0.00           O
ATOM   3425  N   THR A 867      65.950  36.360  53.660  1.00  0.00           N
ATOM   3426  HN  THR A 867      65.430  36.510  52.830  1.00  0.00           H
ATOM   3427  CA  THR A 867      66.180  37.510  54.570  1.00  0.00           C
ATOM   3428  HA  THR A 867      67.210  37.620  54.880  1.00  0.00           H
ATOM   3429  CB  THR A 867      65.920  38.840  53.910  1.00  0.00           C
ATOM   3430  HB  THR A 867      64.930  38.720  53.440  1.00  0.00           H
ATOM   3431  OG1 THR A 867      66.780  38.980  52.740  1.00  0.00           O
ATOM   3432  HG1 THR A 867      66.460  38.470  51.990  1.00  0.00           H
ATOM   3433  CG2 THR A 867      66.020  40.020  54.850  1.00  0.00           C
ATOM   3434 HG21 THR A 867      66.950  39.940  55.460  1.00  0.00           H
ATOM   3435 HG22 THR A 867      65.070  40.120  55.410  1.00  0.00           H
ATOM   3436 HG23 THR A 867      66.080  40.910  54.190  1.00  0.00           H
ATOM   3437  C   THR A 867      65.480  37.350  55.860  1.00  0.00           C
ATOM   3438  O   THR A 867      66.070  37.580  56.900  1.00  0.00           O
ATOM   3439  N   ILE A 868      64.220  36.770  55.910  1.00  0.00           N
ATOM   3440  HN  ILE A 868      63.700  36.700  55.060  1.00  0.00           H
ATOM   3441  CA  ILE A 868      63.520  36.470  57.170  1.00  0.00           C
ATOM   3442  HA  ILE A 868      63.440  37.400  57.700  1.00  0.00           H
ATOM   3443  CB  ILE A 868      62.110  35.920  57.010  1.00  0.00           C
ATOM   3444  HB  ILE A 868      62.110  35.040  56.310  1.00  0.00           H
ATOM   3445  CG2 ILE A 868      61.610  35.420  58.410  1.00  0.00           C
ATOM   3446 HG21 ILE A 868      60.540  35.120  58.350  1.00  0.00           H
ATOM   3447 HG22 ILE A 868      61.630  36.130  59.260  1.00  0.00           H
ATOM   3448 HG23 ILE A 868      62.200  34.540  58.760  1.00  0.00           H
ATOM   3449  CG1 ILE A 868      61.190  37.050  56.470  1.00  0.00           C
ATOM   3450 HG11 ILE A 868      61.650  37.620  55.650  1.00  0.00           H
ATOM   3451 HG12 ILE A 868      60.950  37.730  57.310  1.00  0.00           H
ATOM   3452  CD  ILE A 868      59.800  36.530  56.080  1.00  0.00           C
ATOM   3453  HD1 ILE A 868      59.130  37.300  55.610  1.00  0.00           H
ATOM   3454  HD2 ILE A 868      59.180  36.080  56.880  1.00  0.00           H
ATOM   3455  HD3 ILE A 868      59.870  35.710  55.340  1.00  0.00           H
ATOM   3456  C   ILE A 868      64.320  35.500  57.950  1.00  0.00           C
ATOM   3457  O   ILE A 868      64.620  35.700  59.130  1.00  0.00           O
ATOM   3458  N   VAL A 869      64.690  34.390  57.330  1.00  0.00           N
ATOM   3459  HN  VAL A 869      64.400  34.030  56.440  1.00  0.00           H
ATOM   3460  CA  VAL A 869      65.420  33.210  57.940  1.00  0.00           C
ATOM   3461  HA  VAL A 869      64.790  32.860  58.740  1.00  0.00           H
ATOM   3462  CB  VAL A 869      65.450  31.900  57.090  1.00  0.00           C
ATOM   3463  HB  VAL A 869      65.740  32.230  56.070  1.00  0.00           H
ATOM   3464  CG1 VAL A 869      66.360  30.840  57.730  1.00  0.00           C
ATOM   3465 HG11 VAL A 869      67.370  31.150  58.060  1.00  0.00           H
ATOM   3466 HG12 VAL A 869      66.320  29.960  57.040  1.00  0.00           H
ATOM   3467 HG13 VAL A 869      65.880  30.520  58.670  1.00  0.00           H
ATOM   3468  CG2 VAL A 869      64.000  31.370  56.790  1.00  0.00           C
ATOM   3469 HG21 VAL A 869      63.480  31.250  57.770  1.00  0.00           H
ATOM   3470 HG22 VAL A 869      64.150  30.430  56.220  1.00  0.00           H
ATOM   3471 HG23 VAL A 869      63.400  32.100  56.200  1.00  0.00           H
ATOM   3472  C   VAL A 869      66.870  33.570  58.380  1.00  0.00           C
ATOM   3473  O   VAL A 869      67.240  33.210  59.520  1.00  0.00           O
ATOM   3474  N   ILE A 870      67.620  34.390  57.610  1.00  0.00           N
ATOM   3475  HN  ILE A 870      67.390  34.590  56.660  1.00  0.00           H
ATOM   3476  CA  ILE A 870      68.960  34.960  58.010  1.00  0.00           C
ATOM   3477  HA  ILE A 870      69.460  34.170  58.540  1.00  0.00           H
ATOM   3478  CB  ILE A 870      69.630  35.540  56.780  1.00  0.00           C
ATOM   3479  HB  ILE A 870      68.950  36.240  56.270  1.00  0.00           H
ATOM   3480  CG2 ILE A 870      70.920  36.460  57.030  1.00  0.00           C
ATOM   3481 HG21 ILE A 870      71.770  35.920  57.500  1.00  0.00           H
ATOM   3482 HG22 ILE A 870      70.670  37.330  57.680  1.00  0.00           H
ATOM   3483 HG23 ILE A 870      71.240  36.870  56.050  1.00  0.00           H
ATOM   3484  CG1 ILE A 870      70.070  34.350  55.900  1.00  0.00           C
ATOM   3485 HG11 ILE A 870      69.120  33.840  55.650  1.00  0.00           H
ATOM   3486 HG12 ILE A 870      70.590  33.700  56.640  1.00  0.00           H
ATOM   3487  CD  ILE A 870      70.960  34.640  54.670  1.00  0.00           C
ATOM   3488  HD1 ILE A 870      71.020  35.690  54.340  1.00  0.00           H
ATOM   3489  HD2 ILE A 870      70.530  34.080  53.820  1.00  0.00           H
ATOM   3490  HD3 ILE A 870      72.010  34.280  54.740  1.00  0.00           H
ATOM   3491  C   ILE A 870      68.880  36.000  59.150  1.00  0.00           C
ATOM   3492  O   ILE A 870      69.580  35.930  60.100  1.00  0.00           O
ATOM   3493  N   MET A 871      67.910  36.970  59.090  1.00  0.00           N
ATOM   3494  HN  MET A 871      67.190  36.960  58.400  1.00  0.00           H
ATOM   3495  CA  MET A 871      67.640  37.970  60.090  1.00  0.00           C
ATOM   3496  HA  MET A 871      68.550  38.470  60.360  1.00  0.00           H
ATOM   3497  CB  MET A 871      66.630  39.100  59.570  1.00  0.00           C
ATOM   3498  HB1 MET A 871      66.190  39.720  60.380  1.00  0.00           H
ATOM   3499  HB2 MET A 871      65.810  38.450  59.210  1.00  0.00           H
ATOM   3500  CG  MET A 871      67.190  39.860  58.380  1.00  0.00           C
ATOM   3501  HG1 MET A 871      66.420  40.650  58.240  1.00  0.00           H
ATOM   3502  HG2 MET A 871      67.530  39.200  57.550  1.00  0.00           H
ATOM   3503  SD  MET A 871      68.530  40.900  58.890  1.00  0.00           S
ATOM   3504  CE  MET A 871      69.390  40.660  57.290  1.00  0.00           C
ATOM   3505  HE1 MET A 871      70.340  41.230  57.180  1.00  0.00           H
ATOM   3506  HE2 MET A 871      68.810  41.120  56.470  1.00  0.00           H
ATOM   3507  HE3 MET A 871      69.560  39.570  57.110  1.00  0.00           H
ATOM   3508  C   MET A 871      67.030  37.510  61.400  1.00  0.00           C
ATOM   3509  O   MET A 871      67.290  38.080  62.440  1.00  0.00           O
ATOM   3510  N   VAL A 872      66.270  36.420  61.330  1.00  0.00           N
ATOM   3511  HN  VAL A 872      66.010  35.960  60.490  1.00  0.00           H
ATOM   3512  CA  VAL A 872      65.840  35.730  62.570  1.00  0.00           C
ATOM   3513  HA  VAL A 872      65.340  36.530  63.090  1.00  0.00           H
ATOM   3514  CB  VAL A 872      64.840  34.550  62.260  1.00  0.00           C
ATOM   3515  HB  VAL A 872      65.170  33.860  61.450  1.00  0.00           H
ATOM   3516  CG1 VAL A 872      64.530  33.860  63.560  1.00  0.00           C
ATOM   3517 HG11 VAL A 872      64.170  34.560  64.350  1.00  0.00           H
ATOM   3518 HG12 VAL A 872      65.370  33.210  63.910  1.00  0.00           H
ATOM   3519 HG13 VAL A 872      63.720  33.110  63.410  1.00  0.00           H
ATOM   3520  CG2 VAL A 872      63.520  35.260  61.890  1.00  0.00           C
ATOM   3521 HG21 VAL A 872      62.890  34.410  61.540  1.00  0.00           H
ATOM   3522 HG22 VAL A 872      63.580  36.150  61.220  1.00  0.00           H
ATOM   3523 HG23 VAL A 872      63.140  35.680  62.850  1.00  0.00           H
ATOM   3524  C   VAL A 872      67.070  35.220  63.300  1.00  0.00           C
ATOM   3525  O   VAL A 872      67.250  35.360  64.520  1.00  0.00           O
ATOM   3526  N   THR A 873      67.970  34.620  62.530  1.00  0.00           N
ATOM   3527  HN  THR A 873      67.800  34.470  61.570  1.00  0.00           H
ATOM   3528  CA  THR A 873      69.200  33.930  62.960  1.00  0.00           C
ATOM   3529  HA  THR A 873      68.900  33.340  63.820  1.00  0.00           H
ATOM   3530  CB  THR A 873      69.820  32.980  61.980  1.00  0.00           C
ATOM   3531  HB  THR A 873      70.300  33.680  61.260  1.00  0.00           H
ATOM   3532  OG1 THR A 873      69.020  32.100  61.300  1.00  0.00           O
ATOM   3533  HG1 THR A 873      68.310  32.580  60.880  1.00  0.00           H
ATOM   3534  CG2 THR A 873      70.940  32.120  62.650  1.00  0.00           C
ATOM   3535 HG21 THR A 873      71.560  31.600  61.880  1.00  0.00           H
ATOM   3536 HG22 THR A 873      70.400  31.370  63.260  1.00  0.00           H
ATOM   3537 HG23 THR A 873      71.680  32.760  63.180  1.00  0.00           H
ATOM   3538  C   THR A 873      70.200  34.890  63.530  1.00  0.00           C
ATOM   3539  O   THR A 873      70.800  34.650  64.580  1.00  0.00           O
ATOM   3540  N   ILE A 874      70.370  36.070  62.880  1.00  0.00           N
ATOM   3541  HN  ILE A 874      69.870  36.210  62.020  1.00  0.00           H
ATOM   3542  CA  ILE A 874      71.190  37.150  63.490  1.00  0.00           C
ATOM   3543  HA  ILE A 874      72.170  36.730  63.670  1.00  0.00           H
ATOM   3544  CB  ILE A 874      71.500  38.220  62.500  1.00  0.00           C
ATOM   3545  HB  ILE A 874      71.440  37.750  61.500  1.00  0.00           H
ATOM   3546  CG2 ILE A 874      70.420  39.340  62.330  1.00  0.00           C
ATOM   3547 HG21 ILE A 874      70.510  40.050  61.480  1.00  0.00           H
ATOM   3548 HG22 ILE A 874      70.420  40.020  63.210  1.00  0.00           H
ATOM   3549 HG23 ILE A 874      69.420  38.860  62.330  1.00  0.00           H
ATOM   3550  CG1 ILE A 874      72.930  38.740  62.560  1.00  0.00           C
ATOM   3551 HG11 ILE A 874      73.440  38.100  63.310  1.00  0.00           H
ATOM   3552 HG12 ILE A 874      72.990  39.770  62.950  1.00  0.00           H
ATOM   3553  CD  ILE A 874      73.730  38.540  61.260  1.00  0.00           C
ATOM   3554  HD1 ILE A 874      74.820  38.740  61.290  1.00  0.00           H
ATOM   3555  HD2 ILE A 874      73.060  39.130  60.610  1.00  0.00           H
ATOM   3556  HD3 ILE A 874      73.620  37.460  61.040  1.00  0.00           H
ATOM   3557  C   ILE A 874      70.640  37.660  64.880  1.00  0.00           C
ATOM   3558  O   ILE A 874      71.370  37.670  65.820  1.00  0.00           O
ATOM   3559  N   ASP A 875      69.320  38.030  64.990  1.00  0.00           N
ATOM   3560  HN  ASP A 875      68.670  37.910  64.220  1.00  0.00           H
ATOM   3561  CA  ASP A 875      68.710  38.500  66.240  1.00  0.00           C
ATOM   3562  HA  ASP A 875      69.250  39.400  66.550  1.00  0.00           H
ATOM   3563  CB  ASP A 875      67.240  38.950  65.850  1.00  0.00           C
ATOM   3564  HB1 ASP A 875      66.760  38.350  65.050  1.00  0.00           H
ATOM   3565  HB2 ASP A 875      67.270  39.950  65.350  1.00  0.00           H
ATOM   3566  CG  ASP A 875      66.200  38.980  66.920  1.00  0.00           C
ATOM   3567  OD1 ASP A 875      65.710  40.100  67.240  1.00  0.00           O
ATOM   3568  OD2 ASP A 875      65.790  37.900  67.430  1.00  0.00           O
ATOM   3569  C   ASP A 875      68.930  37.530  67.350  1.00  0.00           C
ATOM   3570  O   ASP A 875      69.140  37.960  68.490  1.00  0.00           O
ATOM   3571  N   TYR A 876      68.750  36.210  67.090  1.00  0.00           N
ATOM   3572  HN  TYR A 876      68.510  35.910  66.160  1.00  0.00           H
ATOM   3573  CA  TYR A 876      69.060  35.210  68.110  1.00  0.00           C
ATOM   3574  HA  TYR A 876      68.460  35.640  68.920  1.00  0.00           H
ATOM   3575  CB  TYR A 876      68.590  33.760  67.660  1.00  0.00           C
ATOM   3576  HB1 TYR A 876      68.880  33.410  66.650  1.00  0.00           H
ATOM   3577  HB2 TYR A 876      67.490  33.760  67.670  1.00  0.00           H
ATOM   3578  CG  TYR A 876      69.070  32.760  68.560  1.00  0.00           C
ATOM   3579  CD1 TYR A 876      70.120  31.940  68.320  1.00  0.00           C
ATOM   3580  HD1 TYR A 876      70.740  32.060  67.440  1.00  0.00           H
ATOM   3581  CE1 TYR A 876      70.560  31.050  69.380  1.00  0.00           C
ATOM   3582  HE1 TYR A 876      71.510  30.570  69.180  1.00  0.00           H
ATOM   3583  CZ  TYR A 876      69.910  31.010  70.570  1.00  0.00           C
ATOM   3584  OH  TYR A 876      70.630  30.370  71.600  1.00  0.00           O
ATOM   3585  HH  TYR A 876      71.260  29.760  71.230  1.00  0.00           H
ATOM   3586  CD2 TYR A 876      68.410  32.730  69.860  1.00  0.00           C
ATOM   3587  HD2 TYR A 876      67.550  33.380  69.960  1.00  0.00           H
ATOM   3588  CE2 TYR A 876      68.890  31.870  70.860  1.00  0.00           C
ATOM   3589  HE2 TYR A 876      68.580  31.940  71.890  1.00  0.00           H
ATOM   3590  C   TYR A 876      70.620  35.250  68.540  1.00  0.00           C
ATOM   3591  O   TYR A 876      70.850  35.250  69.740  1.00  0.00           O
ATOM   3592  N   LEU A 877      71.580  35.200  67.620  1.00  0.00           N
ATOM   3593  HN  LEU A 877      71.360  35.290  66.660  1.00  0.00           H
ATOM   3594  CA  LEU A 877      72.970  35.200  68.020  1.00  0.00           C
ATOM   3595  HA  LEU A 877      73.060  34.520  68.860  1.00  0.00           H
ATOM   3596  CB  LEU A 877      74.020  34.720  66.880  1.00  0.00           C
ATOM   3597  HB1 LEU A 877      75.040  34.810  67.300  1.00  0.00           H
ATOM   3598  HB2 LEU A 877      73.940  35.430  66.020  1.00  0.00           H
ATOM   3599  CG  LEU A 877      73.840  33.300  66.330  1.00  0.00           C
ATOM   3600  HG  LEU A 877      72.910  33.250  65.740  1.00  0.00           H
ATOM   3601  CD1 LEU A 877      74.940  32.960  65.380  1.00  0.00           C
ATOM   3602 HD11 LEU A 877      75.940  33.360  65.650  1.00  0.00           H
ATOM   3603 HD12 LEU A 877      74.630  33.460  64.440  1.00  0.00           H
ATOM   3604 HD13 LEU A 877      75.000  31.890  65.080  1.00  0.00           H
ATOM   3605  CD2 LEU A 877      73.920  32.260  67.420  1.00  0.00           C
ATOM   3606 HD21 LEU A 877      74.840  32.480  68.000  1.00  0.00           H
ATOM   3607 HD22 LEU A 877      74.030  31.190  67.120  1.00  0.00           H
ATOM   3608 HD23 LEU A 877      73.060  32.300  68.130  1.00  0.00           H
ATOM   3609  C   LEU A 877      73.500  36.580  68.540  1.00  0.00           C
ATOM   3610  O   LEU A 877      74.360  36.670  69.390  1.00  0.00           O
ATOM   3611  N   VAL A 878      73.030  37.670  68.070  1.00  0.00           N
ATOM   3612  HN  VAL A 878      72.280  37.660  67.430  1.00  0.00           H
ATOM   3613  CA  VAL A 878      73.580  38.970  68.420  1.00  0.00           C
ATOM   3614  HA  VAL A 878      74.650  38.920  68.230  1.00  0.00           H
ATOM   3615  CB  VAL A 878      73.070  40.100  67.430  1.00  0.00           C
ATOM   3616  HB  VAL A 878      71.950  40.060  67.440  1.00  0.00           H
ATOM   3617  CG1 VAL A 878      73.630  41.420  67.870  1.00  0.00           C
ATOM   3618 HG11 VAL A 878      74.720  41.510  68.050  1.00  0.00           H
ATOM   3619 HG12 VAL A 878      73.220  41.680  68.870  1.00  0.00           H
ATOM   3620 HG13 VAL A 878      73.270  42.280  67.260  1.00  0.00           H
ATOM   3621  CG2 VAL A 878      73.580  39.780  66.010  1.00  0.00           C
ATOM   3622 HG21 VAL A 878      74.670  39.810  65.780  1.00  0.00           H
ATOM   3623 HG22 VAL A 878      73.100  40.620  65.460  1.00  0.00           H
ATOM   3624 HG23 VAL A 878      73.210  38.840  65.550  1.00  0.00           H
ATOM   3625  C   VAL A 878      73.240  39.320  69.890  1.00  0.00           C
ATOM   3626  O   VAL A 878      74.010  39.920  70.630  1.00  0.00           O
ATOM   3627  N   GLY A 879      72.010  38.960  70.350  1.00  0.00           N
ATOM   3628  HN  GLY A 879      71.480  38.450  69.680  1.00  0.00           H
ATOM   3629  CA  GLY A 879      71.640  38.940  71.750  1.00  0.00           C
ATOM   3630  HA1 GLY A 879      72.520  38.800  72.350  1.00  0.00           H
ATOM   3631  HA2 GLY A 879      70.990  38.120  72.030  1.00  0.00           H
ATOM   3632  C   GLY A 879      70.860  40.260  72.150  1.00  0.00           C
ATOM   3633  O   GLY A 879      70.640  40.540  73.320  1.00  0.00           O
ATOM   3634  N   VAL A 880      70.550  41.030  71.170  1.00  0.00           N
ATOM   3635  HN  VAL A 880      70.820  40.920  70.210  1.00  0.00           H
ATOM   3636  CA  VAL A 880      69.770  42.240  71.360  1.00  0.00           C
ATOM   3637  HA  VAL A 880      69.550  42.480  72.390  1.00  0.00           H
ATOM   3638  CB  VAL A 880      70.270  43.510  70.740  1.00  0.00           C
ATOM   3639  HB  VAL A 880      70.420  43.430  69.640  1.00  0.00           H
ATOM   3640  CG1 VAL A 880      69.250  44.600  71.070  1.00  0.00           C
ATOM   3641 HG11 VAL A 880      69.040  44.820  72.140  1.00  0.00           H
ATOM   3642 HG12 VAL A 880      68.310  44.420  70.520  1.00  0.00           H
ATOM   3643 HG13 VAL A 880      69.640  45.540  70.610  1.00  0.00           H
ATOM   3644  CG2 VAL A 880      71.660  43.840  71.440  1.00  0.00           C
ATOM   3645 HG21 VAL A 880      71.430  43.840  72.530  1.00  0.00           H
ATOM   3646 HG22 VAL A 880      72.090  44.760  71.020  1.00  0.00           H
ATOM   3647 HG23 VAL A 880      72.280  42.960  71.180  1.00  0.00           H
ATOM   3648  C   VAL A 880      68.380  41.920  70.740  1.00  0.00           C
ATOM   3649  O   VAL A 880      68.350  41.930  69.500  1.00  0.00           O
ATOM   3650  N   PRO A 881      67.260  41.630  71.360  1.00  0.00           N
ATOM   3651  CD  PRO A 881      67.270  41.240  72.830  1.00  0.00           C
ATOM   3652  HD1 PRO A 881      67.250  42.240  73.310  1.00  0.00           H
ATOM   3653  HD2 PRO A 881      68.210  40.690  73.080  1.00  0.00           H
ATOM   3654  CA  PRO A 881      65.920  41.440  70.810  1.00  0.00           C
ATOM   3655  HA  PRO A 881      66.010  40.690  70.040  1.00  0.00           H
ATOM   3656  CB  PRO A 881      65.120  41.010  72.070  1.00  0.00           C
ATOM   3657  HB1 PRO A 881      64.450  40.160  71.850  1.00  0.00           H
ATOM   3658  HB2 PRO A 881      64.650  41.850  72.620  1.00  0.00           H
ATOM   3659  CG  PRO A 881      66.070  40.400  72.980  1.00  0.00           C
ATOM   3660  HG1 PRO A 881      65.590  40.380  73.980  1.00  0.00           H
ATOM   3661  HG2 PRO A 881      66.280  39.360  72.650  1.00  0.00           H
ATOM   3662  C   PRO A 881      65.260  42.630  70.110  1.00  0.00           C
ATOM   3663  O   PRO A 881      65.070  43.750  70.670  1.00  0.00           O
ATOM   3664  N   SER A 882      64.850  42.440  68.900  1.00  0.00           N
ATOM   3665  HN  SER A 882      65.120  41.720  68.260  1.00  0.00           H
ATOM   3666  CA  SER A 882      63.910  43.350  68.150  1.00  0.00           C
ATOM   3667  HA  SER A 882      64.020  44.350  68.550  1.00  0.00           H
ATOM   3668  CB  SER A 882      64.140  43.250  66.600  1.00  0.00           C
ATOM   3669  HB1 SER A 882      65.080  43.810  66.380  1.00  0.00           H
ATOM   3670  HB2 SER A 882      63.380  43.840  66.050  1.00  0.00           H
ATOM   3671  OG  SER A 882      64.150  41.940  66.110  1.00  0.00           O
ATOM   3672  HG1 SER A 882      64.950  41.520  66.410  1.00  0.00           H
ATOM   3673  C   SER A 882      62.390  42.870  68.360  1.00  0.00           C
ATOM   3674  O   SER A 882      62.120  41.700  68.510  1.00  0.00           O
ATOM   3675  N   PRO A 883      61.350  43.710  68.400  1.00  0.00           N
ATOM   3676  CD  PRO A 883      61.540  45.140  68.230  1.00  0.00           C
ATOM   3677  HD1 PRO A 883      61.830  45.310  67.170  1.00  0.00           H
ATOM   3678  HD2 PRO A 883      62.120  45.700  68.990  1.00  0.00           H
ATOM   3679  CA  PRO A 883      59.890  43.350  68.350  1.00  0.00           C
ATOM   3680  HA  PRO A 883      59.600  42.980  69.310  1.00  0.00           H
ATOM   3681  CB  PRO A 883      59.290  44.630  67.840  1.00  0.00           C
ATOM   3682  HB1 PRO A 883      58.240  44.810  68.170  1.00  0.00           H
ATOM   3683  HB2 PRO A 883      59.300  44.760  66.740  1.00  0.00           H
ATOM   3684  CG  PRO A 883      60.170  45.680  68.390  1.00  0.00           C
ATOM   3685  HG1 PRO A 883      59.960  46.700  68.000  1.00  0.00           H
ATOM   3686  HG2 PRO A 883      59.990  45.640  69.470  1.00  0.00           H
ATOM   3687  C   PRO A 883      59.540  42.230  67.440  1.00  0.00           C
ATOM   3688  O   PRO A 883      59.890  42.150  66.260  1.00  0.00           O
ATOM   3689  N   LYS A 884      58.680  41.310  67.950  1.00  0.00           N
ATOM   3690  HN  LYS A 884      58.180  41.450  68.800  1.00  0.00           H
ATOM   3691  CA  LYS A 884      58.300  40.100  67.260  1.00  0.00           C
ATOM   3692  HA  LYS A 884      58.860  39.880  66.360  1.00  0.00           H
ATOM   3693  CB  LYS A 884      58.650  38.850  68.130  1.00  0.00           C
ATOM   3694  HB1 LYS A 884      58.340  37.910  67.630  1.00  0.00           H
ATOM   3695  HB2 LYS A 884      58.290  38.950  69.170  1.00  0.00           H
ATOM   3696  CG  LYS A 884      60.100  38.650  68.470  1.00  0.00           C
ATOM   3697  HG1 LYS A 884      60.260  37.800  69.180  1.00  0.00           H
ATOM   3698  HG2 LYS A 884      60.380  39.530  69.070  1.00  0.00           H
ATOM   3699  CD  LYS A 884      61.020  38.360  67.280  1.00  0.00           C
ATOM   3700  HD1 LYS A 884      61.130  39.290  66.680  1.00  0.00           H
ATOM   3701  HD2 LYS A 884      60.440  37.690  66.620  1.00  0.00           H
ATOM   3702  CE  LYS A 884      62.460  37.960  67.570  1.00  0.00           C
ATOM   3703  HE1 LYS A 884      63.020  37.660  66.650  1.00  0.00           H
ATOM   3704  HE2 LYS A 884      62.640  37.120  68.290  1.00  0.00           H
ATOM   3705  NZ  LYS A 884      63.220  39.080  68.260  1.00  0.00           N
ATOM   3706  HZ1 LYS A 884      64.240  38.870  68.220  1.00  0.00           H
ATOM   3707  HZ2 LYS A 884      62.770  39.050  69.190  1.00  0.00           H
ATOM   3708  HZ3 LYS A 884      62.890  39.970  67.830  1.00  0.00           H
ATOM   3709  C   LYS A 884      56.770  39.940  66.920  1.00  0.00           C
ATOM   3710  O   LYS A 884      55.910  40.360  67.700  1.00  0.00           O
ATOM   3711  N   LEU A 885      56.420  39.390  65.740  1.00  0.00           N
ATOM   3712  HN  LEU A 885      57.100  38.990  65.130  1.00  0.00           H
ATOM   3713  CA  LEU A 885      55.080  39.400  65.130  1.00  0.00           C
ATOM   3714  HA  LEU A 885      54.820  40.450  65.040  1.00  0.00           H
ATOM   3715  CB  LEU A 885      55.020  38.650  63.740  1.00  0.00           C
ATOM   3716  HB1 LEU A 885      55.280  37.600  63.960  1.00  0.00           H
ATOM   3717  HB2 LEU A 885      55.660  39.150  62.990  1.00  0.00           H
ATOM   3718  CG  LEU A 885      53.580  38.650  63.050  1.00  0.00           C
ATOM   3719  HG  LEU A 885      52.950  38.140  63.810  1.00  0.00           H
ATOM   3720  CD1 LEU A 885      52.960  40.010  62.760  1.00  0.00           C
ATOM   3721 HD11 LEU A 885      52.950  40.720  63.610  1.00  0.00           H
ATOM   3722 HD12 LEU A 885      51.940  39.740  62.440  1.00  0.00           H
ATOM   3723 HD13 LEU A 885      53.450  40.410  61.850  1.00  0.00           H
ATOM   3724  CD2 LEU A 885      53.610  37.780  61.820  1.00  0.00           C
ATOM   3725 HD21 LEU A 885      52.570  37.620  61.460  1.00  0.00           H
ATOM   3726 HD22 LEU A 885      53.990  36.770  62.110  1.00  0.00           H
ATOM   3727 HD23 LEU A 885      54.310  38.080  61.020  1.00  0.00           H
ATOM   3728  C   LEU A 885      54.050  38.810  66.110  1.00  0.00           C
ATOM   3729  O   LEU A 885      54.080  37.650  66.520  1.00  0.00           O
ATOM   3730  N   HSD A 886      53.050  39.640  66.470  1.00  0.00           N
ATOM   3731  HN  HSD A 886      53.090  40.590  66.190  1.00  0.00           H
ATOM   3732  CA  HSD A 886      51.830  39.270  67.200  1.00  0.00           C
ATOM   3733  HA  HSD A 886      52.190  38.710  68.050  1.00  0.00           H
ATOM   3734  CB  HSD A 886      50.970  40.470  67.630  1.00  0.00           C
ATOM   3735  HB1 HSD A 886      50.010  40.130  68.070  1.00  0.00           H
ATOM   3736  HB2 HSD A 886      50.810  41.170  66.780  1.00  0.00           H
ATOM   3737  ND1 HSD A 886      52.550  42.380  68.200  1.00  0.00           N
ATOM   3738  HD1 HSD A 886      52.790  42.510  67.240  1.00  0.00           H
ATOM   3739  CG  HSD A 886      51.730  41.350  68.610  1.00  0.00           C
ATOM   3740  CE1 HSD A 886      53.070  42.870  69.370  1.00  0.00           C
ATOM   3741  HE1 HSD A 886      53.860  43.610  69.380  1.00  0.00           H
ATOM   3742  NE2 HSD A 886      52.510  42.460  70.460  1.00  0.00           N
ATOM   3743  CD2 HSD A 886      51.730  41.400  69.950  1.00  0.00           C
ATOM   3744  HD2 HSD A 886      51.320  40.760  70.720  1.00  0.00           H
ATOM   3745  C   HSD A 886      50.940  38.350  66.390  1.00  0.00           C
ATOM   3746  O   HSD A 886      50.140  38.790  65.570  1.00  0.00           O
ATOM   3747  N   VAL A 887      51.030  37.010  66.540  1.00  0.00           N
ATOM   3748  HN  VAL A 887      51.650  36.660  67.230  1.00  0.00           H
ATOM   3749  CA  VAL A 887      50.140  36.020  65.960  1.00  0.00           C
ATOM   3750  HA  VAL A 887      49.640  36.480  65.130  1.00  0.00           H
ATOM   3751  CB  VAL A 887      51.060  34.800  65.570  1.00  0.00           C
ATOM   3752  HB  VAL A 887      51.130  34.090  66.420  1.00  0.00           H
ATOM   3753  CG1 VAL A 887      50.530  33.990  64.370  1.00  0.00           C
ATOM   3754 HG11 VAL A 887      49.720  33.300  64.670  1.00  0.00           H
ATOM   3755 HG12 VAL A 887      51.400  33.540  63.840  1.00  0.00           H
ATOM   3756 HG13 VAL A 887      50.180  34.650  63.550  1.00  0.00           H
ATOM   3757  CG2 VAL A 887      52.490  35.320  65.210  1.00  0.00           C
ATOM   3758 HG21 VAL A 887      52.490  36.090  64.410  1.00  0.00           H
ATOM   3759 HG22 VAL A 887      53.110  34.460  64.900  1.00  0.00           H
ATOM   3760 HG23 VAL A 887      52.990  35.610  66.160  1.00  0.00           H
ATOM   3761  C   VAL A 887      48.980  35.600  66.850  1.00  0.00           C
ATOM   3762  O   VAL A 887      49.070  35.870  68.080  1.00  0.00           O
ATOM   3763  N   PRO A 888      47.850  35.070  66.330  1.00  0.00           N
ATOM   3764  CD  PRO A 888      47.390  35.330  64.950  1.00  0.00           C
ATOM   3765  HD1 PRO A 888      48.080  35.010  64.150  1.00  0.00           H
ATOM   3766  HD2 PRO A 888      47.080  36.400  64.820  1.00  0.00           H
ATOM   3767  CA  PRO A 888      46.920  34.330  67.180  1.00  0.00           C
ATOM   3768  HA  PRO A 888      46.830  34.840  68.130  1.00  0.00           H
ATOM   3769  CB  PRO A 888      45.660  34.300  66.350  1.00  0.00           C
ATOM   3770  HB1 PRO A 888      45.000  35.110  66.730  1.00  0.00           H
ATOM   3771  HB2 PRO A 888      44.930  33.470  66.450  1.00  0.00           H
ATOM   3772  CG  PRO A 888      46.020  34.570  64.860  1.00  0.00           C
ATOM   3773  HG1 PRO A 888      46.350  33.650  64.350  1.00  0.00           H
ATOM   3774  HG2 PRO A 888      45.280  34.980  64.130  1.00  0.00           H
ATOM   3775  C   PRO A 888      47.370  32.930  67.400  1.00  0.00           C
ATOM   3776  O   PRO A 888      48.080  32.340  66.570  1.00  0.00           O
ATOM   3777  N   GLU A 889      47.020  32.360  68.580  1.00  0.00           N
ATOM   3778  HN  GLU A 889      46.510  32.880  69.260  1.00  0.00           H
ATOM   3779  CA  GLU A 889      47.510  31.020  69.050  1.00  0.00           C
ATOM   3780  HA  GLU A 889      48.220  30.730  68.290  1.00  0.00           H
ATOM   3781  CB  GLU A 889      48.270  31.300  70.420  1.00  0.00           C
ATOM   3782  HB1 GLU A 889      48.620  30.360  70.890  1.00  0.00           H
ATOM   3783  HB2 GLU A 889      47.510  31.550  71.190  1.00  0.00           H
ATOM   3784  CG  GLU A 889      49.490  32.150  70.120  1.00  0.00           C
ATOM   3785  HG1 GLU A 889      49.320  33.080  69.530  1.00  0.00           H
ATOM   3786  HG2 GLU A 889      50.170  31.570  69.470  1.00  0.00           H
ATOM   3787  CD  GLU A 889      50.250  32.610  71.330  1.00  0.00           C
ATOM   3788  OE1 GLU A 889      50.790  33.730  71.290  1.00  0.00           O
ATOM   3789  OE2 GLU A 889      50.380  31.830  72.300  1.00  0.00           O
ATOM   3790  C   GLU A 889      46.420  29.970  69.260  1.00  0.00           C
ATOM   3791  O   GLU A 889      46.750  28.830  69.640  1.00  0.00           O
ATOM   3792  N   LYS A 890      45.190  30.240  68.990  1.00  0.00           N
ATOM   3793  HN  LYS A 890      44.900  31.110  68.590  1.00  0.00           H
ATOM   3794  CA  LYS A 890      44.080  29.320  69.190  1.00  0.00           C
ATOM   3795  HA  LYS A 890      44.430  28.320  68.950  1.00  0.00           H
ATOM   3796  CB  LYS A 890      43.420  29.130  70.520  1.00  0.00           C
ATOM   3797  HB1 LYS A 890      44.200  28.860  71.260  1.00  0.00           H
ATOM   3798  HB2 LYS A 890      42.750  28.250  70.550  1.00  0.00           H
ATOM   3799  CG  LYS A 890      42.520  30.330  70.900  1.00  0.00           C
ATOM   3800  HG1 LYS A 890      41.630  30.420  70.240  1.00  0.00           H
ATOM   3801  HG2 LYS A 890      43.130  31.240  70.810  1.00  0.00           H
ATOM   3802  CD  LYS A 890      42.050  30.290  72.300  1.00  0.00           C
ATOM   3803  HD1 LYS A 890      42.960  30.180  72.920  1.00  0.00           H
ATOM   3804  HD2 LYS A 890      41.320  29.490  72.570  1.00  0.00           H
ATOM   3805  CE  LYS A 890      41.370  31.610  72.860  1.00  0.00           C
ATOM   3806  HE1 LYS A 890      40.430  31.830  72.300  1.00  0.00           H
ATOM   3807  HE2 LYS A 890      42.010  32.500  72.690  1.00  0.00           H
ATOM   3808  NZ  LYS A 890      41.000  31.520  74.290  1.00  0.00           N
ATOM   3809  HZ1 LYS A 890      40.640  32.420  74.690  1.00  0.00           H
ATOM   3810  HZ2 LYS A 890      41.870  31.270  74.810  1.00  0.00           H
ATOM   3811  HZ3 LYS A 890      40.310  30.770  74.510  1.00  0.00           H
ATOM   3812  C   LYS A 890      43.130  29.620  68.090  1.00  0.00           C
ATOM   3813  O   LYS A 890      43.100  30.720  67.520  1.00  0.00           O
ATOM   3814  N   PHE A 891      42.350  28.650  67.640  1.00  0.00           N
ATOM   3815  HN  PHE A 891      42.350  27.710  67.950  1.00  0.00           H
ATOM   3816  CA  PHE A 891      41.430  28.890  66.560  1.00  0.00           C
ATOM   3817  HA  PHE A 891      41.910  29.600  65.910  1.00  0.00           H
ATOM   3818  CB  PHE A 891      41.100  27.540  65.800  1.00  0.00           C
ATOM   3819  HB1 PHE A 891      41.040  26.610  66.410  1.00  0.00           H
ATOM   3820  HB2 PHE A 891      41.910  27.330  65.060  1.00  0.00           H
ATOM   3821  CG  PHE A 891      39.820  27.540  64.930  1.00  0.00           C
ATOM   3822  CD1 PHE A 891      38.870  26.390  65.070  1.00  0.00           C
ATOM   3823  HD1 PHE A 891      39.060  25.600  65.770  1.00  0.00           H
ATOM   3824  CE1 PHE A 891      37.900  26.260  64.120  1.00  0.00           C
ATOM   3825  HE1 PHE A 891      37.260  25.400  64.300  1.00  0.00           H
ATOM   3826  CZ  PHE A 891      37.700  27.200  63.090  1.00  0.00           C
ATOM   3827  HZ  PHE A 891      36.990  26.940  62.310  1.00  0.00           H
ATOM   3828  CD2 PHE A 891      39.620  28.450  63.880  1.00  0.00           C
ATOM   3829  HD2 PHE A 891      40.390  29.190  63.670  1.00  0.00           H
ATOM   3830  CE2 PHE A 891      38.670  28.190  62.860  1.00  0.00           C
ATOM   3831  HE2 PHE A 891      38.500  28.880  62.040  1.00  0.00           H
ATOM   3832  C   PHE A 891      40.180  29.580  67.090  1.00  0.00           C
ATOM   3833  O   PHE A 891      39.480  30.370  66.450  1.00  0.00           O
ATOM   3834  N   GLU A 892      39.760  29.260  68.340  1.00  0.00           N
ATOM   3835  HN  GLU A 892      40.140  28.530  68.900  1.00  0.00           H
ATOM   3836  CA  GLU A 892      38.680  30.010  68.920  1.00  0.00           C
ATOM   3837  HA  GLU A 892      37.850  29.710  68.290  1.00  0.00           H
ATOM   3838  CB  GLU A 892      38.250  29.610  70.400  1.00  0.00           C
ATOM   3839  HB1 GLU A 892      37.590  30.390  70.840  1.00  0.00           H
ATOM   3840  HB2 GLU A 892      39.100  29.680  71.110  1.00  0.00           H
ATOM   3841  CG  GLU A 892      37.530  28.210  70.450  1.00  0.00           C
ATOM   3842  HG1 GLU A 892      38.120  27.370  70.030  1.00  0.00           H
ATOM   3843  HG2 GLU A 892      36.640  28.240  69.790  1.00  0.00           H
ATOM   3844  CD  GLU A 892      36.970  27.970  71.840  1.00  0.00           C
ATOM   3845  OE1 GLU A 892      35.720  27.960  72.040  1.00  0.00           O
ATOM   3846  OE2 GLU A 892      37.860  27.720  72.710  1.00  0.00           O
ATOM   3847  C   GLU A 892      38.770  31.570  68.940  1.00  0.00           C
ATOM   3848  O   GLU A 892      39.850  32.070  69.350  1.00  0.00           O
ATOM   3849  N   PRO A 893      37.780  32.390  68.540  1.00  0.00           N
ATOM   3850  CD  PRO A 893      36.450  31.880  68.270  1.00  0.00           C
ATOM   3851  HD1 PRO A 893      36.130  31.250  69.130  1.00  0.00           H
ATOM   3852  HD2 PRO A 893      36.350  31.390  67.270  1.00  0.00           H
ATOM   3853  CA  PRO A 893      37.800  33.830  68.730  1.00  0.00           C
ATOM   3854  HA  PRO A 893      38.660  34.280  68.270  1.00  0.00           H
ATOM   3855  CB  PRO A 893      36.510  34.360  68.110  1.00  0.00           C
ATOM   3856  HB1 PRO A 893      36.820  34.590  67.060  1.00  0.00           H
ATOM   3857  HB2 PRO A 893      36.210  35.340  68.530  1.00  0.00           H
ATOM   3858  CG  PRO A 893      35.530  33.160  68.220  1.00  0.00           C
ATOM   3859  HG1 PRO A 893      35.110  33.300  69.240  1.00  0.00           H
ATOM   3860  HG2 PRO A 893      34.810  33.040  67.390  1.00  0.00           H
ATOM   3861  C   PRO A 893      38.050  34.160  70.190  1.00  0.00           C
ATOM   3862  O   PRO A 893      37.550  33.470  71.050  1.00  0.00           O
ATOM   3863  N   THR A 894      38.850  35.210  70.460  1.00  0.00           N
ATOM   3864  HN  THR A 894      39.160  35.760  69.700  1.00  0.00           H
ATOM   3865  CA  THR A 894      39.400  35.500  71.760  1.00  0.00           C
ATOM   3866  HA  THR A 894      39.630  34.610  72.320  1.00  0.00           H
ATOM   3867  CB  THR A 894      40.760  36.220  71.690  1.00  0.00           C
ATOM   3868  HB  THR A 894      41.070  36.630  72.670  1.00  0.00           H
ATOM   3869  OG1 THR A 894      40.710  37.200  70.730  1.00  0.00           O
ATOM   3870  HG1 THR A 894      40.140  37.910  71.030  1.00  0.00           H
ATOM   3871  CG2 THR A 894      41.800  35.260  71.110  1.00  0.00           C
ATOM   3872 HG21 THR A 894      41.580  35.160  70.020  1.00  0.00           H
ATOM   3873 HG22 THR A 894      41.750  34.240  71.560  1.00  0.00           H
ATOM   3874 HG23 THR A 894      42.790  35.690  71.370  1.00  0.00           H
ATOM   3875  C   THR A 894      38.420  36.240  72.680  1.00  0.00           C
ATOM   3876  O   THR A 894      38.800  36.280  73.820  1.00  0.00           O
ATOM   3877  N   HSD A 895      37.310  36.710  72.240  1.00  0.00           N
ATOM   3878  HN  HSD A 895      37.050  36.650  71.280  1.00  0.00           H
ATOM   3879  CA  HSD A 895      36.330  37.290  73.130  1.00  0.00           C
ATOM   3880  HA  HSD A 895      36.850  37.770  73.940  1.00  0.00           H
ATOM   3881  CB  HSD A 895      35.540  38.440  72.390  1.00  0.00           C
ATOM   3882  HB1 HSD A 895      35.100  37.930  71.500  1.00  0.00           H
ATOM   3883  HB2 HSD A 895      36.300  39.140  71.980  1.00  0.00           H
ATOM   3884  ND1 HSD A 895      34.770  39.960  74.300  1.00  0.00           N
ATOM   3885  HD1 HSD A 895      35.640  40.420  74.500  1.00  0.00           H
ATOM   3886  CG  HSD A 895      34.500  39.060  73.260  1.00  0.00           C
ATOM   3887  CE1 HSD A 895      33.520  40.250  74.770  1.00  0.00           C
ATOM   3888  HE1 HSD A 895      33.420  40.960  75.600  1.00  0.00           H
ATOM   3889  NE2 HSD A 895      32.580  39.760  74.140  1.00  0.00           N
ATOM   3890  CD2 HSD A 895      33.130  39.090  73.090  1.00  0.00           C
ATOM   3891  HD2 HSD A 895      32.580  38.530  72.340  1.00  0.00           H
ATOM   3892  C   HSD A 895      35.400  36.260  73.710  1.00  0.00           C
ATOM   3893  O   HSD A 895      34.750  35.620  72.900  1.00  0.00           O
ATOM   3894  N   PRO A 896      35.190  35.980  74.970  1.00  0.00           N
ATOM   3895  CD  PRO A 896      35.750  36.700  76.050  1.00  0.00           C
ATOM   3896  HD1 PRO A 896      35.680  37.810  76.000  1.00  0.00           H
ATOM   3897  HD2 PRO A 896      36.780  36.320  76.150  1.00  0.00           H
ATOM   3898  CA  PRO A 896      34.470  34.800  75.400  1.00  0.00           C
ATOM   3899  HA  PRO A 896      34.900  33.980  74.830  1.00  0.00           H
ATOM   3900  CB  PRO A 896      34.850  34.710  76.960  1.00  0.00           C
ATOM   3901  HB1 PRO A 896      35.930  34.510  77.110  1.00  0.00           H
ATOM   3902  HB2 PRO A 896      34.190  34.150  77.650  1.00  0.00           H
ATOM   3903  CG  PRO A 896      34.980  36.250  77.340  1.00  0.00           C
ATOM   3904  HG1 PRO A 896      33.930  36.600  77.210  1.00  0.00           H
ATOM   3905  HG2 PRO A 896      35.350  36.610  78.320  1.00  0.00           H
ATOM   3906  C   PRO A 896      32.920  34.980  75.290  1.00  0.00           C
ATOM   3907  O   PRO A 896      32.080  34.290  75.930  1.00  0.00           O
ATOM   3908  N   GLU A 897      32.480  35.860  74.430  1.00  0.00           N
ATOM   3909  HN  GLU A 897      33.210  36.200  73.840  1.00  0.00           H
ATOM   3910  CA  GLU A 897      31.120  36.140  74.210  1.00  0.00           C
ATOM   3911  HA  GLU A 897      30.520  35.250  74.370  1.00  0.00           H
ATOM   3912  CB  GLU A 897      30.380  37.190  75.120  1.00  0.00           C
ATOM   3913  HB1 GLU A 897      29.340  37.280  74.740  1.00  0.00           H
ATOM   3914  HB2 GLU A 897      30.930  38.140  75.200  1.00  0.00           H
ATOM   3915  CG  GLU A 897      30.250  36.590  76.520  1.00  0.00           C
ATOM   3916  HG1 GLU A 897      31.200  36.430  77.090  1.00  0.00           H
ATOM   3917  HG2 GLU A 897      29.830  35.570  76.410  1.00  0.00           H
ATOM   3918  CD  GLU A 897      29.290  37.460  77.450  1.00  0.00           C
ATOM   3919  OE1 GLU A 897      29.820  38.160  78.340  1.00  0.00           O
ATOM   3920  OE2 GLU A 897      28.100  37.620  76.950  1.00  0.00           O
ATOM   3921  C   GLU A 897      30.910  36.520  72.730  1.00  0.00           C
ATOM   3922  O   GLU A 897      30.300  37.520  72.330  1.00  0.00           O
ATOM   3923  N   ARG A 898      31.540  35.740  71.800  1.00  0.00           N
ATOM   3924  HN  ARG A 898      32.140  35.030  72.150  1.00  0.00           H
ATOM   3925  CA  ARG A 898      31.510  35.930  70.360  1.00  0.00           C
ATOM   3926  HA  ARG A 898      31.020  36.880  70.170  1.00  0.00           H
ATOM   3927  CB  ARG A 898      32.930  35.800  69.740  1.00  0.00           C
ATOM   3928  HB1 ARG A 898      33.450  34.840  69.960  1.00  0.00           H
ATOM   3929  HB2 ARG A 898      33.520  36.550  70.310  1.00  0.00           H
ATOM   3930  CG  ARG A 898      33.120  36.080  68.260  1.00  0.00           C
ATOM   3931  HG1 ARG A 898      34.190  36.020  67.980  1.00  0.00           H
ATOM   3932  HG2 ARG A 898      32.770  37.100  67.990  1.00  0.00           H
ATOM   3933  CD  ARG A 898      32.550  35.010  67.380  1.00  0.00           C
ATOM   3934  HD1 ARG A 898      31.460  35.050  67.230  1.00  0.00           H
ATOM   3935  HD2 ARG A 898      32.910  34.010  67.690  1.00  0.00           H
ATOM   3936  NE  ARG A 898      33.170  35.260  66.080  1.00  0.00           N
ATOM   3937  HE  ARG A 898      33.850  36.000  66.010  1.00  0.00           H
ATOM   3938  CZ  ARG A 898      32.520  35.150  64.930  1.00  0.00           C
ATOM   3939  NH1 ARG A 898      31.630  34.230  64.730  1.00  0.00           N
ATOM   3940 HH11 ARG A 898      31.570  33.510  65.430  1.00  0.00           H
ATOM   3941 HH12 ARG A 898      31.170  34.150  63.850  1.00  0.00           H
ATOM   3942  NH2 ARG A 898      32.910  35.860  63.910  1.00  0.00           N
ATOM   3943 HH21 ARG A 898      33.540  36.570  64.230  1.00  0.00           H
ATOM   3944 HH22 ARG A 898      32.230  35.920  63.180  1.00  0.00           H
ATOM   3945  C   ARG A 898      30.580  34.850  69.850  1.00  0.00           C
ATOM   3946  O   ARG A 898      30.980  33.680  69.830  1.00  0.00           O
ATOM   3947  N   GLY A 899      29.350  35.140  69.480  1.00  0.00           N
ATOM   3948  HN  GLY A 899      29.180  36.110  69.340  1.00  0.00           H
ATOM   3949  CA  GLY A 899      28.240  34.260  69.190  1.00  0.00           C
ATOM   3950  HA1 GLY A 899      27.470  34.850  68.720  1.00  0.00           H
ATOM   3951  HA2 GLY A 899      27.860  33.750  70.070  1.00  0.00           H
ATOM   3952  C   GLY A 899      28.520  33.260  68.080  1.00  0.00           C
ATOM   3953  O   GLY A 899      29.390  33.410  67.200  1.00  0.00           O
ATOM   3954  N   TRP A 900      27.610  32.280  67.970  1.00  0.00           N
ATOM   3955  HN  TRP A 900      26.920  32.160  68.660  1.00  0.00           H
ATOM   3956  CA  TRP A 900      27.860  31.070  67.210  1.00  0.00           C
ATOM   3957  HA  TRP A 900      28.930  30.870  67.230  1.00  0.00           H
ATOM   3958  CB  TRP A 900      27.250  29.840  67.890  1.00  0.00           C
ATOM   3959  HB1 TRP A 900      26.150  29.850  68.040  1.00  0.00           H
ATOM   3960  HB2 TRP A 900      27.550  29.690  68.950  1.00  0.00           H
ATOM   3961  CG  TRP A 900      27.410  28.530  67.150  1.00  0.00           C
ATOM   3962  CD1 TRP A 900      26.330  27.730  66.960  1.00  0.00           C
ATOM   3963  HD1 TRP A 900      25.350  28.020  67.300  1.00  0.00           H
ATOM   3964  NE1 TRP A 900      26.730  26.710  66.130  1.00  0.00           N
ATOM   3965  HE1 TRP A 900      26.070  26.170  65.680  1.00  0.00           H
ATOM   3966  CE2 TRP A 900      28.070  26.730  65.890  1.00  0.00           C
ATOM   3967  CD2 TRP A 900      28.560  27.890  66.510  1.00  0.00           C
ATOM   3968  CE3 TRP A 900      29.930  28.120  66.520  1.00  0.00           C
ATOM   3969  HE3 TRP A 900      30.260  28.920  67.160  1.00  0.00           H
ATOM   3970  CZ3 TRP A 900      30.750  27.260  65.820  1.00  0.00           C
ATOM   3971  HZ3 TRP A 900      31.820  27.300  65.920  1.00  0.00           H
ATOM   3972  CZ2 TRP A 900      28.870  25.810  65.190  1.00  0.00           C
ATOM   3973  HZ2 TRP A 900      28.590  24.850  64.780  1.00  0.00           H
ATOM   3974  CH2 TRP A 900      30.270  26.090  65.140  1.00  0.00           C
ATOM   3975  HH2 TRP A 900      31.030  25.610  64.540  1.00  0.00           H
ATOM   3976  C   TRP A 900      27.430  31.230  65.700  1.00  0.00           C
ATOM   3977  O   TRP A 900      26.270  31.400  65.410  1.00  0.00           O
ATOM   3978  N   ILE A 901      28.390  31.290  64.770  1.00  0.00           N
ATOM   3979  HN  ILE A 901      29.370  31.280  65.020  1.00  0.00           H
ATOM   3980  CA  ILE A 901      28.270  31.540  63.340  1.00  0.00           C
ATOM   3981  HA  ILE A 901      29.280  31.380  63.010  1.00  0.00           H
ATOM   3982  CB  ILE A 901      27.380  30.460  62.690  1.00  0.00           C
ATOM   3983  HB  ILE A 901      26.400  30.380  63.200  1.00  0.00           H
ATOM   3984  CG2 ILE A 901      27.180  30.840  61.190  1.00  0.00           C
ATOM   3985 HG21 ILE A 901      26.620  30.050  60.640  1.00  0.00           H
ATOM   3986 HG22 ILE A 901      28.200  30.930  60.780  1.00  0.00           H
ATOM   3987 HG23 ILE A 901      26.690  31.830  61.060  1.00  0.00           H
ATOM   3988  CG1 ILE A 901      27.990  29.040  62.800  1.00  0.00           C
ATOM   3989 HG11 ILE A 901      27.210  28.360  62.370  1.00  0.00           H
ATOM   3990 HG12 ILE A 901      28.060  28.670  63.850  1.00  0.00           H
ATOM   3991  CD  ILE A 901      29.360  28.910  62.120  1.00  0.00           C
ATOM   3992  HD1 ILE A 901      29.640  27.840  62.090  1.00  0.00           H
ATOM   3993  HD2 ILE A 901      30.100  29.460  62.780  1.00  0.00           H
ATOM   3994  HD3 ILE A 901      29.330  29.390  61.120  1.00  0.00           H
ATOM   3995  C   ILE A 901      27.940  33.020  63.100  1.00  0.00           C
ATOM   3996  O   ILE A 901      28.720  33.750  62.500  1.00  0.00           O
ATOM   3997  N   ILE A 902      26.830  33.510  63.650  1.00  0.00           N
ATOM   3998  HN  ILE A 902      26.370  33.030  64.380  1.00  0.00           H
ATOM   3999  CA  ILE A 902      26.110  34.670  63.210  1.00  0.00           C
ATOM   4000  HA  ILE A 902      26.660  35.130  62.400  1.00  0.00           H
ATOM   4001  CB  ILE A 902      24.690  34.420  62.680  1.00  0.00           C
ATOM   4002  HB  ILE A 902      24.570  33.440  62.160  1.00  0.00           H
ATOM   4003  CG2 ILE A 902      23.760  34.200  63.910  1.00  0.00           C
ATOM   4004 HG21 ILE A 902      24.280  33.690  64.760  1.00  0.00           H
ATOM   4005 HG22 ILE A 902      22.850  33.690  63.530  1.00  0.00           H
ATOM   4006 HG23 ILE A 902      23.430  35.200  64.240  1.00  0.00           H
ATOM   4007  CG1 ILE A 902      24.060  35.590  61.890  1.00  0.00           C
ATOM   4008 HG11 ILE A 902      24.780  35.770  61.070  1.00  0.00           H
ATOM   4009 HG12 ILE A 902      24.140  36.410  62.620  1.00  0.00           H
ATOM   4010  CD  ILE A 902      22.620  35.380  61.410  1.00  0.00           C
ATOM   4011  HD1 ILE A 902      22.450  34.480  60.790  1.00  0.00           H
ATOM   4012  HD2 ILE A 902      22.440  36.300  60.800  1.00  0.00           H
ATOM   4013  HD3 ILE A 902      21.820  35.340  62.180  1.00  0.00           H
ATOM   4014  C   ILE A 902      26.170  35.650  64.360  1.00  0.00           C
ATOM   4015  O   ILE A 902      26.130  35.240  65.520  1.00  0.00           O
ATOM   4016  N   SER A 903      26.350  36.920  64.050  1.00  0.00           N
ATOM   4017  HN  SER A 903      26.540  37.330  63.160  1.00  0.00           H
ATOM   4018  CA  SER A 903      26.280  38.070  65.050  1.00  0.00           C
ATOM   4019  HA  SER A 903      26.940  37.910  65.890  1.00  0.00           H
ATOM   4020  CB  SER A 903      26.940  39.370  64.520  1.00  0.00           C
ATOM   4021  HB1 SER A 903      26.520  39.720  63.550  1.00  0.00           H
ATOM   4022  HB2 SER A 903      28.030  39.170  64.470  1.00  0.00           H
ATOM   4023  OG  SER A 903      26.830  40.480  65.500  1.00  0.00           O
ATOM   4024  HG1 SER A 903      25.960  40.860  65.430  1.00  0.00           H
ATOM   4025  C   SER A 903      24.830  38.330  65.470  1.00  0.00           C
ATOM   4026  O   SER A 903      23.900  38.090  64.720  1.00  0.00           O
ATOM   4027  N   PRO A 904      24.640  38.770  66.700  1.00  0.00           N
ATOM   4028  CD  PRO A 904      25.510  38.720  67.830  1.00  0.00           C
ATOM   4029  HD1 PRO A 904      26.400  39.300  67.530  1.00  0.00           H
ATOM   4030  HD2 PRO A 904      25.760  37.650  68.060  1.00  0.00           H
ATOM   4031  CA  PRO A 904      23.430  39.560  67.050  1.00  0.00           C
ATOM   4032  HA  PRO A 904      22.700  38.810  67.350  1.00  0.00           H
ATOM   4033  CB  PRO A 904      23.910  40.330  68.250  1.00  0.00           C
ATOM   4034  HB1 PRO A 904      23.070  40.660  68.900  1.00  0.00           H
ATOM   4035  HB2 PRO A 904      24.410  41.280  67.970  1.00  0.00           H
ATOM   4036  CG  PRO A 904      24.690  39.300  69.020  1.00  0.00           C
ATOM   4037  HG1 PRO A 904      25.330  39.760  69.820  1.00  0.00           H
ATOM   4038  HG2 PRO A 904      24.050  38.470  69.400  1.00  0.00           H
ATOM   4039  C   PRO A 904      22.780  40.400  66.000  1.00  0.00           C
ATOM   4040  O   PRO A 904      23.430  41.330  65.520  1.00  0.00           O
ATOM   4041  N   LEU A 905      21.560  40.060  65.590  1.00  0.00           N
ATOM   4042  HN  LEU A 905      21.050  39.360  66.090  1.00  0.00           H
ATOM   4043  CA  LEU A 905      20.850  40.610  64.430  1.00  0.00           C
ATOM   4044  HA  LEU A 905      21.260  41.610  64.320  1.00  0.00           H
ATOM   4045  CB  LEU A 905      21.200  39.760  63.150  1.00  0.00           C
ATOM   4046  HB1 LEU A 905      21.230  38.750  63.630  1.00  0.00           H
ATOM   4047  HB2 LEU A 905      22.220  40.030  62.800  1.00  0.00           H
ATOM   4048  CG  LEU A 905      20.210  39.750  61.890  1.00  0.00           C
ATOM   4049  HG  LEU A 905      19.140  39.730  62.220  1.00  0.00           H
ATOM   4050  CD1 LEU A 905      20.370  41.020  61.020  1.00  0.00           C
ATOM   4051 HD11 LEU A 905      20.230  41.990  61.550  1.00  0.00           H
ATOM   4052 HD12 LEU A 905      19.660  40.950  60.160  1.00  0.00           H
ATOM   4053 HD13 LEU A 905      21.450  41.100  60.780  1.00  0.00           H
ATOM   4054  CD2 LEU A 905      20.480  38.520  61.010  1.00  0.00           C
ATOM   4055 HD21 LEU A 905      21.570  38.620  60.760  1.00  0.00           H
ATOM   4056 HD22 LEU A 905      19.850  38.590  60.110  1.00  0.00           H
ATOM   4057 HD23 LEU A 905      20.140  37.630  61.580  1.00  0.00           H
ATOM   4058  C   LEU A 905      19.330  40.680  64.600  1.00  0.00           C
ATOM   4059  O   LEU A 905      18.800  39.850  65.360  1.00  0.00           O
ATOM   4060  N   GLY A 906      18.590  41.640  64.010  1.00  0.00           N
ATOM   4061  HN  GLY A 906      19.080  42.350  63.500  1.00  0.00           H
ATOM   4062  CA  GLY A 906      17.130  41.560  64.060  1.00  0.00           C
ATOM   4063  HA1 GLY A 906      16.850  40.510  64.070  1.00  0.00           H
ATOM   4064  HA2 GLY A 906      16.760  42.140  63.240  1.00  0.00           H
ATOM   4065  C   GLY A 906      16.510  42.280  65.250  1.00  0.00           C
ATOM   4066  O   GLY A 906      15.310  42.240  65.510  1.00  0.00           O
ATOM   4067  N   ASP A 907      17.310  43.080  66.070  1.00  0.00           N
ATOM   4068  HN  ASP A 907      18.300  43.130  65.990  1.00  0.00           H
ATOM   4069  CA  ASP A 907      16.850  43.620  67.340  1.00  0.00           C
ATOM   4070  HA  ASP A 907      16.060  42.930  67.620  1.00  0.00           H
ATOM   4071  CB  ASP A 907      17.960  43.390  68.420  1.00  0.00           C
ATOM   4072  HB1 ASP A 907      18.740  44.180  68.310  1.00  0.00           H
ATOM   4073  HB2 ASP A 907      18.330  42.360  68.260  1.00  0.00           H
ATOM   4074  CG  ASP A 907      17.440  43.410  69.910  1.00  0.00           C
ATOM   4075  OD1 ASP A 907      18.370  43.240  70.830  1.00  0.00           O
ATOM   4076  OD2 ASP A 907      16.230  43.380  70.090  1.00  0.00           O
ATOM   4077  C   ASP A 907      16.350  45.010  67.240  1.00  0.00           C
ATOM   4078  O   ASP A 907      15.370  45.420  67.860  1.00  0.00           O
ATOM   4079  N   ASN A 908      16.980  45.750  66.360  1.00  0.00           N
ATOM   4080  HN  ASN A 908      17.790  45.400  65.910  1.00  0.00           H
ATOM   4081  CA  ASN A 908      16.620  47.130  65.980  1.00  0.00           C
ATOM   4082  HA  ASN A 908      16.870  47.700  66.860  1.00  0.00           H
ATOM   4083  CB  ASN A 908      17.530  47.450  64.760  1.00  0.00           C
ATOM   4084  HB1 ASN A 908      17.490  48.490  64.350  1.00  0.00           H
ATOM   4085  HB2 ASN A 908      17.150  46.720  64.030  1.00  0.00           H
ATOM   4086  CG  ASN A 908      18.970  47.150  65.070  1.00  0.00           C
ATOM   4087  OD1 ASN A 908      19.650  46.280  64.540  1.00  0.00           O
ATOM   4088  ND2 ASN A 908      19.530  47.950  66.050  1.00  0.00           N
ATOM   4089 HD21 ASN A 908      20.430  47.660  66.410  1.00  0.00           H
ATOM   4090 HD22 ASN A 908      19.020  48.450  66.750  1.00  0.00           H
ATOM   4091  C   ASN A 908      15.170  47.540  65.660  1.00  0.00           C
ATOM   4092  O   ASN A 908      14.580  46.930  64.860  1.00  0.00           O
ATOM   4093  N   PRO A 909      14.500  48.570  66.220  1.00  0.00           N
ATOM   4094  CD  PRO A 909      14.810  49.120  67.530  1.00  0.00           C
ATOM   4095  HD1 PRO A 909      15.780  49.640  67.400  1.00  0.00           H
ATOM   4096  HD2 PRO A 909      14.830  48.240  68.220  1.00  0.00           H
ATOM   4097  CA  PRO A 909      13.460  49.290  65.530  1.00  0.00           C
ATOM   4098  HA  PRO A 909      12.510  48.770  65.510  1.00  0.00           H
ATOM   4099  CB  PRO A 909      13.180  50.530  66.390  1.00  0.00           C
ATOM   4100  HB1 PRO A 909      12.110  50.830  66.400  1.00  0.00           H
ATOM   4101  HB2 PRO A 909      13.760  51.440  66.090  1.00  0.00           H
ATOM   4102  CG  PRO A 909      13.670  50.030  67.750  1.00  0.00           C
ATOM   4103  HG1 PRO A 909      14.020  50.800  68.470  1.00  0.00           H
ATOM   4104  HG2 PRO A 909      12.920  49.440  68.310  1.00  0.00           H
ATOM   4105  C   PRO A 909      13.560  49.660  64.020  1.00  0.00           C
ATOM   4106  O   PRO A 909      14.670  49.840  63.540  1.00  0.00           O
ATOM   4107  N   TRP A 910      12.450  49.760  63.160  1.00  0.00           N
ATOM   4108  HN  TRP A 910      11.530  49.610  63.540  1.00  0.00           H
ATOM   4109  CA  TRP A 910      12.490  49.950  61.670  1.00  0.00           C
ATOM   4110  HA  TRP A 910      13.120  49.150  61.310  1.00  0.00           H
ATOM   4111  CB  TRP A 910      11.080  49.720  61.060  1.00  0.00           C
ATOM   4112  HB1 TRP A 910      10.720  48.720  61.370  1.00  0.00           H
ATOM   4113  HB2 TRP A 910      11.190  49.790  59.960  1.00  0.00           H
ATOM   4114  CG  TRP A 910      10.040  50.780  61.480  1.00  0.00           C
ATOM   4115  CD1 TRP A 910       8.990  50.460  62.410  1.00  0.00           C
ATOM   4116  HD1 TRP A 910       8.950  49.480  62.870  1.00  0.00           H
ATOM   4117  NE1 TRP A 910       8.180  51.520  62.640  1.00  0.00           N
ATOM   4118  HE1 TRP A 910       7.340  51.660  63.120  1.00  0.00           H
ATOM   4119  CE2 TRP A 910       8.590  52.530  61.800  1.00  0.00           C
ATOM   4120  CD2 TRP A 910       9.760  52.120  61.070  1.00  0.00           C
ATOM   4121  CE3 TRP A 910      10.350  53.000  60.100  1.00  0.00           C
ATOM   4122  HE3 TRP A 910      11.170  52.600  59.520  1.00  0.00           H
ATOM   4123  CZ3 TRP A 910       9.770  54.270  59.960  1.00  0.00           C
ATOM   4124  HZ3 TRP A 910      10.070  54.910  59.150  1.00  0.00           H
ATOM   4125  CZ2 TRP A 910       8.050  53.790  61.580  1.00  0.00           C
ATOM   4126  HZ2 TRP A 910       7.120  54.080  62.040  1.00  0.00           H
ATOM   4127  CH2 TRP A 910       8.650  54.660  60.690  1.00  0.00           C
ATOM   4128  HH2 TRP A 910       8.130  55.570  60.430  1.00  0.00           H
ATOM   4129  C   TRP A 910      13.080  51.270  61.320  1.00  0.00           C
ATOM   4130  O   TRP A 910      13.760  51.420  60.280  1.00  0.00           O
ATOM   4131  N   TRP A 911      12.870  52.340  62.100  1.00  0.00           N
ATOM   4132  HN  TRP A 911      12.240  52.320  62.860  1.00  0.00           H
ATOM   4133  CA  TRP A 911      13.610  53.540  62.080  1.00  0.00           C
ATOM   4134  HA  TRP A 911      13.510  54.010  61.110  1.00  0.00           H
ATOM   4135  CB  TRP A 911      13.140  54.380  63.250  1.00  0.00           C
ATOM   4136  HB1 TRP A 911      13.170  53.720  64.150  1.00  0.00           H
ATOM   4137  HB2 TRP A 911      12.080  54.700  63.120  1.00  0.00           H
ATOM   4138  CG  TRP A 911      13.870  55.660  63.610  1.00  0.00           C
ATOM   4139  CD1 TRP A 911      14.610  55.890  64.720  1.00  0.00           C
ATOM   4140  HD1 TRP A 911      14.970  55.090  65.340  1.00  0.00           H
ATOM   4141  NE1 TRP A 911      15.090  57.200  64.650  1.00  0.00           N
ATOM   4142  HE1 TRP A 911      15.780  57.610  65.210  1.00  0.00           H
ATOM   4143  CE2 TRP A 911      14.680  57.770  63.480  1.00  0.00           C
ATOM   4144  CD2 TRP A 911      13.890  56.820  62.800  1.00  0.00           C
ATOM   4145  CE3 TRP A 911      13.220  57.200  61.640  1.00  0.00           C
ATOM   4146  HE3 TRP A 911      12.490  56.580  61.140  1.00  0.00           H
ATOM   4147  CZ3 TRP A 911      13.190  58.520  61.230  1.00  0.00           C
ATOM   4148  HZ3 TRP A 911      12.530  58.870  60.460  1.00  0.00           H
ATOM   4149  CZ2 TRP A 911      14.850  59.040  62.930  1.00  0.00           C
ATOM   4150  HZ2 TRP A 911      15.510  59.790  63.310  1.00  0.00           H
ATOM   4151  CH2 TRP A 911      14.060  59.470  61.830  1.00  0.00           C
ATOM   4152  HH2 TRP A 911      14.050  60.520  61.560  1.00  0.00           H
ATOM   4153  C   TRP A 911      15.160  53.370  62.270  1.00  0.00           C
ATOM   4154  O   TRP A 911      15.970  53.900  61.550  1.00  0.00           O
ATOM   4155  N   THR A 912      15.470  52.610  63.360  1.00  0.00           N
ATOM   4156  HN  THR A 912      14.770  52.210  63.960  1.00  0.00           H
ATOM   4157  CA  THR A 912      16.900  52.370  63.720  1.00  0.00           C
ATOM   4158  HA  THR A 912      17.400  53.330  63.670  1.00  0.00           H
ATOM   4159  CB  THR A 912      17.080  51.730  65.050  1.00  0.00           C
ATOM   4160  HB  THR A 912      16.540  50.770  65.180  1.00  0.00           H
ATOM   4161  OG1 THR A 912      16.480  52.520  66.100  1.00  0.00           O
ATOM   4162  HG1 THR A 912      17.030  53.290  66.270  1.00  0.00           H
ATOM   4163  CG2 THR A 912      18.600  51.710  65.440  1.00  0.00           C
ATOM   4164 HG21 THR A 912      18.990  52.720  65.190  1.00  0.00           H
ATOM   4165 HG22 THR A 912      19.230  50.980  64.880  1.00  0.00           H
ATOM   4166 HG23 THR A 912      18.710  51.440  66.510  1.00  0.00           H
ATOM   4167  C   THR A 912      17.620  51.590  62.600  1.00  0.00           C
ATOM   4168  O   THR A 912      18.750  51.880  62.250  1.00  0.00           O
ATOM   4169  N   LEU A 913      17.030  50.590  61.990  1.00  0.00           N
ATOM   4170  HN  LEU A 913      16.210  50.110  62.290  1.00  0.00           H
ATOM   4171  CA  LEU A 913      17.400  50.040  60.660  1.00  0.00           C
ATOM   4172  HA  LEU A 913      18.460  49.830  60.720  1.00  0.00           H
ATOM   4173  CB  LEU A 913      16.380  48.840  60.420  1.00  0.00           C
ATOM   4174  HB1 LEU A 913      15.380  49.330  60.410  1.00  0.00           H
ATOM   4175  HB2 LEU A 913      16.310  48.170  61.300  1.00  0.00           H
ATOM   4176  CG  LEU A 913      16.490  48.050  59.070  1.00  0.00           C
ATOM   4177  HG  LEU A 913      16.580  48.840  58.300  1.00  0.00           H
ATOM   4178  CD1 LEU A 913      17.520  46.930  59.030  1.00  0.00           C
ATOM   4179 HD11 LEU A 913      18.520  47.370  59.240  1.00  0.00           H
ATOM   4180 HD12 LEU A 913      17.520  46.450  58.040  1.00  0.00           H
ATOM   4181 HD13 LEU A 913      17.380  46.140  59.800  1.00  0.00           H
ATOM   4182  CD2 LEU A 913      15.110  47.450  58.780  1.00  0.00           C
ATOM   4183 HD21 LEU A 913      14.750  46.620  59.440  1.00  0.00           H
ATOM   4184 HD22 LEU A 913      15.130  47.110  57.730  1.00  0.00           H
ATOM   4185 HD23 LEU A 913      14.350  48.250  58.700  1.00  0.00           H
ATOM   4186  C   LEU A 913      17.380  51.020  59.510  1.00  0.00           C
ATOM   4187  O   LEU A 913      18.210  50.830  58.610  1.00  0.00           O
ATOM   4188  N   LEU A 914      16.480  51.970  59.430  1.00  0.00           N
ATOM   4189  HN  LEU A 914      15.630  52.060  59.940  1.00  0.00           H
ATOM   4190  CA  LEU A 914      16.470  53.030  58.340  1.00  0.00           C
ATOM   4191  HA  LEU A 914      16.410  52.440  57.430  1.00  0.00           H
ATOM   4192  CB  LEU A 914      15.120  53.790  58.540  1.00  0.00           C
ATOM   4193  HB1 LEU A 914      15.150  54.480  59.410  1.00  0.00           H
ATOM   4194  HB2 LEU A 914      14.370  52.980  58.750  1.00  0.00           H
ATOM   4195  CG  LEU A 914      14.620  54.620  57.290  1.00  0.00           C
ATOM   4196  HG  LEU A 914      15.430  55.320  57.030  1.00  0.00           H
ATOM   4197  CD1 LEU A 914      14.180  53.790  56.060  1.00  0.00           C
ATOM   4198 HD11 LEU A 914      13.680  54.330  55.230  1.00  0.00           H
ATOM   4199 HD12 LEU A 914      13.450  53.020  56.380  1.00  0.00           H
ATOM   4200 HD13 LEU A 914      14.930  53.080  55.630  1.00  0.00           H
ATOM   4201  CD2 LEU A 914      13.410  55.560  57.660  1.00  0.00           C
ATOM   4202 HD21 LEU A 914      12.690  54.950  58.210  1.00  0.00           H
ATOM   4203 HD22 LEU A 914      13.010  55.990  56.710  1.00  0.00           H
ATOM   4204 HD23 LEU A 914      13.840  56.380  58.250  1.00  0.00           H
ATOM   4205  C   LEU A 914      17.730  53.930  58.330  1.00  0.00           C
ATOM   4206  O   LEU A 914      18.070  54.430  57.260  1.00  0.00           O
ATOM   4207  N   ILE A 915      18.220  54.230  59.540  1.00  0.00           N
ATOM   4208  HN  ILE A 915      17.670  53.900  60.310  1.00  0.00           H
ATOM   4209  CA  ILE A 915      19.450  55.010  59.830  1.00  0.00           C
ATOM   4210  HA  ILE A 915      19.270  55.920  59.290  1.00  0.00           H
ATOM   4211  CB  ILE A 915      19.550  55.370  61.380  1.00  0.00           C
ATOM   4212  HB  ILE A 915      19.330  54.470  62.000  1.00  0.00           H
ATOM   4213  CG2 ILE A 915      21.030  55.810  61.690  1.00  0.00           C
ATOM   4214 HG21 ILE A 915      21.160  55.550  62.760  1.00  0.00           H
ATOM   4215 HG22 ILE A 915      21.180  56.890  61.470  1.00  0.00           H
ATOM   4216 HG23 ILE A 915      21.820  55.180  61.220  1.00  0.00           H
ATOM   4217  CG1 ILE A 915      18.480  56.390  61.690  1.00  0.00           C
ATOM   4218 HG11 ILE A 915      17.470  56.120  61.320  1.00  0.00           H
ATOM   4219 HG12 ILE A 915      18.690  57.320  61.110  1.00  0.00           H
ATOM   4220  CD  ILE A 915      18.290  56.800  63.150  1.00  0.00           C
ATOM   4221  HD1 ILE A 915      17.670  57.720  63.250  1.00  0.00           H
ATOM   4222  HD2 ILE A 915      19.210  56.760  63.770  1.00  0.00           H
ATOM   4223  HD3 ILE A 915      17.600  56.070  63.630  1.00  0.00           H
ATOM   4224  C   ILE A 915      20.720  54.320  59.290  1.00  0.00           C
ATOM   4225  O   ILE A 915      21.660  54.960  58.840  1.00  0.00           O
ATOM   4226  N   ALA A 916      20.740  52.950  59.360  1.00  0.00           N
ATOM   4227  HN  ALA A 916      19.990  52.420  59.770  1.00  0.00           H
ATOM   4228  CA  ALA A 916      21.900  52.140  59.070  1.00  0.00           C
ATOM   4229  HA  ALA A 916      22.690  52.520  59.700  1.00  0.00           H
ATOM   4230  CB  ALA A 916      21.620  50.610  59.320  1.00  0.00           C
ATOM   4231  HB1 ALA A 916      22.540  50.040  59.040  1.00  0.00           H
ATOM   4232  HB2 ALA A 916      20.750  50.240  58.740  1.00  0.00           H
ATOM   4233  HB3 ALA A 916      21.360  50.510  60.400  1.00  0.00           H
ATOM   4234  C   ALA A 916      22.360  52.300  57.630  1.00  0.00           C
ATOM   4235  O   ALA A 916      23.520  52.140  57.270  1.00  0.00           O
ATOM   4236  N   ALA A 917      21.490  52.520  56.620  1.00  0.00           N
ATOM   4237  HN  ALA A 917      20.530  52.430  56.860  1.00  0.00           H
ATOM   4238  CA  ALA A 917      21.750  52.760  55.230  1.00  0.00           C
ATOM   4239  HA  ALA A 917      22.200  51.840  54.880  1.00  0.00           H
ATOM   4240  CB  ALA A 917      20.260  52.910  54.690  1.00  0.00           C
ATOM   4241  HB1 ALA A 917      19.760  53.810  55.130  1.00  0.00           H
ATOM   4242  HB2 ALA A 917      19.730  51.990  55.020  1.00  0.00           H
ATOM   4243  HB3 ALA A 917      20.150  53.040  53.590  1.00  0.00           H
ATOM   4244  C   ALA A 917      22.700  53.920  54.900  1.00  0.00           C
ATOM   4245  O   ALA A 917      23.460  53.820  53.910  1.00  0.00           O
ATOM   4246  N   ILE A 918      22.530  55.020  55.670  1.00  0.00           N
ATOM   4247  HN  ILE A 918      21.860  55.110  56.420  1.00  0.00           H
ATOM   4248  CA  ILE A 918      23.340  56.210  55.330  1.00  0.00           C
ATOM   4249  HA  ILE A 918      23.310  56.380  54.260  1.00  0.00           H
ATOM   4250  CB  ILE A 918      22.810  57.490  56.000  1.00  0.00           C
ATOM   4251  HB  ILE A 918      22.800  57.350  57.100  1.00  0.00           H
ATOM   4252  CG2 ILE A 918      23.800  58.770  55.870  1.00  0.00           C
ATOM   4253 HG21 ILE A 918      24.770  58.570  56.380  1.00  0.00           H
ATOM   4254 HG22 ILE A 918      23.390  59.670  56.360  1.00  0.00           H
ATOM   4255 HG23 ILE A 918      24.060  58.960  54.810  1.00  0.00           H
ATOM   4256  CG1 ILE A 918      21.390  57.840  55.590  1.00  0.00           C
ATOM   4257 HG11 ILE A 918      21.180  58.900  55.870  1.00  0.00           H
ATOM   4258 HG12 ILE A 918      20.650  57.120  55.990  1.00  0.00           H
ATOM   4259  CD  ILE A 918      21.190  57.910  54.100  1.00  0.00           C
ATOM   4260  HD1 ILE A 918      21.290  57.000  53.470  1.00  0.00           H
ATOM   4261  HD2 ILE A 918      21.830  58.710  53.640  1.00  0.00           H
ATOM   4262  HD3 ILE A 918      20.160  58.280  53.890  1.00  0.00           H
ATOM   4263  C   ILE A 918      24.870  56.100  55.510  1.00  0.00           C
ATOM   4264  O   ILE A 918      25.730  56.570  54.680  1.00  0.00           O
ATOM   4265  N   PRO A 919      25.410  55.490  56.590  1.00  0.00           N
ATOM   4266  CD  PRO A 919      24.700  55.460  57.910  1.00  0.00           C
ATOM   4267  HD1 PRO A 919      23.750  54.910  57.710  1.00  0.00           H
ATOM   4268  HD2 PRO A 919      24.560  56.500  58.270  1.00  0.00           H
ATOM   4269  CA  PRO A 919      26.830  55.250  56.730  1.00  0.00           C
ATOM   4270  HA  PRO A 919      27.360  56.160  56.470  1.00  0.00           H
ATOM   4271  CB  PRO A 919      27.000  55.010  58.290  1.00  0.00           C
ATOM   4272  HB1 PRO A 919      27.250  56.040  58.630  1.00  0.00           H
ATOM   4273  HB2 PRO A 919      27.870  54.380  58.610  1.00  0.00           H
ATOM   4274  CG  PRO A 919      25.600  54.660  58.870  1.00  0.00           C
ATOM   4275  HG1 PRO A 919      25.370  53.570  58.820  1.00  0.00           H
ATOM   4276  HG2 PRO A 919      25.420  54.930  59.930  1.00  0.00           H
ATOM   4277  C   PRO A 919      27.320  54.090  55.870  1.00  0.00           C
ATOM   4278  O   PRO A 919      28.440  54.090  55.380  1.00  0.00           O
ATOM   4279  N   ALA A 920      26.440  53.130  55.600  1.00  0.00           N
ATOM   4280  HN  ALA A 920      25.520  52.970  55.960  1.00  0.00           H
ATOM   4281  CA  ALA A 920      26.690  52.180  54.540  1.00  0.00           C
ATOM   4282  HA  ALA A 920      27.560  51.570  54.760  1.00  0.00           H
ATOM   4283  CB  ALA A 920      25.570  51.180  54.710  1.00  0.00           C
ATOM   4284  HB1 ALA A 920      25.640  50.870  55.780  1.00  0.00           H
ATOM   4285  HB2 ALA A 920      25.790  50.360  54.000  1.00  0.00           H
ATOM   4286  HB3 ALA A 920      24.560  51.490  54.350  1.00  0.00           H
ATOM   4287  C   ALA A 920      26.820  52.710  53.120  1.00  0.00           C
ATOM   4288  O   ALA A 920      27.640  52.250  52.350  1.00  0.00           O
ATOM   4289  N   LEU A 921      26.050  53.690  52.670  1.00  0.00           N
ATOM   4290  HN  LEU A 921      25.280  53.990  53.230  1.00  0.00           H
ATOM   4291  CA  LEU A 921      26.180  54.290  51.330  1.00  0.00           C
ATOM   4292  HA  LEU A 921      26.150  53.520  50.560  1.00  0.00           H
ATOM   4293  CB  LEU A 921      24.980  55.220  51.280  1.00  0.00           C
ATOM   4294  HB1 LEU A 921      24.940  55.920  52.140  1.00  0.00           H
ATOM   4295  HB2 LEU A 921      24.060  54.610  51.480  1.00  0.00           H
ATOM   4296  CG  LEU A 921      24.630  55.940  49.880  1.00  0.00           C
ATOM   4297  HG  LEU A 921      25.450  56.670  49.770  1.00  0.00           H
ATOM   4298  CD1 LEU A 921      24.700  54.960  48.710  1.00  0.00           C
ATOM   4299 HD11 LEU A 921      25.690  54.460  48.700  1.00  0.00           H
ATOM   4300 HD12 LEU A 921      24.670  55.630  47.810  1.00  0.00           H
ATOM   4301 HD13 LEU A 921      23.830  54.260  48.710  1.00  0.00           H
ATOM   4302  CD2 LEU A 921      23.230  56.610  49.930  1.00  0.00           C
ATOM   4303 HD21 LEU A 921      22.490  55.940  50.410  1.00  0.00           H
ATOM   4304 HD22 LEU A 921      22.920  56.980  48.930  1.00  0.00           H
ATOM   4305 HD23 LEU A 921      23.260  57.530  50.570  1.00  0.00           H
ATOM   4306  C   LEU A 921      27.530  54.950  51.220  1.00  0.00           C
ATOM   4307  O   LEU A 921      28.250  54.850  50.280  1.00  0.00           O
ATOM   4308  N   LEU A 922      27.920  55.710  52.230  1.00  0.00           N
ATOM   4309  HN  LEU A 922      27.280  55.850  52.980  1.00  0.00           H
ATOM   4310  CA  LEU A 922      29.250  56.270  52.360  1.00  0.00           C
ATOM   4311  HA  LEU A 922      29.400  56.840  51.440  1.00  0.00           H
ATOM   4312  CB  LEU A 922      29.410  57.080  53.700  1.00  0.00           C
ATOM   4313  HB1 LEU A 922      29.210  56.350  54.510  1.00  0.00           H
ATOM   4314  HB2 LEU A 922      28.610  57.850  53.790  1.00  0.00           H
ATOM   4315  CG  LEU A 922      30.750  57.920  53.910  1.00  0.00           C
ATOM   4316  HG  LEU A 922      31.610  57.220  53.810  1.00  0.00           H
ATOM   4317  CD1 LEU A 922      30.900  59.100  52.920  1.00  0.00           C
ATOM   4318 HD11 LEU A 922      31.930  59.530  52.960  1.00  0.00           H
ATOM   4319 HD12 LEU A 922      30.090  59.820  53.170  1.00  0.00           H
ATOM   4320 HD13 LEU A 922      30.670  58.760  51.880  1.00  0.00           H
ATOM   4321  CD2 LEU A 922      30.930  58.360  55.350  1.00  0.00           C
ATOM   4322 HD21 LEU A 922      30.120  59.020  55.730  1.00  0.00           H
ATOM   4323 HD22 LEU A 922      31.840  58.990  55.480  1.00  0.00           H
ATOM   4324 HD23 LEU A 922      30.880  57.520  56.080  1.00  0.00           H
ATOM   4325  C   LEU A 922      30.270  55.190  52.460  1.00  0.00           C
ATOM   4326  O   LEU A 922      31.310  55.210  51.870  1.00  0.00           O
ATOM   4327  N   CYS A 923      29.970  54.130  53.190  1.00  0.00           N
ATOM   4328  HN  CYS A 923      29.120  54.080  53.730  1.00  0.00           H
ATOM   4329  CA  CYS A 923      30.990  53.040  53.300  1.00  0.00           C
ATOM   4330  HA  CYS A 923      31.920  53.590  53.340  1.00  0.00           H
ATOM   4331  CB  CYS A 923      30.900  52.120  54.590  1.00  0.00           C
ATOM   4332  HB1 CYS A 923      29.890  51.640  54.650  1.00  0.00           H
ATOM   4333  HB2 CYS A 923      30.930  52.930  55.340  1.00  0.00           H
ATOM   4334  SG  CYS A 923      32.290  51.020  54.880  1.00  0.00           S
ATOM   4335  HG1 CYS A 923      31.700  50.070  54.170  1.00  0.00           H
ATOM   4336  C   CYS A 923      31.120  52.170  51.980  1.00  0.00           C
ATOM   4337  O   CYS A 923      32.160  51.620  51.650  1.00  0.00           O
ATOM   4338  N   THR A 924      30.050  52.160  51.100  1.00  0.00           N
ATOM   4339  HN  THR A 924      29.140  52.440  51.390  1.00  0.00           H
ATOM   4340  CA  THR A 924      30.020  51.660  49.730  1.00  0.00           C
ATOM   4341  HA  THR A 924      30.210  50.610  49.890  1.00  0.00           H
ATOM   4342  CB  THR A 924      28.660  51.880  49.160  1.00  0.00           C
ATOM   4343  HB  THR A 924      28.430  52.970  49.100  1.00  0.00           H
ATOM   4344  OG1 THR A 924      27.610  51.300  49.840  1.00  0.00           O
ATOM   4345  HG1 THR A 924      27.650  51.750  50.690  1.00  0.00           H
ATOM   4346  CG2 THR A 924      28.550  51.370  47.700  1.00  0.00           C
ATOM   4347 HG21 THR A 924      27.510  51.310  47.300  1.00  0.00           H
ATOM   4348 HG22 THR A 924      28.900  50.300  47.660  1.00  0.00           H
ATOM   4349 HG23 THR A 924      29.120  51.910  46.910  1.00  0.00           H
ATOM   4350  C   THR A 924      31.050  52.290  48.890  1.00  0.00           C
ATOM   4351  O   THR A 924      31.760  51.620  48.200  1.00  0.00           O
ATOM   4352  N   ILE A 925      31.170  53.630  49.000  1.00  0.00           N
ATOM   4353  HN  ILE A 925      30.540  54.110  49.600  1.00  0.00           H
ATOM   4354  CA  ILE A 925      32.170  54.340  48.240  1.00  0.00           C
ATOM   4355  HA  ILE A 925      31.900  54.270  47.190  1.00  0.00           H
ATOM   4356  CB  ILE A 925      32.130  55.870  48.480  1.00  0.00           C
ATOM   4357  HB  ILE A 925      32.490  56.060  49.510  1.00  0.00           H
ATOM   4358  CG2 ILE A 925      33.190  56.490  47.440  1.00  0.00           C
ATOM   4359 HG21 ILE A 925      33.300  57.590  47.630  1.00  0.00           H
ATOM   4360 HG22 ILE A 925      32.870  56.260  46.410  1.00  0.00           H
ATOM   4361 HG23 ILE A 925      34.210  56.120  47.670  1.00  0.00           H
ATOM   4362  CG1 ILE A 925      30.720  56.570  48.350  1.00  0.00           C
ATOM   4363 HG11 ILE A 925      30.870  57.670  48.360  1.00  0.00           H
ATOM   4364 HG12 ILE A 925      30.150  56.320  49.270  1.00  0.00           H
ATOM   4365  CD  ILE A 925      29.870  56.040  47.130  1.00  0.00           C
ATOM   4366  HD1 ILE A 925      30.470  56.270  46.220  1.00  0.00           H
ATOM   4367  HD2 ILE A 925      28.880  56.510  47.080  1.00  0.00           H
ATOM   4368  HD3 ILE A 925      29.670  54.960  47.310  1.00  0.00           H
ATOM   4369  C   ILE A 925      33.650  53.810  48.580  1.00  0.00           C
ATOM   4370  O   ILE A 925      34.400  53.440  47.690  1.00  0.00           O
ATOM   4371  N   LEU A 926      33.940  53.540  49.880  1.00  0.00           N
ATOM   4372  HN  LEU A 926      33.190  53.630  50.540  1.00  0.00           H
ATOM   4373  CA  LEU A 926      35.230  53.090  50.400  1.00  0.00           C
ATOM   4374  HA  LEU A 926      35.900  53.900  50.130  1.00  0.00           H
ATOM   4375  CB  LEU A 926      35.190  53.130  51.990  1.00  0.00           C
ATOM   4376  HB1 LEU A 926      36.210  52.890  52.350  1.00  0.00           H
ATOM   4377  HB2 LEU A 926      34.340  52.530  52.380  1.00  0.00           H
ATOM   4378  CG  LEU A 926      34.870  54.470  52.730  1.00  0.00           C
ATOM   4379  HG  LEU A 926      33.820  54.730  52.450  1.00  0.00           H
ATOM   4380  CD1 LEU A 926      34.900  54.310  54.300  1.00  0.00           C
ATOM   4381 HD11 LEU A 926      34.650  55.250  54.820  1.00  0.00           H
ATOM   4382 HD12 LEU A 926      35.860  53.810  54.560  1.00  0.00           H
ATOM   4383 HD13 LEU A 926      34.080  53.590  54.530  1.00  0.00           H
ATOM   4384  CD2 LEU A 926      35.740  55.690  52.320  1.00  0.00           C
ATOM   4385 HD21 LEU A 926      35.320  56.530  52.890  1.00  0.00           H
ATOM   4386 HD22 LEU A 926      35.690  55.810  51.220  1.00  0.00           H
ATOM   4387 HD23 LEU A 926      36.810  55.600  52.610  1.00  0.00           H
ATOM   4388  C   LEU A 926      35.730  51.780  49.820  1.00  0.00           C
ATOM   4389  O   LEU A 926      36.890  51.650  49.480  1.00  0.00           O
ATOM   4390  N   ILE A 927      34.760  50.900  49.680  1.00  0.00           N
ATOM   4391  HN  ILE A 927      33.930  51.210  50.140  1.00  0.00           H
ATOM   4392  CA  ILE A 927      34.840  49.550  49.190  1.00  0.00           C
ATOM   4393  HA  ILE A 927      35.810  49.170  49.470  1.00  0.00           H
ATOM   4394  CB  ILE A 927      33.720  48.630  49.630  1.00  0.00           C
ATOM   4395  HB  ILE A 927      32.710  49.040  49.390  1.00  0.00           H
ATOM   4396  CG2 ILE A 927      33.900  47.230  48.890  1.00  0.00           C
ATOM   4397 HG21 ILE A 927      33.820  47.280  47.780  1.00  0.00           H
ATOM   4398 HG22 ILE A 927      33.020  46.620  49.150  1.00  0.00           H
ATOM   4399 HG23 ILE A 927      34.900  46.930  49.250  1.00  0.00           H
ATOM   4400  CG1 ILE A 927      33.780  48.500  51.240  1.00  0.00           C
ATOM   4401 HG11 ILE A 927      32.870  47.910  51.480  1.00  0.00           H
ATOM   4402 HG12 ILE A 927      33.650  49.500  51.700  1.00  0.00           H
ATOM   4403  CD  ILE A 927      35.130  47.970  51.760  1.00  0.00           C
ATOM   4404  HD1 ILE A 927      35.200  47.780  52.860  1.00  0.00           H
ATOM   4405  HD2 ILE A 927      36.010  48.610  51.550  1.00  0.00           H
ATOM   4406  HD3 ILE A 927      35.440  46.960  51.400  1.00  0.00           H
ATOM   4407  C   ILE A 927      34.880  49.530  47.710  1.00  0.00           C
ATOM   4408  O   ILE A 927      35.700  48.840  47.100  1.00  0.00           O
ATOM   4409  N   PHE A 928      34.040  50.330  47.100  1.00  0.00           N
ATOM   4410  HN  PHE A 928      33.530  50.810  47.800  1.00  0.00           H
ATOM   4411  CA  PHE A 928      33.910  50.460  45.660  1.00  0.00           C
ATOM   4412  HA  PHE A 928      33.880  49.450  45.280  1.00  0.00           H
ATOM   4413  CB  PHE A 928      32.670  51.400  45.280  1.00  0.00           C
ATOM   4414  HB1 PHE A 928      32.760  52.320  45.890  1.00  0.00           H
ATOM   4415  HB2 PHE A 928      31.740  50.820  45.450  1.00  0.00           H
ATOM   4416  CG  PHE A 928      32.680  51.790  43.810  1.00  0.00           C
ATOM   4417  CD1 PHE A 928      32.350  50.890  42.850  1.00  0.00           C
ATOM   4418  HD1 PHE A 928      32.200  49.860  43.140  1.00  0.00           H
ATOM   4419  CE1 PHE A 928      32.330  51.380  41.490  1.00  0.00           C
ATOM   4420  HE1 PHE A 928      32.020  50.750  40.680  1.00  0.00           H
ATOM   4421  CZ  PHE A 928      32.480  52.780  41.250  1.00  0.00           C
ATOM   4422  HZ  PHE A 928      32.190  53.280  40.340  1.00  0.00           H
ATOM   4423  CD2 PHE A 928      32.970  53.160  43.590  1.00  0.00           C
ATOM   4424  HD2 PHE A 928      33.200  53.870  44.360  1.00  0.00           H
ATOM   4425  CE2 PHE A 928      32.800  53.650  42.290  1.00  0.00           C
ATOM   4426  HE2 PHE A 928      32.960  54.710  42.180  1.00  0.00           H
ATOM   4427  C   PHE A 928      35.270  51.010  45.060  1.00  0.00           C
ATOM   4428  O   PHE A 928      35.840  50.510  44.090  1.00  0.00           O
ATOM   4429  N   MET A 929      35.840  52.110  45.670  1.00  0.00           N
ATOM   4430  HN  MET A 929      35.360  52.530  46.430  1.00  0.00           H
ATOM   4431  CA  MET A 929      37.120  52.650  45.180  1.00  0.00           C
ATOM   4432  HA  MET A 929      36.920  52.830  44.130  1.00  0.00           H
ATOM   4433  CB  MET A 929      37.500  54.070  45.630  1.00  0.00           C
ATOM   4434  HB1 MET A 929      38.490  54.440  45.270  1.00  0.00           H
ATOM   4435  HB2 MET A 929      37.640  54.080  46.740  1.00  0.00           H
ATOM   4436  CG  MET A 929      36.550  55.250  45.220  1.00  0.00           C
ATOM   4437  HG1 MET A 929      37.070  56.170  45.530  1.00  0.00           H
ATOM   4438  HG2 MET A 929      35.570  55.190  45.740  1.00  0.00           H
ATOM   4439  SD  MET A 929      36.110  55.210  43.460  1.00  0.00           S
ATOM   4440  CE  MET A 929      37.740  55.720  42.810  1.00  0.00           C
ATOM   4441  HE1 MET A 929      38.480  54.950  43.120  1.00  0.00           H
ATOM   4442  HE2 MET A 929      38.050  56.700  43.220  1.00  0.00           H
ATOM   4443  HE3 MET A 929      37.650  55.690  41.710  1.00  0.00           H
ATOM   4444  C   MET A 929      38.350  51.760  45.250  1.00  0.00           C
ATOM   4445  O   MET A 929      39.210  51.670  44.340  1.00  0.00           O
ATOM   4446  N   ASP A 930      38.600  51.040  46.420  1.00  0.00           N
ATOM   4447  HN  ASP A 930      37.920  51.020  47.140  1.00  0.00           H
ATOM   4448  CA  ASP A 930      39.820  50.260  46.680  1.00  0.00           C
ATOM   4449  HA  ASP A 930      40.650  50.900  46.420  1.00  0.00           H
ATOM   4450  CB  ASP A 930      39.940  49.850  48.150  1.00  0.00           C
ATOM   4451  HB1 ASP A 930      40.690  49.050  48.320  1.00  0.00           H
ATOM   4452  HB2 ASP A 930      38.920  49.480  48.400  1.00  0.00           H
ATOM   4453  CG  ASP A 930      40.390  51.090  48.870  1.00  0.00           C
ATOM   4454  OD1 ASP A 930      40.550  51.010  50.110  1.00  0.00           O
ATOM   4455  OD2 ASP A 930      40.590  52.200  48.230  1.00  0.00           O
ATOM   4456  C   ASP A 930      39.930  49.070  45.770  1.00  0.00           C
ATOM   4457  O   ASP A 930      40.990  48.770  45.200  1.00  0.00           O
ATOM   4458  N   GLN A 931      38.830  48.350  45.510  1.00  0.00           N
ATOM   4459  HN  GLN A 931      38.060  48.540  46.100  1.00  0.00           H
ATOM   4460  CA  GLN A 931      38.590  47.470  44.360  1.00  0.00           C
ATOM   4461  HA  GLN A 931      39.320  46.670  44.450  1.00  0.00           H
ATOM   4462  CB  GLN A 931      37.180  46.780  44.350  1.00  0.00           C
ATOM   4463  HB1 GLN A 931      37.110  46.300  43.340  1.00  0.00           H
ATOM   4464  HB2 GLN A 931      36.470  47.630  44.430  1.00  0.00           H
ATOM   4465  CG  GLN A 931      36.840  45.800  45.530  1.00  0.00           C
ATOM   4466  HG1 GLN A 931      35.890  45.230  45.610  1.00  0.00           H
ATOM   4467  HG2 GLN A 931      36.640  46.510  46.360  1.00  0.00           H
ATOM   4468  CD  GLN A 931      38.010  44.950  45.850  1.00  0.00           C
ATOM   4469  OE1 GLN A 931      38.440  44.790  46.980  1.00  0.00           O
ATOM   4470  NE2 GLN A 931      38.520  44.170  44.850  1.00  0.00           N
ATOM   4471 HE21 GLN A 931      39.330  43.650  45.100  1.00  0.00           H
ATOM   4472 HE22 GLN A 931      38.280  44.340  43.890  1.00  0.00           H
ATOM   4473  C   GLN A 931      38.980  48.170  43.040  1.00  0.00           C
ATOM   4474  O   GLN A 931      39.980  47.790  42.380  1.00  0.00           O
ATOM   4475  N   GLN A 932      38.260  49.180  42.600  1.00  0.00           N
ATOM   4476  HN  GLN A 932      37.630  49.560  43.260  1.00  0.00           H
ATOM   4477  CA  GLN A 932      38.270  49.770  41.250  1.00  0.00           C
ATOM   4478  HA  GLN A 932      38.060  49.030  40.490  1.00  0.00           H
ATOM   4479  CB  GLN A 932      37.100  50.770  41.130  1.00  0.00           C
ATOM   4480  HB1 GLN A 932      37.290  51.530  40.330  1.00  0.00           H
ATOM   4481  HB2 GLN A 932      37.060  51.470  42.000  1.00  0.00           H
ATOM   4482  CG  GLN A 932      35.610  50.160  40.870  1.00  0.00           C
ATOM   4483  HG1 GLN A 932      34.900  51.020  40.820  1.00  0.00           H
ATOM   4484  HG2 GLN A 932      35.360  49.550  41.770  1.00  0.00           H
ATOM   4485  CD  GLN A 932      35.440  49.240  39.650  1.00  0.00           C
ATOM   4486  OE1 GLN A 932      35.950  48.140  39.570  1.00  0.00           O
ATOM   4487  NE2 GLN A 932      34.600  49.700  38.720  1.00  0.00           N
ATOM   4488 HE21 GLN A 932      34.290  49.110  37.970  1.00  0.00           H
ATOM   4489 HE22 GLN A 932      34.130  50.570  38.820  1.00  0.00           H
ATOM   4490  C   GLN A 932      39.560  50.410  40.830  1.00  0.00           C
ATOM   4491  O   GLN A 932      39.980  50.180  39.670  1.00  0.00           O
ATOM   4492  N   ILE A 933      40.280  51.090  41.770  1.00  0.00           N
ATOM   4493  HN  ILE A 933      39.860  51.100  42.670  1.00  0.00           H
ATOM   4494  CA  ILE A 933      41.460  51.920  41.470  1.00  0.00           C
ATOM   4495  HA  ILE A 933      41.150  52.310  40.510  1.00  0.00           H
ATOM   4496  CB  ILE A 933      41.540  53.110  42.440  1.00  0.00           C
ATOM   4497  HB  ILE A 933      40.470  53.390  42.550  1.00  0.00           H
ATOM   4498  CG2 ILE A 933      42.070  52.750  43.860  1.00  0.00           C
ATOM   4499 HG21 ILE A 933      43.170  52.610  43.790  1.00  0.00           H
ATOM   4500 HG22 ILE A 933      41.570  51.930  44.440  1.00  0.00           H
ATOM   4501 HG23 ILE A 933      41.780  53.650  44.430  1.00  0.00           H
ATOM   4502  CG1 ILE A 933      42.430  54.280  41.890  1.00  0.00           C
ATOM   4503 HG11 ILE A 933      43.450  53.910  41.610  1.00  0.00           H
ATOM   4504 HG12 ILE A 933      42.530  55.020  42.720  1.00  0.00           H
ATOM   4505  CD  ILE A 933      41.760  54.880  40.690  1.00  0.00           C
ATOM   4506  HD1 ILE A 933      42.130  54.420  39.750  1.00  0.00           H
ATOM   4507  HD2 ILE A 933      41.920  55.990  40.640  1.00  0.00           H
ATOM   4508  HD3 ILE A 933      40.660  54.730  40.590  1.00  0.00           H
ATOM   4509  C   ILE A 933      42.670  51.060  41.490  1.00  0.00           C
ATOM   4510  O   ILE A 933      43.640  51.310  40.750  1.00  0.00           O
ATOM   4511  N   THR A 934      42.600  49.930  42.260  1.00  0.00           N
ATOM   4512  HN  THR A 934      41.920  49.710  42.950  1.00  0.00           H
ATOM   4513  CA  THR A 934      43.680  48.880  42.190  1.00  0.00           C
ATOM   4514  HA  THR A 934      44.620  49.400  42.180  1.00  0.00           H
ATOM   4515  CB  THR A 934      43.570  47.930  43.440  1.00  0.00           C
ATOM   4516  HB  THR A 934      42.660  47.300  43.400  1.00  0.00           H
ATOM   4517  OG1 THR A 934      43.570  48.740  44.560  1.00  0.00           O
ATOM   4518  HG1 THR A 934      42.640  48.990  44.640  1.00  0.00           H
ATOM   4519  CG2 THR A 934      44.800  47.030  43.560  1.00  0.00           C
ATOM   4520 HG21 THR A 934      44.820  46.350  42.680  1.00  0.00           H
ATOM   4521 HG22 THR A 934      44.770  46.500  44.530  1.00  0.00           H
ATOM   4522 HG23 THR A 934      45.760  47.580  43.440  1.00  0.00           H
ATOM   4523  C   THR A 934      43.660  48.080  40.920  1.00  0.00           C
ATOM   4524  O   THR A 934      44.700  47.900  40.270  1.00  0.00           O
ATOM   4525  N   ALA A 935      42.500  47.650  40.490  1.00  0.00           N
ATOM   4526  HN  ALA A 935      41.620  47.890  40.900  1.00  0.00           H
ATOM   4527  CA  ALA A 935      42.420  46.900  39.310  1.00  0.00           C
ATOM   4528  HA  ALA A 935      43.200  46.160  39.250  1.00  0.00           H
ATOM   4529  CB  ALA A 935      41.150  45.990  39.460  1.00  0.00           C
ATOM   4530  HB1 ALA A 935      40.910  45.420  38.530  1.00  0.00           H
ATOM   4531  HB2 ALA A 935      40.240  46.610  39.660  1.00  0.00           H
ATOM   4532  HB3 ALA A 935      41.200  45.240  40.260  1.00  0.00           H
ATOM   4533  C   ALA A 935      42.520  47.720  38.010  1.00  0.00           C
ATOM   4534  O   ALA A 935      42.920  47.030  37.020  1.00  0.00           O
ATOM   4535  N   VAL A 936      42.250  49.020  37.990  1.00  0.00           N
ATOM   4536  HN  VAL A 936      41.780  49.440  38.750  1.00  0.00           H
ATOM   4537  CA  VAL A 936      42.660  49.850  36.880  1.00  0.00           C
ATOM   4538  HA  VAL A 936      42.250  49.410  35.980  1.00  0.00           H
ATOM   4539  CB  VAL A 936      42.060  51.230  36.980  1.00  0.00           C
ATOM   4540  HB  VAL A 936      42.100  51.520  38.050  1.00  0.00           H
ATOM   4541  CG1 VAL A 936      42.840  52.340  36.160  1.00  0.00           C
ATOM   4542 HG11 VAL A 936      43.820  52.580  36.630  1.00  0.00           H
ATOM   4543 HG12 VAL A 936      42.210  53.250  36.270  1.00  0.00           H
ATOM   4544 HG13 VAL A 936      43.010  52.110  35.100  1.00  0.00           H
ATOM   4545  CG2 VAL A 936      40.610  51.220  36.450  1.00  0.00           C
ATOM   4546 HG21 VAL A 936      40.570  50.650  35.480  1.00  0.00           H
ATOM   4547 HG22 VAL A 936      40.230  52.230  36.220  1.00  0.00           H
ATOM   4548 HG23 VAL A 936      39.910  50.630  37.080  1.00  0.00           H
ATOM   4549  C   VAL A 936      44.210  49.890  36.690  1.00  0.00           C
ATOM   4550  O   VAL A 936      44.700  49.670  35.560  1.00  0.00           O
ATOM   4551  N   ILE A 937      44.940  50.050  37.800  1.00  0.00           N
ATOM   4552  HN  ILE A 937      44.540  50.260  38.680  1.00  0.00           H
ATOM   4553  CA  ILE A 937      46.370  50.100  37.890  1.00  0.00           C
ATOM   4554  HA  ILE A 937      46.780  50.820  37.190  1.00  0.00           H
ATOM   4555  CB  ILE A 937      46.810  50.650  39.250  1.00  0.00           C
ATOM   4556  HB  ILE A 937      46.250  50.030  39.980  1.00  0.00           H
ATOM   4557  CG2 ILE A 937      48.300  50.580  39.550  1.00  0.00           C
ATOM   4558 HG21 ILE A 937      48.580  49.530  39.760  1.00  0.00           H
ATOM   4559 HG22 ILE A 937      48.540  51.130  40.480  1.00  0.00           H
ATOM   4560 HG23 ILE A 937      48.910  51.030  38.720  1.00  0.00           H
ATOM   4561  CG1 ILE A 937      46.350  52.140  39.320  1.00  0.00           C
ATOM   4562 HG11 ILE A 937      46.540  52.410  40.380  1.00  0.00           H
ATOM   4563 HG12 ILE A 937      45.250  52.180  39.170  1.00  0.00           H
ATOM   4564  CD  ILE A 937      47.000  53.140  38.410  1.00  0.00           C
ATOM   4565  HD1 ILE A 937      46.790  53.020  37.320  1.00  0.00           H
ATOM   4566  HD2 ILE A 937      48.090  53.200  38.590  1.00  0.00           H
ATOM   4567  HD3 ILE A 937      46.570  54.140  38.670  1.00  0.00           H
ATOM   4568  C   ILE A 937      47.130  48.810  37.550  1.00  0.00           C
ATOM   4569  O   ILE A 937      48.230  48.850  36.930  1.00  0.00           O
ATOM   4570  N   ILE A 938      46.510  47.690  37.980  1.00  0.00           N
ATOM   4571  HN  ILE A 938      45.760  47.750  38.630  1.00  0.00           H
ATOM   4572  CA  ILE A 938      46.960  46.340  37.510  1.00  0.00           C
ATOM   4573  HA  ILE A 938      48.040  46.330  37.540  1.00  0.00           H
ATOM   4574  CB  ILE A 938      46.460  45.240  38.480  1.00  0.00           C
ATOM   4575  HB  ILE A 938      45.610  45.650  39.080  1.00  0.00           H
ATOM   4576  CG2 ILE A 938      45.900  44.000  37.840  1.00  0.00           C
ATOM   4577 HG21 ILE A 938      45.710  43.170  38.550  1.00  0.00           H
ATOM   4578 HG22 ILE A 938      46.650  43.560  37.140  1.00  0.00           H
ATOM   4579 HG23 ILE A 938      44.930  44.170  37.330  1.00  0.00           H
ATOM   4580  CG1 ILE A 938      47.690  44.820  39.330  1.00  0.00           C
ATOM   4581 HG11 ILE A 938      48.460  44.540  38.580  1.00  0.00           H
ATOM   4582 HG12 ILE A 938      47.420  43.930  39.930  1.00  0.00           H
ATOM   4583  CD  ILE A 938      48.180  45.870  40.350  1.00  0.00           C
ATOM   4584  HD1 ILE A 938      47.550  46.030  41.250  1.00  0.00           H
ATOM   4585  HD2 ILE A 938      48.300  46.770  39.720  1.00  0.00           H
ATOM   4586  HD3 ILE A 938      49.150  45.470  40.710  1.00  0.00           H
ATOM   4587  C   ILE A 938      46.620  46.110  36.080  1.00  0.00           C
ATOM   4588  O   ILE A 938      47.300  45.380  35.410  1.00  0.00           O
ATOM   4589  N   ASN A 939      45.620  46.800  35.450  1.00  0.00           N
ATOM   4590  HN  ASN A 939      45.040  47.480  35.890  1.00  0.00           H
ATOM   4591  CA  ASN A 939      45.350  46.580  34.100  1.00  0.00           C
ATOM   4592  HA  ASN A 939      45.600  45.580  33.830  1.00  0.00           H
ATOM   4593  CB  ASN A 939      43.820  46.700  34.000  1.00  0.00           C
ATOM   4594  HB1 ASN A 939      43.480  47.750  34.130  1.00  0.00           H
ATOM   4595  HB2 ASN A 939      43.310  46.050  34.740  1.00  0.00           H
ATOM   4596  CG  ASN A 939      43.310  46.000  32.740  1.00  0.00           C
ATOM   4597  OD1 ASN A 939      44.040  45.240  32.050  1.00  0.00           O
ATOM   4598  ND2 ASN A 939      42.010  46.160  32.460  1.00  0.00           N
ATOM   4599 HD21 ASN A 939      41.400  46.640  33.090  1.00  0.00           H
ATOM   4600 HD22 ASN A 939      41.770  45.620  31.650  1.00  0.00           H
ATOM   4601  C   ASN A 939      45.990  47.620  33.170  1.00  0.00           C
ATOM   4602  O   ASN A 939      45.610  47.840  32.020  1.00  0.00           O
ATOM   4603  N   ARG A 940      47.020  48.330  33.640  1.00  0.00           N
ATOM   4604  HN  ARG A 940      47.150  48.380  34.630  1.00  0.00           H
ATOM   4605  CA  ARG A 940      47.910  49.070  32.800  1.00  0.00           C
ATOM   4606  HA  ARG A 940      47.200  49.760  32.400  1.00  0.00           H
ATOM   4607  CB  ARG A 940      48.870  49.920  33.610  1.00  0.00           C
ATOM   4608  HB1 ARG A 940      49.620  50.420  32.950  1.00  0.00           H
ATOM   4609  HB2 ARG A 940      49.270  49.240  34.400  1.00  0.00           H
ATOM   4610  CG  ARG A 940      48.240  50.980  34.470  1.00  0.00           C
ATOM   4611  HG1 ARG A 940      47.550  50.430  35.160  1.00  0.00           H
ATOM   4612  HG2 ARG A 940      47.530  51.510  33.810  1.00  0.00           H
ATOM   4613  CD  ARG A 940      49.180  51.980  35.100  1.00  0.00           C
ATOM   4614  HD1 ARG A 940      48.620  52.800  35.600  1.00  0.00           H
ATOM   4615  HD2 ARG A 940      49.830  52.460  34.330  1.00  0.00           H
ATOM   4616  NE  ARG A 940      50.050  51.240  36.110  1.00  0.00           N
ATOM   4617  HE  ARG A 940      49.700  50.500  36.700  1.00  0.00           H
ATOM   4618  CZ  ARG A 940      51.190  51.690  36.500  1.00  0.00           C
ATOM   4619  NH1 ARG A 940      51.670  52.840  36.060  1.00  0.00           N
ATOM   4620 HH11 ARG A 940      51.280  53.150  35.190  1.00  0.00           H
ATOM   4621 HH12 ARG A 940      52.550  53.260  36.260  1.00  0.00           H
ATOM   4622  NH2 ARG A 940      51.790  51.070  37.520  1.00  0.00           N
ATOM   4623 HH21 ARG A 940      51.620  50.100  37.660  1.00  0.00           H
ATOM   4624 HH22 ARG A 940      52.720  51.290  37.820  1.00  0.00           H
ATOM   4625  C   ARG A 940      48.740  48.280  31.740  1.00  0.00           C
ATOM   4626  O   ARG A 940      48.890  47.100  31.780  1.00  0.00           O
ATOM   4627  N   LYS A 941      49.270  49.050  30.710  1.00  0.00           N
ATOM   4628  HN  LYS A 941      49.140  50.040  30.700  1.00  0.00           H
ATOM   4629  CA  LYS A 941      49.760  48.620  29.430  1.00  0.00           C
ATOM   4630  HA  LYS A 941      49.000  48.040  28.930  1.00  0.00           H
ATOM   4631  CB  LYS A 941      50.110  49.820  28.500  1.00  0.00           C
ATOM   4632  HB1 LYS A 941      49.200  50.400  28.210  1.00  0.00           H
ATOM   4633  HB2 LYS A 941      50.550  49.360  27.590  1.00  0.00           H
ATOM   4634  CG  LYS A 941      51.000  50.880  29.160  1.00  0.00           C
ATOM   4635  HG1 LYS A 941      51.930  50.390  29.530  1.00  0.00           H
ATOM   4636  HG2 LYS A 941      50.430  51.260  30.040  1.00  0.00           H
ATOM   4637  CD  LYS A 941      51.310  51.960  28.170  1.00  0.00           C
ATOM   4638  HD1 LYS A 941      50.410  52.600  28.080  1.00  0.00           H
ATOM   4639  HD2 LYS A 941      51.470  51.420  27.210  1.00  0.00           H
ATOM   4640  CE  LYS A 941      52.560  52.730  28.540  1.00  0.00           C
ATOM   4641  HE1 LYS A 941      53.300  51.990  28.940  1.00  0.00           H
ATOM   4642  HE2 LYS A 941      52.320  53.540  29.250  1.00  0.00           H
ATOM   4643  NZ  LYS A 941      53.190  53.280  27.280  1.00  0.00           N
ATOM   4644  HZ1 LYS A 941      53.500  52.510  26.650  1.00  0.00           H
ATOM   4645  HZ2 LYS A 941      53.960  53.970  27.390  1.00  0.00           H
ATOM   4646  HZ3 LYS A 941      52.400  53.670  26.720  1.00  0.00           H
ATOM   4647  C   LYS A 941      50.920  47.650  29.530  1.00  0.00           C
ATOM   4648  O   LYS A 941      51.100  46.850  28.640  1.00  0.00           O
ATOM   4649  N   GLU A 942      51.830  47.810  30.500  1.00  0.00           N
ATOM   4650  HN  GLU A 942      51.750  48.610  31.080  1.00  0.00           H
ATOM   4651  CA  GLU A 942      52.880  46.840  30.650  1.00  0.00           C
ATOM   4652  HA  GLU A 942      53.270  46.740  29.640  1.00  0.00           H
ATOM   4653  CB  GLU A 942      53.910  47.380  31.660  1.00  0.00           C
ATOM   4654  HB1 GLU A 942      53.250  47.500  32.540  1.00  0.00           H
ATOM   4655  HB2 GLU A 942      54.270  48.390  31.380  1.00  0.00           H
ATOM   4656  CG  GLU A 942      55.220  46.550  31.940  1.00  0.00           C
ATOM   4657  HG1 GLU A 942      55.950  46.530  31.110  1.00  0.00           H
ATOM   4658  HG2 GLU A 942      54.930  45.500  32.120  1.00  0.00           H
ATOM   4659  CD  GLU A 942      55.980  47.060  33.070  1.00  0.00           C
ATOM   4660  OE1 GLU A 942      56.160  46.360  34.110  1.00  0.00           O
ATOM   4661  OE2 GLU A 942      56.510  48.170  33.000  1.00  0.00           O
ATOM   4662  C   GLU A 942      52.410  45.500  31.030  1.00  0.00           C
ATOM   4663  O   GLU A 942      53.020  44.480  30.700  1.00  0.00           O
ATOM   4664  N   HSD A 943      51.330  45.370  31.840  1.00  0.00           N
ATOM   4665  HN  HSD A 943      50.640  46.100  31.930  1.00  0.00           H
ATOM   4666  CA  HSD A 943      50.990  44.090  32.500  1.00  0.00           C
ATOM   4667  HA  HSD A 943      51.930  43.660  32.790  1.00  0.00           H
ATOM   4668  CB  HSD A 943      50.050  44.360  33.680  1.00  0.00           C
ATOM   4669  HB1 HSD A 943      49.820  43.440  34.250  1.00  0.00           H
ATOM   4670  HB2 HSD A 943      49.070  44.850  33.460  1.00  0.00           H
ATOM   4671  ND1 HSD A 943      50.040  46.000  35.510  1.00  0.00           N
ATOM   4672  HD1 HSD A 943      49.070  46.230  35.600  1.00  0.00           H
ATOM   4673  CG  HSD A 943      50.740  45.150  34.680  1.00  0.00           C
ATOM   4674  CE1 HSD A 943      50.970  46.720  36.210  1.00  0.00           C
ATOM   4675  HE1 HSD A 943      50.800  47.560  36.890  1.00  0.00           H
ATOM   4676  NE2 HSD A 943      52.230  46.390  35.810  1.00  0.00           N
ATOM   4677  CD2 HSD A 943      52.100  45.360  34.880  1.00  0.00           C
ATOM   4678  HD2 HSD A 943      52.990  44.900  34.460  1.00  0.00           H
ATOM   4679  C   HSD A 943      50.290  43.120  31.620  1.00  0.00           C
ATOM   4680  O   HSD A 943      50.310  41.870  31.840  1.00  0.00           O
ATOM   4681  N   LYS A 944      49.730  43.590  30.440  1.00  0.00           N
ATOM   4682  HN  LYS A 944      49.620  44.580  30.420  1.00  0.00           H
ATOM   4683  CA  LYS A 944      49.160  42.840  29.280  1.00  0.00           C
ATOM   4684  HA  LYS A 944      48.610  43.610  28.740  1.00  0.00           H
ATOM   4685  CB  LYS A 944      50.210  42.470  28.240  1.00  0.00           C
ATOM   4686  HB1 LYS A 944      49.810  41.760  27.480  1.00  0.00           H
ATOM   4687  HB2 LYS A 944      50.980  41.930  28.840  1.00  0.00           H
ATOM   4688  CG  LYS A 944      50.930  43.630  27.520  1.00  0.00           C
ATOM   4689  HG1 LYS A 944      51.210  44.380  28.280  1.00  0.00           H
ATOM   4690  HG2 LYS A 944      50.260  44.040  26.730  1.00  0.00           H
ATOM   4691  CD  LYS A 944      52.350  43.210  27.030  1.00  0.00           C
ATOM   4692  HD1 LYS A 944      52.800  42.750  27.940  1.00  0.00           H
ATOM   4693  HD2 LYS A 944      52.840  44.110  26.630  1.00  0.00           H
ATOM   4694  CE  LYS A 944      52.270  42.030  25.990  1.00  0.00           C
ATOM   4695  HE1 LYS A 944      51.510  42.320  25.230  1.00  0.00           H
ATOM   4696  HE2 LYS A 944      51.960  41.080  26.480  1.00  0.00           H
ATOM   4697  NZ  LYS A 944      53.560  41.890  25.470  1.00  0.00           N
ATOM   4698  HZ1 LYS A 944      53.970  42.860  25.430  1.00  0.00           H
ATOM   4699  HZ2 LYS A 944      53.510  41.470  24.530  1.00  0.00           H
ATOM   4700  HZ3 LYS A 944      54.220  41.360  26.080  1.00  0.00           H
ATOM   4701  C   LYS A 944      48.090  41.760  29.630  1.00  0.00           C
ATOM   4702  O   LYS A 944      48.300  40.590  29.240  1.00  0.00           O
ATOM   4703  N   LEU A 945      47.040  42.050  30.460  1.00  0.00           N
ATOM   4704  HN  LEU A 945      46.910  42.980  30.790  1.00  0.00           H
ATOM   4705  CA  LEU A 945      45.970  41.110  30.710  1.00  0.00           C
ATOM   4706  HA  LEU A 945      46.440  40.250  31.160  1.00  0.00           H
ATOM   4707  CB  LEU A 945      45.040  41.760  31.820  1.00  0.00           C
ATOM   4708  HB1 LEU A 945      44.030  41.290  31.770  1.00  0.00           H
ATOM   4709  HB2 LEU A 945      44.870  42.800  31.510  1.00  0.00           H
ATOM   4710  CG  LEU A 945      45.530  41.670  33.280  1.00  0.00           C
ATOM   4711  HG  LEU A 945      45.550  40.600  33.550  1.00  0.00           H
ATOM   4712  CD1 LEU A 945      46.960  42.100  33.620  1.00  0.00           C
ATOM   4713 HD11 LEU A 945      47.110  41.890  34.700  1.00  0.00           H
ATOM   4714 HD12 LEU A 945      47.130  43.160  33.340  1.00  0.00           H
ATOM   4715 HD13 LEU A 945      47.650  41.430  33.060  1.00  0.00           H
ATOM   4716  CD2 LEU A 945      44.480  42.350  34.180  1.00  0.00           C
ATOM   4717 HD21 LEU A 945      44.230  43.390  33.870  1.00  0.00           H
ATOM   4718 HD22 LEU A 945      44.810  42.330  35.240  1.00  0.00           H
ATOM   4719 HD23 LEU A 945      43.540  41.790  34.070  1.00  0.00           H
ATOM   4720  C   LEU A 945      45.210  40.740  29.460  1.00  0.00           C
ATOM   4721  O   LEU A 945      44.800  41.650  28.760  1.00  0.00           O
ATOM   4722  N   LYS A 946      45.040  39.440  29.180  1.00  0.00           N
ATOM   4723  HN  LYS A 946      45.420  38.690  29.720  1.00  0.00           H
ATOM   4724  CA  LYS A 946      44.130  39.010  28.090  1.00  0.00           C
ATOM   4725  HA  LYS A 946      44.560  39.280  27.130  1.00  0.00           H
ATOM   4726  CB  LYS A 946      44.090  37.500  28.130  1.00  0.00           C
ATOM   4727  HB1 LYS A 946      43.410  37.120  27.350  1.00  0.00           H
ATOM   4728  HB2 LYS A 946      43.630  37.070  29.050  1.00  0.00           H
ATOM   4729  CG  LYS A 946      45.450  36.770  27.880  1.00  0.00           C
ATOM   4730  HG1 LYS A 946      46.210  37.110  28.620  1.00  0.00           H
ATOM   4731  HG2 LYS A 946      45.770  37.000  26.840  1.00  0.00           H
ATOM   4732  CD  LYS A 946      45.180  35.210  27.870  1.00  0.00           C
ATOM   4733  HD1 LYS A 946      44.950  34.820  26.860  1.00  0.00           H
ATOM   4734  HD2 LYS A 946      44.390  34.910  28.580  1.00  0.00           H
ATOM   4735  CE  LYS A 946      46.530  34.640  28.070  1.00  0.00           C
ATOM   4736  HE1 LYS A 946      47.340  35.170  27.490  1.00  0.00           H
ATOM   4737  HE2 LYS A 946      46.470  33.550  27.900  1.00  0.00           H
ATOM   4738  NZ  LYS A 946      46.960  34.780  29.490  1.00  0.00           N
ATOM   4739  HZ1 LYS A 946      46.580  35.630  29.970  1.00  0.00           H
ATOM   4740  HZ2 LYS A 946      47.960  35.030  29.560  1.00  0.00           H
ATOM   4741  HZ3 LYS A 946      46.790  33.850  29.910  1.00  0.00           H
ATOM   4742  C   LYS A 946      42.650  39.450  28.350  1.00  0.00           C
ATOM   4743  O   LYS A 946      41.970  38.930  29.250  1.00  0.00           O
ATOM   4744  N   LYS A 947      42.100  40.380  27.490  1.00  0.00           N
ATOM   4745  HN  LYS A 947      42.850  40.930  27.120  1.00  0.00           H
ATOM   4746  CA  LYS A 947      40.730  40.860  27.560  1.00  0.00           C
ATOM   4747  HA  LYS A 947      40.800  41.720  26.920  1.00  0.00           H
ATOM   4748  CB  LYS A 947      39.740  39.750  27.050  1.00  0.00           C
ATOM   4749  HB1 LYS A 947      38.790  40.310  27.020  1.00  0.00           H
ATOM   4750  HB2 LYS A 947      39.530  38.930  27.750  1.00  0.00           H
ATOM   4751  CG  LYS A 947      40.060  39.200  25.650  1.00  0.00           C
ATOM   4752  HG1 LYS A 947      39.390  38.340  25.460  1.00  0.00           H
ATOM   4753  HG2 LYS A 947      41.060  38.730  25.740  1.00  0.00           H
ATOM   4754  CD  LYS A 947      39.950  40.230  24.540  1.00  0.00           C
ATOM   4755  HD1 LYS A 947      40.550  41.130  24.770  1.00  0.00           H
ATOM   4756  HD2 LYS A 947      38.870  40.510  24.540  1.00  0.00           H
ATOM   4757  CE  LYS A 947      40.180  39.640  23.090  1.00  0.00           C
ATOM   4758  HE1 LYS A 947      39.510  40.190  22.400  1.00  0.00           H
ATOM   4759  HE2 LYS A 947      39.790  38.610  23.040  1.00  0.00           H
ATOM   4760  NZ  LYS A 947      41.600  39.630  22.620  1.00  0.00           N
ATOM   4761  HZ1 LYS A 947      42.030  40.550  22.870  1.00  0.00           H
ATOM   4762  HZ2 LYS A 947      41.510  39.450  21.600  1.00  0.00           H
ATOM   4763  HZ3 LYS A 947      42.180  38.810  22.890  1.00  0.00           H
ATOM   4764  C   LYS A 947      40.330  41.390  28.990  1.00  0.00           C
ATOM   4765  O   LYS A 947      39.180  41.400  29.460  1.00  0.00           O
ATOM   4766  N   GLY A 948      41.270  42.040  29.700  1.00  0.00           N
ATOM   4767  HN  GLY A 948      42.220  41.970  29.450  1.00  0.00           H
ATOM   4768  CA  GLY A 948      40.900  43.050  30.700  1.00  0.00           C
ATOM   4769  HA1 GLY A 948      39.930  43.420  30.390  1.00  0.00           H
ATOM   4770  HA2 GLY A 948      41.750  43.730  30.720  1.00  0.00           H
ATOM   4771  C   GLY A 948      40.790  42.480  32.100  1.00  0.00           C
ATOM   4772  O   GLY A 948      41.370  41.440  32.380  1.00  0.00           O
ATOM   4773  N   ALA A 949      40.150  43.230  33.030  1.00  0.00           N
ATOM   4774  HN  ALA A 949      39.640  44.070  32.900  1.00  0.00           H
ATOM   4775  CA  ALA A 949      40.010  42.800  34.380  1.00  0.00           C
ATOM   4776  HA  ALA A 949      40.800  42.110  34.630  1.00  0.00           H
ATOM   4777  CB  ALA A 949      40.380  44.030  35.290  1.00  0.00           C
ATOM   4778  HB1 ALA A 949      40.400  43.790  36.370  1.00  0.00           H
ATOM   4779  HB2 ALA A 949      39.600  44.810  35.210  1.00  0.00           H
ATOM   4780  HB3 ALA A 949      41.340  44.540  35.060  1.00  0.00           H
ATOM   4781  C   ALA A 949      38.680  42.250  34.890  1.00  0.00           C
ATOM   4782  O   ALA A 949      38.690  41.870  36.080  1.00  0.00           O
ATOM   4783  N   GLY A 950      37.620  42.220  34.090  1.00  0.00           N
ATOM   4784  HN  GLY A 950      37.700  42.520  33.140  1.00  0.00           H
ATOM   4785  CA  GLY A 950      36.280  42.000  34.680  1.00  0.00           C
ATOM   4786  HA1 GLY A 950      36.260  40.990  35.030  1.00  0.00           H
ATOM   4787  HA2 GLY A 950      35.580  42.250  33.900  1.00  0.00           H
ATOM   4788  C   GLY A 950      35.840  42.790  35.940  1.00  0.00           C
ATOM   4789  O   GLY A 950      35.370  42.220  36.900  1.00  0.00           O
ATOM   4790  N   TYR A 951      35.840  44.170  35.950  1.00  0.00           N
ATOM   4791  HN  TYR A 951      35.900  44.640  35.080  1.00  0.00           H
ATOM   4792  CA  TYR A 951      35.620  45.070  37.110  1.00  0.00           C
ATOM   4793  HA  TYR A 951      36.410  44.860  37.820  1.00  0.00           H
ATOM   4794  CB  TYR A 951      35.670  46.600  36.710  1.00  0.00           C
ATOM   4795  HB1 TYR A 951      35.560  47.330  37.530  1.00  0.00           H
ATOM   4796  HB2 TYR A 951      34.780  46.700  36.040  1.00  0.00           H
ATOM   4797  CG  TYR A 951      36.930  47.000  36.060  1.00  0.00           C
ATOM   4798  CD1 TYR A 951      37.060  47.660  34.850  1.00  0.00           C
ATOM   4799  HD1 TYR A 951      36.170  47.860  34.260  1.00  0.00           H
ATOM   4800  CE1 TYR A 951      38.270  47.980  34.270  1.00  0.00           C
ATOM   4801  HE1 TYR A 951      38.390  48.470  33.320  1.00  0.00           H
ATOM   4802  CZ  TYR A 951      39.480  47.820  35.030  1.00  0.00           C
ATOM   4803  OH  TYR A 951      40.610  48.330  34.460  1.00  0.00           O
ATOM   4804  HH  TYR A 951      40.300  49.000  33.840  1.00  0.00           H
ATOM   4805  CD2 TYR A 951      38.120  46.690  36.730  1.00  0.00           C
ATOM   4806  HD2 TYR A 951      38.180  46.170  37.680  1.00  0.00           H
ATOM   4807  CE2 TYR A 951      39.390  47.120  36.270  1.00  0.00           C
ATOM   4808  HE2 TYR A 951      40.190  46.910  36.950  1.00  0.00           H
ATOM   4809  C   TYR A 951      34.350  44.720  37.930  1.00  0.00           C
ATOM   4810  O   TYR A 951      34.390  44.680  39.160  1.00  0.00           O
ATOM   4811  N   HSD A 952      33.170  44.630  37.270  1.00  0.00           N
ATOM   4812  HN  HSD A 952      33.180  44.780  36.280  1.00  0.00           H
ATOM   4813  CA  HSD A 952      31.850  44.300  37.880  1.00  0.00           C
ATOM   4814  HA  HSD A 952      31.710  44.910  38.770  1.00  0.00           H
ATOM   4815  CB  HSD A 952      30.650  44.510  36.870  1.00  0.00           C
ATOM   4816  HB1 HSD A 952      29.730  43.940  37.130  1.00  0.00           H
ATOM   4817  HB2 HSD A 952      30.830  44.080  35.850  1.00  0.00           H
ATOM   4818  ND1 HSD A 952      29.540  46.250  35.440  1.00  0.00           N
ATOM   4819  HD1 HSD A 952      29.570  45.690  34.610  1.00  0.00           H
ATOM   4820  CG  HSD A 952      30.150  45.920  36.680  1.00  0.00           C
ATOM   4821  CE1 HSD A 952      29.350  47.610  35.440  1.00  0.00           C
ATOM   4822  HE1 HSD A 952      28.980  48.000  34.490  1.00  0.00           H
ATOM   4823  NE2 HSD A 952      29.780  48.180  36.510  1.00  0.00           N
ATOM   4824  CD2 HSD A 952      30.280  47.110  37.320  1.00  0.00           C
ATOM   4825  HD2 HSD A 952      30.660  47.320  38.310  1.00  0.00           H
ATOM   4826  C   HSD A 952      31.830  42.920  38.440  1.00  0.00           C
ATOM   4827  O   HSD A 952      31.240  42.800  39.470  1.00  0.00           O
ATOM   4828  N   LEU A 953      32.490  41.890  37.820  1.00  0.00           N
ATOM   4829  HN  LEU A 953      32.880  42.040  36.910  1.00  0.00           H
ATOM   4830  CA  LEU A 953      32.670  40.580  38.300  1.00  0.00           C
ATOM   4831  HA  LEU A 953      31.700  40.160  38.540  1.00  0.00           H
ATOM   4832  CB  LEU A 953      33.290  39.650  37.130  1.00  0.00           C
ATOM   4833  HB1 LEU A 953      34.270  40.110  36.870  1.00  0.00           H
ATOM   4834  HB2 LEU A 953      32.660  39.730  36.230  1.00  0.00           H
ATOM   4835  CG  LEU A 953      33.570  38.140  37.400  1.00  0.00           C
ATOM   4836  HG  LEU A 953      34.390  38.100  38.140  1.00  0.00           H
ATOM   4837  CD1 LEU A 953      32.310  37.490  37.950  1.00  0.00           C
ATOM   4838 HD11 LEU A 953      32.580  36.430  38.120  1.00  0.00           H
ATOM   4839 HD12 LEU A 953      31.480  37.540  37.220  1.00  0.00           H
ATOM   4840 HD13 LEU A 953      32.120  37.990  38.930  1.00  0.00           H
ATOM   4841  CD2 LEU A 953      33.970  37.460  36.050  1.00  0.00           C
ATOM   4842 HD21 LEU A 953      34.870  37.950  35.620  1.00  0.00           H
ATOM   4843 HD22 LEU A 953      33.160  37.390  35.290  1.00  0.00           H
ATOM   4844 HD23 LEU A 953      34.250  36.410  36.230  1.00  0.00           H
ATOM   4845  C   LEU A 953      33.480  40.510  39.560  1.00  0.00           C
ATOM   4846  O   LEU A 953      33.250  39.710  40.480  1.00  0.00           O
ATOM   4847  N   ASP A 954      34.520  41.360  39.670  1.00  0.00           N
ATOM   4848  HN  ASP A 954      34.770  41.840  38.840  1.00  0.00           H
ATOM   4849  CA  ASP A 954      35.320  41.440  40.850  1.00  0.00           C
ATOM   4850  HA  ASP A 954      35.600  40.430  41.100  1.00  0.00           H
ATOM   4851  CB  ASP A 954      36.530  42.300  40.480  1.00  0.00           C
ATOM   4852  HB1 ASP A 954      37.310  42.440  41.250  1.00  0.00           H
ATOM   4853  HB2 ASP A 954      36.260  43.340  40.180  1.00  0.00           H
ATOM   4854  CG  ASP A 954      37.360  41.750  39.290  1.00  0.00           C
ATOM   4855  OD1 ASP A 954      37.500  40.580  39.090  1.00  0.00           O
ATOM   4856  OD2 ASP A 954      38.140  42.670  38.620  1.00  0.00           O
ATOM   4857  HD2 ASP A 954      38.530  42.290  37.820  1.00  0.00           H
ATOM   4858  C   ASP A 954      34.630  42.130  42.030  1.00  0.00           C
ATOM   4859  O   ASP A 954      34.530  41.540  43.140  1.00  0.00           O
ATOM   4860  N   LEU A 955      33.920  43.280  41.820  1.00  0.00           N
ATOM   4861  HN  LEU A 955      34.020  43.780  40.970  1.00  0.00           H
ATOM   4862  CA  LEU A 955      33.020  43.870  42.820  1.00  0.00           C
ATOM   4863  HA  LEU A 955      33.480  44.110  43.770  1.00  0.00           H
ATOM   4864  CB  LEU A 955      32.330  45.170  42.350  1.00  0.00           C
ATOM   4865  HB1 LEU A 955      31.660  45.540  43.140  1.00  0.00           H
ATOM   4866  HB2 LEU A 955      31.720  45.020  41.430  1.00  0.00           H
ATOM   4867  CG  LEU A 955      33.180  46.390  42.120  1.00  0.00           C
ATOM   4868  HG  LEU A 955      34.140  46.190  41.600  1.00  0.00           H
ATOM   4869  CD1 LEU A 955      32.290  47.440  41.500  1.00  0.00           C
ATOM   4870 HD11 LEU A 955      31.420  47.700  42.140  1.00  0.00           H
ATOM   4871 HD12 LEU A 955      31.940  47.190  40.470  1.00  0.00           H
ATOM   4872 HD13 LEU A 955      32.770  48.410  41.270  1.00  0.00           H
ATOM   4873  CD2 LEU A 955      33.500  46.920  43.550  1.00  0.00           C
ATOM   4874 HD21 LEU A 955      32.540  47.210  44.030  1.00  0.00           H
ATOM   4875 HD22 LEU A 955      34.120  47.830  43.460  1.00  0.00           H
ATOM   4876 HD23 LEU A 955      34.210  46.240  44.080  1.00  0.00           H
ATOM   4877  C   LEU A 955      31.960  42.890  43.310  1.00  0.00           C
ATOM   4878  O   LEU A 955      31.630  42.810  44.500  1.00  0.00           O
ATOM   4879  N   LEU A 956      31.270  42.120  42.380  1.00  0.00           N
ATOM   4880  HN  LEU A 956      31.390  42.260  41.400  1.00  0.00           H
ATOM   4881  CA  LEU A 956      30.200  41.140  42.660  1.00  0.00           C
ATOM   4882  HA  LEU A 956      29.340  41.590  43.120  1.00  0.00           H
ATOM   4883  CB  LEU A 956      29.900  40.500  41.310  1.00  0.00           C
ATOM   4884  HB1 LEU A 956      30.770  40.020  40.810  1.00  0.00           H
ATOM   4885  HB2 LEU A 956      29.380  41.280  40.720  1.00  0.00           H
ATOM   4886  CG  LEU A 956      28.900  39.290  41.380  1.00  0.00           C
ATOM   4887  HG  LEU A 956      29.260  38.520  42.100  1.00  0.00           H
ATOM   4888  CD1 LEU A 956      27.440  39.750  41.930  1.00  0.00           C
ATOM   4889 HD11 LEU A 956      27.590  40.250  42.910  1.00  0.00           H
ATOM   4890 HD12 LEU A 956      26.810  38.860  42.150  1.00  0.00           H
ATOM   4891 HD13 LEU A 956      26.950  40.460  41.220  1.00  0.00           H
ATOM   4892  CD2 LEU A 956      28.680  38.650  40.030  1.00  0.00           C
ATOM   4893 HD21 LEU A 956      27.720  38.940  39.530  1.00  0.00           H
ATOM   4894 HD22 LEU A 956      28.600  37.550  40.180  1.00  0.00           H
ATOM   4895 HD23 LEU A 956      29.470  39.030  39.350  1.00  0.00           H
ATOM   4896  C   LEU A 956      30.760  40.170  43.670  1.00  0.00           C
ATOM   4897  O   LEU A 956      30.060  39.880  44.650  1.00  0.00           O
ATOM   4898  N   MET A 957      31.920  39.520  43.460  1.00  0.00           N
ATOM   4899  HN  MET A 957      32.450  39.510  42.610  1.00  0.00           H
ATOM   4900  CA  MET A 957      32.500  38.640  44.450  1.00  0.00           C
ATOM   4901  HA  MET A 957      31.660  38.080  44.850  1.00  0.00           H
ATOM   4902  CB  MET A 957      33.680  37.790  43.900  1.00  0.00           C
ATOM   4903  HB1 MET A 957      34.100  37.040  44.580  1.00  0.00           H
ATOM   4904  HB2 MET A 957      34.530  38.460  43.600  1.00  0.00           H
ATOM   4905  CG  MET A 957      33.260  36.910  42.700  1.00  0.00           C
ATOM   4906  HG1 MET A 957      34.130  36.290  42.400  1.00  0.00           H
ATOM   4907  HG2 MET A 957      32.950  37.430  41.770  1.00  0.00           H
ATOM   4908  SD  MET A 957      31.910  35.760  43.200  1.00  0.00           S
ATOM   4909  CE  MET A 957      31.450  35.110  41.580  1.00  0.00           C
ATOM   4910  HE1 MET A 957      32.280  35.080  40.830  1.00  0.00           H
ATOM   4911  HE2 MET A 957      30.720  35.830  41.130  1.00  0.00           H
ATOM   4912  HE3 MET A 957      30.920  34.140  41.660  1.00  0.00           H
ATOM   4913  C   MET A 957      32.870  39.310  45.740  1.00  0.00           C
ATOM   4914  O   MET A 957      32.750  38.770  46.840  1.00  0.00           O
ATOM   4915  N   VAL A 958      33.240  40.490  45.690  1.00  0.00           N
ATOM   4916  HN  VAL A 958      33.360  41.040  44.860  1.00  0.00           H
ATOM   4917  CA  VAL A 958      33.370  41.280  46.930  1.00  0.00           C
ATOM   4918  HA  VAL A 958      33.860  40.730  47.720  1.00  0.00           H
ATOM   4919  CB  VAL A 958      34.230  42.490  46.650  1.00  0.00           C
ATOM   4920  HB  VAL A 958      33.910  43.060  45.760  1.00  0.00           H
ATOM   4921  CG1 VAL A 958      34.140  43.360  47.970  1.00  0.00           C
ATOM   4922 HG11 VAL A 958      34.060  42.650  48.820  1.00  0.00           H
ATOM   4923 HG12 VAL A 958      33.290  44.080  47.860  1.00  0.00           H
ATOM   4924 HG13 VAL A 958      35.090  43.940  48.090  1.00  0.00           H
ATOM   4925  CG2 VAL A 958      35.670  42.070  46.430  1.00  0.00           C
ATOM   4926 HG21 VAL A 958      36.290  42.980  46.310  1.00  0.00           H
ATOM   4927 HG22 VAL A 958      35.830  41.610  45.430  1.00  0.00           H
ATOM   4928 HG23 VAL A 958      36.090  41.440  47.250  1.00  0.00           H
ATOM   4929  C   VAL A 958      31.980  41.490  47.600  1.00  0.00           C
ATOM   4930  O   VAL A 958      31.780  41.320  48.790  1.00  0.00           O
ATOM   4931  N   GLY A 959      30.930  41.800  46.860  1.00  0.00           N
ATOM   4932  HN  GLY A 959      31.090  41.900  45.890  1.00  0.00           H
ATOM   4933  CA  GLY A 959      29.750  42.410  47.350  1.00  0.00           C
ATOM   4934  HA1 GLY A 959      29.020  42.520  46.560  1.00  0.00           H
ATOM   4935  HA2 GLY A 959      30.100  43.200  48.000  1.00  0.00           H
ATOM   4936  C   GLY A 959      28.960  41.390  48.190  1.00  0.00           C
ATOM   4937  O   GLY A 959      28.670  41.670  49.350  1.00  0.00           O
ATOM   4938  N   VAL A 960      28.870  40.090  47.690  1.00  0.00           N
ATOM   4939  HN  VAL A 960      29.320  39.930  46.820  1.00  0.00           H
ATOM   4940  CA  VAL A 960      28.310  39.010  48.410  1.00  0.00           C
ATOM   4941  HA  VAL A 960      27.420  39.430  48.870  1.00  0.00           H
ATOM   4942  CB  VAL A 960      27.930  37.820  47.550  1.00  0.00           C
ATOM   4943  HB  VAL A 960      27.620  36.990  48.210  1.00  0.00           H
ATOM   4944  CG1 VAL A 960      26.730  38.190  46.690  1.00  0.00           C
ATOM   4945 HG11 VAL A 960      26.990  39.040  46.010  1.00  0.00           H
ATOM   4946 HG12 VAL A 960      25.900  38.610  47.290  1.00  0.00           H
ATOM   4947 HG13 VAL A 960      26.350  37.330  46.090  1.00  0.00           H
ATOM   4948  CG2 VAL A 960      29.130  37.230  46.710  1.00  0.00           C
ATOM   4949 HG21 VAL A 960      29.790  37.960  46.200  1.00  0.00           H
ATOM   4950 HG22 VAL A 960      28.710  36.490  46.010  1.00  0.00           H
ATOM   4951 HG23 VAL A 960      29.830  36.680  47.370  1.00  0.00           H
ATOM   4952  C   VAL A 960      29.250  38.490  49.510  1.00  0.00           C
ATOM   4953  O   VAL A 960      28.730  38.170  50.590  1.00  0.00           O
ATOM   4954  N   MET A 961      30.570  38.390  49.340  1.00  0.00           N
ATOM   4955  HN  MET A 961      31.040  38.720  48.520  1.00  0.00           H
ATOM   4956  CA  MET A 961      31.430  38.120  50.470  1.00  0.00           C
ATOM   4957  HA  MET A 961      30.990  37.260  50.970  1.00  0.00           H
ATOM   4958  CB  MET A 961      32.850  37.710  50.050  1.00  0.00           C
ATOM   4959  HB1 MET A 961      33.410  37.380  50.940  1.00  0.00           H
ATOM   4960  HB2 MET A 961      33.400  38.440  49.420  1.00  0.00           H
ATOM   4961  CG  MET A 961      32.700  36.470  49.040  1.00  0.00           C
ATOM   4962  HG1 MET A 961      33.680  36.330  48.530  1.00  0.00           H
ATOM   4963  HG2 MET A 961      32.080  36.840  48.190  1.00  0.00           H
ATOM   4964  SD  MET A 961      31.900  34.880  49.600  1.00  0.00           S
ATOM   4965  CE  MET A 961      33.180  34.220  50.600  1.00  0.00           C
ATOM   4966  HE1 MET A 961      32.820  33.330  51.140  1.00  0.00           H
ATOM   4967  HE2 MET A 961      33.550  34.900  51.410  1.00  0.00           H
ATOM   4968  HE3 MET A 961      34.030  33.930  49.920  1.00  0.00           H
ATOM   4969  C   MET A 961      31.450  39.100  51.600  1.00  0.00           C
ATOM   4970  O   MET A 961      31.610  38.780  52.780  1.00  0.00           O
ATOM   4971  N   LEU A 962      31.280  40.410  51.260  1.00  0.00           N
ATOM   4972  HN  LEU A 962      31.160  40.590  50.290  1.00  0.00           H
ATOM   4973  CA  LEU A 962      31.140  41.530  52.200  1.00  0.00           C
ATOM   4974  HA  LEU A 962      31.980  41.520  52.880  1.00  0.00           H
ATOM   4975  CB  LEU A 962      31.200  42.850  51.440  1.00  0.00           C
ATOM   4976  HB1 LEU A 962      30.210  43.230  51.110  1.00  0.00           H
ATOM   4977  HB2 LEU A 962      31.890  42.860  50.570  1.00  0.00           H
ATOM   4978  CG  LEU A 962      31.770  44.030  52.260  1.00  0.00           C
ATOM   4979  HG  LEU A 962      31.500  44.020  53.340  1.00  0.00           H
ATOM   4980  CD1 LEU A 962      33.340  43.940  52.100  1.00  0.00           C
ATOM   4981 HD11 LEU A 962      33.860  44.820  52.560  1.00  0.00           H
ATOM   4982 HD12 LEU A 962      33.680  43.750  51.060  1.00  0.00           H
ATOM   4983 HD13 LEU A 962      33.800  43.170  52.750  1.00  0.00           H
ATOM   4984  CD2 LEU A 962      31.400  45.320  51.470  1.00  0.00           C
ATOM   4985 HD21 LEU A 962      32.140  45.440  50.640  1.00  0.00           H
ATOM   4986 HD22 LEU A 962      31.480  46.150  52.190  1.00  0.00           H
ATOM   4987 HD23 LEU A 962      30.430  45.390  50.940  1.00  0.00           H
ATOM   4988  C   LEU A 962      29.910  41.370  53.090  1.00  0.00           C
ATOM   4989  O   LEU A 962      29.930  41.620  54.280  1.00  0.00           O
ATOM   4990  N   GLY A 963      28.830  40.910  52.410  1.00  0.00           N
ATOM   4991  HN  GLY A 963      28.780  40.900  51.420  1.00  0.00           H
ATOM   4992  CA  GLY A 963      27.640  40.610  53.210  1.00  0.00           C
ATOM   4993  HA1 GLY A 963      26.820  40.500  52.520  1.00  0.00           H
ATOM   4994  HA2 GLY A 963      27.510  41.430  53.910  1.00  0.00           H
ATOM   4995  C   GLY A 963      27.810  39.380  54.020  1.00  0.00           C
ATOM   4996  O   GLY A 963      27.420  39.340  55.180  1.00  0.00           O
ATOM   4997  N   VAL A 964      28.360  38.310  53.480  1.00  0.00           N
ATOM   4998  HN  VAL A 964      28.730  38.430  52.560  1.00  0.00           H
ATOM   4999  CA  VAL A 964      28.470  37.010  54.110  1.00  0.00           C
ATOM   5000  HA  VAL A 964      27.480  36.680  54.430  1.00  0.00           H
ATOM   5001  CB  VAL A 964      29.110  36.060  53.100  1.00  0.00           C
ATOM   5002  HB  VAL A 964      29.630  36.790  52.440  1.00  0.00           H
ATOM   5003  CG1 VAL A 964      30.100  35.030  53.710  1.00  0.00           C
ATOM   5004 HG11 VAL A 964      31.130  35.390  53.930  1.00  0.00           H
ATOM   5005 HG12 VAL A 964      30.400  34.260  52.970  1.00  0.00           H
ATOM   5006 HG13 VAL A 964      29.670  34.520  54.600  1.00  0.00           H
ATOM   5007  CG2 VAL A 964      28.080  35.300  52.240  1.00  0.00           C
ATOM   5008 HG21 VAL A 964      28.570  34.610  51.530  1.00  0.00           H
ATOM   5009 HG22 VAL A 964      27.360  35.930  51.670  1.00  0.00           H
ATOM   5010 HG23 VAL A 964      27.420  34.730  52.920  1.00  0.00           H
ATOM   5011  C   VAL A 964      29.340  37.190  55.410  1.00  0.00           C
ATOM   5012  O   VAL A 964      28.920  36.890  56.530  1.00  0.00           O
ATOM   5013  N   CYS A 965      30.550  37.740  55.140  1.00  0.00           N
ATOM   5014  HN  CYS A 965      30.890  38.030  54.240  1.00  0.00           H
ATOM   5015  CA  CYS A 965      31.490  38.150  56.190  1.00  0.00           C
ATOM   5016  HA  CYS A 965      31.730  37.200  56.640  1.00  0.00           H
ATOM   5017  CB  CYS A 965      32.720  38.830  55.670  1.00  0.00           C
ATOM   5018  HB1 CYS A 965      33.270  39.060  56.610  1.00  0.00           H
ATOM   5019  HB2 CYS A 965      32.670  39.780  55.090  1.00  0.00           H
ATOM   5020  SG  CYS A 965      33.930  37.710  54.860  1.00  0.00           S
ATOM   5021  HG1 CYS A 965      33.460  37.520  53.630  1.00  0.00           H
ATOM   5022  C   CYS A 965      30.870  39.070  57.290  1.00  0.00           C
ATOM   5023  O   CYS A 965      31.080  38.900  58.480  1.00  0.00           O
ATOM   5024  N   SER A 966      30.060  40.140  56.970  1.00  0.00           N
ATOM   5025  HN  SER A 966      29.940  40.360  56.010  1.00  0.00           H
ATOM   5026  CA  SER A 966      29.240  41.000  57.930  1.00  0.00           C
ATOM   5027  HA  SER A 966      29.930  41.490  58.610  1.00  0.00           H
ATOM   5028  CB  SER A 966      28.440  42.030  57.070  1.00  0.00           C
ATOM   5029  HB1 SER A 966      27.850  42.650  57.770  1.00  0.00           H
ATOM   5030  HB2 SER A 966      27.860  41.430  56.330  1.00  0.00           H
ATOM   5031  OG  SER A 966      29.320  43.000  56.500  1.00  0.00           O
ATOM   5032  HG1 SER A 966      29.670  42.550  55.730  1.00  0.00           H
ATOM   5033  C   SER A 966      28.270  40.300  58.870  1.00  0.00           C
ATOM   5034  O   SER A 966      28.170  40.760  60.040  1.00  0.00           O
ATOM   5035  N   VAL A 967      27.460  39.320  58.320  1.00  0.00           N
ATOM   5036  HN  VAL A 967      27.520  38.940  57.400  1.00  0.00           H
ATOM   5037  CA  VAL A 967      26.480  38.680  59.150  1.00  0.00           C
ATOM   5038  HA  VAL A 967      26.030  39.510  59.680  1.00  0.00           H
ATOM   5039  CB  VAL A 967      25.340  38.090  58.270  1.00  0.00           C
ATOM   5040  HB  VAL A 967      25.330  38.630  57.300  1.00  0.00           H
ATOM   5041  CG1 VAL A 967      25.550  36.660  57.900  1.00  0.00           C
ATOM   5042 HG11 VAL A 967      26.480  36.550  57.290  1.00  0.00           H
ATOM   5043 HG12 VAL A 967      24.790  36.220  57.240  1.00  0.00           H
ATOM   5044 HG13 VAL A 967      25.690  35.980  58.770  1.00  0.00           H
ATOM   5045  CG2 VAL A 967      24.010  38.250  58.980  1.00  0.00           C
ATOM   5046 HG21 VAL A 967      24.090  37.820  60.000  1.00  0.00           H
ATOM   5047 HG22 VAL A 967      23.230  37.650  58.480  1.00  0.00           H
ATOM   5048 HG23 VAL A 967      23.720  39.320  59.110  1.00  0.00           H
ATOM   5049  C   VAL A 967      27.110  37.710  60.200  1.00  0.00           C
ATOM   5050  O   VAL A 967      26.590  37.640  61.270  1.00  0.00           O
ATOM   5051  N   MET A 968      28.240  37.120  59.880  1.00  0.00           N
ATOM   5052  HN  MET A 968      28.530  37.220  58.930  1.00  0.00           H
ATOM   5053  CA  MET A 968      28.980  36.210  60.710  1.00  0.00           C
ATOM   5054  HA  MET A 968      28.380  35.810  61.510  1.00  0.00           H
ATOM   5055  CB  MET A 968      29.620  35.110  59.820  1.00  0.00           C
ATOM   5056  HB1 MET A 968      30.140  34.420  60.520  1.00  0.00           H
ATOM   5057  HB2 MET A 968      30.390  35.610  59.180  1.00  0.00           H
ATOM   5058  CG  MET A 968      28.630  34.230  58.950  1.00  0.00           C
ATOM   5059  HG1 MET A 968      28.170  34.740  58.060  1.00  0.00           H
ATOM   5060  HG2 MET A 968      27.810  34.020  59.660  1.00  0.00           H
[truncated: 6,873,249 more chars]
