# Supplementary material for: CryoEM and computational modeling structural insights into the pH regulator NBCn1
Source: Nat Commun. 2025 Nov 11;16:9932. doi: 10.1038/s41467-025-64868-z (PMC12606367; doi:10.1038/s41467-025-64868-z)
Supplement: Supplementary file 7 — Supplementary Data 5 [file 41467_2025_64868_MOESM7_ESM.zip › 100ns_z_restr_MD_NBCn1_2NaCO3/hNBCn1_OF/z-restr_hNBCn1_OF_2NaCO3_last_step_5.pdb]

REMARK    GENERATED BY TRJCONV
TITLE     Title t= 101000.00000 step= 50500000
REMARK    THIS IS A SIMULATION BOX
CRYST1   91.625   91.625  106.323  90.00  90.00  90.00 P 1           1
MODEL        1
ATOM      1  N   LEU A 585      26.870  42.530  33.810  1.00  0.00           N
ATOM      2  HT1 LEU A 585      25.890  42.180  33.830  1.00  0.00           H
ATOM      3  HT2 LEU A 585      27.190  42.740  32.840  1.00  0.00           H
ATOM      4  HT3 LEU A 585      26.810  43.390  34.380  1.00  0.00           H
ATOM      5  CA  LEU A 585      27.680  41.530  34.470  1.00  0.00           C
ATOM      6  HA  LEU A 585      28.710  41.870  34.520  1.00  0.00           H
ATOM      7  CB  LEU A 585      27.020  41.300  35.940  1.00  0.00           C
ATOM      8  HB1 LEU A 585      25.920  41.170  35.760  1.00  0.00           H
ATOM      9  HB2 LEU A 585      27.280  42.160  36.580  1.00  0.00           H
ATOM     10  CG  LEU A 585      27.390  39.940  36.610  1.00  0.00           C
ATOM     11  HG  LEU A 585      27.520  39.080  35.920  1.00  0.00           H
ATOM     12  CD1 LEU A 585      28.630  40.110  37.470  1.00  0.00           C
ATOM     13 HD11 LEU A 585      28.930  39.180  38.010  1.00  0.00           H
ATOM     14 HD12 LEU A 585      28.460  40.890  38.250  1.00  0.00           H
ATOM     15 HD13 LEU A 585      29.540  40.390  36.890  1.00  0.00           H
ATOM     16  CD2 LEU A 585      26.350  39.370  37.590  1.00  0.00           C
ATOM     17 HD21 LEU A 585      26.180  40.100  38.420  1.00  0.00           H
ATOM     18 HD22 LEU A 585      26.630  38.370  37.980  1.00  0.00           H
ATOM     19 HD23 LEU A 585      25.390  39.260  37.040  1.00  0.00           H
ATOM     20  C   LEU A 585      27.780  40.300  33.550  1.00  0.00           C
ATOM     21  O   LEU A 585      28.830  39.870  33.130  1.00  0.00           O
ATOM     22  N   ILE A 586      26.670  39.630  33.160  1.00  0.00           N
ATOM     23  HN  ILE A 586      25.790  40.030  33.390  1.00  0.00           H
ATOM     24  CA  ILE A 586      26.610  38.440  32.300  1.00  0.00           C
ATOM     25  HA  ILE A 586      27.130  37.590  32.720  1.00  0.00           H
ATOM     26  CB  ILE A 586      25.210  37.980  32.210  1.00  0.00           C
ATOM     27  HB  ILE A 586      24.640  38.880  31.890  1.00  0.00           H
ATOM     28  CG2 ILE A 586      24.860  36.810  31.270  1.00  0.00           C
ATOM     29 HG21 ILE A 586      23.770  36.580  31.250  1.00  0.00           H
ATOM     30 HG22 ILE A 586      25.510  35.930  31.480  1.00  0.00           H
ATOM     31 HG23 ILE A 586      25.140  37.160  30.250  1.00  0.00           H
ATOM     32  CG1 ILE A 586      24.610  37.690  33.590  1.00  0.00           C
ATOM     33 HG11 ILE A 586      23.510  37.580  33.510  1.00  0.00           H
ATOM     34 HG12 ILE A 586      24.690  38.510  34.340  1.00  0.00           H
ATOM     35  CD  ILE A 586      25.200  36.470  34.280  1.00  0.00           C
ATOM     36  HD1 ILE A 586      26.210  36.550  34.730  1.00  0.00           H
ATOM     37  HD2 ILE A 586      25.290  35.680  33.500  1.00  0.00           H
ATOM     38  HD3 ILE A 586      24.560  36.270  35.170  1.00  0.00           H
ATOM     39  C   ILE A 586      27.240  38.540  30.920  1.00  0.00           C
ATOM     40  O   ILE A 586      27.780  37.540  30.490  1.00  0.00           O
ATOM     41  N   LEU A 587      27.190  39.630  30.120  1.00  0.00           N
ATOM     42  HN  LEU A 587      26.590  40.400  30.290  1.00  0.00           H
ATOM     43  CA  LEU A 587      27.940  39.780  28.900  1.00  0.00           C
ATOM     44  HA  LEU A 587      27.670  39.140  28.080  1.00  0.00           H
ATOM     45  CB  LEU A 587      27.570  41.220  28.350  1.00  0.00           C
ATOM     46  HB1 LEU A 587      27.690  42.000  29.120  1.00  0.00           H
ATOM     47  HB2 LEU A 587      26.520  41.150  28.010  1.00  0.00           H
ATOM     48  CG  LEU A 587      28.360  41.680  27.120  1.00  0.00           C
ATOM     49  HG  LEU A 587      29.440  41.640  27.380  1.00  0.00           H
ATOM     50  CD1 LEU A 587      28.220  40.770  25.880  1.00  0.00           C
ATOM     51 HD11 LEU A 587      28.950  39.940  25.910  1.00  0.00           H
ATOM     52 HD12 LEU A 587      28.310  41.430  24.990  1.00  0.00           H
ATOM     53 HD13 LEU A 587      27.220  40.340  25.680  1.00  0.00           H
ATOM     54  CD2 LEU A 587      27.880  43.040  26.730  1.00  0.00           C
ATOM     55 HD21 LEU A 587      26.880  42.920  26.270  1.00  0.00           H
ATOM     56 HD22 LEU A 587      28.580  43.490  25.990  1.00  0.00           H
ATOM     57 HD23 LEU A 587      27.830  43.680  27.630  1.00  0.00           H
ATOM     58  C   LEU A 587      29.480  39.580  29.070  1.00  0.00           C
ATOM     59  O   LEU A 587      30.220  38.800  28.400  1.00  0.00           O
ATOM     60  N   ASP A 588      30.050  40.230  30.140  1.00  0.00           N
ATOM     61  HN  ASP A 588      29.400  40.610  30.800  1.00  0.00           H
ATOM     62  CA  ASP A 588      31.480  40.190  30.370  1.00  0.00           C
ATOM     63  HA  ASP A 588      31.990  40.400  29.440  1.00  0.00           H
ATOM     64  CB  ASP A 588      31.760  41.270  31.390  1.00  0.00           C
ATOM     65  HB1 ASP A 588      32.750  41.290  31.880  1.00  0.00           H
ATOM     66  HB2 ASP A 588      30.950  41.170  32.140  1.00  0.00           H
ATOM     67  CG  ASP A 588      31.670  42.640  30.800  1.00  0.00           C
ATOM     68  OD1 ASP A 588      30.900  43.510  31.320  1.00  0.00           O
ATOM     69  OD2 ASP A 588      32.510  42.910  29.870  1.00  0.00           O
ATOM     70  C   ASP A 588      31.900  38.820  30.810  1.00  0.00           C
ATOM     71  O   ASP A 588      33.080  38.410  30.590  1.00  0.00           O
ATOM     72  N   ILE A 589      30.990  38.130  31.480  1.00  0.00           N
ATOM     73  HN  ILE A 589      30.070  38.440  31.640  1.00  0.00           H
ATOM     74  CA  ILE A 589      31.240  36.760  31.970  1.00  0.00           C
ATOM     75  HA  ILE A 589      32.180  36.730  32.480  1.00  0.00           H
ATOM     76  CB  ILE A 589      30.190  36.280  32.960  1.00  0.00           C
ATOM     77  HB  ILE A 589      29.240  36.740  32.620  1.00  0.00           H
ATOM     78  CG2 ILE A 589      30.280  34.760  33.170  1.00  0.00           C
ATOM     79 HG21 ILE A 589      31.290  34.470  33.560  1.00  0.00           H
ATOM     80 HG22 ILE A 589      30.010  34.180  32.250  1.00  0.00           H
ATOM     81 HG23 ILE A 589      29.550  34.390  33.930  1.00  0.00           H
ATOM     82  CG1 ILE A 589      30.550  37.000  34.340  1.00  0.00           C
ATOM     83 HG11 ILE A 589      30.480  38.100  34.180  1.00  0.00           H
ATOM     84 HG12 ILE A 589      31.560  36.560  34.500  1.00  0.00           H
ATOM     85  CD  ILE A 589      29.510  36.710  35.460  1.00  0.00           C
ATOM     86  HD1 ILE A 589      29.490  35.630  35.730  1.00  0.00           H
ATOM     87  HD2 ILE A 589      28.480  37.050  35.250  1.00  0.00           H
ATOM     88  HD3 ILE A 589      29.890  37.080  36.440  1.00  0.00           H
ATOM     89  C   ILE A 589      31.430  35.830  30.720  1.00  0.00           C
ATOM     90  O   ILE A 589      32.410  35.030  30.630  1.00  0.00           O
ATOM     91  N   LYS A 590      30.550  36.000  29.690  1.00  0.00           N
ATOM     92  HN  LYS A 590      29.890  36.750  29.780  1.00  0.00           H
ATOM     93  CA  LYS A 590      30.680  35.310  28.390  1.00  0.00           C
ATOM     94  HA  LYS A 590      30.750  34.270  28.650  1.00  0.00           H
ATOM     95  CB  LYS A 590      29.470  35.520  27.380  1.00  0.00           C
ATOM     96  HB1 LYS A 590      29.590  34.850  26.490  1.00  0.00           H
ATOM     97  HB2 LYS A 590      29.320  36.600  27.170  1.00  0.00           H
ATOM     98  CG  LYS A 590      28.170  34.990  28.040  1.00  0.00           C
ATOM     99  HG1 LYS A 590      27.950  35.620  28.920  1.00  0.00           H
ATOM    100  HG2 LYS A 590      28.310  33.990  28.500  1.00  0.00           H
ATOM    101  CD  LYS A 590      26.980  35.140  27.120  1.00  0.00           C
ATOM    102  HD1 LYS A 590      26.130  34.670  27.660  1.00  0.00           H
ATOM    103  HD2 LYS A 590      27.020  34.550  26.190  1.00  0.00           H
ATOM    104  CE  LYS A 590      26.570  36.550  26.790  1.00  0.00           C
ATOM    105  HE1 LYS A 590      27.310  37.050  26.120  1.00  0.00           H
ATOM    106  HE2 LYS A 590      26.420  37.170  27.690  1.00  0.00           H
ATOM    107  NZ  LYS A 590      25.230  36.620  26.060  1.00  0.00           N
ATOM    108  HZ1 LYS A 590      24.420  36.570  26.700  1.00  0.00           H
ATOM    109  HZ2 LYS A 590      25.090  35.870  25.350  1.00  0.00           H
ATOM    110  HZ3 LYS A 590      25.170  37.500  25.530  1.00  0.00           H
ATOM    111  C   LYS A 590      31.880  35.640  27.570  1.00  0.00           C
ATOM    112  O   LYS A 590      32.450  34.660  27.030  1.00  0.00           O
ATOM    113  N   ARG A 591      32.320  36.900  27.560  1.00  0.00           N
ATOM    114  HN  ARG A 591      31.720  37.520  28.060  1.00  0.00           H
ATOM    115  CA  ARG A 591      33.650  37.310  27.020  1.00  0.00           C
ATOM    116  HA  ARG A 591      33.900  36.900  26.040  1.00  0.00           H
ATOM    117  CB  ARG A 591      33.860  38.850  26.960  1.00  0.00           C
ATOM    118  HB1 ARG A 591      34.880  39.190  26.660  1.00  0.00           H
ATOM    119  HB2 ARG A 591      33.720  39.340  27.960  1.00  0.00           H
ATOM    120  CG  ARG A 591      32.860  39.610  26.050  1.00  0.00           C
ATOM    121  HG1 ARG A 591      33.360  40.580  25.850  1.00  0.00           H
ATOM    122  HG2 ARG A 591      31.970  39.740  26.700  1.00  0.00           H
ATOM    123  CD  ARG A 591      32.510  38.880  24.740  1.00  0.00           C
ATOM    124  HD1 ARG A 591      31.790  39.500  24.160  1.00  0.00           H
ATOM    125  HD2 ARG A 591      32.140  37.850  24.900  1.00  0.00           H
ATOM    126  NE  ARG A 591      33.720  38.810  23.890  1.00  0.00           N
ATOM    127  HE  ARG A 591      34.500  39.370  24.160  1.00  0.00           H
ATOM    128  CZ  ARG A 591      33.900  37.880  23.020  1.00  0.00           C
ATOM    129  NH1 ARG A 591      33.090  36.900  22.670  1.00  0.00           N
ATOM    130 HH11 ARG A 591      33.240  36.250  21.940  1.00  0.00           H
ATOM    131 HH12 ARG A 591      32.370  36.760  23.350  1.00  0.00           H
ATOM    132  NH2 ARG A 591      35.070  37.900  22.380  1.00  0.00           N
ATOM    133 HH21 ARG A 591      35.790  38.520  22.680  1.00  0.00           H
ATOM    134 HH22 ARG A 591      35.170  37.220  21.660  1.00  0.00           H
ATOM    135  C   ARG A 591      34.800  36.730  27.840  1.00  0.00           C
ATOM    136  O   ARG A 591      35.700  36.190  27.150  1.00  0.00           O
ATOM    137  N   LYS A 592      34.800  36.680  29.180  1.00  0.00           N
ATOM    138  HN  LYS A 592      34.110  37.110  29.770  1.00  0.00           H
ATOM    139  CA  LYS A 592      36.070  36.370  29.910  1.00  0.00           C
ATOM    140  HA  LYS A 592      36.850  36.890  29.370  1.00  0.00           H
ATOM    141  CB  LYS A 592      35.830  36.900  31.350  1.00  0.00           C
ATOM    142  HB1 LYS A 592      34.920  36.400  31.730  1.00  0.00           H
ATOM    143  HB2 LYS A 592      35.590  37.990  31.410  1.00  0.00           H
ATOM    144  CG  LYS A 592      36.920  36.610  32.320  1.00  0.00           C
ATOM    145  HG1 LYS A 592      36.980  35.520  32.480  1.00  0.00           H
ATOM    146  HG2 LYS A 592      36.540  36.900  33.330  1.00  0.00           H
ATOM    147  CD  LYS A 592      38.220  37.350  31.890  1.00  0.00           C
ATOM    148  HD1 LYS A 592      38.090  38.410  31.570  1.00  0.00           H
ATOM    149  HD2 LYS A 592      38.650  36.680  31.110  1.00  0.00           H
ATOM    150  CE  LYS A 592      39.150  37.310  33.070  1.00  0.00           C
ATOM    151  HE1 LYS A 592      39.470  36.260  33.220  1.00  0.00           H
ATOM    152  HE2 LYS A 592      38.590  37.600  33.990  1.00  0.00           H
ATOM    153  NZ  LYS A 592      40.390  38.120  33.000  1.00  0.00           N
ATOM    154  HZ1 LYS A 592      41.040  37.870  33.780  1.00  0.00           H
ATOM    155  HZ2 LYS A 592      40.150  39.140  33.030  1.00  0.00           H
ATOM    156  HZ3 LYS A 592      40.890  38.050  32.100  1.00  0.00           H
ATOM    157  C   LYS A 592      36.310  34.870  29.900  1.00  0.00           C
ATOM    158  O   LYS A 592      37.480  34.520  29.980  1.00  0.00           O
ATOM    159  N   ALA A 593      35.260  34.000  29.740  1.00  0.00           N
ATOM    160  HN  ALA A 593      34.410  34.520  29.680  1.00  0.00           H
ATOM    161  CA  ALA A 593      35.180  32.570  30.060  1.00  0.00           C
ATOM    162  HA  ALA A 593      35.180  32.560  31.140  1.00  0.00           H
ATOM    163  CB  ALA A 593      33.820  32.060  29.660  1.00  0.00           C
ATOM    164  HB1 ALA A 593      33.520  32.440  28.660  1.00  0.00           H
ATOM    165  HB2 ALA A 593      33.110  32.490  30.400  1.00  0.00           H
ATOM    166  HB3 ALA A 593      33.760  30.950  29.620  1.00  0.00           H
ATOM    167  C   ALA A 593      36.360  31.750  29.540  1.00  0.00           C
ATOM    168  O   ALA A 593      36.840  30.920  30.310  1.00  0.00           O
ATOM    169  N   PRO A 594      36.820  31.810  28.300  1.00  0.00           N
ATOM    170  CD  PRO A 594      36.280  32.480  27.160  1.00  0.00           C
ATOM    171  HD1 PRO A 594      36.710  33.490  26.980  1.00  0.00           H
ATOM    172  HD2 PRO A 594      35.180  32.620  27.250  1.00  0.00           H
ATOM    173  CA  PRO A 594      37.950  31.050  27.880  1.00  0.00           C
ATOM    174  HA  PRO A 594      37.750  30.020  28.160  1.00  0.00           H
ATOM    175  CB  PRO A 594      38.060  31.260  26.340  1.00  0.00           C
ATOM    176  HB1 PRO A 594      38.340  30.320  25.810  1.00  0.00           H
ATOM    177  HB2 PRO A 594      38.710  32.100  26.060  1.00  0.00           H
ATOM    178  CG  PRO A 594      36.690  31.600  25.940  1.00  0.00           C
ATOM    179  HG1 PRO A 594      36.720  32.060  24.930  1.00  0.00           H
ATOM    180  HG2 PRO A 594      36.010  30.730  25.970  1.00  0.00           H
ATOM    181  C   PRO A 594      39.300  31.330  28.440  1.00  0.00           C
ATOM    182  O   PRO A 594      40.170  30.500  28.210  1.00  0.00           O
ATOM    183  N   PHE A 595      39.520  32.400  29.170  1.00  0.00           N
ATOM    184  HN  PHE A 595      38.880  33.170  29.160  1.00  0.00           H
ATOM    185  CA  PHE A 595      40.740  32.810  29.740  1.00  0.00           C
ATOM    186  HA  PHE A 595      41.520  32.090  29.530  1.00  0.00           H
ATOM    187  CB  PHE A 595      40.990  34.270  29.260  1.00  0.00           C
ATOM    188  HB1 PHE A 595      41.870  34.790  29.700  1.00  0.00           H
ATOM    189  HB2 PHE A 595      40.140  34.870  29.670  1.00  0.00           H
ATOM    190  CG  PHE A 595      41.060  34.300  27.770  1.00  0.00           C
ATOM    191  CD1 PHE A 595      39.960  34.260  26.860  1.00  0.00           C
ATOM    192  HD1 PHE A 595      38.970  34.270  27.310  1.00  0.00           H
ATOM    193  CE1 PHE A 595      40.080  34.390  25.500  1.00  0.00           C
ATOM    194  HE1 PHE A 595      39.200  34.360  24.880  1.00  0.00           H
ATOM    195  CZ  PHE A 595      41.290  34.710  24.920  1.00  0.00           C
ATOM    196  HZ  PHE A 595      41.290  34.850  23.850  1.00  0.00           H
ATOM    197  CD2 PHE A 595      42.270  34.530  27.140  1.00  0.00           C
ATOM    198  HD2 PHE A 595      43.170  34.640  27.740  1.00  0.00           H
ATOM    199  CE2 PHE A 595      42.420  34.860  25.730  1.00  0.00           C
ATOM    200  HE2 PHE A 595      43.440  35.110  25.500  1.00  0.00           H
ATOM    201  C   PHE A 595      40.700  32.730  31.260  1.00  0.00           C
ATOM    202  O   PHE A 595      41.710  32.690  31.910  1.00  0.00           O
ATOM    203  N   PHE A 596      39.490  32.600  31.750  1.00  0.00           N
ATOM    204  HN  PHE A 596      38.850  32.860  31.030  1.00  0.00           H
ATOM    205  CA  PHE A 596      39.130  32.670  33.190  1.00  0.00           C
ATOM    206  HA  PHE A 596      39.470  33.670  33.420  1.00  0.00           H
ATOM    207  CB  PHE A 596      37.560  32.620  33.440  1.00  0.00           C
ATOM    208  HB1 PHE A 596      37.300  31.600  33.100  1.00  0.00           H
ATOM    209  HB2 PHE A 596      36.920  33.410  32.970  1.00  0.00           H
ATOM    210  CG  PHE A 596      37.070  32.890  34.860  1.00  0.00           C
ATOM    211  CD1 PHE A 596      36.990  34.240  35.410  1.00  0.00           C
ATOM    212  HD1 PHE A 596      37.180  35.110  34.810  1.00  0.00           H
ATOM    213  CE1 PHE A 596      36.270  34.480  36.600  1.00  0.00           C
ATOM    214  HE1 PHE A 596      36.130  35.520  36.880  1.00  0.00           H
ATOM    215  CZ  PHE A 596      35.780  33.410  37.370  1.00  0.00           C
ATOM    216  HZ  PHE A 596      35.230  33.530  38.300  1.00  0.00           H
ATOM    217  CD2 PHE A 596      36.480  31.920  35.600  1.00  0.00           C
ATOM    218  HD2 PHE A 596      36.330  30.910  35.240  1.00  0.00           H
ATOM    219  CE2 PHE A 596      35.840  32.130  36.840  1.00  0.00           C
ATOM    220  HE2 PHE A 596      35.520  31.240  37.380  1.00  0.00           H
ATOM    221  C   PHE A 596      39.920  31.710  34.060  1.00  0.00           C
ATOM    222  O   PHE A 596      40.460  32.200  35.070  1.00  0.00           O
ATOM    223  N   LEU A 597      40.020  30.320  33.700  1.00  0.00           N
ATOM    224  HN  LEU A 597      39.500  29.950  32.940  1.00  0.00           H
ATOM    225  CA  LEU A 597      40.770  29.260  34.410  1.00  0.00           C
ATOM    226  HA  LEU A 597      41.200  29.700  35.300  1.00  0.00           H
ATOM    227  CB  LEU A 597      39.860  28.050  34.820  1.00  0.00           C
ATOM    228  HB1 LEU A 597      40.490  27.340  35.380  1.00  0.00           H
ATOM    229  HB2 LEU A 597      39.430  27.590  33.910  1.00  0.00           H
ATOM    230  CG  LEU A 597      38.670  28.360  35.760  1.00  0.00           C
ATOM    231  HG  LEU A 597      38.100  29.130  35.210  1.00  0.00           H
ATOM    232  CD1 LEU A 597      37.780  27.180  35.980  1.00  0.00           C
ATOM    233 HD11 LEU A 597      38.390  26.450  36.550  1.00  0.00           H
ATOM    234 HD12 LEU A 597      37.530  26.800  34.960  1.00  0.00           H
ATOM    235 HD13 LEU A 597      36.930  27.490  36.630  1.00  0.00           H
ATOM    236  CD2 LEU A 597      39.010  28.920  37.200  1.00  0.00           C
ATOM    237 HD21 LEU A 597      39.810  29.700  37.140  1.00  0.00           H
ATOM    238 HD22 LEU A 597      39.410  28.090  37.830  1.00  0.00           H
ATOM    239 HD23 LEU A 597      38.200  29.420  37.750  1.00  0.00           H
ATOM    240  C   LEU A 597      41.880  28.690  33.660  1.00  0.00           C
ATOM    241  O   LEU A 597      42.590  27.760  33.970  1.00  0.00           O
ATOM    242  N   SER A 598      42.060  29.240  32.490  1.00  0.00           N
ATOM    243  HN  SER A 598      41.330  29.880  32.290  1.00  0.00           H
ATOM    244  CA  SER A 598      43.060  28.870  31.530  1.00  0.00           C
ATOM    245  HA  SER A 598      42.970  27.810  31.290  1.00  0.00           H
ATOM    246  CB  SER A 598      42.880  29.490  30.070  1.00  0.00           C
ATOM    247  HB1 SER A 598      42.900  30.590  30.260  1.00  0.00           H
ATOM    248  HB2 SER A 598      41.850  29.210  29.770  1.00  0.00           H
ATOM    249  OG  SER A 598      43.830  29.000  29.070  1.00  0.00           O
ATOM    250  HG1 SER A 598      43.500  28.160  28.730  1.00  0.00           H
ATOM    251  C   SER A 598      44.470  29.030  31.930  1.00  0.00           C
ATOM    252  O   SER A 598      45.230  28.070  31.790  1.00  0.00           O
ATOM    253  N   ASP A 599      44.850  30.190  32.540  1.00  0.00           N
ATOM    254  HN  ASP A 599      44.120  30.850  32.680  1.00  0.00           H
ATOM    255  CA  ASP A 599      46.120  30.430  33.220  1.00  0.00           C
ATOM    256  HA  ASP A 599      46.860  29.930  32.610  1.00  0.00           H
ATOM    257  CB  ASP A 599      46.480  31.960  33.430  1.00  0.00           C
ATOM    258  HB1 ASP A 599      47.450  32.040  33.970  1.00  0.00           H
ATOM    259  HB2 ASP A 599      45.730  32.470  34.060  1.00  0.00           H
ATOM    260  CG  ASP A 599      46.790  32.640  32.180  1.00  0.00           C
ATOM    261  OD1 ASP A 599      46.740  32.060  31.090  1.00  0.00           O
ATOM    262  OD2 ASP A 599      47.070  33.910  32.200  1.00  0.00           O
ATOM    263  C   ASP A 599      46.210  29.560  34.530  1.00  0.00           C
ATOM    264  O   ASP A 599      47.260  29.240  35.000  1.00  0.00           O
ATOM    265  N   PHE A 600      45.040  29.250  35.170  1.00  0.00           N
ATOM    266  HN  PHE A 600      44.150  29.650  34.940  1.00  0.00           H
ATOM    267  CA  PHE A 600      45.050  28.420  36.320  1.00  0.00           C
ATOM    268  HA  PHE A 600      45.650  28.910  37.070  1.00  0.00           H
ATOM    269  CB  PHE A 600      43.640  28.420  36.990  1.00  0.00           C
ATOM    270  HB1 PHE A 600      42.850  28.270  36.240  1.00  0.00           H
ATOM    271  HB2 PHE A 600      43.680  29.430  37.470  1.00  0.00           H
ATOM    272  CG  PHE A 600      43.330  27.450  38.160  1.00  0.00           C
ATOM    273  CD1 PHE A 600      44.200  27.370  39.270  1.00  0.00           C
ATOM    274  HD1 PHE A 600      45.100  27.970  39.190  1.00  0.00           H
ATOM    275  CE1 PHE A 600      43.840  26.640  40.430  1.00  0.00           C
ATOM    276  HE1 PHE A 600      44.410  26.540  41.330  1.00  0.00           H
ATOM    277  CZ  PHE A 600      42.600  25.960  40.530  1.00  0.00           C
ATOM    278  HZ  PHE A 600      42.200  25.410  41.370  1.00  0.00           H
ATOM    279  CD2 PHE A 600      42.070  26.760  38.240  1.00  0.00           C
ATOM    280  HD2 PHE A 600      41.410  26.860  37.380  1.00  0.00           H
ATOM    281  CE2 PHE A 600      41.780  25.990  39.380  1.00  0.00           C
ATOM    282  HE2 PHE A 600      40.960  25.290  39.370  1.00  0.00           H
ATOM    283  C   PHE A 600      45.620  27.010  36.200  1.00  0.00           C
ATOM    284  O   PHE A 600      46.310  26.530  37.120  1.00  0.00           O
ATOM    285  N   LYS A 601      45.350  26.240  35.080  1.00  0.00           N
ATOM    286  HN  LYS A 601      44.610  26.520  34.480  1.00  0.00           H
ATOM    287  CA  LYS A 601      46.040  24.990  34.810  1.00  0.00           C
ATOM    288  HA  LYS A 601      46.060  24.430  35.730  1.00  0.00           H
ATOM    289  CB  LYS A 601      45.290  24.140  33.810  1.00  0.00           C
ATOM    290  HB1 LYS A 601      44.440  23.810  34.430  1.00  0.00           H
ATOM    291  HB2 LYS A 601      45.880  23.250  33.510  1.00  0.00           H
ATOM    292  CG  LYS A 601      44.910  24.920  32.540  1.00  0.00           C
ATOM    293  HG1 LYS A 601      45.690  25.650  32.210  1.00  0.00           H
ATOM    294  HG2 LYS A 601      44.000  25.550  32.640  1.00  0.00           H
ATOM    295  CD  LYS A 601      44.770  24.010  31.330  1.00  0.00           C
ATOM    296  HD1 LYS A 601      43.660  23.880  31.240  1.00  0.00           H
ATOM    297  HD2 LYS A 601      45.230  23.010  31.540  1.00  0.00           H
ATOM    298  CE  LYS A 601      45.310  24.590  30.000  1.00  0.00           C
ATOM    299  HE1 LYS A 601      44.900  25.610  29.820  1.00  0.00           H
ATOM    300  HE2 LYS A 601      44.890  23.960  29.190  1.00  0.00           H
ATOM    301  NZ  LYS A 601      46.760  24.610  29.840  1.00  0.00           N
ATOM    302  HZ1 LYS A 601      47.190  23.810  30.340  1.00  0.00           H
ATOM    303  HZ2 LYS A 601      47.080  25.400  30.440  1.00  0.00           H
ATOM    304  HZ3 LYS A 601      47.090  24.650  28.850  1.00  0.00           H
ATOM    305  C   LYS A 601      47.530  25.120  34.440  1.00  0.00           C
ATOM    306  O   LYS A 601      48.290  24.210  34.680  1.00  0.00           O
ATOM    307  N   ASP A 602      48.000  26.300  33.990  1.00  0.00           N
ATOM    308  HN  ASP A 602      47.450  27.110  33.820  1.00  0.00           H
ATOM    309  CA  ASP A 602      49.430  26.500  33.760  1.00  0.00           C
ATOM    310  HA  ASP A 602      49.730  25.540  33.370  1.00  0.00           H
ATOM    311  CB  ASP A 602      49.560  27.660  32.700  1.00  0.00           C
ATOM    312  HB1 ASP A 602      50.660  27.840  32.620  1.00  0.00           H
ATOM    313  HB2 ASP A 602      49.060  28.590  33.030  1.00  0.00           H
ATOM    314  CG  ASP A 602      49.050  27.320  31.360  1.00  0.00           C
ATOM    315  OD1 ASP A 602      48.270  26.410  31.080  1.00  0.00           O
ATOM    316  OD2 ASP A 602      49.360  28.120  30.450  1.00  0.00           O
ATOM    317  C   ASP A 602      50.130  26.810  35.100  1.00  0.00           C
ATOM    318  O   ASP A 602      51.310  27.100  35.080  1.00  0.00           O
ATOM    319  N   ALA A 603      49.380  26.860  36.310  1.00  0.00           N
ATOM    320  HN  ALA A 603      48.400  26.730  36.340  1.00  0.00           H
ATOM    321  CA  ALA A 603      49.980  27.300  37.560  1.00  0.00           C
ATOM    322  HA  ALA A 603      50.340  28.290  37.350  1.00  0.00           H
ATOM    323  CB  ALA A 603      48.980  27.640  38.610  1.00  0.00           C
ATOM    324  HB1 ALA A 603      48.070  28.190  38.280  1.00  0.00           H
ATOM    325  HB2 ALA A 603      49.560  28.310  39.270  1.00  0.00           H
ATOM    326  HB3 ALA A 603      48.740  26.710  39.170  1.00  0.00           H
ATOM    327  C   ALA A 603      51.050  26.390  38.090  1.00  0.00           C
ATOM    328  O   ALA A 603      51.820  26.760  38.980  1.00  0.00           O
ATOM    329  N   LEU A 604      51.200  25.130  37.570  1.00  0.00           N
ATOM    330  HN  LEU A 604      50.530  24.720  36.970  1.00  0.00           H
ATOM    331  CA  LEU A 604      52.370  24.310  38.020  1.00  0.00           C
ATOM    332  HA  LEU A 604      52.570  24.600  39.040  1.00  0.00           H
ATOM    333  CB  LEU A 604      52.050  22.800  38.040  1.00  0.00           C
ATOM    334  HB1 LEU A 604      53.020  22.270  38.040  1.00  0.00           H
ATOM    335  HB2 LEU A 604      51.530  22.570  37.080  1.00  0.00           H
ATOM    336  CG  LEU A 604      51.050  22.500  39.170  1.00  0.00           C
ATOM    337  HG  LEU A 604      50.190  23.170  38.990  1.00  0.00           H
ATOM    338  CD1 LEU A 604      50.480  21.030  38.970  1.00  0.00           C
ATOM    339 HD11 LEU A 604      50.180  20.970  37.910  1.00  0.00           H
ATOM    340 HD12 LEU A 604      49.600  20.950  39.660  1.00  0.00           H
ATOM    341 HD13 LEU A 604      51.190  20.200  39.160  1.00  0.00           H
ATOM    342  CD2 LEU A 604      51.600  22.650  40.590  1.00  0.00           C
ATOM    343 HD21 LEU A 604      50.770  22.480  41.310  1.00  0.00           H
ATOM    344 HD22 LEU A 604      51.900  23.700  40.760  1.00  0.00           H
ATOM    345 HD23 LEU A 604      52.450  21.980  40.850  1.00  0.00           H
ATOM    346  C   LEU A 604      53.710  24.470  37.170  1.00  0.00           C
ATOM    347  O   LEU A 604      54.800  23.960  37.570  1.00  0.00           O
ATOM    348  N   SER A 605      53.550  25.080  36.020  1.00  0.00           N
ATOM    349  HN  SER A 605      52.630  25.390  35.750  1.00  0.00           H
ATOM    350  CA  SER A 605      54.630  25.500  35.190  1.00  0.00           C
ATOM    351  HA  SER A 605      55.470  24.820  35.260  1.00  0.00           H
ATOM    352  CB  SER A 605      54.150  25.650  33.710  1.00  0.00           C
ATOM    353  HB1 SER A 605      53.480  26.530  33.600  1.00  0.00           H
ATOM    354  HB2 SER A 605      53.650  24.690  33.420  1.00  0.00           H
ATOM    355  OG  SER A 605      55.260  25.850  32.810  1.00  0.00           O
ATOM    356  HG1 SER A 605      55.260  25.070  32.260  1.00  0.00           H
ATOM    357  C   SER A 605      55.130  26.800  35.560  1.00  0.00           C
ATOM    358  O   SER A 605      56.320  26.910  35.730  1.00  0.00           O
ATOM    359  N   LEU A 606      54.250  27.870  35.730  1.00  0.00           N
ATOM    360  HN  LEU A 606      53.300  27.760  35.490  1.00  0.00           H
ATOM    361  CA  LEU A 606      54.590  29.150  36.330  1.00  0.00           C
ATOM    362  HA  LEU A 606      55.400  29.600  35.780  1.00  0.00           H
ATOM    363  CB  LEU A 606      53.270  30.070  36.320  1.00  0.00           C
ATOM    364  HB1 LEU A 606      53.550  31.010  36.850  1.00  0.00           H
ATOM    365  HB2 LEU A 606      52.590  29.410  36.890  1.00  0.00           H
ATOM    366  CG  LEU A 606      52.760  30.520  34.920  1.00  0.00           C
ATOM    367  HG  LEU A 606      52.820  29.690  34.200  1.00  0.00           H
ATOM    368  CD1 LEU A 606      51.360  30.970  35.060  1.00  0.00           C
ATOM    369 HD11 LEU A 606      50.610  30.220  35.390  1.00  0.00           H
ATOM    370 HD12 LEU A 606      51.020  31.440  34.110  1.00  0.00           H
ATOM    371 HD13 LEU A 606      51.280  31.800  35.790  1.00  0.00           H
ATOM    372  CD2 LEU A 606      53.670  31.530  34.340  1.00  0.00           C
ATOM    373 HD21 LEU A 606      53.320  31.620  33.280  1.00  0.00           H
ATOM    374 HD22 LEU A 606      54.720  31.190  34.370  1.00  0.00           H
ATOM    375 HD23 LEU A 606      53.640  32.480  34.930  1.00  0.00           H
ATOM    376  C   LEU A 606      55.150  29.080  37.700  1.00  0.00           C
ATOM    377  O   LEU A 606      54.790  28.200  38.480  1.00  0.00           O
ATOM    378  N   GLN A 607      56.160  29.930  38.080  1.00  0.00           N
ATOM    379  HN  GLN A 607      56.510  30.620  37.460  1.00  0.00           H
ATOM    380  CA  GLN A 607      56.630  30.040  39.450  1.00  0.00           C
ATOM    381  HA  GLN A 607      56.710  29.090  39.950  1.00  0.00           H
ATOM    382  CB  GLN A 607      57.990  30.870  39.340  1.00  0.00           C
ATOM    383  HB1 GLN A 607      58.000  31.880  38.870  1.00  0.00           H
ATOM    384  HB2 GLN A 607      58.530  30.220  38.620  1.00  0.00           H
ATOM    385  CG  GLN A 607      58.870  30.990  40.620  1.00  0.00           C
ATOM    386  HG1 GLN A 607      58.550  31.930  41.120  1.00  0.00           H
ATOM    387  HG2 GLN A 607      59.930  31.090  40.280  1.00  0.00           H
ATOM    388  CD  GLN A 607      58.680  29.850  41.580  1.00  0.00           C
ATOM    389  OE1 GLN A 607      57.930  29.940  42.590  1.00  0.00           O
ATOM    390  NE2 GLN A 607      59.360  28.720  41.250  1.00  0.00           N
ATOM    391 HE21 GLN A 607      59.110  27.860  41.680  1.00  0.00           H
ATOM    392 HE22 GLN A 607      59.930  28.720  40.420  1.00  0.00           H
ATOM    393  C   GLN A 607      55.640  30.920  40.280  1.00  0.00           C
ATOM    394  O   GLN A 607      55.260  31.970  39.890  1.00  0.00           O
ATOM    395  N   CYS A 608      55.120  30.400  41.400  1.00  0.00           N
ATOM    396  HN  CYS A 608      55.520  29.620  41.860  1.00  0.00           H
ATOM    397  CA  CYS A 608      54.030  31.060  42.170  1.00  0.00           C
ATOM    398  HA  CYS A 608      53.830  32.100  41.920  1.00  0.00           H
ATOM    399  CB  CYS A 608      52.820  30.090  42.040  1.00  0.00           C
ATOM    400  HB1 CYS A 608      52.040  30.190  42.820  1.00  0.00           H
ATOM    401  HB2 CYS A 608      53.190  29.040  42.060  1.00  0.00           H
ATOM    402  SG  CYS A 608      51.970  30.230  40.410  1.00  0.00           S
ATOM    403  HG1 CYS A 608      52.780  29.430  39.760  1.00  0.00           H
ATOM    404  C   CYS A 608      54.550  31.060  43.580  1.00  0.00           C
ATOM    405  O   CYS A 608      54.370  32.070  44.310  1.00  0.00           O
ATOM    406  N   LEU A 609      55.280  30.070  44.080  1.00  0.00           N
ATOM    407  HN  LEU A 609      55.500  29.280  43.510  1.00  0.00           H
ATOM    408  CA  LEU A 609      55.790  29.970  45.420  1.00  0.00           C
ATOM    409  HA  LEU A 609      54.930  29.910  46.070  1.00  0.00           H
ATOM    410  CB  LEU A 609      56.550  28.710  45.500  1.00  0.00           C
ATOM    411  HB1 LEU A 609      57.310  28.840  44.700  1.00  0.00           H
ATOM    412  HB2 LEU A 609      55.930  27.820  45.260  1.00  0.00           H
ATOM    413  CG  LEU A 609      57.240  28.310  46.790  1.00  0.00           C
ATOM    414  HG  LEU A 609      57.940  29.160  46.940  1.00  0.00           H
ATOM    415  CD1 LEU A 609      56.270  28.240  47.960  1.00  0.00           C
ATOM    416 HD11 LEU A 609      55.770  29.180  48.280  1.00  0.00           H
ATOM    417 HD12 LEU A 609      56.820  27.880  48.850  1.00  0.00           H
ATOM    418 HD13 LEU A 609      55.420  27.580  47.700  1.00  0.00           H
ATOM    419  CD2 LEU A 609      57.950  26.920  46.670  1.00  0.00           C
ATOM    420 HD21 LEU A 609      58.280  26.700  47.710  1.00  0.00           H
ATOM    421 HD22 LEU A 609      58.800  26.920  45.950  1.00  0.00           H
ATOM    422 HD23 LEU A 609      57.170  26.170  46.410  1.00  0.00           H
ATOM    423  C   LEU A 609      56.640  31.120  45.920  1.00  0.00           C
ATOM    424  O   LEU A 609      56.500  31.580  47.090  1.00  0.00           O
ATOM    425  N   ALA A 610      57.530  31.760  45.110  1.00  0.00           N
ATOM    426  HN  ALA A 610      57.730  31.340  44.210  1.00  0.00           H
ATOM    427  CA  ALA A 610      58.260  32.950  45.440  1.00  0.00           C
ATOM    428  HA  ALA A 610      58.890  32.660  46.260  1.00  0.00           H
ATOM    429  CB  ALA A 610      59.090  33.250  44.210  1.00  0.00           C
ATOM    430  HB1 ALA A 610      60.040  32.670  44.300  1.00  0.00           H
ATOM    431  HB2 ALA A 610      59.550  34.260  44.140  1.00  0.00           H
ATOM    432  HB3 ALA A 610      58.750  32.990  43.180  1.00  0.00           H
ATOM    433  C   ALA A 610      57.350  34.160  45.700  1.00  0.00           C
ATOM    434  O   ALA A 610      57.520  34.780  46.760  1.00  0.00           O
ATOM    435  N   SER A 611      56.310  34.430  44.820  1.00  0.00           N
ATOM    436  HN  SER A 611      56.290  34.030  43.910  1.00  0.00           H
ATOM    437  CA  SER A 611      55.260  35.380  45.100  1.00  0.00           C
ATOM    438  HA  SER A 611      55.730  36.340  45.310  1.00  0.00           H
ATOM    439  CB  SER A 611      54.270  35.630  43.910  1.00  0.00           C
ATOM    440  HB1 SER A 611      53.370  36.250  44.060  1.00  0.00           H
ATOM    441  HB2 SER A 611      53.960  34.610  43.590  1.00  0.00           H
ATOM    442  OG  SER A 611      54.960  36.250  42.860  1.00  0.00           O
ATOM    443  HG1 SER A 611      55.600  35.580  42.620  1.00  0.00           H
ATOM    444  C   SER A 611      54.390  35.040  46.350  1.00  0.00           C
ATOM    445  O   SER A 611      54.100  35.890  47.160  1.00  0.00           O
ATOM    446  N   ILE A 612      54.020  33.810  46.540  1.00  0.00           N
ATOM    447  HN  ILE A 612      54.430  33.120  45.940  1.00  0.00           H
ATOM    448  CA  ILE A 612      53.220  33.260  47.640  1.00  0.00           C
ATOM    449  HA  ILE A 612      52.230  33.700  47.710  1.00  0.00           H
ATOM    450  CB  ILE A 612      52.960  31.730  47.650  1.00  0.00           C
ATOM    451  HB  ILE A 612      53.940  31.220  47.580  1.00  0.00           H
ATOM    452  CG2 ILE A 612      52.390  31.270  48.990  1.00  0.00           C
ATOM    453 HG21 ILE A 612      52.520  30.170  49.040  1.00  0.00           H
ATOM    454 HG22 ILE A 612      51.320  31.510  49.200  1.00  0.00           H
ATOM    455 HG23 ILE A 612      53.070  31.450  49.840  1.00  0.00           H
ATOM    456  CG1 ILE A 612      52.070  31.300  46.450  1.00  0.00           C
ATOM    457 HG11 ILE A 612      52.300  31.980  45.600  1.00  0.00           H
ATOM    458 HG12 ILE A 612      51.050  31.550  46.810  1.00  0.00           H
ATOM    459  CD  ILE A 612      52.030  29.800  46.170  1.00  0.00           C
ATOM    460  HD1 ILE A 612      51.850  29.250  47.120  1.00  0.00           H
ATOM    461  HD2 ILE A 612      53.030  29.520  45.780  1.00  0.00           H
ATOM    462  HD3 ILE A 612      51.230  29.580  45.410  1.00  0.00           H
ATOM    463  C   ILE A 612      53.850  33.630  48.970  1.00  0.00           C
ATOM    464  O   ILE A 612      53.190  33.950  49.980  1.00  0.00           O
ATOM    465  N   LEU A 613      55.170  33.530  49.040  1.00  0.00           N
ATOM    466  HN  LEU A 613      55.700  33.220  48.250  1.00  0.00           H
ATOM    467  CA  LEU A 613      55.840  33.720  50.270  1.00  0.00           C
ATOM    468  HA  LEU A 613      55.200  33.380  51.070  1.00  0.00           H
ATOM    469  CB  LEU A 613      57.160  32.910  50.350  1.00  0.00           C
ATOM    470  HB1 LEU A 613      57.820  33.190  51.180  1.00  0.00           H
ATOM    471  HB2 LEU A 613      57.650  33.120  49.360  1.00  0.00           H
ATOM    472  CG  LEU A 613      56.990  31.410  50.420  1.00  0.00           C
ATOM    473  HG  LEU A 613      56.150  31.110  49.760  1.00  0.00           H
ATOM    474  CD1 LEU A 613      58.290  30.800  49.760  1.00  0.00           C
ATOM    475 HD11 LEU A 613      59.230  31.250  50.140  1.00  0.00           H
ATOM    476 HD12 LEU A 613      58.340  30.860  48.650  1.00  0.00           H
ATOM    477 HD13 LEU A 613      58.380  29.750  50.100  1.00  0.00           H
ATOM    478  CD2 LEU A 613      56.940  30.920  51.900  1.00  0.00           C
ATOM    479 HD21 LEU A 613      57.100  29.820  51.830  1.00  0.00           H
ATOM    480 HD22 LEU A 613      55.990  31.210  52.380  1.00  0.00           H
ATOM    481 HD23 LEU A 613      57.870  31.320  52.360  1.00  0.00           H
ATOM    482  C   LEU A 613      56.050  35.200  50.530  1.00  0.00           C
ATOM    483  O   LEU A 613      55.840  35.740  51.640  1.00  0.00           O
ATOM    484  N   PHE A 614      56.330  35.950  49.460  1.00  0.00           N
ATOM    485  HN  PHE A 614      56.450  35.510  48.580  1.00  0.00           H
ATOM    486  CA  PHE A 614      56.450  37.410  49.520  1.00  0.00           C
ATOM    487  HA  PHE A 614      57.150  37.690  50.300  1.00  0.00           H
ATOM    488  CB  PHE A 614      57.040  37.850  48.120  1.00  0.00           C
ATOM    489  HB1 PHE A 614      56.560  37.310  47.280  1.00  0.00           H
ATOM    490  HB2 PHE A 614      58.140  37.660  48.130  1.00  0.00           H
ATOM    491  CG  PHE A 614      56.960  39.380  47.870  1.00  0.00           C
ATOM    492  CD1 PHE A 614      56.320  39.980  46.810  1.00  0.00           C
ATOM    493  HD1 PHE A 614      55.950  39.330  46.030  1.00  0.00           H
ATOM    494  CE1 PHE A 614      56.020  41.340  46.740  1.00  0.00           C
ATOM    495  HE1 PHE A 614      55.650  41.790  45.830  1.00  0.00           H
ATOM    496  CZ  PHE A 614      56.530  42.180  47.700  1.00  0.00           C
ATOM    497  HZ  PHE A 614      56.460  43.260  47.800  1.00  0.00           H
ATOM    498  CD2 PHE A 614      57.400  40.300  48.960  1.00  0.00           C
ATOM    499  HD2 PHE A 614      57.750  39.860  49.880  1.00  0.00           H
ATOM    500  CE2 PHE A 614      57.230  41.670  48.780  1.00  0.00           C
ATOM    501  HE2 PHE A 614      57.510  42.280  49.620  1.00  0.00           H
ATOM    502  C   PHE A 614      55.210  38.110  49.960  1.00  0.00           C
ATOM    503  O   PHE A 614      55.270  39.030  50.830  1.00  0.00           O
ATOM    504  N   LEU A 615      54.070  37.740  49.370  1.00  0.00           N
ATOM    505  HN  LEU A 615      54.120  37.030  48.660  1.00  0.00           H
ATOM    506  CA  LEU A 615      52.780  38.240  49.750  1.00  0.00           C
ATOM    507  HA  LEU A 615      52.710  39.280  49.990  1.00  0.00           H
ATOM    508  CB  LEU A 615      51.930  37.970  48.530  1.00  0.00           C
ATOM    509  HB1 LEU A 615      50.850  38.190  48.700  1.00  0.00           H
ATOM    510  HB2 LEU A 615      51.960  36.890  48.310  1.00  0.00           H
ATOM    511  CG  LEU A 615      52.320  38.820  47.260  1.00  0.00           C
ATOM    512  HG  LEU A 615      53.390  38.630  47.040  1.00  0.00           H
ATOM    513  CD1 LEU A 615      51.510  38.400  46.060  1.00  0.00           C
ATOM    514 HD11 LEU A 615      50.440  38.300  46.330  1.00  0.00           H
ATOM    515 HD12 LEU A 615      51.910  37.410  45.740  1.00  0.00           H
ATOM    516 HD13 LEU A 615      51.650  39.180  45.280  1.00  0.00           H
ATOM    517  CD2 LEU A 615      52.220  40.370  47.540  1.00  0.00           C
ATOM    518 HD21 LEU A 615      52.710  40.980  46.750  1.00  0.00           H
ATOM    519 HD22 LEU A 615      52.800  40.630  48.450  1.00  0.00           H
ATOM    520 HD23 LEU A 615      51.160  40.680  47.690  1.00  0.00           H
ATOM    521  C   LEU A 615      52.220  37.600  51.030  1.00  0.00           C
ATOM    522  O   LEU A 615      51.660  38.380  51.820  1.00  0.00           O
ATOM    523  N   TYR A 616      52.500  36.370  51.380  1.00  0.00           N
ATOM    524  HN  TYR A 616      52.950  35.720  50.780  1.00  0.00           H
ATOM    525  CA  TYR A 616      52.200  36.000  52.800  1.00  0.00           C
ATOM    526  HA  TYR A 616      51.160  36.240  52.970  1.00  0.00           H
ATOM    527  CB  TYR A 616      52.230  34.430  52.970  1.00  0.00           C
ATOM    528  HB1 TYR A 616      53.230  34.050  52.680  1.00  0.00           H
ATOM    529  HB2 TYR A 616      51.460  34.020  52.290  1.00  0.00           H
ATOM    530  CG  TYR A 616      52.050  33.970  54.340  1.00  0.00           C
ATOM    531  CD1 TYR A 616      50.750  34.060  54.950  1.00  0.00           C
ATOM    532  HD1 TYR A 616      49.910  34.470  54.400  1.00  0.00           H
ATOM    533  CE1 TYR A 616      50.610  33.620  56.280  1.00  0.00           C
ATOM    534  HE1 TYR A 616      49.610  33.710  56.680  1.00  0.00           H
ATOM    535  CZ  TYR A 616      51.720  33.340  57.040  1.00  0.00           C
ATOM    536  OH  TYR A 616      51.640  33.080  58.380  1.00  0.00           O
ATOM    537  HH  TYR A 616      50.730  32.910  58.660  1.00  0.00           H
ATOM    538  CD2 TYR A 616      53.170  33.540  55.090  1.00  0.00           C
ATOM    539  HD2 TYR A 616      54.150  33.620  54.650  1.00  0.00           H
ATOM    540  CE2 TYR A 616      53.040  33.320  56.440  1.00  0.00           C
ATOM    541  HE2 TYR A 616      53.950  33.250  57.020  1.00  0.00           H
ATOM    542  C   TYR A 616      53.020  36.900  53.820  1.00  0.00           C
ATOM    543  O   TYR A 616      52.480  37.360  54.800  1.00  0.00           O
ATOM    544  N   CYS A 617      54.310  37.050  53.600  1.00  0.00           N
ATOM    545  HN  CYS A 617      54.750  36.730  52.770  1.00  0.00           H
ATOM    546  CA  CYS A 617      55.240  37.830  54.520  1.00  0.00           C
ATOM    547  HA  CYS A 617      55.160  37.480  55.550  1.00  0.00           H
ATOM    548  CB  CYS A 617      56.710  37.660  54.030  1.00  0.00           C
ATOM    549  HB1 CYS A 617      57.290  38.370  54.650  1.00  0.00           H
ATOM    550  HB2 CYS A 617      56.670  37.930  52.950  1.00  0.00           H
ATOM    551  SG  CYS A 617      57.280  35.880  54.410  1.00  0.00           S
ATOM    552  HG1 CYS A 617      56.170  35.460  53.820  1.00  0.00           H
ATOM    553  C   CYS A 617      54.900  39.340  54.580  1.00  0.00           C
ATOM    554  O   CYS A 617      54.830  39.950  55.600  1.00  0.00           O
ATOM    555  N   ALA A 618      54.500  39.890  53.390  1.00  0.00           N
ATOM    556  HN  ALA A 618      54.590  39.290  52.610  1.00  0.00           H
ATOM    557  CA  ALA A 618      54.010  41.280  53.230  1.00  0.00           C
ATOM    558  HA  ALA A 618      54.730  41.990  53.590  1.00  0.00           H
ATOM    559  CB  ALA A 618      53.790  41.660  51.720  1.00  0.00           C
ATOM    560  HB1 ALA A 618      53.090  40.900  51.300  1.00  0.00           H
ATOM    561  HB2 ALA A 618      54.840  41.630  51.340  1.00  0.00           H
ATOM    562  HB3 ALA A 618      53.430  42.710  51.710  1.00  0.00           H
ATOM    563  C   ALA A 618      52.660  41.620  53.960  1.00  0.00           C
ATOM    564  O   ALA A 618      52.410  42.730  54.460  1.00  0.00           O
ATOM    565  N   CYS A 619      51.760  40.660  54.020  1.00  0.00           N
ATOM    566  HN  CYS A 619      51.890  39.720  53.730  1.00  0.00           H
ATOM    567  CA  CYS A 619      50.360  40.960  54.420  1.00  0.00           C
ATOM    568  HA  CYS A 619      50.050  41.990  54.260  1.00  0.00           H
ATOM    569  CB  CYS A 619      49.310  40.070  53.670  1.00  0.00           C
ATOM    570  HB1 CYS A 619      48.320  40.460  53.970  1.00  0.00           H
ATOM    571  HB2 CYS A 619      49.380  38.990  53.950  1.00  0.00           H
ATOM    572  SG  CYS A 619      49.130  40.340  51.830  1.00  0.00           S
ATOM    573  HG1 CYS A 619      50.280  39.780  51.500  1.00  0.00           H
ATOM    574  C   CYS A 619      50.020  40.650  55.880  1.00  0.00           C
ATOM    575  O   CYS A 619      49.110  41.280  56.440  1.00  0.00           O
ATOM    576  N   MET A 620      50.720  39.710  56.420  1.00  0.00           N
ATOM    577  HN  MET A 620      51.400  39.230  55.870  1.00  0.00           H
ATOM    578  CA  MET A 620      50.660  39.330  57.830  1.00  0.00           C
ATOM    579  HA  MET A 620      49.660  38.960  57.960  1.00  0.00           H
ATOM    580  CB  MET A 620      51.550  38.190  58.190  1.00  0.00           C
ATOM    581  HB1 MET A 620      51.710  38.060  59.290  1.00  0.00           H
ATOM    582  HB2 MET A 620      52.540  38.270  57.690  1.00  0.00           H
ATOM    583  CG  MET A 620      50.970  36.840  57.740  1.00  0.00           C
ATOM    584  HG1 MET A 620      51.760  36.090  57.990  1.00  0.00           H
ATOM    585  HG2 MET A 620      50.820  36.900  56.630  1.00  0.00           H
ATOM    586  SD  MET A 620      49.500  36.260  58.530  1.00  0.00           S
ATOM    587  CE  MET A 620      49.990  36.000  60.250  1.00  0.00           C
ATOM    588  HE1 MET A 620      50.850  35.290  60.200  1.00  0.00           H
ATOM    589  HE2 MET A 620      49.170  35.400  60.680  1.00  0.00           H
ATOM    590  HE3 MET A 620      50.220  36.950  60.770  1.00  0.00           H
ATOM    591  C   MET A 620      50.520  40.410  58.830  1.00  0.00           C
ATOM    592  O   MET A 620      49.560  40.440  59.590  1.00  0.00           O
ATOM    593  N   SER A 621      51.450  41.370  59.030  1.00  0.00           N
ATOM    594  HN  SER A 621      52.300  41.460  58.520  1.00  0.00           H
ATOM    595  CA  SER A 621      51.400  42.390  60.110  1.00  0.00           C
ATOM    596  HA  SER A 621      51.170  41.980  61.090  1.00  0.00           H
ATOM    597  CB  SER A 621      52.720  43.100  60.500  1.00  0.00           C
ATOM    598  HB1 SER A 621      53.110  43.550  59.560  1.00  0.00           H
ATOM    599  HB2 SER A 621      53.420  42.290  60.820  1.00  0.00           H
ATOM    600  OG  SER A 621      52.550  44.030  61.600  1.00  0.00           O
ATOM    601  HG1 SER A 621      52.300  44.890  61.230  1.00  0.00           H
ATOM    602  C   SER A 621      50.290  43.390  59.790  1.00  0.00           C
ATOM    603  O   SER A 621      49.610  43.750  60.710  1.00  0.00           O
ATOM    604  N   PRO A 622      50.090  43.850  58.500  1.00  0.00           N
ATOM    605  CD  PRO A 622      51.130  44.170  57.570  1.00  0.00           C
ATOM    606  HD1 PRO A 622      51.510  43.250  57.080  1.00  0.00           H
ATOM    607  HD2 PRO A 622      51.980  44.700  58.040  1.00  0.00           H
ATOM    608  CA  PRO A 622      48.930  44.770  58.270  1.00  0.00           C
ATOM    609  HA  PRO A 622      48.990  45.680  58.830  1.00  0.00           H
ATOM    610  CB  PRO A 622      49.090  44.960  56.760  1.00  0.00           C
ATOM    611  HB1 PRO A 622      48.430  45.760  56.350  1.00  0.00           H
ATOM    612  HB2 PRO A 622      48.810  44.000  56.260  1.00  0.00           H
ATOM    613  CG  PRO A 622      50.580  45.160  56.530  1.00  0.00           C
ATOM    614  HG1 PRO A 622      50.820  44.900  55.480  1.00  0.00           H
ATOM    615  HG2 PRO A 622      50.870  46.190  56.870  1.00  0.00           H
ATOM    616  C   PRO A 622      47.630  44.110  58.460  1.00  0.00           C
ATOM    617  O   PRO A 622      46.690  44.790  58.980  1.00  0.00           O
ATOM    618  N   VAL A 623      47.450  42.820  58.240  1.00  0.00           N
ATOM    619  HN  VAL A 623      48.220  42.410  57.750  1.00  0.00           H
ATOM    620  CA  VAL A 623      46.200  42.180  58.630  1.00  0.00           C
ATOM    621  HA  VAL A 623      45.420  42.840  58.280  1.00  0.00           H
ATOM    622  CB  VAL A 623      46.050  40.750  58.080  1.00  0.00           C
ATOM    623  HB  VAL A 623      47.050  40.280  57.960  1.00  0.00           H
ATOM    624  CG1 VAL A 623      45.130  39.720  58.830  1.00  0.00           C
ATOM    625 HG11 VAL A 623      45.590  39.610  59.840  1.00  0.00           H
ATOM    626 HG12 VAL A 623      45.080  38.830  58.170  1.00  0.00           H
ATOM    627 HG13 VAL A 623      44.110  40.130  58.960  1.00  0.00           H
ATOM    628  CG2 VAL A 623      45.540  40.840  56.650  1.00  0.00           C
ATOM    629 HG21 VAL A 623      46.350  41.290  56.040  1.00  0.00           H
ATOM    630 HG22 VAL A 623      44.700  41.550  56.610  1.00  0.00           H
ATOM    631 HG23 VAL A 623      45.170  39.900  56.200  1.00  0.00           H
ATOM    632  C   VAL A 623      45.940  42.210  60.130  1.00  0.00           C
ATOM    633  O   VAL A 623      44.820  42.530  60.580  1.00  0.00           O
ATOM    634  N   ILE A 624      46.990  41.910  60.960  1.00  0.00           N
ATOM    635  HN  ILE A 624      47.750  41.490  60.460  1.00  0.00           H
ATOM    636  CA  ILE A 624      47.010  41.890  62.410  1.00  0.00           C
ATOM    637  HA  ILE A 624      46.180  41.360  62.850  1.00  0.00           H
ATOM    638  CB  ILE A 624      48.310  41.330  62.950  1.00  0.00           C
ATOM    639  HB  ILE A 624      49.130  41.780  62.340  1.00  0.00           H
ATOM    640  CG2 ILE A 624      48.550  41.670  64.410  1.00  0.00           C
ATOM    641 HG21 ILE A 624      49.360  41.000  64.790  1.00  0.00           H
ATOM    642 HG22 ILE A 624      47.720  41.430  65.120  1.00  0.00           H
ATOM    643 HG23 ILE A 624      48.930  42.690  64.610  1.00  0.00           H
ATOM    644  CG1 ILE A 624      48.480  39.790  62.730  1.00  0.00           C
ATOM    645 HG11 ILE A 624      49.570  39.580  62.810  1.00  0.00           H
ATOM    646 HG12 ILE A 624      48.060  39.540  61.730  1.00  0.00           H
ATOM    647  CD  ILE A 624      47.680  39.030  63.690  1.00  0.00           C
ATOM    648  HD1 ILE A 624      46.810  39.670  63.920  1.00  0.00           H
ATOM    649  HD2 ILE A 624      48.180  38.860  64.670  1.00  0.00           H
ATOM    650  HD3 ILE A 624      47.400  38.040  63.250  1.00  0.00           H
ATOM    651  C   ILE A 624      46.850  43.260  62.910  1.00  0.00           C
ATOM    652  O   ILE A 624      46.020  43.490  63.830  1.00  0.00           O
ATOM    653  N   THR A 625      47.510  44.270  62.340  1.00  0.00           N
ATOM    654  HN  THR A 625      48.210  44.080  61.650  1.00  0.00           H
ATOM    655  CA  THR A 625      47.330  45.660  62.720  1.00  0.00           C
ATOM    656  HA  THR A 625      47.420  45.790  63.790  1.00  0.00           H
ATOM    657  CB  THR A 625      48.430  46.530  62.140  1.00  0.00           C
ATOM    658  HB  THR A 625      48.530  46.210  61.080  1.00  0.00           H
ATOM    659  OG1 THR A 625      49.660  46.300  62.800  1.00  0.00           O
ATOM    660  HG1 THR A 625      49.520  46.710  63.640  1.00  0.00           H
ATOM    661  CG2 THR A 625      48.050  48.060  62.340  1.00  0.00           C
ATOM    662 HG21 THR A 625      48.810  48.780  61.960  1.00  0.00           H
ATOM    663 HG22 THR A 625      47.780  48.220  63.400  1.00  0.00           H
ATOM    664 HG23 THR A 625      47.070  48.360  61.900  1.00  0.00           H
ATOM    665  C   THR A 625      45.930  46.110  62.460  1.00  0.00           C
ATOM    666  O   THR A 625      45.310  46.690  63.380  1.00  0.00           O
ATOM    667  N   PHE A 626      45.260  45.940  61.330  1.00  0.00           N
ATOM    668  HN  PHE A 626      45.750  45.440  60.600  1.00  0.00           H
ATOM    669  CA  PHE A 626      43.890  46.340  61.060  1.00  0.00           C
ATOM    670  HA  PHE A 626      43.720  47.400  61.010  1.00  0.00           H
ATOM    671  CB  PHE A 626      43.630  45.900  59.560  1.00  0.00           C
ATOM    672  HB1 PHE A 626      43.670  44.780  59.570  1.00  0.00           H
ATOM    673  HB2 PHE A 626      44.390  46.230  58.840  1.00  0.00           H
ATOM    674  CG  PHE A 626      42.370  46.460  59.050  1.00  0.00           C
ATOM    675  CD1 PHE A 626      41.560  45.650  58.250  1.00  0.00           C
ATOM    676  HD1 PHE A 626      41.880  44.630  58.170  1.00  0.00           H
ATOM    677  CE1 PHE A 626      40.290  46.090  57.780  1.00  0.00           C
ATOM    678  HE1 PHE A 626      39.760  45.310  57.260  1.00  0.00           H
ATOM    679  CZ  PHE A 626      39.930  47.410  57.900  1.00  0.00           C
ATOM    680  HZ  PHE A 626      38.930  47.700  57.600  1.00  0.00           H
ATOM    681  CD2 PHE A 626      41.960  47.770  59.250  1.00  0.00           C
ATOM    682  HD2 PHE A 626      42.660  48.460  59.680  1.00  0.00           H
ATOM    683  CE2 PHE A 626      40.790  48.270  58.620  1.00  0.00           C
ATOM    684  HE2 PHE A 626      40.580  49.330  58.660  1.00  0.00           H
ATOM    685  C   PHE A 626      42.820  45.660  61.940  1.00  0.00           C
ATOM    686  O   PHE A 626      41.990  46.380  62.510  1.00  0.00           O
ATOM    687  N   GLY A 627      43.010  44.340  62.200  1.00  0.00           N
ATOM    688  HN  GLY A 627      43.690  43.870  61.640  1.00  0.00           H
ATOM    689  CA  GLY A 627      42.460  43.470  63.160  1.00  0.00           C
ATOM    690  HA1 GLY A 627      43.110  42.620  63.160  1.00  0.00           H
ATOM    691  HA2 GLY A 627      41.440  43.290  62.860  1.00  0.00           H
ATOM    692  C   GLY A 627      42.480  43.880  64.610  1.00  0.00           C
ATOM    693  O   GLY A 627      41.460  43.870  65.330  1.00  0.00           O
ATOM    694  N   GLY A 628      43.630  44.390  65.090  1.00  0.00           N
ATOM    695  HN  GLY A 628      44.390  44.370  64.450  1.00  0.00           H
ATOM    696  CA  GLY A 628      43.750  45.000  66.480  1.00  0.00           C
ATOM    697  HA1 GLY A 628      44.810  45.150  66.620  1.00  0.00           H
ATOM    698  HA2 GLY A 628      43.370  44.340  67.260  1.00  0.00           H
ATOM    699  C   GLY A 628      43.090  46.360  66.520  1.00  0.00           C
ATOM    700  O   GLY A 628      42.540  46.640  67.600  1.00  0.00           O
ATOM    701  N   LEU A 629      43.270  47.230  65.490  1.00  0.00           N
ATOM    702  HN  LEU A 629      43.910  46.930  64.780  1.00  0.00           H
ATOM    703  CA  LEU A 629      42.590  48.580  65.520  1.00  0.00           C
ATOM    704  HA  LEU A 629      42.810  49.050  66.470  1.00  0.00           H
ATOM    705  CB  LEU A 629      43.190  49.560  64.460  1.00  0.00           C
ATOM    706  HB1 LEU A 629      42.440  50.320  64.110  1.00  0.00           H
ATOM    707  HB2 LEU A 629      43.410  48.970  63.550  1.00  0.00           H
ATOM    708  CG  LEU A 629      44.580  50.100  64.930  1.00  0.00           C
ATOM    709  HG  LEU A 629      45.170  49.250  65.330  1.00  0.00           H
ATOM    710  CD1 LEU A 629      45.430  50.650  63.810  1.00  0.00           C
ATOM    711 HD11 LEU A 629      46.370  51.020  64.280  1.00  0.00           H
ATOM    712 HD12 LEU A 629      44.840  51.510  63.450  1.00  0.00           H
ATOM    713 HD13 LEU A 629      45.550  49.940  62.970  1.00  0.00           H
ATOM    714  CD2 LEU A 629      44.430  51.160  66.060  1.00  0.00           C
ATOM    715 HD21 LEU A 629      44.070  52.190  65.810  1.00  0.00           H
ATOM    716 HD22 LEU A 629      45.410  51.260  66.560  1.00  0.00           H
ATOM    717 HD23 LEU A 629      43.840  50.820  66.940  1.00  0.00           H
ATOM    718  C   LEU A 629      41.090  48.520  65.370  1.00  0.00           C
ATOM    719  O   LEU A 629      40.360  49.310  66.040  1.00  0.00           O
ATOM    720  N   LEU A 630      40.550  47.590  64.580  1.00  0.00           N
ATOM    721  HN  LEU A 630      41.140  47.030  64.000  1.00  0.00           H
ATOM    722  CA  LEU A 630      39.150  47.170  64.550  1.00  0.00           C
ATOM    723  HA  LEU A 630      38.570  48.070  64.400  1.00  0.00           H
ATOM    724  CB  LEU A 630      39.030  46.110  63.450  1.00  0.00           C
ATOM    725  HB1 LEU A 630      38.090  45.570  63.650  1.00  0.00           H
ATOM    726  HB2 LEU A 630      39.880  45.420  63.670  1.00  0.00           H
ATOM    727  CG  LEU A 630      38.960  46.460  61.940  1.00  0.00           C
ATOM    728  HG  LEU A 630      39.830  47.100  61.660  1.00  0.00           H
ATOM    729  CD1 LEU A 630      38.750  45.210  61.120  1.00  0.00           C
ATOM    730 HD11 LEU A 630      39.580  44.460  61.140  1.00  0.00           H
ATOM    731 HD12 LEU A 630      38.510  45.410  60.060  1.00  0.00           H
ATOM    732 HD13 LEU A 630      37.870  44.580  61.320  1.00  0.00           H
ATOM    733  CD2 LEU A 630      37.730  47.360  61.620  1.00  0.00           C
ATOM    734 HD21 LEU A 630      37.860  48.250  62.270  1.00  0.00           H
ATOM    735 HD22 LEU A 630      36.720  46.930  61.810  1.00  0.00           H
ATOM    736 HD23 LEU A 630      37.750  47.590  60.540  1.00  0.00           H
ATOM    737  C   LEU A 630      38.730  46.610  65.980  1.00  0.00           C
ATOM    738  O   LEU A 630      37.650  47.010  66.520  1.00  0.00           O
ATOM    739  N   GLY A 631      39.570  45.810  66.680  1.00  0.00           N
ATOM    740  HN  GLY A 631      40.360  45.410  66.240  1.00  0.00           H
ATOM    741  CA  GLY A 631      39.360  45.380  68.070  1.00  0.00           C
ATOM    742  HA1 GLY A 631      40.230  44.790  68.250  1.00  0.00           H
ATOM    743  HA2 GLY A 631      38.490  44.750  68.100  1.00  0.00           H
ATOM    744  C   GLY A 631      39.330  46.500  69.100  1.00  0.00           C
ATOM    745  O   GLY A 631      38.480  46.620  69.980  1.00  0.00           O
ATOM    746  N   GLU A 632      40.290  47.420  69.110  1.00  0.00           N
ATOM    747  HN  GLU A 632      41.110  47.320  68.540  1.00  0.00           H
ATOM    748  CA  GLU A 632      40.160  48.500  70.060  1.00  0.00           C
ATOM    749  HA  GLU A 632      40.120  48.110  71.060  1.00  0.00           H
ATOM    750  CB  GLU A 632      41.470  49.320  70.040  1.00  0.00           C
ATOM    751  HB1 GLU A 632      41.410  50.240  70.660  1.00  0.00           H
ATOM    752  HB2 GLU A 632      41.740  49.540  68.970  1.00  0.00           H
ATOM    753  CG  GLU A 632      42.680  48.500  70.600  1.00  0.00           C
ATOM    754  HG1 GLU A 632      43.560  49.140  70.820  1.00  0.00           H
ATOM    755  HG2 GLU A 632      42.980  47.750  69.850  1.00  0.00           H
ATOM    756  CD  GLU A 632      42.400  47.860  72.000  1.00  0.00           C
ATOM    757  OE1 GLU A 632      42.200  48.630  72.970  1.00  0.00           O
ATOM    758  OE2 GLU A 632      42.340  46.590  72.080  1.00  0.00           O
ATOM    759  C   GLU A 632      39.050  49.500  69.740  1.00  0.00           C
ATOM    760  O   GLU A 632      38.610  50.260  70.660  1.00  0.00           O
ATOM    761  N   ALA A 633      38.560  49.440  68.520  1.00  0.00           N
ATOM    762  HN  ALA A 633      38.930  48.870  67.790  1.00  0.00           H
ATOM    763  CA  ALA A 633      37.460  50.390  68.130  1.00  0.00           C
ATOM    764  HA  ALA A 633      37.560  51.360  68.610  1.00  0.00           H
ATOM    765  CB  ALA A 633      37.520  50.580  66.550  1.00  0.00           C
ATOM    766  HB1 ALA A 633      38.430  51.080  66.140  1.00  0.00           H
ATOM    767  HB2 ALA A 633      36.690  51.240  66.250  1.00  0.00           H
ATOM    768  HB3 ALA A 633      37.420  49.590  66.040  1.00  0.00           H
ATOM    769  C   ALA A 633      36.090  49.870  68.510  1.00  0.00           C
ATOM    770  O   ALA A 633      35.140  50.640  68.710  1.00  0.00           O
ATOM    771  N   THR A 634      35.980  48.540  68.650  1.00  0.00           N
ATOM    772  HN  THR A 634      36.770  47.940  68.520  1.00  0.00           H
ATOM    773  CA  THR A 634      34.680  47.840  68.800  1.00  0.00           C
ATOM    774  HA  THR A 634      33.820  48.500  68.760  1.00  0.00           H
ATOM    775  CB  THR A 634      34.500  46.840  67.660  1.00  0.00           C
ATOM    776  HB  THR A 634      33.570  46.250  67.830  1.00  0.00           H
ATOM    777  OG1 THR A 634      35.640  45.950  67.610  1.00  0.00           O
ATOM    778  HG1 THR A 634      36.420  46.420  67.310  1.00  0.00           H
ATOM    779  CG2 THR A 634      34.260  47.540  66.370  1.00  0.00           C
ATOM    780 HG21 THR A 634      33.490  48.320  66.570  1.00  0.00           H
ATOM    781 HG22 THR A 634      33.730  46.790  65.740  1.00  0.00           H
ATOM    782 HG23 THR A 634      35.120  47.950  65.790  1.00  0.00           H
ATOM    783  C   THR A 634      34.590  47.200  70.240  1.00  0.00           C
ATOM    784  O   THR A 634      33.730  46.350  70.490  1.00  0.00           O
ATOM    785  N   GLU A 635      35.530  47.680  71.070  1.00  0.00           N
ATOM    786  HN  GLU A 635      36.130  48.370  70.690  1.00  0.00           H
ATOM    787  CA  GLU A 635      35.650  47.300  72.460  1.00  0.00           C
ATOM    788  HA  GLU A 635      36.460  47.910  72.830  1.00  0.00           H
ATOM    789  CB  GLU A 635      34.460  47.830  73.290  1.00  0.00           C
ATOM    790  HB1 GLU A 635      34.750  47.510  74.310  1.00  0.00           H
ATOM    791  HB2 GLU A 635      33.470  47.390  73.080  1.00  0.00           H
ATOM    792  CG  GLU A 635      34.510  49.400  73.230  1.00  0.00           C
ATOM    793  HG1 GLU A 635      34.260  49.870  72.260  1.00  0.00           H
ATOM    794  HG2 GLU A 635      35.510  49.770  73.510  1.00  0.00           H
ATOM    795  CD  GLU A 635      33.520  50.050  74.260  1.00  0.00           C
ATOM    796  OE1 GLU A 635      32.660  50.890  73.940  1.00  0.00           O
ATOM    797  OE2 GLU A 635      33.700  49.660  75.450  1.00  0.00           O
ATOM    798  C   GLU A 635      36.110  45.890  72.730  1.00  0.00           C
ATOM    799  O   GLU A 635      35.780  45.210  73.650  1.00  0.00           O
ATOM    800  N   GLY A 636      36.890  45.400  71.820  1.00  0.00           N
ATOM    801  HN  GLY A 636      37.160  45.950  71.040  1.00  0.00           H
ATOM    802  CA  GLY A 636      37.550  44.090  71.870  1.00  0.00           C
ATOM    803  HA1 GLY A 636      37.970  43.890  72.850  1.00  0.00           H
ATOM    804  HA2 GLY A 636      38.250  44.170  71.050  1.00  0.00           H
ATOM    805  C   GLY A 636      36.610  43.000  71.500  1.00  0.00           C
ATOM    806  O   GLY A 636      36.760  41.880  71.900  1.00  0.00           O
ATOM    807  N   ARG A 637      35.500  43.400  70.830  1.00  0.00           N
ATOM    808  HN  ARG A 637      35.320  44.370  70.760  1.00  0.00           H
ATOM    809  CA  ARG A 637      34.540  42.470  70.310  1.00  0.00           C
ATOM    810  HA  ARG A 637      34.230  41.700  71.000  1.00  0.00           H
ATOM    811  CB  ARG A 637      33.340  43.220  69.760  1.00  0.00           C
ATOM    812  HB1 ARG A 637      33.620  44.000  69.010  1.00  0.00           H
ATOM    813  HB2 ARG A 637      32.960  43.820  70.620  1.00  0.00           H
ATOM    814  CG  ARG A 637      32.300  42.380  69.030  1.00  0.00           C
ATOM    815  HG1 ARG A 637      32.760  41.970  68.110  1.00  0.00           H
ATOM    816  HG2 ARG A 637      31.580  43.110  68.590  1.00  0.00           H
ATOM    817  CD  ARG A 637      31.510  41.330  69.780  1.00  0.00           C
ATOM    818  HD1 ARG A 637      30.890  41.760  70.600  1.00  0.00           H
ATOM    819  HD2 ARG A 637      32.220  40.610  70.230  1.00  0.00           H
ATOM    820  NE  ARG A 637      30.550  40.640  68.840  1.00  0.00           N
ATOM    821  HE  ARG A 637      30.330  40.970  67.920  1.00  0.00           H
ATOM    822  CZ  ARG A 637      29.710  39.710  69.270  1.00  0.00           C
ATOM    823  NH1 ARG A 637      29.680  39.160  70.470  1.00  0.00           N
ATOM    824 HH11 ARG A 637      30.170  39.530  71.250  1.00  0.00           H
ATOM    825 HH12 ARG A 637      28.950  38.510  70.660  1.00  0.00           H
ATOM    826  NH2 ARG A 637      28.850  39.120  68.440  1.00  0.00           N
ATOM    827 HH21 ARG A 637      28.950  39.280  67.460  1.00  0.00           H
ATOM    828 HH22 ARG A 637      28.460  38.250  68.750  1.00  0.00           H
ATOM    829  C   ARG A 637      35.160  41.590  69.190  1.00  0.00           C
ATOM    830  O   ARG A 637      34.980  40.370  69.160  1.00  0.00           O
ATOM    831  N   ILE A 638      36.010  42.260  68.390  1.00  0.00           N
ATOM    832  HN  ILE A 638      36.100  43.250  68.440  1.00  0.00           H
ATOM    833  CA  ILE A 638      36.760  41.610  67.360  1.00  0.00           C
ATOM    834  HA  ILE A 638      36.240  40.730  66.990  1.00  0.00           H
ATOM    835  CB  ILE A 638      36.820  42.650  66.170  1.00  0.00           C
ATOM    836  HB  ILE A 638      37.090  43.670  66.530  1.00  0.00           H
ATOM    837  CG2 ILE A 638      37.880  42.250  65.140  1.00  0.00           C
ATOM    838 HG21 ILE A 638      37.890  41.180  64.850  1.00  0.00           H
ATOM    839 HG22 ILE A 638      38.940  42.490  65.380  1.00  0.00           H
ATOM    840 HG23 ILE A 638      37.720  42.770  64.170  1.00  0.00           H
ATOM    841  CG1 ILE A 638      35.460  42.690  65.480  1.00  0.00           C
ATOM    842 HG11 ILE A 638      34.660  42.510  66.230  1.00  0.00           H
ATOM    843 HG12 ILE A 638      35.340  41.850  64.790  1.00  0.00           H
ATOM    844  CD  ILE A 638      35.180  43.970  64.710  1.00  0.00           C
ATOM    845  HD1 ILE A 638      35.970  44.020  63.930  1.00  0.00           H
ATOM    846  HD2 ILE A 638      35.360  44.780  65.440  1.00  0.00           H
ATOM    847  HD3 ILE A 638      34.180  44.080  64.230  1.00  0.00           H
ATOM    848  C   ILE A 638      38.210  41.240  67.820  1.00  0.00           C
ATOM    849  O   ILE A 638      38.910  41.940  68.560  1.00  0.00           O
ATOM    850  N   SER A 639      38.620  40.050  67.290  1.00  0.00           N
ATOM    851  HN  SER A 639      37.950  39.370  66.980  1.00  0.00           H
ATOM    852  CA  SER A 639      40.000  39.510  67.390  1.00  0.00           C
ATOM    853  HA  SER A 639      40.530  40.110  68.110  1.00  0.00           H
ATOM    854  CB  SER A 639      40.080  38.170  68.080  1.00  0.00           C
ATOM    855  HB1 SER A 639      39.550  38.310  69.050  1.00  0.00           H
ATOM    856  HB2 SER A 639      41.090  37.790  68.350  1.00  0.00           H
ATOM    857  OG  SER A 639      39.330  37.160  67.430  1.00  0.00           O
ATOM    858  HG1 SER A 639      38.390  37.380  67.510  1.00  0.00           H
ATOM    859  C   SER A 639      40.800  39.440  66.160  1.00  0.00           C
ATOM    860  O   SER A 639      40.290  39.430  65.030  1.00  0.00           O
ATOM    861  N   ALA A 640      42.100  39.280  66.330  1.00  0.00           N
ATOM    862  HN  ALA A 640      42.430  39.250  67.270  1.00  0.00           H
ATOM    863  CA  ALA A 640      42.980  38.930  65.300  1.00  0.00           C
ATOM    864  HA  ALA A 640      42.800  39.590  64.460  1.00  0.00           H
ATOM    865  CB  ALA A 640      44.380  39.110  65.920  1.00  0.00           C
ATOM    866  HB1 ALA A 640      44.610  38.320  66.670  1.00  0.00           H
ATOM    867  HB2 ALA A 640      44.420  40.140  66.360  1.00  0.00           H
ATOM    868  HB3 ALA A 640      45.150  39.170  65.130  1.00  0.00           H
ATOM    869  C   ALA A 640      42.700  37.570  64.740  1.00  0.00           C
ATOM    870  O   ALA A 640      42.730  37.400  63.550  1.00  0.00           O
ATOM    871  N   ILE A 641      42.330  36.580  65.610  1.00  0.00           N
ATOM    872  HN  ILE A 641      42.330  36.780  66.590  1.00  0.00           H
ATOM    873  CA  ILE A 641      42.050  35.280  65.110  1.00  0.00           C
ATOM    874  HA  ILE A 641      42.970  35.090  64.590  1.00  0.00           H
ATOM    875  CB  ILE A 641      42.090  34.040  66.120  1.00  0.00           C
ATOM    876  HB  ILE A 641      43.080  33.980  66.620  1.00  0.00           H
ATOM    877  CG2 ILE A 641      41.060  34.260  67.220  1.00  0.00           C
ATOM    878 HG21 ILE A 641      40.050  34.550  66.870  1.00  0.00           H
ATOM    879 HG22 ILE A 641      41.390  35.120  67.860  1.00  0.00           H
ATOM    880 HG23 ILE A 641      41.040  33.370  67.880  1.00  0.00           H
ATOM    881  CG1 ILE A 641      41.950  32.630  65.440  1.00  0.00           C
ATOM    882 HG11 ILE A 641      40.980  32.560  64.900  1.00  0.00           H
ATOM    883 HG12 ILE A 641      41.990  31.860  66.240  1.00  0.00           H
ATOM    884  CD  ILE A 641      43.100  32.400  64.420  1.00  0.00           C
ATOM    885  HD1 ILE A 641      43.070  31.420  63.900  1.00  0.00           H
ATOM    886  HD2 ILE A 641      44.060  32.520  64.960  1.00  0.00           H
ATOM    887  HD3 ILE A 641      43.060  33.180  63.640  1.00  0.00           H
ATOM    888  C   ILE A 641      40.930  35.230  64.100  1.00  0.00           C
ATOM    889  O   ILE A 641      41.000  34.540  63.080  1.00  0.00           O
ATOM    890  N   GLU A 642      39.870  35.990  64.380  1.00  0.00           N
ATOM    891  HN  GLU A 642      39.810  36.390  65.290  1.00  0.00           H
ATOM    892  CA  GLU A 642      38.670  36.230  63.640  1.00  0.00           C
ATOM    893  HA  GLU A 642      38.280  35.280  63.320  1.00  0.00           H
ATOM    894  CB  GLU A 642      37.570  36.980  64.530  1.00  0.00           C
ATOM    895  HB1 GLU A 642      36.710  37.020  63.840  1.00  0.00           H
ATOM    896  HB2 GLU A 642      38.020  37.970  64.750  1.00  0.00           H
ATOM    897  CG  GLU A 642      37.010  36.150  65.750  1.00  0.00           C
ATOM    898  HG1 GLU A 642      37.840  35.690  66.310  1.00  0.00           H
ATOM    899  HG2 GLU A 642      36.550  35.230  65.320  1.00  0.00           H
ATOM    900  CD  GLU A 642      36.070  37.010  66.480  1.00  0.00           C
ATOM    901  OE1 GLU A 642      36.500  38.010  67.090  1.00  0.00           O
ATOM    902  OE2 GLU A 642      34.890  36.720  66.510  1.00  0.00           O
ATOM    903  C   GLU A 642      38.990  37.080  62.450  1.00  0.00           C
ATOM    904  O   GLU A 642      38.460  36.830  61.390  1.00  0.00           O
ATOM    905  N   SER A 643      39.810  38.130  62.640  1.00  0.00           N
ATOM    906  HN  SER A 643      40.110  38.490  63.530  1.00  0.00           H
ATOM    907  CA  SER A 643      40.390  38.850  61.490  1.00  0.00           C
ATOM    908  HA  SER A 643      39.550  39.240  60.930  1.00  0.00           H
ATOM    909  CB  SER A 643      41.270  40.070  61.780  1.00  0.00           C
ATOM    910  HB1 SER A 643      41.300  40.630  60.820  1.00  0.00           H
ATOM    911  HB2 SER A 643      42.270  39.760  62.140  1.00  0.00           H
ATOM    912  OG  SER A 643      40.700  40.950  62.820  1.00  0.00           O
ATOM    913  HG1 SER A 643      40.510  40.380  63.580  1.00  0.00           H
ATOM    914  C   SER A 643      41.170  38.040  60.480  1.00  0.00           C
ATOM    915  O   SER A 643      40.980  38.110  59.260  1.00  0.00           O
ATOM    916  N   LEU A 644      42.090  37.190  60.980  1.00  0.00           N
ATOM    917  HN  LEU A 644      42.410  37.290  61.920  1.00  0.00           H
ATOM    918  CA  LEU A 644      42.690  36.160  60.160  1.00  0.00           C
ATOM    919  HA  LEU A 644      43.300  36.590  59.360  1.00  0.00           H
ATOM    920  CB  LEU A 644      43.750  35.370  60.930  1.00  0.00           C
ATOM    921  HB1 LEU A 644      44.140  34.480  60.390  1.00  0.00           H
ATOM    922  HB2 LEU A 644      43.390  34.990  61.920  1.00  0.00           H
ATOM    923  CG  LEU A 644      45.140  36.060  61.090  1.00  0.00           C
ATOM    924  HG  LEU A 644      45.000  37.070  61.540  1.00  0.00           H
ATOM    925  CD1 LEU A 644      46.000  35.320  62.140  1.00  0.00           C
ATOM    926 HD11 LEU A 644      45.360  35.120  63.020  1.00  0.00           H
ATOM    927 HD12 LEU A 644      46.890  35.900  62.470  1.00  0.00           H
ATOM    928 HD13 LEU A 644      46.370  34.330  61.800  1.00  0.00           H
ATOM    929  CD2 LEU A 644      46.110  36.180  59.830  1.00  0.00           C
ATOM    930 HD21 LEU A 644      45.650  36.760  59.000  1.00  0.00           H
ATOM    931 HD22 LEU A 644      46.460  35.180  59.500  1.00  0.00           H
ATOM    932 HD23 LEU A 644      46.990  36.790  60.110  1.00  0.00           H
ATOM    933  C   LEU A 644      41.780  35.170  59.500  1.00  0.00           C
ATOM    934  O   LEU A 644      42.010  34.940  58.270  1.00  0.00           O
ATOM    935  N   PHE A 645      40.780  34.610  60.190  1.00  0.00           N
ATOM    936  HN  PHE A 645      40.750  34.730  61.170  1.00  0.00           H
ATOM    937  CA  PHE A 645      39.610  33.990  59.430  1.00  0.00           C
ATOM    938  HA  PHE A 645      40.100  33.260  58.790  1.00  0.00           H
ATOM    939  CB  PHE A 645      38.530  33.190  60.340  1.00  0.00           C
ATOM    940  HB1 PHE A 645      37.840  32.680  59.630  1.00  0.00           H
ATOM    941  HB2 PHE A 645      37.970  33.940  60.930  1.00  0.00           H
ATOM    942  CG  PHE A 645      39.180  32.120  61.190  1.00  0.00           C
ATOM    943  CD1 PHE A 645      39.890  31.070  60.510  1.00  0.00           C
ATOM    944  HD1 PHE A 645      40.010  31.110  59.440  1.00  0.00           H
ATOM    945  CE1 PHE A 645      40.380  29.990  61.230  1.00  0.00           C
ATOM    946  HE1 PHE A 645      40.770  29.180  60.620  1.00  0.00           H
ATOM    947  CZ  PHE A 645      40.190  29.820  62.600  1.00  0.00           C
ATOM    948  HZ  PHE A 645      40.460  28.960  63.190  1.00  0.00           H
ATOM    949  CD2 PHE A 645      39.140  31.960  62.660  1.00  0.00           C
ATOM    950  HD2 PHE A 645      38.560  32.740  63.150  1.00  0.00           H
ATOM    951  CE2 PHE A 645      39.500  30.790  63.320  1.00  0.00           C
ATOM    952  HE2 PHE A 645      39.390  30.770  64.390  1.00  0.00           H
ATOM    953  C   PHE A 645      38.860  34.800  58.390  1.00  0.00           C
ATOM    954  O   PHE A 645      38.420  34.170  57.400  1.00  0.00           O
ATOM    955  N   GLY A 646      38.580  36.070  58.620  1.00  0.00           N
ATOM    956  HN  GLY A 646      38.840  36.400  59.530  1.00  0.00           H
ATOM    957  CA  GLY A 646      37.720  37.030  57.870  1.00  0.00           C
ATOM    958  HA1 GLY A 646      37.570  37.950  58.390  1.00  0.00           H
ATOM    959  HA2 GLY A 646      36.790  36.480  57.690  1.00  0.00           H
ATOM    960  C   GLY A 646      38.420  37.350  56.570  1.00  0.00           C
ATOM    961  O   GLY A 646      37.880  37.340  55.450  1.00  0.00           O
ATOM    962  N   ALA A 647      39.800  37.560  56.720  1.00  0.00           N
ATOM    963  HN  ALA A 647      40.190  37.420  57.620  1.00  0.00           H
ATOM    964  CA  ALA A 647      40.730  37.670  55.570  1.00  0.00           C
ATOM    965  HA  ALA A 647      40.360  38.370  54.830  1.00  0.00           H
ATOM    966  CB  ALA A 647      42.090  38.190  56.090  1.00  0.00           C
ATOM    967  HB1 ALA A 647      42.420  37.430  56.840  1.00  0.00           H
ATOM    968  HB2 ALA A 647      41.910  39.050  56.780  1.00  0.00           H
ATOM    969  HB3 ALA A 647      42.770  38.400  55.250  1.00  0.00           H
ATOM    970  C   ALA A 647      40.740  36.350  54.790  1.00  0.00           C
ATOM    971  O   ALA A 647      40.800  36.270  53.590  1.00  0.00           O
ATOM    972  N   SER A 648      40.870  35.190  55.420  1.00  0.00           N
ATOM    973  HN  SER A 648      41.010  35.170  56.410  1.00  0.00           H
ATOM    974  CA  SER A 648      40.800  33.890  54.800  1.00  0.00           C
ATOM    975  HA  SER A 648      41.660  33.720  54.160  1.00  0.00           H
ATOM    976  CB  SER A 648      40.890  32.740  55.820  1.00  0.00           C
ATOM    977  HB1 SER A 648      39.950  32.540  56.380  1.00  0.00           H
ATOM    978  HB2 SER A 648      41.600  33.090  56.600  1.00  0.00           H
ATOM    979  OG  SER A 648      41.430  31.570  55.230  1.00  0.00           O
ATOM    980  HG1 SER A 648      42.260  31.780  54.790  1.00  0.00           H
ATOM    981  C   SER A 648      39.550  33.560  53.990  1.00  0.00           C
ATOM    982  O   SER A 648      39.530  33.260  52.850  1.00  0.00           O
ATOM    983  N   LEU A 649      38.400  33.580  54.720  1.00  0.00           N
ATOM    984  HN  LEU A 649      38.400  33.850  55.690  1.00  0.00           H
ATOM    985  CA  LEU A 649      37.090  33.220  54.120  1.00  0.00           C
ATOM    986  HA  LEU A 649      37.150  32.210  53.750  1.00  0.00           H
ATOM    987  CB  LEU A 649      35.970  33.220  55.190  1.00  0.00           C
ATOM    988  HB1 LEU A 649      35.970  34.190  55.720  1.00  0.00           H
ATOM    989  HB2 LEU A 649      36.210  32.330  55.820  1.00  0.00           H
ATOM    990  CG  LEU A 649      34.550  32.870  54.610  1.00  0.00           C
ATOM    991  HG  LEU A 649      34.260  33.530  53.760  1.00  0.00           H
ATOM    992  CD1 LEU A 649      34.420  31.460  54.160  1.00  0.00           C
ATOM    993 HD11 LEU A 649      33.490  31.210  53.590  1.00  0.00           H
ATOM    994 HD12 LEU A 649      34.430  30.720  55.000  1.00  0.00           H
ATOM    995 HD13 LEU A 649      35.280  31.220  53.500  1.00  0.00           H
ATOM    996  CD2 LEU A 649      33.450  33.280  55.610  1.00  0.00           C
ATOM    997 HD21 LEU A 649      32.510  32.900  55.140  1.00  0.00           H
ATOM    998 HD22 LEU A 649      33.310  34.370  55.800  1.00  0.00           H
ATOM    999 HD23 LEU A 649      33.680  32.700  56.530  1.00  0.00           H
ATOM   1000  C   LEU A 649      36.720  34.180  52.990  1.00  0.00           C
ATOM   1001  O   LEU A 649      36.260  33.740  51.930  1.00  0.00           O
ATOM   1002  N   THR A 650      37.030  35.530  53.070  1.00  0.00           N
ATOM   1003  HN  THR A 650      37.320  35.900  53.950  1.00  0.00           H
ATOM   1004  CA  THR A 650      36.920  36.490  51.980  1.00  0.00           C
ATOM   1005  HA  THR A 650      35.910  36.400  51.630  1.00  0.00           H
ATOM   1006  CB  THR A 650      36.960  38.030  52.330  1.00  0.00           C
ATOM   1007  HB  THR A 650      38.010  38.250  52.590  1.00  0.00           H
ATOM   1008  OG1 THR A 650      36.270  38.240  53.550  1.00  0.00           O
ATOM   1009  HG1 THR A 650      36.730  37.800  54.270  1.00  0.00           H
ATOM   1010  CG2 THR A 650      36.490  39.090  51.260  1.00  0.00           C
ATOM   1011 HG21 THR A 650      36.720  40.120  51.630  1.00  0.00           H
ATOM   1012 HG22 THR A 650      35.390  39.140  51.220  1.00  0.00           H
ATOM   1013 HG23 THR A 650      37.040  39.050  50.290  1.00  0.00           H
ATOM   1014  C   THR A 650      37.890  36.180  50.890  1.00  0.00           C
ATOM   1015  O   THR A 650      37.470  36.100  49.710  1.00  0.00           O
ATOM   1016  N   GLY A 651      39.160  35.900  51.280  1.00  0.00           N
ATOM   1017  HN  GLY A 651      39.460  35.870  52.230  1.00  0.00           H
ATOM   1018  CA  GLY A 651      40.250  35.940  50.290  1.00  0.00           C
ATOM   1019  HA1 GLY A 651      41.190  35.960  50.820  1.00  0.00           H
ATOM   1020  HA2 GLY A 651      40.070  36.790  49.650  1.00  0.00           H
ATOM   1021  C   GLY A 651      40.210  34.640  49.460  1.00  0.00           C
ATOM   1022  O   GLY A 651      40.470  34.620  48.290  1.00  0.00           O
ATOM   1023  N   ILE A 652      39.790  33.480  50.120  1.00  0.00           N
ATOM   1024  HN  ILE A 652      39.570  33.440  51.100  1.00  0.00           H
ATOM   1025  CA  ILE A 652      39.570  32.210  49.440  1.00  0.00           C
ATOM   1026  HA  ILE A 652      40.460  31.930  48.900  1.00  0.00           H
ATOM   1027  CB  ILE A 652      39.230  31.080  50.400  1.00  0.00           C
ATOM   1028  HB  ILE A 652      38.310  31.480  50.870  1.00  0.00           H
ATOM   1029  CG2 ILE A 652      38.960  29.830  49.560  1.00  0.00           C
ATOM   1030 HG21 ILE A 652      38.020  29.880  48.950  1.00  0.00           H
ATOM   1031 HG22 ILE A 652      38.990  28.920  50.200  1.00  0.00           H
ATOM   1032 HG23 ILE A 652      39.760  29.580  48.850  1.00  0.00           H
ATOM   1033  CG1 ILE A 652      40.420  30.690  51.390  1.00  0.00           C
ATOM   1034 HG11 ILE A 652      40.810  31.640  51.820  1.00  0.00           H
ATOM   1035 HG12 ILE A 652      41.070  30.160  50.670  1.00  0.00           H
ATOM   1036  CD  ILE A 652      40.000  29.820  52.570  1.00  0.00           C
ATOM   1037  HD1 ILE A 652      40.780  29.650  53.340  1.00  0.00           H
ATOM   1038  HD2 ILE A 652      39.520  28.880  52.220  1.00  0.00           H
ATOM   1039  HD3 ILE A 652      39.230  30.370  53.150  1.00  0.00           H
ATOM   1040  C   ILE A 652      38.500  32.330  48.400  1.00  0.00           C
ATOM   1041  O   ILE A 652      38.680  31.930  47.280  1.00  0.00           O
ATOM   1042  N   ALA A 653      37.340  32.930  48.750  1.00  0.00           N
ATOM   1043  HN  ALA A 653      37.290  33.260  49.700  1.00  0.00           H
ATOM   1044  CA  ALA A 653      36.190  33.080  47.880  1.00  0.00           C
ATOM   1045  HA  ALA A 653      35.960  32.120  47.450  1.00  0.00           H
ATOM   1046  CB  ALA A 653      34.990  33.640  48.650  1.00  0.00           C
ATOM   1047  HB1 ALA A 653      34.900  33.230  49.680  1.00  0.00           H
ATOM   1048  HB2 ALA A 653      34.030  33.510  48.090  1.00  0.00           H
ATOM   1049  HB3 ALA A 653      35.210  34.730  48.780  1.00  0.00           H
ATOM   1050  C   ALA A 653      36.580  33.940  46.730  1.00  0.00           C
ATOM   1051  O   ALA A 653      36.210  33.580  45.630  1.00  0.00           O
ATOM   1052  N   TYR A 654      37.380  35.000  46.990  1.00  0.00           N
ATOM   1053  HN  TYR A 654      37.690  35.200  47.920  1.00  0.00           H
ATOM   1054  CA  TYR A 654      37.760  35.920  45.940  1.00  0.00           C
ATOM   1055  HA  TYR A 654      36.840  36.280  45.520  1.00  0.00           H
ATOM   1056  CB  TYR A 654      38.460  37.140  46.620  1.00  0.00           C
ATOM   1057  HB1 TYR A 654      39.450  36.820  47.010  1.00  0.00           H
ATOM   1058  HB2 TYR A 654      37.820  37.490  47.450  1.00  0.00           H
ATOM   1059  CG  TYR A 654      38.580  38.280  45.710  1.00  0.00           C
ATOM   1060  CD1 TYR A 654      39.750  38.520  44.930  1.00  0.00           C
ATOM   1061  HD1 TYR A 654      40.520  37.780  44.760  1.00  0.00           H
ATOM   1062  CE1 TYR A 654      39.860  39.690  44.140  1.00  0.00           C
ATOM   1063  HE1 TYR A 654      40.660  39.810  43.430  1.00  0.00           H
ATOM   1064  CZ  TYR A 654      38.750  40.580  44.070  1.00  0.00           C
ATOM   1065  OH  TYR A 654      38.800  41.750  43.300  1.00  0.00           O
ATOM   1066  HH  TYR A 654      39.700  41.790  42.950  1.00  0.00           H
ATOM   1067  CD2 TYR A 654      37.570  39.220  45.740  1.00  0.00           C
ATOM   1068  HD2 TYR A 654      36.750  39.010  46.410  1.00  0.00           H
ATOM   1069  CE2 TYR A 654      37.640  40.350  44.870  1.00  0.00           C
ATOM   1070  HE2 TYR A 654      36.910  41.150  44.990  1.00  0.00           H
ATOM   1071  C   TYR A 654      38.650  35.250  44.940  1.00  0.00           C
ATOM   1072  O   TYR A 654      38.400  35.310  43.700  1.00  0.00           O
ATOM   1073  N   SER A 655      39.640  34.440  45.360  1.00  0.00           N
ATOM   1074  HN  SER A 655      39.850  34.300  46.320  1.00  0.00           H
ATOM   1075  CA  SER A 655      40.550  33.840  44.440  1.00  0.00           C
ATOM   1076  HA  SER A 655      40.810  34.590  43.700  1.00  0.00           H
ATOM   1077  CB  SER A 655      41.960  33.410  45.130  1.00  0.00           C
ATOM   1078  HB1 SER A 655      42.660  33.090  44.330  1.00  0.00           H
ATOM   1079  HB2 SER A 655      41.780  32.570  45.830  1.00  0.00           H
ATOM   1080  OG  SER A 655      42.460  34.490  45.950  1.00  0.00           O
ATOM   1081  HG1 SER A 655      42.050  34.430  46.820  1.00  0.00           H
ATOM   1082  C   SER A 655      39.990  32.650  43.620  1.00  0.00           C
ATOM   1083  O   SER A 655      40.270  32.420  42.390  1.00  0.00           O
ATOM   1084  N   LEU A 656      39.020  31.940  44.180  1.00  0.00           N
ATOM   1085  HN  LEU A 656      38.770  32.120  45.130  1.00  0.00           H
ATOM   1086  CA  LEU A 656      38.170  30.980  43.500  1.00  0.00           C
ATOM   1087  HA  LEU A 656      38.790  30.290  42.950  1.00  0.00           H
ATOM   1088  CB  LEU A 656      37.180  30.300  44.360  1.00  0.00           C
ATOM   1089  HB1 LEU A 656      36.460  29.780  43.700  1.00  0.00           H
ATOM   1090  HB2 LEU A 656      36.690  31.060  45.000  1.00  0.00           H
ATOM   1091  CG  LEU A 656      37.800  29.270  45.390  1.00  0.00           C
ATOM   1092  HG  LEU A 656      38.640  29.840  45.860  1.00  0.00           H
ATOM   1093  CD1 LEU A 656      36.750  29.040  46.480  1.00  0.00           C
ATOM   1094 HD11 LEU A 656      36.050  28.340  45.960  1.00  0.00           H
ATOM   1095 HD12 LEU A 656      36.230  29.980  46.750  1.00  0.00           H
ATOM   1096 HD13 LEU A 656      37.120  28.610  47.430  1.00  0.00           H
ATOM   1097  CD2 LEU A 656      38.340  27.880  44.850  1.00  0.00           C
ATOM   1098 HD21 LEU A 656      38.760  27.250  45.650  1.00  0.00           H
ATOM   1099 HD22 LEU A 656      39.010  28.160  44.000  1.00  0.00           H
ATOM   1100 HD23 LEU A 656      37.450  27.340  44.460  1.00  0.00           H
ATOM   1101  C   LEU A 656      37.330  31.690  42.460  1.00  0.00           C
ATOM   1102  O   LEU A 656      37.230  31.190  41.380  1.00  0.00           O
ATOM   1103  N   PHE A 657      36.720  32.850  42.670  1.00  0.00           N
ATOM   1104  HN  PHE A 657      36.930  33.200  43.590  1.00  0.00           H
ATOM   1105  CA  PHE A 657      35.560  33.240  41.870  1.00  0.00           C
ATOM   1106  HA  PHE A 657      35.420  32.700  40.940  1.00  0.00           H
ATOM   1107  CB  PHE A 657      34.220  33.110  42.690  1.00  0.00           C
ATOM   1108  HB1 PHE A 657      33.470  33.590  42.040  1.00  0.00           H
ATOM   1109  HB2 PHE A 657      34.250  33.790  43.570  1.00  0.00           H
ATOM   1110  CG  PHE A 657      33.760  31.770  43.080  1.00  0.00           C
ATOM   1111  CD1 PHE A 657      34.030  30.580  42.340  1.00  0.00           C
ATOM   1112  HD1 PHE A 657      34.470  30.790  41.380  1.00  0.00           H
ATOM   1113  CE1 PHE A 657      33.610  29.320  42.820  1.00  0.00           C
ATOM   1114  HE1 PHE A 657      33.800  28.390  42.310  1.00  0.00           H
ATOM   1115  CZ  PHE A 657      33.000  29.310  44.070  1.00  0.00           C
ATOM   1116  HZ  PHE A 657      32.590  28.340  44.310  1.00  0.00           H
ATOM   1117  CD2 PHE A 657      33.020  31.710  44.300  1.00  0.00           C
ATOM   1118  HD2 PHE A 657      32.950  32.610  44.880  1.00  0.00           H
ATOM   1119  CE2 PHE A 657      32.610  30.460  44.710  1.00  0.00           C
ATOM   1120  HE2 PHE A 657      32.010  30.370  45.610  1.00  0.00           H
ATOM   1121  C   PHE A 657      35.540  34.640  41.370  1.00  0.00           C
ATOM   1122  O   PHE A 657      34.630  35.100  40.660  1.00  0.00           O
ATOM   1123  N   ALA A 658      36.580  35.500  41.630  1.00  0.00           N
ATOM   1124  HN  ALA A 658      37.360  35.190  42.180  1.00  0.00           H
ATOM   1125  CA  ALA A 658      36.580  36.800  41.140  1.00  0.00           C
ATOM   1126  HA  ALA A 658      35.550  37.140  41.090  1.00  0.00           H
ATOM   1127  CB  ALA A 658      37.310  37.800  41.990  1.00  0.00           C
ATOM   1128  HB1 ALA A 658      36.970  37.740  43.050  1.00  0.00           H
ATOM   1129  HB2 ALA A 658      37.130  38.850  41.670  1.00  0.00           H
ATOM   1130  HB3 ALA A 658      38.380  37.530  42.120  1.00  0.00           H
ATOM   1131  C   ALA A 658      37.010  36.870  39.740  1.00  0.00           C
ATOM   1132  O   ALA A 658      37.660  35.960  39.190  1.00  0.00           O
ATOM   1133  N   GLY A 659      36.640  38.020  39.010  1.00  0.00           N
ATOM   1134  HN  GLY A 659      36.280  38.810  39.490  1.00  0.00           H
ATOM   1135  CA  GLY A 659      36.900  38.320  37.610  1.00  0.00           C
ATOM   1136  HA1 GLY A 659      36.620  39.340  37.420  1.00  0.00           H
ATOM   1137  HA2 GLY A 659      36.370  37.620  36.970  1.00  0.00           H
ATOM   1138  C   GLY A 659      38.370  38.230  37.350  1.00  0.00           C
ATOM   1139  O   GLY A 659      38.860  37.570  36.420  1.00  0.00           O
ATOM   1140  N   GLN A 660      39.090  38.940  38.220  1.00  0.00           N
ATOM   1141  HN  GLN A 660      38.790  39.540  38.960  1.00  0.00           H
ATOM   1142  CA  GLN A 660      40.600  38.870  38.230  1.00  0.00           C
ATOM   1143  HA  GLN A 660      40.910  38.010  37.660  1.00  0.00           H
ATOM   1144  CB  GLN A 660      41.280  40.210  37.810  1.00  0.00           C
ATOM   1145  HB1 GLN A 660      40.980  40.310  36.750  1.00  0.00           H
ATOM   1146  HB2 GLN A 660      42.380  40.090  37.770  1.00  0.00           H
ATOM   1147  CG  GLN A 660      40.960  41.550  38.450  1.00  0.00           C
ATOM   1148  HG1 GLN A 660      39.870  41.730  38.380  1.00  0.00           H
ATOM   1149  HG2 GLN A 660      41.470  42.310  37.820  1.00  0.00           H
ATOM   1150  CD  GLN A 660      41.540  41.820  39.820  1.00  0.00           C
ATOM   1151  OE1 GLN A 660      42.640  41.330  40.180  1.00  0.00           O
ATOM   1152  NE2 GLN A 660      40.850  42.620  40.660  1.00  0.00           N
ATOM   1153 HE21 GLN A 660      41.260  42.630  41.580  1.00  0.00           H
ATOM   1154 HE22 GLN A 660      39.900  42.910  40.530  1.00  0.00           H
ATOM   1155  C   GLN A 660      40.920  38.570  39.710  1.00  0.00           C
ATOM   1156  O   GLN A 660      40.220  39.080  40.590  1.00  0.00           O
ATOM   1157  N   PRO A 661      41.930  37.790  40.110  1.00  0.00           N
ATOM   1158  CD  PRO A 661      42.640  36.910  39.110  1.00  0.00           C
ATOM   1159  HD1 PRO A 661      43.250  37.630  38.500  1.00  0.00           H
ATOM   1160  HD2 PRO A 661      41.920  36.380  38.460  1.00  0.00           H
ATOM   1161  CA  PRO A 661      42.180  37.290  41.440  1.00  0.00           C
ATOM   1162  HA  PRO A 661      41.250  37.270  41.970  1.00  0.00           H
ATOM   1163  CB  PRO A 661      42.640  35.800  41.140  1.00  0.00           C
ATOM   1164  HB1 PRO A 661      41.720  35.280  40.820  1.00  0.00           H
ATOM   1165  HB2 PRO A 661      43.060  35.330  42.050  1.00  0.00           H
ATOM   1166  CG  PRO A 661      43.530  35.950  39.900  1.00  0.00           C
ATOM   1167  HG1 PRO A 661      44.560  36.310  40.090  1.00  0.00           H
ATOM   1168  HG2 PRO A 661      43.660  34.940  39.450  1.00  0.00           H
ATOM   1169  C   PRO A 661      43.300  38.140  42.100  1.00  0.00           C
ATOM   1170  O   PRO A 661      43.390  38.040  43.330  1.00  0.00           O
ATOM   1171  N   LEU A 662      44.190  38.860  41.350  1.00  0.00           N
ATOM   1172  HN  LEU A 662      43.960  39.090  40.410  1.00  0.00           H
ATOM   1173  CA  LEU A 662      45.370  39.430  41.800  1.00  0.00           C
ATOM   1174  HA  LEU A 662      46.030  38.680  42.220  1.00  0.00           H
ATOM   1175  CB  LEU A 662      45.960  40.130  40.520  1.00  0.00           C
ATOM   1176  HB1 LEU A 662      46.950  40.580  40.720  1.00  0.00           H
ATOM   1177  HB2 LEU A 662      45.240  40.910  40.190  1.00  0.00           H
ATOM   1178  CG  LEU A 662      46.150  39.260  39.270  1.00  0.00           C
ATOM   1179  HG  LEU A 662      45.100  39.040  38.940  1.00  0.00           H
ATOM   1180  CD1 LEU A 662      46.640  40.150  38.270  1.00  0.00           C
ATOM   1181 HD11 LEU A 662      47.310  40.870  38.790  1.00  0.00           H
ATOM   1182 HD12 LEU A 662      45.920  40.890  37.850  1.00  0.00           H
ATOM   1183 HD13 LEU A 662      47.140  39.660  37.420  1.00  0.00           H
ATOM   1184  CD2 LEU A 662      47.120  38.100  39.640  1.00  0.00           C
ATOM   1185 HD21 LEU A 662      46.680  37.470  40.450  1.00  0.00           H
ATOM   1186 HD22 LEU A 662      48.140  38.350  39.990  1.00  0.00           H
ATOM   1187 HD23 LEU A 662      47.220  37.430  38.770  1.00  0.00           H
ATOM   1188  C   LEU A 662      45.300  40.570  42.800  1.00  0.00           C
ATOM   1189  O   LEU A 662      46.270  40.800  43.550  1.00  0.00           O
ATOM   1190  N   THR A 663      44.130  41.240  42.870  1.00  0.00           N
ATOM   1191  HN  THR A 663      43.350  41.070  42.280  1.00  0.00           H
ATOM   1192  CA  THR A 663      43.900  42.170  43.950  1.00  0.00           C
ATOM   1193  HA  THR A 663      44.790  42.770  43.890  1.00  0.00           H
ATOM   1194  CB  THR A 663      42.770  43.190  43.730  1.00  0.00           C
ATOM   1195  HB  THR A 663      42.630  43.850  44.620  1.00  0.00           H
ATOM   1196  OG1 THR A 663      41.560  42.610  43.350  1.00  0.00           O
ATOM   1197  HG1 THR A 663      41.210  42.410  44.220  1.00  0.00           H
ATOM   1198  CG2 THR A 663      43.180  44.170  42.580  1.00  0.00           C
ATOM   1199 HG21 THR A 663      42.410  44.970  42.500  1.00  0.00           H
ATOM   1200 HG22 THR A 663      43.260  43.720  41.560  1.00  0.00           H
ATOM   1201 HG23 THR A 663      44.130  44.670  42.830  1.00  0.00           H
ATOM   1202  C   THR A 663      43.770  41.510  45.290  1.00  0.00           C
ATOM   1203  O   THR A 663      42.960  40.640  45.530  1.00  0.00           O
ATOM   1204  N   ILE A 664      44.580  42.020  46.170  1.00  0.00           N
ATOM   1205  HN  ILE A 664      45.060  42.800  45.810  1.00  0.00           H
ATOM   1206  CA  ILE A 664      44.840  41.570  47.560  1.00  0.00           C
ATOM   1207  HA  ILE A 664      44.550  40.540  47.610  1.00  0.00           H
ATOM   1208  CB  ILE A 664      46.350  41.620  47.990  1.00  0.00           C
ATOM   1209  HB  ILE A 664      46.570  42.700  48.110  1.00  0.00           H
ATOM   1210  CG2 ILE A 664      46.620  41.090  49.420  1.00  0.00           C
ATOM   1211 HG21 ILE A 664      46.160  40.110  49.630  1.00  0.00           H
ATOM   1212 HG22 ILE A 664      46.210  41.880  50.090  1.00  0.00           H
ATOM   1213 HG23 ILE A 664      47.720  41.000  49.580  1.00  0.00           H
ATOM   1214  CG1 ILE A 664      47.340  41.020  46.970  1.00  0.00           C
ATOM   1215 HG11 ILE A 664      48.400  41.240  47.230  1.00  0.00           H
ATOM   1216 HG12 ILE A 664      47.230  41.420  45.930  1.00  0.00           H
ATOM   1217  CD  ILE A 664      47.290  39.510  46.820  1.00  0.00           C
ATOM   1218  HD1 ILE A 664      47.530  38.960  47.740  1.00  0.00           H
ATOM   1219  HD2 ILE A 664      47.950  39.170  45.990  1.00  0.00           H
ATOM   1220  HD3 ILE A 664      46.250  39.200  46.600  1.00  0.00           H
ATOM   1221  C   ILE A 664      43.980  42.360  48.520  1.00  0.00           C
ATOM   1222  O   ILE A 664      44.000  43.560  48.540  1.00  0.00           O
ATOM   1223  N   LEU A 665      43.350  41.610  49.440  1.00  0.00           N
ATOM   1224  HN  LEU A 665      43.480  40.610  49.430  1.00  0.00           H
ATOM   1225  CA  LEU A 665      42.600  42.160  50.490  1.00  0.00           C
ATOM   1226  HA  LEU A 665      41.980  42.960  50.150  1.00  0.00           H
ATOM   1227  CB  LEU A 665      41.760  41.050  51.070  1.00  0.00           C
ATOM   1228  HB1 LEU A 665      41.060  41.580  51.750  1.00  0.00           H
ATOM   1229  HB2 LEU A 665      42.340  40.340  51.700  1.00  0.00           H
ATOM   1230  CG  LEU A 665      40.850  40.210  50.140  1.00  0.00           C
ATOM   1231  HG  LEU A 665      41.530  39.440  49.710  1.00  0.00           H
ATOM   1232  CD1 LEU A 665      40.030  39.330  51.100  1.00  0.00           C
ATOM   1233 HD11 LEU A 665      40.720  38.710  51.720  1.00  0.00           H
ATOM   1234 HD12 LEU A 665      39.290  38.670  50.600  1.00  0.00           H
ATOM   1235 HD13 LEU A 665      39.350  39.920  51.750  1.00  0.00           H
ATOM   1236  CD2 LEU A 665      39.960  41.120  49.310  1.00  0.00           C
ATOM   1237 HD21 LEU A 665      39.440  41.820  50.010  1.00  0.00           H
ATOM   1238 HD22 LEU A 665      39.120  40.620  48.770  1.00  0.00           H
ATOM   1239 HD23 LEU A 665      40.500  41.720  48.550  1.00  0.00           H
ATOM   1240  C   LEU A 665      43.430  42.690  51.680  1.00  0.00           C
ATOM   1241  O   LEU A 665      44.420  42.140  52.140  1.00  0.00           O
ATOM   1242  N   GLY A 666      43.010  43.870  52.260  1.00  0.00           N
ATOM   1243  HN  GLY A 666      42.210  44.350  51.900  1.00  0.00           H
ATOM   1244  CA  GLY A 666      43.990  44.580  53.160  1.00  0.00           C
ATOM   1245  HA1 GLY A 666      44.810  45.090  52.680  1.00  0.00           H
ATOM   1246  HA2 GLY A 666      44.300  43.890  53.930  1.00  0.00           H
ATOM   1247  C   GLY A 666      43.310  45.640  53.940  1.00  0.00           C
ATOM   1248  O   GLY A 666      42.170  45.890  53.640  1.00  0.00           O
ATOM   1249  N   SER A 667      43.960  46.220  54.970  1.00  0.00           N
ATOM   1250  HN  SER A 667      44.910  45.930  54.860  1.00  0.00           H
ATOM   1251  CA  SER A 667      43.660  47.380  55.780  1.00  0.00           C
ATOM   1252  HA  SER A 667      42.970  47.070  56.560  1.00  0.00           H
ATOM   1253  CB  SER A 667      45.020  48.000  56.300  1.00  0.00           C
ATOM   1254  HB1 SER A 667      45.590  48.510  55.490  1.00  0.00           H
ATOM   1255  HB2 SER A 667      45.800  47.250  56.550  1.00  0.00           H
ATOM   1256  OG  SER A 667      44.890  48.680  57.580  1.00  0.00           O
ATOM   1257  HG1 SER A 667      44.430  49.490  57.360  1.00  0.00           H
ATOM   1258  C   SER A 667      43.040  48.470  55.020  1.00  0.00           C
ATOM   1259  O   SER A 667      43.550  48.940  54.010  1.00  0.00           O
ATOM   1260  N   THR A 668      41.820  48.890  55.400  1.00  0.00           N
ATOM   1261  HN  THR A 668      41.420  48.510  56.230  1.00  0.00           H
ATOM   1262  CA  THR A 668      41.070  50.030  54.830  1.00  0.00           C
ATOM   1263  HA  THR A 668      41.710  50.450  54.060  1.00  0.00           H
ATOM   1264  CB  THR A 668      39.790  49.550  53.990  1.00  0.00           C
ATOM   1265  HB  THR A 668      40.240  49.120  53.070  1.00  0.00           H
ATOM   1266  OG1 THR A 668      38.930  50.620  53.590  1.00  0.00           O
ATOM   1267  HG1 THR A 668      39.240  50.820  52.690  1.00  0.00           H
ATOM   1268  CG2 THR A 668      39.000  48.450  54.670  1.00  0.00           C
ATOM   1269 HG21 THR A 668      38.590  48.900  55.600  1.00  0.00           H
ATOM   1270 HG22 THR A 668      39.630  47.580  54.880  1.00  0.00           H
ATOM   1271 HG23 THR A 668      38.170  48.070  54.010  1.00  0.00           H
ATOM   1272  C   THR A 668      40.810  51.130  55.830  1.00  0.00           C
ATOM   1273  O   THR A 668      40.070  51.010  56.790  1.00  0.00           O
ATOM   1274  N   GLY A 669      41.510  52.290  55.600  1.00  0.00           N
ATOM   1275  HN  GLY A 669      42.210  52.400  54.890  1.00  0.00           H
ATOM   1276  CA  GLY A 669      41.250  53.500  56.350  1.00  0.00           C
ATOM   1277  HA1 GLY A 669      41.780  54.320  55.890  1.00  0.00           H
ATOM   1278  HA2 GLY A 669      41.540  53.420  57.380  1.00  0.00           H
ATOM   1279  C   GLY A 669      39.890  54.080  56.290  1.00  0.00           C
ATOM   1280  O   GLY A 669      39.270  54.430  57.260  1.00  0.00           O
ATOM   1281  N   PRO A 670      39.300  54.240  55.040  1.00  0.00           N
ATOM   1282  CD  PRO A 670      39.970  54.130  53.760  1.00  0.00           C
ATOM   1283  HD1 PRO A 670      39.860  53.080  53.420  1.00  0.00           H
ATOM   1284  HD2 PRO A 670      41.010  54.520  53.700  1.00  0.00           H
ATOM   1285  CA  PRO A 670      37.930  54.700  54.890  1.00  0.00           C
ATOM   1286  HA  PRO A 670      38.020  55.750  55.110  1.00  0.00           H
ATOM   1287  CB  PRO A 670      37.620  54.550  53.410  1.00  0.00           C
ATOM   1288  HB1 PRO A 670      36.870  55.300  53.080  1.00  0.00           H
ATOM   1289  HB2 PRO A 670      37.380  53.500  53.150  1.00  0.00           H
ATOM   1290  CG  PRO A 670      39.020  54.770  52.770  1.00  0.00           C
ATOM   1291  HG1 PRO A 670      39.110  54.300  51.770  1.00  0.00           H
ATOM   1292  HG2 PRO A 670      39.280  55.850  52.720  1.00  0.00           H
ATOM   1293  C   PRO A 670      36.960  54.130  55.840  1.00  0.00           C
ATOM   1294  O   PRO A 670      36.240  54.800  56.580  1.00  0.00           O
ATOM   1295  N   VAL A 671      36.890  52.820  55.890  1.00  0.00           N
ATOM   1296  HN  VAL A 671      37.440  52.290  55.270  1.00  0.00           H
ATOM   1297  CA  VAL A 671      36.080  52.120  56.830  1.00  0.00           C
ATOM   1298  HA  VAL A 671      35.100  52.560  56.800  1.00  0.00           H
ATOM   1299  CB  VAL A 671      35.940  50.640  56.390  1.00  0.00           C
ATOM   1300  HB  VAL A 671      36.970  50.240  56.280  1.00  0.00           H
ATOM   1301  CG1 VAL A 671      35.130  49.830  57.450  1.00  0.00           C
ATOM   1302 HG11 VAL A 671      35.530  49.790  58.490  1.00  0.00           H
ATOM   1303 HG12 VAL A 671      35.140  48.750  57.190  1.00  0.00           H
ATOM   1304 HG13 VAL A 671      34.090  50.210  57.460  1.00  0.00           H
ATOM   1305  CG2 VAL A 671      35.340  50.580  54.950  1.00  0.00           C
ATOM   1306 HG21 VAL A 671      34.270  50.890  55.000  1.00  0.00           H
ATOM   1307 HG22 VAL A 671      35.480  49.540  54.600  1.00  0.00           H
ATOM   1308 HG23 VAL A 671      35.930  51.280  54.320  1.00  0.00           H
ATOM   1309  C   VAL A 671      36.450  52.250  58.270  1.00  0.00           C
ATOM   1310  O   VAL A 671      35.610  52.480  59.140  1.00  0.00           O
ATOM   1311  N   LEU A 672      37.740  52.190  58.620  1.00  0.00           N
ATOM   1312  HN  LEU A 672      38.420  51.980  57.910  1.00  0.00           H
ATOM   1313  CA  LEU A 672      38.220  52.260  60.020  1.00  0.00           C
ATOM   1314  HA  LEU A 672      37.770  51.460  60.600  1.00  0.00           H
ATOM   1315  CB  LEU A 672      39.790  52.060  60.020  1.00  0.00           C
ATOM   1316  HB1 LEU A 672      40.360  52.870  59.500  1.00  0.00           H
ATOM   1317  HB2 LEU A 672      40.170  51.120  59.560  1.00  0.00           H
ATOM   1318  CG  LEU A 672      40.520  51.980  61.440  1.00  0.00           C
ATOM   1319  HG  LEU A 672      40.180  52.810  62.100  1.00  0.00           H
ATOM   1320  CD1 LEU A 672      40.100  50.660  62.250  1.00  0.00           C
ATOM   1321 HD11 LEU A 672      40.470  50.570  63.290  1.00  0.00           H
ATOM   1322 HD12 LEU A 672      40.490  49.800  61.670  1.00  0.00           H
ATOM   1323 HD13 LEU A 672      39.000  50.590  62.230  1.00  0.00           H
ATOM   1324  CD2 LEU A 672      42.000  52.050  61.330  1.00  0.00           C
ATOM   1325 HD21 LEU A 672      42.360  51.350  60.560  1.00  0.00           H
ATOM   1326 HD22 LEU A 672      42.470  51.840  62.320  1.00  0.00           H
ATOM   1327 HD23 LEU A 672      42.350  53.090  61.120  1.00  0.00           H
ATOM   1328  C   LEU A 672      37.890  53.560  60.700  1.00  0.00           C
ATOM   1329  O   LEU A 672      37.330  53.640  61.850  1.00  0.00           O
ATOM   1330  N   VAL A 673      38.120  54.670  59.940  1.00  0.00           N
ATOM   1331  HN  VAL A 673      38.370  54.560  58.980  1.00  0.00           H
ATOM   1332  CA  VAL A 673      37.580  56.000  60.300  1.00  0.00           C
ATOM   1333  HA  VAL A 673      37.850  56.060  61.340  1.00  0.00           H
ATOM   1334  CB  VAL A 673      38.420  57.000  59.540  1.00  0.00           C
ATOM   1335  HB  VAL A 673      38.540  56.600  58.500  1.00  0.00           H
ATOM   1336  CG1 VAL A 673      37.620  58.300  59.430  1.00  0.00           C
ATOM   1337 HG11 VAL A 673      36.740  58.290  58.760  1.00  0.00           H
ATOM   1338 HG12 VAL A 673      38.260  59.080  58.980  1.00  0.00           H
ATOM   1339 HG13 VAL A 673      37.360  58.630  60.460  1.00  0.00           H
ATOM   1340  CG2 VAL A 673      39.720  57.260  60.300  1.00  0.00           C
ATOM   1341 HG21 VAL A 673      39.430  57.650  61.290  1.00  0.00           H
ATOM   1342 HG22 VAL A 673      40.320  58.070  59.830  1.00  0.00           H
ATOM   1343 HG23 VAL A 673      40.440  56.420  60.430  1.00  0.00           H
ATOM   1344  C   VAL A 673      36.040  56.150  60.290  1.00  0.00           C
ATOM   1345  O   VAL A 673      35.520  56.780  61.200  1.00  0.00           O
ATOM   1346  N   PHE A 674      35.280  55.640  59.300  1.00  0.00           N
ATOM   1347  HN  PHE A 674      35.720  55.310  58.470  1.00  0.00           H
ATOM   1348  CA  PHE A 674      33.850  55.570  59.510  1.00  0.00           C
ATOM   1349  HA  PHE A 674      33.510  56.580  59.660  1.00  0.00           H
ATOM   1350  CB  PHE A 674      33.170  55.180  58.180  1.00  0.00           C
ATOM   1351  HB1 PHE A 674      33.700  54.350  57.670  1.00  0.00           H
ATOM   1352  HB2 PHE A 674      33.170  56.080  57.520  1.00  0.00           H
ATOM   1353  CG  PHE A 674      31.710  54.760  58.200  1.00  0.00           C
ATOM   1354  CD1 PHE A 674      30.770  55.830  58.110  1.00  0.00           C
ATOM   1355  HD1 PHE A 674      31.170  56.830  58.100  1.00  0.00           H
ATOM   1356  CE1 PHE A 674      29.430  55.450  58.000  1.00  0.00           C
ATOM   1357  HE1 PHE A 674      28.620  56.120  57.740  1.00  0.00           H
ATOM   1358  CZ  PHE A 674      29.070  54.120  58.000  1.00  0.00           C
ATOM   1359  HZ  PHE A 674      28.060  53.820  57.790  1.00  0.00           H
ATOM   1360  CD2 PHE A 674      31.360  53.410  58.240  1.00  0.00           C
ATOM   1361  HD2 PHE A 674      32.150  52.670  58.350  1.00  0.00           H
ATOM   1362  CE2 PHE A 674      29.970  53.080  58.110  1.00  0.00           C
ATOM   1363  HE2 PHE A 674      29.710  52.040  58.080  1.00  0.00           H
ATOM   1364  C   PHE A 674      33.260  54.730  60.610  1.00  0.00           C
ATOM   1365  O   PHE A 674      32.340  55.140  61.380  1.00  0.00           O
ATOM   1366  N   GLU A 675      33.800  53.520  60.910  1.00  0.00           N
ATOM   1367  HN  GLU A 675      34.550  53.160  60.370  1.00  0.00           H
ATOM   1368  CA  GLU A 675      33.450  52.680  62.050  1.00  0.00           C
ATOM   1369  HA  GLU A 675      32.430  52.320  61.980  1.00  0.00           H
ATOM   1370  CB  GLU A 675      34.350  51.400  62.020  1.00  0.00           C
ATOM   1371  HB1 GLU A 675      34.390  50.950  63.030  1.00  0.00           H
ATOM   1372  HB2 GLU A 675      35.390  51.700  61.790  1.00  0.00           H
ATOM   1373  CG  GLU A 675      34.090  50.320  60.930  1.00  0.00           C
ATOM   1374  HG1 GLU A 675      35.010  49.790  60.600  1.00  0.00           H
ATOM   1375  HG2 GLU A 675      33.740  50.910  60.050  1.00  0.00           H
ATOM   1376  CD  GLU A 675      32.940  49.390  61.290  1.00  0.00           C
ATOM   1377  OE1 GLU A 675      33.220  48.220  61.540  1.00  0.00           O
ATOM   1378  OE2 GLU A 675      31.730  49.780  61.300  1.00  0.00           O
ATOM   1379  C   GLU A 675      33.500  53.380  63.350  1.00  0.00           C
ATOM   1380  O   GLU A 675      32.640  53.280  64.210  1.00  0.00           O
ATOM   1381  N   LYS A 676      34.570  54.190  63.520  1.00  0.00           N
ATOM   1382  HN  LYS A 676      35.360  54.200  62.930  1.00  0.00           H
ATOM   1383  CA  LYS A 676      34.780  55.030  64.730  1.00  0.00           C
ATOM   1384  HA  LYS A 676      34.710  54.340  65.560  1.00  0.00           H
ATOM   1385  CB  LYS A 676      36.220  55.580  64.560  1.00  0.00           C
ATOM   1386  HB1 LYS A 676      36.320  55.960  63.510  1.00  0.00           H
ATOM   1387  HB2 LYS A 676      36.950  54.760  64.710  1.00  0.00           H
ATOM   1388  CG  LYS A 676      36.490  56.830  65.460  1.00  0.00           C
ATOM   1389  HG1 LYS A 676      36.600  56.410  66.480  1.00  0.00           H
ATOM   1390  HG2 LYS A 676      35.680  57.580  65.420  1.00  0.00           H
ATOM   1391  CD  LYS A 676      37.750  57.650  65.080  1.00  0.00           C
ATOM   1392  HD1 LYS A 676      37.450  58.110  64.120  1.00  0.00           H
ATOM   1393  HD2 LYS A 676      38.490  56.820  65.140  1.00  0.00           H
ATOM   1394  CE  LYS A 676      38.120  58.780  66.080  1.00  0.00           C
ATOM   1395  HE1 LYS A 676      38.570  58.410  67.030  1.00  0.00           H
ATOM   1396  HE2 LYS A 676      37.220  59.340  66.380  1.00  0.00           H
ATOM   1397  NZ  LYS A 676      39.210  59.680  65.580  1.00  0.00           N
ATOM   1398  HZ1 LYS A 676      39.010  60.660  65.870  1.00  0.00           H
ATOM   1399  HZ2 LYS A 676      39.270  59.710  64.550  1.00  0.00           H
ATOM   1400  HZ3 LYS A 676      40.130  59.340  65.930  1.00  0.00           H
ATOM   1401  C   LYS A 676      33.650  56.110  64.910  1.00  0.00           C
ATOM   1402  O   LYS A 676      33.020  56.180  65.960  1.00  0.00           O
ATOM   1403  N   ILE A 677      33.260  56.780  63.840  1.00  0.00           N
ATOM   1404  HN  ILE A 677      33.790  56.780  62.990  1.00  0.00           H
ATOM   1405  CA  ILE A 677      32.190  57.750  63.750  1.00  0.00           C
ATOM   1406  HA  ILE A 677      32.280  58.550  64.470  1.00  0.00           H
ATOM   1407  CB  ILE A 677      32.190  58.390  62.440  1.00  0.00           C
ATOM   1408  HB  ILE A 677      32.280  57.560  61.700  1.00  0.00           H
ATOM   1409  CG2 ILE A 677      31.000  59.390  62.290  1.00  0.00           C
ATOM   1410 HG21 ILE A 677      30.010  58.980  62.550  1.00  0.00           H
ATOM   1411 HG22 ILE A 677      30.870  59.640  61.220  1.00  0.00           H
ATOM   1412 HG23 ILE A 677      31.210  60.340  62.830  1.00  0.00           H
ATOM   1413  CG1 ILE A 677      33.560  59.170  62.380  1.00  0.00           C
ATOM   1414 HG11 ILE A 677      34.380  58.410  62.400  1.00  0.00           H
ATOM   1415 HG12 ILE A 677      33.730  59.900  63.190  1.00  0.00           H
ATOM   1416  CD  ILE A 677      33.810  59.980  61.050  1.00  0.00           C
ATOM   1417  HD1 ILE A 677      34.790  60.510  61.080  1.00  0.00           H
ATOM   1418  HD2 ILE A 677      32.930  60.660  61.060  1.00  0.00           H
ATOM   1419  HD3 ILE A 677      33.840  59.390  60.120  1.00  0.00           H
ATOM   1420  C   ILE A 677      30.800  57.150  64.020  1.00  0.00           C
ATOM   1421  O   ILE A 677      30.020  57.570  64.830  1.00  0.00           O
ATOM   1422  N   LEU A 678      30.640  55.960  63.410  1.00  0.00           N
ATOM   1423  HN  LEU A 678      31.370  55.730  62.760  1.00  0.00           H
ATOM   1424  CA  LEU A 678      29.400  55.210  63.380  1.00  0.00           C
ATOM   1425  HA  LEU A 678      28.560  55.860  63.170  1.00  0.00           H
ATOM   1426  CB  LEU A 678      29.540  54.050  62.390  1.00  0.00           C
ATOM   1427  HB1 LEU A 678      30.270  53.380  62.880  1.00  0.00           H
ATOM   1428  HB2 LEU A 678      29.980  54.460  61.450  1.00  0.00           H
ATOM   1429  CG  LEU A 678      28.270  53.280  62.080  1.00  0.00           C
ATOM   1430  HG  LEU A 678      28.390  52.790  61.090  1.00  0.00           H
ATOM   1431  CD1 LEU A 678      27.980  52.100  63.010  1.00  0.00           C
ATOM   1432 HD11 LEU A 678      27.100  51.470  62.780  1.00  0.00           H
ATOM   1433 HD12 LEU A 678      27.710  52.450  64.030  1.00  0.00           H
ATOM   1434 HD13 LEU A 678      28.860  51.420  63.090  1.00  0.00           H
ATOM   1435  CD2 LEU A 678      26.990  54.180  61.900  1.00  0.00           C
ATOM   1436 HD21 LEU A 678      26.280  53.570  61.300  1.00  0.00           H
ATOM   1437 HD22 LEU A 678      27.320  55.080  61.330  1.00  0.00           H
ATOM   1438 HD23 LEU A 678      26.590  54.450  62.900  1.00  0.00           H
ATOM   1439  C   LEU A 678      28.990  54.780  64.780  1.00  0.00           C
ATOM   1440  O   LEU A 678      27.820  54.710  65.220  1.00  0.00           O
ATOM   1441  N   TYR A 679      30.030  54.410  65.650  1.00  0.00           N
ATOM   1442  HN  TYR A 679      30.950  54.440  65.250  1.00  0.00           H
ATOM   1443  CA  TYR A 679      29.810  53.910  67.000  1.00  0.00           C
ATOM   1444  HA  TYR A 679      28.890  53.340  67.030  1.00  0.00           H
ATOM   1445  CB  TYR A 679      31.030  53.060  67.270  1.00  0.00           C
ATOM   1446  HB1 TYR A 679      31.980  53.630  67.350  1.00  0.00           H
ATOM   1447  HB2 TYR A 679      31.150  52.240  66.520  1.00  0.00           H
ATOM   1448  CG  TYR A 679      30.900  52.300  68.610  1.00  0.00           C
ATOM   1449  CD1 TYR A 679      32.070  52.180  69.340  1.00  0.00           C
ATOM   1450  HD1 TYR A 679      33.030  52.480  68.930  1.00  0.00           H
ATOM   1451  CE1 TYR A 679      32.060  51.550  70.590  1.00  0.00           C
ATOM   1452  HE1 TYR A 679      33.020  51.330  71.040  1.00  0.00           H
ATOM   1453  CZ  TYR A 679      30.870  51.100  71.170  1.00  0.00           C
ATOM   1454  OH  TYR A 679      30.740  50.550  72.480  1.00  0.00           O
ATOM   1455  HH  TYR A 679      31.540  50.650  72.990  1.00  0.00           H
ATOM   1456  CD2 TYR A 679      29.660  52.010  69.240  1.00  0.00           C
ATOM   1457  HD2 TYR A 679      28.760  52.120  68.640  1.00  0.00           H
ATOM   1458  CE2 TYR A 679      29.650  51.320  70.470  1.00  0.00           C
ATOM   1459  HE2 TYR A 679      28.720  51.090  70.970  1.00  0.00           H
ATOM   1460  C   TYR A 679      29.590  55.040  67.930  1.00  0.00           C
ATOM   1461  O   TYR A 679      28.650  54.960  68.740  1.00  0.00           O
ATOM   1462  N   LYS A 680      30.200  56.140  67.730  1.00  0.00           N
ATOM   1463  HN  LYS A 680      30.930  56.180  67.060  1.00  0.00           H
ATOM   1464  CA  LYS A 680      29.910  57.370  68.470  1.00  0.00           C
ATOM   1465  HA  LYS A 680      29.960  57.090  69.510  1.00  0.00           H
ATOM   1466  CB  LYS A 680      30.930  58.440  68.050  1.00  0.00           C
ATOM   1467  HB1 LYS A 680      30.930  58.490  66.940  1.00  0.00           H
ATOM   1468  HB2 LYS A 680      31.910  58.050  68.410  1.00  0.00           H
ATOM   1469  CG  LYS A 680      30.790  59.810  68.690  1.00  0.00           C
ATOM   1470  HG1 LYS A 680      29.840  60.270  68.350  1.00  0.00           H
ATOM   1471  HG2 LYS A 680      31.510  60.510  68.230  1.00  0.00           H
ATOM   1472  CD  LYS A 680      30.800  59.780  70.250  1.00  0.00           C
ATOM   1473  HD1 LYS A 680      31.750  59.270  70.530  1.00  0.00           H
ATOM   1474  HD2 LYS A 680      29.910  59.220  70.620  1.00  0.00           H
ATOM   1475  CE  LYS A 680      30.920  61.110  70.910  1.00  0.00           C
ATOM   1476  HE1 LYS A 680      31.640  61.830  70.470  1.00  0.00           H
ATOM   1477  HE2 LYS A 680      31.030  61.050  72.020  1.00  0.00           H
ATOM   1478  NZ  LYS A 680      29.720  61.830  70.840  1.00  0.00           N
ATOM   1479  HZ1 LYS A 680      28.860  61.450  71.270  1.00  0.00           H
ATOM   1480  HZ2 LYS A 680      29.470  61.990  69.850  1.00  0.00           H
ATOM   1481  HZ3 LYS A 680      29.790  62.760  71.300  1.00  0.00           H
ATOM   1482  C   LYS A 680      28.460  57.900  68.310  1.00  0.00           C
ATOM   1483  O   LYS A 680      27.850  58.210  69.290  1.00  0.00           O
ATOM   1484  N   PHE A 681      27.890  57.860  67.070  1.00  0.00           N
ATOM   1485  HN  PHE A 681      28.480  57.700  66.300  1.00  0.00           H
ATOM   1486  CA  PHE A 681      26.490  58.080  66.780  1.00  0.00           C
ATOM   1487  HA  PHE A 681      26.160  58.990  67.250  1.00  0.00           H
ATOM   1488  CB  PHE A 681      26.310  58.220  65.220  1.00  0.00           C
ATOM   1489  HB1 PHE A 681      26.980  57.520  64.680  1.00  0.00           H
ATOM   1490  HB2 PHE A 681      26.650  59.220  64.870  1.00  0.00           H
ATOM   1491  CG  PHE A 681      24.880  57.920  64.670  1.00  0.00           C
ATOM   1492  CD1 PHE A 681      23.900  58.930  64.770  1.00  0.00           C
ATOM   1493  HD1 PHE A 681      24.070  59.930  65.140  1.00  0.00           H
ATOM   1494  CE1 PHE A 681      22.540  58.610  64.530  1.00  0.00           C
ATOM   1495  HE1 PHE A 681      21.780  59.350  64.730  1.00  0.00           H
ATOM   1496  CZ  PHE A 681      22.180  57.360  64.080  1.00  0.00           C
ATOM   1497  HZ  PHE A 681      21.130  57.130  63.990  1.00  0.00           H
ATOM   1498  CD2 PHE A 681      24.470  56.730  64.140  1.00  0.00           C
ATOM   1499  HD2 PHE A 681      25.290  56.060  63.920  1.00  0.00           H
ATOM   1500  CE2 PHE A 681      23.140  56.390  63.870  1.00  0.00           C
ATOM   1501  HE2 PHE A 681      22.870  55.430  63.460  1.00  0.00           H
ATOM   1502  C   PHE A 681      25.600  57.040  67.560  1.00  0.00           C
ATOM   1503  O   PHE A 681      24.490  57.270  68.070  1.00  0.00           O
ATOM   1504  N   CYS A 682      26.080  55.760  67.590  1.00  0.00           N
ATOM   1505  HN  CYS A 682      26.740  55.400  66.940  1.00  0.00           H
ATOM   1506  CA  CYS A 682      25.290  54.680  68.270  1.00  0.00           C
ATOM   1507  HA  CYS A 682      24.260  54.780  67.950  1.00  0.00           H
ATOM   1508  CB  CYS A 682      25.860  53.290  67.990  1.00  0.00           C
ATOM   1509  HB1 CYS A 682      25.270  52.510  68.530  1.00  0.00           H
ATOM   1510  HB2 CYS A 682      26.920  53.160  68.300  1.00  0.00           H
ATOM   1511  SG  CYS A 682      25.720  52.660  66.270  1.00  0.00           S
ATOM   1512  HG1 CYS A 682      26.710  53.460  65.870  1.00  0.00           H
ATOM   1513  C   CYS A 682      25.190  54.960  69.810  1.00  0.00           C
ATOM   1514  O   CYS A 682      24.140  54.890  70.420  1.00  0.00           O
ATOM   1515  N   ARG A 683      26.320  55.430  70.370  1.00  0.00           N
ATOM   1516  HN  ARG A 683      27.190  55.450  69.890  1.00  0.00           H
ATOM   1517  CA  ARG A 683      26.460  55.910  71.710  1.00  0.00           C
ATOM   1518  HA  ARG A 683      26.110  55.090  72.320  1.00  0.00           H
ATOM   1519  CB  ARG A 683      28.000  55.970  72.070  1.00  0.00           C
ATOM   1520  HB1 ARG A 683      28.130  56.420  73.090  1.00  0.00           H
ATOM   1521  HB2 ARG A 683      28.550  56.630  71.380  1.00  0.00           H
ATOM   1522  CG  ARG A 683      28.690  54.560  72.150  1.00  0.00           C
ATOM   1523  HG1 ARG A 683      28.610  54.100  71.150  1.00  0.00           H
ATOM   1524  HG2 ARG A 683      28.260  53.870  72.910  1.00  0.00           H
ATOM   1525  CD  ARG A 683      30.240  54.560  72.390  1.00  0.00           C
ATOM   1526  HD1 ARG A 683      30.680  55.300  71.680  1.00  0.00           H
ATOM   1527  HD2 ARG A 683      30.670  53.540  72.280  1.00  0.00           H
ATOM   1528  NE  ARG A 683      30.550  55.040  73.760  1.00  0.00           N
ATOM   1529  HE  ARG A 683      30.630  54.350  74.480  1.00  0.00           H
ATOM   1530  CZ  ARG A 683      30.970  56.270  74.110  1.00  0.00           C
ATOM   1531  NH1 ARG A 683      31.210  57.230  73.230  1.00  0.00           N
ATOM   1532 HH11 ARG A 683      31.320  57.000  72.260  1.00  0.00           H
ATOM   1533 HH12 ARG A 683      31.730  58.000  73.590  1.00  0.00           H
ATOM   1534  NH2 ARG A 683      31.310  56.440  75.360  1.00  0.00           N
ATOM   1535 HH21 ARG A 683      31.620  57.340  75.690  1.00  0.00           H
ATOM   1536 HH22 ARG A 683      31.410  55.700  76.020  1.00  0.00           H
ATOM   1537  C   ARG A 683      25.830  57.210  72.080  1.00  0.00           C
ATOM   1538  O   ARG A 683      25.370  57.470  73.190  1.00  0.00           O
ATOM   1539  N   ASP A 684      25.720  58.140  71.170  1.00  0.00           N
ATOM   1540  HN  ASP A 684      26.180  58.020  70.290  1.00  0.00           H
ATOM   1541  CA  ASP A 684      25.120  59.470  71.370  1.00  0.00           C
ATOM   1542  HA  ASP A 684      25.380  59.870  72.330  1.00  0.00           H
ATOM   1543  CB  ASP A 684      25.400  60.420  70.180  1.00  0.00           C
ATOM   1544  HB1 ASP A 684      24.670  61.250  70.220  1.00  0.00           H
ATOM   1545  HB2 ASP A 684      25.410  59.850  69.220  1.00  0.00           H
ATOM   1546  CG  ASP A 684      26.700  61.060  70.400  1.00  0.00           C
ATOM   1547  OD1 ASP A 684      27.160  61.150  71.590  1.00  0.00           O
ATOM   1548  OD2 ASP A 684      27.290  61.570  69.410  1.00  0.00           O
ATOM   1549  C   ASP A 684      23.610  59.310  71.370  1.00  0.00           C
ATOM   1550  O   ASP A 684      22.950  59.940  72.150  1.00  0.00           O
ATOM   1551  N   TYR A 685      23.030  58.420  70.560  1.00  0.00           N
ATOM   1552  HN  TYR A 685      23.540  57.880  69.900  1.00  0.00           H
ATOM   1553  CA  TYR A 685      21.670  58.290  70.300  1.00  0.00           C
ATOM   1554  HA  TYR A 685      21.230  59.130  70.800  1.00  0.00           H
ATOM   1555  CB  TYR A 685      21.420  58.240  68.730  1.00  0.00           C
ATOM   1556  HB1 TYR A 685      20.400  57.810  68.630  1.00  0.00           H
ATOM   1557  HB2 TYR A 685      22.060  57.630  68.060  1.00  0.00           H
ATOM   1558  CG  TYR A 685      21.460  59.650  68.300  1.00  0.00           C
ATOM   1559  CD1 TYR A 685      22.630  60.270  67.770  1.00  0.00           C
ATOM   1560  HD1 TYR A 685      23.460  59.630  67.520  1.00  0.00           H
ATOM   1561  CE1 TYR A 685      22.670  61.600  67.520  1.00  0.00           C
ATOM   1562  HE1 TYR A 685      23.610  61.990  67.160  1.00  0.00           H
ATOM   1563  CZ  TYR A 685      21.590  62.430  67.870  1.00  0.00           C
ATOM   1564  OH  TYR A 685      21.570  63.830  67.840  1.00  0.00           O
ATOM   1565  HH  TYR A 685      22.220  64.210  67.250  1.00  0.00           H
ATOM   1566  CD2 TYR A 685      20.310  60.470  68.570  1.00  0.00           C
ATOM   1567  HD2 TYR A 685      19.380  60.040  68.930  1.00  0.00           H
ATOM   1568  CE2 TYR A 685      20.380  61.850  68.360  1.00  0.00           C
ATOM   1569  HE2 TYR A 685      19.510  62.440  68.580  1.00  0.00           H
ATOM   1570  C   TYR A 685      21.050  57.070  70.920  1.00  0.00           C
ATOM   1571  O   TYR A 685      19.900  56.800  70.740  1.00  0.00           O
ATOM   1572  N   GLN A 686      21.860  56.320  71.710  1.00  0.00           N
ATOM   1573  HN  GLN A 686      22.830  56.450  71.620  1.00  0.00           H
ATOM   1574  CA  GLN A 686      21.450  55.210  72.610  1.00  0.00           C
ATOM   1575  HA  GLN A 686      22.320  54.900  73.160  1.00  0.00           H
ATOM   1576  CB  GLN A 686      20.430  55.660  73.670  1.00  0.00           C
ATOM   1577  HB1 GLN A 686      20.110  54.880  74.390  1.00  0.00           H
ATOM   1578  HB2 GLN A 686      19.460  55.970  73.250  1.00  0.00           H
ATOM   1579  CG  GLN A 686      20.920  56.800  74.570  1.00  0.00           C
ATOM   1580  HG1 GLN A 686      21.110  57.660  73.890  1.00  0.00           H
ATOM   1581  HG2 GLN A 686      21.790  56.390  75.140  1.00  0.00           H
ATOM   1582  CD  GLN A 686      19.980  57.090  75.750  1.00  0.00           C
ATOM   1583  OE1 GLN A 686      19.180  56.330  76.310  1.00  0.00           O
ATOM   1584  NE2 GLN A 686      20.060  58.420  76.130  1.00  0.00           N
ATOM   1585 HE21 GLN A 686      20.720  59.040  75.710  1.00  0.00           H
ATOM   1586 HE22 GLN A 686      19.410  58.910  76.720  1.00  0.00           H
ATOM   1587  C   GLN A 686      20.960  53.990  71.870  1.00  0.00           C
ATOM   1588  O   GLN A 686      19.960  53.360  72.340  1.00  0.00           O
ATOM   1589  N   LEU A 687      21.720  53.560  70.850  1.00  0.00           N
ATOM   1590  HN  LEU A 687      22.580  54.030  70.700  1.00  0.00           H
ATOM   1591  CA  LEU A 687      21.330  52.570  69.910  1.00  0.00           C
ATOM   1592  HA  LEU A 687      20.260  52.490  69.950  1.00  0.00           H
ATOM   1593  CB  LEU A 687      21.750  52.860  68.440  1.00  0.00           C
ATOM   1594  HB1 LEU A 687      21.200  52.140  67.790  1.00  0.00           H
ATOM   1595  HB2 LEU A 687      22.830  52.690  68.180  1.00  0.00           H
ATOM   1596  CG  LEU A 687      21.340  54.300  67.920  1.00  0.00           C
ATOM   1597  HG  LEU A 687      21.950  55.070  68.450  1.00  0.00           H
ATOM   1598  CD1 LEU A 687      21.730  54.340  66.500  1.00  0.00           C
ATOM   1599 HD11 LEU A 687      22.830  54.150  66.460  1.00  0.00           H
ATOM   1600 HD12 LEU A 687      21.640  55.290  65.940  1.00  0.00           H
ATOM   1601 HD13 LEU A 687      21.320  53.520  65.880  1.00  0.00           H
ATOM   1602  CD2 LEU A 687      19.830  54.600  68.060  1.00  0.00           C
ATOM   1603 HD21 LEU A 687      19.300  54.530  69.030  1.00  0.00           H
ATOM   1604 HD22 LEU A 687      19.290  53.900  67.390  1.00  0.00           H
ATOM   1605 HD23 LEU A 687      19.580  55.640  67.730  1.00  0.00           H
ATOM   1606  C   LEU A 687      21.970  51.290  70.440  1.00  0.00           C
ATOM   1607  O   LEU A 687      23.070  51.150  71.010  1.00  0.00           O
ATOM   1608  N   SER A 688      21.310  50.100  70.210  1.00  0.00           N
ATOM   1609  HN  SER A 688      20.400  50.240  69.810  1.00  0.00           H
ATOM   1610  CA  SER A 688      21.900  48.830  70.420  1.00  0.00           C
ATOM   1611  HA  SER A 688      22.450  48.800  71.360  1.00  0.00           H
ATOM   1612  CB  SER A 688      20.730  47.760  70.440  1.00  0.00           C
ATOM   1613  HB1 SER A 688      20.200  47.970  69.470  1.00  0.00           H
ATOM   1614  HB2 SER A 688      20.040  47.970  71.280  1.00  0.00           H
ATOM   1615  OG  SER A 688      21.210  46.370  70.510  1.00  0.00           O
ATOM   1616  HG1 SER A 688      21.070  46.050  69.620  1.00  0.00           H
ATOM   1617  C   SER A 688      22.990  48.580  69.350  1.00  0.00           C
ATOM   1618  O   SER A 688      22.650  48.070  68.290  1.00  0.00           O
ATOM   1619  N   TYR A 689      24.300  48.870  69.600  1.00  0.00           N
ATOM   1620  HN  TYR A 689      24.440  49.200  70.530  1.00  0.00           H
ATOM   1621  CA  TYR A 689      25.400  48.790  68.630  1.00  0.00           C
ATOM   1622  HA  TYR A 689      25.030  49.440  67.860  1.00  0.00           H
ATOM   1623  CB  TYR A 689      26.710  49.420  69.300  1.00  0.00           C
ATOM   1624  HB1 TYR A 689      26.920  48.770  70.180  1.00  0.00           H
ATOM   1625  HB2 TYR A 689      26.580  50.490  69.550  1.00  0.00           H
ATOM   1626  CG  TYR A 689      27.930  49.210  68.400  1.00  0.00           C
ATOM   1627  CD1 TYR A 689      27.920  49.650  67.080  1.00  0.00           C
ATOM   1628  HD1 TYR A 689      27.060  50.140  66.660  1.00  0.00           H
ATOM   1629  CE1 TYR A 689      29.010  49.490  66.140  1.00  0.00           C
ATOM   1630  HE1 TYR A 689      29.090  49.820  65.120  1.00  0.00           H
ATOM   1631  CZ  TYR A 689      30.120  48.830  66.680  1.00  0.00           C
ATOM   1632  OH  TYR A 689      31.170  48.590  65.790  1.00  0.00           O
ATOM   1633  HH  TYR A 689      31.360  49.410  65.330  1.00  0.00           H
ATOM   1634  CD2 TYR A 689      29.140  48.570  68.840  1.00  0.00           C
ATOM   1635  HD2 TYR A 689      29.120  48.190  69.850  1.00  0.00           H
ATOM   1636  CE2 TYR A 689      30.190  48.310  67.960  1.00  0.00           C
ATOM   1637  HE2 TYR A 689      31.050  47.770  68.290  1.00  0.00           H
ATOM   1638  C   TYR A 689      25.600  47.510  67.960  1.00  0.00           C
ATOM   1639  O   TYR A 689      25.640  47.550  66.700  1.00  0.00           O
ATOM   1640  N   LEU A 690      25.620  46.340  68.650  1.00  0.00           N
ATOM   1641  HN  LEU A 690      25.520  46.290  69.630  1.00  0.00           H
ATOM   1642  CA  LEU A 690      26.000  45.100  67.940  1.00  0.00           C
ATOM   1643  HA  LEU A 690      26.970  45.330  67.520  1.00  0.00           H
ATOM   1644  CB  LEU A 690      26.380  44.000  68.950  1.00  0.00           C
ATOM   1645  HB1 LEU A 690      26.740  43.210  68.250  1.00  0.00           H
ATOM   1646  HB2 LEU A 690      25.510  43.620  69.530  1.00  0.00           H
ATOM   1647  CG  LEU A 690      27.430  44.410  69.940  1.00  0.00           C
ATOM   1648  HG  LEU A 690      26.930  45.180  70.580  1.00  0.00           H
ATOM   1649  CD1 LEU A 690      27.750  43.240  70.940  1.00  0.00           C
ATOM   1650 HD11 LEU A 690      26.740  42.850  71.200  1.00  0.00           H
ATOM   1651 HD12 LEU A 690      28.440  43.560  71.750  1.00  0.00           H
ATOM   1652 HD13 LEU A 690      28.300  42.470  70.380  1.00  0.00           H
ATOM   1653  CD2 LEU A 690      28.800  44.980  69.470  1.00  0.00           C
ATOM   1654 HD21 LEU A 690      29.400  45.240  70.380  1.00  0.00           H
ATOM   1655 HD22 LEU A 690      28.720  45.840  68.780  1.00  0.00           H
ATOM   1656 HD23 LEU A 690      29.310  44.150  68.950  1.00  0.00           H
ATOM   1657  C   LEU A 690      25.040  44.550  66.910  1.00  0.00           C
ATOM   1658  O   LEU A 690      25.460  44.080  65.830  1.00  0.00           O
ATOM   1659  N   SER A 691      23.770  44.490  67.220  1.00  0.00           N
ATOM   1660  HN  SER A 691      23.550  44.780  68.140  1.00  0.00           H
ATOM   1661  CA  SER A 691      22.650  44.250  66.290  1.00  0.00           C
ATOM   1662  HA  SER A 691      22.870  43.390  65.680  1.00  0.00           H
ATOM   1663  CB  SER A 691      21.340  44.140  67.190  1.00  0.00           C
ATOM   1664  HB1 SER A 691      21.770  43.400  67.890  1.00  0.00           H
ATOM   1665  HB2 SER A 691      20.480  43.730  66.620  1.00  0.00           H
ATOM   1666  OG  SER A 691      21.100  45.400  67.910  1.00  0.00           O
ATOM   1667  HG1 SER A 691      20.760  46.040  67.300  1.00  0.00           H
ATOM   1668  C   SER A 691      22.490  45.300  65.280  1.00  0.00           C
ATOM   1669  O   SER A 691      22.310  44.970  64.110  1.00  0.00           O
ATOM   1670  N   LEU A 692      22.730  46.650  65.560  1.00  0.00           N
ATOM   1671  HN  LEU A 692      22.840  47.020  66.480  1.00  0.00           H
ATOM   1672  CA  LEU A 692      22.800  47.630  64.510  1.00  0.00           C
ATOM   1673  HA  LEU A 692      21.930  47.480  63.900  1.00  0.00           H
ATOM   1674  CB  LEU A 692      22.660  49.120  64.990  1.00  0.00           C
ATOM   1675  HB1 LEU A 692      23.490  49.490  65.650  1.00  0.00           H
ATOM   1676  HB2 LEU A 692      21.750  49.150  65.620  1.00  0.00           H
ATOM   1677  CG  LEU A 692      22.580  50.160  63.830  1.00  0.00           C
ATOM   1678  HG  LEU A 692      23.550  50.170  63.290  1.00  0.00           H
ATOM   1679  CD1 LEU A 692      21.400  49.950  62.930  1.00  0.00           C
ATOM   1680 HD11 LEU A 692      21.300  48.960  62.460  1.00  0.00           H
ATOM   1681 HD12 LEU A 692      21.540  50.690  62.120  1.00  0.00           H
ATOM   1682 HD13 LEU A 692      20.420  50.090  63.450  1.00  0.00           H
ATOM   1683  CD2 LEU A 692      22.480  51.510  64.510  1.00  0.00           C
ATOM   1684 HD21 LEU A 692      21.400  51.670  64.700  1.00  0.00           H
ATOM   1685 HD22 LEU A 692      22.770  52.350  63.850  1.00  0.00           H
ATOM   1686 HD23 LEU A 692      23.060  51.500  65.460  1.00  0.00           H
ATOM   1687  C   LEU A 692      23.890  47.310  63.570  1.00  0.00           C
ATOM   1688  O   LEU A 692      23.690  47.350  62.370  1.00  0.00           O
ATOM   1689  N   ARG A 693      25.080  46.940  64.040  1.00  0.00           N
ATOM   1690  HN  ARG A 693      25.100  46.760  65.030  1.00  0.00           H
ATOM   1691  CA  ARG A 693      26.280  46.660  63.250  1.00  0.00           C
ATOM   1692  HA  ARG A 693      26.670  47.490  62.680  1.00  0.00           H
ATOM   1693  CB  ARG A 693      27.420  46.250  64.250  1.00  0.00           C
ATOM   1694  HB1 ARG A 693      26.960  45.540  64.980  1.00  0.00           H
ATOM   1695  HB2 ARG A 693      27.700  47.160  64.820  1.00  0.00           H
ATOM   1696  CG  ARG A 693      28.690  45.650  63.650  1.00  0.00           C
ATOM   1697  HG1 ARG A 693      29.120  46.370  62.920  1.00  0.00           H
ATOM   1698  HG2 ARG A 693      28.350  44.710  63.170  1.00  0.00           H
ATOM   1699  CD  ARG A 693      29.780  45.420  64.680  1.00  0.00           C
ATOM   1700  HD1 ARG A 693      29.330  44.640  65.320  1.00  0.00           H
ATOM   1701  HD2 ARG A 693      30.090  46.120  65.480  1.00  0.00           H
ATOM   1702  NE  ARG A 693      31.090  44.970  64.050  1.00  0.00           N
ATOM   1703  HE  ARG A 693      31.230  43.990  63.890  1.00  0.00           H
ATOM   1704  CZ  ARG A 693      31.860  45.750  63.370  1.00  0.00           C
ATOM   1705  NH1 ARG A 693      31.830  47.050  63.510  1.00  0.00           N
ATOM   1706 HH11 ARG A 693      31.510  47.390  64.390  1.00  0.00           H
ATOM   1707 HH12 ARG A 693      32.220  47.600  62.780  1.00  0.00           H
ATOM   1708  NH2 ARG A 693      32.580  45.140  62.500  1.00  0.00           N
ATOM   1709 HH21 ARG A 693      32.690  44.150  62.650  1.00  0.00           H
ATOM   1710 HH22 ARG A 693      33.280  45.660  62.010  1.00  0.00           H
ATOM   1711  C   ARG A 693      26.140  45.550  62.230  1.00  0.00           C
ATOM   1712  O   ARG A 693      26.500  45.590  61.090  1.00  0.00           O
ATOM   1713  N   THR A 694      25.490  44.460  62.690  1.00  0.00           N
ATOM   1714  HN  THR A 694      25.190  44.300  63.620  1.00  0.00           H
ATOM   1715  CA  THR A 694      25.110  43.350  61.730  1.00  0.00           C
ATOM   1716  HA  THR A 694      26.020  43.090  61.210  1.00  0.00           H
ATOM   1717  CB  THR A 694      24.420  42.160  62.350  1.00  0.00           C
ATOM   1718  HB  THR A 694      23.420  42.430  62.740  1.00  0.00           H
ATOM   1719  OG1 THR A 694      25.170  41.800  63.520  1.00  0.00           O
ATOM   1720  HG1 THR A 694      24.470  41.300  63.960  1.00  0.00           H
ATOM   1721  CG2 THR A 694      24.370  40.900  61.590  1.00  0.00           C
ATOM   1722 HG21 THR A 694      25.390  40.760  61.180  1.00  0.00           H
ATOM   1723 HG22 THR A 694      23.610  41.020  60.770  1.00  0.00           H
ATOM   1724 HG23 THR A 694      24.170  39.950  62.140  1.00  0.00           H
ATOM   1725  C   THR A 694      24.170  43.770  60.640  1.00  0.00           C
ATOM   1726  O   THR A 694      24.350  43.390  59.480  1.00  0.00           O
ATOM   1727  N   SER A 695      23.160  44.580  61.000  1.00  0.00           N
ATOM   1728  HN  SER A 695      23.180  44.840  61.960  1.00  0.00           H
ATOM   1729  CA  SER A 695      22.110  45.190  60.110  1.00  0.00           C
ATOM   1730  HA  SER A 695      21.630  44.370  59.590  1.00  0.00           H
ATOM   1731  CB  SER A 695      21.020  45.910  60.960  1.00  0.00           C
ATOM   1732  HB1 SER A 695      21.410  46.770  61.560  1.00  0.00           H
ATOM   1733  HB2 SER A 695      20.430  45.360  61.720  1.00  0.00           H
ATOM   1734  OG  SER A 695      20.020  46.590  60.180  1.00  0.00           O
ATOM   1735  HG1 SER A 695      19.540  45.920  59.690  1.00  0.00           H
ATOM   1736  C   SER A 695      22.660  46.130  59.030  1.00  0.00           C
ATOM   1737  O   SER A 695      22.280  45.970  57.890  1.00  0.00           O
ATOM   1738  N   ILE A 696      23.660  47.010  59.390  1.00  0.00           N
ATOM   1739  HN  ILE A 696      24.000  46.880  60.310  1.00  0.00           H
ATOM   1740  CA  ILE A 696      24.490  47.780  58.520  1.00  0.00           C
ATOM   1741  HA  ILE A 696      23.750  48.330  57.950  1.00  0.00           H
ATOM   1742  CB  ILE A 696      25.360  48.720  59.390  1.00  0.00           C
ATOM   1743  HB  ILE A 696      25.850  48.030  60.120  1.00  0.00           H
ATOM   1744  CG2 ILE A 696      26.420  49.380  58.440  1.00  0.00           C
ATOM   1745 HG21 ILE A 696      27.080  48.600  57.990  1.00  0.00           H
ATOM   1746 HG22 ILE A 696      27.060  50.090  58.990  1.00  0.00           H
ATOM   1747 HG23 ILE A 696      25.890  50.000  57.680  1.00  0.00           H
ATOM   1748  CG1 ILE A 696      24.580  49.850  60.120  1.00  0.00           C
ATOM   1749 HG11 ILE A 696      23.670  49.460  60.630  1.00  0.00           H
ATOM   1750 HG12 ILE A 696      24.210  50.620  59.410  1.00  0.00           H
ATOM   1751  CD  ILE A 696      25.330  50.560  61.250  1.00  0.00           C
ATOM   1752  HD1 ILE A 696      25.500  49.820  62.060  1.00  0.00           H
ATOM   1753  HD2 ILE A 696      24.760  51.450  61.590  1.00  0.00           H
ATOM   1754  HD3 ILE A 696      26.300  50.890  60.800  1.00  0.00           H
ATOM   1755  C   ILE A 696      25.270  46.900  57.500  1.00  0.00           C
ATOM   1756  O   ILE A 696      25.300  47.190  56.290  1.00  0.00           O
ATOM   1757  N   GLY A 697      25.830  45.710  57.970  1.00  0.00           N
ATOM   1758  HN  GLY A 697      25.770  45.430  58.930  1.00  0.00           H
ATOM   1759  CA  GLY A 697      26.540  44.720  57.170  1.00  0.00           C
ATOM   1760  HA1 GLY A 697      26.950  44.000  57.860  1.00  0.00           H
ATOM   1761  HA2 GLY A 697      27.200  45.240  56.500  1.00  0.00           H
ATOM   1762  C   GLY A 697      25.650  43.970  56.110  1.00  0.00           C
ATOM   1763  O   GLY A 697      25.870  43.790  54.910  1.00  0.00           O
ATOM   1764  N   LEU A 698      24.450  43.500  56.640  1.00  0.00           N
ATOM   1765  HN  LEU A 698      24.300  43.490  57.630  1.00  0.00           H
ATOM   1766  CA  LEU A 698      23.330  42.880  55.850  1.00  0.00           C
ATOM   1767  HA  LEU A 698      23.740  42.120  55.210  1.00  0.00           H
ATOM   1768  CB  LEU A 698      22.240  42.430  56.880  1.00  0.00           C
ATOM   1769  HB1 LEU A 698      22.230  43.190  57.690  1.00  0.00           H
ATOM   1770  HB2 LEU A 698      22.540  41.500  57.410  1.00  0.00           H
ATOM   1771  CG  LEU A 698      20.800  42.080  56.410  1.00  0.00           C
ATOM   1772  HG  LEU A 698      20.320  43.040  56.120  1.00  0.00           H
ATOM   1773  CD1 LEU A 698      20.870  41.200  55.140  1.00  0.00           C
ATOM   1774 HD11 LEU A 698      19.850  41.000  54.730  1.00  0.00           H
ATOM   1775 HD12 LEU A 698      21.370  40.250  55.420  1.00  0.00           H
ATOM   1776 HD13 LEU A 698      21.420  41.500  54.220  1.00  0.00           H
ATOM   1777  CD2 LEU A 698      20.020  41.440  57.540  1.00  0.00           C
ATOM   1778 HD21 LEU A 698      18.910  41.480  57.450  1.00  0.00           H
ATOM   1779 HD22 LEU A 698      20.300  41.960  58.480  1.00  0.00           H
ATOM   1780 HD23 LEU A 698      20.280  40.370  57.720  1.00  0.00           H
ATOM   1781  C   LEU A 698      22.780  43.850  54.830  1.00  0.00           C
ATOM   1782  O   LEU A 698      22.560  43.430  53.720  1.00  0.00           O
ATOM   1783  N   TRP A 699      22.630  45.170  55.150  1.00  0.00           N
ATOM   1784  HN  TRP A 699      22.810  45.530  56.050  1.00  0.00           H
ATOM   1785  CA  TRP A 699      22.270  46.140  54.140  1.00  0.00           C
ATOM   1786  HA  TRP A 699      21.430  45.670  53.640  1.00  0.00           H
ATOM   1787  CB  TRP A 699      21.640  47.460  54.660  1.00  0.00           C
ATOM   1788  HB1 TRP A 699      21.390  48.070  53.760  1.00  0.00           H
ATOM   1789  HB2 TRP A 699      22.530  47.820  55.200  1.00  0.00           H
ATOM   1790  CG  TRP A 699      20.450  47.300  55.490  1.00  0.00           C
ATOM   1791  CD1 TRP A 699      20.270  48.010  56.640  1.00  0.00           C
ATOM   1792  HD1 TRP A 699      21.070  48.530  57.140  1.00  0.00           H
ATOM   1793  NE1 TRP A 699      18.910  47.970  57.020  1.00  0.00           N
ATOM   1794  HE1 TRP A 699      18.370  48.470  57.650  1.00  0.00           H
ATOM   1795  CE2 TRP A 699      18.230  47.240  56.130  1.00  0.00           C
ATOM   1796  CD2 TRP A 699      19.130  46.780  55.150  1.00  0.00           C
ATOM   1797  CE3 TRP A 699      18.690  45.950  54.090  1.00  0.00           C
ATOM   1798  HE3 TRP A 699      19.370  45.610  53.320  1.00  0.00           H
ATOM   1799  CZ3 TRP A 699      17.360  45.500  54.140  1.00  0.00           C
ATOM   1800  HZ3 TRP A 699      17.040  45.020  53.230  1.00  0.00           H
ATOM   1801  CZ2 TRP A 699      16.850  46.900  56.100  1.00  0.00           C
ATOM   1802  HZ2 TRP A 699      16.210  47.380  56.820  1.00  0.00           H
ATOM   1803  CH2 TRP A 699      16.390  46.060  55.040  1.00  0.00           C
ATOM   1804  HH2 TRP A 699      15.360  45.720  55.020  1.00  0.00           H
ATOM   1805  C   TRP A 699      23.250  46.360  53.030  1.00  0.00           C
ATOM   1806  O   TRP A 699      22.950  46.380  51.820  1.00  0.00           O
ATOM   1807  N   THR A 700      24.570  46.420  53.420  1.00  0.00           N
ATOM   1808  HN  THR A 700      24.830  46.180  54.350  1.00  0.00           H
ATOM   1809  CA  THR A 700      25.750  46.780  52.630  1.00  0.00           C
ATOM   1810  HA  THR A 700      25.640  47.620  51.970  1.00  0.00           H
ATOM   1811  CB  THR A 700      26.910  47.130  53.410  1.00  0.00           C
ATOM   1812  HB  THR A 700      27.190  46.260  54.060  1.00  0.00           H
ATOM   1813  OG1 THR A 700      26.580  48.230  54.260  1.00  0.00           O
ATOM   1814  HG1 THR A 700      26.270  47.910  55.100  1.00  0.00           H
ATOM   1815  CG2 THR A 700      28.010  47.630  52.540  1.00  0.00           C
ATOM   1816 HG21 THR A 700      28.930  47.800  53.150  1.00  0.00           H
ATOM   1817 HG22 THR A 700      27.720  48.560  52.010  1.00  0.00           H
ATOM   1818 HG23 THR A 700      28.330  46.940  51.730  1.00  0.00           H
ATOM   1819  C   THR A 700      26.070  45.670  51.630  1.00  0.00           C
ATOM   1820  O   THR A 700      26.380  45.920  50.460  1.00  0.00           O
ATOM   1821  N   SER A 701      25.870  44.390  51.950  1.00  0.00           N
ATOM   1822  HN  SER A 701      25.620  44.180  52.900  1.00  0.00           H
ATOM   1823  CA  SER A 701      25.900  43.290  50.940  1.00  0.00           C
ATOM   1824  HA  SER A 701      26.840  43.360  50.400  1.00  0.00           H
ATOM   1825  CB  SER A 701      25.890  41.940  51.770  1.00  0.00           C
ATOM   1826  HB1 SER A 701      25.140  41.850  52.580  1.00  0.00           H
ATOM   1827  HB2 SER A 701      26.820  41.900  52.380  1.00  0.00           H
ATOM   1828  OG  SER A 701      25.750  40.770  50.930  1.00  0.00           O
ATOM   1829  HG1 SER A 701      26.570  40.700  50.460  1.00  0.00           H
ATOM   1830  C   SER A 701      24.750  43.340  49.990  1.00  0.00           C
ATOM   1831  O   SER A 701      24.900  43.230  48.770  1.00  0.00           O
ATOM   1832  N   PHE A 702      23.540  43.640  50.400  1.00  0.00           N
ATOM   1833  HN  PHE A 702      23.340  43.960  51.320  1.00  0.00           H
ATOM   1834  CA  PHE A 702      22.420  43.640  49.470  1.00  0.00           C
ATOM   1835  HA  PHE A 702      22.480  42.760  48.860  1.00  0.00           H
ATOM   1836  CB  PHE A 702      21.160  43.460  50.340  1.00  0.00           C
ATOM   1837  HB1 PHE A 702      21.010  44.390  50.920  1.00  0.00           H
ATOM   1838  HB2 PHE A 702      21.440  42.640  51.040  1.00  0.00           H
ATOM   1839  CG  PHE A 702      19.950  43.080  49.460  1.00  0.00           C
ATOM   1840  CD1 PHE A 702      18.900  43.930  49.280  1.00  0.00           C
ATOM   1841  HD1 PHE A 702      19.030  44.890  49.790  1.00  0.00           H
ATOM   1842  CE1 PHE A 702      17.810  43.580  48.490  1.00  0.00           C
ATOM   1843  HE1 PHE A 702      16.900  44.140  48.410  1.00  0.00           H
ATOM   1844  CZ  PHE A 702      17.750  42.340  47.850  1.00  0.00           C
ATOM   1845  HZ  PHE A 702      16.970  42.060  47.160  1.00  0.00           H
ATOM   1846  CD2 PHE A 702      19.980  41.820  48.850  1.00  0.00           C
ATOM   1847  HD2 PHE A 702      20.870  41.230  48.990  1.00  0.00           H
ATOM   1848  CE2 PHE A 702      18.860  41.430  48.100  1.00  0.00           C
ATOM   1849  HE2 PHE A 702      18.980  40.470  47.610  1.00  0.00           H
ATOM   1850  C   PHE A 702      22.290  44.860  48.590  1.00  0.00           C
ATOM   1851  O   PHE A 702      21.900  44.810  47.450  1.00  0.00           O
ATOM   1852  N   LEU A 703      22.830  46.000  49.020  1.00  0.00           N
ATOM   1853  HN  LEU A 703      23.180  46.120  49.940  1.00  0.00           H
ATOM   1854  CA  LEU A 703      23.090  47.250  48.320  1.00  0.00           C
ATOM   1855  HA  LEU A 703      22.140  47.490  47.830  1.00  0.00           H
ATOM   1856  CB  LEU A 703      23.510  48.370  49.250  1.00  0.00           C
ATOM   1857  HB1 LEU A 703      23.910  49.230  48.690  1.00  0.00           H
ATOM   1858  HB2 LEU A 703      24.290  47.970  49.930  1.00  0.00           H
ATOM   1859  CG  LEU A 703      22.340  49.000  50.060  1.00  0.00           C
ATOM   1860  HG  LEU A 703      21.710  48.120  50.340  1.00  0.00           H
ATOM   1861  CD1 LEU A 703      22.870  49.750  51.220  1.00  0.00           C
ATOM   1862 HD11 LEU A 703      23.630  50.520  50.970  1.00  0.00           H
ATOM   1863 HD12 LEU A 703      23.310  49.140  52.050  1.00  0.00           H
ATOM   1864 HD13 LEU A 703      22.070  50.320  51.750  1.00  0.00           H
ATOM   1865  CD2 LEU A 703      21.370  49.760  49.120  1.00  0.00           C
ATOM   1866 HD21 LEU A 703      20.480  49.970  49.730  1.00  0.00           H
ATOM   1867 HD22 LEU A 703      21.250  49.170  48.180  1.00  0.00           H
ATOM   1868 HD23 LEU A 703      21.800  50.760  48.870  1.00  0.00           H
ATOM   1869  C   LEU A 703      24.120  47.020  47.220  1.00  0.00           C
ATOM   1870  O   LEU A 703      23.910  47.330  46.030  1.00  0.00           O
ATOM   1871  N   CYS A 704      25.240  46.270  47.530  1.00  0.00           N
ATOM   1872  HN  CYS A 704      25.260  45.950  48.480  1.00  0.00           H
ATOM   1873  CA  CYS A 704      26.290  45.880  46.580  1.00  0.00           C
ATOM   1874  HA  CYS A 704      26.660  46.760  46.090  1.00  0.00           H
ATOM   1875  CB  CYS A 704      27.490  45.080  47.150  1.00  0.00           C
ATOM   1876  HB1 CYS A 704      28.120  44.810  46.290  1.00  0.00           H
ATOM   1877  HB2 CYS A 704      27.090  44.120  47.550  1.00  0.00           H
ATOM   1878  SG  CYS A 704      28.520  46.180  48.240  1.00  0.00           S
ATOM   1879  HG1 CYS A 704      27.700  46.050  49.270  1.00  0.00           H
ATOM   1880  C   CYS A 704      25.790  45.010  45.430  1.00  0.00           C
ATOM   1881  O   CYS A 704      26.050  45.350  44.280  1.00  0.00           O
ATOM   1882  N   ILE A 705      24.910  44.020  45.750  1.00  0.00           N
ATOM   1883  HN  ILE A 705      24.750  43.830  46.710  1.00  0.00           H
ATOM   1884  CA  ILE A 705      24.300  43.280  44.600  1.00  0.00           C
ATOM   1885  HA  ILE A 705      25.210  43.050  44.050  1.00  0.00           H
ATOM   1886  CB  ILE A 705      23.630  42.060  45.170  1.00  0.00           C
ATOM   1887  HB  ILE A 705      22.730  42.390  45.720  1.00  0.00           H
ATOM   1888  CG2 ILE A 705      23.130  41.190  43.980  1.00  0.00           C
ATOM   1889 HG21 ILE A 705      22.740  40.180  44.240  1.00  0.00           H
ATOM   1890 HG22 ILE A 705      24.000  40.960  43.330  1.00  0.00           H
ATOM   1891 HG23 ILE A 705      22.400  41.710  43.320  1.00  0.00           H
ATOM   1892  CG1 ILE A 705      24.490  41.180  46.070  1.00  0.00           C
ATOM   1893 HG11 ILE A 705      25.280  41.660  46.690  1.00  0.00           H
ATOM   1894 HG12 ILE A 705      25.060  40.550  45.350  1.00  0.00           H
ATOM   1895  CD  ILE A 705      23.550  40.250  46.900  1.00  0.00           C
ATOM   1896  HD1 ILE A 705      22.820  39.600  46.360  1.00  0.00           H
ATOM   1897  HD2 ILE A 705      23.060  40.750  47.750  1.00  0.00           H
ATOM   1898  HD3 ILE A 705      24.270  39.540  47.380  1.00  0.00           H
ATOM   1899  C   ILE A 705      23.270  44.120  43.790  1.00  0.00           C
ATOM   1900  O   ILE A 705      23.290  44.150  42.560  1.00  0.00           O
ATOM   1901  N   VAL A 706      22.490  44.920  44.490  1.00  0.00           N
ATOM   1902  HN  VAL A 706      22.410  44.980  45.480  1.00  0.00           H
ATOM   1903  CA  VAL A 706      21.670  45.910  43.820  1.00  0.00           C
ATOM   1904  HA  VAL A 706      21.100  45.460  43.020  1.00  0.00           H
ATOM   1905  CB  VAL A 706      20.750  46.550  44.760  1.00  0.00           C
ATOM   1906  HB  VAL A 706      21.390  46.840  45.620  1.00  0.00           H
ATOM   1907  CG1 VAL A 706      20.070  47.730  44.160  1.00  0.00           C
ATOM   1908 HG11 VAL A 706      19.570  47.360  43.240  1.00  0.00           H
ATOM   1909 HG12 VAL A 706      20.690  48.630  43.940  1.00  0.00           H
ATOM   1910 HG13 VAL A 706      19.200  47.960  44.810  1.00  0.00           H
ATOM   1911  CG2 VAL A 706      19.760  45.490  45.170  1.00  0.00           C
ATOM   1912 HG21 VAL A 706      20.210  44.490  45.270  1.00  0.00           H
ATOM   1913 HG22 VAL A 706      18.900  45.490  44.470  1.00  0.00           H
ATOM   1914 HG23 VAL A 706      19.230  45.760  46.120  1.00  0.00           H
ATOM   1915  C   VAL A 706      22.450  46.890  42.970  1.00  0.00           C
ATOM   1916  O   VAL A 706      22.070  47.230  41.840  1.00  0.00           O
ATOM   1917  N   LEU A 707      23.590  47.460  43.420  1.00  0.00           N
ATOM   1918  HN  LEU A 707      24.040  47.140  44.250  1.00  0.00           H
ATOM   1919  CA  LEU A 707      24.410  48.250  42.630  1.00  0.00           C
ATOM   1920  HA  LEU A 707      23.800  49.070  42.290  1.00  0.00           H
ATOM   1921  CB  LEU A 707      25.330  48.990  43.560  1.00  0.00           C
ATOM   1922  HB1 LEU A 707      25.890  48.140  44.020  1.00  0.00           H
ATOM   1923  HB2 LEU A 707      24.780  49.610  44.290  1.00  0.00           H
ATOM   1924  CG  LEU A 707      26.400  49.930  42.920  1.00  0.00           C
ATOM   1925  HG  LEU A 707      26.880  49.310  42.140  1.00  0.00           H
ATOM   1926  CD1 LEU A 707      25.820  51.160  42.190  1.00  0.00           C
ATOM   1927 HD11 LEU A 707      25.110  51.690  42.860  1.00  0.00           H
ATOM   1928 HD12 LEU A 707      25.300  50.760  41.290  1.00  0.00           H
ATOM   1929 HD13 LEU A 707      26.640  51.820  41.880  1.00  0.00           H
ATOM   1930  CD2 LEU A 707      27.540  50.360  43.870  1.00  0.00           C
ATOM   1931 HD21 LEU A 707      27.930  49.510  44.460  1.00  0.00           H
ATOM   1932 HD22 LEU A 707      27.180  51.260  44.420  1.00  0.00           H
ATOM   1933 HD23 LEU A 707      28.420  50.690  43.280  1.00  0.00           H
ATOM   1934  C   LEU A 707      25.160  47.650  41.410  1.00  0.00           C
ATOM   1935  O   LEU A 707      25.110  48.190  40.270  1.00  0.00           O
ATOM   1936  N   VAL A 708      25.770  46.500  41.560  1.00  0.00           N
ATOM   1937  HN  VAL A 708      25.830  46.190  42.510  1.00  0.00           H
ATOM   1938  CA  VAL A 708      26.260  45.620  40.520  1.00  0.00           C
ATOM   1939  HA  VAL A 708      27.060  46.190  40.060  1.00  0.00           H
ATOM   1940  CB  VAL A 708      26.740  44.260  41.120  1.00  0.00           C
ATOM   1941  HB  VAL A 708      26.030  43.870  41.880  1.00  0.00           H
ATOM   1942  CG1 VAL A 708      26.870  43.110  40.090  1.00  0.00           C
ATOM   1943 HG11 VAL A 708      25.830  42.740  39.930  1.00  0.00           H
ATOM   1944 HG12 VAL A 708      27.520  42.300  40.490  1.00  0.00           H
ATOM   1945 HG13 VAL A 708      27.240  43.570  39.150  1.00  0.00           H
ATOM   1946  CG2 VAL A 708      28.070  44.360  41.860  1.00  0.00           C
ATOM   1947 HG21 VAL A 708      28.940  44.740  41.280  1.00  0.00           H
ATOM   1948 HG22 VAL A 708      28.300  43.370  42.320  1.00  0.00           H
ATOM   1949 HG23 VAL A 708      28.040  45.100  42.690  1.00  0.00           H
ATOM   1950  C   VAL A 708      25.240  45.340  39.390  1.00  0.00           C
ATOM   1951  O   VAL A 708      25.610  45.360  38.210  1.00  0.00           O
ATOM   1952  N   ALA A 709      23.950  45.120  39.750  1.00  0.00           N
ATOM   1953  HN  ALA A 709      23.770  44.990  40.710  1.00  0.00           H
ATOM   1954  CA  ALA A 709      22.910  44.940  38.820  1.00  0.00           C
ATOM   1955  HA  ALA A 709      23.290  44.450  37.940  1.00  0.00           H
ATOM   1956  CB  ALA A 709      21.770  44.230  39.530  1.00  0.00           C
ATOM   1957  HB1 ALA A 709      22.020  43.240  39.950  1.00  0.00           H
ATOM   1958  HB2 ALA A 709      21.030  43.910  38.780  1.00  0.00           H
ATOM   1959  HB3 ALA A 709      21.280  44.860  40.310  1.00  0.00           H
ATOM   1960  C   ALA A 709      22.480  46.300  38.230  1.00  0.00           C
ATOM   1961  O   ALA A 709      22.070  46.490  37.110  1.00  0.00           O
ATOM   1962  N   THR A 710      22.550  47.390  39.050  1.00  0.00           N
ATOM   1963  HN  THR A 710      22.900  47.380  39.980  1.00  0.00           H
ATOM   1964  CA  THR A 710      22.260  48.800  38.530  1.00  0.00           C
ATOM   1965  HA  THR A 710      21.240  48.880  38.180  1.00  0.00           H
ATOM   1966  CB  THR A 710      22.220  49.780  39.660  1.00  0.00           C
ATOM   1967  HB  THR A 710      23.160  49.800  40.260  1.00  0.00           H
ATOM   1968  OG1 THR A 710      21.170  49.460  40.550  1.00  0.00           O
ATOM   1969  HG1 THR A 710      21.600  48.790  41.090  1.00  0.00           H
ATOM   1970  CG2 THR A 710      21.850  51.190  39.180  1.00  0.00           C
ATOM   1971 HG21 THR A 710      21.440  51.800  40.000  1.00  0.00           H
ATOM   1972 HG22 THR A 710      21.020  51.120  38.450  1.00  0.00           H
ATOM   1973 HG23 THR A 710      22.780  51.680  38.820  1.00  0.00           H
ATOM   1974  C   THR A 710      23.120  49.260  37.450  1.00  0.00           C
ATOM   1975  O   THR A 710      22.740  50.010  36.590  1.00  0.00           O
ATOM   1976  N   ASP A 711      24.350  48.770  37.490  1.00  0.00           N
ATOM   1977  HN  ASP A 711      24.610  48.120  38.200  1.00  0.00           H
ATOM   1978  CA  ASP A 711      25.410  48.990  36.520  1.00  0.00           C
ATOM   1979  HA  ASP A 711      26.230  48.380  36.850  1.00  0.00           H
ATOM   1980  CB  ASP A 711      24.970  48.290  35.220  1.00  0.00           C
ATOM   1981  HB1 ASP A 711      24.050  48.780  34.830  1.00  0.00           H
ATOM   1982  HB2 ASP A 711      24.730  47.250  35.530  1.00  0.00           H
ATOM   1983  CG  ASP A 711      25.880  48.340  33.970  1.00  0.00           C
ATOM   1984  OD1 ASP A 711      27.140  48.550  34.050  1.00  0.00           O
ATOM   1985  OD2 ASP A 711      25.350  47.760  32.940  1.00  0.00           O
ATOM   1986  C   ASP A 711      26.090  50.400  36.440  1.00  0.00           C
ATOM   1987  O   ASP A 711      25.510  51.420  36.040  1.00  0.00           O
ATOM   1988  N   ALA A 712      27.440  50.330  36.680  1.00  0.00           N
ATOM   1989  HN  ALA A 712      27.880  49.440  36.710  1.00  0.00           H
ATOM   1990  CA  ALA A 712      28.190  51.490  36.840  1.00  0.00           C
ATOM   1991  HA  ALA A 712      27.610  52.400  36.690  1.00  0.00           H
ATOM   1992  CB  ALA A 712      28.840  51.450  38.240  1.00  0.00           C
ATOM   1993  HB1 ALA A 712      29.470  50.540  38.230  1.00  0.00           H
ATOM   1994  HB2 ALA A 712      28.010  51.430  38.970  1.00  0.00           H
ATOM   1995  HB3 ALA A 712      29.610  52.220  38.490  1.00  0.00           H
ATOM   1996  C   ALA A 712      29.320  51.540  35.770  1.00  0.00           C
ATOM   1997  O   ALA A 712      30.220  52.400  35.880  1.00  0.00           O
ATOM   1998  N   SER A 713      29.230  50.660  34.690  1.00  0.00           N
ATOM   1999  HN  SER A 713      28.360  50.230  34.510  1.00  0.00           H
ATOM   2000  CA  SER A 713      30.230  50.400  33.620  1.00  0.00           C
ATOM   2001  HA  SER A 713      31.160  49.990  33.970  1.00  0.00           H
ATOM   2002  CB  SER A 713      29.680  49.390  32.570  1.00  0.00           C
ATOM   2003  HB1 SER A 713      29.520  48.410  33.080  1.00  0.00           H
ATOM   2004  HB2 SER A 713      30.390  49.290  31.720  1.00  0.00           H
ATOM   2005  OG  SER A 713      28.450  49.800  32.070  1.00  0.00           O
ATOM   2006  HG1 SER A 713      27.840  49.290  32.610  1.00  0.00           H
ATOM   2007  C   SER A 713      30.760  51.650  32.910  1.00  0.00           C
ATOM   2008  O   SER A 713      31.950  51.890  32.650  1.00  0.00           O
ATOM   2009  N   SER A 714      29.770  52.540  32.590  1.00  0.00           N
ATOM   2010  HN  SER A 714      28.860  52.200  32.840  1.00  0.00           H
ATOM   2011  CA  SER A 714      29.950  53.970  32.260  1.00  0.00           C
ATOM   2012  HA  SER A 714      30.550  53.910  31.370  1.00  0.00           H
ATOM   2013  CB  SER A 714      28.600  54.610  31.800  1.00  0.00           C
ATOM   2014  HB1 SER A 714      28.360  54.310  30.760  1.00  0.00           H
ATOM   2015  HB2 SER A 714      28.730  55.700  31.710  1.00  0.00           H
ATOM   2016  OG  SER A 714      27.450  54.340  32.620  1.00  0.00           O
ATOM   2017  HG1 SER A 714      26.670  54.570  32.120  1.00  0.00           H
ATOM   2018  C   SER A 714      30.570  54.880  33.250  1.00  0.00           C
ATOM   2019  O   SER A 714      31.480  55.660  32.860  1.00  0.00           O
ATOM   2020  N   LEU A 715      30.210  54.880  34.570  1.00  0.00           N
ATOM   2021  HN  LEU A 715      29.550  54.200  34.860  1.00  0.00           H
ATOM   2022  CA  LEU A 715      30.910  55.630  35.540  1.00  0.00           C
ATOM   2023  HA  LEU A 715      31.000  56.660  35.230  1.00  0.00           H
ATOM   2024  CB  LEU A 715      30.250  55.560  36.940  1.00  0.00           C
ATOM   2025  HB1 LEU A 715      31.010  55.830  37.700  1.00  0.00           H
ATOM   2026  HB2 LEU A 715      30.010  54.510  37.220  1.00  0.00           H
ATOM   2027  CG  LEU A 715      28.950  56.470  37.140  1.00  0.00           C
ATOM   2028  HG  LEU A 715      28.330  56.360  36.230  1.00  0.00           H
ATOM   2029  CD1 LEU A 715      28.060  55.840  38.280  1.00  0.00           C
ATOM   2030 HD11 LEU A 715      27.690  54.800  38.140  1.00  0.00           H
ATOM   2031 HD12 LEU A 715      27.210  56.480  38.590  1.00  0.00           H
ATOM   2032 HD13 LEU A 715      28.750  55.710  39.160  1.00  0.00           H
ATOM   2033  CD2 LEU A 715      29.260  57.920  37.490  1.00  0.00           C
ATOM   2034 HD21 LEU A 715      28.330  58.520  37.420  1.00  0.00           H
ATOM   2035 HD22 LEU A 715      29.950  58.350  36.750  1.00  0.00           H
ATOM   2036 HD23 LEU A 715      29.800  57.970  38.460  1.00  0.00           H
ATOM   2037  C   LEU A 715      32.410  55.240  35.790  1.00  0.00           C
ATOM   2038  O   LEU A 715      33.270  56.040  36.170  1.00  0.00           O
ATOM   2039  N   VAL A 716      32.750  53.980  35.510  1.00  0.00           N
ATOM   2040  HN  VAL A 716      32.070  53.280  35.310  1.00  0.00           H
ATOM   2041  CA  VAL A 716      34.140  53.540  35.730  1.00  0.00           C
ATOM   2042  HA  VAL A 716      34.500  54.050  36.590  1.00  0.00           H
ATOM   2043  CB  VAL A 716      34.170  52.020  36.070  1.00  0.00           C
ATOM   2044  HB  VAL A 716      33.710  51.560  35.180  1.00  0.00           H
ATOM   2045  CG1 VAL A 716      35.660  51.520  36.270  1.00  0.00           C
ATOM   2046 HG11 VAL A 716      36.190  51.690  35.310  1.00  0.00           H
ATOM   2047 HG12 VAL A 716      35.810  50.420  36.370  1.00  0.00           H
ATOM   2048 HG13 VAL A 716      36.090  52.080  37.120  1.00  0.00           H
ATOM   2049  CG2 VAL A 716      33.280  51.660  37.350  1.00  0.00           C
ATOM   2050 HG21 VAL A 716      32.200  51.850  37.140  1.00  0.00           H
ATOM   2051 HG22 VAL A 716      33.510  52.300  38.230  1.00  0.00           H
ATOM   2052 HG23 VAL A 716      33.470  50.620  37.660  1.00  0.00           H
ATOM   2053  C   VAL A 716      35.060  53.940  34.510  1.00  0.00           C
ATOM   2054  O   VAL A 716      36.300  54.170  34.550  1.00  0.00           O
ATOM   2055  N   CYS A 717      34.400  54.220  33.410  1.00  0.00           N
ATOM   2056  HN  CYS A 717      33.430  54.010  33.360  1.00  0.00           H
ATOM   2057  CA  CYS A 717      34.990  54.710  32.240  1.00  0.00           C
ATOM   2058  HA  CYS A 717      35.980  54.290  32.050  1.00  0.00           H
ATOM   2059  CB  CYS A 717      34.220  54.420  30.920  1.00  0.00           C
ATOM   2060  HB1 CYS A 717      34.910  54.810  30.130  1.00  0.00           H
ATOM   2061  HB2 CYS A 717      33.350  55.100  30.820  1.00  0.00           H
ATOM   2062  SG  CYS A 717      34.040  52.670  30.310  1.00  0.00           S
ATOM   2063  HG1 CYS A 717      33.400  52.240  31.390  1.00  0.00           H
ATOM   2064  C   CYS A 717      35.270  56.170  32.430  1.00  0.00           C
ATOM   2065  O   CYS A 717      35.900  56.800  31.610  1.00  0.00           O
ATOM   2066  N   TYR A 718      34.840  56.840  33.500  1.00  0.00           N
ATOM   2067  HN  TYR A 718      34.360  56.370  34.240  1.00  0.00           H
ATOM   2068  CA  TYR A 718      34.890  58.310  33.620  1.00  0.00           C
ATOM   2069  HA  TYR A 718      35.240  58.750  32.700  1.00  0.00           H
ATOM   2070  CB  TYR A 718      33.530  58.890  34.100  1.00  0.00           C
ATOM   2071  HB1 TYR A 718      33.630  59.940  34.440  1.00  0.00           H
ATOM   2072  HB2 TYR A 718      33.160  58.300  34.960  1.00  0.00           H
ATOM   2073  CG  TYR A 718      32.530  58.930  33.000  1.00  0.00           C
ATOM   2074  CD1 TYR A 718      31.090  59.030  33.290  1.00  0.00           C
ATOM   2075  HD1 TYR A 718      30.710  58.900  34.290  1.00  0.00           H
ATOM   2076  CE1 TYR A 718      30.200  59.190  32.300  1.00  0.00           C
ATOM   2077  HE1 TYR A 718      29.170  59.410  32.510  1.00  0.00           H
ATOM   2078  CZ  TYR A 718      30.600  59.410  30.940  1.00  0.00           C
ATOM   2079  OH  TYR A 718      29.710  59.750  29.960  1.00  0.00           O
ATOM   2080  HH  TYR A 718      28.860  60.060  30.300  1.00  0.00           H
ATOM   2081  CD2 TYR A 718      32.890  59.070  31.630  1.00  0.00           C
ATOM   2082  HD2 TYR A 718      33.960  59.070  31.490  1.00  0.00           H
ATOM   2083  CE2 TYR A 718      31.960  59.370  30.710  1.00  0.00           C
ATOM   2084  HE2 TYR A 718      32.340  59.630  29.720  1.00  0.00           H
ATOM   2085  C   TYR A 718      35.940  58.760  34.610  1.00  0.00           C
ATOM   2086  O   TYR A 718      36.170  59.920  34.810  1.00  0.00           O
ATOM   2087  N   ILE A 719      36.790  57.780  35.110  1.00  0.00           N
ATOM   2088  HN  ILE A 719      36.700  56.890  34.680  1.00  0.00           H
ATOM   2089  CA  ILE A 719      37.720  57.970  36.190  1.00  0.00           C
ATOM   2090  HA  ILE A 719      37.200  58.500  36.980  1.00  0.00           H
ATOM   2091  CB  ILE A 719      37.990  56.600  36.830  1.00  0.00           C
ATOM   2092  HB  ILE A 719      37.030  56.150  37.160  1.00  0.00           H
ATOM   2093  CG2 ILE A 719      38.700  55.750  35.700  1.00  0.00           C
ATOM   2094 HG21 ILE A 719      39.770  56.060  35.820  1.00  0.00           H
ATOM   2095 HG22 ILE A 719      38.250  55.960  34.720  1.00  0.00           H
ATOM   2096 HG23 ILE A 719      38.540  54.690  35.980  1.00  0.00           H
ATOM   2097  CG1 ILE A 719      38.920  56.660  38.030  1.00  0.00           C
ATOM   2098 HG11 ILE A 719      39.900  57.150  37.870  1.00  0.00           H
ATOM   2099 HG12 ILE A 719      39.150  55.640  38.400  1.00  0.00           H
ATOM   2100  CD  ILE A 719      38.150  57.330  39.270  1.00  0.00           C
ATOM   2101  HD1 ILE A 719      38.110  58.420  39.050  1.00  0.00           H
ATOM   2102  HD2 ILE A 719      38.660  57.230  40.260  1.00  0.00           H
ATOM   2103  HD3 ILE A 719      37.080  57.040  39.270  1.00  0.00           H
ATOM   2104  C   ILE A 719      39.000  58.770  35.950  1.00  0.00           C
ATOM   2105  O   ILE A 719      39.460  59.450  36.870  1.00  0.00           O
ATOM   2106  N   THR A 720      39.410  58.730  34.650  1.00  0.00           N
ATOM   2107  HN  THR A 720      38.780  58.370  33.970  1.00  0.00           H
ATOM   2108  CA  THR A 720      40.650  59.350  34.210  1.00  0.00           C
ATOM   2109  HA  THR A 720      40.570  59.320  33.140  1.00  0.00           H
ATOM   2110  CB  THR A 720      40.860  60.900  34.410  1.00  0.00           C
ATOM   2111  HB  THR A 720      41.740  61.250  33.820  1.00  0.00           H
ATOM   2112  OG1 THR A 720      41.110  61.280  35.760  1.00  0.00           O
ATOM   2113  HG1 THR A 720      40.300  60.940  36.150  1.00  0.00           H
ATOM   2114  CG2 THR A 720      39.570  61.530  33.890  1.00  0.00           C
ATOM   2115 HG21 THR A 720      38.790  61.400  34.680  1.00  0.00           H
ATOM   2116 HG22 THR A 720      39.260  61.100  32.910  1.00  0.00           H
ATOM   2117 HG23 THR A 720      39.610  62.640  33.790  1.00  0.00           H
ATOM   2118  C   THR A 720      41.890  58.600  34.540  1.00  0.00           C
ATOM   2119  O   THR A 720      42.000  57.940  35.560  1.00  0.00           O
ATOM   2120  N   ARG A 721      42.970  58.790  33.730  1.00  0.00           N
ATOM   2121  HN  ARG A 721      42.900  59.280  32.870  1.00  0.00           H
ATOM   2122  CA  ARG A 721      44.290  58.210  33.980  1.00  0.00           C
ATOM   2123  HA  ARG A 721      44.170  57.250  34.470  1.00  0.00           H
ATOM   2124  CB  ARG A 721      45.000  58.010  32.610  1.00  0.00           C
ATOM   2125  HB1 ARG A 721      45.950  57.440  32.680  1.00  0.00           H
ATOM   2126  HB2 ARG A 721      45.330  58.990  32.170  1.00  0.00           H
ATOM   2127  CG  ARG A 721      44.220  57.420  31.460  1.00  0.00           C
ATOM   2128  HG1 ARG A 721      44.910  57.680  30.620  1.00  0.00           H
ATOM   2129  HG2 ARG A 721      43.230  57.900  31.270  1.00  0.00           H
ATOM   2130  CD  ARG A 721      44.190  55.920  31.410  1.00  0.00           C
ATOM   2131  HD1 ARG A 721      45.200  55.540  31.690  1.00  0.00           H
ATOM   2132  HD2 ARG A 721      43.830  55.350  30.510  1.00  0.00           H
ATOM   2133  NE  ARG A 721      43.280  55.420  32.530  1.00  0.00           N
ATOM   2134  HE  ARG A 721      43.700  55.040  33.360  1.00  0.00           H
ATOM   2135  CZ  ARG A 721      42.000  55.150  32.370  1.00  0.00           C
ATOM   2136  NH1 ARG A 721      41.380  55.510  31.270  1.00  0.00           N
ATOM   2137 HH11 ARG A 721      40.430  55.220  31.210  1.00  0.00           H
ATOM   2138 HH12 ARG A 721      41.840  56.100  30.600  1.00  0.00           H
ATOM   2139  NH2 ARG A 721      41.220  54.680  33.280  1.00  0.00           N
ATOM   2140 HH21 ARG A 721      41.780  54.300  34.010  1.00  0.00           H
ATOM   2141 HH22 ARG A 721      40.260  54.450  33.110  1.00  0.00           H
ATOM   2142  C   ARG A 721      45.140  59.080  34.870  1.00  0.00           C
ATOM   2143  O   ARG A 721      45.980  58.690  35.670  1.00  0.00           O
ATOM   2144  N   PHE A 722      44.680  60.360  34.890  1.00  0.00           N
ATOM   2145  HN  PHE A 722      43.940  60.650  34.300  1.00  0.00           H
ATOM   2146  CA  PHE A 722      45.260  61.260  35.810  1.00  0.00           C
ATOM   2147  HA  PHE A 722      46.340  61.230  35.800  1.00  0.00           H
ATOM   2148  CB  PHE A 722      44.510  62.610  35.570  1.00  0.00           C
ATOM   2149  HB1 PHE A 722      43.420  62.560  35.780  1.00  0.00           H
ATOM   2150  HB2 PHE A 722      44.680  62.760  34.480  1.00  0.00           H
ATOM   2151  CG  PHE A 722      45.120  63.810  36.220  1.00  0.00           C
ATOM   2152  CD1 PHE A 722      46.350  64.210  35.770  1.00  0.00           C
ATOM   2153  HD1 PHE A 722      46.880  63.720  34.970  1.00  0.00           H
ATOM   2154  CE1 PHE A 722      46.940  65.390  36.380  1.00  0.00           C
ATOM   2155  HE1 PHE A 722      47.870  65.760  35.950  1.00  0.00           H
ATOM   2156  CZ  PHE A 722      46.290  65.990  37.440  1.00  0.00           C
ATOM   2157  HZ  PHE A 722      46.650  66.940  37.830  1.00  0.00           H
ATOM   2158  CD2 PHE A 722      44.500  64.370  37.360  1.00  0.00           C
ATOM   2159  HD2 PHE A 722      43.570  63.940  37.720  1.00  0.00           H
ATOM   2160  CE2 PHE A 722      45.080  65.480  37.930  1.00  0.00           C
ATOM   2161  HE2 PHE A 722      44.550  65.960  38.720  1.00  0.00           H
ATOM   2162  C   PHE A 722      45.050  60.840  37.260  1.00  0.00           C
ATOM   2163  O   PHE A 722      45.910  60.860  38.120  1.00  0.00           O
ATOM   2164  N   THR A 723      43.840  60.360  37.600  1.00  0.00           N
ATOM   2165  HN  THR A 723      43.020  60.510  37.050  1.00  0.00           H
ATOM   2166  CA  THR A 723      43.590  59.700  38.890  1.00  0.00           C
ATOM   2167  HA  THR A 723      43.730  60.350  39.740  1.00  0.00           H
ATOM   2168  CB  THR A 723      42.130  59.210  38.980  1.00  0.00           C
ATOM   2169  HB  THR A 723      41.890  58.470  38.180  1.00  0.00           H
ATOM   2170  OG1 THR A 723      41.290  60.340  38.800  1.00  0.00           O
ATOM   2171  HG1 THR A 723      40.570  60.100  38.210  1.00  0.00           H
ATOM   2172  CG2 THR A 723      41.740  58.540  40.290  1.00  0.00           C
ATOM   2173 HG21 THR A 723      40.670  58.250  40.470  1.00  0.00           H
ATOM   2174 HG22 THR A 723      42.010  59.210  41.140  1.00  0.00           H
ATOM   2175 HG23 THR A 723      42.290  57.580  40.340  1.00  0.00           H
ATOM   2176  C   THR A 723      44.490  58.470  39.150  1.00  0.00           C
ATOM   2177  O   THR A 723      44.980  58.320  40.300  1.00  0.00           O
ATOM   2178  N   GLU A 724      44.720  57.610  38.180  1.00  0.00           N
ATOM   2179  HN  GLU A 724      44.450  57.880  37.270  1.00  0.00           H
ATOM   2180  CA  GLU A 724      45.510  56.380  38.230  1.00  0.00           C
ATOM   2181  HA  GLU A 724      45.110  55.690  38.960  1.00  0.00           H
ATOM   2182  CB  GLU A 724      45.340  55.560  36.960  1.00  0.00           C
ATOM   2183  HB1 GLU A 724      46.020  54.690  36.980  1.00  0.00           H
ATOM   2184  HB2 GLU A 724      45.600  56.160  36.050  1.00  0.00           H
ATOM   2185  CG  GLU A 724      43.900  55.040  36.660  1.00  0.00           C
ATOM   2186  HG1 GLU A 724      43.060  55.790  36.610  1.00  0.00           H
ATOM   2187  HG2 GLU A 724      43.650  54.310  37.460  1.00  0.00           H
ATOM   2188  CD  GLU A 724      43.920  54.230  35.440  1.00  0.00           C
ATOM   2189  OE1 GLU A 724      44.970  54.010  34.830  1.00  0.00           O
ATOM   2190  OE2 GLU A 724      42.870  53.630  35.080  1.00  0.00           O
ATOM   2191  C   GLU A 724      46.880  56.640  38.630  1.00  0.00           C
ATOM   2192  O   GLU A 724      47.260  56.160  39.660  1.00  0.00           O
ATOM   2193  N   GLU A 725      47.580  57.510  37.900  1.00  0.00           N
ATOM   2194  HN  GLU A 725      47.040  57.930  37.170  1.00  0.00           H
ATOM   2195  CA  GLU A 725      48.930  57.740  38.240  1.00  0.00           C
ATOM   2196  HA  GLU A 725      49.370  56.750  38.310  1.00  0.00           H
ATOM   2197  CB  GLU A 725      49.580  58.520  37.120  1.00  0.00           C
ATOM   2198  HB1 GLU A 725      50.550  58.830  37.540  1.00  0.00           H
ATOM   2199  HB2 GLU A 725      49.020  59.480  36.980  1.00  0.00           H
ATOM   2200  CG  GLU A 725      49.560  57.780  35.730  1.00  0.00           C
ATOM   2201  HG1 GLU A 725      48.550  57.670  35.260  1.00  0.00           H
ATOM   2202  HG2 GLU A 725      49.940  56.750  35.910  1.00  0.00           H
ATOM   2203  CD  GLU A 725      50.420  58.390  34.630  1.00  0.00           C
ATOM   2204  OE1 GLU A 725      51.630  58.170  34.550  1.00  0.00           O
ATOM   2205  OE2 GLU A 725      49.820  59.000  33.700  1.00  0.00           O
ATOM   2206  C   GLU A 725      49.170  58.490  39.590  1.00  0.00           C
ATOM   2207  O   GLU A 725      50.100  58.200  40.270  1.00  0.00           O
ATOM   2208  N   ALA A 726      48.280  59.440  39.950  1.00  0.00           N
ATOM   2209  HN  ALA A 726      47.570  59.660  39.290  1.00  0.00           H
ATOM   2210  CA  ALA A 726      48.230  60.110  41.220  1.00  0.00           C
ATOM   2211  HA  ALA A 726      49.160  60.660  41.250  1.00  0.00           H
ATOM   2212  CB  ALA A 726      47.160  61.230  41.190  1.00  0.00           C
ATOM   2213  HB1 ALA A 726      47.190  61.890  42.090  1.00  0.00           H
ATOM   2214  HB2 ALA A 726      46.120  60.890  41.020  1.00  0.00           H
ATOM   2215  HB3 ALA A 726      47.320  61.850  40.280  1.00  0.00           H
ATOM   2216  C   ALA A 726      48.060  59.240  42.470  1.00  0.00           C
ATOM   2217  O   ALA A 726      48.890  59.310  43.340  1.00  0.00           O
ATOM   2218  N   PHE A 727      47.070  58.370  42.500  1.00  0.00           N
ATOM   2219  HN  PHE A 727      46.440  58.150  41.760  1.00  0.00           H
ATOM   2220  CA  PHE A 727      46.920  57.440  43.680  1.00  0.00           C
ATOM   2221  HA  PHE A 727      46.850  57.880  44.660  1.00  0.00           H
ATOM   2222  CB  PHE A 727      45.590  56.590  43.560  1.00  0.00           C
ATOM   2223  HB1 PHE A 727      45.680  55.660  44.170  1.00  0.00           H
ATOM   2224  HB2 PHE A 727      45.220  56.400  42.540  1.00  0.00           H
ATOM   2225  CG  PHE A 727      44.450  57.290  44.300  1.00  0.00           C
ATOM   2226  CD1 PHE A 727      43.350  57.790  43.650  1.00  0.00           C
ATOM   2227  HD1 PHE A 727      43.210  57.710  42.570  1.00  0.00           H
ATOM   2228  CE1 PHE A 727      42.370  58.480  44.290  1.00  0.00           C
ATOM   2229  HE1 PHE A 727      41.510  58.900  43.780  1.00  0.00           H
ATOM   2230  CZ  PHE A 727      42.390  58.680  45.710  1.00  0.00           C
ATOM   2231  HZ  PHE A 727      41.710  59.330  46.220  1.00  0.00           H
ATOM   2232  CD2 PHE A 727      44.400  57.310  45.770  1.00  0.00           C
ATOM   2233  HD2 PHE A 727      45.300  56.960  46.250  1.00  0.00           H
ATOM   2234  CE2 PHE A 727      43.400  58.070  46.450  1.00  0.00           C
ATOM   2235  HE2 PHE A 727      43.570  58.160  47.520  1.00  0.00           H
ATOM   2236  C   PHE A 727      48.070  56.450  43.770  1.00  0.00           C
ATOM   2237  O   PHE A 727      48.660  56.200  44.850  1.00  0.00           O
ATOM   2238  N   ALA A 728      48.450  55.890  42.640  1.00  0.00           N
ATOM   2239  HN  ALA A 728      48.050  56.050  41.740  1.00  0.00           H
ATOM   2240  CA  ALA A 728      49.610  55.020  42.560  1.00  0.00           C
ATOM   2241  HA  ALA A 728      49.500  54.260  43.310  1.00  0.00           H
ATOM   2242  CB  ALA A 728      49.550  54.230  41.230  1.00  0.00           C
ATOM   2243  HB1 ALA A 728      48.530  53.950  40.920  1.00  0.00           H
ATOM   2244  HB2 ALA A 728      50.120  53.290  41.330  1.00  0.00           H
ATOM   2245  HB3 ALA A 728      49.970  54.850  40.400  1.00  0.00           H
ATOM   2246  C   ALA A 728      51.000  55.530  42.930  1.00  0.00           C
ATOM   2247  O   ALA A 728      51.760  54.900  43.610  1.00  0.00           O
ATOM   2248  N   ALA A 729      51.270  56.820  42.560  1.00  0.00           N
ATOM   2249  HN  ALA A 729      50.730  57.360  41.920  1.00  0.00           H
ATOM   2250  CA  ALA A 729      52.510  57.510  42.960  1.00  0.00           C
ATOM   2251  HA  ALA A 729      53.280  56.780  42.750  1.00  0.00           H
ATOM   2252  CB  ALA A 729      52.660  58.640  41.970  1.00  0.00           C
ATOM   2253  HB1 ALA A 729      53.430  59.350  42.350  1.00  0.00           H
ATOM   2254  HB2 ALA A 729      51.680  59.170  41.930  1.00  0.00           H
ATOM   2255  HB3 ALA A 729      53.020  58.350  40.950  1.00  0.00           H
ATOM   2256  C   ALA A 729      52.520  57.870  44.440  1.00  0.00           C
ATOM   2257  O   ALA A 729      53.530  57.610  45.170  1.00  0.00           O
ATOM   2258  N   LEU A 730      51.380  58.270  44.960  1.00  0.00           N
ATOM   2259  HN  LEU A 730      50.530  58.370  44.450  1.00  0.00           H
ATOM   2260  CA  LEU A 730      51.130  58.610  46.340  1.00  0.00           C
ATOM   2261  HA  LEU A 730      51.830  59.330  46.760  1.00  0.00           H
ATOM   2262  CB  LEU A 730      49.710  59.190  46.460  1.00  0.00           C
ATOM   2263  HB1 LEU A 730      48.970  58.430  46.160  1.00  0.00           H
ATOM   2264  HB2 LEU A 730      49.640  59.960  45.660  1.00  0.00           H
ATOM   2265  CG  LEU A 730      49.460  59.970  47.790  1.00  0.00           C
ATOM   2266  HG  LEU A 730      50.120  59.660  48.620  1.00  0.00           H
ATOM   2267  CD1 LEU A 730      49.710  61.480  47.600  1.00  0.00           C
ATOM   2268 HD11 LEU A 730      50.800  61.650  47.490  1.00  0.00           H
ATOM   2269 HD12 LEU A 730      49.270  62.100  48.410  1.00  0.00           H
ATOM   2270 HD13 LEU A 730      49.260  61.840  46.650  1.00  0.00           H
ATOM   2271  CD2 LEU A 730      48.020  59.610  48.210  1.00  0.00           C
ATOM   2272 HD21 LEU A 730      47.390  59.930  47.340  1.00  0.00           H
ATOM   2273 HD22 LEU A 730      47.780  60.110  49.170  1.00  0.00           H
ATOM   2274 HD23 LEU A 730      47.960  58.500  48.240  1.00  0.00           H
ATOM   2275  C   LEU A 730      51.230  57.450  47.200  1.00  0.00           C
ATOM   2276  O   LEU A 730      51.840  57.570  48.230  1.00  0.00           O
ATOM   2277  N   ILE A 731      50.560  56.260  46.950  1.00  0.00           N
ATOM   2278  HN  ILE A 731      49.980  56.270  46.130  1.00  0.00           H
ATOM   2279  CA  ILE A 731      50.370  55.230  47.980  1.00  0.00           C
ATOM   2280  HA  ILE A 731      50.130  55.830  48.850  1.00  0.00           H
ATOM   2281  CB  ILE A 731      49.220  54.320  47.560  1.00  0.00           C
ATOM   2282  HB  ILE A 731      48.380  55.030  47.430  1.00  0.00           H
ATOM   2283  CG2 ILE A 731      49.520  53.530  46.230  1.00  0.00           C
ATOM   2284 HG21 ILE A 731      50.320  52.780  46.390  1.00  0.00           H
ATOM   2285 HG22 ILE A 731      49.840  54.210  45.420  1.00  0.00           H
ATOM   2286 HG23 ILE A 731      48.550  53.160  45.840  1.00  0.00           H
ATOM   2287  CG1 ILE A 731      48.820  53.400  48.610  1.00  0.00           C
ATOM   2288 HG11 ILE A 731      49.640  52.710  48.900  1.00  0.00           H
ATOM   2289 HG12 ILE A 731      48.020  52.750  48.210  1.00  0.00           H
ATOM   2290  CD  ILE A 731      48.220  54.200  49.840  1.00  0.00           C
ATOM   2291  HD1 ILE A 731      47.540  55.010  49.520  1.00  0.00           H
ATOM   2292  HD2 ILE A 731      49.060  54.780  50.280  1.00  0.00           H
ATOM   2293  HD3 ILE A 731      47.790  53.490  50.580  1.00  0.00           H
ATOM   2294  C   ILE A 731      51.660  54.620  48.370  1.00  0.00           C
ATOM   2295  O   ILE A 731      51.810  54.350  49.550  1.00  0.00           O
ATOM   2296  N   CYS A 732      52.570  54.370  47.440  1.00  0.00           N
ATOM   2297  HN  CYS A 732      52.370  54.630  46.500  1.00  0.00           H
ATOM   2298  CA  CYS A 732      53.870  53.890  47.750  1.00  0.00           C
ATOM   2299  HA  CYS A 732      53.740  52.900  48.170  1.00  0.00           H
ATOM   2300  CB  CYS A 732      54.770  53.830  46.420  1.00  0.00           C
ATOM   2301  HB1 CYS A 732      55.670  53.260  46.730  1.00  0.00           H
ATOM   2302  HB2 CYS A 732      55.090  54.870  46.170  1.00  0.00           H
ATOM   2303  SG  CYS A 732      53.960  52.970  45.080  1.00  0.00           S
ATOM   2304  HG1 CYS A 732      53.300  54.040  44.650  1.00  0.00           H
ATOM   2305  C   CYS A 732      54.670  54.770  48.680  1.00  0.00           C
ATOM   2306  O   CYS A 732      55.350  54.260  49.580  1.00  0.00           O
ATOM   2307  N   ILE A 733      54.610  56.150  48.520  1.00  0.00           N
ATOM   2308  HN  ILE A 733      53.960  56.620  47.940  1.00  0.00           H
ATOM   2309  CA  ILE A 733      55.420  57.050  49.340  1.00  0.00           C
ATOM   2310  HA  ILE A 733      56.400  56.590  49.470  1.00  0.00           H
ATOM   2311  CB  ILE A 733      55.480  58.470  48.660  1.00  0.00           C
ATOM   2312  HB  ILE A 733      54.460  58.890  48.770  1.00  0.00           H
ATOM   2313  CG2 ILE A 733      56.430  59.450  49.450  1.00  0.00           C
ATOM   2314 HG21 ILE A 733      56.360  60.490  49.090  1.00  0.00           H
ATOM   2315 HG22 ILE A 733      57.460  59.040  49.470  1.00  0.00           H
ATOM   2316 HG23 ILE A 733      56.090  59.450  50.510  1.00  0.00           H
ATOM   2317  CG1 ILE A 733      55.840  58.450  47.160  1.00  0.00           C
ATOM   2318 HG11 ILE A 733      55.290  57.630  46.630  1.00  0.00           H
ATOM   2319 HG12 ILE A 733      56.910  58.170  47.040  1.00  0.00           H
ATOM   2320  CD  ILE A 733      55.580  59.830  46.440  1.00  0.00           C
ATOM   2321  HD1 ILE A 733      55.930  60.660  47.100  1.00  0.00           H
ATOM   2322  HD2 ILE A 733      54.480  59.870  46.280  1.00  0.00           H
ATOM   2323  HD3 ILE A 733      56.200  59.860  45.520  1.00  0.00           H
ATOM   2324  C   ILE A 733      54.850  57.080  50.700  1.00  0.00           C
ATOM   2325  O   ILE A 733      55.630  57.140  51.690  1.00  0.00           O
ATOM   2326  N   ILE A 734      53.530  57.110  50.820  1.00  0.00           N
ATOM   2327  HN  ILE A 734      52.890  57.170  50.050  1.00  0.00           H
ATOM   2328  CA  ILE A 734      52.860  56.960  52.160  1.00  0.00           C
ATOM   2329  HA  ILE A 734      53.290  57.650  52.860  1.00  0.00           H
ATOM   2330  CB  ILE A 734      51.320  57.320  52.090  1.00  0.00           C
ATOM   2331  HB  ILE A 734      50.910  56.570  51.390  1.00  0.00           H
ATOM   2332  CG2 ILE A 734      50.580  57.080  53.440  1.00  0.00           C
ATOM   2333 HG21 ILE A 734      50.890  57.840  54.210  1.00  0.00           H
ATOM   2334 HG22 ILE A 734      50.890  56.120  53.890  1.00  0.00           H
ATOM   2335 HG23 ILE A 734      49.480  57.100  53.370  1.00  0.00           H
ATOM   2336  CG1 ILE A 734      51.130  58.740  51.440  1.00  0.00           C
ATOM   2337 HG11 ILE A 734      51.500  58.810  50.400  1.00  0.00           H
ATOM   2338 HG12 ILE A 734      51.650  59.470  52.100  1.00  0.00           H
ATOM   2339  CD  ILE A 734      49.700  59.210  51.440  1.00  0.00           C
ATOM   2340  HD1 ILE A 734      49.140  58.460  50.850  1.00  0.00           H
ATOM   2341  HD2 ILE A 734      49.730  60.260  51.110  1.00  0.00           H
ATOM   2342  HD3 ILE A 734      49.270  59.220  52.470  1.00  0.00           H
ATOM   2343  C   ILE A 734      53.170  55.570  52.850  1.00  0.00           C
ATOM   2344  O   ILE A 734      53.410  55.520  54.050  1.00  0.00           O
ATOM   2345  N   PHE A 735      53.210  54.430  52.040  1.00  0.00           N
ATOM   2346  HN  PHE A 735      52.890  54.540  51.100  1.00  0.00           H
ATOM   2347  CA  PHE A 735      53.650  53.210  52.670  1.00  0.00           C
ATOM   2348  HA  PHE A 735      52.950  52.910  53.430  1.00  0.00           H
ATOM   2349  CB  PHE A 735      53.640  52.110  51.530  1.00  0.00           C
ATOM   2350  HB1 PHE A 735      54.440  52.220  50.770  1.00  0.00           H
ATOM   2351  HB2 PHE A 735      52.710  52.120  50.930  1.00  0.00           H
ATOM   2352  CG  PHE A 735      53.550  50.730  52.050  1.00  0.00           C
ATOM   2353  CD1 PHE A 735      52.330  50.310  52.660  1.00  0.00           C
ATOM   2354  HD1 PHE A 735      51.570  51.070  52.650  1.00  0.00           H
ATOM   2355  CE1 PHE A 735      52.190  49.120  53.320  1.00  0.00           C
ATOM   2356  HE1 PHE A 735      51.220  48.890  53.710  1.00  0.00           H
ATOM   2357  CZ  PHE A 735      53.230  48.240  53.350  1.00  0.00           C
ATOM   2358  HZ  PHE A 735      53.080  47.320  53.890  1.00  0.00           H
ATOM   2359  CD2 PHE A 735      54.640  49.840  52.110  1.00  0.00           C
ATOM   2360  HD2 PHE A 735      55.590  50.300  51.850  1.00  0.00           H
ATOM   2361  CE2 PHE A 735      54.500  48.580  52.780  1.00  0.00           C
ATOM   2362  HE2 PHE A 735      55.300  47.860  52.810  1.00  0.00           H
ATOM   2363  C   PHE A 735      54.990  53.310  53.250  1.00  0.00           C
ATOM   2364  O   PHE A 735      55.230  52.730  54.340  1.00  0.00           O
ATOM   2365  N   ILE A 736      55.940  54.000  52.670  1.00  0.00           N
ATOM   2366  HN  ILE A 736      55.820  54.480  51.790  1.00  0.00           H
ATOM   2367  CA  ILE A 736      57.190  54.340  53.320  1.00  0.00           C
ATOM   2368  HA  ILE A 736      57.700  53.420  53.560  1.00  0.00           H
ATOM   2369  CB  ILE A 736      58.250  55.020  52.330  1.00  0.00           C
ATOM   2370  HB  ILE A 736      57.740  55.800  51.730  1.00  0.00           H
ATOM   2371  CG2 ILE A 736      59.410  55.720  53.060  1.00  0.00           C
ATOM   2372 HG21 ILE A 736      60.280  55.930  52.420  1.00  0.00           H
ATOM   2373 HG22 ILE A 736      59.860  54.930  53.700  1.00  0.00           H
ATOM   2374 HG23 ILE A 736      59.110  56.630  53.630  1.00  0.00           H
ATOM   2375  CG1 ILE A 736      58.710  54.030  51.250  1.00  0.00           C
ATOM   2376 HG11 ILE A 736      57.710  53.620  51.010  1.00  0.00           H
ATOM   2377 HG12 ILE A 736      59.360  53.250  51.690  1.00  0.00           H
ATOM   2378  CD  ILE A 736      59.200  54.710  50.010  1.00  0.00           C
ATOM   2379  HD1 ILE A 736      58.340  55.320  49.640  1.00  0.00           H
ATOM   2380  HD2 ILE A 736      59.420  54.010  49.170  1.00  0.00           H
ATOM   2381  HD3 ILE A 736      60.090  55.340  50.200  1.00  0.00           H
ATOM   2382  C   ILE A 736      57.070  55.160  54.670  1.00  0.00           C
ATOM   2383  O   ILE A 736      57.690  54.820  55.660  1.00  0.00           O
ATOM   2384  N   TYR A 737      56.210  56.190  54.720  1.00  0.00           N
ATOM   2385  HN  TYR A 737      55.490  56.250  54.050  1.00  0.00           H
ATOM   2386  CA  TYR A 737      55.990  57.060  55.850  1.00  0.00           C
ATOM   2387  HA  TYR A 737      56.950  57.360  56.220  1.00  0.00           H
ATOM   2388  CB  TYR A 737      55.200  58.380  55.460  1.00  0.00           C
ATOM   2389  HB1 TYR A 737      54.180  58.050  55.150  1.00  0.00           H
ATOM   2390  HB2 TYR A 737      55.740  58.870  54.620  1.00  0.00           H
ATOM   2391  CG  TYR A 737      55.000  59.400  56.540  1.00  0.00           C
ATOM   2392  CD1 TYR A 737      56.030  59.830  57.340  1.00  0.00           C
ATOM   2393  HD1 TYR A 737      57.030  59.480  57.150  1.00  0.00           H
ATOM   2394  CE1 TYR A 737      55.830  60.850  58.300  1.00  0.00           C
ATOM   2395  HE1 TYR A 737      56.660  61.290  58.820  1.00  0.00           H
ATOM   2396  CZ  TYR A 737      54.560  61.420  58.550  1.00  0.00           C
ATOM   2397  OH  TYR A 737      54.310  62.370  59.540  1.00  0.00           O
ATOM   2398  HH  TYR A 737      53.350  62.380  59.680  1.00  0.00           H
ATOM   2399  CD2 TYR A 737      53.690  59.920  56.750  1.00  0.00           C
ATOM   2400  HD2 TYR A 737      52.890  59.710  56.050  1.00  0.00           H
ATOM   2401  CE2 TYR A 737      53.530  60.970  57.640  1.00  0.00           C
ATOM   2402  HE2 TYR A 737      52.540  61.390  57.640  1.00  0.00           H
ATOM   2403  C   TYR A 737      55.330  56.280  57.020  1.00  0.00           C
ATOM   2404  O   TYR A 737      55.600  56.590  58.170  1.00  0.00           O
ATOM   2405  N   GLU A 738      54.530  55.200  56.770  1.00  0.00           N
ATOM   2406  HN  GLU A 738      54.280  54.930  55.840  1.00  0.00           H
ATOM   2407  CA  GLU A 738      54.120  54.200  57.740  1.00  0.00           C
ATOM   2408  HA  GLU A 738      53.590  54.620  58.580  1.00  0.00           H
ATOM   2409  CB  GLU A 738      53.020  53.280  57.040  1.00  0.00           C
ATOM   2410  HB1 GLU A 738      52.630  52.590  57.820  1.00  0.00           H
ATOM   2411  HB2 GLU A 738      53.390  52.700  56.170  1.00  0.00           H
ATOM   2412  CG  GLU A 738      51.790  54.140  56.640  1.00  0.00           C
ATOM   2413  HG1 GLU A 738      52.130  54.840  55.850  1.00  0.00           H
ATOM   2414  HG2 GLU A 738      51.470  54.740  57.520  1.00  0.00           H
ATOM   2415  CD  GLU A 738      50.630  53.380  56.050  1.00  0.00           C
ATOM   2416  OE1 GLU A 738      50.910  52.660  55.050  1.00  0.00           O
ATOM   2417  OE2 GLU A 738      49.500  53.440  56.620  1.00  0.00           O
ATOM   2418  C   GLU A 738      55.240  53.370  58.270  1.00  0.00           C
ATOM   2419  O   GLU A 738      55.220  53.140  59.470  1.00  0.00           O
ATOM   2420  N   ALA A 739      56.240  52.850  57.490  1.00  0.00           N
ATOM   2421  HN  ALA A 739      56.290  52.970  56.500  1.00  0.00           H
ATOM   2422  CA  ALA A 739      57.300  52.060  57.980  1.00  0.00           C
ATOM   2423  HA  ALA A 739      56.780  51.280  58.520  1.00  0.00           H
ATOM   2424  CB  ALA A 739      58.060  51.400  56.740  1.00  0.00           C
ATOM   2425  HB1 ALA A 739      58.520  52.160  56.090  1.00  0.00           H
ATOM   2426  HB2 ALA A 739      57.210  50.930  56.190  1.00  0.00           H
ATOM   2427  HB3 ALA A 739      58.800  50.680  57.160  1.00  0.00           H
ATOM   2428  C   ALA A 739      58.200  52.770  59.050  1.00  0.00           C
ATOM   2429  O   ALA A 739      58.590  52.280  60.100  1.00  0.00           O
ATOM   2430  N   LEU A 740      58.470  54.080  58.720  1.00  0.00           N
ATOM   2431  HN  LEU A 740      58.180  54.440  57.850  1.00  0.00           H
ATOM   2432  CA  LEU A 740      59.190  55.000  59.550  1.00  0.00           C
ATOM   2433  HA  LEU A 740      60.140  54.640  59.910  1.00  0.00           H
ATOM   2434  CB  LEU A 740      59.440  56.370  58.840  1.00  0.00           C
ATOM   2435  HB1 LEU A 740      60.030  57.020  59.520  1.00  0.00           H
ATOM   2436  HB2 LEU A 740      58.490  56.800  58.470  1.00  0.00           H
ATOM   2437  CG  LEU A 740      60.250  56.140  57.540  1.00  0.00           C
ATOM   2438  HG  LEU A 740      59.820  55.360  56.860  1.00  0.00           H
ATOM   2439  CD1 LEU A 740      60.330  57.450  56.750  1.00  0.00           C
ATOM   2440 HD11 LEU A 740      59.270  57.770  56.540  1.00  0.00           H
ATOM   2441 HD12 LEU A 740      60.910  57.240  55.830  1.00  0.00           H
ATOM   2442 HD13 LEU A 740      60.920  58.230  57.280  1.00  0.00           H
ATOM   2443  CD2 LEU A 740      61.680  55.700  57.920  1.00  0.00           C
ATOM   2444 HD21 LEU A 740      62.210  55.620  56.950  1.00  0.00           H
ATOM   2445 HD22 LEU A 740      61.700  54.770  58.530  1.00  0.00           H
ATOM   2446 HD23 LEU A 740      62.200  56.540  58.420  1.00  0.00           H
ATOM   2447  C   LEU A 740      58.400  55.330  60.810  1.00  0.00           C
ATOM   2448  O   LEU A 740      58.930  55.490  61.910  1.00  0.00           O
ATOM   2449  N   GLU A 741      57.100  55.440  60.640  1.00  0.00           N
ATOM   2450  HN  GLU A 741      56.730  55.370  59.720  1.00  0.00           H
ATOM   2451  CA  GLU A 741      56.150  55.590  61.760  1.00  0.00           C
ATOM   2452  HA  GLU A 741      56.570  56.400  62.330  1.00  0.00           H
ATOM   2453  CB  GLU A 741      54.750  55.990  61.290  1.00  0.00           C
ATOM   2454  HB1 GLU A 741      54.380  55.320  60.480  1.00  0.00           H
ATOM   2455  HB2 GLU A 741      55.000  56.970  60.830  1.00  0.00           H
ATOM   2456  CG  GLU A 741      53.760  56.250  62.330  1.00  0.00           C
ATOM   2457  HG1 GLU A 741      54.060  57.180  62.880  1.00  0.00           H
ATOM   2458  HG2 GLU A 741      53.590  55.450  63.060  1.00  0.00           H
ATOM   2459  CD  GLU A 741      52.320  56.370  61.700  1.00  0.00           C
ATOM   2460  OE1 GLU A 741      52.100  57.200  60.820  1.00  0.00           O
ATOM   2461  OE2 GLU A 741      51.440  55.630  62.240  1.00  0.00           O
ATOM   2462  C   GLU A 741      56.070  54.360  62.740  1.00  0.00           C
ATOM   2463  O   GLU A 741      56.090  54.460  63.970  1.00  0.00           O
ATOM   2464  N   LYS A 742      56.100  53.170  62.220  1.00  0.00           N
ATOM   2465  HN  LYS A 742      56.070  53.040  61.240  1.00  0.00           H
ATOM   2466  CA  LYS A 742      56.050  51.930  62.980  1.00  0.00           C
ATOM   2467  HA  LYS A 742      55.140  51.940  63.540  1.00  0.00           H
ATOM   2468  CB  LYS A 742      56.090  50.680  62.070  1.00  0.00           C
ATOM   2469  HB1 LYS A 742      55.990  49.860  62.800  1.00  0.00           H
ATOM   2470  HB2 LYS A 742      57.040  50.660  61.510  1.00  0.00           H
ATOM   2471  CG  LYS A 742      54.930  50.340  61.070  1.00  0.00           C
ATOM   2472  HG1 LYS A 742      54.840  49.250  60.920  1.00  0.00           H
ATOM   2473  HG2 LYS A 742      55.230  50.790  60.090  1.00  0.00           H
ATOM   2474  CD  LYS A 742      53.630  50.860  61.600  1.00  0.00           C
ATOM   2475  HD1 LYS A 742      53.770  51.950  61.670  1.00  0.00           H
ATOM   2476  HD2 LYS A 742      53.360  50.520  62.610  1.00  0.00           H
ATOM   2477  CE  LYS A 742      52.490  50.380  60.740  1.00  0.00           C
ATOM   2478  HE1 LYS A 742      52.260  49.320  60.960  1.00  0.00           H
ATOM   2479  HE2 LYS A 742      52.610  50.550  59.640  1.00  0.00           H
ATOM   2480  NZ  LYS A 742      51.290  51.150  61.160  1.00  0.00           N
ATOM   2481  HZ1 LYS A 742      51.450  52.150  60.920  1.00  0.00           H
ATOM   2482  HZ2 LYS A 742      51.030  51.100  62.160  1.00  0.00           H
ATOM   2483  HZ3 LYS A 742      50.480  50.860  60.590  1.00  0.00           H
ATOM   2484  C   LYS A 742      57.170  51.780  63.960  1.00  0.00           C
ATOM   2485  O   LYS A 742      56.930  51.320  65.060  1.00  0.00           O
ATOM   2486  N   LEU A 743      58.430  52.290  63.590  1.00  0.00           N
ATOM   2487  HN  LEU A 743      58.500  52.630  62.660  1.00  0.00           H
ATOM   2488  CA  LEU A 743      59.540  52.330  64.510  1.00  0.00           C
ATOM   2489  HA  LEU A 743      59.790  51.340  64.870  1.00  0.00           H
ATOM   2490  CB  LEU A 743      60.900  52.730  63.800  1.00  0.00           C
ATOM   2491  HB1 LEU A 743      61.720  52.880  64.530  1.00  0.00           H
ATOM   2492  HB2 LEU A 743      60.820  53.640  63.160  1.00  0.00           H
ATOM   2493  CG  LEU A 743      61.410  51.470  62.940  1.00  0.00           C
ATOM   2494  HG  LEU A 743      60.570  51.260  62.250  1.00  0.00           H
ATOM   2495  CD1 LEU A 743      62.650  51.860  62.130  1.00  0.00           C
ATOM   2496 HD11 LEU A 743      62.890  51.050  61.400  1.00  0.00           H
ATOM   2497 HD12 LEU A 743      63.570  51.900  62.740  1.00  0.00           H
ATOM   2498 HD13 LEU A 743      62.450  52.780  61.530  1.00  0.00           H
ATOM   2499  CD2 LEU A 743      61.740  50.140  63.690  1.00  0.00           C
ATOM   2500 HD21 LEU A 743      62.340  49.480  63.030  1.00  0.00           H
ATOM   2501 HD22 LEU A 743      60.740  49.710  63.940  1.00  0.00           H
ATOM   2502 HD23 LEU A 743      62.390  50.310  64.570  1.00  0.00           H
ATOM   2503  C   LEU A 743      59.300  53.240  65.710  1.00  0.00           C
ATOM   2504  O   LEU A 743      59.610  52.970  66.860  1.00  0.00           O
ATOM   2505  N   PHE A 744      58.740  54.390  65.410  1.00  0.00           N
ATOM   2506  HN  PHE A 744      58.550  54.610  64.450  1.00  0.00           H
ATOM   2507  CA  PHE A 744      58.300  55.410  66.410  1.00  0.00           C
ATOM   2508  HA  PHE A 744      59.150  55.660  67.040  1.00  0.00           H
ATOM   2509  CB  PHE A 744      57.700  56.750  65.830  1.00  0.00           C
ATOM   2510  HB1 PHE A 744      57.130  57.410  66.540  1.00  0.00           H
ATOM   2511  HB2 PHE A 744      57.070  56.480  64.950  1.00  0.00           H
ATOM   2512  CG  PHE A 744      58.850  57.730  65.420  1.00  0.00           C
ATOM   2513  CD1 PHE A 744      59.630  58.350  66.450  1.00  0.00           C
ATOM   2514  HD1 PHE A 744      59.590  58.150  67.510  1.00  0.00           H
ATOM   2515  CE1 PHE A 744      60.560  59.390  66.140  1.00  0.00           C
ATOM   2516  HE1 PHE A 744      60.970  59.940  66.970  1.00  0.00           H
ATOM   2517  CZ  PHE A 744      60.880  59.670  64.810  1.00  0.00           C
ATOM   2518  HZ  PHE A 744      61.540  60.510  64.640  1.00  0.00           H
ATOM   2519  CD2 PHE A 744      59.250  58.130  64.130  1.00  0.00           C
ATOM   2520  HD2 PHE A 744      58.680  57.640  63.340  1.00  0.00           H
ATOM   2521  CE2 PHE A 744      60.140  59.070  63.800  1.00  0.00           C
ATOM   2522  HE2 PHE A 744      60.290  59.350  62.770  1.00  0.00           H
ATOM   2523  C   PHE A 744      57.280  54.880  67.330  1.00  0.00           C
ATOM   2524  O   PHE A 744      57.380  54.960  68.540  1.00  0.00           O
ATOM   2525  N   ASP A 745      56.300  54.210  66.750  1.00  0.00           N
ATOM   2526  HN  ASP A 745      56.180  54.110  65.770  1.00  0.00           H
ATOM   2527  CA  ASP A 745      55.290  53.520  67.540  1.00  0.00           C
ATOM   2528  HA  ASP A 745      54.900  54.210  68.260  1.00  0.00           H
ATOM   2529  CB  ASP A 745      54.120  52.920  66.760  1.00  0.00           C
ATOM   2530  HB1 ASP A 745      53.630  52.230  67.470  1.00  0.00           H
ATOM   2531  HB2 ASP A 745      54.420  52.400  65.830  1.00  0.00           H
ATOM   2532  CG  ASP A 745      53.020  53.940  66.370  1.00  0.00           C
ATOM   2533  OD1 ASP A 745      52.030  53.580  65.760  1.00  0.00           O
ATOM   2534  OD2 ASP A 745      53.120  55.050  66.960  1.00  0.00           O
ATOM   2535  C   ASP A 745      55.940  52.430  68.500  1.00  0.00           C
ATOM   2536  O   ASP A 745      55.590  52.360  69.680  1.00  0.00           O
ATOM   2537  N   LEU A 746      56.810  51.550  67.920  1.00  0.00           N
ATOM   2538  HN  LEU A 746      56.960  51.630  66.940  1.00  0.00           H
ATOM   2539  CA  LEU A 746      57.610  50.510  68.630  1.00  0.00           C
ATOM   2540  HA  LEU A 746      56.880  49.770  68.870  1.00  0.00           H
ATOM   2541  CB  LEU A 746      58.540  49.910  67.550  1.00  0.00           C
ATOM   2542  HB1 LEU A 746      59.360  50.640  67.300  1.00  0.00           H
ATOM   2543  HB2 LEU A 746      58.040  49.950  66.560  1.00  0.00           H
ATOM   2544  CG  LEU A 746      59.190  48.510  67.870  1.00  0.00           C
ATOM   2545  HG  LEU A 746      59.710  48.590  68.840  1.00  0.00           H
ATOM   2546  CD1 LEU A 746      58.130  47.420  68.100  1.00  0.00           C
ATOM   2547 HD11 LEU A 746      57.410  47.840  68.840  1.00  0.00           H
ATOM   2548 HD12 LEU A 746      58.520  46.460  68.500  1.00  0.00           H
ATOM   2549 HD13 LEU A 746      57.610  47.230  67.150  1.00  0.00           H
ATOM   2550  CD2 LEU A 746      60.220  48.160  66.780  1.00  0.00           C
ATOM   2551 HD21 LEU A 746      60.770  47.240  67.080  1.00  0.00           H
ATOM   2552 HD22 LEU A 746      61.030  48.930  66.770  1.00  0.00           H
ATOM   2553 HD23 LEU A 746      59.790  48.090  65.760  1.00  0.00           H
ATOM   2554  C   LEU A 746      58.390  50.880  69.790  1.00  0.00           C
ATOM   2555  O   LEU A 746      58.220  50.350  70.910  1.00  0.00           O
ATOM   2556  N   GLY A 747      59.310  51.840  69.550  1.00  0.00           N
ATOM   2557  HN  GLY A 747      59.420  52.180  68.610  1.00  0.00           H
ATOM   2558  CA  GLY A 747      60.150  52.360  70.560  1.00  0.00           C
ATOM   2559  HA1 GLY A 747      60.640  53.160  70.030  1.00  0.00           H
ATOM   2560  HA2 GLY A 747      60.810  51.620  70.980  1.00  0.00           H
ATOM   2561  C   GLY A 747      59.410  53.030  71.730  1.00  0.00           C
ATOM   2562  O   GLY A 747      59.810  53.020  72.890  1.00  0.00           O
ATOM   2563  N   GLU A 748      58.220  53.620  71.430  1.00  0.00           N
ATOM   2564  HN  GLU A 748      57.900  53.680  70.490  1.00  0.00           H
ATOM   2565  CA  GLU A 748      57.370  54.120  72.440  1.00  0.00           C
ATOM   2566  HA  GLU A 748      58.000  54.710  73.110  1.00  0.00           H
ATOM   2567  CB  GLU A 748      56.460  55.110  71.570  1.00  0.00           C
ATOM   2568  HB1 GLU A 748      55.720  54.470  71.050  1.00  0.00           H
ATOM   2569  HB2 GLU A 748      57.030  55.580  70.740  1.00  0.00           H
ATOM   2570  CG  GLU A 748      55.600  56.080  72.310  1.00  0.00           C
ATOM   2571  HG1 GLU A 748      56.060  57.040  72.620  1.00  0.00           H
ATOM   2572  HG2 GLU A 748      55.100  55.630  73.190  1.00  0.00           H
ATOM   2573  CD  GLU A 748      54.480  56.520  71.350  1.00  0.00           C
ATOM   2574  OE1 GLU A 748      54.370  57.750  71.140  1.00  0.00           O
ATOM   2575  OE2 GLU A 748      53.680  55.710  70.860  1.00  0.00           O
ATOM   2576  C   GLU A 748      56.620  53.030  73.210  1.00  0.00           C
ATOM   2577  O   GLU A 748      56.490  53.220  74.420  1.00  0.00           O
ATOM   2578  N   THR A 749      56.280  51.890  72.560  1.00  0.00           N
ATOM   2579  HN  THR A 749      56.390  51.800  71.580  1.00  0.00           H
ATOM   2580  CA  THR A 749      55.630  50.770  73.260  1.00  0.00           C
ATOM   2581  HA  THR A 749      54.750  51.160  73.720  1.00  0.00           H
ATOM   2582  CB  THR A 749      55.230  49.610  72.370  1.00  0.00           C
ATOM   2583  HB  THR A 749      56.120  49.200  71.830  1.00  0.00           H
ATOM   2584  OG1 THR A 749      54.290  50.060  71.380  1.00  0.00           O
ATOM   2585  HG1 THR A 749      54.770  50.400  70.630  1.00  0.00           H
ATOM   2586  CG2 THR A 749      54.500  48.450  73.130  1.00  0.00           C
ATOM   2587 HG21 THR A 749      53.900  48.890  73.960  1.00  0.00           H
ATOM   2588 HG22 THR A 749      55.130  47.610  73.490  1.00  0.00           H
ATOM   2589 HG23 THR A 749      53.730  48.020  72.460  1.00  0.00           H
ATOM   2590  C   THR A 749      56.440  50.110  74.360  1.00  0.00           C
ATOM   2591  O   THR A 749      55.970  49.870  75.480  1.00  0.00           O
ATOM   2592  N   TYR A 750      57.750  49.780  74.140  1.00  0.00           N
ATOM   2593  HN  TYR A 750      58.120  50.000  73.250  1.00  0.00           H
ATOM   2594  CA  TYR A 750      58.720  49.310  75.140  1.00  0.00           C
ATOM   2595  HA  TYR A 750      58.220  48.670  75.840  1.00  0.00           H
ATOM   2596  CB  TYR A 750      59.660  48.230  74.390  1.00  0.00           C
ATOM   2597  HB1 TYR A 750      60.300  47.670  75.110  1.00  0.00           H
ATOM   2598  HB2 TYR A 750      60.160  48.800  73.580  1.00  0.00           H
ATOM   2599  CG  TYR A 750      58.800  47.110  73.790  1.00  0.00           C
ATOM   2600  CD1 TYR A 750      58.240  47.140  72.530  1.00  0.00           C
ATOM   2601  HD1 TYR A 750      58.660  47.960  71.970  1.00  0.00           H
ATOM   2602  CE1 TYR A 750      57.200  46.340  72.170  1.00  0.00           C
ATOM   2603  HE1 TYR A 750      56.760  46.490  71.190  1.00  0.00           H
ATOM   2604  CZ  TYR A 750      56.800  45.340  73.060  1.00  0.00           C
ATOM   2605  OH  TYR A 750      55.730  44.440  72.670  1.00  0.00           O
ATOM   2606  HH  TYR A 750      55.200  44.920  72.030  1.00  0.00           H
ATOM   2607  CD2 TYR A 750      58.440  46.020  74.670  1.00  0.00           C
ATOM   2608  HD2 TYR A 750      58.940  45.960  75.620  1.00  0.00           H
ATOM   2609  CE2 TYR A 750      57.440  45.150  74.230  1.00  0.00           C
ATOM   2610  HE2 TYR A 750      57.170  44.420  74.970  1.00  0.00           H
ATOM   2611  C   TYR A 750      59.520  50.340  75.910  1.00  0.00           C
ATOM   2612  O   TYR A 750      60.470  50.040  76.680  1.00  0.00           O
ATOM   2613  N   ALA A 751      59.090  51.630  75.720  1.00  0.00           N
ATOM   2614  HN  ALA A 751      58.280  51.740  75.140  1.00  0.00           H
ATOM   2615  CA  ALA A 751      59.560  52.670  76.580  1.00  0.00           C
ATOM   2616  HA  ALA A 751      58.980  53.560  76.380  1.00  0.00           H
ATOM   2617  CB  ALA A 751      59.280  52.450  78.100  1.00  0.00           C
ATOM   2618  HB1 ALA A 751      59.400  53.430  78.600  1.00  0.00           H
ATOM   2619  HB2 ALA A 751      59.850  51.600  78.520  1.00  0.00           H
ATOM   2620  HB3 ALA A 751      58.190  52.280  78.230  1.00  0.00           H
ATOM   2621  C   ALA A 751      61.020  53.190  76.320  1.00  0.00           C
ATOM   2622  O   ALA A 751      61.780  53.360  77.290  1.00  0.00           O
ATOM   2623  N   PHE A 752      61.450  53.500  75.060  1.00  0.00           N
ATOM   2624  HN  PHE A 752      60.850  53.300  74.300  1.00  0.00           H
ATOM   2625  CA  PHE A 752      62.710  54.100  74.730  1.00  0.00           C
ATOM   2626  HA  PHE A 752      62.990  54.820  75.480  1.00  0.00           H
ATOM   2627  CB  PHE A 752      62.620  54.860  73.350  1.00  0.00           C
ATOM   2628  HB1 PHE A 752      61.760  55.580  73.410  1.00  0.00           H
ATOM   2629  HB2 PHE A 752      62.570  54.130  72.510  1.00  0.00           H
ATOM   2630  CG  PHE A 752      63.870  55.700  73.070  1.00  0.00           C
ATOM   2631  CD1 PHE A 752      63.930  57.010  73.610  1.00  0.00           C
ATOM   2632  HD1 PHE A 752      63.150  57.340  74.270  1.00  0.00           H
ATOM   2633  CE1 PHE A 752      64.980  57.900  73.210  1.00  0.00           C
ATOM   2634  HE1 PHE A 752      65.080  58.840  73.720  1.00  0.00           H
ATOM   2635  CZ  PHE A 752      65.970  57.520  72.290  1.00  0.00           C
ATOM   2636  HZ  PHE A 752      66.810  58.090  71.910  1.00  0.00           H
ATOM   2637  CD2 PHE A 752      64.860  55.390  72.090  1.00  0.00           C
ATOM   2638  HD2 PHE A 752      64.810  54.480  71.500  1.00  0.00           H
ATOM   2639  CE2 PHE A 752      65.840  56.260  71.690  1.00  0.00           C
ATOM   2640  HE2 PHE A 752      66.650  55.970  71.030  1.00  0.00           H
ATOM   2641  C   PHE A 752      63.770  53.100  74.650  1.00  0.00           C
ATOM   2642  O   PHE A 752      64.780  53.340  75.290  1.00  0.00           O
ATOM   2643  N   PRO A 822      63.750  51.850  74.030  1.00  0.00           N
ATOM   2644  CD  PRO A 822      62.500  51.120  73.590  1.00  0.00           C
ATOM   2645  HD1 PRO A 822      62.170  51.730  72.720  1.00  0.00           H
ATOM   2646  HD2 PRO A 822      61.690  51.030  74.330  1.00  0.00           H
ATOM   2647  CA  PRO A 822      64.880  50.970  74.010  1.00  0.00           C
ATOM   2648  HA  PRO A 822      65.010  50.560  75.000  1.00  0.00           H
ATOM   2649  CB  PRO A 822      64.400  49.760  73.160  1.00  0.00           C
ATOM   2650  HB1 PRO A 822      64.980  48.910  73.570  1.00  0.00           H
ATOM   2651  HB2 PRO A 822      64.790  49.890  72.110  1.00  0.00           H
ATOM   2652  CG  PRO A 822      62.870  49.710  73.350  1.00  0.00           C
ATOM   2653  HG1 PRO A 822      62.350  49.190  72.510  1.00  0.00           H
ATOM   2654  HG2 PRO A 822      62.680  49.030  74.210  1.00  0.00           H
ATOM   2655  C   PRO A 822      66.140  51.490  73.460  1.00  0.00           C
ATOM   2656  O   PRO A 822      66.070  52.290  72.520  1.00  0.00           O
ATOM   2657  N   ASP A 823      67.350  51.120  73.930  1.00  0.00           N
ATOM   2658  HN  ASP A 823      67.330  50.850  74.890  1.00  0.00           H
ATOM   2659  CA  ASP A 823      68.700  51.340  73.360  1.00  0.00           C
ATOM   2660  HA  ASP A 823      68.890  52.400  73.460  1.00  0.00           H
ATOM   2661  CB  ASP A 823      69.810  50.720  74.350  1.00  0.00           C
ATOM   2662  HB1 ASP A 823      70.020  51.490  75.120  1.00  0.00           H
ATOM   2663  HB2 ASP A 823      70.750  50.540  73.790  1.00  0.00           H
ATOM   2664  CG  ASP A 823      69.420  49.440  75.040  1.00  0.00           C
ATOM   2665  OD1 ASP A 823      69.330  49.330  76.310  1.00  0.00           O
ATOM   2666  OD2 ASP A 823      69.080  48.430  74.310  1.00  0.00           O
ATOM   2667  C   ASP A 823      68.850  50.820  71.950  1.00  0.00           C
ATOM   2668  O   ASP A 823      69.230  51.440  70.980  1.00  0.00           O
ATOM   2669  N   VAL A 824      68.580  49.520  71.760  1.00  0.00           N
ATOM   2670  HN  VAL A 824      68.520  48.950  72.580  1.00  0.00           H
ATOM   2671  CA  VAL A 824      68.480  48.830  70.530  1.00  0.00           C
ATOM   2672  HA  VAL A 824      69.490  49.000  70.200  1.00  0.00           H
ATOM   2673  CB  VAL A 824      68.240  47.330  70.620  1.00  0.00           C
ATOM   2674  HB  VAL A 824      68.370  46.890  69.600  1.00  0.00           H
ATOM   2675  CG1 VAL A 824      69.280  46.680  71.640  1.00  0.00           C
ATOM   2676 HG11 VAL A 824      70.060  47.430  71.850  1.00  0.00           H
ATOM   2677 HG12 VAL A 824      69.660  45.780  71.100  1.00  0.00           H
ATOM   2678 HG13 VAL A 824      68.900  46.360  72.640  1.00  0.00           H
ATOM   2679  CG2 VAL A 824      66.860  46.950  71.140  1.00  0.00           C
ATOM   2680 HG21 VAL A 824      66.690  47.460  72.110  1.00  0.00           H
ATOM   2681 HG22 VAL A 824      66.850  45.850  71.310  1.00  0.00           H
ATOM   2682 HG23 VAL A 824      66.120  47.170  70.340  1.00  0.00           H
ATOM   2683  C   VAL A 824      67.590  49.410  69.380  1.00  0.00           C
ATOM   2684  O   VAL A 824      67.560  48.800  68.340  1.00  0.00           O
ATOM   2685  N   LEU A 825      66.950  50.590  69.580  1.00  0.00           N
ATOM   2686  HN  LEU A 825      67.190  51.090  70.400  1.00  0.00           H
ATOM   2687  CA  LEU A 825      66.190  51.310  68.500  1.00  0.00           C
ATOM   2688  HA  LEU A 825      65.570  50.550  68.060  1.00  0.00           H
ATOM   2689  CB  LEU A 825      65.350  52.440  69.020  1.00  0.00           C
ATOM   2690  HB1 LEU A 825      65.860  53.380  68.760  1.00  0.00           H
ATOM   2691  HB2 LEU A 825      65.340  52.340  70.140  1.00  0.00           H
ATOM   2692  CG  LEU A 825      63.830  52.470  68.490  1.00  0.00           C
ATOM   2693  HG  LEU A 825      63.320  53.350  68.940  1.00  0.00           H
ATOM   2694  CD1 LEU A 825      63.790  52.720  66.960  1.00  0.00           C
ATOM   2695 HD11 LEU A 825      62.750  52.940  66.620  1.00  0.00           H
ATOM   2696 HD12 LEU A 825      64.330  51.880  66.470  1.00  0.00           H
ATOM   2697 HD13 LEU A 825      64.350  53.630  66.650  1.00  0.00           H
ATOM   2698  CD2 LEU A 825      63.110  51.180  68.890  1.00  0.00           C
ATOM   2699 HD21 LEU A 825      63.560  50.290  68.400  1.00  0.00           H
ATOM   2700 HD22 LEU A 825      62.030  51.240  68.620  1.00  0.00           H
ATOM   2701 HD23 LEU A 825      63.200  51.110  70.000  1.00  0.00           H
ATOM   2702  C   LEU A 825      67.100  51.830  67.370  1.00  0.00           C
ATOM   2703  O   LEU A 825      66.760  51.670  66.210  1.00  0.00           O
ATOM   2704  N   PHE A 826      68.370  52.370  67.580  1.00  0.00           N
ATOM   2705  HN  PHE A 826      68.680  52.550  68.520  1.00  0.00           H
ATOM   2706  CA  PHE A 826      69.440  52.520  66.630  1.00  0.00           C
ATOM   2707  HA  PHE A 826      69.000  53.090  65.830  1.00  0.00           H
ATOM   2708  CB  PHE A 826      70.660  53.390  67.190  1.00  0.00           C
ATOM   2709  HB1 PHE A 826      71.150  52.880  68.050  1.00  0.00           H
ATOM   2710  HB2 PHE A 826      70.310  54.390  67.520  1.00  0.00           H
ATOM   2711  CG  PHE A 826      71.790  53.640  66.170  1.00  0.00           C
ATOM   2712  CD1 PHE A 826      71.520  54.160  64.850  1.00  0.00           C
ATOM   2713  HD1 PHE A 826      70.550  54.420  64.460  1.00  0.00           H
ATOM   2714  CE1 PHE A 826      72.560  54.390  63.930  1.00  0.00           C
ATOM   2715  HE1 PHE A 826      72.380  54.610  62.880  1.00  0.00           H
ATOM   2716  CZ  PHE A 826      73.860  54.160  64.260  1.00  0.00           C
ATOM   2717  HZ  PHE A 826      74.630  54.250  63.530  1.00  0.00           H
ATOM   2718  CD2 PHE A 826      73.120  53.640  66.520  1.00  0.00           C
ATOM   2719  HD2 PHE A 826      73.320  53.350  67.540  1.00  0.00           H
ATOM   2720  CE2 PHE A 826      74.140  53.770  65.590  1.00  0.00           C
ATOM   2721  HE2 PHE A 826      75.150  53.660  65.960  1.00  0.00           H
ATOM   2722  C   PHE A 826      69.820  51.210  65.950  1.00  0.00           C
ATOM   2723  O   PHE A 826      69.910  51.110  64.710  1.00  0.00           O
ATOM   2724  N   TRP A 827      70.130  50.090  66.650  1.00  0.00           N
ATOM   2725  HN  TRP A 827      70.200  50.200  67.630  1.00  0.00           H
ATOM   2726  CA  TRP A 827      70.200  48.710  66.170  1.00  0.00           C
ATOM   2727  HA  TRP A 827      71.090  48.640  65.550  1.00  0.00           H
ATOM   2728  CB  TRP A 827      70.420  47.690  67.320  1.00  0.00           C
ATOM   2729  HB1 TRP A 827      69.620  47.730  68.080  1.00  0.00           H
ATOM   2730  HB2 TRP A 827      71.280  47.820  68.010  1.00  0.00           H
ATOM   2731  CG  TRP A 827      70.570  46.290  66.880  1.00  0.00           C
ATOM   2732  CD1 TRP A 827      69.680  45.220  67.050  1.00  0.00           C
ATOM   2733  HD1 TRP A 827      68.840  45.210  67.730  1.00  0.00           H
ATOM   2734  NE1 TRP A 827      70.120  44.140  66.360  1.00  0.00           N
ATOM   2735  HE1 TRP A 827      69.900  43.200  66.440  1.00  0.00           H
ATOM   2736  CE2 TRP A 827      71.320  44.510  65.700  1.00  0.00           C
ATOM   2737  CD2 TRP A 827      71.560  45.860  65.960  1.00  0.00           C
ATOM   2738  CE3 TRP A 827      72.770  46.420  65.440  1.00  0.00           C
ATOM   2739  HE3 TRP A 827      72.990  47.460  65.610  1.00  0.00           H
ATOM   2740  CZ3 TRP A 827      73.580  45.550  64.630  1.00  0.00           C
ATOM   2741  HZ3 TRP A 827      74.520  45.840  64.180  1.00  0.00           H
ATOM   2742  CZ2 TRP A 827      72.130  43.740  64.930  1.00  0.00           C
ATOM   2743  HZ2 TRP A 827      71.740  42.790  64.580  1.00  0.00           H
ATOM   2744  CH2 TRP A 827      73.320  44.210  64.440  1.00  0.00           C
ATOM   2745  HH2 TRP A 827      73.970  43.520  63.900  1.00  0.00           H
ATOM   2746  C   TRP A 827      69.010  48.280  65.220  1.00  0.00           C
ATOM   2747  O   TRP A 827      69.230  47.700  64.150  1.00  0.00           O
ATOM   2748  N   CYS A 828      67.740  48.590  65.510  1.00  0.00           N
ATOM   2749  HN  CYS A 828      67.400  48.950  66.380  1.00  0.00           H
ATOM   2750  CA  CYS A 828      66.600  48.250  64.690  1.00  0.00           C
ATOM   2751  HA  CYS A 828      66.600  47.240  64.310  1.00  0.00           H
ATOM   2752  CB  CYS A 828      65.240  48.520  65.430  1.00  0.00           C
ATOM   2753  HB1 CYS A 828      64.400  48.360  64.710  1.00  0.00           H
ATOM   2754  HB2 CYS A 828      65.210  49.580  65.740  1.00  0.00           H
ATOM   2755  SG  CYS A 828      65.100  47.440  66.910  1.00  0.00           S
ATOM   2756  HG1 CYS A 828      65.640  48.230  67.810  1.00  0.00           H
ATOM   2757  C   CYS A 828      66.630  49.030  63.400  1.00  0.00           C
ATOM   2758  O   CYS A 828      66.390  48.500  62.310  1.00  0.00           O
ATOM   2759  N   VAL A 829      67.000  50.310  63.520  1.00  0.00           N
ATOM   2760  HN  VAL A 829      67.070  50.720  64.430  1.00  0.00           H
ATOM   2761  CA  VAL A 829      67.240  51.150  62.360  1.00  0.00           C
ATOM   2762  HA  VAL A 829      66.310  51.170  61.800  1.00  0.00           H
ATOM   2763  CB  VAL A 829      67.620  52.540  62.860  1.00  0.00           C
ATOM   2764  HB  VAL A 829      68.380  52.450  63.650  1.00  0.00           H
ATOM   2765  CG1 VAL A 829      68.230  53.420  61.760  1.00  0.00           C
ATOM   2766 HG11 VAL A 829      68.480  54.410  62.200  1.00  0.00           H
ATOM   2767 HG12 VAL A 829      67.550  53.570  60.900  1.00  0.00           H
ATOM   2768 HG13 VAL A 829      69.220  53.170  61.350  1.00  0.00           H
ATOM   2769  CG2 VAL A 829      66.380  53.220  63.410  1.00  0.00           C
ATOM   2770 HG21 VAL A 829      65.660  53.400  62.580  1.00  0.00           H
ATOM   2771 HG22 VAL A 829      66.750  54.200  63.810  1.00  0.00           H
ATOM   2772 HG23 VAL A 829      65.820  52.660  64.190  1.00  0.00           H
ATOM   2773  C   VAL A 829      68.320  50.590  61.460  1.00  0.00           C
ATOM   2774  O   VAL A 829      68.180  50.500  60.230  1.00  0.00           O
ATOM   2775  N   ILE A 830      69.470  50.100  61.980  1.00  0.00           N
ATOM   2776  HN  ILE A 830      69.730  50.120  62.950  1.00  0.00           H
ATOM   2777  CA  ILE A 830      70.450  49.350  61.170  1.00  0.00           C
ATOM   2778  HA  ILE A 830      70.720  50.010  60.360  1.00  0.00           H
ATOM   2779  CB  ILE A 830      71.670  49.140  62.090  1.00  0.00           C
ATOM   2780  HB  ILE A 830      71.280  48.530  62.930  1.00  0.00           H
ATOM   2781  CG2 ILE A 830      72.730  48.120  61.440  1.00  0.00           C
ATOM   2782 HG21 ILE A 830      73.620  48.050  62.100  1.00  0.00           H
ATOM   2783 HG22 ILE A 830      73.130  48.590  60.520  1.00  0.00           H
ATOM   2784 HG23 ILE A 830      72.340  47.080  61.340  1.00  0.00           H
ATOM   2785  CG1 ILE A 830      72.330  50.490  62.570  1.00  0.00           C
ATOM   2786 HG11 ILE A 830      73.010  50.350  63.450  1.00  0.00           H
ATOM   2787 HG12 ILE A 830      71.610  51.170  63.040  1.00  0.00           H
ATOM   2788  CD  ILE A 830      73.190  51.240  61.560  1.00  0.00           C
ATOM   2789  HD1 ILE A 830      72.650  51.250  60.600  1.00  0.00           H
ATOM   2790  HD2 ILE A 830      74.170  50.740  61.420  1.00  0.00           H
ATOM   2791  HD3 ILE A 830      73.420  52.280  61.910  1.00  0.00           H
ATOM   2792  C   ILE A 830      70.030  48.060  60.520  1.00  0.00           C
ATOM   2793  O   ILE A 830      70.210  47.760  59.310  1.00  0.00           O
ATOM   2794  N   LEU A 831      69.310  47.200  61.340  1.00  0.00           N
ATOM   2795  HN  LEU A 831      69.360  47.300  62.330  1.00  0.00           H
ATOM   2796  CA  LEU A 831      68.650  46.040  60.780  1.00  0.00           C
ATOM   2797  HA  LEU A 831      69.450  45.490  60.290  1.00  0.00           H
ATOM   2798  CB  LEU A 831      67.930  45.140  61.770  1.00  0.00           C
ATOM   2799  HB1 LEU A 831      67.310  44.360  61.270  1.00  0.00           H
ATOM   2800  HB2 LEU A 831      67.320  45.850  62.360  1.00  0.00           H
ATOM   2801  CG  LEU A 831      68.770  44.200  62.740  1.00  0.00           C
ATOM   2802  HG  LEU A 831      69.550  44.770  63.290  1.00  0.00           H
ATOM   2803  CD1 LEU A 831      67.810  43.490  63.700  1.00  0.00           C
ATOM   2804 HD11 LEU A 831      67.230  42.770  63.100  1.00  0.00           H
ATOM   2805 HD12 LEU A 831      67.190  44.240  64.240  1.00  0.00           H
ATOM   2806 HD13 LEU A 831      68.360  42.820  64.390  1.00  0.00           H
ATOM   2807  CD2 LEU A 831      69.580  43.080  61.940  1.00  0.00           C
ATOM   2808 HD21 LEU A 831      70.280  43.620  61.280  1.00  0.00           H
ATOM   2809 HD22 LEU A 831      68.910  42.410  61.360  1.00  0.00           H
ATOM   2810 HD23 LEU A 831      70.140  42.470  62.680  1.00  0.00           H
ATOM   2811  C   LEU A 831      67.570  46.340  59.770  1.00  0.00           C
ATOM   2812  O   LEU A 831      67.530  45.610  58.760  1.00  0.00           O
ATOM   2813  N   PHE A 832      66.730  47.410  59.950  1.00  0.00           N
ATOM   2814  HN  PHE A 832      66.720  47.970  60.770  1.00  0.00           H
ATOM   2815  CA  PHE A 832      65.830  47.990  58.920  1.00  0.00           C
ATOM   2816  HA  PHE A 832      65.030  47.300  58.650  1.00  0.00           H
ATOM   2817  CB  PHE A 832      65.170  49.280  59.580  1.00  0.00           C
ATOM   2818  HB1 PHE A 832      66.050  49.850  59.950  1.00  0.00           H
ATOM   2819  HB2 PHE A 832      64.610  48.980  60.490  1.00  0.00           H
ATOM   2820  CG  PHE A 832      64.360  50.140  58.710  1.00  0.00           C
ATOM   2821  CD1 PHE A 832      64.850  51.140  57.920  1.00  0.00           C
ATOM   2822  HD1 PHE A 832      65.920  51.230  57.810  1.00  0.00           H
ATOM   2823  CE1 PHE A 832      64.080  52.050  57.250  1.00  0.00           C
ATOM   2824  HE1 PHE A 832      64.520  52.840  56.650  1.00  0.00           H
ATOM   2825  CZ  PHE A 832      62.730  51.990  57.440  1.00  0.00           C
ATOM   2826  HZ  PHE A 832      62.200  52.710  56.840  1.00  0.00           H
ATOM   2827  CD2 PHE A 832      62.930  50.020  58.830  1.00  0.00           C
ATOM   2828  HD2 PHE A 832      62.510  49.230  59.420  1.00  0.00           H
ATOM   2829  CE2 PHE A 832      62.090  51.020  58.160  1.00  0.00           C
ATOM   2830  HE2 PHE A 832      61.020  50.960  58.180  1.00  0.00           H
ATOM   2831  C   PHE A 832      66.510  48.210  57.570  1.00  0.00           C
ATOM   2832  O   PHE A 832      66.110  47.770  56.490  1.00  0.00           O
ATOM   2833  N   PHE A 833      67.640  48.960  57.580  1.00  0.00           N
ATOM   2834  HN  PHE A 833      67.910  49.490  58.390  1.00  0.00           H
ATOM   2835  CA  PHE A 833      68.260  49.300  56.310  1.00  0.00           C
ATOM   2836  HA  PHE A 833      67.490  49.590  55.620  1.00  0.00           H
ATOM   2837  CB  PHE A 833      69.360  50.470  56.400  1.00  0.00           C
ATOM   2838  HB1 PHE A 833      70.020  50.530  55.500  1.00  0.00           H
ATOM   2839  HB2 PHE A 833      70.060  50.470  57.270  1.00  0.00           H
ATOM   2840  CG  PHE A 833      68.520  51.740  56.410  1.00  0.00           C
ATOM   2841  CD1 PHE A 833      68.430  52.530  57.530  1.00  0.00           C
ATOM   2842  HD1 PHE A 833      68.920  52.240  58.450  1.00  0.00           H
ATOM   2843  CE1 PHE A 833      67.710  53.770  57.550  1.00  0.00           C
ATOM   2844  HE1 PHE A 833      67.710  54.410  58.420  1.00  0.00           H
ATOM   2845  CZ  PHE A 833      67.060  54.200  56.400  1.00  0.00           C
ATOM   2846  HZ  PHE A 833      66.450  55.100  56.370  1.00  0.00           H
ATOM   2847  CD2 PHE A 833      67.890  52.260  55.200  1.00  0.00           C
ATOM   2848  HD2 PHE A 833      67.930  51.690  54.270  1.00  0.00           H
ATOM   2849  CE2 PHE A 833      67.120  53.430  55.270  1.00  0.00           C
ATOM   2850  HE2 PHE A 833      66.570  53.730  54.390  1.00  0.00           H
ATOM   2851  C   PHE A 833      69.010  48.140  55.640  1.00  0.00           C
ATOM   2852  O   PHE A 833      69.070  47.940  54.470  1.00  0.00           O
ATOM   2853  N   THR A 834      69.590  47.330  56.500  1.00  0.00           N
ATOM   2854  HN  THR A 834      69.610  47.590  57.470  1.00  0.00           H
ATOM   2855  CA  THR A 834      70.400  46.220  56.120  1.00  0.00           C
ATOM   2856  HA  THR A 834      71.160  46.500  55.410  1.00  0.00           H
ATOM   2857  CB  THR A 834      71.120  45.490  57.240  1.00  0.00           C
ATOM   2858  HB  THR A 834      70.440  45.110  58.050  1.00  0.00           H
ATOM   2859  OG1 THR A 834      72.130  46.320  57.830  1.00  0.00           O
ATOM   2860  HG1 THR A 834      71.720  46.850  58.520  1.00  0.00           H
ATOM   2861  CG2 THR A 834      71.950  44.320  56.740  1.00  0.00           C
ATOM   2862 HG21 THR A 834      72.740  44.700  56.060  1.00  0.00           H
ATOM   2863 HG22 THR A 834      71.450  43.600  56.070  1.00  0.00           H
ATOM   2864 HG23 THR A 834      72.470  43.730  57.520  1.00  0.00           H
ATOM   2865  C   THR A 834      69.480  45.190  55.370  1.00  0.00           C
ATOM   2866  O   THR A 834      69.800  44.590  54.350  1.00  0.00           O
ATOM   2867  N   THR A 835      68.280  44.970  55.900  1.00  0.00           N
ATOM   2868  HN  THR A 835      68.020  45.390  56.770  1.00  0.00           H
ATOM   2869  CA  THR A 835      67.220  44.110  55.270  1.00  0.00           C
ATOM   2870  HA  THR A 835      67.580  43.100  55.150  1.00  0.00           H
ATOM   2871  CB  THR A 835      66.060  43.930  56.340  1.00  0.00           C
ATOM   2872  HB  THR A 835      65.750  44.920  56.750  1.00  0.00           H
ATOM   2873  OG1 THR A 835      66.460  43.000  57.290  1.00  0.00           O
ATOM   2874  HG1 THR A 835      67.050  43.470  57.880  1.00  0.00           H
ATOM   2875  CG2 THR A 835      64.790  43.380  55.660  1.00  0.00           C
ATOM   2876 HG21 THR A 835      64.420  44.020  54.840  1.00  0.00           H
ATOM   2877 HG22 THR A 835      64.010  43.510  56.450  1.00  0.00           H
ATOM   2878 HG23 THR A 835      64.820  42.280  55.520  1.00  0.00           H
ATOM   2879  C   THR A 835      66.790  44.620  53.910  1.00  0.00           C
ATOM   2880  O   THR A 835      66.690  43.780  53.020  1.00  0.00           O
ATOM   2881  N   PHE A 836      66.530  45.900  53.760  1.00  0.00           N
ATOM   2882  HN  PHE A 836      66.560  46.490  54.560  1.00  0.00           H
ATOM   2883  CA  PHE A 836      66.250  46.600  52.510  1.00  0.00           C
ATOM   2884  HA  PHE A 836      65.430  46.140  51.980  1.00  0.00           H
ATOM   2885  CB  PHE A 836      65.800  48.040  52.890  1.00  0.00           C
ATOM   2886  HB1 PHE A 836      66.360  48.400  53.780  1.00  0.00           H
ATOM   2887  HB2 PHE A 836      64.740  47.810  53.080  1.00  0.00           H
ATOM   2888  CG  PHE A 836      65.870  49.070  51.780  1.00  0.00           C
ATOM   2889  CD1 PHE A 836      65.220  48.800  50.590  1.00  0.00           C
ATOM   2890  HD1 PHE A 836      64.680  47.870  50.490  1.00  0.00           H
ATOM   2891  CE1 PHE A 836      65.170  49.750  49.560  1.00  0.00           C
ATOM   2892  HE1 PHE A 836      64.580  49.600  48.650  1.00  0.00           H
ATOM   2893  CZ  PHE A 836      65.900  50.940  49.720  1.00  0.00           C
ATOM   2894  HZ  PHE A 836      66.020  51.570  48.860  1.00  0.00           H
ATOM   2895  CD2 PHE A 836      66.540  50.280  51.970  1.00  0.00           C
ATOM   2896  HD2 PHE A 836      66.930  50.410  52.970  1.00  0.00           H
ATOM   2897  CE2 PHE A 836      66.600  51.220  50.930  1.00  0.00           C
ATOM   2898  HE2 PHE A 836      67.150  52.130  51.060  1.00  0.00           H
ATOM   2899  C   PHE A 836      67.460  46.520  51.540  1.00  0.00           C
ATOM   2900  O   PHE A 836      67.380  46.180  50.340  1.00  0.00           O
ATOM   2901  N   PHE A 837      68.760  46.730  51.970  1.00  0.00           N
ATOM   2902  HN  PHE A 837      68.980  46.910  52.920  1.00  0.00           H
ATOM   2903  CA  PHE A 837      69.900  46.490  51.110  1.00  0.00           C
ATOM   2904  HA  PHE A 837      69.760  47.100  50.220  1.00  0.00           H
ATOM   2905  CB  PHE A 837      71.100  47.040  51.900  1.00  0.00           C
ATOM   2906  HB1 PHE A 837      71.070  46.460  52.850  1.00  0.00           H
ATOM   2907  HB2 PHE A 837      70.890  48.120  52.060  1.00  0.00           H
ATOM   2908  CG  PHE A 837      72.500  46.860  51.410  1.00  0.00           C
ATOM   2909  CD1 PHE A 837      73.560  46.590  52.380  1.00  0.00           C
ATOM   2910  HD1 PHE A 837      73.360  46.520  53.440  1.00  0.00           H
ATOM   2911  CE1 PHE A 837      74.890  46.570  51.970  1.00  0.00           C
ATOM   2912  HE1 PHE A 837      75.720  46.450  52.650  1.00  0.00           H
ATOM   2913  CZ  PHE A 837      75.220  46.760  50.570  1.00  0.00           C
ATOM   2914  HZ  PHE A 837      76.240  46.770  50.220  1.00  0.00           H
ATOM   2915  CD2 PHE A 837      72.820  47.000  50.040  1.00  0.00           C
ATOM   2916  HD2 PHE A 837      72.080  47.190  49.280  1.00  0.00           H
ATOM   2917  CE2 PHE A 837      74.200  46.950  49.650  1.00  0.00           C
ATOM   2918  HE2 PHE A 837      74.530  47.110  48.630  1.00  0.00           H
ATOM   2919  C   PHE A 837      70.100  45.070  50.640  1.00  0.00           C
ATOM   2920  O   PHE A 837      70.180  44.900  49.470  1.00  0.00           O
ATOM   2921  N   LEU A 838      70.000  44.070  51.550  1.00  0.00           N
ATOM   2922  HN  LEU A 838      69.920  44.360  52.510  1.00  0.00           H
ATOM   2923  CA  LEU A 838      70.080  42.580  51.240  1.00  0.00           C
ATOM   2924  HA  LEU A 838      71.020  42.440  50.750  1.00  0.00           H
ATOM   2925  CB  LEU A 838      70.120  41.690  52.550  1.00  0.00           C
ATOM   2926  HB1 LEU A 838      69.210  41.860  53.180  1.00  0.00           H
ATOM   2927  HB2 LEU A 838      70.940  42.060  53.190  1.00  0.00           H
ATOM   2928  CG  LEU A 838      70.250  40.100  52.300  1.00  0.00           C
ATOM   2929  HG  LEU A 838      69.360  39.750  51.740  1.00  0.00           H
ATOM   2930  CD1 LEU A 838      71.560  39.800  51.550  1.00  0.00           C
ATOM   2931 HD11 LEU A 838      71.560  38.720  51.300  1.00  0.00           H
ATOM   2932 HD12 LEU A 838      72.450  40.150  52.130  1.00  0.00           H
ATOM   2933 HD13 LEU A 838      71.410  40.310  50.580  1.00  0.00           H
ATOM   2934  CD2 LEU A 838      70.390  39.330  53.650  1.00  0.00           C
ATOM   2935 HD21 LEU A 838      70.140  38.290  53.380  1.00  0.00           H
ATOM   2936 HD22 LEU A 838      69.700  39.830  54.370  1.00  0.00           H
ATOM   2937 HD23 LEU A 838      71.400  39.410  54.120  1.00  0.00           H
ATOM   2938  C   LEU A 838      68.990  42.130  50.300  1.00  0.00           C
ATOM   2939  O   LEU A 838      69.210  41.550  49.250  1.00  0.00           O
ATOM   2940  N   SER A 839      67.710  42.500  50.510  1.00  0.00           N
ATOM   2941  HN  SER A 839      67.420  43.000  51.310  1.00  0.00           H
ATOM   2942  CA  SER A 839      66.690  42.200  49.550  1.00  0.00           C
ATOM   2943  HA  SER A 839      66.740  41.140  49.350  1.00  0.00           H
ATOM   2944  CB  SER A 839      65.260  42.380  50.200  1.00  0.00           C
ATOM   2945  HB1 SER A 839      65.210  41.640  51.030  1.00  0.00           H
ATOM   2946  HB2 SER A 839      64.480  42.190  49.440  1.00  0.00           H
ATOM   2947  OG  SER A 839      65.010  43.750  50.600  1.00  0.00           O
ATOM   2948  HG1 SER A 839      65.720  43.880  51.250  1.00  0.00           H
ATOM   2949  C   SER A 839      66.700  42.940  48.250  1.00  0.00           C
ATOM   2950  O   SER A 839      66.440  42.400  47.160  1.00  0.00           O
ATOM   2951  N   SER A 840      67.230  44.190  48.240  1.00  0.00           N
ATOM   2952  HN  SER A 840      67.540  44.690  49.040  1.00  0.00           H
ATOM   2953  CA  SER A 840      67.700  44.780  47.020  1.00  0.00           C
ATOM   2954  HA  SER A 840      66.910  44.800  46.270  1.00  0.00           H
ATOM   2955  CB  SER A 840      68.110  46.250  47.330  1.00  0.00           C
ATOM   2956  HB1 SER A 840      68.380  46.740  46.370  1.00  0.00           H
ATOM   2957  HB2 SER A 840      68.860  46.260  48.140  1.00  0.00           H
ATOM   2958  OG  SER A 840      66.900  46.970  47.690  1.00  0.00           O
ATOM   2959  HG1 SER A 840      67.010  47.060  48.640  1.00  0.00           H
ATOM   2960  C   SER A 840      68.870  44.150  46.310  1.00  0.00           C
ATOM   2961  O   SER A 840      68.880  43.760  45.160  1.00  0.00           O
ATOM   2962  N   PHE A 841      69.950  43.840  47.110  1.00  0.00           N
ATOM   2963  HN  PHE A 841      69.970  44.410  47.930  1.00  0.00           H
ATOM   2964  CA  PHE A 841      71.170  43.080  46.640  1.00  0.00           C
ATOM   2965  HA  PHE A 841      71.690  43.640  45.870  1.00  0.00           H
ATOM   2966  CB  PHE A 841      72.110  42.930  47.880  1.00  0.00           C
ATOM   2967  HB1 PHE A 841      71.650  42.220  48.610  1.00  0.00           H
ATOM   2968  HB2 PHE A 841      72.350  43.950  48.230  1.00  0.00           H
ATOM   2969  CG  PHE A 841      73.470  42.460  47.540  1.00  0.00           C
ATOM   2970  CD1 PHE A 841      74.160  41.330  48.060  1.00  0.00           C
ATOM   2971  HD1 PHE A 841      73.580  40.630  48.640  1.00  0.00           H
ATOM   2972  CE1 PHE A 841      75.560  41.150  48.020  1.00  0.00           C
ATOM   2973  HE1 PHE A 841      76.000  40.360  48.610  1.00  0.00           H
ATOM   2974  CZ  PHE A 841      76.330  42.030  47.260  1.00  0.00           C
ATOM   2975  HZ  PHE A 841      77.370  41.860  47.100  1.00  0.00           H
ATOM   2976  CD2 PHE A 841      74.300  43.330  46.760  1.00  0.00           C
ATOM   2977  HD2 PHE A 841      73.820  44.210  46.370  1.00  0.00           H
ATOM   2978  CE2 PHE A 841      75.700  43.150  46.630  1.00  0.00           C
ATOM   2979  HE2 PHE A 841      76.320  43.760  46.000  1.00  0.00           H
ATOM   2980  C   PHE A 841      70.900  41.660  46.050  1.00  0.00           C
ATOM   2981  O   PHE A 841      71.350  41.230  44.980  1.00  0.00           O
ATOM   2982  N   LEU A 842      70.060  40.850  46.720  1.00  0.00           N
ATOM   2983  HN  LEU A 842      69.730  41.120  47.630  1.00  0.00           H
ATOM   2984  CA  LEU A 842      69.470  39.650  46.180  1.00  0.00           C
ATOM   2985  HA  LEU A 842      70.310  39.010  45.930  1.00  0.00           H
ATOM   2986  CB  LEU A 842      68.610  39.020  47.260  1.00  0.00           C
ATOM   2987  HB1 LEU A 842      68.160  38.120  46.790  1.00  0.00           H
ATOM   2988  HB2 LEU A 842      67.880  39.830  47.500  1.00  0.00           H
ATOM   2989  CG  LEU A 842      69.400  38.460  48.450  1.00  0.00           C
ATOM   2990  HG  LEU A 842      69.890  39.260  49.030  1.00  0.00           H
ATOM   2991  CD1 LEU A 842      68.400  37.830  49.470  1.00  0.00           C
ATOM   2992 HD11 LEU A 842      67.760  37.120  48.900  1.00  0.00           H
ATOM   2993 HD12 LEU A 842      67.900  38.650  50.040  1.00  0.00           H
ATOM   2994 HD13 LEU A 842      69.060  37.290  50.190  1.00  0.00           H
ATOM   2995  CD2 LEU A 842      70.460  37.390  48.070  1.00  0.00           C
ATOM   2996 HD21 LEU A 842      70.090  36.400  47.720  1.00  0.00           H
ATOM   2997 HD22 LEU A 842      71.130  37.240  48.950  1.00  0.00           H
ATOM   2998 HD23 LEU A 842      71.090  37.820  47.270  1.00  0.00           H
ATOM   2999  C   LEU A 842      68.550  39.960  44.970  1.00  0.00           C
ATOM   3000  O   LEU A 842      68.600  39.230  44.010  1.00  0.00           O
ATOM   3001  N   LYS A 843      67.660  40.970  44.920  1.00  0.00           N
ATOM   3002  HN  LYS A 843      67.490  41.590  45.680  1.00  0.00           H
ATOM   3003  CA  LYS A 843      66.910  41.190  43.650  1.00  0.00           C
ATOM   3004  HA  LYS A 843      66.310  40.310  43.520  1.00  0.00           H
ATOM   3005  CB  LYS A 843      66.000  42.440  43.850  1.00  0.00           C
ATOM   3006  HB1 LYS A 843      66.630  43.310  44.070  1.00  0.00           H
ATOM   3007  HB2 LYS A 843      65.340  42.220  44.710  1.00  0.00           H
ATOM   3008  CG  LYS A 843      65.130  42.780  42.660  1.00  0.00           C
ATOM   3009  HG1 LYS A 843      65.710  43.170  41.800  1.00  0.00           H
ATOM   3010  HG2 LYS A 843      64.550  43.700  42.890  1.00  0.00           H
ATOM   3011  CD  LYS A 843      64.170  41.630  42.160  1.00  0.00           C
ATOM   3012  HD1 LYS A 843      63.600  41.210  43.030  1.00  0.00           H
ATOM   3013  HD2 LYS A 843      64.820  40.810  41.760  1.00  0.00           H
ATOM   3014  CE  LYS A 843      63.240  42.170  41.120  1.00  0.00           C
ATOM   3015  HE1 LYS A 843      63.900  42.730  40.410  1.00  0.00           H
ATOM   3016  HE2 LYS A 843      62.570  42.840  41.710  1.00  0.00           H
ATOM   3017  NZ  LYS A 843      62.590  41.160  40.330  1.00  0.00           N
ATOM   3018  HZ1 LYS A 843      62.590  40.310  40.920  1.00  0.00           H
ATOM   3019  HZ2 LYS A 843      63.120  40.990  39.450  1.00  0.00           H
ATOM   3020  HZ3 LYS A 843      61.590  41.370  40.110  1.00  0.00           H
ATOM   3021  C   LYS A 843      67.780  41.440  42.420  1.00  0.00           C
ATOM   3022  O   LYS A 843      67.540  40.850  41.420  1.00  0.00           O
ATOM   3023  N   GLN A 844      68.860  42.180  42.580  1.00  0.00           N
ATOM   3024  HN  GLN A 844      69.010  42.620  43.470  1.00  0.00           H
ATOM   3025  CA  GLN A 844      69.870  42.430  41.610  1.00  0.00           C
ATOM   3026  HA  GLN A 844      69.380  42.490  40.650  1.00  0.00           H
ATOM   3027  CB  GLN A 844      70.600  43.830  41.840  1.00  0.00           C
ATOM   3028  HB1 GLN A 844      71.400  44.060  41.110  1.00  0.00           H
ATOM   3029  HB2 GLN A 844      71.140  43.900  42.810  1.00  0.00           H
ATOM   3030  CG  GLN A 844      69.620  45.000  41.980  1.00  0.00           C
ATOM   3031  HG1 GLN A 844      70.220  45.930  42.140  1.00  0.00           H
ATOM   3032  HG2 GLN A 844      68.940  44.950  42.860  1.00  0.00           H
ATOM   3033  CD  GLN A 844      68.750  45.280  40.700  1.00  0.00           C
ATOM   3034  OE1 GLN A 844      67.750  44.580  40.500  1.00  0.00           O
ATOM   3035  NE2 GLN A 844      69.060  46.290  39.900  1.00  0.00           N
ATOM   3036 HE21 GLN A 844      68.490  46.480  39.110  1.00  0.00           H
ATOM   3037 HE22 GLN A 844      69.930  46.710  40.170  1.00  0.00           H
ATOM   3038  C   GLN A 844      70.920  41.350  41.530  1.00  0.00           C
ATOM   3039  O   GLN A 844      72.030  41.580  41.030  1.00  0.00           O
ATOM   3040  N   PHE A 845      70.680  40.090  41.920  1.00  0.00           N
ATOM   3041  HN  PHE A 845      69.830  39.990  42.420  1.00  0.00           H
ATOM   3042  CA  PHE A 845      71.540  38.880  41.830  1.00  0.00           C
ATOM   3043  HA  PHE A 845      72.580  39.080  41.680  1.00  0.00           H
ATOM   3044  CB  PHE A 845      71.540  38.090  43.210  1.00  0.00           C
ATOM   3045  HB1 PHE A 845      70.570  37.550  43.170  1.00  0.00           H
ATOM   3046  HB2 PHE A 845      71.680  38.820  44.040  1.00  0.00           H
ATOM   3047  CG  PHE A 845      72.560  36.990  43.150  1.00  0.00           C
ATOM   3048  CD1 PHE A 845      72.200  35.720  43.580  1.00  0.00           C
ATOM   3049  HD1 PHE A 845      71.170  35.550  43.880  1.00  0.00           H
ATOM   3050  CE1 PHE A 845      73.090  34.630  43.620  1.00  0.00           C
ATOM   3051  HE1 PHE A 845      72.700  33.710  44.030  1.00  0.00           H
ATOM   3052  CZ  PHE A 845      74.450  34.920  43.400  1.00  0.00           C
ATOM   3053  HZ  PHE A 845      75.160  34.110  43.430  1.00  0.00           H
ATOM   3054  CD2 PHE A 845      73.920  37.260  43.040  1.00  0.00           C
ATOM   3055  HD2 PHE A 845      74.300  38.270  43.030  1.00  0.00           H
ATOM   3056  CE2 PHE A 845      74.810  36.230  43.120  1.00  0.00           C
ATOM   3057  HE2 PHE A 845      75.860  36.480  43.070  1.00  0.00           H
ATOM   3058  C   PHE A 845      71.170  38.130  40.610  1.00  0.00           C
ATOM   3059  O   PHE A 845      71.960  37.310  40.120  1.00  0.00           O
ATOM   3060  N   LYS A 846      70.100  38.510  39.960  1.00  0.00           N
ATOM   3061  HN  LYS A 846      69.660  39.300  40.370  1.00  0.00           H
ATOM   3062  CA  LYS A 846      69.410  37.770  38.890  1.00  0.00           C
ATOM   3063  HA  LYS A 846      69.150  36.830  39.360  1.00  0.00           H
ATOM   3064  CB  LYS A 846      68.150  38.470  38.560  1.00  0.00           C
ATOM   3065  HB1 LYS A 846      68.450  39.520  38.330  1.00  0.00           H
ATOM   3066  HB2 LYS A 846      67.500  38.470  39.460  1.00  0.00           H
ATOM   3067  CG  LYS A 846      67.370  37.780  37.390  1.00  0.00           C
ATOM   3068  HG1 LYS A 846      67.370  36.670  37.350  1.00  0.00           H
ATOM   3069  HG2 LYS A 846      67.840  38.030  36.410  1.00  0.00           H
ATOM   3070  CD  LYS A 846      65.950  38.120  37.380  1.00  0.00           C
ATOM   3071  HD1 LYS A 846      65.560  37.980  36.360  1.00  0.00           H
ATOM   3072  HD2 LYS A 846      65.890  39.210  37.630  1.00  0.00           H
ATOM   3073  CE  LYS A 846      65.210  37.240  38.320  1.00  0.00           C
ATOM   3074  HE1 LYS A 846      65.490  37.530  39.360  1.00  0.00           H
ATOM   3075  HE2 LYS A 846      65.410  36.160  38.240  1.00  0.00           H
ATOM   3076  NZ  LYS A 846      63.770  37.510  38.160  1.00  0.00           N
ATOM   3077  HZ1 LYS A 846      63.240  36.950  38.870  1.00  0.00           H
ATOM   3078  HZ2 LYS A 846      63.420  37.130  37.260  1.00  0.00           H
ATOM   3079  HZ3 LYS A 846      63.540  38.520  38.210  1.00  0.00           H
ATOM   3080  C   LYS A 846      70.280  37.570  37.670  1.00  0.00           C
ATOM   3081  O   LYS A 846      70.240  36.570  36.970  1.00  0.00           O
ATOM   3082  N   THR A 847      71.250  38.500  37.470  1.00  0.00           N
ATOM   3083  HN  THR A 847      71.310  39.320  38.040  1.00  0.00           H
ATOM   3084  CA  THR A 847      72.180  38.440  36.310  1.00  0.00           C
ATOM   3085  HA  THR A 847      71.860  37.590  35.730  1.00  0.00           H
ATOM   3086  CB  THR A 847      71.890  39.710  35.440  1.00  0.00           C
ATOM   3087  HB  THR A 847      72.550  39.800  34.550  1.00  0.00           H
ATOM   3088  OG1 THR A 847      71.930  40.960  36.190  1.00  0.00           O
ATOM   3089  HG1 THR A 847      72.750  41.420  36.010  1.00  0.00           H
ATOM   3090  CG2 THR A 847      70.550  39.580  34.690  1.00  0.00           C
ATOM   3091 HG21 THR A 847      70.530  38.790  33.910  1.00  0.00           H
ATOM   3092 HG22 THR A 847      70.420  40.560  34.190  1.00  0.00           H
ATOM   3093 HG23 THR A 847      69.750  39.300  35.400  1.00  0.00           H
ATOM   3094  C   THR A 847      73.690  38.330  36.650  1.00  0.00           C
ATOM   3095  O   THR A 847      74.470  38.210  35.740  1.00  0.00           O
ATOM   3096  N   LYS A 848      74.060  38.320  37.900  1.00  0.00           N
ATOM   3097  HN  LYS A 848      73.380  38.220  38.630  1.00  0.00           H
ATOM   3098  CA  LYS A 848      75.450  38.400  38.330  1.00  0.00           C
ATOM   3099  HA  LYS A 848      75.930  39.260  37.890  1.00  0.00           H
ATOM   3100  CB  LYS A 848      75.670  38.480  39.870  1.00  0.00           C
ATOM   3101  HB1 LYS A 848      76.740  38.410  40.160  1.00  0.00           H
ATOM   3102  HB2 LYS A 848      75.270  37.550  40.290  1.00  0.00           H
ATOM   3103  CG  LYS A 848      74.970  39.730  40.470  1.00  0.00           C
ATOM   3104  HG1 LYS A 848      75.210  39.740  41.550  1.00  0.00           H
ATOM   3105  HG2 LYS A 848      73.880  39.540  40.320  1.00  0.00           H
ATOM   3106  CD  LYS A 848      75.520  41.030  39.920  1.00  0.00           C
ATOM   3107  HD1 LYS A 848      76.510  40.720  39.510  1.00  0.00           H
ATOM   3108  HD2 LYS A 848      75.780  41.720  40.740  1.00  0.00           H
ATOM   3109  CE  LYS A 848      74.790  41.660  38.720  1.00  0.00           C
ATOM   3110  HE1 LYS A 848      73.700  41.660  38.920  1.00  0.00           H
ATOM   3111  HE2 LYS A 848      74.900  41.010  37.830  1.00  0.00           H
ATOM   3112  NZ  LYS A 848      75.270  43.050  38.410  1.00  0.00           N
ATOM   3113  HZ1 LYS A 848      76.290  43.180  38.550  1.00  0.00           H
ATOM   3114  HZ2 LYS A 848      74.840  43.730  39.050  1.00  0.00           H
ATOM   3115  HZ3 LYS A 848      75.090  43.330  37.420  1.00  0.00           H
ATOM   3116  C   LYS A 848      76.350  37.210  37.890  1.00  0.00           C
ATOM   3117  O   LYS A 848      75.980  36.060  38.210  1.00  0.00           O
ATOM   3118  N   ARG A 849      77.510  37.510  37.320  1.00  0.00           N
ATOM   3119  HN  ARG A 849      77.700  38.470  37.210  1.00  0.00           H
ATOM   3120  CA  ARG A 849      78.460  36.590  36.730  1.00  0.00           C
ATOM   3121  HA  ARG A 849      77.840  36.080  36.020  1.00  0.00           H
ATOM   3122  CB  ARG A 849      79.550  37.230  35.810  1.00  0.00           C
ATOM   3123  HB1 ARG A 849      80.370  36.490  35.660  1.00  0.00           H
ATOM   3124  HB2 ARG A 849      79.940  38.130  36.320  1.00  0.00           H
ATOM   3125  CG  ARG A 849      79.160  37.640  34.330  1.00  0.00           C
ATOM   3126  HG1 ARG A 849      78.440  38.490  34.400  1.00  0.00           H
ATOM   3127  HG2 ARG A 849      78.680  36.770  33.820  1.00  0.00           H
ATOM   3128  CD  ARG A 849      80.480  37.920  33.570  1.00  0.00           C
ATOM   3129  HD1 ARG A 849      81.010  36.960  33.400  1.00  0.00           H
ATOM   3130  HD2 ARG A 849      81.260  38.540  34.050  1.00  0.00           H
ATOM   3131  NE  ARG A 849      80.090  38.480  32.230  1.00  0.00           N
ATOM   3132  HE  ARG A 849      80.110  37.880  31.430  1.00  0.00           H
ATOM   3133  CZ  ARG A 849      79.480  39.640  32.100  1.00  0.00           C
ATOM   3134  NH1 ARG A 849      79.370  40.480  33.080  1.00  0.00           N
ATOM   3135 HH11 ARG A 849      79.590  40.320  34.050  1.00  0.00           H
ATOM   3136 HH12 ARG A 849      79.080  41.400  32.850  1.00  0.00           H
ATOM   3137  NH2 ARG A 849      79.080  40.040  30.870  1.00  0.00           N
ATOM   3138 HH21 ARG A 849      79.290  39.440  30.100  1.00  0.00           H
ATOM   3139 HH22 ARG A 849      78.640  40.940  30.860  1.00  0.00           H
ATOM   3140  C   ARG A 849      79.040  35.530  37.650  1.00  0.00           C
ATOM   3141  O   ARG A 849      79.070  35.670  38.900  1.00  0.00           O
ATOM   3142  N   TYR A 850      79.530  34.470  37.030  1.00  0.00           N
ATOM   3143  HN  TYR A 850      79.560  34.460  36.030  1.00  0.00           H
ATOM   3144  CA  TYR A 850      79.970  33.230  37.630  1.00  0.00           C
ATOM   3145  HA  TYR A 850      80.490  32.740  36.810  1.00  0.00           H
ATOM   3146  CB  TYR A 850      81.010  33.440  38.720  1.00  0.00           C
ATOM   3147  HB1 TYR A 850      80.640  34.020  39.590  1.00  0.00           H
ATOM   3148  HB2 TYR A 850      81.800  34.050  38.230  1.00  0.00           H
ATOM   3149  CG  TYR A 850      81.610  32.140  39.140  1.00  0.00           C
ATOM   3150  CD1 TYR A 850      82.570  31.500  38.340  1.00  0.00           C
ATOM   3151  HD1 TYR A 850      82.930  31.890  37.380  1.00  0.00           H
ATOM   3152  CE1 TYR A 850      83.080  30.300  38.880  1.00  0.00           C
ATOM   3153  HE1 TYR A 850      83.800  29.670  38.380  1.00  0.00           H
ATOM   3154  CZ  TYR A 850      82.780  29.870  40.210  1.00  0.00           C
ATOM   3155  OH  TYR A 850      83.530  28.880  40.850  1.00  0.00           O
ATOM   3156  HH  TYR A 850      84.160  28.580  40.190  1.00  0.00           H
ATOM   3157  CD2 TYR A 850      81.180  31.660  40.430  1.00  0.00           C
ATOM   3158  HD2 TYR A 850      80.440  32.220  40.980  1.00  0.00           H
ATOM   3159  CE2 TYR A 850      81.890  30.640  41.050  1.00  0.00           C
ATOM   3160  HE2 TYR A 850      81.620  30.370  42.060  1.00  0.00           H
ATOM   3161  C   TYR A 850      78.840  32.310  38.050  1.00  0.00           C
ATOM   3162  O   TYR A 850      78.780  31.220  37.550  1.00  0.00           O
ATOM   3163  N   PHE A 851      78.040  32.740  39.000  1.00  0.00           N
ATOM   3164  HN  PHE A 851      78.110  33.710  39.250  1.00  0.00           H
ATOM   3165  CA  PHE A 851      77.040  31.930  39.720  1.00  0.00           C
ATOM   3166  HA  PHE A 851      77.590  31.160  40.250  1.00  0.00           H
ATOM   3167  CB  PHE A 851      76.290  32.770  40.730  1.00  0.00           C
ATOM   3168  HB1 PHE A 851      75.690  32.100  41.400  1.00  0.00           H
ATOM   3169  HB2 PHE A 851      75.580  33.440  40.210  1.00  0.00           H
ATOM   3170  CG  PHE A 851      77.280  33.530  41.620  1.00  0.00           C
ATOM   3171  CD1 PHE A 851      77.480  34.830  41.390  1.00  0.00           C
ATOM   3172  HD1 PHE A 851      76.940  35.360  40.620  1.00  0.00           H
ATOM   3173  CE1 PHE A 851      78.520  35.550  41.990  1.00  0.00           C
ATOM   3174  HE1 PHE A 851      78.770  36.580  41.750  1.00  0.00           H
ATOM   3175  CZ  PHE A 851      79.320  34.880  42.920  1.00  0.00           C
ATOM   3176  HZ  PHE A 851      80.200  35.400  43.260  1.00  0.00           H
ATOM   3177  CD2 PHE A 851      78.060  32.840  42.630  1.00  0.00           C
ATOM   3178  HD2 PHE A 851      77.790  31.820  42.880  1.00  0.00           H
ATOM   3179  CE2 PHE A 851      79.080  33.560  43.320  1.00  0.00           C
ATOM   3180  HE2 PHE A 851      79.720  33.020  43.990  1.00  0.00           H
ATOM   3181  C   PHE A 851      76.060  31.190  38.800  1.00  0.00           C
ATOM   3182  O   PHE A 851      75.730  31.790  37.760  1.00  0.00           O
ATOM   3183  N   PRO A 852      75.630  29.960  38.980  1.00  0.00           N
ATOM   3184  CD  PRO A 852      76.390  28.950  39.780  1.00  0.00           C
ATOM   3185  HD1 PRO A 852      76.000  28.990  40.830  1.00  0.00           H
ATOM   3186  HD2 PRO A 852      77.490  29.060  39.690  1.00  0.00           H
ATOM   3187  CA  PRO A 852      74.730  29.320  38.000  1.00  0.00           C
ATOM   3188  HA  PRO A 852      75.290  29.360  37.090  1.00  0.00           H
ATOM   3189  CB  PRO A 852      74.580  27.890  38.620  1.00  0.00           C
ATOM   3190  HB1 PRO A 852      74.260  27.180  37.840  1.00  0.00           H
ATOM   3191  HB2 PRO A 852      73.820  27.800  39.420  1.00  0.00           H
ATOM   3192  CG  PRO A 852      76.010  27.600  39.190  1.00  0.00           C
ATOM   3193  HG1 PRO A 852      76.140  26.750  39.880  1.00  0.00           H
ATOM   3194  HG2 PRO A 852      76.630  27.390  38.290  1.00  0.00           H
ATOM   3195  C   PRO A 852      73.390  30.070  37.700  1.00  0.00           C
ATOM   3196  O   PRO A 852      72.850  30.650  38.700  1.00  0.00           O
ATOM   3197  N   THR A 853      72.970  30.140  36.430  1.00  0.00           N
ATOM   3198  HN  THR A 853      73.400  29.510  35.790  1.00  0.00           H
ATOM   3199  CA  THR A 853      71.960  31.100  35.880  1.00  0.00           C
ATOM   3200  HA  THR A 853      72.300  32.110  36.050  1.00  0.00           H
ATOM   3201  CB  THR A 853      71.890  31.000  34.370  1.00  0.00           C
ATOM   3202  HB  THR A 853      71.800  29.960  33.980  1.00  0.00           H
ATOM   3203  OG1 THR A 853      73.060  31.560  33.820  1.00  0.00           O
ATOM   3204  HG1 THR A 853      73.810  31.080  34.170  1.00  0.00           H
ATOM   3205  CG2 THR A 853      70.710  31.800  33.820  1.00  0.00           C
ATOM   3206 HG21 THR A 853      69.760  31.210  33.900  1.00  0.00           H
ATOM   3207 HG22 THR A 853      70.890  31.720  32.730  1.00  0.00           H
ATOM   3208 HG23 THR A 853      70.680  32.870  34.110  1.00  0.00           H
ATOM   3209  C   THR A 853      70.600  30.910  36.520  1.00  0.00           C
ATOM   3210  O   THR A 853      70.010  31.810  37.160  1.00  0.00           O
ATOM   3211  N   LYS A 854      70.160  29.630  36.490  1.00  0.00           N
ATOM   3212  HN  LYS A 854      70.670  28.890  36.060  1.00  0.00           H
ATOM   3213  CA  LYS A 854      68.980  29.280  37.290  1.00  0.00           C
ATOM   3214  HA  LYS A 854      68.130  29.900  37.040  1.00  0.00           H
ATOM   3215  CB  LYS A 854      68.460  27.890  36.890  1.00  0.00           C
ATOM   3216  HB1 LYS A 854      67.560  27.760  37.540  1.00  0.00           H
ATOM   3217  HB2 LYS A 854      69.250  27.160  37.160  1.00  0.00           H
ATOM   3218  CG  LYS A 854      67.980  27.840  35.460  1.00  0.00           C
ATOM   3219  HG1 LYS A 854      67.890  26.800  35.090  1.00  0.00           H
ATOM   3220  HG2 LYS A 854      68.670  28.360  34.770  1.00  0.00           H
ATOM   3221  CD  LYS A 854      66.590  28.560  35.320  1.00  0.00           C
ATOM   3222  HD1 LYS A 854      66.590  29.560  35.800  1.00  0.00           H
ATOM   3223  HD2 LYS A 854      65.900  27.990  35.990  1.00  0.00           H
ATOM   3224  CE  LYS A 854      66.190  28.800  33.810  1.00  0.00           C
ATOM   3225  HE1 LYS A 854      65.110  29.020  33.660  1.00  0.00           H
ATOM   3226  HE2 LYS A 854      66.390  27.860  33.260  1.00  0.00           H
ATOM   3227  NZ  LYS A 854      66.910  29.870  33.170  1.00  0.00           N
ATOM   3228  HZ1 LYS A 854      66.950  30.720  33.760  1.00  0.00           H
ATOM   3229  HZ2 LYS A 854      66.290  30.210  32.390  1.00  0.00           H
ATOM   3230  HZ3 LYS A 854      67.860  29.700  32.780  1.00  0.00           H
ATOM   3231  C   LYS A 854      69.080  29.380  38.820  1.00  0.00           C
ATOM   3232  O   LYS A 854      68.100  29.690  39.450  1.00  0.00           O
ATOM   3233  N   VAL A 855      70.230  29.140  39.480  1.00  0.00           N
ATOM   3234  HN  VAL A 855      71.050  29.020  38.940  1.00  0.00           H
ATOM   3235  CA  VAL A 855      70.380  29.260  40.870  1.00  0.00           C
ATOM   3236  HA  VAL A 855      69.620  28.770  41.460  1.00  0.00           H
ATOM   3237  CB  VAL A 855      71.760  28.790  41.320  1.00  0.00           C
ATOM   3238  HB  VAL A 855      72.510  29.070  40.550  1.00  0.00           H
ATOM   3239  CG1 VAL A 855      72.320  29.250  42.700  1.00  0.00           C
ATOM   3240 HG11 VAL A 855      73.220  28.690  42.990  1.00  0.00           H
ATOM   3241 HG12 VAL A 855      71.560  29.150  43.500  1.00  0.00           H
ATOM   3242 HG13 VAL A 855      72.740  30.280  42.550  1.00  0.00           H
ATOM   3243  CG2 VAL A 855      71.690  27.290  41.340  1.00  0.00           C
ATOM   3244 HG21 VAL A 855      72.700  26.870  41.570  1.00  0.00           H
ATOM   3245 HG22 VAL A 855      71.400  26.990  40.320  1.00  0.00           H
ATOM   3246 HG23 VAL A 855      70.960  26.840  42.060  1.00  0.00           H
ATOM   3247  C   VAL A 855      70.200  30.630  41.380  1.00  0.00           C
ATOM   3248  O   VAL A 855      69.280  30.940  42.190  1.00  0.00           O
ATOM   3249  N   ARG A 856      71.020  31.610  40.820  1.00  0.00           N
ATOM   3250  HN  ARG A 856      71.640  31.240  40.140  1.00  0.00           H
ATOM   3251  CA  ARG A 856      70.920  33.020  41.140  1.00  0.00           C
ATOM   3252  HA  ARG A 856      71.010  33.240  42.200  1.00  0.00           H
ATOM   3253  CB  ARG A 856      71.970  33.830  40.510  1.00  0.00           C
ATOM   3254  HB1 ARG A 856      73.020  33.520  40.740  1.00  0.00           H
ATOM   3255  HB2 ARG A 856      72.030  34.850  40.930  1.00  0.00           H
ATOM   3256  CG  ARG A 856      71.850  34.180  38.940  1.00  0.00           C
ATOM   3257  HG1 ARG A 856      71.160  35.030  38.740  1.00  0.00           H
ATOM   3258  HG2 ARG A 856      71.360  33.360  38.400  1.00  0.00           H
ATOM   3259  CD  ARG A 856      73.160  34.550  38.280  1.00  0.00           C
ATOM   3260  HD1 ARG A 856      73.770  33.640  38.410  1.00  0.00           H
ATOM   3261  HD2 ARG A 856      73.710  35.390  38.750  1.00  0.00           H
ATOM   3262  NE  ARG A 856      72.720  34.940  36.890  1.00  0.00           N
ATOM   3263  HE  ARG A 856      71.760  35.160  36.760  1.00  0.00           H
ATOM   3264  CZ  ARG A 856      73.460  34.570  35.800  1.00  0.00           C
ATOM   3265  NH1 ARG A 856      74.720  34.180  35.880  1.00  0.00           N
ATOM   3266 HH11 ARG A 856      75.140  34.310  36.780  1.00  0.00           H
ATOM   3267 HH12 ARG A 856      75.300  33.830  35.150  1.00  0.00           H
ATOM   3268  NH2 ARG A 856      72.900  34.640  34.600  1.00  0.00           N
ATOM   3269 HH21 ARG A 856      73.100  34.150  33.760  1.00  0.00           H
ATOM   3270 HH22 ARG A 856      72.040  35.160  34.610  1.00  0.00           H
ATOM   3271  C   ARG A 856      69.600  33.650  40.830  1.00  0.00           C
ATOM   3272  O   ARG A 856      69.200  34.560  41.540  1.00  0.00           O
ATOM   3273  N   SER A 857      68.900  33.230  39.760  1.00  0.00           N
ATOM   3274  HN  SER A 857      69.290  32.540  39.160  1.00  0.00           H
ATOM   3275  CA  SER A 857      67.720  33.880  39.300  1.00  0.00           C
ATOM   3276  HA  SER A 857      67.760  34.960  39.400  1.00  0.00           H
ATOM   3277  CB  SER A 857      67.350  33.560  37.800  1.00  0.00           C
ATOM   3278  HB1 SER A 857      68.120  33.930  37.100  1.00  0.00           H
ATOM   3279  HB2 SER A 857      66.420  34.140  37.660  1.00  0.00           H
ATOM   3280  OG  SER A 857      67.070  32.220  37.360  1.00  0.00           O
ATOM   3281  HG1 SER A 857      67.190  32.140  36.410  1.00  0.00           H
ATOM   3282  C   SER A 857      66.570  33.390  40.140  1.00  0.00           C
ATOM   3283  O   SER A 857      65.760  34.190  40.540  1.00  0.00           O
ATOM   3284  N   THR A 858      66.560  32.110  40.520  1.00  0.00           N
ATOM   3285  HN  THR A 858      67.140  31.440  40.060  1.00  0.00           H
ATOM   3286  CA  THR A 858      65.740  31.540  41.580  1.00  0.00           C
ATOM   3287  HA  THR A 858      64.710  31.650  41.290  1.00  0.00           H
ATOM   3288  CB  THR A 858      65.830  30.040  41.790  1.00  0.00           C
ATOM   3289  HB  THR A 858      66.830  29.770  42.200  1.00  0.00           H
ATOM   3290  OG1 THR A 858      65.690  29.520  40.450  1.00  0.00           O
ATOM   3291  HG1 THR A 858      66.550  29.570  40.040  1.00  0.00           H
ATOM   3292  CG2 THR A 858      64.700  29.470  42.650  1.00  0.00           C
ATOM   3293 HG21 THR A 858      63.660  29.690  42.290  1.00  0.00           H
ATOM   3294 HG22 THR A 858      64.890  29.820  43.680  1.00  0.00           H
ATOM   3295 HG23 THR A 858      64.760  28.370  42.620  1.00  0.00           H
ATOM   3296  C   THR A 858      65.910  32.230  42.990  1.00  0.00           C
ATOM   3297  O   THR A 858      64.990  32.580  43.700  1.00  0.00           O
ATOM   3298  N   ILE A 859      67.250  32.510  43.450  1.00  0.00           N
ATOM   3299  HN  ILE A 859      68.070  32.280  42.930  1.00  0.00           H
ATOM   3300  CA  ILE A 859      67.500  33.200  44.670  1.00  0.00           C
ATOM   3301  HA  ILE A 859      67.030  32.670  45.490  1.00  0.00           H
ATOM   3302  CB  ILE A 859      68.940  33.300  45.090  1.00  0.00           C
ATOM   3303  HB  ILE A 859      69.560  33.780  44.290  1.00  0.00           H
ATOM   3304  CG2 ILE A 859      69.060  34.300  46.280  1.00  0.00           C
ATOM   3305 HG21 ILE A 859      69.000  35.400  46.140  1.00  0.00           H
ATOM   3306 HG22 ILE A 859      69.990  34.150  46.890  1.00  0.00           H
ATOM   3307 HG23 ILE A 859      68.270  34.010  47.010  1.00  0.00           H
ATOM   3308  CG1 ILE A 859      69.550  31.920  45.500  1.00  0.00           C
ATOM   3309 HG11 ILE A 859      70.610  32.110  45.770  1.00  0.00           H
ATOM   3310 HG12 ILE A 859      69.570  31.240  44.630  1.00  0.00           H
ATOM   3311  CD  ILE A 859      68.790  31.120  46.640  1.00  0.00           C
ATOM   3312  HD1 ILE A 859      68.450  31.890  47.360  1.00  0.00           H
ATOM   3313  HD2 ILE A 859      69.470  30.390  47.130  1.00  0.00           H
ATOM   3314  HD3 ILE A 859      67.860  30.670  46.250  1.00  0.00           H
ATOM   3315  C   ILE A 859      66.890  34.640  44.660  1.00  0.00           C
ATOM   3316  O   ILE A 859      66.250  35.140  45.610  1.00  0.00           O
ATOM   3317  N   SER A 860      67.040  35.430  43.500  1.00  0.00           N
ATOM   3318  HN  SER A 860      67.630  35.120  42.750  1.00  0.00           H
ATOM   3319  CA  SER A 860      66.410  36.750  43.330  1.00  0.00           C
ATOM   3320  HA  SER A 860      66.730  37.350  44.170  1.00  0.00           H
ATOM   3321  CB  SER A 860      66.770  37.430  41.980  1.00  0.00           C
ATOM   3322  HB1 SER A 860      66.680  36.650  41.180  1.00  0.00           H
ATOM   3323  HB2 SER A 860      67.860  37.640  41.900  1.00  0.00           H
ATOM   3324  OG  SER A 860      66.000  38.570  41.540  1.00  0.00           O
ATOM   3325  HG1 SER A 860      66.420  39.380  41.830  1.00  0.00           H
ATOM   3326  C   SER A 860      64.920  36.670  43.460  1.00  0.00           C
ATOM   3327  O   SER A 860      64.340  37.610  43.960  1.00  0.00           O
ATOM   3328  N   ASP A 861      64.270  35.690  42.930  1.00  0.00           N
ATOM   3329  HN  ASP A 861      64.720  34.910  42.520  1.00  0.00           H
ATOM   3330  CA  ASP A 861      62.770  35.540  43.210  1.00  0.00           C
ATOM   3331  HA  ASP A 861      62.310  36.510  43.090  1.00  0.00           H
ATOM   3332  CB  ASP A 861      62.170  34.520  42.190  1.00  0.00           C
ATOM   3333  HB1 ASP A 861      61.130  34.260  42.500  1.00  0.00           H
ATOM   3334  HB2 ASP A 861      62.630  33.520  42.150  1.00  0.00           H
ATOM   3335  CG  ASP A 861      62.190  35.040  40.730  1.00  0.00           C
ATOM   3336  OD1 ASP A 861      62.920  36.000  40.460  1.00  0.00           O
ATOM   3337  OD2 ASP A 861      61.590  34.410  39.810  1.00  0.00           O
ATOM   3338  C   ASP A 861      62.460  35.170  44.680  1.00  0.00           C
ATOM   3339  O   ASP A 861      61.470  35.650  45.200  1.00  0.00           O
ATOM   3340  N   PHE A 862      63.290  34.370  45.390  1.00  0.00           N
ATOM   3341  HN  PHE A 862      64.030  33.860  44.960  1.00  0.00           H
ATOM   3342  CA  PHE A 862      63.050  33.970  46.760  1.00  0.00           C
ATOM   3343  HA  PHE A 862      62.000  33.980  47.010  1.00  0.00           H
ATOM   3344  CB  PHE A 862      63.380  32.480  46.880  1.00  0.00           C
ATOM   3345  HB1 PHE A 862      63.480  32.280  47.960  1.00  0.00           H
ATOM   3346  HB2 PHE A 862      64.370  32.230  46.440  1.00  0.00           H
ATOM   3347  CG  PHE A 862      62.360  31.560  46.310  1.00  0.00           C
ATOM   3348  CD1 PHE A 862      61.390  31.160  47.210  1.00  0.00           C
ATOM   3349  HD1 PHE A 862      61.460  31.620  48.190  1.00  0.00           H
ATOM   3350  CE1 PHE A 862      60.480  30.130  46.920  1.00  0.00           C
ATOM   3351  HE1 PHE A 862      59.900  29.690  47.720  1.00  0.00           H
ATOM   3352  CZ  PHE A 862      60.340  29.770  45.550  1.00  0.00           C
ATOM   3353  HZ  PHE A 862      59.620  29.030  45.240  1.00  0.00           H
ATOM   3354  CD2 PHE A 862      62.330  31.080  44.990  1.00  0.00           C
ATOM   3355  HD2 PHE A 862      63.090  31.240  44.240  1.00  0.00           H
ATOM   3356  CE2 PHE A 862      61.250  30.290  44.560  1.00  0.00           C
ATOM   3357  HE2 PHE A 862      61.090  30.090  43.520  1.00  0.00           H
ATOM   3358  C   PHE A 862      63.600  34.880  47.870  1.00  0.00           C
ATOM   3359  O   PHE A 862      63.740  34.530  49.030  1.00  0.00           O
ATOM   3360  N   ALA A 863      64.000  36.030  47.420  1.00  0.00           N
ATOM   3361  HN  ALA A 863      63.940  36.180  46.430  1.00  0.00           H
ATOM   3362  CA  ALA A 863      64.650  37.020  48.140  1.00  0.00           C
ATOM   3363  HA  ALA A 863      65.610  36.600  48.330  1.00  0.00           H
ATOM   3364  CB  ALA A 863      65.050  38.260  47.340  1.00  0.00           C
ATOM   3365  HB1 ALA A 863      65.440  37.940  46.360  1.00  0.00           H
ATOM   3366  HB2 ALA A 863      65.770  38.940  47.850  1.00  0.00           H
ATOM   3367  HB3 ALA A 863      64.150  38.860  47.110  1.00  0.00           H
ATOM   3368  C   ALA A 863      64.070  37.570  49.470  1.00  0.00           C
ATOM   3369  O   ALA A 863      64.690  37.600  50.540  1.00  0.00           O
ATOM   3370  N   VAL A 864      62.780  37.940  49.520  1.00  0.00           N
ATOM   3371  HN  VAL A 864      62.240  37.840  48.690  1.00  0.00           H
ATOM   3372  CA  VAL A 864      62.100  38.380  50.790  1.00  0.00           C
ATOM   3373  HA  VAL A 864      62.650  39.110  51.360  1.00  0.00           H
ATOM   3374  CB  VAL A 864      60.730  38.980  50.440  1.00  0.00           C
ATOM   3375  HB  VAL A 864      60.120  38.330  49.790  1.00  0.00           H
ATOM   3376  CG1 VAL A 864      59.860  39.170  51.690  1.00  0.00           C
ATOM   3377 HG11 VAL A 864      59.090  39.930  51.430  1.00  0.00           H
ATOM   3378 HG12 VAL A 864      60.310  39.470  52.650  1.00  0.00           H
ATOM   3379 HG13 VAL A 864      59.310  38.210  51.880  1.00  0.00           H
ATOM   3380  CG2 VAL A 864      61.060  40.320  49.730  1.00  0.00           C
ATOM   3381 HG21 VAL A 864      61.660  41.050  50.300  1.00  0.00           H
ATOM   3382 HG22 VAL A 864      60.130  40.870  49.480  1.00  0.00           H
ATOM   3383 HG23 VAL A 864      61.700  40.180  48.820  1.00  0.00           H
ATOM   3384  C   VAL A 864      61.990  37.250  51.870  1.00  0.00           C
ATOM   3385  O   VAL A 864      62.350  37.480  53.060  1.00  0.00           O
ATOM   3386  N   PHE A 865      61.550  36.030  51.540  1.00  0.00           N
ATOM   3387  HN  PHE A 865      61.190  35.730  50.660  1.00  0.00           H
ATOM   3388  CA  PHE A 865      61.570  34.940  52.510  1.00  0.00           C
ATOM   3389  HA  PHE A 865      60.970  35.290  53.340  1.00  0.00           H
ATOM   3390  CB  PHE A 865      61.010  33.720  51.830  1.00  0.00           C
ATOM   3391  HB1 PHE A 865      61.640  33.440  50.970  1.00  0.00           H
ATOM   3392  HB2 PHE A 865      59.950  33.880  51.520  1.00  0.00           H
ATOM   3393  CG  PHE A 865      61.000  32.500  52.750  1.00  0.00           C
ATOM   3394  CD1 PHE A 865      60.080  32.410  53.770  1.00  0.00           C
ATOM   3395  HD1 PHE A 865      59.480  33.300  53.880  1.00  0.00           H
ATOM   3396  CE1 PHE A 865      60.030  31.290  54.550  1.00  0.00           C
ATOM   3397  HE1 PHE A 865      59.380  31.230  55.410  1.00  0.00           H
ATOM   3398  CZ  PHE A 865      60.940  30.210  54.350  1.00  0.00           C
ATOM   3399  HZ  PHE A 865      60.990  29.390  55.040  1.00  0.00           H
ATOM   3400  CD2 PHE A 865      61.960  31.460  52.550  1.00  0.00           C
ATOM   3401  HD2 PHE A 865      62.640  31.540  51.710  1.00  0.00           H
ATOM   3402  CE2 PHE A 865      61.820  30.320  53.350  1.00  0.00           C
ATOM   3403  HE2 PHE A 865      62.440  29.460  53.160  1.00  0.00           H
ATOM   3404  C   PHE A 865      63.040  34.680  53.010  1.00  0.00           C
ATOM   3405  O   PHE A 865      63.380  34.570  54.120  1.00  0.00           O
ATOM   3406  N   LEU A 866      64.080  34.610  52.030  1.00  0.00           N
ATOM   3407  HN  LEU A 866      63.840  34.770  51.080  1.00  0.00           H
ATOM   3408  CA  LEU A 866      65.390  34.310  52.440  1.00  0.00           C
ATOM   3409  HA  LEU A 866      65.440  33.390  52.990  1.00  0.00           H
ATOM   3410  CB  LEU A 866      66.360  34.180  51.250  1.00  0.00           C
ATOM   3411  HB1 LEU A 866      66.470  35.190  50.780  1.00  0.00           H
ATOM   3412  HB2 LEU A 866      65.940  33.580  50.420  1.00  0.00           H
ATOM   3413  CG  LEU A 866      67.820  33.700  51.440  1.00  0.00           C
ATOM   3414  HG  LEU A 866      68.320  34.270  52.260  1.00  0.00           H
ATOM   3415  CD1 LEU A 866      67.900  32.150  51.800  1.00  0.00           C
ATOM   3416 HD11 LEU A 866      67.750  31.500  50.910  1.00  0.00           H
ATOM   3417 HD12 LEU A 866      67.150  31.820  52.560  1.00  0.00           H
ATOM   3418 HD13 LEU A 866      68.920  31.940  52.180  1.00  0.00           H
ATOM   3419  CD2 LEU A 866      68.640  34.000  50.200  1.00  0.00           C
ATOM   3420 HD21 LEU A 866      68.260  33.460  49.300  1.00  0.00           H
ATOM   3421 HD22 LEU A 866      69.670  33.620  50.330  1.00  0.00           H
ATOM   3422 HD23 LEU A 866      68.660  35.050  49.850  1.00  0.00           H
ATOM   3423  C   LEU A 866      65.970  35.360  53.300  1.00  0.00           C
ATOM   3424  O   LEU A 866      66.600  34.940  54.240  1.00  0.00           O
ATOM   3425  N   THR A 867      65.760  36.630  53.020  1.00  0.00           N
ATOM   3426  HN  THR A 867      65.120  36.750  52.270  1.00  0.00           H
ATOM   3427  CA  THR A 867      66.210  37.810  53.810  1.00  0.00           C
ATOM   3428  HA  THR A 867      67.270  37.820  54.000  1.00  0.00           H
ATOM   3429  CB  THR A 867      65.840  39.170  53.240  1.00  0.00           C
ATOM   3430  HB  THR A 867      64.740  39.250  53.100  1.00  0.00           H
ATOM   3431  OG1 THR A 867      66.430  39.270  51.910  1.00  0.00           O
ATOM   3432  HG1 THR A 867      66.000  38.550  51.440  1.00  0.00           H
ATOM   3433  CG2 THR A 867      66.290  40.290  54.130  1.00  0.00           C
ATOM   3434 HG21 THR A 867      67.340  40.100  54.430  1.00  0.00           H
ATOM   3435 HG22 THR A 867      65.830  40.310  55.130  1.00  0.00           H
ATOM   3436 HG23 THR A 867      66.230  41.350  53.800  1.00  0.00           H
ATOM   3437  C   THR A 867      65.740  37.690  55.220  1.00  0.00           C
ATOM   3438  O   THR A 867      66.650  37.800  56.070  1.00  0.00           O
ATOM   3439  N   ILE A 868      64.460  37.340  55.550  1.00  0.00           N
ATOM   3440  HN  ILE A 868      63.740  37.370  54.850  1.00  0.00           H
ATOM   3441  CA  ILE A 868      63.980  37.000  56.840  1.00  0.00           C
ATOM   3442  HA  ILE A 868      64.190  37.850  57.470  1.00  0.00           H
ATOM   3443  CB  ILE A 868      62.500  36.690  56.820  1.00  0.00           C
ATOM   3444  HB  ILE A 868      62.310  35.920  56.040  1.00  0.00           H
ATOM   3445  CG2 ILE A 868      61.960  36.070  58.120  1.00  0.00           C
ATOM   3446 HG21 ILE A 868      62.150  36.690  59.030  1.00  0.00           H
ATOM   3447 HG22 ILE A 868      62.530  35.170  58.440  1.00  0.00           H
ATOM   3448 HG23 ILE A 868      60.880  35.880  58.030  1.00  0.00           H
ATOM   3449  CG1 ILE A 868      61.610  37.920  56.460  1.00  0.00           C
ATOM   3450 HG11 ILE A 868      62.200  38.580  55.780  1.00  0.00           H
ATOM   3451 HG12 ILE A 868      61.510  38.540  57.370  1.00  0.00           H
ATOM   3452  CD  ILE A 868      60.260  37.520  55.900  1.00  0.00           C
ATOM   3453  HD1 ILE A 868      59.680  38.470  56.030  1.00  0.00           H
ATOM   3454  HD2 ILE A 868      59.760  36.700  56.460  1.00  0.00           H
ATOM   3455  HD3 ILE A 868      60.390  37.090  54.890  1.00  0.00           H
ATOM   3456  C   ILE A 868      64.670  35.760  57.510  1.00  0.00           C
ATOM   3457  O   ILE A 868      65.000  35.770  58.710  1.00  0.00           O
ATOM   3458  N   VAL A 869      64.940  34.640  56.830  1.00  0.00           N
ATOM   3459  HN  VAL A 869      64.540  34.590  55.930  1.00  0.00           H
ATOM   3460  CA  VAL A 869      65.610  33.410  57.300  1.00  0.00           C
ATOM   3461  HA  VAL A 869      65.140  33.100  58.230  1.00  0.00           H
ATOM   3462  CB  VAL A 869      65.550  32.320  56.180  1.00  0.00           C
ATOM   3463  HB  VAL A 869      65.720  32.850  55.220  1.00  0.00           H
ATOM   3464  CG1 VAL A 869      66.530  31.240  56.410  1.00  0.00           C
ATOM   3465 HG11 VAL A 869      67.620  31.470  56.410  1.00  0.00           H
ATOM   3466 HG12 VAL A 869      66.410  30.550  55.540  1.00  0.00           H
ATOM   3467 HG13 VAL A 869      66.330  30.700  57.360  1.00  0.00           H
ATOM   3468  CG2 VAL A 869      64.120  31.720  56.200  1.00  0.00           C
ATOM   3469 HG21 VAL A 869      63.860  31.070  57.060  1.00  0.00           H
ATOM   3470 HG22 VAL A 869      64.080  31.110  55.270  1.00  0.00           H
ATOM   3471 HG23 VAL A 869      63.280  32.460  56.150  1.00  0.00           H
ATOM   3472  C   VAL A 869      67.060  33.740  57.700  1.00  0.00           C
ATOM   3473  O   VAL A 869      67.590  33.350  58.720  1.00  0.00           O
ATOM   3474  N   ILE A 870      67.800  34.440  56.850  1.00  0.00           N
ATOM   3475  HN  ILE A 870      67.400  34.560  55.950  1.00  0.00           H
ATOM   3476  CA  ILE A 870      69.100  34.990  57.150  1.00  0.00           C
ATOM   3477  HA  ILE A 870      69.750  34.230  57.570  1.00  0.00           H
ATOM   3478  CB  ILE A 870      69.820  35.490  55.920  1.00  0.00           C
ATOM   3479  HB  ILE A 870      69.150  36.310  55.580  1.00  0.00           H
ATOM   3480  CG2 ILE A 870      71.220  36.070  56.230  1.00  0.00           C
ATOM   3481 HG21 ILE A 870      71.820  35.200  56.560  1.00  0.00           H
ATOM   3482 HG22 ILE A 870      71.060  36.890  56.950  1.00  0.00           H
ATOM   3483 HG23 ILE A 870      71.590  36.470  55.260  1.00  0.00           H
ATOM   3484  CG1 ILE A 870      69.830  34.450  54.830  1.00  0.00           C
ATOM   3485 HG11 ILE A 870      70.330  34.930  53.960  1.00  0.00           H
ATOM   3486 HG12 ILE A 870      68.810  34.350  54.420  1.00  0.00           H
ATOM   3487  CD  ILE A 870      70.490  33.150  55.200  1.00  0.00           C
ATOM   3488  HD1 ILE A 870      70.250  32.360  54.440  1.00  0.00           H
ATOM   3489  HD2 ILE A 870      70.060  32.790  56.160  1.00  0.00           H
ATOM   3490  HD3 ILE A 870      71.580  33.130  55.410  1.00  0.00           H
ATOM   3491  C   ILE A 870      69.130  35.930  58.310  1.00  0.00           C
ATOM   3492  O   ILE A 870      69.970  35.770  59.220  1.00  0.00           O
ATOM   3493  N   MET A 871      68.200  36.880  58.410  1.00  0.00           N
ATOM   3494  HN  MET A 871      67.510  37.090  57.710  1.00  0.00           H
ATOM   3495  CA  MET A 871      68.120  37.710  59.560  1.00  0.00           C
ATOM   3496  HA  MET A 871      69.100  38.170  59.660  1.00  0.00           H
ATOM   3497  CB  MET A 871      67.140  38.840  59.430  1.00  0.00           C
ATOM   3498  HB1 MET A 871      67.050  39.370  60.400  1.00  0.00           H
ATOM   3499  HB2 MET A 871      66.100  38.520  59.180  1.00  0.00           H
ATOM   3500  CG  MET A 871      67.640  39.870  58.340  1.00  0.00           C
ATOM   3501  HG1 MET A 871      66.980  40.750  58.260  1.00  0.00           H
ATOM   3502  HG2 MET A 871      67.720  39.490  57.300  1.00  0.00           H
ATOM   3503  SD  MET A 871      69.070  40.700  58.940  1.00  0.00           S
ATOM   3504  CE  MET A 871      69.600  41.100  57.240  1.00  0.00           C
ATOM   3505  HE1 MET A 871      69.600  40.300  56.470  1.00  0.00           H
ATOM   3506  HE2 MET A 871      70.520  41.720  57.290  1.00  0.00           H
ATOM   3507  HE3 MET A 871      68.960  41.840  56.730  1.00  0.00           H
ATOM   3508  C   MET A 871      67.870  37.010  60.890  1.00  0.00           C
ATOM   3509  O   MET A 871      68.450  37.460  61.900  1.00  0.00           O
ATOM   3510  N   VAL A 872      67.020  35.930  60.900  1.00  0.00           N
ATOM   3511  HN  VAL A 872      66.460  35.710  60.110  1.00  0.00           H
ATOM   3512  CA  VAL A 872      66.850  35.040  62.000  1.00  0.00           C
ATOM   3513  HA  VAL A 872      66.620  35.600  62.900  1.00  0.00           H
ATOM   3514  CB  VAL A 872      65.630  34.110  61.840  1.00  0.00           C
ATOM   3515  HB  VAL A 872      65.600  33.520  60.890  1.00  0.00           H
ATOM   3516  CG1 VAL A 872      65.610  33.030  62.970  1.00  0.00           C
ATOM   3517 HG11 VAL A 872      64.700  32.390  62.950  1.00  0.00           H
ATOM   3518 HG12 VAL A 872      65.680  33.540  63.950  1.00  0.00           H
ATOM   3519 HG13 VAL A 872      66.530  32.460  62.740  1.00  0.00           H
ATOM   3520  CG2 VAL A 872      64.280  34.830  62.130  1.00  0.00           C
ATOM   3521 HG21 VAL A 872      64.140  35.200  63.160  1.00  0.00           H
ATOM   3522 HG22 VAL A 872      63.480  34.130  61.820  1.00  0.00           H
ATOM   3523 HG23 VAL A 872      64.320  35.790  61.570  1.00  0.00           H
ATOM   3524  C   VAL A 872      68.140  34.250  62.450  1.00  0.00           C
ATOM   3525  O   VAL A 872      68.450  33.940  63.590  1.00  0.00           O
ATOM   3526  N   THR A 873      68.890  33.850  61.420  1.00  0.00           N
ATOM   3527  HN  THR A 873      68.620  34.020  60.480  1.00  0.00           H
ATOM   3528  CA  THR A 873      70.230  33.290  61.620  1.00  0.00           C
ATOM   3529  HA  THR A 873      70.060  32.550  62.390  1.00  0.00           H
ATOM   3530  CB  THR A 873      70.960  32.640  60.410  1.00  0.00           C
ATOM   3531  HB  THR A 873      71.230  33.500  59.760  1.00  0.00           H
ATOM   3532  OG1 THR A 873      70.090  31.760  59.720  1.00  0.00           O
ATOM   3533  HG1 THR A 873      69.220  32.200  59.680  1.00  0.00           H
ATOM   3534  CG2 THR A 873      72.200  31.890  60.870  1.00  0.00           C
ATOM   3535 HG21 THR A 873      73.080  32.530  61.100  1.00  0.00           H
ATOM   3536 HG22 THR A 873      72.590  31.220  60.070  1.00  0.00           H
ATOM   3537 HG23 THR A 873      71.980  31.350  61.820  1.00  0.00           H
ATOM   3538  C   THR A 873      71.120  34.310  62.320  1.00  0.00           C
ATOM   3539  O   THR A 873      71.850  34.060  63.310  1.00  0.00           O
ATOM   3540  N   ILE A 874      71.100  35.590  61.870  1.00  0.00           N
ATOM   3541  HN  ILE A 874      70.410  35.770  61.170  1.00  0.00           H
ATOM   3542  CA  ILE A 874      71.840  36.700  62.450  1.00  0.00           C
ATOM   3543  HA  ILE A 874      72.870  36.400  62.540  1.00  0.00           H
ATOM   3544  CB  ILE A 874      71.760  38.000  61.540  1.00  0.00           C
ATOM   3545  HB  ILE A 874      70.730  38.310  61.250  1.00  0.00           H
ATOM   3546  CG2 ILE A 874      72.390  39.320  62.180  1.00  0.00           C
ATOM   3547 HG21 ILE A 874      72.250  40.110  61.410  1.00  0.00           H
ATOM   3548 HG22 ILE A 874      73.430  39.120  62.530  1.00  0.00           H
ATOM   3549 HG23 ILE A 874      71.780  39.680  63.040  1.00  0.00           H
ATOM   3550  CG1 ILE A 874      72.630  37.600  60.230  1.00  0.00           C
ATOM   3551 HG11 ILE A 874      72.180  36.710  59.750  1.00  0.00           H
ATOM   3552 HG12 ILE A 874      73.600  37.310  60.700  1.00  0.00           H
ATOM   3553  CD  ILE A 874      72.800  38.590  59.120  1.00  0.00           C
ATOM   3554  HD1 ILE A 874      73.110  39.610  59.440  1.00  0.00           H
ATOM   3555  HD2 ILE A 874      71.890  38.750  58.500  1.00  0.00           H
ATOM   3556  HD3 ILE A 874      73.510  38.210  58.340  1.00  0.00           H
ATOM   3557  C   ILE A 874      71.430  36.950  63.930  1.00  0.00           C
ATOM   3558  O   ILE A 874      72.290  37.070  64.800  1.00  0.00           O
ATOM   3559  N   ASP A 875      70.150  36.960  64.190  1.00  0.00           N
ATOM   3560  HN  ASP A 875      69.470  36.920  63.460  1.00  0.00           H
ATOM   3561  CA  ASP A 875      69.600  37.220  65.490  1.00  0.00           C
ATOM   3562  HA  ASP A 875      69.920  38.230  65.750  1.00  0.00           H
ATOM   3563  CB  ASP A 875      68.080  37.170  65.400  1.00  0.00           C
ATOM   3564  HB1 ASP A 875      67.630  36.150  65.380  1.00  0.00           H
ATOM   3565  HB2 ASP A 875      67.750  37.740  64.490  1.00  0.00           H
ATOM   3566  CG  ASP A 875      67.470  37.820  66.610  1.00  0.00           C
ATOM   3567  OD1 ASP A 875      66.810  37.150  67.400  1.00  0.00           O
ATOM   3568  OD2 ASP A 875      67.620  39.110  66.830  1.00  0.00           O
ATOM   3569  C   ASP A 875      70.040  36.150  66.500  1.00  0.00           C
ATOM   3570  O   ASP A 875      70.440  36.440  67.610  1.00  0.00           O
ATOM   3571  N   TYR A 876      69.940  34.890  66.030  1.00  0.00           N
ATOM   3572  HN  TYR A 876      69.750  34.790  65.060  1.00  0.00           H
ATOM   3573  CA  TYR A 876      70.450  33.660  66.690  1.00  0.00           C
ATOM   3574  HA  TYR A 876      70.190  33.610  67.740  1.00  0.00           H
ATOM   3575  CB  TYR A 876      69.940  32.350  65.970  1.00  0.00           C
ATOM   3576  HB1 TYR A 876      70.210  32.580  64.910  1.00  0.00           H
ATOM   3577  HB2 TYR A 876      68.900  32.080  66.250  1.00  0.00           H
ATOM   3578  CG  TYR A 876      70.610  31.100  66.280  1.00  0.00           C
ATOM   3579  CD1 TYR A 876      70.450  30.530  67.530  1.00  0.00           C
ATOM   3580  HD1 TYR A 876      69.660  30.880  68.180  1.00  0.00           H
ATOM   3581  CE1 TYR A 876      71.200  29.390  67.850  1.00  0.00           C
ATOM   3582  HE1 TYR A 876      71.070  28.920  68.820  1.00  0.00           H
ATOM   3583  CZ  TYR A 876      72.140  28.860  66.960  1.00  0.00           C
ATOM   3584  OH  TYR A 876      72.880  27.700  67.210  1.00  0.00           O
ATOM   3585  HH  TYR A 876      72.600  27.380  68.070  1.00  0.00           H
ATOM   3586  CD2 TYR A 876      71.510  30.500  65.310  1.00  0.00           C
ATOM   3587  HD2 TYR A 876      71.690  31.040  64.400  1.00  0.00           H
ATOM   3588  CE2 TYR A 876      72.250  29.410  65.690  1.00  0.00           C
ATOM   3589  HE2 TYR A 876      73.010  29.040  65.010  1.00  0.00           H
ATOM   3590  C   TYR A 876      71.960  33.690  67.000  1.00  0.00           C
ATOM   3591  O   TYR A 876      72.340  33.460  68.160  1.00  0.00           O
ATOM   3592  N   LEU A 877      72.760  34.150  66.070  1.00  0.00           N
ATOM   3593  HN  LEU A 877      72.440  34.120  65.110  1.00  0.00           H
ATOM   3594  CA  LEU A 877      74.140  34.460  66.270  1.00  0.00           C
ATOM   3595  HA  LEU A 877      74.680  33.620  66.680  1.00  0.00           H
ATOM   3596  CB  LEU A 877      74.820  34.600  64.810  1.00  0.00           C
ATOM   3597  HB1 LEU A 877      75.700  35.270  64.910  1.00  0.00           H
ATOM   3598  HB2 LEU A 877      74.110  35.160  64.170  1.00  0.00           H
ATOM   3599  CG  LEU A 877      75.490  33.390  64.240  1.00  0.00           C
ATOM   3600  HG  LEU A 877      76.270  33.160  64.990  1.00  0.00           H
ATOM   3601  CD1 LEU A 877      74.640  32.100  64.140  1.00  0.00           C
ATOM   3602 HD11 LEU A 877      74.350  31.710  65.140  1.00  0.00           H
ATOM   3603 HD12 LEU A 877      75.310  31.390  63.600  1.00  0.00           H
ATOM   3604 HD13 LEU A 877      73.710  32.190  63.570  1.00  0.00           H
ATOM   3605  CD2 LEU A 877      76.110  33.720  62.870  1.00  0.00           C
ATOM   3606 HD21 LEU A 877      75.290  33.820  62.140  1.00  0.00           H
ATOM   3607 HD22 LEU A 877      76.740  32.940  62.380  1.00  0.00           H
ATOM   3608 HD23 LEU A 877      76.680  34.670  62.920  1.00  0.00           H
ATOM   3609  C   LEU A 877      74.430  35.640  67.200  1.00  0.00           C
ATOM   3610  O   LEU A 877      75.140  35.470  68.200  1.00  0.00           O
ATOM   3611  N   VAL A 878      73.930  36.860  66.910  1.00  0.00           N
ATOM   3612  HN  VAL A 878      73.380  36.890  66.080  1.00  0.00           H
ATOM   3613  CA  VAL A 878      74.400  38.100  67.560  1.00  0.00           C
ATOM   3614  HA  VAL A 878      75.480  38.050  67.470  1.00  0.00           H
ATOM   3615  CB  VAL A 878      73.850  39.310  66.810  1.00  0.00           C
ATOM   3616  HB  VAL A 878      72.780  39.190  66.560  1.00  0.00           H
ATOM   3617  CG1 VAL A 878      74.090  40.610  67.490  1.00  0.00           C
ATOM   3618 HG11 VAL A 878      73.630  40.750  68.500  1.00  0.00           H
ATOM   3619 HG12 VAL A 878      73.840  41.390  66.750  1.00  0.00           H
ATOM   3620 HG13 VAL A 878      75.200  40.710  67.620  1.00  0.00           H
ATOM   3621  CG2 VAL A 878      74.580  39.340  65.490  1.00  0.00           C
ATOM   3622 HG21 VAL A 878      74.280  40.220  64.880  1.00  0.00           H
ATOM   3623 HG22 VAL A 878      74.390  38.410  64.900  1.00  0.00           H
ATOM   3624 HG23 VAL A 878      75.680  39.340  65.590  1.00  0.00           H
ATOM   3625  C   VAL A 878      73.960  38.170  69.020  1.00  0.00           C
ATOM   3626  O   VAL A 878      74.680  38.580  69.980  1.00  0.00           O
ATOM   3627  N   GLY A 879      72.690  37.740  69.270  1.00  0.00           N
ATOM   3628  HN  GLY A 879      72.200  37.290  68.520  1.00  0.00           H
ATOM   3629  CA  GLY A 879      72.100  37.720  70.550  1.00  0.00           C
ATOM   3630  HA1 GLY A 879      72.620  37.070  71.230  1.00  0.00           H
ATOM   3631  HA2 GLY A 879      71.110  37.400  70.240  1.00  0.00           H
ATOM   3632  C   GLY A 879      71.850  39.020  71.260  1.00  0.00           C
ATOM   3633  O   GLY A 879      72.070  39.120  72.460  1.00  0.00           O
ATOM   3634  N   VAL A 880      71.430  40.070  70.630  1.00  0.00           N
ATOM   3635  HN  VAL A 880      71.280  40.000  69.660  1.00  0.00           H
ATOM   3636  CA  VAL A 880      71.200  41.340  71.250  1.00  0.00           C
ATOM   3637  HA  VAL A 880      71.530  41.290  72.290  1.00  0.00           H
ATOM   3638  CB  VAL A 880      71.950  42.610  70.800  1.00  0.00           C
ATOM   3639  HB  VAL A 880      71.690  43.470  71.460  1.00  0.00           H
ATOM   3640  CG1 VAL A 880      73.480  42.350  70.920  1.00  0.00           C
ATOM   3641 HG11 VAL A 880      74.090  43.000  70.250  1.00  0.00           H
ATOM   3642 HG12 VAL A 880      73.750  41.300  70.710  1.00  0.00           H
ATOM   3643 HG13 VAL A 880      73.990  42.390  71.920  1.00  0.00           H
ATOM   3644  CG2 VAL A 880      71.590  43.040  69.360  1.00  0.00           C
ATOM   3645 HG21 VAL A 880      70.540  43.350  69.230  1.00  0.00           H
ATOM   3646 HG22 VAL A 880      71.650  42.160  68.710  1.00  0.00           H
ATOM   3647 HG23 VAL A 880      72.230  43.850  68.930  1.00  0.00           H
ATOM   3648  C   VAL A 880      69.660  41.590  71.070  1.00  0.00           C
ATOM   3649  O   VAL A 880      69.110  41.320  69.990  1.00  0.00           O
ATOM   3650  N   PRO A 881      68.970  42.250  72.060  1.00  0.00           N
ATOM   3651  CD  PRO A 881      69.520  42.560  73.390  1.00  0.00           C
ATOM   3652  HD1 PRO A 881      70.010  43.550  73.290  1.00  0.00           H
ATOM   3653  HD2 PRO A 881      70.190  41.760  73.740  1.00  0.00           H
ATOM   3654  CA  PRO A 881      67.540  42.520  72.070  1.00  0.00           C
ATOM   3655  HA  PRO A 881      67.020  41.570  72.040  1.00  0.00           H
ATOM   3656  CB  PRO A 881      67.230  43.270  73.380  1.00  0.00           C
ATOM   3657  HB1 PRO A 881      66.190  43.160  73.740  1.00  0.00           H
ATOM   3658  HB2 PRO A 881      67.470  44.330  73.140  1.00  0.00           H
ATOM   3659  CG  PRO A 881      68.290  42.710  74.260  1.00  0.00           C
ATOM   3660  HG1 PRO A 881      68.440  43.370  75.140  1.00  0.00           H
ATOM   3661  HG2 PRO A 881      67.940  41.710  74.620  1.00  0.00           H
ATOM   3662  C   PRO A 881      67.020  43.090  70.690  1.00  0.00           C
ATOM   3663  O   PRO A 881      67.740  43.860  70.110  1.00  0.00           O
ATOM   3664  N   SER A 882      65.840  42.720  70.230  1.00  0.00           N
ATOM   3665  HN  SER A 882      65.320  41.990  70.670  1.00  0.00           H
ATOM   3666  CA  SER A 882      65.270  43.250  69.050  1.00  0.00           C
ATOM   3667  HA  SER A 882      65.410  44.320  69.170  1.00  0.00           H
ATOM   3668  CB  SER A 882      66.070  42.690  67.700  1.00  0.00           C
ATOM   3669  HB1 SER A 882      66.080  41.580  67.700  1.00  0.00           H
ATOM   3670  HB2 SER A 882      67.130  43.010  67.850  1.00  0.00           H
ATOM   3671  OG  SER A 882      65.710  43.250  66.440  1.00  0.00           O
ATOM   3672  HG1 SER A 882      66.270  42.750  65.820  1.00  0.00           H
ATOM   3673  C   SER A 882      63.800  42.850  68.840  1.00  0.00           C
ATOM   3674  O   SER A 882      63.500  41.650  68.760  1.00  0.00           O
ATOM   3675  N   PRO A 883      62.750  43.700  68.900  1.00  0.00           N
ATOM   3676  CD  PRO A 883      62.920  45.120  69.340  1.00  0.00           C
ATOM   3677  HD1 PRO A 883      63.180  45.710  68.430  1.00  0.00           H
ATOM   3678  HD2 PRO A 883      63.590  45.100  70.230  1.00  0.00           H
ATOM   3679  CA  PRO A 883      61.420  43.300  68.880  1.00  0.00           C
ATOM   3680  HA  PRO A 883      61.330  42.770  69.810  1.00  0.00           H
ATOM   3681  CB  PRO A 883      60.700  44.700  68.950  1.00  0.00           C
ATOM   3682  HB1 PRO A 883      59.700  44.560  69.400  1.00  0.00           H
ATOM   3683  HB2 PRO A 883      60.610  45.020  67.880  1.00  0.00           H
ATOM   3684  CG  PRO A 883      61.550  45.580  69.760  1.00  0.00           C
ATOM   3685  HG1 PRO A 883      61.360  46.670  69.670  1.00  0.00           H
ATOM   3686  HG2 PRO A 883      61.360  45.330  70.830  1.00  0.00           H
ATOM   3687  C   PRO A 883      60.900  42.400  67.820  1.00  0.00           C
ATOM   3688  O   PRO A 883      61.330  42.420  66.700  1.00  0.00           O
ATOM   3689  N   LYS A 884      59.960  41.560  68.260  1.00  0.00           N
ATOM   3690  HN  LYS A 884      59.620  41.590  69.190  1.00  0.00           H
ATOM   3691  CA  LYS A 884      59.470  40.450  67.440  1.00  0.00           C
ATOM   3692  HA  LYS A 884      59.910  40.440  66.450  1.00  0.00           H
ATOM   3693  CB  LYS A 884      59.760  39.060  68.130  1.00  0.00           C
ATOM   3694  HB1 LYS A 884      59.420  38.290  67.410  1.00  0.00           H
ATOM   3695  HB2 LYS A 884      59.180  38.990  69.090  1.00  0.00           H
ATOM   3696  CG  LYS A 884      61.220  38.760  68.500  1.00  0.00           C
ATOM   3697  HG1 LYS A 884      61.190  37.680  68.780  1.00  0.00           H
ATOM   3698  HG2 LYS A 884      61.480  39.320  69.420  1.00  0.00           H
ATOM   3699  CD  LYS A 884      62.180  38.960  67.330  1.00  0.00           C
ATOM   3700  HD1 LYS A 884      62.070  40.030  67.070  1.00  0.00           H
ATOM   3701  HD2 LYS A 884      61.940  38.290  66.470  1.00  0.00           H
ATOM   3702  CE  LYS A 884      63.620  38.590  67.600  1.00  0.00           C
ATOM   3703  HE1 LYS A 884      64.350  38.880  66.820  1.00  0.00           H
ATOM   3704  HE2 LYS A 884      63.520  37.490  67.630  1.00  0.00           H
ATOM   3705  NZ  LYS A 884      64.150  39.060  68.880  1.00  0.00           N
ATOM   3706  HZ1 LYS A 884      65.140  38.780  68.980  1.00  0.00           H
ATOM   3707  HZ2 LYS A 884      63.610  38.640  69.670  1.00  0.00           H
ATOM   3708  HZ3 LYS A 884      64.080  40.100  68.960  1.00  0.00           H
ATOM   3709  C   LYS A 884      57.960  40.660  67.360  1.00  0.00           C
ATOM   3710  O   LYS A 884      57.300  41.150  68.280  1.00  0.00           O
ATOM   3711  N   LEU A 885      57.400  40.310  66.190  1.00  0.00           N
ATOM   3712  HN  LEU A 885      57.880  39.840  65.450  1.00  0.00           H
ATOM   3713  CA  LEU A 885      55.950  40.120  65.950  1.00  0.00           C
ATOM   3714  HA  LEU A 885      55.610  41.140  66.030  1.00  0.00           H
ATOM   3715  CB  LEU A 885      55.860  39.500  64.440  1.00  0.00           C
ATOM   3716  HB1 LEU A 885      56.590  38.670  64.460  1.00  0.00           H
ATOM   3717  HB2 LEU A 885      56.270  40.310  63.810  1.00  0.00           H
ATOM   3718  CG  LEU A 885      54.410  39.080  63.840  1.00  0.00           C
ATOM   3719  HG  LEU A 885      53.900  38.350  64.490  1.00  0.00           H
ATOM   3720  CD1 LEU A 885      53.430  40.290  63.710  1.00  0.00           C
ATOM   3721 HD11 LEU A 885      53.830  41.050  63.000  1.00  0.00           H
ATOM   3722 HD12 LEU A 885      53.310  40.740  64.720  1.00  0.00           H
ATOM   3723 HD13 LEU A 885      52.460  39.840  63.400  1.00  0.00           H
ATOM   3724  CD2 LEU A 885      54.640  38.530  62.420  1.00  0.00           C
ATOM   3725 HD21 LEU A 885      55.090  39.310  61.750  1.00  0.00           H
ATOM   3726 HD22 LEU A 885      53.700  38.150  61.970  1.00  0.00           H
ATOM   3727 HD23 LEU A 885      55.400  37.720  62.430  1.00  0.00           H
ATOM   3728  C   LEU A 885      55.160  39.320  66.930  1.00  0.00           C
ATOM   3729  O   LEU A 885      55.690  38.340  67.510  1.00  0.00           O
ATOM   3730  N   HSD A 886      53.870  39.730  67.140  1.00  0.00           N
ATOM   3731  HN  HSD A 886      53.570  40.600  66.760  1.00  0.00           H
ATOM   3732  CA  HSD A 886      52.950  39.000  67.980  1.00  0.00           C
ATOM   3733  HA  HSD A 886      53.470  38.130  68.380  1.00  0.00           H
ATOM   3734  CB  HSD A 886      52.580  39.810  69.240  1.00  0.00           C
ATOM   3735  HB1 HSD A 886      51.800  39.240  69.780  1.00  0.00           H
ATOM   3736  HB2 HSD A 886      52.140  40.820  69.070  1.00  0.00           H
ATOM   3737  ND1 HSD A 886      53.760  39.130  71.380  1.00  0.00           N
ATOM   3738  HD1 HSD A 886      53.260  38.260  71.490  1.00  0.00           H
ATOM   3739  CG  HSD A 886      53.740  39.930  70.290  1.00  0.00           C
ATOM   3740  CE1 HSD A 886      54.940  39.390  72.020  1.00  0.00           C
ATOM   3741  HE1 HSD A 886      55.260  38.730  72.830  1.00  0.00           H
ATOM   3742  NE2 HSD A 886      55.640  40.350  71.420  1.00  0.00           N
ATOM   3743  CD2 HSD A 886      54.870  40.760  70.370  1.00  0.00           C
ATOM   3744  HD2 HSD A 886      55.140  41.500  69.630  1.00  0.00           H
ATOM   3745  C   HSD A 886      51.640  38.700  67.190  1.00  0.00           C
ATOM   3746  O   HSD A 886      51.120  39.570  66.510  1.00  0.00           O
ATOM   3747  N   VAL A 887      51.300  37.400  67.220  1.00  0.00           N
ATOM   3748  HN  VAL A 887      51.840  36.800  67.820  1.00  0.00           H
ATOM   3749  CA  VAL A 887      50.270  36.640  66.490  1.00  0.00           C
ATOM   3750  HA  VAL A 887      49.740  37.440  65.990  1.00  0.00           H
ATOM   3751  CB  VAL A 887      50.830  35.670  65.420  1.00  0.00           C
ATOM   3752  HB  VAL A 887      50.030  34.970  65.080  1.00  0.00           H
ATOM   3753  CG1 VAL A 887      51.410  36.560  64.350  1.00  0.00           C
ATOM   3754 HG11 VAL A 887      50.790  37.400  63.980  1.00  0.00           H
ATOM   3755 HG12 VAL A 887      51.660  36.070  63.370  1.00  0.00           H
ATOM   3756 HG13 VAL A 887      52.410  36.920  64.660  1.00  0.00           H
ATOM   3757  CG2 VAL A 887      51.960  34.810  66.110  1.00  0.00           C
ATOM   3758 HG21 VAL A 887      52.880  35.440  66.220  1.00  0.00           H
ATOM   3759 HG22 VAL A 887      52.170  33.980  65.400  1.00  0.00           H
ATOM   3760 HG23 VAL A 887      51.560  34.320  67.020  1.00  0.00           H
ATOM   3761  C   VAL A 887      49.360  35.950  67.450  1.00  0.00           C
ATOM   3762  O   VAL A 887      49.700  35.920  68.610  1.00  0.00           O
ATOM   3763  N   PRO A 888      48.190  35.390  67.050  1.00  0.00           N
ATOM   3764  CD  PRO A 888      47.570  35.550  65.760  1.00  0.00           C
ATOM   3765  HD1 PRO A 888      47.870  34.780  65.010  1.00  0.00           H
ATOM   3766  HD2 PRO A 888      47.720  36.580  65.380  1.00  0.00           H
ATOM   3767  CA  PRO A 888      47.360  34.580  67.960  1.00  0.00           C
ATOM   3768  HA  PRO A 888      46.960  35.240  68.720  1.00  0.00           H
ATOM   3769  CB  PRO A 888      46.200  34.130  67.130  1.00  0.00           C
ATOM   3770  HB1 PRO A 888      45.310  34.050  67.780  1.00  0.00           H
ATOM   3771  HB2 PRO A 888      46.400  33.190  66.580  1.00  0.00           H
ATOM   3772  CG  PRO A 888      46.080  35.260  66.100  1.00  0.00           C
ATOM   3773  HG1 PRO A 888      45.430  34.950  65.250  1.00  0.00           H
ATOM   3774  HG2 PRO A 888      45.590  36.200  66.460  1.00  0.00           H
ATOM   3775  C   PRO A 888      48.050  33.420  68.650  1.00  0.00           C
ATOM   3776  O   PRO A 888      48.420  32.360  68.090  1.00  0.00           O
ATOM   3777  N   GLU A 889      48.050  33.550  70.020  1.00  0.00           N
ATOM   3778  HN  GLU A 889      47.660  34.400  70.380  1.00  0.00           H
ATOM   3779  CA  GLU A 889      48.840  32.780  70.880  1.00  0.00           C
ATOM   3780  HA  GLU A 889      49.840  33.050  70.560  1.00  0.00           H
ATOM   3781  CB  GLU A 889      48.890  33.240  72.390  1.00  0.00           C
ATOM   3782  HB1 GLU A 889      49.370  32.430  72.970  1.00  0.00           H
ATOM   3783  HB2 GLU A 889      47.870  33.460  72.790  1.00  0.00           H
ATOM   3784  CG  GLU A 889      49.840  34.450  72.550  1.00  0.00           C
ATOM   3785  HG1 GLU A 889      49.570  35.170  71.740  1.00  0.00           H
ATOM   3786  HG2 GLU A 889      50.920  34.300  72.320  1.00  0.00           H
ATOM   3787  CD  GLU A 889      49.720  35.160  73.900  1.00  0.00           C
ATOM   3788  OE1 GLU A 889      48.790  34.790  74.640  1.00  0.00           O
ATOM   3789  OE2 GLU A 889      50.470  36.120  74.230  1.00  0.00           O
ATOM   3790  C   GLU A 889      48.620  31.300  70.750  1.00  0.00           C
ATOM   3791  O   GLU A 889      49.590  30.570  70.490  1.00  0.00           O
ATOM   3792  N   LYS A 890      47.370  30.910  70.930  1.00  0.00           N
ATOM   3793  HN  LYS A 890      46.630  31.580  70.970  1.00  0.00           H
ATOM   3794  CA  LYS A 890      47.090  29.520  71.050  1.00  0.00           C
ATOM   3795  HA  LYS A 890      47.620  28.990  70.260  1.00  0.00           H
ATOM   3796  CB  LYS A 890      47.470  28.900  72.470  1.00  0.00           C
ATOM   3797  HB1 LYS A 890      48.550  28.630  72.400  1.00  0.00           H
ATOM   3798  HB2 LYS A 890      46.850  27.980  72.490  1.00  0.00           H
ATOM   3799  CG  LYS A 890      47.370  29.830  73.710  1.00  0.00           C
ATOM   3800  HG1 LYS A 890      47.990  30.740  73.620  1.00  0.00           H
ATOM   3801  HG2 LYS A 890      47.930  29.220  74.450  1.00  0.00           H
ATOM   3802  CD  LYS A 890      45.930  30.080  74.280  1.00  0.00           C
ATOM   3803  HD1 LYS A 890      45.400  29.110  74.350  1.00  0.00           H
ATOM   3804  HD2 LYS A 890      45.410  30.700  73.540  1.00  0.00           H
ATOM   3805  CE  LYS A 890      45.950  30.610  75.730  1.00  0.00           C
ATOM   3806  HE1 LYS A 890      46.300  31.650  75.890  1.00  0.00           H
ATOM   3807  HE2 LYS A 890      46.510  29.970  76.430  1.00  0.00           H
ATOM   3808  NZ  LYS A 890      44.590  30.810  76.280  1.00  0.00           N
ATOM   3809  HZ1 LYS A 890      44.150  29.860  76.330  1.00  0.00           H
ATOM   3810  HZ2 LYS A 890      44.000  31.260  75.550  1.00  0.00           H
ATOM   3811  HZ3 LYS A 890      44.490  31.210  77.240  1.00  0.00           H
ATOM   3812  C   LYS A 890      45.690  29.380  70.640  1.00  0.00           C
ATOM   3813  O   LYS A 890      44.960  30.400  70.630  1.00  0.00           O
ATOM   3814  N   PHE A 891      45.280  28.260  70.140  1.00  0.00           N
ATOM   3815  HN  PHE A 891      45.980  27.540  70.260  1.00  0.00           H
ATOM   3816  CA  PHE A 891      43.990  27.990  69.460  1.00  0.00           C
ATOM   3817  HA  PHE A 891      43.640  28.920  69.050  1.00  0.00           H
ATOM   3818  CB  PHE A 891      44.250  26.980  68.360  1.00  0.00           C
ATOM   3819  HB1 PHE A 891      44.880  26.170  68.770  1.00  0.00           H
ATOM   3820  HB2 PHE A 891      44.980  27.450  67.660  1.00  0.00           H
ATOM   3821  CG  PHE A 891      43.050  26.620  67.600  1.00  0.00           C
ATOM   3822  CD1 PHE A 891      42.590  25.300  67.710  1.00  0.00           C
ATOM   3823  HD1 PHE A 891      43.060  24.600  68.380  1.00  0.00           H
ATOM   3824  CE1 PHE A 891      41.440  24.840  66.960  1.00  0.00           C
ATOM   3825  HE1 PHE A 891      41.100  23.810  67.020  1.00  0.00           H
ATOM   3826  CZ  PHE A 891      40.870  25.730  66.010  1.00  0.00           C
ATOM   3827  HZ  PHE A 891      40.180  25.350  65.290  1.00  0.00           H
ATOM   3828  CD2 PHE A 891      42.460  27.480  66.650  1.00  0.00           C
ATOM   3829  HD2 PHE A 891      42.840  28.490  66.550  1.00  0.00           H
ATOM   3830  CE2 PHE A 891      41.390  27.010  65.880  1.00  0.00           C
ATOM   3831  HE2 PHE A 891      40.980  27.670  65.130  1.00  0.00           H
ATOM   3832  C   PHE A 891      42.820  27.630  70.420  1.00  0.00           C
ATOM   3833  O   PHE A 891      41.770  27.050  70.120  1.00  0.00           O
ATOM   3834  N   GLU A 892      42.950  28.130  71.660  1.00  0.00           N
ATOM   3835  HN  GLU A 892      43.720  28.730  71.870  1.00  0.00           H
ATOM   3836  CA  GLU A 892      41.850  28.140  72.630  1.00  0.00           C
ATOM   3837  HA  GLU A 892      41.450  27.140  72.570  1.00  0.00           H
ATOM   3838  CB  GLU A 892      42.510  28.370  74.040  1.00  0.00           C
ATOM   3839  HB1 GLU A 892      41.740  28.670  74.780  1.00  0.00           H
ATOM   3840  HB2 GLU A 892      43.170  29.270  74.060  1.00  0.00           H
ATOM   3841  CG  GLU A 892      43.230  27.140  74.530  1.00  0.00           C
ATOM   3842  HG1 GLU A 892      44.150  27.020  73.910  1.00  0.00           H
ATOM   3843  HG2 GLU A 892      42.570  26.250  74.410  1.00  0.00           H
ATOM   3844  CD  GLU A 892      43.660  27.210  75.930  1.00  0.00           C
ATOM   3845  OE1 GLU A 892      44.330  26.270  76.440  1.00  0.00           O
ATOM   3846  OE2 GLU A 892      43.530  28.250  76.590  1.00  0.00           O
ATOM   3847  C   GLU A 892      40.740  29.180  72.400  1.00  0.00           C
ATOM   3848  O   GLU A 892      40.950  30.030  71.530  1.00  0.00           O
ATOM   3849  N   PRO A 893      39.660  29.180  73.070  1.00  0.00           N
ATOM   3850  CD  PRO A 893      39.150  28.060  73.790  1.00  0.00           C
ATOM   3851  HD1 PRO A 893      39.500  28.140  74.850  1.00  0.00           H
ATOM   3852  HD2 PRO A 893      39.350  27.080  73.330  1.00  0.00           H
ATOM   3853  CA  PRO A 893      38.700  30.280  72.960  1.00  0.00           C
ATOM   3854  HA  PRO A 893      38.360  30.210  71.940  1.00  0.00           H
ATOM   3855  CB  PRO A 893      37.630  29.830  74.000  1.00  0.00           C
ATOM   3856  HB1 PRO A 893      36.600  30.210  73.780  1.00  0.00           H
ATOM   3857  HB2 PRO A 893      37.940  30.140  75.030  1.00  0.00           H
ATOM   3858  CG  PRO A 893      37.660  28.330  73.890  1.00  0.00           C
ATOM   3859  HG1 PRO A 893      37.330  27.780  74.800  1.00  0.00           H
ATOM   3860  HG2 PRO A 893      37.210  27.920  72.950  1.00  0.00           H
ATOM   3861  C   PRO A 893      39.240  31.720  73.220  1.00  0.00           C
ATOM   3862  O   PRO A 893      40.130  31.910  74.060  1.00  0.00           O
ATOM   3863  N   THR A 894      38.790  32.690  72.450  1.00  0.00           N
ATOM   3864  HN  THR A 894      38.090  32.480  71.790  1.00  0.00           H
ATOM   3865  CA  THR A 894      39.140  34.140  72.740  1.00  0.00           C
ATOM   3866  HA  THR A 894      40.200  34.230  72.880  1.00  0.00           H
ATOM   3867  CB  THR A 894      38.840  35.180  71.710  1.00  0.00           C
ATOM   3868  HB  THR A 894      39.090  36.220  72.020  1.00  0.00           H
ATOM   3869  OG1 THR A 894      37.540  35.110  71.100  1.00  0.00           O
ATOM   3870  HG1 THR A 894      37.440  35.980  70.720  1.00  0.00           H
ATOM   3871  CG2 THR A 894      39.900  34.800  70.590  1.00  0.00           C
ATOM   3872 HG21 THR A 894      39.690  35.300  69.620  1.00  0.00           H
ATOM   3873 HG22 THR A 894      39.900  33.740  70.260  1.00  0.00           H
ATOM   3874 HG23 THR A 894      40.940  35.080  70.890  1.00  0.00           H
ATOM   3875  C   THR A 894      38.580  34.560  74.060  1.00  0.00           C
ATOM   3876  O   THR A 894      39.280  35.110  74.930  1.00  0.00           O
ATOM   3877  N   HSD A 895      37.320  34.180  74.310  1.00  0.00           N
ATOM   3878  HN  HSD A 895      36.880  33.560  73.670  1.00  0.00           H
ATOM   3879  CA  HSD A 895      36.600  34.360  75.590  1.00  0.00           C
ATOM   3880  HA  HSD A 895      37.270  34.850  76.290  1.00  0.00           H
ATOM   3881  CB  HSD A 895      35.480  35.400  75.280  1.00  0.00           C
ATOM   3882  HB1 HSD A 895      34.860  35.470  76.200  1.00  0.00           H
ATOM   3883  HB2 HSD A 895      34.810  35.030  74.470  1.00  0.00           H
ATOM   3884  ND1 HSD A 895      36.280  36.910  73.510  1.00  0.00           N
ATOM   3885  HD1 HSD A 895      36.660  36.150  72.990  1.00  0.00           H
ATOM   3886  CG  HSD A 895      35.890  36.760  74.810  1.00  0.00           C
ATOM   3887  CE1 HSD A 895      36.320  38.230  73.220  1.00  0.00           C
ATOM   3888  HE1 HSD A 895      36.610  38.630  72.250  1.00  0.00           H
ATOM   3889  NE2 HSD A 895      35.980  38.940  74.350  1.00  0.00           N
ATOM   3890  CD2 HSD A 895      35.640  37.980  75.330  1.00  0.00           C
ATOM   3891  HD2 HSD A 895      35.240  38.280  76.300  1.00  0.00           H
ATOM   3892  C   HSD A 895      36.020  32.960  75.930  1.00  0.00           C
ATOM   3893  O   HSD A 895      35.310  32.430  75.120  1.00  0.00           O
ATOM   3894  N   PRO A 896      36.280  32.400  77.160  1.00  0.00           N
ATOM   3895  CD  PRO A 896      37.380  32.910  78.000  1.00  0.00           C
ATOM   3896  HD1 PRO A 896      36.920  33.720  78.630  1.00  0.00           H
ATOM   3897  HD2 PRO A 896      38.220  33.310  77.380  1.00  0.00           H
ATOM   3898  CA  PRO A 896      35.770  31.120  77.650  1.00  0.00           C
ATOM   3899  HA  PRO A 896      35.990  30.280  77.000  1.00  0.00           H
ATOM   3900  CB  PRO A 896      36.480  30.880  78.940  1.00  0.00           C
ATOM   3901  HB1 PRO A 896      36.520  29.790  79.140  1.00  0.00           H
ATOM   3902  HB2 PRO A 896      35.840  31.320  79.730  1.00  0.00           H
ATOM   3903  CG  PRO A 896      37.800  31.690  78.840  1.00  0.00           C
ATOM   3904  HG1 PRO A 896      38.160  32.100  79.810  1.00  0.00           H
ATOM   3905  HG2 PRO A 896      38.530  31.020  78.350  1.00  0.00           H
ATOM   3906  C   PRO A 896      34.230  31.180  77.800  1.00  0.00           C
ATOM   3907  O   PRO A 896      33.540  30.200  77.740  1.00  0.00           O
ATOM   3908  N   GLU A 897      33.700  32.350  78.140  1.00  0.00           N
ATOM   3909  HN  GLU A 897      34.260  33.160  78.310  1.00  0.00           H
ATOM   3910  CA  GLU A 897      32.250  32.680  78.330  1.00  0.00           C
ATOM   3911  HA  GLU A 897      31.640  31.790  78.430  1.00  0.00           H
ATOM   3912  CB  GLU A 897      32.000  33.440  79.590  1.00  0.00           C
ATOM   3913  HB1 GLU A 897      30.930  33.730  79.700  1.00  0.00           H
ATOM   3914  HB2 GLU A 897      32.610  34.370  79.540  1.00  0.00           H
ATOM   3915  CG  GLU A 897      32.520  32.700  80.850  1.00  0.00           C
ATOM   3916  HG1 GLU A 897      33.580  32.410  80.810  1.00  0.00           H
ATOM   3917  HG2 GLU A 897      31.980  31.730  80.890  1.00  0.00           H
ATOM   3918  CD  GLU A 897      32.210  33.400  82.170  1.00  0.00           C
ATOM   3919  OE1 GLU A 897      31.710  34.570  82.080  1.00  0.00           O
ATOM   3920  OE2 GLU A 897      32.490  32.850  83.270  1.00  0.00           O
ATOM   3921  C   GLU A 897      31.670  33.400  77.130  1.00  0.00           C
ATOM   3922  O   GLU A 897      30.730  34.230  77.190  1.00  0.00           O
ATOM   3923  N   ARG A 898      32.200  33.180  75.920  1.00  0.00           N
ATOM   3924  HN  ARG A 898      32.920  32.470  75.920  1.00  0.00           H
ATOM   3925  CA  ARG A 898      31.730  33.780  74.730  1.00  0.00           C
ATOM   3926  HA  ARG A 898      31.940  34.850  74.720  1.00  0.00           H
ATOM   3927  CB  ARG A 898      32.490  33.190  73.430  1.00  0.00           C
ATOM   3928  HB1 ARG A 898      33.550  33.390  73.680  1.00  0.00           H
ATOM   3929  HB2 ARG A 898      32.090  33.800  72.600  1.00  0.00           H
ATOM   3930  CG  ARG A 898      32.470  31.730  73.230  1.00  0.00           C
ATOM   3931  HG1 ARG A 898      31.440  31.450  72.880  1.00  0.00           H
ATOM   3932  HG2 ARG A 898      32.580  31.180  74.190  1.00  0.00           H
ATOM   3933  CD  ARG A 898      33.600  31.270  72.310  1.00  0.00           C
ATOM   3934  HD1 ARG A 898      34.590  31.470  72.780  1.00  0.00           H
ATOM   3935  HD2 ARG A 898      33.540  31.650  71.270  1.00  0.00           H
ATOM   3936  NE  ARG A 898      33.470  29.780  72.240  1.00  0.00           N
ATOM   3937  HE  ARG A 898      32.690  29.300  72.640  1.00  0.00           H
ATOM   3938  CZ  ARG A 898      34.170  28.990  71.420  1.00  0.00           C
ATOM   3939  NH1 ARG A 898      35.220  29.470  70.790  1.00  0.00           N
ATOM   3940 HH11 ARG A 898      35.410  30.440  70.930  1.00  0.00           H
ATOM   3941 HH12 ARG A 898      35.730  28.770  70.300  1.00  0.00           H
ATOM   3942  NH2 ARG A 898      33.800  27.760  71.360  1.00  0.00           N
ATOM   3943 HH21 ARG A 898      33.250  27.470  72.150  1.00  0.00           H
ATOM   3944 HH22 ARG A 898      34.380  27.060  70.950  1.00  0.00           H
ATOM   3945  C   ARG A 898      30.270  33.560  74.350  1.00  0.00           C
ATOM   3946  O   ARG A 898      29.790  32.420  74.500  1.00  0.00           O
ATOM   3947  N   GLY A 899      29.580  34.560  73.750  1.00  0.00           N
ATOM   3948  HN  GLY A 899      29.980  35.450  73.570  1.00  0.00           H
ATOM   3949  CA  GLY A 899      28.220  34.490  73.010  1.00  0.00           C
ATOM   3950  HA1 GLY A 899      27.930  35.500  72.760  1.00  0.00           H
ATOM   3951  HA2 GLY A 899      27.600  33.980  73.760  1.00  0.00           H
ATOM   3952  C   GLY A 899      28.250  33.670  71.720  1.00  0.00           C
ATOM   3953  O   GLY A 899      29.320  33.170  71.350  1.00  0.00           O
ATOM   3954  N   TRP A 900      27.110  33.480  71.020  1.00  0.00           N
ATOM   3955  HN  TRP A 900      26.250  33.900  71.330  1.00  0.00           H
ATOM   3956  CA  TRP A 900      26.900  32.640  69.850  1.00  0.00           C
ATOM   3957  HA  TRP A 900      27.180  31.660  70.200  1.00  0.00           H
ATOM   3958  CB  TRP A 900      25.400  32.650  69.430  1.00  0.00           C
ATOM   3959  HB1 TRP A 900      25.210  33.680  69.090  1.00  0.00           H
ATOM   3960  HB2 TRP A 900      24.890  32.360  70.380  1.00  0.00           H
ATOM   3961  CG  TRP A 900      24.900  31.610  68.440  1.00  0.00           C
ATOM   3962  CD1 TRP A 900      24.190  31.870  67.290  1.00  0.00           C
ATOM   3963  HD1 TRP A 900      23.740  32.820  67.050  1.00  0.00           H
ATOM   3964  NE1 TRP A 900      24.010  30.730  66.650  1.00  0.00           N
ATOM   3965  HE1 TRP A 900      23.540  30.600  65.810  1.00  0.00           H
ATOM   3966  CE2 TRP A 900      24.600  29.670  67.310  1.00  0.00           C
ATOM   3967  CD2 TRP A 900      25.120  30.190  68.520  1.00  0.00           C
ATOM   3968  CE3 TRP A 900      25.660  29.280  69.460  1.00  0.00           C
ATOM   3969  HE3 TRP A 900      26.010  29.670  70.410  1.00  0.00           H
ATOM   3970  CZ3 TRP A 900      25.610  27.920  69.130  1.00  0.00           C
ATOM   3971  HZ3 TRP A 900      26.070  27.290  69.870  1.00  0.00           H
ATOM   3972  CZ2 TRP A 900      24.670  28.330  67.000  1.00  0.00           C
ATOM   3973  HZ2 TRP A 900      24.320  27.870  66.090  1.00  0.00           H
ATOM   3974  CH2 TRP A 900      25.240  27.480  67.960  1.00  0.00           C
ATOM   3975  HH2 TRP A 900      25.390  26.430  67.760  1.00  0.00           H
ATOM   3976  C   TRP A 900      27.800  32.910  68.640  1.00  0.00           C
ATOM   3977  O   TRP A 900      28.160  34.050  68.260  1.00  0.00           O
ATOM   3978  N   ILE A 901      28.220  31.800  67.930  1.00  0.00           N
ATOM   3979  HN  ILE A 901      28.120  30.850  68.220  1.00  0.00           H
ATOM   3980  CA  ILE A 901      28.930  31.790  66.590  1.00  0.00           C
ATOM   3981  HA  ILE A 901      29.920  32.170  66.800  1.00  0.00           H
ATOM   3982  CB  ILE A 901      29.190  30.360  66.110  1.00  0.00           C
ATOM   3983  HB  ILE A 901      29.810  29.950  66.930  1.00  0.00           H
ATOM   3984  CG2 ILE A 901      27.930  29.510  66.180  1.00  0.00           C
ATOM   3985 HG21 ILE A 901      27.160  29.650  65.390  1.00  0.00           H
ATOM   3986 HG22 ILE A 901      27.420  29.640  67.170  1.00  0.00           H
ATOM   3987 HG23 ILE A 901      28.290  28.460  66.150  1.00  0.00           H
ATOM   3988  CG1 ILE A 901      30.000  30.340  64.730  1.00  0.00           C
ATOM   3989 HG11 ILE A 901      30.800  31.110  64.790  1.00  0.00           H
ATOM   3990 HG12 ILE A 901      29.240  30.560  63.960  1.00  0.00           H
ATOM   3991  CD  ILE A 901      30.730  28.980  64.430  1.00  0.00           C
ATOM   3992  HD1 ILE A 901      31.430  28.770  65.260  1.00  0.00           H
ATOM   3993  HD2 ILE A 901      31.320  29.050  63.490  1.00  0.00           H
ATOM   3994  HD3 ILE A 901      30.030  28.140  64.210  1.00  0.00           H
ATOM   3995  C   ILE A 901      28.170  32.620  65.560  1.00  0.00           C
ATOM   3996  O   ILE A 901      28.870  33.170  64.660  1.00  0.00           O
ATOM   3997  N   ILE A 902      26.840  32.820  65.660  1.00  0.00           N
ATOM   3998  HN  ILE A 902      26.420  32.370  66.440  1.00  0.00           H
ATOM   3999  CA  ILE A 902      26.080  33.700  64.730  1.00  0.00           C
ATOM   4000  HA  ILE A 902      26.710  33.960  63.900  1.00  0.00           H
ATOM   4001  CB  ILE A 902      24.860  32.940  64.050  1.00  0.00           C
ATOM   4002  HB  ILE A 902      24.120  32.740  64.850  1.00  0.00           H
ATOM   4003  CG2 ILE A 902      24.190  33.750  62.980  1.00  0.00           C
ATOM   4004 HG21 ILE A 902      24.920  34.200  62.270  1.00  0.00           H
ATOM   4005 HG22 ILE A 902      23.660  34.610  63.460  1.00  0.00           H
ATOM   4006 HG23 ILE A 902      23.420  33.240  62.370  1.00  0.00           H
ATOM   4007  CG1 ILE A 902      25.360  31.660  63.310  1.00  0.00           C
ATOM   4008 HG11 ILE A 902      24.430  31.270  62.860  1.00  0.00           H
ATOM   4009 HG12 ILE A 902      25.720  30.950  64.080  1.00  0.00           H
ATOM   4010  CD  ILE A 902      26.530  31.870  62.410  1.00  0.00           C
ATOM   4011  HD1 ILE A 902      26.900  30.940  61.930  1.00  0.00           H
ATOM   4012  HD2 ILE A 902      27.440  32.290  62.900  1.00  0.00           H
ATOM   4013  HD3 ILE A 902      26.220  32.470  61.520  1.00  0.00           H
ATOM   4014  C   ILE A 902      25.640  35.000  65.330  1.00  0.00           C
ATOM   4015  O   ILE A 902      25.300  35.030  66.550  1.00  0.00           O
ATOM   4016  N   SER A 903      25.760  36.100  64.570  1.00  0.00           N
ATOM   4017  HN  SER A 903      26.060  36.050  63.630  1.00  0.00           H
ATOM   4018  CA  SER A 903      25.790  37.510  65.120  1.00  0.00           C
ATOM   4019  HA  SER A 903      26.560  37.490  65.890  1.00  0.00           H
ATOM   4020  CB  SER A 903      26.120  38.530  63.990  1.00  0.00           C
ATOM   4021  HB1 SER A 903      26.160  39.570  64.390  1.00  0.00           H
ATOM   4022  HB2 SER A 903      25.440  38.510  63.110  1.00  0.00           H
ATOM   4023  OG  SER A 903      27.480  38.190  63.570  1.00  0.00           O
ATOM   4024  HG1 SER A 903      27.610  38.430  62.660  1.00  0.00           H
ATOM   4025  C   SER A 903      24.350  37.930  65.560  1.00  0.00           C
ATOM   4026  O   SER A 903      23.360  37.650  64.880  1.00  0.00           O
ATOM   4027  N   PRO A 904      24.190  38.620  66.670  1.00  0.00           N
ATOM   4028  CD  PRO A 904      25.240  39.360  67.360  1.00  0.00           C
ATOM   4029  HD1 PRO A 904      25.960  39.860  66.670  1.00  0.00           H
ATOM   4030  HD2 PRO A 904      25.780  38.580  67.940  1.00  0.00           H
ATOM   4031  CA  PRO A 904      22.870  39.320  66.970  1.00  0.00           C
ATOM   4032  HA  PRO A 904      22.090  38.620  67.160  1.00  0.00           H
ATOM   4033  CB  PRO A 904      23.080  40.150  68.290  1.00  0.00           C
ATOM   4034  HB1 PRO A 904      22.880  39.490  69.160  1.00  0.00           H
ATOM   4035  HB2 PRO A 904      22.550  41.120  68.210  1.00  0.00           H
ATOM   4036  CG  PRO A 904      24.570  40.500  68.210  1.00  0.00           C
ATOM   4037  HG1 PRO A 904      24.810  41.510  67.790  1.00  0.00           H
ATOM   4038  HG2 PRO A 904      25.090  40.530  69.200  1.00  0.00           H
ATOM   4039  C   PRO A 904      22.360  40.200  65.750  1.00  0.00           C
ATOM   4040  O   PRO A 904      23.100  40.930  65.030  1.00  0.00           O
ATOM   4041  N   LEU A 905      21.070  40.100  65.520  1.00  0.00           N
ATOM   4042  HN  LEU A 905      20.640  39.350  66.010  1.00  0.00           H
ATOM   4043  CA  LEU A 905      20.340  40.880  64.530  1.00  0.00           C
ATOM   4044  HA  LEU A 905      20.870  41.820  64.360  1.00  0.00           H
ATOM   4045  CB  LEU A 905      20.490  40.240  63.180  1.00  0.00           C
ATOM   4046  HB1 LEU A 905      20.170  39.190  63.330  1.00  0.00           H
ATOM   4047  HB2 LEU A 905      21.540  40.320  62.840  1.00  0.00           H
ATOM   4048  CG  LEU A 905      19.560  40.710  61.990  1.00  0.00           C
ATOM   4049  HG  LEU A 905      18.500  40.730  62.330  1.00  0.00           H
ATOM   4050  CD1 LEU A 905      19.960  42.170  61.560  1.00  0.00           C
ATOM   4051 HD11 LEU A 905      19.100  42.520  60.950  1.00  0.00           H
ATOM   4052 HD12 LEU A 905      20.880  42.120  60.950  1.00  0.00           H
ATOM   4053 HD13 LEU A 905      20.230  42.880  62.370  1.00  0.00           H
ATOM   4054  CD2 LEU A 905      19.680  39.640  60.780  1.00  0.00           C
ATOM   4055 HD21 LEU A 905      19.520  38.630  61.230  1.00  0.00           H
ATOM   4056 HD22 LEU A 905      20.660  39.820  60.300  1.00  0.00           H
ATOM   4057 HD23 LEU A 905      18.870  39.790  60.040  1.00  0.00           H
ATOM   4058  C   LEU A 905      18.970  41.220  64.870  1.00  0.00           C
ATOM   4059  O   LEU A 905      18.410  42.190  64.340  1.00  0.00           O
ATOM   4060  N   GLY A 906      18.290  40.590  65.900  1.00  0.00           N
ATOM   4061  HN  GLY A 906      18.760  40.020  66.580  1.00  0.00           H
ATOM   4062  CA  GLY A 906      16.850  40.830  66.280  1.00  0.00           C
ATOM   4063  HA1 GLY A 906      16.600  39.930  66.820  1.00  0.00           H
ATOM   4064  HA2 GLY A 906      16.290  41.090  65.400  1.00  0.00           H
ATOM   4065  C   GLY A 906      16.700  41.980  67.240  1.00  0.00           C
ATOM   4066  O   GLY A 906      15.590  42.510  67.330  1.00  0.00           O
ATOM   4067  N   ASP A 907      17.780  42.420  67.940  1.00  0.00           N
ATOM   4068  HN  ASP A 907      18.690  42.000  67.940  1.00  0.00           H
ATOM   4069  CA  ASP A 907      17.720  43.400  68.990  1.00  0.00           C
ATOM   4070  HA  ASP A 907      16.780  43.220  69.490  1.00  0.00           H
ATOM   4071  CB  ASP A 907      18.830  43.160  70.080  1.00  0.00           C
ATOM   4072  HB1 ASP A 907      18.650  43.830  70.960  1.00  0.00           H
ATOM   4073  HB2 ASP A 907      19.820  43.500  69.750  1.00  0.00           H
ATOM   4074  CG  ASP A 907      18.810  41.790  70.620  1.00  0.00           C
ATOM   4075  OD1 ASP A 907      18.100  41.530  71.630  1.00  0.00           O
ATOM   4076  OD2 ASP A 907      19.460  40.900  69.970  1.00  0.00           O
ATOM   4077  C   ASP A 907      17.590  44.850  68.570  1.00  0.00           C
ATOM   4078  O   ASP A 907      18.030  45.730  69.370  1.00  0.00           O
ATOM   4079  N   ASN A 908      16.990  45.080  67.350  1.00  0.00           N
ATOM   4080  HN  ASN A 908      16.470  44.410  66.830  1.00  0.00           H
ATOM   4081  CA  ASN A 908      16.730  46.280  66.700  1.00  0.00           C
ATOM   4082  HA  ASN A 908      17.190  47.130  67.180  1.00  0.00           H
ATOM   4083  CB  ASN A 908      17.370  46.220  65.260  1.00  0.00           C
ATOM   4084  HB1 ASN A 908      17.030  47.090  64.660  1.00  0.00           H
ATOM   4085  HB2 ASN A 908      17.010  45.360  64.650  1.00  0.00           H
ATOM   4086  CG  ASN A 908      18.910  46.140  65.190  1.00  0.00           C
ATOM   4087  OD1 ASN A 908      19.590  46.710  66.060  1.00  0.00           O
ATOM   4088  ND2 ASN A 908      19.420  45.410  64.140  1.00  0.00           N
ATOM   4089 HD21 ASN A 908      20.400  45.400  63.940  1.00  0.00           H
ATOM   4090 HD22 ASN A 908      18.760  44.890  63.610  1.00  0.00           H
ATOM   4091  C   ASN A 908      15.220  46.460  66.500  1.00  0.00           C
ATOM   4092  O   ASN A 908      14.720  45.910  65.530  1.00  0.00           O
ATOM   4093  N   PRO A 909      14.570  47.370  67.200  1.00  0.00           N
ATOM   4094  CD  PRO A 909      14.930  47.860  68.430  1.00  0.00           C
ATOM   4095  HD1 PRO A 909      15.730  48.630  68.270  1.00  0.00           H
ATOM   4096  HD2 PRO A 909      15.250  47.080  69.150  1.00  0.00           H
ATOM   4097  CA  PRO A 909      13.220  47.820  66.800  1.00  0.00           C
ATOM   4098  HA  PRO A 909      12.640  46.920  66.880  1.00  0.00           H
ATOM   4099  CB  PRO A 909      12.960  48.980  67.720  1.00  0.00           C
ATOM   4100  HB1 PRO A 909      11.900  49.250  67.890  1.00  0.00           H
ATOM   4101  HB2 PRO A 909      13.390  49.940  67.350  1.00  0.00           H
ATOM   4102  CG  PRO A 909      13.730  48.580  68.980  1.00  0.00           C
ATOM   4103  HG1 PRO A 909      14.080  49.380  69.690  1.00  0.00           H
ATOM   4104  HG2 PRO A 909      13.180  47.900  69.660  1.00  0.00           H
ATOM   4105  C   PRO A 909      13.050  48.300  65.330  1.00  0.00           C
ATOM   4106  O   PRO A 909      14.070  48.750  64.730  1.00  0.00           O
ATOM   4107  N   TRP A 910      11.820  48.170  64.790  1.00  0.00           N
ATOM   4108  HN  TRP A 910      11.030  47.780  65.250  1.00  0.00           H
ATOM   4109  CA  TRP A 910      11.510  48.450  63.350  1.00  0.00           C
ATOM   4110  HA  TRP A 910      11.830  47.620  62.740  1.00  0.00           H
ATOM   4111  CB  TRP A 910       9.970  48.500  63.250  1.00  0.00           C
ATOM   4112  HB1 TRP A 910       9.680  47.620  63.840  1.00  0.00           H
ATOM   4113  HB2 TRP A 910       9.660  48.360  62.190  1.00  0.00           H
ATOM   4114  CG  TRP A 910       9.220  49.650  63.820  1.00  0.00           C
ATOM   4115  CD1 TRP A 910       8.620  49.730  65.040  1.00  0.00           C
ATOM   4116  HD1 TRP A 910       8.800  48.980  65.790  1.00  0.00           H
ATOM   4117  NE1 TRP A 910       7.990  50.980  65.170  1.00  0.00           N
ATOM   4118  HE1 TRP A 910       7.560  51.230  66.020  1.00  0.00           H
ATOM   4119  CE2 TRP A 910       8.030  51.610  63.950  1.00  0.00           C
ATOM   4120  CD2 TRP A 910       8.770  50.810  63.090  1.00  0.00           C
ATOM   4121  CE3 TRP A 910       9.090  51.290  61.800  1.00  0.00           C
ATOM   4122  HE3 TRP A 910       9.660  50.710  61.080  1.00  0.00           H
ATOM   4123  CZ3 TRP A 910       8.540  52.490  61.410  1.00  0.00           C
ATOM   4124  HZ3 TRP A 910       8.850  52.880  60.450  1.00  0.00           H
ATOM   4125  CZ2 TRP A 910       7.530  52.860  63.600  1.00  0.00           C
ATOM   4126  HZ2 TRP A 910       7.000  53.510  64.280  1.00  0.00           H
ATOM   4127  CH2 TRP A 910       7.750  53.250  62.260  1.00  0.00           C
ATOM   4128  HH2 TRP A 910       7.460  54.200  61.850  1.00  0.00           H
ATOM   4129  C   TRP A 910      12.070  49.690  62.720  1.00  0.00           C
ATOM   4130  O   TRP A 910      12.560  49.660  61.580  1.00  0.00           O
ATOM   4131  N   TRP A 911      12.030  50.790  63.450  1.00  0.00           N
ATOM   4132  HN  TRP A 911      11.600  50.660  64.330  1.00  0.00           H
ATOM   4133  CA  TRP A 911      12.470  52.110  63.010  1.00  0.00           C
ATOM   4134  HA  TRP A 911      12.120  52.280  62.000  1.00  0.00           H
ATOM   4135  CB  TRP A 911      11.850  53.250  63.880  1.00  0.00           C
ATOM   4136  HB1 TRP A 911      10.760  53.220  63.700  1.00  0.00           H
ATOM   4137  HB2 TRP A 911      12.400  54.100  63.430  1.00  0.00           H
ATOM   4138  CG  TRP A 911      12.070  53.200  65.330  1.00  0.00           C
ATOM   4139  CD1 TRP A 911      11.280  52.510  66.190  1.00  0.00           C
ATOM   4140  HD1 TRP A 911      10.280  52.250  65.880  1.00  0.00           H
ATOM   4141  NE1 TRP A 911      11.930  52.380  67.350  1.00  0.00           N
ATOM   4142  HE1 TRP A 911      11.640  51.950  68.180  1.00  0.00           H
ATOM   4143  CE2 TRP A 911      13.160  53.010  67.240  1.00  0.00           C
ATOM   4144  CD2 TRP A 911      13.180  53.680  66.030  1.00  0.00           C
ATOM   4145  CE3 TRP A 911      14.230  54.540  65.670  1.00  0.00           C
ATOM   4146  HE3 TRP A 911      14.190  55.090  64.740  1.00  0.00           H
ATOM   4147  CZ3 TRP A 911      15.200  54.780  66.620  1.00  0.00           C
ATOM   4148  HZ3 TRP A 911      16.040  55.430  66.460  1.00  0.00           H
ATOM   4149  CZ2 TRP A 911      14.150  53.190  68.130  1.00  0.00           C
ATOM   4150  HZ2 TRP A 911      14.060  52.780  69.120  1.00  0.00           H
ATOM   4151  CH2 TRP A 911      15.150  54.200  67.870  1.00  0.00           C
ATOM   4152  HH2 TRP A 911      15.850  54.430  68.660  1.00  0.00           H
ATOM   4153  C   TRP A 911      13.930  52.210  62.930  1.00  0.00           C
ATOM   4154  O   TRP A 911      14.420  52.860  62.010  1.00  0.00           O
ATOM   4155  N   THR A 912      14.730  51.570  63.820  1.00  0.00           N
ATOM   4156  HN  THR A 912      14.200  51.200  64.580  1.00  0.00           H
ATOM   4157  CA  THR A 912      16.210  51.450  63.640  1.00  0.00           C
ATOM   4158  HA  THR A 912      16.490  52.480  63.490  1.00  0.00           H
ATOM   4159  CB  THR A 912      17.110  51.010  64.800  1.00  0.00           C
ATOM   4160  HB  THR A 912      18.160  51.130  64.450  1.00  0.00           H
ATOM   4161  OG1 THR A 912      16.890  49.630  65.140  1.00  0.00           O
ATOM   4162  HG1 THR A 912      15.960  49.610  65.390  1.00  0.00           H
ATOM   4163  CG2 THR A 912      16.990  51.790  66.130  1.00  0.00           C
ATOM   4164 HG21 THR A 912      17.680  51.450  66.930  1.00  0.00           H
ATOM   4165 HG22 THR A 912      15.930  51.580  66.440  1.00  0.00           H
ATOM   4166 HG23 THR A 912      17.090  52.880  66.000  1.00  0.00           H
ATOM   4167  C   THR A 912      16.570  50.630  62.430  1.00  0.00           C
ATOM   4168  O   THR A 912      17.530  50.920  61.690  1.00  0.00           O
ATOM   4169  N   LEU A 913      15.830  49.540  62.190  1.00  0.00           N
ATOM   4170  HN  LEU A 913      15.120  49.190  62.820  1.00  0.00           H
ATOM   4171  CA  LEU A 913      16.050  48.770  60.980  1.00  0.00           C
ATOM   4172  HA  LEU A 913      17.080  48.440  60.830  1.00  0.00           H
ATOM   4173  CB  LEU A 913      15.250  47.400  60.870  1.00  0.00           C
ATOM   4174  HB1 LEU A 913      15.320  47.050  59.810  1.00  0.00           H
ATOM   4175  HB2 LEU A 913      14.170  47.660  60.960  1.00  0.00           H
ATOM   4176  CG  LEU A 913      15.650  46.310  61.840  1.00  0.00           C
ATOM   4177  HG  LEU A 913      15.900  46.860  62.780  1.00  0.00           H
ATOM   4178  CD1 LEU A 913      14.390  45.340  62.120  1.00  0.00           C
ATOM   4179 HD11 LEU A 913      13.460  45.870  62.400  1.00  0.00           H
ATOM   4180 HD12 LEU A 913      14.610  44.620  62.950  1.00  0.00           H
ATOM   4181 HD13 LEU A 913      14.110  44.750  61.230  1.00  0.00           H
ATOM   4182  CD2 LEU A 913      16.940  45.510  61.540  1.00  0.00           C
ATOM   4183 HD21 LEU A 913      17.240  44.740  62.280  1.00  0.00           H
ATOM   4184 HD22 LEU A 913      17.730  46.250  61.300  1.00  0.00           H
ATOM   4185 HD23 LEU A 913      16.850  44.900  60.610  1.00  0.00           H
ATOM   4186  C   LEU A 913      15.850  49.540  59.720  1.00  0.00           C
ATOM   4187  O   LEU A 913      16.520  49.380  58.720  1.00  0.00           O
ATOM   4188  N   LEU A 914      14.810  50.370  59.720  1.00  0.00           N
ATOM   4189  HN  LEU A 914      14.200  50.530  60.490  1.00  0.00           H
ATOM   4190  CA  LEU A 914      14.530  51.170  58.500  1.00  0.00           C
ATOM   4191  HA  LEU A 914      14.400  50.500  57.670  1.00  0.00           H
ATOM   4192  CB  LEU A 914      13.290  52.070  58.740  1.00  0.00           C
ATOM   4193  HB1 LEU A 914      13.610  52.760  59.560  1.00  0.00           H
ATOM   4194  HB2 LEU A 914      12.530  51.410  59.220  1.00  0.00           H
ATOM   4195  CG  LEU A 914      12.480  52.680  57.520  1.00  0.00           C
ATOM   4196  HG  LEU A 914      12.980  53.590  57.150  1.00  0.00           H
ATOM   4197  CD1 LEU A 914      12.310  51.640  56.450  1.00  0.00           C
ATOM   4198 HD11 LEU A 914      13.270  51.100  56.300  1.00  0.00           H
ATOM   4199 HD12 LEU A 914      11.870  52.100  55.550  1.00  0.00           H
ATOM   4200 HD13 LEU A 914      11.520  50.890  56.670  1.00  0.00           H
ATOM   4201  CD2 LEU A 914      11.130  53.270  57.910  1.00  0.00           C
ATOM   4202 HD21 LEU A 914      10.450  52.570  58.450  1.00  0.00           H
ATOM   4203 HD22 LEU A 914      10.540  53.790  57.130  1.00  0.00           H
ATOM   4204 HD23 LEU A 914      11.320  54.030  58.690  1.00  0.00           H
ATOM   4205  C   LEU A 914      15.640  52.220  58.200  1.00  0.00           C
ATOM   4206  O   LEU A 914      16.090  52.330  57.070  1.00  0.00           O
ATOM   4207  N   ILE A 915      16.090  52.940  59.240  1.00  0.00           N
ATOM   4208  HN  ILE A 915      15.600  52.900  60.110  1.00  0.00           H
ATOM   4209  CA  ILE A 915      17.020  54.020  59.150  1.00  0.00           C
ATOM   4210  HA  ILE A 915      16.820  54.590  58.260  1.00  0.00           H
ATOM   4211  CB  ILE A 915      16.850  55.010  60.240  1.00  0.00           C
ATOM   4212  HB  ILE A 915      17.560  55.840  60.050  1.00  0.00           H
ATOM   4213  CG2 ILE A 915      15.470  55.510  60.260  1.00  0.00           C
ATOM   4214 HG21 ILE A 915      15.480  56.520  60.730  1.00  0.00           H
ATOM   4215 HG22 ILE A 915      14.750  54.880  60.820  1.00  0.00           H
ATOM   4216 HG23 ILE A 915      15.010  55.750  59.280  1.00  0.00           H
ATOM   4217  CG1 ILE A 915      17.180  54.510  61.650  1.00  0.00           C
ATOM   4218 HG11 ILE A 915      16.740  53.490  61.680  1.00  0.00           H
ATOM   4219 HG12 ILE A 915      16.650  55.190  62.360  1.00  0.00           H
ATOM   4220  CD  ILE A 915      18.630  54.350  62.050  1.00  0.00           C
ATOM   4221  HD1 ILE A 915      19.040  53.520  61.430  1.00  0.00           H
ATOM   4222  HD2 ILE A 915      18.750  54.090  63.130  1.00  0.00           H
ATOM   4223  HD3 ILE A 915      19.320  55.220  61.960  1.00  0.00           H
ATOM   4224  C   ILE A 915      18.420  53.460  59.030  1.00  0.00           C
ATOM   4225  O   ILE A 915      19.330  54.170  58.560  1.00  0.00           O
ATOM   4226  N   ALA A 916      18.630  52.150  59.120  1.00  0.00           N
ATOM   4227  HN  ALA A 916      17.840  51.600  59.390  1.00  0.00           H
ATOM   4228  CA  ALA A 916      19.830  51.420  59.040  1.00  0.00           C
ATOM   4229  HA  ALA A 916      20.580  51.920  59.640  1.00  0.00           H
ATOM   4230  CB  ALA A 916      19.680  50.030  59.440  1.00  0.00           C
ATOM   4231  HB1 ALA A 916      18.820  49.560  58.920  1.00  0.00           H
ATOM   4232  HB2 ALA A 916      19.530  49.960  60.540  1.00  0.00           H
ATOM   4233  HB3 ALA A 916      20.560  49.400  59.210  1.00  0.00           H
ATOM   4234  C   ALA A 916      20.420  51.420  57.630  1.00  0.00           C
ATOM   4235  O   ALA A 916      21.630  51.360  57.410  1.00  0.00           O
ATOM   4236  N   ALA A 917      19.560  51.450  56.600  1.00  0.00           N
ATOM   4237  HN  ALA A 917      18.590  51.420  56.850  1.00  0.00           H
ATOM   4238  CA  ALA A 917      19.840  51.580  55.110  1.00  0.00           C
ATOM   4239  HA  ALA A 917      20.510  50.750  54.980  1.00  0.00           H
ATOM   4240  CB  ALA A 917      18.590  51.590  54.240  1.00  0.00           C
ATOM   4241  HB1 ALA A 917      17.770  52.210  54.650  1.00  0.00           H
ATOM   4242  HB2 ALA A 917      18.190  50.600  53.960  1.00  0.00           H
ATOM   4243  HB3 ALA A 917      18.820  52.070  53.250  1.00  0.00           H
ATOM   4244  C   ALA A 917      20.610  52.830  54.730  1.00  0.00           C
ATOM   4245  O   ALA A 917      21.550  52.760  53.900  1.00  0.00           O
ATOM   4246  N   ILE A 918      20.290  54.040  55.270  1.00  0.00           N
ATOM   4247  HN  ILE A 918      19.520  54.150  55.900  1.00  0.00           H
ATOM   4248  CA  ILE A 918      21.080  55.260  55.000  1.00  0.00           C
ATOM   4249  HA  ILE A 918      20.880  55.410  53.950  1.00  0.00           H
ATOM   4250  CB  ILE A 918      20.520  56.460  55.820  1.00  0.00           C
ATOM   4251  HB  ILE A 918      20.550  56.180  56.900  1.00  0.00           H
ATOM   4252  CG2 ILE A 918      21.290  57.780  55.600  1.00  0.00           C
ATOM   4253 HG21 ILE A 918      20.780  58.670  56.030  1.00  0.00           H
ATOM   4254 HG22 ILE A 918      21.310  57.980  54.500  1.00  0.00           H
ATOM   4255 HG23 ILE A 918      22.290  57.730  56.080  1.00  0.00           H
ATOM   4256  CG1 ILE A 918      19.030  56.750  55.470  1.00  0.00           C
ATOM   4257 HG11 ILE A 918      18.390  55.860  55.390  1.00  0.00           H
ATOM   4258 HG12 ILE A 918      18.960  57.210  54.450  1.00  0.00           H
ATOM   4259  CD  ILE A 918      18.260  57.530  56.540  1.00  0.00           C
ATOM   4260  HD1 ILE A 918      18.420  58.630  56.480  1.00  0.00           H
ATOM   4261  HD2 ILE A 918      18.550  57.100  57.510  1.00  0.00           H
ATOM   4262  HD3 ILE A 918      17.170  57.370  56.430  1.00  0.00           H
ATOM   4263  C   ILE A 918      22.600  55.190  55.300  1.00  0.00           C
ATOM   4264  O   ILE A 918      23.350  55.560  54.350  1.00  0.00           O
ATOM   4265  N   PRO A 919      23.100  54.770  56.500  1.00  0.00           N
ATOM   4266  CD  PRO A 919      22.410  54.650  57.800  1.00  0.00           C
ATOM   4267  HD1 PRO A 919      21.390  54.230  57.670  1.00  0.00           H
ATOM   4268  HD2 PRO A 919      22.300  55.690  58.140  1.00  0.00           H
ATOM   4269  CA  PRO A 919      24.520  54.780  56.710  1.00  0.00           C
ATOM   4270  HA  PRO A 919      24.980  55.680  56.340  1.00  0.00           H
ATOM   4271  CB  PRO A 919      24.750  54.490  58.200  1.00  0.00           C
ATOM   4272  HB1 PRO A 919      24.950  55.480  58.680  1.00  0.00           H
ATOM   4273  HB2 PRO A 919      25.570  53.820  58.540  1.00  0.00           H
ATOM   4274  CG  PRO A 919      23.440  53.970  58.680  1.00  0.00           C
ATOM   4275  HG1 PRO A 919      23.400  52.880  58.450  1.00  0.00           H
ATOM   4276  HG2 PRO A 919      23.410  54.090  59.780  1.00  0.00           H
ATOM   4277  C   PRO A 919      25.190  53.620  56.000  1.00  0.00           C
ATOM   4278  O   PRO A 919      26.340  53.690  55.720  1.00  0.00           O
ATOM   4279  N   ALA A 920      24.390  52.600  55.580  1.00  0.00           N
ATOM   4280  HN  ALA A 920      23.460  52.490  55.900  1.00  0.00           H
ATOM   4281  CA  ALA A 920      24.830  51.400  54.910  1.00  0.00           C
ATOM   4282  HA  ALA A 920      25.820  51.160  55.260  1.00  0.00           H
ATOM   4283  CB  ALA A 920      23.880  50.270  55.260  1.00  0.00           C
ATOM   4284  HB1 ALA A 920      22.870  50.690  55.150  1.00  0.00           H
ATOM   4285  HB2 ALA A 920      24.070  49.820  56.250  1.00  0.00           H
ATOM   4286  HB3 ALA A 920      24.060  49.450  54.520  1.00  0.00           H
ATOM   4287  C   ALA A 920      24.960  51.650  53.420  1.00  0.00           C
ATOM   4288  O   ALA A 920      25.940  51.220  52.780  1.00  0.00           O
ATOM   4289  N   LEU A 921      24.080  52.510  52.820  1.00  0.00           N
ATOM   4290  HN  LEU A 921      23.260  52.790  53.310  1.00  0.00           H
ATOM   4291  CA  LEU A 921      24.420  53.150  51.530  1.00  0.00           C
ATOM   4292  HA  LEU A 921      24.560  52.380  50.790  1.00  0.00           H
ATOM   4293  CB  LEU A 921      23.160  54.090  51.190  1.00  0.00           C
ATOM   4294  HB1 LEU A 921      23.140  55.050  51.750  1.00  0.00           H
ATOM   4295  HB2 LEU A 921      22.290  53.470  51.480  1.00  0.00           H
ATOM   4296  CG  LEU A 921      22.950  54.330  49.650  1.00  0.00           C
ATOM   4297  HG  LEU A 921      23.180  53.390  49.100  1.00  0.00           H
ATOM   4298  CD1 LEU A 921      21.490  54.710  49.430  1.00  0.00           C
ATOM   4299 HD11 LEU A 921      21.310  55.740  49.830  1.00  0.00           H
ATOM   4300 HD12 LEU A 921      20.780  54.030  49.940  1.00  0.00           H
ATOM   4301 HD13 LEU A 921      21.340  54.680  48.330  1.00  0.00           H
ATOM   4302  CD2 LEU A 921      23.840  55.470  49.150  1.00  0.00           C
ATOM   4303 HD21 LEU A 921      24.900  55.390  49.470  1.00  0.00           H
ATOM   4304 HD22 LEU A 921      23.450  56.390  49.650  1.00  0.00           H
ATOM   4305 HD23 LEU A 921      23.840  55.620  48.050  1.00  0.00           H
ATOM   4306  C   LEU A 921      25.720  53.980  51.650  1.00  0.00           C
ATOM   4307  O   LEU A 921      26.690  53.810  50.850  1.00  0.00           O
ATOM   4308  N   LEU A 922      25.940  54.920  52.670  1.00  0.00           N
ATOM   4309  HN  LEU A 922      25.190  55.180  53.270  1.00  0.00           H
ATOM   4310  CA  LEU A 922      27.220  55.670  52.920  1.00  0.00           C
ATOM   4311  HA  LEU A 922      27.290  56.210  51.990  1.00  0.00           H
ATOM   4312  CB  LEU A 922      27.170  56.680  54.060  1.00  0.00           C
ATOM   4313  HB1 LEU A 922      28.050  57.340  53.970  1.00  0.00           H
ATOM   4314  HB2 LEU A 922      27.190  56.290  55.100  1.00  0.00           H
ATOM   4315  CG  LEU A 922      26.050  57.710  53.920  1.00  0.00           C
ATOM   4316  HG  LEU A 922      25.080  57.190  54.000  1.00  0.00           H
ATOM   4317  CD1 LEU A 922      26.210  58.810  55.000  1.00  0.00           C
ATOM   4318 HD11 LEU A 922      27.260  59.180  55.010  1.00  0.00           H
ATOM   4319 HD12 LEU A 922      26.070  58.330  56.000  1.00  0.00           H
ATOM   4320 HD13 LEU A 922      25.640  59.730  54.730  1.00  0.00           H
ATOM   4321  CD2 LEU A 922      26.040  58.410  52.610  1.00  0.00           C
ATOM   4322 HD21 LEU A 922      25.200  59.140  52.630  1.00  0.00           H
ATOM   4323 HD22 LEU A 922      25.730  57.770  51.760  1.00  0.00           H
ATOM   4324 HD23 LEU A 922      26.960  58.990  52.370  1.00  0.00           H
ATOM   4325  C   LEU A 922      28.450  54.760  52.890  1.00  0.00           C
ATOM   4326  O   LEU A 922      29.450  54.920  52.180  1.00  0.00           O
ATOM   4327  N   CYS A 923      28.210  53.700  53.620  1.00  0.00           N
ATOM   4328  HN  CYS A 923      27.440  53.630  54.250  1.00  0.00           H
ATOM   4329  CA  CYS A 923      29.180  52.580  53.630  1.00  0.00           C
ATOM   4330  HA  CYS A 923      30.130  53.020  53.910  1.00  0.00           H
ATOM   4331  CB  CYS A 923      28.900  51.520  54.740  1.00  0.00           C
ATOM   4332  HB1 CYS A 923      27.840  51.240  54.550  1.00  0.00           H
ATOM   4333  HB2 CYS A 923      28.960  52.110  55.680  1.00  0.00           H
ATOM   4334  SG  CYS A 923      30.060  50.060  54.920  1.00  0.00           S
ATOM   4335  HG1 CYS A 923      29.480  49.360  53.950  1.00  0.00           H
ATOM   4336  C   CYS A 923      29.420  51.920  52.300  1.00  0.00           C
ATOM   4337  O   CYS A 923      30.530  51.610  51.870  1.00  0.00           O
ATOM   4338  N   THR A 924      28.380  51.560  51.540  1.00  0.00           N
ATOM   4339  HN  THR A 924      27.490  51.750  51.960  1.00  0.00           H
ATOM   4340  CA  THR A 924      28.420  51.090  50.220  1.00  0.00           C
ATOM   4341  HA  THR A 924      28.820  50.090  50.280  1.00  0.00           H
ATOM   4342  CB  THR A 924      27.040  50.960  49.520  1.00  0.00           C
ATOM   4343  HB  THR A 924      26.560  51.930  49.260  1.00  0.00           H
ATOM   4344  OG1 THR A 924      26.080  50.260  50.310  1.00  0.00           O
ATOM   4345  HG1 THR A 924      25.970  50.820  51.080  1.00  0.00           H
ATOM   4346  CG2 THR A 924      27.250  50.150  48.180  1.00  0.00           C
ATOM   4347 HG21 THR A 924      26.320  49.720  47.760  1.00  0.00           H
ATOM   4348 HG22 THR A 924      27.900  49.280  48.410  1.00  0.00           H
ATOM   4349 HG23 THR A 924      27.780  50.700  47.370  1.00  0.00           H
ATOM   4350  C   THR A 924      29.370  51.770  49.250  1.00  0.00           C
ATOM   4351  O   THR A 924      30.310  51.170  48.660  1.00  0.00           O
ATOM   4352  N   ILE A 925      29.210  53.080  49.160  1.00  0.00           N
ATOM   4353  HN  ILE A 925      28.470  53.410  49.750  1.00  0.00           H
ATOM   4354  CA  ILE A 925      29.940  53.980  48.330  1.00  0.00           C
ATOM   4355  HA  ILE A 925      29.750  53.570  47.350  1.00  0.00           H
ATOM   4356  CB  ILE A 925      29.450  55.340  48.390  1.00  0.00           C
ATOM   4357  HB  ILE A 925      29.490  55.760  49.420  1.00  0.00           H
ATOM   4358  CG2 ILE A 925      30.360  56.300  47.530  1.00  0.00           C
ATOM   4359 HG21 ILE A 925      30.350  56.000  46.460  1.00  0.00           H
ATOM   4360 HG22 ILE A 925      31.420  56.380  47.860  1.00  0.00           H
ATOM   4361 HG23 ILE A 925      29.950  57.340  47.490  1.00  0.00           H
ATOM   4362  CG1 ILE A 925      27.940  55.340  47.880  1.00  0.00           C
ATOM   4363 HG11 ILE A 925      27.310  54.750  48.580  1.00  0.00           H
ATOM   4364 HG12 ILE A 925      27.870  54.830  46.900  1.00  0.00           H
ATOM   4365  CD  ILE A 925      27.290  56.710  47.850  1.00  0.00           C
ATOM   4366  HD1 ILE A 925      26.200  56.670  47.670  1.00  0.00           H
ATOM   4367  HD2 ILE A 925      27.600  57.340  46.990  1.00  0.00           H
ATOM   4368  HD3 ILE A 925      27.530  57.300  48.760  1.00  0.00           H
ATOM   4369  C   ILE A 925      31.450  53.950  48.770  1.00  0.00           C
ATOM   4370  O   ILE A 925      32.370  53.990  48.000  1.00  0.00           O
ATOM   4371  N   LEU A 926      31.710  53.950  50.070  1.00  0.00           N
ATOM   4372  HN  LEU A 926      31.020  53.790  50.770  1.00  0.00           H
ATOM   4373  CA  LEU A 926      33.110  53.910  50.590  1.00  0.00           C
ATOM   4374  HA  LEU A 926      33.730  54.690  50.170  1.00  0.00           H
ATOM   4375  CB  LEU A 926      33.170  54.010  52.190  1.00  0.00           C
ATOM   4376  HB1 LEU A 926      34.230  53.730  52.360  1.00  0.00           H
ATOM   4377  HB2 LEU A 926      32.410  53.300  52.600  1.00  0.00           H
ATOM   4378  CG  LEU A 926      32.880  55.430  52.760  1.00  0.00           C
ATOM   4379  HG  LEU A 926      31.890  55.720  52.380  1.00  0.00           H
ATOM   4380  CD1 LEU A 926      32.770  55.380  54.340  1.00  0.00           C
ATOM   4381 HD11 LEU A 926      31.770  54.940  54.550  1.00  0.00           H
ATOM   4382 HD12 LEU A 926      32.700  56.450  54.640  1.00  0.00           H
ATOM   4383 HD13 LEU A 926      33.620  54.880  54.850  1.00  0.00           H
ATOM   4384  CD2 LEU A 926      33.800  56.480  52.230  1.00  0.00           C
ATOM   4385 HD21 LEU A 926      33.640  57.400  52.830  1.00  0.00           H
ATOM   4386 HD22 LEU A 926      33.770  56.650  51.140  1.00  0.00           H
ATOM   4387 HD23 LEU A 926      34.830  56.140  52.500  1.00  0.00           H
ATOM   4388  C   LEU A 926      33.830  52.630  50.160  1.00  0.00           C
ATOM   4389  O   LEU A 926      35.000  52.720  49.760  1.00  0.00           O
ATOM   4390  N   ILE A 927      33.190  51.460  50.200  1.00  0.00           N
ATOM   4391  HN  ILE A 927      32.230  51.370  50.460  1.00  0.00           H
ATOM   4392  CA  ILE A 927      33.840  50.240  49.960  1.00  0.00           C
ATOM   4393  HA  ILE A 927      34.860  50.330  50.320  1.00  0.00           H
ATOM   4394  CB  ILE A 927      33.190  49.200  50.740  1.00  0.00           C
ATOM   4395  HB  ILE A 927      33.870  48.330  50.620  1.00  0.00           H
ATOM   4396  CG2 ILE A 927      33.440  49.590  52.250  1.00  0.00           C
ATOM   4397 HG21 ILE A 927      33.160  48.650  52.760  1.00  0.00           H
ATOM   4398 HG22 ILE A 927      32.920  50.450  52.720  1.00  0.00           H
ATOM   4399 HG23 ILE A 927      34.540  49.730  52.410  1.00  0.00           H
ATOM   4400  CG1 ILE A 927      31.690  48.760  50.440  1.00  0.00           C
ATOM   4401 HG11 ILE A 927      31.330  49.150  49.450  1.00  0.00           H
ATOM   4402 HG12 ILE A 927      30.970  49.200  51.170  1.00  0.00           H
ATOM   4403  CD  ILE A 927      31.590  47.220  50.410  1.00  0.00           C
ATOM   4404  HD1 ILE A 927      31.790  46.880  51.450  1.00  0.00           H
ATOM   4405  HD2 ILE A 927      32.200  46.710  49.650  1.00  0.00           H
ATOM   4406  HD3 ILE A 927      30.580  46.820  50.170  1.00  0.00           H
ATOM   4407  C   ILE A 927      33.880  49.880  48.430  1.00  0.00           C
ATOM   4408  O   ILE A 927      34.820  49.210  47.940  1.00  0.00           O
ATOM   4409  N   PHE A 928      32.880  50.480  47.720  1.00  0.00           N
ATOM   4410  HN  PHE A 928      32.000  50.640  48.150  1.00  0.00           H
ATOM   4411  CA  PHE A 928      32.850  50.690  46.330  1.00  0.00           C
ATOM   4412  HA  PHE A 928      32.890  49.710  45.890  1.00  0.00           H
ATOM   4413  CB  PHE A 928      31.470  51.290  45.840  1.00  0.00           C
ATOM   4414  HB1 PHE A 928      31.370  52.240  46.400  1.00  0.00           H
ATOM   4415  HB2 PHE A 928      30.620  50.620  46.060  1.00  0.00           H
ATOM   4416  CG  PHE A 928      31.320  51.450  44.340  1.00  0.00           C
ATOM   4417  CD1 PHE A 928      31.970  50.700  43.400  1.00  0.00           C
ATOM   4418  HD1 PHE A 928      32.490  49.770  43.580  1.00  0.00           H
ATOM   4419  CE1 PHE A 928      31.810  50.920  41.950  1.00  0.00           C
ATOM   4420  HE1 PHE A 928      32.210  50.210  41.240  1.00  0.00           H
ATOM   4421  CZ  PHE A 928      31.050  52.030  41.530  1.00  0.00           C
ATOM   4422  HZ  PHE A 928      30.900  52.130  40.470  1.00  0.00           H
ATOM   4423  CD2 PHE A 928      30.530  52.480  43.840  1.00  0.00           C
ATOM   4424  HD2 PHE A 928      29.960  53.110  44.500  1.00  0.00           H
ATOM   4425  CE2 PHE A 928      30.420  52.800  42.510  1.00  0.00           C
ATOM   4426  HE2 PHE A 928      29.830  53.660  42.240  1.00  0.00           H
ATOM   4427  C   PHE A 928      34.120  51.380  45.730  1.00  0.00           C
ATOM   4428  O   PHE A 928      34.910  50.840  45.040  1.00  0.00           O
ATOM   4429  N   MET A 929      34.230  52.640  46.150  1.00  0.00           N
ATOM   4430  HN  MET A 929      33.570  53.080  46.740  1.00  0.00           H
ATOM   4431  CA  MET A 929      35.380  53.520  45.840  1.00  0.00           C
ATOM   4432  HA  MET A 929      35.460  53.600  44.760  1.00  0.00           H
ATOM   4433  CB  MET A 929      35.290  54.870  46.530  1.00  0.00           C
ATOM   4434  HB1 MET A 929      36.200  55.490  46.360  1.00  0.00           H
ATOM   4435  HB2 MET A 929      35.190  54.690  47.630  1.00  0.00           H
ATOM   4436  CG  MET A 929      34.150  55.800  46.040  1.00  0.00           C
ATOM   4437  HG1 MET A 929      34.330  56.700  46.670  1.00  0.00           H
ATOM   4438  HG2 MET A 929      33.120  55.560  46.380  1.00  0.00           H
ATOM   4439  SD  MET A 929      34.090  56.210  44.310  1.00  0.00           S
ATOM   4440  CE  MET A 929      32.340  55.900  44.040  1.00  0.00           C
ATOM   4441  HE1 MET A 929      32.060  56.010  42.970  1.00  0.00           H
ATOM   4442  HE2 MET A 929      31.760  56.690  44.570  1.00  0.00           H
ATOM   4443  HE3 MET A 929      32.010  54.910  44.420  1.00  0.00           H
ATOM   4444  C   MET A 929      36.750  52.950  46.240  1.00  0.00           C
ATOM   4445  O   MET A 929      37.740  53.050  45.520  1.00  0.00           O
ATOM   4446  N   ASP A 930      36.880  52.360  47.410  1.00  0.00           N
ATOM   4447  HN  ASP A 930      36.180  52.240  48.110  1.00  0.00           H
ATOM   4448  CA  ASP A 930      38.140  51.730  47.780  1.00  0.00           C
ATOM   4449  HA  ASP A 930      38.900  52.490  47.640  1.00  0.00           H
ATOM   4450  CB  ASP A 930      38.120  51.230  49.260  1.00  0.00           C
ATOM   4451  HB1 ASP A 930      37.670  50.240  49.480  1.00  0.00           H
ATOM   4452  HB2 ASP A 930      37.500  51.960  49.820  1.00  0.00           H
ATOM   4453  CG  ASP A 930      39.460  51.250  49.910  1.00  0.00           C
ATOM   4454  OD1 ASP A 930      40.470  51.150  49.110  1.00  0.00           O
ATOM   4455  OD2 ASP A 930      39.620  51.250  51.170  1.00  0.00           O
ATOM   4456  C   ASP A 930      38.610  50.520  46.910  1.00  0.00           C
ATOM   4457  O   ASP A 930      39.750  50.550  46.390  1.00  0.00           O
ATOM   4458  N   GLN A 931      37.630  49.570  46.610  1.00  0.00           N
ATOM   4459  HN  GLN A 931      36.730  49.650  47.030  1.00  0.00           H
ATOM   4460  CA  GLN A 931      37.820  48.470  45.740  1.00  0.00           C
ATOM   4461  HA  GLN A 931      38.590  47.870  46.180  1.00  0.00           H
ATOM   4462  CB  GLN A 931      36.540  47.620  45.750  1.00  0.00           C
ATOM   4463  HB1 GLN A 931      35.630  48.200  45.470  1.00  0.00           H
ATOM   4464  HB2 GLN A 931      36.230  47.380  46.790  1.00  0.00           H
ATOM   4465  CG  GLN A 931      36.570  46.370  44.850  1.00  0.00           C
ATOM   4466  HG1 GLN A 931      36.620  46.640  43.780  1.00  0.00           H
ATOM   4467  HG2 GLN A 931      35.520  46.020  44.880  1.00  0.00           H
ATOM   4468  CD  GLN A 931      37.460  45.300  45.370  1.00  0.00           C
ATOM   4469  OE1 GLN A 931      37.760  45.240  46.590  1.00  0.00           O
ATOM   4470  NE2 GLN A 931      37.760  44.310  44.500  1.00  0.00           N
ATOM   4471 HE21 GLN A 931      38.160  43.460  44.830  1.00  0.00           H
ATOM   4472 HE22 GLN A 931      37.690  44.500  43.520  1.00  0.00           H
ATOM   4473  C   GLN A 931      38.240  48.920  44.210  1.00  0.00           C
ATOM   4474  O   GLN A 931      39.170  48.370  43.630  1.00  0.00           O
ATOM   4475  N   GLN A 932      37.430  49.870  43.690  1.00  0.00           N
ATOM   4476  HN  GLN A 932      36.720  50.210  44.310  1.00  0.00           H
ATOM   4477  CA  GLN A 932      37.470  50.340  42.320  1.00  0.00           C
ATOM   4478  HA  GLN A 932      37.370  49.460  41.710  1.00  0.00           H
ATOM   4479  CB  GLN A 932      36.180  51.230  41.930  1.00  0.00           C
ATOM   4480  HB1 GLN A 932      36.260  52.300  42.210  1.00  0.00           H
ATOM   4481  HB2 GLN A 932      35.230  50.930  42.400  1.00  0.00           H
ATOM   4482  CG  GLN A 932      35.980  51.240  40.390  1.00  0.00           C
ATOM   4483  HG1 GLN A 932      36.720  51.740  39.740  1.00  0.00           H
ATOM   4484  HG2 GLN A 932      34.950  51.650  40.350  1.00  0.00           H
ATOM   4485  CD  GLN A 932      35.780  49.770  39.880  1.00  0.00           C
ATOM   4486  OE1 GLN A 932      34.750  49.160  39.850  1.00  0.00           O
ATOM   4487  NE2 GLN A 932      36.850  49.290  39.250  1.00  0.00           N
ATOM   4488 HE21 GLN A 932      36.770  48.430  38.750  1.00  0.00           H
ATOM   4489 HE22 GLN A 932      37.710  49.800  39.180  1.00  0.00           H
ATOM   4490  C   GLN A 932      38.740  51.060  41.900  1.00  0.00           C
ATOM   4491  O   GLN A 932      39.130  50.810  40.750  1.00  0.00           O
ATOM   4492  N   ILE A 933      39.320  51.980  42.720  1.00  0.00           N
ATOM   4493  HN  ILE A 933      38.850  52.180  43.570  1.00  0.00           H
ATOM   4494  CA  ILE A 933      40.550  52.810  42.450  1.00  0.00           C
ATOM   4495  HA  ILE A 933      40.560  53.240  41.450  1.00  0.00           H
ATOM   4496  CB  ILE A 933      40.600  53.850  43.520  1.00  0.00           C
ATOM   4497  HB  ILE A 933      40.500  53.400  44.540  1.00  0.00           H
ATOM   4498  CG2 ILE A 933      42.040  54.560  43.550  1.00  0.00           C
ATOM   4499 HG21 ILE A 933      42.250  55.050  42.570  1.00  0.00           H
ATOM   4500 HG22 ILE A 933      42.910  53.960  43.890  1.00  0.00           H
ATOM   4501 HG23 ILE A 933      41.970  55.430  44.230  1.00  0.00           H
ATOM   4502  CG1 ILE A 933      39.500  54.890  43.270  1.00  0.00           C
ATOM   4503 HG11 ILE A 933      38.540  54.320  43.290  1.00  0.00           H
ATOM   4504 HG12 ILE A 933      39.570  55.350  42.270  1.00  0.00           H
ATOM   4505  CD  ILE A 933      39.420  56.000  44.340  1.00  0.00           C
ATOM   4506  HD1 ILE A 933      39.620  55.610  45.360  1.00  0.00           H
ATOM   4507  HD2 ILE A 933      38.370  56.380  44.340  1.00  0.00           H
ATOM   4508  HD3 ILE A 933      40.040  56.860  43.990  1.00  0.00           H
ATOM   4509  C   ILE A 933      41.720  51.800  42.460  1.00  0.00           C
ATOM   4510  O   ILE A 933      42.580  51.980  41.570  1.00  0.00           O
ATOM   4511  N   THR A 934      41.770  50.750  43.310  1.00  0.00           N
ATOM   4512  HN  THR A 934      41.030  50.740  43.990  1.00  0.00           H
ATOM   4513  CA  THR A 934      42.700  49.650  43.190  1.00  0.00           C
ATOM   4514  HA  THR A 934      43.710  50.030  43.200  1.00  0.00           H
ATOM   4515  CB  THR A 934      42.600  48.730  44.370  1.00  0.00           C
ATOM   4516  HB  THR A 934      41.680  48.130  44.440  1.00  0.00           H
ATOM   4517  OG1 THR A 934      42.820  49.480  45.620  1.00  0.00           O
ATOM   4518  HG1 THR A 934      43.710  49.790  45.490  1.00  0.00           H
ATOM   4519  CG2 THR A 934      43.840  47.800  44.360  1.00  0.00           C
ATOM   4520 HG21 THR A 934      43.980  47.200  45.290  1.00  0.00           H
ATOM   4521 HG22 THR A 934      44.800  48.300  44.100  1.00  0.00           H
ATOM   4522 HG23 THR A 934      43.700  47.090  43.510  1.00  0.00           H
ATOM   4523  C   THR A 934      42.600  48.910  41.890  1.00  0.00           C
ATOM   4524  O   THR A 934      43.520  48.670  41.190  1.00  0.00           O
ATOM   4525  N   ALA A 935      41.330  48.570  41.530  1.00  0.00           N
ATOM   4526  HN  ALA A 935      40.600  48.890  42.130  1.00  0.00           H
ATOM   4527  CA  ALA A 935      41.060  47.740  40.360  1.00  0.00           C
ATOM   4528  HA  ALA A 935      41.680  46.860  40.440  1.00  0.00           H
ATOM   4529  CB  ALA A 935      39.640  47.250  40.450  1.00  0.00           C
ATOM   4530  HB1 ALA A 935      39.480  46.700  41.400  1.00  0.00           H
ATOM   4531  HB2 ALA A 935      39.420  46.610  39.570  1.00  0.00           H
ATOM   4532  HB3 ALA A 935      38.910  48.100  40.510  1.00  0.00           H
ATOM   4533  C   ALA A 935      41.470  48.300  38.960  1.00  0.00           C
ATOM   4534  O   ALA A 935      41.970  47.580  38.100  1.00  0.00           O
ATOM   4535  N   VAL A 936      41.240  49.610  38.800  1.00  0.00           N
ATOM   4536  HN  VAL A 936      40.860  50.180  39.530  1.00  0.00           H
ATOM   4537  CA  VAL A 936      41.630  50.410  37.640  1.00  0.00           C
ATOM   4538  HA  VAL A 936      41.390  49.840  36.760  1.00  0.00           H
ATOM   4539  CB  VAL A 936      40.930  51.760  37.600  1.00  0.00           C
ATOM   4540  HB  VAL A 936      41.190  52.210  36.620  1.00  0.00           H
ATOM   4541  CG1 VAL A 936      39.380  51.670  37.550  1.00  0.00           C
ATOM   4542 HG11 VAL A 936      38.910  52.670  37.690  1.00  0.00           H
ATOM   4543 HG12 VAL A 936      39.090  51.040  38.410  1.00  0.00           H
ATOM   4544 HG13 VAL A 936      38.990  51.170  36.640  1.00  0.00           H
ATOM   4545  CG2 VAL A 936      41.210  52.630  38.780  1.00  0.00           C
ATOM   4546 HG21 VAL A 936      42.310  52.770  38.830  1.00  0.00           H
ATOM   4547 HG22 VAL A 936      40.980  52.080  39.720  1.00  0.00           H
ATOM   4548 HG23 VAL A 936      40.740  53.640  38.750  1.00  0.00           H
ATOM   4549  C   VAL A 936      43.120  50.590  37.390  1.00  0.00           C
ATOM   4550  O   VAL A 936      43.530  50.310  36.260  1.00  0.00           O
ATOM   4551  N   ILE A 937      43.890  50.860  38.500  1.00  0.00           N
ATOM   4552  HN  ILE A 937      43.330  50.970  39.330  1.00  0.00           H
ATOM   4553  CA  ILE A 937      45.360  50.880  38.470  1.00  0.00           C
ATOM   4554  HA  ILE A 937      45.710  51.440  37.620  1.00  0.00           H
ATOM   4555  CB  ILE A 937      45.920  51.550  39.710  1.00  0.00           C
ATOM   4556  HB  ILE A 937      45.400  51.000  40.520  1.00  0.00           H
ATOM   4557  CG2 ILE A 937      47.500  51.290  39.870  1.00  0.00           C
ATOM   4558 HG21 ILE A 937      47.770  51.900  40.760  1.00  0.00           H
ATOM   4559 HG22 ILE A 937      48.110  51.590  38.990  1.00  0.00           H
ATOM   4560 HG23 ILE A 937      47.680  50.250  40.210  1.00  0.00           H
ATOM   4561  CG1 ILE A 937      45.480  53.010  40.000  1.00  0.00           C
ATOM   4562 HG11 ILE A 937      44.470  53.200  39.570  1.00  0.00           H
ATOM   4563 HG12 ILE A 937      46.150  53.680  39.420  1.00  0.00           H
ATOM   4564  CD  ILE A 937      45.450  53.440  41.460  1.00  0.00           C
ATOM   4565  HD1 ILE A 937      45.120  54.500  41.580  1.00  0.00           H
ATOM   4566  HD2 ILE A 937      46.430  53.440  41.980  1.00  0.00           H
ATOM   4567  HD3 ILE A 937      44.740  52.790  42.030  1.00  0.00           H
ATOM   4568  C   ILE A 937      45.980  49.460  38.230  1.00  0.00           C
ATOM   4569  O   ILE A 937      46.970  49.310  37.540  1.00  0.00           O
ATOM   4570  N   ILE A 938      45.380  48.370  38.820  1.00  0.00           N
ATOM   4571  HN  ILE A 938      44.640  48.550  39.460  1.00  0.00           H
ATOM   4572  CA  ILE A 938      45.790  46.990  38.360  1.00  0.00           C
ATOM   4573  HA  ILE A 938      46.870  46.910  38.250  1.00  0.00           H
ATOM   4574  CB  ILE A 938      45.510  45.850  39.360  1.00  0.00           C
ATOM   4575  HB  ILE A 938      44.410  45.710  39.370  1.00  0.00           H
ATOM   4576  CG2 ILE A 938      45.920  44.490  38.840  1.00  0.00           C
ATOM   4577 HG21 ILE A 938      46.890  44.660  38.320  1.00  0.00           H
ATOM   4578 HG22 ILE A 938      45.230  44.160  38.030  1.00  0.00           H
ATOM   4579 HG23 ILE A 938      46.090  43.710  39.620  1.00  0.00           H
ATOM   4580  CG1 ILE A 938      46.040  46.270  40.740  1.00  0.00           C
ATOM   4581 HG11 ILE A 938      46.030  45.420  41.460  1.00  0.00           H
ATOM   4582 HG12 ILE A 938      45.460  47.030  41.310  1.00  0.00           H
ATOM   4583  CD  ILE A 938      47.530  46.680  40.640  1.00  0.00           C
ATOM   4584  HD1 ILE A 938      47.950  46.810  41.650  1.00  0.00           H
ATOM   4585  HD2 ILE A 938      47.670  47.710  40.240  1.00  0.00           H
ATOM   4586  HD3 ILE A 938      48.210  45.970  40.140  1.00  0.00           H
ATOM   4587  C   ILE A 938      45.320  46.690  36.850  1.00  0.00           C
ATOM   4588  O   ILE A 938      45.860  45.830  36.170  1.00  0.00           O
ATOM   4589  N   ASN A 939      44.420  47.420  36.280  1.00  0.00           N
ATOM   4590  HN  ASN A 939      43.840  48.080  36.770  1.00  0.00           H
ATOM   4591  CA  ASN A 939      43.990  47.090  34.890  1.00  0.00           C
ATOM   4592  HA  ASN A 939      44.290  46.090  34.600  1.00  0.00           H
ATOM   4593  CB  ASN A 939      42.440  47.300  34.760  1.00  0.00           C
ATOM   4594  HB1 ASN A 939      42.210  48.390  34.820  1.00  0.00           H
ATOM   4595  HB2 ASN A 939      41.920  46.770  35.580  1.00  0.00           H
ATOM   4596  CG  ASN A 939      41.830  46.770  33.420  1.00  0.00           C
ATOM   4597  OD1 ASN A 939      42.380  46.010  32.680  1.00  0.00           O
ATOM   4598  ND2 ASN A 939      40.560  46.990  33.160  1.00  0.00           N
ATOM   4599 HD21 ASN A 939      39.910  47.460  33.780  1.00  0.00           H
ATOM   4600 HD22 ASN A 939      40.230  46.580  32.320  1.00  0.00           H
ATOM   4601  C   ASN A 939      44.740  47.970  33.910  1.00  0.00           C
ATOM   4602  O   ASN A 939      44.470  48.050  32.730  1.00  0.00           O
ATOM   4603  N   ARG A 940      45.780  48.730  34.340  1.00  0.00           N
ATOM   4604  HN  ARG A 940      45.850  48.840  35.320  1.00  0.00           H
ATOM   4605  CA  ARG A 940      46.710  49.530  33.550  1.00  0.00           C
ATOM   4606  HA  ARG A 940      46.070  50.240  33.060  1.00  0.00           H
ATOM   4607  CB  ARG A 940      47.710  50.210  34.370  1.00  0.00           C
ATOM   4608  HB1 ARG A 940      48.570  50.590  33.770  1.00  0.00           H
ATOM   4609  HB2 ARG A 940      48.250  49.590  35.110  1.00  0.00           H
ATOM   4610  CG  ARG A 940      47.040  51.530  35.000  1.00  0.00           C
ATOM   4611  HG1 ARG A 940      46.100  51.240  35.500  1.00  0.00           H
ATOM   4612  HG2 ARG A 940      46.730  52.110  34.100  1.00  0.00           H
ATOM   4613  CD  ARG A 940      47.970  52.360  35.910  1.00  0.00           C
ATOM   4614  HD1 ARG A 940      48.540  51.700  36.600  1.00  0.00           H
ATOM   4615  HD2 ARG A 940      47.510  53.110  36.570  1.00  0.00           H
ATOM   4616  NE  ARG A 940      49.060  53.100  35.090  1.00  0.00           N
ATOM   4617  HE  ARG A 940      50.020  52.900  35.240  1.00  0.00           H
ATOM   4618  CZ  ARG A 940      48.790  54.120  34.340  1.00  0.00           C
ATOM   4619  NH1 ARG A 940      47.610  54.600  33.990  1.00  0.00           N
ATOM   4620 HH11 ARG A 940      46.800  54.210  34.430  1.00  0.00           H
ATOM   4621 HH12 ARG A 940      47.640  55.510  33.610  1.00  0.00           H
ATOM   4622  NH2 ARG A 940      49.800  54.760  33.850  1.00  0.00           N
ATOM   4623 HH21 ARG A 940      50.710  54.470  34.160  1.00  0.00           H
ATOM   4624 HH22 ARG A 940      49.660  55.700  33.500  1.00  0.00           H
ATOM   4625  C   ARG A 940      47.440  48.770  32.440  1.00  0.00           C
ATOM   4626  O   ARG A 940      47.850  47.580  32.560  1.00  0.00           O
ATOM   4627  N   LYS A 941      47.640  49.430  31.260  1.00  0.00           N
ATOM   4628  HN  LYS A 941      47.560  50.420  31.270  1.00  0.00           H
ATOM   4629  CA  LYS A 941      47.670  48.780  29.970  1.00  0.00           C
ATOM   4630  HA  LYS A 941      46.780  48.200  29.750  1.00  0.00           H
ATOM   4631  CB  LYS A 941      47.660  49.780  28.790  1.00  0.00           C
ATOM   4632  HB1 LYS A 941      46.850  50.430  29.200  1.00  0.00           H
ATOM   4633  HB2 LYS A 941      47.410  49.330  27.810  1.00  0.00           H
ATOM   4634  CG  LYS A 941      49.040  50.600  28.630  1.00  0.00           C
ATOM   4635  HG1 LYS A 941      49.820  49.890  28.300  1.00  0.00           H
ATOM   4636  HG2 LYS A 941      49.290  50.920  29.670  1.00  0.00           H
ATOM   4637  CD  LYS A 941      48.870  51.760  27.680  1.00  0.00           C
ATOM   4638  HD1 LYS A 941      48.110  52.470  28.060  1.00  0.00           H
ATOM   4639  HD2 LYS A 941      48.430  51.370  26.730  1.00  0.00           H
ATOM   4640  CE  LYS A 941      50.250  52.390  27.440  1.00  0.00           C
ATOM   4641  HE1 LYS A 941      51.010  51.580  27.400  1.00  0.00           H
ATOM   4642  HE2 LYS A 941      50.560  53.060  28.270  1.00  0.00           H
ATOM   4643  NZ  LYS A 941      50.430  53.310  26.330  1.00  0.00           N
ATOM   4644  HZ1 LYS A 941      50.720  54.240  26.690  1.00  0.00           H
ATOM   4645  HZ2 LYS A 941      49.550  53.550  25.820  1.00  0.00           H
ATOM   4646  HZ3 LYS A 941      51.160  52.970  25.690  1.00  0.00           H
ATOM   4647  C   LYS A 941      48.810  47.690  29.720  1.00  0.00           C
ATOM   4648  O   LYS A 941      48.640  46.770  28.920  1.00  0.00           O
ATOM   4649  N   GLU A 942      49.910  47.840  30.520  1.00  0.00           N
ATOM   4650  HN  GLU A 942      49.970  48.560  31.210  1.00  0.00           H
ATOM   4651  CA  GLU A 942      51.020  46.880  30.440  1.00  0.00           C
ATOM   4652  HA  GLU A 942      51.240  46.570  29.430  1.00  0.00           H
ATOM   4653  CB  GLU A 942      52.300  47.610  31.000  1.00  0.00           C
ATOM   4654  HB1 GLU A 942      53.150  46.940  30.770  1.00  0.00           H
ATOM   4655  HB2 GLU A 942      52.270  47.730  32.100  1.00  0.00           H
ATOM   4656  CG  GLU A 942      52.640  48.980  30.350  1.00  0.00           C
ATOM   4657  HG1 GLU A 942      52.130  49.760  30.950  1.00  0.00           H
ATOM   4658  HG2 GLU A 942      52.260  48.890  29.310  1.00  0.00           H
ATOM   4659  CD  GLU A 942      54.130  49.250  30.340  1.00  0.00           C
ATOM   4660  OE1 GLU A 942      54.740  49.250  29.230  1.00  0.00           O
ATOM   4661  OE2 GLU A 942      54.730  49.290  31.430  1.00  0.00           O
ATOM   4662  C   GLU A 942      50.830  45.700  31.340  1.00  0.00           C
ATOM   4663  O   GLU A 942      51.630  44.800  31.320  1.00  0.00           O
ATOM   4664  N   HSD A 943      49.690  45.630  32.100  1.00  0.00           N
ATOM   4665  HN  HSD A 943      49.180  46.460  32.310  1.00  0.00           H
ATOM   4666  CA  HSD A 943      49.330  44.430  32.910  1.00  0.00           C
ATOM   4667  HA  HSD A 943      50.210  43.860  33.150  1.00  0.00           H
ATOM   4668  CB  HSD A 943      48.620  44.900  34.190  1.00  0.00           C
ATOM   4669  HB1 HSD A 943      48.440  44.070  34.900  1.00  0.00           H
ATOM   4670  HB2 HSD A 943      47.650  45.360  33.890  1.00  0.00           H
ATOM   4671  ND1 HSD A 943      50.880  45.900  34.930  1.00  0.00           N
ATOM   4672  HD1 HSD A 943      51.560  45.360  34.440  1.00  0.00           H
ATOM   4673  CG  HSD A 943      49.470  45.950  34.880  1.00  0.00           C
ATOM   4674  CE1 HSD A 943      51.290  47.020  35.600  1.00  0.00           C
ATOM   4675  HE1 HSD A 943      52.360  47.110  35.810  1.00  0.00           H
ATOM   4676  NE2 HSD A 943      50.270  47.830  35.850  1.00  0.00           N
ATOM   4677  CD2 HSD A 943      49.180  47.130  35.460  1.00  0.00           C
ATOM   4678  HD2 HSD A 943      48.180  47.500  35.690  1.00  0.00           H
ATOM   4679  C   HSD A 943      48.430  43.420  32.140  1.00  0.00           C
ATOM   4680  O   HSD A 943      48.350  42.260  32.490  1.00  0.00           O
ATOM   4681  N   LYS A 944      47.830  43.960  31.040  1.00  0.00           N
ATOM   4682  HN  LYS A 944      48.100  44.890  30.820  1.00  0.00           H
ATOM   4683  CA  LYS A 944      46.910  43.400  30.110  1.00  0.00           C
ATOM   4684  HA  LYS A 944      46.100  44.090  30.320  1.00  0.00           H
ATOM   4685  CB  LYS A 944      47.360  43.570  28.580  1.00  0.00           C
ATOM   4686  HB1 LYS A 944      47.450  44.640  28.300  1.00  0.00           H
ATOM   4687  HB2 LYS A 944      46.530  43.040  28.040  1.00  0.00           H
ATOM   4688  CG  LYS A 944      48.780  43.110  28.440  1.00  0.00           C
ATOM   4689  HG1 LYS A 944      48.830  42.210  29.080  1.00  0.00           H
ATOM   4690  HG2 LYS A 944      49.580  43.770  28.850  1.00  0.00           H
ATOM   4691  CD  LYS A 944      49.230  42.760  26.970  1.00  0.00           C
ATOM   4692  HD1 LYS A 944      48.470  42.050  26.580  1.00  0.00           H
ATOM   4693  HD2 LYS A 944      50.190  42.200  27.000  1.00  0.00           H
ATOM   4694  CE  LYS A 944      49.180  43.890  25.960  1.00  0.00           C
ATOM   4695  HE1 LYS A 944      49.950  44.650  26.190  1.00  0.00           H
ATOM   4696  HE2 LYS A 944      48.150  44.310  25.840  1.00  0.00           H
ATOM   4697  NZ  LYS A 944      49.480  43.360  24.620  1.00  0.00           N
ATOM   4698  HZ1 LYS A 944      50.450  43.020  24.580  1.00  0.00           H
ATOM   4699  HZ2 LYS A 944      49.370  44.120  23.910  1.00  0.00           H
ATOM   4700  HZ3 LYS A 944      48.900  42.560  24.290  1.00  0.00           H
ATOM   4701  C   LYS A 944      46.160  42.200  30.490  1.00  0.00           C
ATOM   4702  O   LYS A 944      46.220  41.090  29.970  1.00  0.00           O
ATOM   4703  N   LEU A 945      45.260  42.310  31.490  1.00  0.00           N
ATOM   4704  HN  LEU A 945      45.070  43.210  31.880  1.00  0.00           H
ATOM   4705  CA  LEU A 945      44.410  41.270  31.970  1.00  0.00           C
ATOM   4706  HA  LEU A 945      45.010  40.470  32.370  1.00  0.00           H
ATOM   4707  CB  LEU A 945      43.660  41.780  33.240  1.00  0.00           C
ATOM   4708  HB1 LEU A 945      42.830  41.080  33.500  1.00  0.00           H
ATOM   4709  HB2 LEU A 945      43.160  42.760  33.070  1.00  0.00           H
ATOM   4710  CG  LEU A 945      44.560  42.160  34.500  1.00  0.00           C
ATOM   4711  HG  LEU A 945      44.960  43.180  34.280  1.00  0.00           H
ATOM   4712  CD1 LEU A 945      43.850  42.340  35.820  1.00  0.00           C
ATOM   4713 HD11 LEU A 945      42.940  42.950  35.710  1.00  0.00           H
ATOM   4714 HD12 LEU A 945      44.600  42.860  36.480  1.00  0.00           H
ATOM   4715 HD13 LEU A 945      43.580  41.350  36.240  1.00  0.00           H
ATOM   4716  CD2 LEU A 945      45.750  41.200  34.740  1.00  0.00           C
ATOM   4717 HD21 LEU A 945      46.410  41.260  33.860  1.00  0.00           H
ATOM   4718 HD22 LEU A 945      45.230  40.250  35.020  1.00  0.00           H
ATOM   4719 HD23 LEU A 945      46.490  41.420  35.540  1.00  0.00           H
ATOM   4720  C   LEU A 945      43.470  40.840  30.880  1.00  0.00           C
ATOM   4721  O   LEU A 945      42.880  41.660  30.190  1.00  0.00           O
ATOM   4722  N   LYS A 946      43.260  39.470  30.630  1.00  0.00           N
ATOM   4723  HN  LYS A 946      43.630  38.900  31.370  1.00  0.00           H
ATOM   4724  CA  LYS A 946      42.730  39.040  29.400  1.00  0.00           C
ATOM   4725  HA  LYS A 946      42.940  39.780  28.620  1.00  0.00           H
ATOM   4726  CB  LYS A 946      43.170  37.650  28.910  1.00  0.00           C
ATOM   4727  HB1 LYS A 946      42.460  37.340  28.100  1.00  0.00           H
ATOM   4728  HB2 LYS A 946      42.930  36.910  29.690  1.00  0.00           H
ATOM   4729  CG  LYS A 946      44.670  37.580  28.580  1.00  0.00           C
ATOM   4730  HG1 LYS A 946      44.940  36.510  28.450  1.00  0.00           H
ATOM   4731  HG2 LYS A 946      45.360  38.070  29.300  1.00  0.00           H
ATOM   4732  CD  LYS A 946      44.910  38.340  27.200  1.00  0.00           C
ATOM   4733  HD1 LYS A 946      44.600  39.400  27.360  1.00  0.00           H
ATOM   4734  HD2 LYS A 946      44.140  37.980  26.490  1.00  0.00           H
ATOM   4735  CE  LYS A 946      46.410  38.430  26.740  1.00  0.00           C
ATOM   4736  HE1 LYS A 946      46.810  37.400  26.870  1.00  0.00           H
ATOM   4737  HE2 LYS A 946      46.990  39.120  27.390  1.00  0.00           H
ATOM   4738  NZ  LYS A 946      46.570  38.730  25.300  1.00  0.00           N
ATOM   4739  HZ1 LYS A 946      46.650  39.750  25.130  1.00  0.00           H
ATOM   4740  HZ2 LYS A 946      45.820  38.270  24.750  1.00  0.00           H
ATOM   4741  HZ3 LYS A 946      47.450  38.280  24.990  1.00  0.00           H
ATOM   4742  C   LYS A 946      41.190  39.100  29.440  1.00  0.00           C
ATOM   4743  O   LYS A 946      40.610  38.680  30.400  1.00  0.00           O
ATOM   4744  N   LYS A 947      40.590  39.800  28.430  1.00  0.00           N
ATOM   4745  HN  LYS A 947      41.280  40.120  27.780  1.00  0.00           H
ATOM   4746  CA  LYS A 947      39.260  40.270  28.200  1.00  0.00           C
ATOM   4747  HA  LYS A 947      39.290  41.020  27.420  1.00  0.00           H
ATOM   4748  CB  LYS A 947      38.180  39.160  27.920  1.00  0.00           C
ATOM   4749  HB1 LYS A 947      37.170  39.530  27.630  1.00  0.00           H
ATOM   4750  HB2 LYS A 947      38.040  38.570  28.850  1.00  0.00           H
ATOM   4751  CG  LYS A 947      38.800  38.220  26.880  1.00  0.00           C
ATOM   4752  HG1 LYS A 947      38.010  37.450  26.670  1.00  0.00           H
ATOM   4753  HG2 LYS A 947      39.670  37.660  27.290  1.00  0.00           H
ATOM   4754  CD  LYS A 947      39.160  38.970  25.550  1.00  0.00           C
ATOM   4755  HD1 LYS A 947      39.760  39.840  25.850  1.00  0.00           H
ATOM   4756  HD2 LYS A 947      38.140  39.260  25.230  1.00  0.00           H
ATOM   4757  CE  LYS A 947      39.870  38.040  24.480  1.00  0.00           C
ATOM   4758  HE1 LYS A 947      39.130  37.330  24.060  1.00  0.00           H
ATOM   4759  HE2 LYS A 947      40.710  37.540  25.010  1.00  0.00           H
ATOM   4760  NZ  LYS A 947      40.480  38.740  23.350  1.00  0.00           N
ATOM   4761  HZ1 LYS A 947      41.190  39.390  23.740  1.00  0.00           H
ATOM   4762  HZ2 LYS A 947      39.790  39.310  22.820  1.00  0.00           H
ATOM   4763  HZ3 LYS A 947      40.960  38.070  22.710  1.00  0.00           H
ATOM   4764  C   LYS A 947      38.850  41.010  29.430  1.00  0.00           C
ATOM   4765  O   LYS A 947      37.900  40.660  30.170  1.00  0.00           O
ATOM   4766  N   GLY A 948      39.460  42.140  29.790  1.00  0.00           N
ATOM   4767  HN  GLY A 948      40.320  42.370  29.330  1.00  0.00           H
ATOM   4768  CA  GLY A 948      39.290  42.820  31.070  1.00  0.00           C
ATOM   4769  HA1 GLY A 948      38.320  43.280  31.110  1.00  0.00           H
ATOM   4770  HA2 GLY A 948      40.110  43.540  31.080  1.00  0.00           H
ATOM   4771  C   GLY A 948      39.330  42.020  32.340  1.00  0.00           C
ATOM   4772  O   GLY A 948      39.750  40.890  32.460  1.00  0.00           O
ATOM   4773  N   ALA A 949      38.970  42.710  33.400  1.00  0.00           N
ATOM   4774  HN  ALA A 949      38.480  43.570  33.250  1.00  0.00           H
ATOM   4775  CA  ALA A 949      39.290  42.400  34.770  1.00  0.00           C
ATOM   4776  HA  ALA A 949      39.910  41.510  34.750  1.00  0.00           H
ATOM   4777  CB  ALA A 949      40.100  43.690  35.250  1.00  0.00           C
ATOM   4778  HB1 ALA A 949      41.100  43.690  34.770  1.00  0.00           H
ATOM   4779  HB2 ALA A 949      40.180  43.580  36.340  1.00  0.00           H
ATOM   4780  HB3 ALA A 949      39.510  44.590  34.970  1.00  0.00           H
ATOM   4781  C   ALA A 949      38.130  42.090  35.560  1.00  0.00           C
ATOM   4782  O   ALA A 949      38.260  41.870  36.800  1.00  0.00           O
ATOM   4783  N   GLY A 950      36.890  42.070  34.980  1.00  0.00           N
ATOM   4784  HN  GLY A 950      36.830  42.320  34.020  1.00  0.00           H
ATOM   4785  CA  GLY A 950      35.640  41.740  35.700  1.00  0.00           C
ATOM   4786  HA1 GLY A 950      35.850  40.800  36.180  1.00  0.00           H
ATOM   4787  HA2 GLY A 950      34.790  41.750  35.050  1.00  0.00           H
ATOM   4788  C   GLY A 950      35.160  42.650  36.810  1.00  0.00           C
ATOM   4789  O   GLY A 950      34.880  42.120  37.880  1.00  0.00           O
ATOM   4790  N   TYR A 951      35.070  43.960  36.590  1.00  0.00           N
ATOM   4791  HN  TYR A 951      35.350  44.390  35.730  1.00  0.00           H
ATOM   4792  CA  TYR A 951      34.900  44.900  37.730  1.00  0.00           C
ATOM   4793  HA  TYR A 951      35.770  44.770  38.360  1.00  0.00           H
ATOM   4794  CB  TYR A 951      34.800  46.390  37.240  1.00  0.00           C
ATOM   4795  HB1 TYR A 951      34.520  47.040  38.100  1.00  0.00           H
ATOM   4796  HB2 TYR A 951      33.940  46.390  36.530  1.00  0.00           H
ATOM   4797  CG  TYR A 951      36.020  46.950  36.510  1.00  0.00           C
ATOM   4798  CD1 TYR A 951      37.260  46.880  37.050  1.00  0.00           C
ATOM   4799  HD1 TYR A 951      37.450  46.350  37.970  1.00  0.00           H
ATOM   4800  CE1 TYR A 951      38.330  47.580  36.610  1.00  0.00           C
ATOM   4801  HE1 TYR A 951      39.360  47.550  36.920  1.00  0.00           H
ATOM   4802  CZ  TYR A 951      38.220  48.430  35.510  1.00  0.00           C
ATOM   4803  OH  TYR A 951      39.280  49.100  34.900  1.00  0.00           O
ATOM   4804  HH  TYR A 951      39.010  49.950  34.550  1.00  0.00           H
ATOM   4805  CD2 TYR A 951      35.830  47.770  35.340  1.00  0.00           C
ATOM   4806  HD2 TYR A 951      34.870  47.770  34.860  1.00  0.00           H
ATOM   4807  CE2 TYR A 951      36.930  48.540  34.840  1.00  0.00           C
ATOM   4808  HE2 TYR A 951      36.910  49.180  33.970  1.00  0.00           H
ATOM   4809  C   TYR A 951      33.730  44.580  38.560  1.00  0.00           C
ATOM   4810  O   TYR A 951      33.830  44.460  39.790  1.00  0.00           O
ATOM   4811  N   HSD A 952      32.550  44.390  37.980  1.00  0.00           N
ATOM   4812  HN  HSD A 952      32.390  44.490  37.000  1.00  0.00           H
ATOM   4813  CA  HSD A 952      31.390  43.940  38.670  1.00  0.00           C
ATOM   4814  HA  HSD A 952      31.240  44.570  39.530  1.00  0.00           H
ATOM   4815  CB  HSD A 952      30.250  43.850  37.710  1.00  0.00           C
ATOM   4816  HB1 HSD A 952      29.380  43.310  38.140  1.00  0.00           H
ATOM   4817  HB2 HSD A 952      30.500  43.280  36.790  1.00  0.00           H
ATOM   4818  ND1 HSD A 952      29.500  45.620  35.970  1.00  0.00           N
ATOM   4819  HD1 HSD A 952      29.370  44.970  35.210  1.00  0.00           H
ATOM   4820  CG  HSD A 952      29.920  45.290  37.220  1.00  0.00           C
ATOM   4821  CE1 HSD A 952      29.300  46.950  35.950  1.00  0.00           C
ATOM   4822  HE1 HSD A 952      28.990  47.500  35.060  1.00  0.00           H
ATOM   4823  NE2 HSD A 952      29.400  47.470  37.090  1.00  0.00           N
ATOM   4824  CD2 HSD A 952      29.790  46.460  37.920  1.00  0.00           C
ATOM   4825  HD2 HSD A 952      29.970  46.600  38.970  1.00  0.00           H
ATOM   4826  C   HSD A 952      31.390  42.510  39.240  1.00  0.00           C
ATOM   4827  O   HSD A 952      30.810  42.240  40.300  1.00  0.00           O
ATOM   4828  N   LEU A 953      32.020  41.390  38.620  1.00  0.00           N
ATOM   4829  HN  LEU A 953      32.590  41.570  37.820  1.00  0.00           H
ATOM   4830  CA  LEU A 953      32.220  40.160  39.330  1.00  0.00           C
ATOM   4831  HA  LEU A 953      31.250  39.720  39.510  1.00  0.00           H
ATOM   4832  CB  LEU A 953      32.830  38.980  38.490  1.00  0.00           C
ATOM   4833  HB1 LEU A 953      33.810  39.360  38.130  1.00  0.00           H
ATOM   4834  HB2 LEU A 953      32.240  38.810  37.570  1.00  0.00           H
ATOM   4835  CG  LEU A 953      33.080  37.600  39.120  1.00  0.00           C
ATOM   4836  HG  LEU A 953      33.960  37.710  39.770  1.00  0.00           H
ATOM   4837  CD1 LEU A 953      31.820  37.170  39.940  1.00  0.00           C
ATOM   4838 HD11 LEU A 953      31.660  37.640  40.940  1.00  0.00           H
ATOM   4839 HD12 LEU A 953      31.830  36.080  40.190  1.00  0.00           H
ATOM   4840 HD13 LEU A 953      30.890  37.390  39.370  1.00  0.00           H
ATOM   4841  CD2 LEU A 953      33.550  36.650  38.070  1.00  0.00           C
ATOM   4842 HD21 LEU A 953      34.620  36.780  37.770  1.00  0.00           H
ATOM   4843 HD22 LEU A 953      32.960  36.700  37.130  1.00  0.00           H
ATOM   4844 HD23 LEU A 953      33.550  35.610  38.440  1.00  0.00           H
ATOM   4845  C   LEU A 953      33.010  40.270  40.680  1.00  0.00           C
ATOM   4846  O   LEU A 953      32.700  39.690  41.710  1.00  0.00           O
ATOM   4847  N   ASP A 954      34.090  41.070  40.600  1.00  0.00           N
ATOM   4848  HN  ASP A 954      34.320  41.400  39.690  1.00  0.00           H
ATOM   4849  CA  ASP A 954      34.930  41.440  41.700  1.00  0.00           C
ATOM   4850  HA  ASP A 954      35.360  40.480  41.920  1.00  0.00           H
ATOM   4851  CB  ASP A 954      35.990  42.400  41.300  1.00  0.00           C
ATOM   4852  HB1 ASP A 954      36.650  42.750  42.120  1.00  0.00           H
ATOM   4853  HB2 ASP A 954      35.660  43.310  40.750  1.00  0.00           H
ATOM   4854  CG  ASP A 954      36.990  41.860  40.230  1.00  0.00           C
ATOM   4855  OD1 ASP A 954      37.070  40.700  39.940  1.00  0.00           O
ATOM   4856  OD2 ASP A 954      37.450  42.850  39.420  1.00  0.00           O
ATOM   4857  HD2 ASP A 954      37.820  42.470  38.630  1.00  0.00           H
ATOM   4858  C   ASP A 954      34.030  42.030  42.880  1.00  0.00           C
ATOM   4859  O   ASP A 954      34.100  41.600  44.000  1.00  0.00           O
ATOM   4860  N   LEU A 955      33.190  43.010  42.470  1.00  0.00           N
ATOM   4861  HN  LEU A 955      33.050  43.250  41.520  1.00  0.00           H
ATOM   4862  CA  LEU A 955      32.220  43.670  43.370  1.00  0.00           C
ATOM   4863  HA  LEU A 955      32.860  43.830  44.220  1.00  0.00           H
ATOM   4864  CB  LEU A 955      31.700  45.010  42.760  1.00  0.00           C
ATOM   4865  HB1 LEU A 955      31.080  44.800  41.860  1.00  0.00           H
ATOM   4866  HB2 LEU A 955      32.560  45.680  42.530  1.00  0.00           H
ATOM   4867  CG  LEU A 955      30.870  45.830  43.740  1.00  0.00           C
ATOM   4868  HG  LEU A 955      30.020  45.280  44.190  1.00  0.00           H
ATOM   4869  CD1 LEU A 955      31.690  46.190  45.020  1.00  0.00           C
ATOM   4870 HD11 LEU A 955      32.610  46.670  44.610  1.00  0.00           H
ATOM   4871 HD12 LEU A 955      31.730  45.310  45.700  1.00  0.00           H
ATOM   4872 HD13 LEU A 955      31.070  46.950  45.540  1.00  0.00           H
ATOM   4873  CD2 LEU A 955      30.430  47.200  42.980  1.00  0.00           C
ATOM   4874 HD21 LEU A 955      29.550  47.610  43.520  1.00  0.00           H
ATOM   4875 HD22 LEU A 955      30.150  47.030  41.910  1.00  0.00           H
ATOM   4876 HD23 LEU A 955      31.250  47.940  42.900  1.00  0.00           H
ATOM   4877  C   LEU A 955      31.200  42.770  44.000  1.00  0.00           C
ATOM   4878  O   LEU A 955      31.030  42.800  45.190  1.00  0.00           O
ATOM   4879  N   LEU A 956      30.620  41.930  43.120  1.00  0.00           N
ATOM   4880  HN  LEU A 956      30.790  42.060  42.160  1.00  0.00           H
ATOM   4881  CA  LEU A 956      29.630  40.950  43.590  1.00  0.00           C
ATOM   4882  HA  LEU A 956      28.850  41.500  44.090  1.00  0.00           H
ATOM   4883  CB  LEU A 956      29.120  40.240  42.340  1.00  0.00           C
ATOM   4884  HB1 LEU A 956      30.020  39.870  41.800  1.00  0.00           H
ATOM   4885  HB2 LEU A 956      28.590  40.960  41.670  1.00  0.00           H
ATOM   4886  CG  LEU A 956      28.130  38.990  42.560  1.00  0.00           C
ATOM   4887  HG  LEU A 956      28.720  38.210  43.080  1.00  0.00           H
ATOM   4888  CD1 LEU A 956      26.900  39.380  43.410  1.00  0.00           C
ATOM   4889 HD11 LEU A 956      26.370  40.280  43.000  1.00  0.00           H
ATOM   4890 HD12 LEU A 956      27.060  39.590  44.480  1.00  0.00           H
ATOM   4891 HD13 LEU A 956      26.120  38.590  43.400  1.00  0.00           H
ATOM   4892  CD2 LEU A 956      27.690  38.430  41.200  1.00  0.00           C
ATOM   4893 HD21 LEU A 956      26.950  37.600  41.270  1.00  0.00           H
ATOM   4894 HD22 LEU A 956      28.510  38.070  40.530  1.00  0.00           H
ATOM   4895 HD23 LEU A 956      27.140  39.260  40.720  1.00  0.00           H
ATOM   4896  C   LEU A 956      30.230  39.940  44.560  1.00  0.00           C
ATOM   4897  O   LEU A 956      29.560  39.560  45.540  1.00  0.00           O
ATOM   4898  N   MET A 957      31.490  39.520  44.350  1.00  0.00           N
ATOM   4899  HN  MET A 957      31.990  39.690  43.520  1.00  0.00           H
ATOM   4900  CA  MET A 957      32.170  38.740  45.380  1.00  0.00           C
ATOM   4901  HA  MET A 957      31.620  37.870  45.680  1.00  0.00           H
ATOM   4902  CB  MET A 957      33.480  38.220  44.750  1.00  0.00           C
ATOM   4903  HB1 MET A 957      34.140  37.850  45.580  1.00  0.00           H
ATOM   4904  HB2 MET A 957      33.870  39.110  44.220  1.00  0.00           H
ATOM   4905  CG  MET A 957      33.360  37.020  43.730  1.00  0.00           C
ATOM   4906  HG1 MET A 957      34.380  36.590  43.710  1.00  0.00           H
ATOM   4907  HG2 MET A 957      33.060  37.410  42.740  1.00  0.00           H
ATOM   4908  SD  MET A 957      32.160  35.630  44.270  1.00  0.00           S
ATOM   4909  CE  MET A 957      33.280  35.340  45.690  1.00  0.00           C
ATOM   4910  HE1 MET A 957      33.170  36.060  46.520  1.00  0.00           H
ATOM   4911  HE2 MET A 957      34.340  35.150  45.380  1.00  0.00           H
ATOM   4912  HE3 MET A 957      33.020  34.420  46.260  1.00  0.00           H
ATOM   4913  C   MET A 957      32.410  39.410  46.730  1.00  0.00           C
ATOM   4914  O   MET A 957      32.220  38.760  47.830  1.00  0.00           O
ATOM   4915  N   VAL A 958      32.880  40.640  46.720  1.00  0.00           N
ATOM   4916  HN  VAL A 958      33.100  41.100  45.860  1.00  0.00           H
ATOM   4917  CA  VAL A 958      33.000  41.510  47.960  1.00  0.00           C
ATOM   4918  HA  VAL A 958      33.580  41.040  48.740  1.00  0.00           H
ATOM   4919  CB  VAL A 958      33.770  42.750  47.510  1.00  0.00           C
ATOM   4920  HB  VAL A 958      33.260  43.020  46.560  1.00  0.00           H
ATOM   4921  CG1 VAL A 958      33.700  43.970  48.480  1.00  0.00           C
ATOM   4922 HG11 VAL A 958      34.420  44.730  48.110  1.00  0.00           H
ATOM   4923 HG12 VAL A 958      34.010  43.650  49.500  1.00  0.00           H
ATOM   4924 HG13 VAL A 958      32.680  44.400  48.520  1.00  0.00           H
ATOM   4925  CG2 VAL A 958      35.220  42.430  47.280  1.00  0.00           C
ATOM   4926 HG21 VAL A 958      35.800  42.220  48.200  1.00  0.00           H
ATOM   4927 HG22 VAL A 958      35.780  43.270  46.800  1.00  0.00           H
ATOM   4928 HG23 VAL A 958      35.290  41.530  46.630  1.00  0.00           H
ATOM   4929  C   VAL A 958      31.670  41.760  48.720  1.00  0.00           C
ATOM   4930  O   VAL A 958      31.590  41.560  49.930  1.00  0.00           O
ATOM   4931  N   GLY A 959      30.560  42.030  48.030  1.00  0.00           N
ATOM   4932  HN  GLY A 959      30.710  42.220  47.070  1.00  0.00           H
ATOM   4933  CA  GLY A 959      29.240  42.110  48.610  1.00  0.00           C
ATOM   4934  HA1 GLY A 959      28.530  42.330  47.820  1.00  0.00           H
ATOM   4935  HA2 GLY A 959      29.170  42.830  49.400  1.00  0.00           H
ATOM   4936  C   GLY A 959      28.760  40.850  49.280  1.00  0.00           C
ATOM   4937  O   GLY A 959      28.280  40.830  50.410  1.00  0.00           O
ATOM   4938  N   VAL A 960      28.870  39.800  48.510  1.00  0.00           N
ATOM   4939  HN  VAL A 960      29.320  39.850  47.620  1.00  0.00           H
ATOM   4940  CA  VAL A 960      28.320  38.550  48.970  1.00  0.00           C
ATOM   4941  HA  VAL A 960      27.270  38.570  49.220  1.00  0.00           H
ATOM   4942  CB  VAL A 960      28.270  37.530  47.840  1.00  0.00           C
ATOM   4943  HB  VAL A 960      29.250  37.520  47.310  1.00  0.00           H
ATOM   4944  CG1 VAL A 960      28.080  36.100  48.330  1.00  0.00           C
ATOM   4945 HG11 VAL A 960      27.110  36.030  48.860  1.00  0.00           H
ATOM   4946 HG12 VAL A 960      28.970  35.780  48.930  1.00  0.00           H
ATOM   4947 HG13 VAL A 960      28.100  35.510  47.390  1.00  0.00           H
ATOM   4948  CG2 VAL A 960      27.160  37.870  46.820  1.00  0.00           C
ATOM   4949 HG21 VAL A 960      27.240  38.920  46.480  1.00  0.00           H
ATOM   4950 HG22 VAL A 960      26.140  37.770  47.260  1.00  0.00           H
ATOM   4951 HG23 VAL A 960      27.060  37.240  45.900  1.00  0.00           H
ATOM   4952  C   VAL A 960      29.040  38.020  50.240  1.00  0.00           C
ATOM   4953  O   VAL A 960      28.440  37.580  51.210  1.00  0.00           O
ATOM   4954  N   MET A 961      30.450  38.060  50.360  1.00  0.00           N
ATOM   4955  HN  MET A 961      31.000  38.310  49.570  1.00  0.00           H
ATOM   4956  CA  MET A 961      31.190  37.600  51.490  1.00  0.00           C
ATOM   4957  HA  MET A 961      30.680  36.690  51.770  1.00  0.00           H
ATOM   4958  CB  MET A 961      32.730  37.350  51.270  1.00  0.00           C
ATOM   4959  HB1 MET A 961      33.130  36.930  52.220  1.00  0.00           H
ATOM   4960  HB2 MET A 961      33.290  38.310  51.230  1.00  0.00           H
ATOM   4961  CG  MET A 961      33.090  36.460  50.090  1.00  0.00           C
ATOM   4962  HG1 MET A 961      34.190  36.390  49.930  1.00  0.00           H
ATOM   4963  HG2 MET A 961      32.690  36.960  49.190  1.00  0.00           H
ATOM   4964  SD  MET A 961      32.150  34.860  50.070  1.00  0.00           S
ATOM   4965  CE  MET A 961      32.390  34.230  51.770  1.00  0.00           C
ATOM   4966  HE1 MET A 961      32.220  35.030  52.520  1.00  0.00           H
ATOM   4967  HE2 MET A 961      33.400  33.790  51.790  1.00  0.00           H
ATOM   4968  HE3 MET A 961      31.700  33.400  52.050  1.00  0.00           H
ATOM   4969  C   MET A 961      30.970  38.590  52.630  1.00  0.00           C
ATOM   4970  O   MET A 961      31.060  38.220  53.770  1.00  0.00           O
ATOM   4971  N   LEU A 962      30.630  39.840  52.380  1.00  0.00           N
ATOM   4972  HN  LEU A 962      30.680  40.140  51.430  1.00  0.00           H
ATOM   4973  CA  LEU A 962      30.630  40.930  53.350  1.00  0.00           C
ATOM   4974  HA  LEU A 962      31.440  40.900  54.050  1.00  0.00           H
ATOM   4975  CB  LEU A 962      30.480  42.390  52.710  1.00  0.00           C
ATOM   4976  HB1 LEU A 962      29.600  42.410  52.040  1.00  0.00           H
ATOM   4977  HB2 LEU A 962      31.440  42.640  52.200  1.00  0.00           H
ATOM   4978  CG  LEU A 962      30.340  43.650  53.570  1.00  0.00           C
ATOM   4979  HG  LEU A 962      31.010  43.580  54.460  1.00  0.00           H
ATOM   4980  CD1 LEU A 962      30.850  44.950  52.800  1.00  0.00           C
ATOM   4981 HD11 LEU A 962      31.950  44.860  52.740  1.00  0.00           H
ATOM   4982 HD12 LEU A 962      30.690  45.840  53.450  1.00  0.00           H
ATOM   4983 HD13 LEU A 962      30.380  44.950  51.800  1.00  0.00           H
ATOM   4984  CD2 LEU A 962      28.910  43.800  54.060  1.00  0.00           C
ATOM   4985 HD21 LEU A 962      28.140  43.530  53.300  1.00  0.00           H
ATOM   4986 HD22 LEU A 962      28.650  44.840  54.340  1.00  0.00           H
ATOM   4987 HD23 LEU A 962      28.750  43.200  54.970  1.00  0.00           H
ATOM   4988  C   LEU A 962      29.380  40.720  54.310  1.00  0.00           C
ATOM   4989  O   LEU A 962      29.440  41.090  55.520  1.00  0.00           O
ATOM   4990  N   GLY A 963      28.290  40.150  53.770  1.00  0.00           N
ATOM   4991  HN  GLY A 963      28.330  39.990  52.790  1.00  0.00           H
ATOM   4992  CA  GLY A 963      27.020  39.850  54.330  1.00  0.00           C
ATOM   4993  HA1 GLY A 963      26.230  39.820  53.590  1.00  0.00           H
ATOM   4994  HA2 GLY A 963      26.830  40.650  55.030  1.00  0.00           H
ATOM   4995  C   GLY A 963      27.060  38.560  55.120  1.00  0.00           C
ATOM   4996  O   GLY A 963      26.680  38.490  56.240  1.00  0.00           O
ATOM   4997  N   VAL A 964      27.680  37.510  54.540  1.00  0.00           N
ATOM   4998  HN  VAL A 964      28.110  37.660  53.650  1.00  0.00           H
ATOM   4999  CA  VAL A 964      28.010  36.260  55.210  1.00  0.00           C
ATOM   5000  HA  VAL A 964      27.060  35.920  55.590  1.00  0.00           H
ATOM   5001  CB  VAL A 964      28.440  35.120  54.220  1.00  0.00           C
ATOM   5002  HB  VAL A 964      29.390  35.390  53.700  1.00  0.00           H
ATOM   5003  CG1 VAL A 964      28.630  33.910  55.110  1.00  0.00           C
ATOM   5004 HG11 VAL A 964      28.950  33.090  54.430  1.00  0.00           H
ATOM   5005 HG12 VAL A 964      27.680  33.560  55.560  1.00  0.00           H
ATOM   5006 HG13 VAL A 964      29.430  34.040  55.860  1.00  0.00           H
ATOM   5007  CG2 VAL A 964      27.370  34.820  53.190  1.00  0.00           C
ATOM   5008 HG21 VAL A 964      27.730  33.970  52.570  1.00  0.00           H
ATOM   5009 HG22 VAL A 964      27.190  35.670  52.510  1.00  0.00           H
ATOM   5010 HG23 VAL A 964      26.440  34.420  53.650  1.00  0.00           H
ATOM   5011  C   VAL A 964      29.010  36.390  56.420  1.00  0.00           C
ATOM   5012  O   VAL A 964      28.690  36.070  57.570  1.00  0.00           O
ATOM   5013  N   CYS A 965      30.190  37.070  56.210  1.00  0.00           N
ATOM   5014  HN  CYS A 965      30.520  37.470  55.350  1.00  0.00           H
ATOM   5015  CA  CYS A 965      31.030  37.450  57.330  1.00  0.00           C
ATOM   5016  HA  CYS A 965      31.300  36.570  57.890  1.00  0.00           H
ATOM   5017  CB  CYS A 965      32.310  38.130  56.880  1.00  0.00           C
ATOM   5018  HB1 CYS A 965      32.840  38.520  57.760  1.00  0.00           H
ATOM   5019  HB2 CYS A 965      32.060  38.950  56.170  1.00  0.00           H
ATOM   5020  SG  CYS A 965      33.520  37.000  56.080  1.00  0.00           S
ATOM   5021  HG1 CYS A 965      33.000  37.330  54.900  1.00  0.00           H
ATOM   5022  C   CYS A 965      30.310  38.300  58.350  1.00  0.00           C
ATOM   5023  O   CYS A 965      30.620  38.160  59.530  1.00  0.00           O
ATOM   5024  N   SER A 966      29.310  39.200  58.000  1.00  0.00           N
ATOM   5025  HN  SER A 966      29.020  39.310  57.050  1.00  0.00           H
ATOM   5026  CA  SER A 966      28.600  39.900  59.080  1.00  0.00           C
ATOM   5027  HA  SER A 966      29.300  40.340  59.780  1.00  0.00           H
ATOM   5028  CB  SER A 966      27.820  41.190  58.480  1.00  0.00           C
ATOM   5029  HB1 SER A 966      27.290  41.690  59.330  1.00  0.00           H
ATOM   5030  HB2 SER A 966      27.160  40.850  57.660  1.00  0.00           H
ATOM   5031  OG  SER A 966      28.710  42.200  58.020  1.00  0.00           O
ATOM   5032  HG1 SER A 966      29.060  41.890  57.190  1.00  0.00           H
ATOM   5033  C   SER A 966      27.660  39.120  59.890  1.00  0.00           C
ATOM   5034  O   SER A 966      27.470  39.370  61.110  1.00  0.00           O
ATOM   5035  N   VAL A 967      27.050  38.110  59.230  1.00  0.00           N
ATOM   5036  HN  VAL A 967      27.210  37.990  58.260  1.00  0.00           H
ATOM   5037  CA  VAL A 967      26.210  37.050  59.830  1.00  0.00           C
ATOM   5038  HA  VAL A 967      25.500  37.550  60.460  1.00  0.00           H
ATOM   5039  CB  VAL A 967      25.380  36.210  58.880  1.00  0.00           C
ATOM   5040  HB  VAL A 967      26.040  35.850  58.070  1.00  0.00           H
ATOM   5041  CG1 VAL A 967      24.730  35.000  59.500  1.00  0.00           C
ATOM   5042 HG11 VAL A 967      24.240  35.270  60.450  1.00  0.00           H
ATOM   5043 HG12 VAL A 967      25.510  34.220  59.680  1.00  0.00           H
ATOM   5044 HG13 VAL A 967      23.960  34.570  58.830  1.00  0.00           H
ATOM   5045  CG2 VAL A 967      24.260  37.200  58.350  1.00  0.00           C
ATOM   5046 HG21 VAL A 967      24.630  38.080  57.790  1.00  0.00           H
ATOM   5047 HG22 VAL A 967      23.560  37.350  59.210  1.00  0.00           H
ATOM   5048 HG23 VAL A 967      23.810  36.520  57.600  1.00  0.00           H
ATOM   5049  C   VAL A 967      27.040  36.150  60.700  1.00  0.00           C
ATOM   5050  O   VAL A 967      26.650  35.810  61.810  1.00  0.00           O
ATOM   5051  N   MET A 968      28.270  35.760  60.280  1.00  0.00           N
ATOM   5052  HN  MET A 968      28.530  35.920  59.330  1.00  0.00           H
ATOM   5053  CA  MET A 968      29.160  34.890  61.110  1.00  0.00           C
ATOM   5054  HA  MET A 968      28.530  34.190  61.640  1.00  0.00           H
ATOM   5055  CB  MET A 968      30.070  33.890  60.230  1.00  0.00           C
ATOM   5056  HB1 MET A 968      30.760  33.570  61.050  1.00  0.00           H
ATOM   5057  HB2 MET A 968      30.740  34.410  59.520  1.00  0.00           H
ATOM   5058  CG  MET A 968      29.320  32.670  59.570  1.00  0.00           C
ATOM   5059  HG1 MET A 968      28.340  33.090  59.260  1.00  0.00           H
ATOM   5060  HG2 MET A 968      29.120  31.910  60.350  1.00  0.00           H
[truncated: 6,873,249 more chars]
