# Supplementary material for: CryoEM and computational modeling structural insights into the pH regulator NBCn1
Source: Nat Commun. 2025 Nov 11;16:9932. doi: 10.1038/s41467-025-64868-z (PMC12606367; doi:10.1038/s41467-025-64868-z)
Supplement: Supplementary file 7 — Supplementary Data 5 [file 41467_2025_64868_MOESM7_ESM.zip › 100ns_z_restr_MD_NBCn1_2NaCO3/hNBCn1_OF/z-restr_hNBCn1_OF_2NaCO3_last_step_46.pdb]

REMARK    GENERATED BY TRJCONV
TITLE     Title t= 101000.00000 step= 50500000
REMARK    THIS IS A SIMULATION BOX
CRYST1   92.682   92.682  104.009  90.00  90.00  90.00 P 1           1
MODEL        1
ATOM      1  N   LEU A 585      27.240  42.480  33.530  1.00  0.00           N
ATOM      2  HT1 LEU A 585      27.100  43.290  34.180  1.00  0.00           H
ATOM      3  HT2 LEU A 585      26.330  42.120  33.190  1.00  0.00           H
ATOM      4  HT3 LEU A 585      27.760  42.830  32.690  1.00  0.00           H
ATOM      5  CA  LEU A 585      28.050  41.430  34.280  1.00  0.00           C
ATOM      6  HA  LEU A 585      29.000  41.900  34.500  1.00  0.00           H
ATOM      7  CB  LEU A 585      27.370  41.130  35.570  1.00  0.00           C
ATOM      8  HB1 LEU A 585      26.320  40.780  35.430  1.00  0.00           H
ATOM      9  HB2 LEU A 585      27.340  42.040  36.220  1.00  0.00           H
ATOM     10  CG  LEU A 585      27.840  39.960  36.510  1.00  0.00           C
ATOM     11  HG  LEU A 585      27.880  39.000  35.950  1.00  0.00           H
ATOM     12  CD1 LEU A 585      29.190  40.240  37.080  1.00  0.00           C
ATOM     13 HD11 LEU A 585      29.180  41.140  37.730  1.00  0.00           H
ATOM     14 HD12 LEU A 585      29.850  40.350  36.200  1.00  0.00           H
ATOM     15 HD13 LEU A 585      29.480  39.440  37.800  1.00  0.00           H
ATOM     16  CD2 LEU A 585      26.820  39.700  37.620  1.00  0.00           C
ATOM     17 HD21 LEU A 585      25.800  39.520  37.200  1.00  0.00           H
ATOM     18 HD22 LEU A 585      26.800  40.560  38.320  1.00  0.00           H
ATOM     19 HD23 LEU A 585      27.150  38.810  38.190  1.00  0.00           H
ATOM     20  C   LEU A 585      28.350  40.200  33.520  1.00  0.00           C
ATOM     21  O   LEU A 585      29.490  39.830  33.370  1.00  0.00           O
ATOM     22  N   ILE A 586      27.280  39.460  33.050  1.00  0.00           N
ATOM     23  HN  ILE A 586      26.410  39.890  33.260  1.00  0.00           H
ATOM     24  CA  ILE A 586      27.210  38.050  32.650  1.00  0.00           C
ATOM     25  HA  ILE A 586      27.600  37.570  33.550  1.00  0.00           H
ATOM     26  CB  ILE A 586      25.740  37.630  32.460  1.00  0.00           C
ATOM     27  HB  ILE A 586      25.210  38.260  31.710  1.00  0.00           H
ATOM     28  CG2 ILE A 586      25.740  36.150  32.040  1.00  0.00           C
ATOM     29 HG21 ILE A 586      26.220  36.040  31.050  1.00  0.00           H
ATOM     30 HG22 ILE A 586      24.710  35.780  31.820  1.00  0.00           H
ATOM     31 HG23 ILE A 586      26.260  35.490  32.750  1.00  0.00           H
ATOM     32  CG1 ILE A 586      25.010  37.820  33.830  1.00  0.00           C
ATOM     33 HG11 ILE A 586      23.920  37.610  33.720  1.00  0.00           H
ATOM     34 HG12 ILE A 586      24.890  38.880  34.100  1.00  0.00           H
ATOM     35  CD  ILE A 586      25.460  36.900  34.950  1.00  0.00           C
ATOM     36  HD1 ILE A 586      24.940  37.210  35.890  1.00  0.00           H
ATOM     37  HD2 ILE A 586      26.520  37.230  35.080  1.00  0.00           H
ATOM     38  HD3 ILE A 586      25.380  35.830  34.690  1.00  0.00           H
ATOM     39  C   ILE A 586      28.180  37.620  31.520  1.00  0.00           C
ATOM     40  O   ILE A 586      28.780  36.530  31.560  1.00  0.00           O
ATOM     41  N   LEU A 587      28.410  38.420  30.570  1.00  0.00           N
ATOM     42  HN  LEU A 587      27.920  39.290  30.450  1.00  0.00           H
ATOM     43  CA  LEU A 587      29.460  38.350  29.490  1.00  0.00           C
ATOM     44  HA  LEU A 587      29.290  37.330  29.150  1.00  0.00           H
ATOM     45  CB  LEU A 587      29.280  39.290  28.290  1.00  0.00           C
ATOM     46  HB1 LEU A 587      30.190  39.270  27.660  1.00  0.00           H
ATOM     47  HB2 LEU A 587      29.170  40.340  28.650  1.00  0.00           H
ATOM     48  CG  LEU A 587      28.140  38.860  27.280  1.00  0.00           C
ATOM     49  HG  LEU A 587      27.230  38.540  27.830  1.00  0.00           H
ATOM     50  CD1 LEU A 587      27.740  40.150  26.430  1.00  0.00           C
ATOM     51 HD11 LEU A 587      28.660  40.520  25.930  1.00  0.00           H
ATOM     52 HD12 LEU A 587      27.450  40.970  27.120  1.00  0.00           H
ATOM     53 HD13 LEU A 587      27.020  39.940  25.610  1.00  0.00           H
ATOM     54  CD2 LEU A 587      28.460  37.710  26.310  1.00  0.00           C
ATOM     55 HD21 LEU A 587      29.200  38.090  25.570  1.00  0.00           H
ATOM     56 HD22 LEU A 587      27.490  37.470  25.810  1.00  0.00           H
ATOM     57 HD23 LEU A 587      28.860  36.750  26.690  1.00  0.00           H
ATOM     58  C   LEU A 587      30.860  38.260  30.000  1.00  0.00           C
ATOM     59  O   LEU A 587      31.650  37.610  29.410  1.00  0.00           O
ATOM     60  N   ASP A 588      31.230  39.010  31.110  1.00  0.00           N
ATOM     61  HN  ASP A 588      30.550  39.620  31.520  1.00  0.00           H
ATOM     62  CA  ASP A 588      32.580  39.010  31.670  1.00  0.00           C
ATOM     63  HA  ASP A 588      33.250  39.110  30.830  1.00  0.00           H
ATOM     64  CB  ASP A 588      32.830  40.200  32.640  1.00  0.00           C
ATOM     65  HB1 ASP A 588      33.840  40.110  33.110  1.00  0.00           H
ATOM     66  HB2 ASP A 588      32.040  40.140  33.410  1.00  0.00           H
ATOM     67  CG  ASP A 588      32.870  41.540  32.070  1.00  0.00           C
ATOM     68  OD1 ASP A 588      32.510  42.530  32.800  1.00  0.00           O
ATOM     69  OD2 ASP A 588      33.260  41.710  30.860  1.00  0.00           O
ATOM     70  C   ASP A 588      32.860  37.710  32.350  1.00  0.00           C
ATOM     71  O   ASP A 588      34.030  37.320  32.340  1.00  0.00           O
ATOM     72  N   ILE A 589      31.950  37.150  33.210  1.00  0.00           N
ATOM     73  HN  ILE A 589      31.080  37.610  33.400  1.00  0.00           H
ATOM     74  CA  ILE A 589      32.140  35.750  33.750  1.00  0.00           C
ATOM     75  HA  ILE A 589      33.130  35.810  34.180  1.00  0.00           H
ATOM     76  CB  ILE A 589      31.130  35.410  34.920  1.00  0.00           C
ATOM     77  HB  ILE A 589      31.590  36.000  35.730  1.00  0.00           H
ATOM     78  CG2 ILE A 589      29.700  35.890  34.670  1.00  0.00           C
ATOM     79 HG21 ILE A 589      29.640  36.880  34.170  1.00  0.00           H
ATOM     80 HG22 ILE A 589      29.020  35.720  35.530  1.00  0.00           H
ATOM     81 HG23 ILE A 589      29.360  35.200  33.870  1.00  0.00           H
ATOM     82  CG1 ILE A 589      31.150  33.890  35.440  1.00  0.00           C
ATOM     83 HG11 ILE A 589      30.660  33.200  34.710  1.00  0.00           H
ATOM     84 HG12 ILE A 589      30.520  33.800  36.350  1.00  0.00           H
ATOM     85  CD  ILE A 589      32.510  33.300  35.790  1.00  0.00           C
ATOM     86  HD1 ILE A 589      33.320  33.410  35.030  1.00  0.00           H
ATOM     87  HD2 ILE A 589      32.320  32.220  35.990  1.00  0.00           H
ATOM     88  HD3 ILE A 589      32.770  33.810  36.750  1.00  0.00           H
ATOM     89  C   ILE A 589      32.120  34.710  32.650  1.00  0.00           C
ATOM     90  O   ILE A 589      32.940  33.820  32.580  1.00  0.00           O
ATOM     91  N   LYS A 590      31.240  34.780  31.640  1.00  0.00           N
ATOM     92  HN  LYS A 590      30.540  35.490  31.670  1.00  0.00           H
ATOM     93  CA  LYS A 590      31.140  34.010  30.450  1.00  0.00           C
ATOM     94  HA  LYS A 590      31.180  32.960  30.680  1.00  0.00           H
ATOM     95  CB  LYS A 590      29.850  34.370  29.680  1.00  0.00           C
ATOM     96  HB1 LYS A 590      29.990  33.840  28.720  1.00  0.00           H
ATOM     97  HB2 LYS A 590      29.860  35.460  29.450  1.00  0.00           H
ATOM     98  CG  LYS A 590      28.530  33.740  30.150  1.00  0.00           C
ATOM     99  HG1 LYS A 590      28.120  34.300  31.010  1.00  0.00           H
ATOM    100  HG2 LYS A 590      28.690  32.750  30.630  1.00  0.00           H
ATOM    101  CD  LYS A 590      27.450  33.770  29.090  1.00  0.00           C
ATOM    102  HD1 LYS A 590      27.620  33.210  28.140  1.00  0.00           H
ATOM    103  HD2 LYS A 590      27.430  34.840  28.800  1.00  0.00           H
ATOM    104  CE  LYS A 590      26.120  33.380  29.770  1.00  0.00           C
ATOM    105  HE1 LYS A 590      25.870  34.110  30.570  1.00  0.00           H
ATOM    106  HE2 LYS A 590      26.100  32.350  30.180  1.00  0.00           H
ATOM    107  NZ  LYS A 590      25.130  33.440  28.790  1.00  0.00           N
ATOM    108  HZ1 LYS A 590      24.760  32.490  28.560  1.00  0.00           H
ATOM    109  HZ2 LYS A 590      25.370  34.050  27.980  1.00  0.00           H
ATOM    110  HZ3 LYS A 590      24.300  33.960  29.150  1.00  0.00           H
ATOM    111  C   LYS A 590      32.340  34.000  29.450  1.00  0.00           C
ATOM    112  O   LYS A 590      32.820  32.960  29.010  1.00  0.00           O
ATOM    113  N   ARG A 591      32.950  35.190  29.230  1.00  0.00           N
ATOM    114  HN  ARG A 591      32.570  36.010  29.660  1.00  0.00           H
ATOM    115  CA  ARG A 591      34.120  35.370  28.350  1.00  0.00           C
ATOM    116  HA  ARG A 591      33.810  34.880  27.450  1.00  0.00           H
ATOM    117  CB  ARG A 591      34.540  36.830  28.030  1.00  0.00           C
ATOM    118  HB1 ARG A 591      35.570  36.880  27.620  1.00  0.00           H
ATOM    119  HB2 ARG A 591      34.490  37.480  28.940  1.00  0.00           H
ATOM    120  CG  ARG A 591      33.540  37.410  26.940  1.00  0.00           C
ATOM    121  HG1 ARG A 591      32.520  37.070  27.190  1.00  0.00           H
ATOM    122  HG2 ARG A 591      33.930  36.940  26.010  1.00  0.00           H
ATOM    123  CD  ARG A 591      33.490  38.980  26.880  1.00  0.00           C
ATOM    124  HD1 ARG A 591      34.520  39.410  26.790  1.00  0.00           H
ATOM    125  HD2 ARG A 591      33.020  39.460  27.770  1.00  0.00           H
ATOM    126  NE  ARG A 591      32.700  39.370  25.670  1.00  0.00           N
ATOM    127  HE  ARG A 591      32.200  38.620  25.210  1.00  0.00           H
ATOM    128  CZ  ARG A 591      32.370  40.620  25.310  1.00  0.00           C
ATOM    129  NH1 ARG A 591      32.720  41.720  26.020  1.00  0.00           N
ATOM    130 HH11 ARG A 591      32.410  42.620  25.700  1.00  0.00           H
ATOM    131 HH12 ARG A 591      33.290  41.600  26.820  1.00  0.00           H
ATOM    132  NH2 ARG A 591      31.510  40.760  24.310  1.00  0.00           N
ATOM    133 HH21 ARG A 591      30.960  40.010  23.950  1.00  0.00           H
ATOM    134 HH22 ARG A 591      31.170  41.640  24.000  1.00  0.00           H
ATOM    135  C   ARG A 591      35.260  34.580  28.850  1.00  0.00           C
ATOM    136  O   ARG A 591      36.070  34.130  28.020  1.00  0.00           O
ATOM    137  N   LYS A 592      35.430  34.470  30.200  1.00  0.00           N
ATOM    138  HN  LYS A 592      34.820  34.820  30.890  1.00  0.00           H
ATOM    139  CA  LYS A 592      36.560  33.680  30.770  1.00  0.00           C
ATOM    140  HA  LYS A 592      37.420  33.790  30.110  1.00  0.00           H
ATOM    141  CB  LYS A 592      37.030  34.280  32.110  1.00  0.00           C
ATOM    142  HB1 LYS A 592      37.790  33.640  32.600  1.00  0.00           H
ATOM    143  HB2 LYS A 592      36.130  34.370  32.770  1.00  0.00           H
ATOM    144  CG  LYS A 592      37.700  35.610  32.000  1.00  0.00           C
ATOM    145  HG1 LYS A 592      36.950  36.400  31.780  1.00  0.00           H
ATOM    146  HG2 LYS A 592      38.490  35.620  31.230  1.00  0.00           H
ATOM    147  CD  LYS A 592      38.210  35.990  33.410  1.00  0.00           C
ATOM    148  HD1 LYS A 592      38.890  35.200  33.800  1.00  0.00           H
ATOM    149  HD2 LYS A 592      37.320  35.940  34.070  1.00  0.00           H
ATOM    150  CE  LYS A 592      38.750  37.370  33.560  1.00  0.00           C
ATOM    151  HE1 LYS A 592      39.010  37.560  34.630  1.00  0.00           H
ATOM    152  HE2 LYS A 592      38.060  38.140  33.190  1.00  0.00           H
ATOM    153  NZ  LYS A 592      40.080  37.410  32.840  1.00  0.00           N
ATOM    154  HZ1 LYS A 592      40.050  36.870  31.930  1.00  0.00           H
ATOM    155  HZ2 LYS A 592      40.840  37.010  33.430  1.00  0.00           H
ATOM    156  HZ3 LYS A 592      40.250  38.400  32.620  1.00  0.00           H
ATOM    157  C   LYS A 592      36.290  32.260  30.960  1.00  0.00           C
ATOM    158  O   LYS A 592      37.240  31.570  31.300  1.00  0.00           O
ATOM    159  N   ALA A 593      35.030  31.790  30.850  1.00  0.00           N
ATOM    160  HN  ALA A 593      34.300  32.410  30.520  1.00  0.00           H
ATOM    161  CA  ALA A 593      34.730  30.390  31.390  1.00  0.00           C
ATOM    162  HA  ALA A 593      35.040  30.400  32.420  1.00  0.00           H
ATOM    163  CB  ALA A 593      33.160  30.170  31.480  1.00  0.00           C
ATOM    164  HB1 ALA A 593      32.910  29.090  31.600  1.00  0.00           H
ATOM    165  HB2 ALA A 593      32.710  30.580  30.550  1.00  0.00           H
ATOM    166  HB3 ALA A 593      32.720  30.860  32.230  1.00  0.00           H
ATOM    167  C   ALA A 593      35.540  29.180  30.700  1.00  0.00           C
ATOM    168  O   ALA A 593      36.010  28.280  31.440  1.00  0.00           O
ATOM    169  N   PRO A 594      35.750  29.090  29.410  1.00  0.00           N
ATOM    170  CD  PRO A 594      35.150  29.850  28.280  1.00  0.00           C
ATOM    171  HD1 PRO A 594      35.320  30.940  28.340  1.00  0.00           H
ATOM    172  HD2 PRO A 594      34.060  29.660  28.240  1.00  0.00           H
ATOM    173  CA  PRO A 594      36.590  27.980  28.870  1.00  0.00           C
ATOM    174  HA  PRO A 594      36.500  27.120  29.510  1.00  0.00           H
ATOM    175  CB  PRO A 594      36.000  27.800  27.420  1.00  0.00           C
ATOM    176  HB1 PRO A 594      35.010  27.300  27.530  1.00  0.00           H
ATOM    177  HB2 PRO A 594      36.640  27.280  26.680  1.00  0.00           H
ATOM    178  CG  PRO A 594      35.720  29.320  27.010  1.00  0.00           C
ATOM    179  HG1 PRO A 594      36.760  29.660  26.800  1.00  0.00           H
ATOM    180  HG2 PRO A 594      35.040  29.360  26.140  1.00  0.00           H
ATOM    181  C   PRO A 594      38.090  28.370  28.960  1.00  0.00           C
ATOM    182  O   PRO A 594      38.830  27.470  28.660  1.00  0.00           O
ATOM    183  N   PHE A 595      38.440  29.560  29.570  1.00  0.00           N
ATOM    184  HN  PHE A 595      37.820  30.260  29.950  1.00  0.00           H
ATOM    185  CA  PHE A 595      39.840  29.930  29.840  1.00  0.00           C
ATOM    186  HA  PHE A 595      40.480  29.160  29.440  1.00  0.00           H
ATOM    187  CB  PHE A 595      40.170  31.280  29.220  1.00  0.00           C
ATOM    188  HB1 PHE A 595      41.130  31.800  29.420  1.00  0.00           H
ATOM    189  HB2 PHE A 595      39.400  32.010  29.550  1.00  0.00           H
ATOM    190  CG  PHE A 595      40.140  31.210  27.740  1.00  0.00           C
ATOM    191  CD1 PHE A 595      41.310  30.800  27.120  1.00  0.00           C
ATOM    192  HD1 PHE A 595      42.130  30.420  27.710  1.00  0.00           H
ATOM    193  CE1 PHE A 595      41.480  30.820  25.700  1.00  0.00           C
ATOM    194  HE1 PHE A 595      42.400  30.390  25.300  1.00  0.00           H
ATOM    195  CZ  PHE A 595      40.310  31.260  24.930  1.00  0.00           C
ATOM    196  HZ  PHE A 595      40.340  31.410  23.860  1.00  0.00           H
ATOM    197  CD2 PHE A 595      39.090  31.650  26.950  1.00  0.00           C
ATOM    198  HD2 PHE A 595      38.170  31.970  27.410  1.00  0.00           H
ATOM    199  CE2 PHE A 595      39.140  31.690  25.560  1.00  0.00           C
ATOM    200  HE2 PHE A 595      38.240  32.050  25.080  1.00  0.00           H
ATOM    201  C   PHE A 595      40.210  29.960  31.300  1.00  0.00           C
ATOM    202  O   PHE A 595      41.420  30.140  31.640  1.00  0.00           O
ATOM    203  N   PHE A 596      39.260  29.830  32.180  1.00  0.00           N
ATOM    204  HN  PHE A 596      38.340  29.640  31.820  1.00  0.00           H
ATOM    205  CA  PHE A 596      39.240  30.120  33.630  1.00  0.00           C
ATOM    206  HA  PHE A 596      39.380  31.180  33.790  1.00  0.00           H
ATOM    207  CB  PHE A 596      37.860  29.730  34.280  1.00  0.00           C
ATOM    208  HB1 PHE A 596      37.820  28.680  34.630  1.00  0.00           H
ATOM    209  HB2 PHE A 596      37.090  29.880  33.490  1.00  0.00           H
ATOM    210  CG  PHE A 596      37.570  30.760  35.330  1.00  0.00           C
ATOM    211  CD1 PHE A 596      37.090  32.030  34.930  1.00  0.00           C
ATOM    212  HD1 PHE A 596      36.870  32.100  33.870  1.00  0.00           H
ATOM    213  CE1 PHE A 596      36.770  33.140  35.760  1.00  0.00           C
ATOM    214  HE1 PHE A 596      36.210  33.990  35.400  1.00  0.00           H
ATOM    215  CZ  PHE A 596      36.720  32.850  37.130  1.00  0.00           C
ATOM    216  HZ  PHE A 596      36.230  33.560  37.780  1.00  0.00           H
ATOM    217  CD2 PHE A 596      37.660  30.610  36.730  1.00  0.00           C
ATOM    218  HD2 PHE A 596      38.010  29.630  36.970  1.00  0.00           H
ATOM    219  CE2 PHE A 596      37.140  31.600  37.610  1.00  0.00           C
ATOM    220  HE2 PHE A 596      37.040  31.350  38.660  1.00  0.00           H
ATOM    221  C   PHE A 596      40.370  29.460  34.310  1.00  0.00           C
ATOM    222  O   PHE A 596      40.950  30.010  35.200  1.00  0.00           O
ATOM    223  N   LEU A 597      40.710  28.220  33.920  1.00  0.00           N
ATOM    224  HN  LEU A 597      40.170  27.820  33.180  1.00  0.00           H
ATOM    225  CA  LEU A 597      41.810  27.400  34.420  1.00  0.00           C
ATOM    226  HA  LEU A 597      42.220  27.960  35.250  1.00  0.00           H
ATOM    227  CB  LEU A 597      41.340  25.980  34.870  1.00  0.00           C
ATOM    228  HB1 LEU A 597      42.230  25.430  35.230  1.00  0.00           H
ATOM    229  HB2 LEU A 597      40.970  25.470  33.940  1.00  0.00           H
ATOM    230  CG  LEU A 597      40.240  26.020  35.970  1.00  0.00           C
ATOM    231  HG  LEU A 597      39.370  26.590  35.570  1.00  0.00           H
ATOM    232  CD1 LEU A 597      39.570  24.650  36.190  1.00  0.00           C
ATOM    233 HD11 LEU A 597      39.370  24.130  35.230  1.00  0.00           H
ATOM    234 HD12 LEU A 597      38.600  24.810  36.730  1.00  0.00           H
ATOM    235 HD13 LEU A 597      40.240  24.000  36.800  1.00  0.00           H
ATOM    236  CD2 LEU A 597      40.640  26.790  37.300  1.00  0.00           C
ATOM    237 HD21 LEU A 597      40.590  27.890  37.150  1.00  0.00           H
ATOM    238 HD22 LEU A 597      41.600  26.410  37.680  1.00  0.00           H
ATOM    239 HD23 LEU A 597      39.880  26.430  38.030  1.00  0.00           H
ATOM    240  C   LEU A 597      42.960  27.280  33.400  1.00  0.00           C
ATOM    241  O   LEU A 597      43.920  26.520  33.690  1.00  0.00           O
ATOM    242  N   SER A 598      43.030  28.050  32.290  1.00  0.00           N
ATOM    243  HN  SER A 598      42.290  28.670  32.050  1.00  0.00           H
ATOM    244  CA  SER A 598      44.100  27.950  31.290  1.00  0.00           C
ATOM    245  HA  SER A 598      44.180  26.930  30.960  1.00  0.00           H
ATOM    246  CB  SER A 598      43.860  28.940  30.020  1.00  0.00           C
ATOM    247  HB1 SER A 598      43.830  29.950  30.480  1.00  0.00           H
ATOM    248  HB2 SER A 598      42.800  28.810  29.700  1.00  0.00           H
ATOM    249  OG  SER A 598      44.840  28.710  29.080  1.00  0.00           O
ATOM    250  HG1 SER A 598      44.550  27.910  28.670  1.00  0.00           H
ATOM    251  C   SER A 598      45.540  28.190  31.800  1.00  0.00           C
ATOM    252  O   SER A 598      46.420  27.550  31.240  1.00  0.00           O
ATOM    253  N   ASP A 599      45.730  29.060  32.780  1.00  0.00           N
ATOM    254  HN  ASP A 599      44.910  29.420  33.230  1.00  0.00           H
ATOM    255  CA  ASP A 599      46.970  29.300  33.380  1.00  0.00           C
ATOM    256  HA  ASP A 599      47.740  29.180  32.620  1.00  0.00           H
ATOM    257  CB  ASP A 599      46.880  30.810  33.770  1.00  0.00           C
ATOM    258  HB1 ASP A 599      47.890  30.990  34.190  1.00  0.00           H
ATOM    259  HB2 ASP A 599      46.100  30.890  34.560  1.00  0.00           H
ATOM    260  CG  ASP A 599      46.780  31.780  32.610  1.00  0.00           C
ATOM    261  OD1 ASP A 599      46.950  31.370  31.420  1.00  0.00           O
ATOM    262  OD2 ASP A 599      46.560  33.000  32.780  1.00  0.00           O
ATOM    263  C   ASP A 599      47.340  28.360  34.550  1.00  0.00           C
ATOM    264  O   ASP A 599      48.510  28.250  34.900  1.00  0.00           O
ATOM    265  N   PHE A 600      46.280  27.580  35.100  1.00  0.00           N
ATOM    266  HN  PHE A 600      45.330  27.700  34.860  1.00  0.00           H
ATOM    267  CA  PHE A 600      46.550  26.630  36.140  1.00  0.00           C
ATOM    268  HA  PHE A 600      47.370  26.920  36.780  1.00  0.00           H
ATOM    269  CB  PHE A 600      45.200  26.290  36.870  1.00  0.00           C
ATOM    270  HB1 PHE A 600      44.600  25.760  36.100  1.00  0.00           H
ATOM    271  HB2 PHE A 600      44.510  27.140  37.070  1.00  0.00           H
ATOM    272  CG  PHE A 600      45.310  25.570  38.120  1.00  0.00           C
ATOM    273  CD1 PHE A 600      44.500  24.440  38.400  1.00  0.00           C
ATOM    274  HD1 PHE A 600      43.740  24.140  37.700  1.00  0.00           H
ATOM    275  CE1 PHE A 600      44.520  23.700  39.590  1.00  0.00           C
ATOM    276  HE1 PHE A 600      43.820  22.900  39.750  1.00  0.00           H
ATOM    277  CZ  PHE A 600      45.290  24.210  40.620  1.00  0.00           C
ATOM    278  HZ  PHE A 600      45.230  23.720  41.580  1.00  0.00           H
ATOM    279  CD2 PHE A 600      46.120  26.010  39.180  1.00  0.00           C
ATOM    280  HD2 PHE A 600      46.820  26.830  39.130  1.00  0.00           H
ATOM    281  CE2 PHE A 600      46.220  25.340  40.400  1.00  0.00           C
ATOM    282  HE2 PHE A 600      46.790  25.660  41.270  1.00  0.00           H
ATOM    283  C   PHE A 600      47.130  25.310  35.610  1.00  0.00           C
ATOM    284  O   PHE A 600      47.610  24.420  36.300  1.00  0.00           O
ATOM    285  N   LYS A 601      47.070  25.190  34.200  1.00  0.00           N
ATOM    286  HN  LYS A 601      46.570  25.950  33.790  1.00  0.00           H
ATOM    287  CA  LYS A 601      47.750  24.270  33.310  1.00  0.00           C
ATOM    288  HA  LYS A 601      47.350  23.360  33.730  1.00  0.00           H
ATOM    289  CB  LYS A 601      47.190  24.530  31.830  1.00  0.00           C
ATOM    290  HB1 LYS A 601      47.880  25.250  31.360  1.00  0.00           H
ATOM    291  HB2 LYS A 601      46.180  24.980  31.920  1.00  0.00           H
ATOM    292  CG  LYS A 601      47.120  23.260  30.930  1.00  0.00           C
ATOM    293  HG1 LYS A 601      46.630  22.500  31.580  1.00  0.00           H
ATOM    294  HG2 LYS A 601      48.180  23.100  30.600  1.00  0.00           H
ATOM    295  CD  LYS A 601      46.310  23.420  29.550  1.00  0.00           C
ATOM    296  HD1 LYS A 601      46.650  24.320  28.990  1.00  0.00           H
ATOM    297  HD2 LYS A 601      45.320  23.830  29.800  1.00  0.00           H
ATOM    298  CE  LYS A 601      46.270  22.180  28.620  1.00  0.00           C
ATOM    299  HE1 LYS A 601      45.780  21.350  29.180  1.00  0.00           H
ATOM    300  HE2 LYS A 601      47.310  21.820  28.410  1.00  0.00           H
ATOM    301  NZ  LYS A 601      45.550  22.550  27.410  1.00  0.00           N
ATOM    302  HZ1 LYS A 601      44.830  23.260  27.640  1.00  0.00           H
ATOM    303  HZ2 LYS A 601      44.920  21.800  27.090  1.00  0.00           H
ATOM    304  HZ3 LYS A 601      46.100  22.940  26.610  1.00  0.00           H
ATOM    305  C   LYS A 601      49.290  24.340  33.380  1.00  0.00           C
ATOM    306  O   LYS A 601      50.040  23.390  33.220  1.00  0.00           O
ATOM    307  N   ASP A 602      49.770  25.560  33.580  1.00  0.00           N
ATOM    308  HN  ASP A 602      49.100  26.290  33.610  1.00  0.00           H
ATOM    309  CA  ASP A 602      51.160  25.910  33.590  1.00  0.00           C
ATOM    310  HA  ASP A 602      51.830  25.190  33.150  1.00  0.00           H
ATOM    311  CB  ASP A 602      51.260  27.270  32.900  1.00  0.00           C
ATOM    312  HB1 ASP A 602      52.300  27.660  32.970  1.00  0.00           H
ATOM    313  HB2 ASP A 602      50.580  28.080  33.250  1.00  0.00           H
ATOM    314  CG  ASP A 602      50.970  27.280  31.370  1.00  0.00           C
ATOM    315  OD1 ASP A 602      51.120  28.410  30.900  1.00  0.00           O
ATOM    316  OD2 ASP A 602      50.630  26.260  30.770  1.00  0.00           O
ATOM    317  C   ASP A 602      51.700  26.190  35.000  1.00  0.00           C
ATOM    318  O   ASP A 602      52.800  26.620  35.200  1.00  0.00           O
ATOM    319  N   ALA A 603      50.920  25.860  36.010  1.00  0.00           N
ATOM    320  HN  ALA A 603      50.050  25.410  35.790  1.00  0.00           H
ATOM    321  CA  ALA A 603      51.240  26.060  37.480  1.00  0.00           C
ATOM    322  HA  ALA A 603      51.110  27.110  37.670  1.00  0.00           H
ATOM    323  CB  ALA A 603      50.090  25.320  38.260  1.00  0.00           C
ATOM    324  HB1 ALA A 603      49.050  25.610  37.990  1.00  0.00           H
ATOM    325  HB2 ALA A 603      50.150  25.480  39.350  1.00  0.00           H
ATOM    326  HB3 ALA A 603      50.130  24.220  38.090  1.00  0.00           H
ATOM    327  C   ALA A 603      52.550  25.560  38.130  1.00  0.00           C
ATOM    328  O   ALA A 603      53.000  26.100  39.150  1.00  0.00           O
ATOM    329  N   LEU A 604      53.140  24.510  37.600  1.00  0.00           N
ATOM    330  HN  LEU A 604      52.730  24.050  36.810  1.00  0.00           H
ATOM    331  CA  LEU A 604      54.430  23.940  38.020  1.00  0.00           C
ATOM    332  HA  LEU A 604      54.630  24.100  39.070  1.00  0.00           H
ATOM    333  CB  LEU A 604      54.470  22.450  37.710  1.00  0.00           C
ATOM    334  HB1 LEU A 604      55.410  22.160  38.220  1.00  0.00           H
ATOM    335  HB2 LEU A 604      54.580  22.090  36.660  1.00  0.00           H
ATOM    336  CG  LEU A 604      53.290  21.710  38.310  1.00  0.00           C
ATOM    337  HG  LEU A 604      52.320  21.970  37.830  1.00  0.00           H
ATOM    338  CD1 LEU A 604      53.440  20.180  38.030  1.00  0.00           C
ATOM    339 HD11 LEU A 604      52.630  19.600  38.530  1.00  0.00           H
ATOM    340 HD12 LEU A 604      54.410  19.930  38.500  1.00  0.00           H
ATOM    341 HD13 LEU A 604      53.370  19.770  36.990  1.00  0.00           H
ATOM    342  CD2 LEU A 604      53.200  21.880  39.790  1.00  0.00           C
ATOM    343 HD21 LEU A 604      52.510  21.120  40.240  1.00  0.00           H
ATOM    344 HD22 LEU A 604      52.680  22.850  39.950  1.00  0.00           H
ATOM    345 HD23 LEU A 604      54.130  21.710  40.360  1.00  0.00           H
ATOM    346  C   LEU A 604      55.590  24.530  37.110  1.00  0.00           C
ATOM    347  O   LEU A 604      56.730  24.040  37.140  1.00  0.00           O
ATOM    348  N   SER A 605      55.320  25.600  36.370  1.00  0.00           N
ATOM    349  HN  SER A 605      54.430  26.070  36.360  1.00  0.00           H
ATOM    350  CA  SER A 605      56.450  26.280  35.770  1.00  0.00           C
ATOM    351  HA  SER A 605      57.390  25.790  35.990  1.00  0.00           H
ATOM    352  CB  SER A 605      56.340  26.430  34.200  1.00  0.00           C
ATOM    353  HB1 SER A 605      56.370  25.370  33.890  1.00  0.00           H
ATOM    354  HB2 SER A 605      57.250  26.970  33.850  1.00  0.00           H
ATOM    355  OG  SER A 605      55.130  27.080  33.750  1.00  0.00           O
ATOM    356  HG1 SER A 605      54.310  26.680  34.050  1.00  0.00           H
ATOM    357  C   SER A 605      56.510  27.660  36.270  1.00  0.00           C
ATOM    358  O   SER A 605      57.480  28.420  35.980  1.00  0.00           O
ATOM    359  N   LEU A 606      55.620  28.020  37.210  1.00  0.00           N
ATOM    360  HN  LEU A 606      55.070  27.360  37.720  1.00  0.00           H
ATOM    361  CA  LEU A 606      55.470  29.370  37.590  1.00  0.00           C
ATOM    362  HA  LEU A 606      56.150  30.000  37.040  1.00  0.00           H
ATOM    363  CB  LEU A 606      54.060  29.960  37.400  1.00  0.00           C
ATOM    364  HB1 LEU A 606      53.990  31.040  37.600  1.00  0.00           H
ATOM    365  HB2 LEU A 606      53.450  29.430  38.170  1.00  0.00           H
ATOM    366  CG  LEU A 606      53.310  29.860  36.060  1.00  0.00           C
ATOM    367  HG  LEU A 606      53.570  28.910  35.540  1.00  0.00           H
ATOM    368  CD1 LEU A 606      51.810  29.990  36.040  1.00  0.00           C
ATOM    369 HD11 LEU A 606      51.600  30.970  36.520  1.00  0.00           H
ATOM    370 HD12 LEU A 606      51.400  29.160  36.640  1.00  0.00           H
ATOM    371 HD13 LEU A 606      51.420  29.880  35.000  1.00  0.00           H
ATOM    372  CD2 LEU A 606      53.930  30.910  35.140  1.00  0.00           C
ATOM    373 HD21 LEU A 606      53.420  30.790  34.140  1.00  0.00           H
ATOM    374 HD22 LEU A 606      55.030  30.800  35.100  1.00  0.00           H
ATOM    375 HD23 LEU A 606      53.790  31.920  35.560  1.00  0.00           H
ATOM    376  C   LEU A 606      55.940  29.520  38.980  1.00  0.00           C
ATOM    377  O   LEU A 606      55.470  28.760  39.850  1.00  0.00           O
ATOM    378  N   GLN A 607      56.880  30.440  39.250  1.00  0.00           N
ATOM    379  HN  GLN A 607      57.190  31.140  38.600  1.00  0.00           H
ATOM    380  CA  GLN A 607      57.490  30.610  40.640  1.00  0.00           C
ATOM    381  HA  GLN A 607      57.720  29.610  40.980  1.00  0.00           H
ATOM    382  CB  GLN A 607      58.860  31.320  40.670  1.00  0.00           C
ATOM    383  HB1 GLN A 607      58.750  32.320  40.190  1.00  0.00           H
ATOM    384  HB2 GLN A 607      59.620  30.830  40.020  1.00  0.00           H
ATOM    385  CG  GLN A 607      59.450  31.490  42.030  1.00  0.00           C
ATOM    386  HG1 GLN A 607      59.080  32.300  42.700  1.00  0.00           H
ATOM    387  HG2 GLN A 607      60.540  31.650  41.990  1.00  0.00           H
ATOM    388  CD  GLN A 607      59.290  30.180  42.850  1.00  0.00           C
ATOM    389  OE1 GLN A 607      58.470  30.160  43.750  1.00  0.00           O
ATOM    390  NE2 GLN A 607      60.020  29.080  42.570  1.00  0.00           N
ATOM    391 HE21 GLN A 607      59.790  28.230  43.030  1.00  0.00           H
ATOM    392 HE22 GLN A 607      60.930  29.280  42.200  1.00  0.00           H
ATOM    393  C   GLN A 607      56.500  31.160  41.690  1.00  0.00           C
ATOM    394  O   GLN A 607      56.400  32.370  41.870  1.00  0.00           O
ATOM    395  N   CYS A 608      55.730  30.320  42.320  1.00  0.00           N
ATOM    396  HN  CYS A 608      56.040  29.390  42.470  1.00  0.00           H
ATOM    397  CA  CYS A 608      54.530  30.730  43.100  1.00  0.00           C
ATOM    398  HA  CYS A 608      54.360  31.790  43.010  1.00  0.00           H
ATOM    399  CB  CYS A 608      53.200  30.000  42.810  1.00  0.00           C
ATOM    400  HB1 CYS A 608      52.310  30.360  43.380  1.00  0.00           H
ATOM    401  HB2 CYS A 608      53.240  28.880  42.770  1.00  0.00           H
ATOM    402  SG  CYS A 608      52.800  30.470  41.030  1.00  0.00           S
ATOM    403  HG1 CYS A 608      54.030  30.210  40.610  1.00  0.00           H
ATOM    404  C   CYS A 608      54.740  30.520  44.540  1.00  0.00           C
ATOM    405  O   CYS A 608      54.310  31.450  45.240  1.00  0.00           O
ATOM    406  N   LEU A 609      55.550  29.600  45.010  1.00  0.00           N
ATOM    407  HN  LEU A 609      56.070  29.030  44.370  1.00  0.00           H
ATOM    408  CA  LEU A 609      55.920  29.380  46.390  1.00  0.00           C
ATOM    409  HA  LEU A 609      54.980  29.120  46.870  1.00  0.00           H
ATOM    410  CB  LEU A 609      56.860  28.150  46.490  1.00  0.00           C
ATOM    411  HB1 LEU A 609      57.780  28.500  45.990  1.00  0.00           H
ATOM    412  HB2 LEU A 609      56.500  27.220  46.000  1.00  0.00           H
ATOM    413  CG  LEU A 609      56.970  27.800  48.000  1.00  0.00           C
ATOM    414  HG  LEU A 609      57.650  28.550  48.470  1.00  0.00           H
ATOM    415  CD1 LEU A 609      55.650  27.760  48.830  1.00  0.00           C
ATOM    416 HD11 LEU A 609      54.760  27.380  48.300  1.00  0.00           H
ATOM    417 HD12 LEU A 609      55.380  28.810  49.020  1.00  0.00           H
ATOM    418 HD13 LEU A 609      55.670  27.070  49.710  1.00  0.00           H
ATOM    419  CD2 LEU A 609      57.660  26.450  48.090  1.00  0.00           C
ATOM    420 HD21 LEU A 609      58.710  26.590  47.790  1.00  0.00           H
ATOM    421 HD22 LEU A 609      57.240  25.600  47.510  1.00  0.00           H
ATOM    422 HD23 LEU A 609      57.620  26.180  49.170  1.00  0.00           H
ATOM    423  C   LEU A 609      56.570  30.560  47.110  1.00  0.00           C
ATOM    424  O   LEU A 609      56.140  31.020  48.180  1.00  0.00           O
ATOM    425  N   ALA A 610      57.500  31.250  46.470  1.00  0.00           N
ATOM    426  HN  ALA A 610      57.840  30.930  45.590  1.00  0.00           H
ATOM    427  CA  ALA A 610      58.190  32.420  46.990  1.00  0.00           C
ATOM    428  HA  ALA A 610      58.570  32.130  47.960  1.00  0.00           H
ATOM    429  CB  ALA A 610      59.410  32.750  46.090  1.00  0.00           C
ATOM    430  HB1 ALA A 610      59.060  33.390  45.240  1.00  0.00           H
ATOM    431  HB2 ALA A 610      59.850  31.800  45.720  1.00  0.00           H
ATOM    432  HB3 ALA A 610      60.220  33.260  46.640  1.00  0.00           H
ATOM    433  C   ALA A 610      57.350  33.690  47.270  1.00  0.00           C
ATOM    434  O   ALA A 610      57.580  34.250  48.300  1.00  0.00           O
ATOM    435  N   SER A 611      56.400  33.960  46.330  1.00  0.00           N
ATOM    436  HN  SER A 611      56.410  33.450  45.470  1.00  0.00           H
ATOM    437  CA  SER A 611      55.300  34.940  46.540  1.00  0.00           C
ATOM    438  HA  SER A 611      55.790  35.870  46.760  1.00  0.00           H
ATOM    439  CB  SER A 611      54.470  35.260  45.280  1.00  0.00           C
ATOM    440  HB1 SER A 611      53.680  35.920  45.680  1.00  0.00           H
ATOM    441  HB2 SER A 611      54.020  34.330  44.870  1.00  0.00           H
ATOM    442  OG  SER A 611      55.190  35.870  44.220  1.00  0.00           O
ATOM    443  HG1 SER A 611      55.660  35.130  43.840  1.00  0.00           H
ATOM    444  C   SER A 611      54.270  34.470  47.610  1.00  0.00           C
ATOM    445  O   SER A 611      53.890  35.350  48.400  1.00  0.00           O
ATOM    446  N   ILE A 612      53.940  33.130  47.710  1.00  0.00           N
ATOM    447  HN  ILE A 612      54.230  32.450  47.050  1.00  0.00           H
ATOM    448  CA  ILE A 612      53.030  32.650  48.800  1.00  0.00           C
ATOM    449  HA  ILE A 612      52.090  33.140  48.600  1.00  0.00           H
ATOM    450  CB  ILE A 612      52.710  31.100  48.780  1.00  0.00           C
ATOM    451  HB  ILE A 612      53.610  30.490  48.590  1.00  0.00           H
ATOM    452  CG2 ILE A 612      52.090  30.590  50.130  1.00  0.00           C
ATOM    453 HG21 ILE A 612      52.820  30.480  50.960  1.00  0.00           H
ATOM    454 HG22 ILE A 612      51.730  29.560  49.920  1.00  0.00           H
ATOM    455 HG23 ILE A 612      51.320  31.340  50.380  1.00  0.00           H
ATOM    456  CG1 ILE A 612      51.680  30.850  47.590  1.00  0.00           C
ATOM    457 HG11 ILE A 612      52.010  31.440  46.720  1.00  0.00           H
ATOM    458 HG12 ILE A 612      50.720  31.220  47.990  1.00  0.00           H
ATOM    459  CD  ILE A 612      51.610  29.370  47.160  1.00  0.00           C
ATOM    460  HD1 ILE A 612      50.720  29.150  46.520  1.00  0.00           H
ATOM    461  HD2 ILE A 612      51.520  28.640  47.990  1.00  0.00           H
ATOM    462  HD3 ILE A 612      52.520  29.150  46.570  1.00  0.00           H
ATOM    463  C   ILE A 612      53.540  33.120  50.210  1.00  0.00           C
ATOM    464  O   ILE A 612      52.920  33.860  50.960  1.00  0.00           O
ATOM    465  N   LEU A 613      54.860  32.800  50.390  1.00  0.00           N
ATOM    466  HN  LEU A 613      55.280  32.310  49.630  1.00  0.00           H
ATOM    467  CA  LEU A 613      55.720  33.340  51.460  1.00  0.00           C
ATOM    468  HA  LEU A 613      55.170  33.190  52.390  1.00  0.00           H
ATOM    469  CB  LEU A 613      57.090  32.670  51.580  1.00  0.00           C
ATOM    470  HB1 LEU A 613      57.720  33.090  52.390  1.00  0.00           H
ATOM    471  HB2 LEU A 613      57.660  32.860  50.650  1.00  0.00           H
ATOM    472  CG  LEU A 613      56.890  31.130  51.780  1.00  0.00           C
ATOM    473  HG  LEU A 613      56.200  30.720  51.010  1.00  0.00           H
ATOM    474  CD1 LEU A 613      58.240  30.370  51.640  1.00  0.00           C
ATOM    475 HD11 LEU A 613      58.830  30.340  52.570  1.00  0.00           H
ATOM    476 HD12 LEU A 613      58.810  30.920  50.850  1.00  0.00           H
ATOM    477 HD13 LEU A 613      58.000  29.350  51.270  1.00  0.00           H
ATOM    478  CD2 LEU A 613      56.260  30.740  53.130  1.00  0.00           C
ATOM    479 HD21 LEU A 613      56.450  29.650  53.230  1.00  0.00           H
ATOM    480 HD22 LEU A 613      55.230  31.160  53.280  1.00  0.00           H
ATOM    481 HD23 LEU A 613      56.810  31.320  53.890  1.00  0.00           H
ATOM    482  C   LEU A 613      55.930  34.870  51.570  1.00  0.00           C
ATOM    483  O   LEU A 613      55.660  35.380  52.670  1.00  0.00           O
ATOM    484  N   PHE A 614      56.370  35.540  50.540  1.00  0.00           N
ATOM    485  HN  PHE A 614      56.660  35.080  49.700  1.00  0.00           H
ATOM    486  CA  PHE A 614      56.430  36.980  50.590  1.00  0.00           C
ATOM    487  HA  PHE A 614      57.030  37.190  51.470  1.00  0.00           H
ATOM    488  CB  PHE A 614      57.180  37.540  49.260  1.00  0.00           C
ATOM    489  HB1 PHE A 614      56.730  37.050  48.370  1.00  0.00           H
ATOM    490  HB2 PHE A 614      58.280  37.370  49.310  1.00  0.00           H
ATOM    491  CG  PHE A 614      57.020  39.030  49.010  1.00  0.00           C
ATOM    492  CD1 PHE A 614      56.620  39.530  47.760  1.00  0.00           C
ATOM    493  HD1 PHE A 614      56.240  38.850  47.010  1.00  0.00           H
ATOM    494  CE1 PHE A 614      56.640  40.870  47.470  1.00  0.00           C
ATOM    495  HE1 PHE A 614      56.300  41.270  46.540  1.00  0.00           H
ATOM    496  CZ  PHE A 614      56.940  41.800  48.490  1.00  0.00           C
ATOM    497  HZ  PHE A 614      56.820  42.860  48.300  1.00  0.00           H
ATOM    498  CD2 PHE A 614      57.470  40.000  49.920  1.00  0.00           C
ATOM    499  HD2 PHE A 614      58.020  39.740  50.810  1.00  0.00           H
ATOM    500  CE2 PHE A 614      57.290  41.350  49.730  1.00  0.00           C
ATOM    501  HE2 PHE A 614      57.670  42.080  50.440  1.00  0.00           H
ATOM    502  C   PHE A 614      55.160  37.730  50.980  1.00  0.00           C
ATOM    503  O   PHE A 614      55.180  38.600  51.890  1.00  0.00           O
ATOM    504  N   LEU A 615      54.060  37.490  50.340  1.00  0.00           N
ATOM    505  HN  LEU A 615      53.950  36.820  49.610  1.00  0.00           H
ATOM    506  CA  LEU A 615      52.870  38.260  50.660  1.00  0.00           C
ATOM    507  HA  LEU A 615      53.140  39.280  50.890  1.00  0.00           H
ATOM    508  CB  LEU A 615      52.040  38.530  49.400  1.00  0.00           C
ATOM    509  HB1 LEU A 615      51.000  38.800  49.660  1.00  0.00           H
ATOM    510  HB2 LEU A 615      52.000  37.520  48.930  1.00  0.00           H
ATOM    511  CG  LEU A 615      52.640  39.440  48.410  1.00  0.00           C
ATOM    512  HG  LEU A 615      53.720  39.410  48.620  1.00  0.00           H
ATOM    513  CD1 LEU A 615      52.510  38.820  47.040  1.00  0.00           C
ATOM    514 HD11 LEU A 615      53.260  39.400  46.470  1.00  0.00           H
ATOM    515 HD12 LEU A 615      51.450  38.910  46.740  1.00  0.00           H
ATOM    516 HD13 LEU A 615      52.840  37.770  47.180  1.00  0.00           H
ATOM    517  CD2 LEU A 615      52.330  40.930  48.630  1.00  0.00           C
ATOM    518 HD21 LEU A 615      52.450  41.170  49.710  1.00  0.00           H
ATOM    519 HD22 LEU A 615      51.290  41.000  48.240  1.00  0.00           H
ATOM    520 HD23 LEU A 615      53.060  41.550  48.060  1.00  0.00           H
ATOM    521  C   LEU A 615      52.050  37.820  51.880  1.00  0.00           C
ATOM    522  O   LEU A 615      51.310  38.590  52.440  1.00  0.00           O
ATOM    523  N   TYR A 616      52.280  36.570  52.410  1.00  0.00           N
ATOM    524  HN  TYR A 616      52.680  35.850  51.850  1.00  0.00           H
ATOM    525  CA  TYR A 616      51.970  36.140  53.730  1.00  0.00           C
ATOM    526  HA  TYR A 616      50.940  36.350  53.990  1.00  0.00           H
ATOM    527  CB  TYR A 616      52.050  34.640  53.760  1.00  0.00           C
ATOM    528  HB1 TYR A 616      53.090  34.290  53.550  1.00  0.00           H
ATOM    529  HB2 TYR A 616      51.390  34.200  52.980  1.00  0.00           H
ATOM    530  CG  TYR A 616      51.480  34.160  55.150  1.00  0.00           C
ATOM    531  CD1 TYR A 616      50.180  34.350  55.570  1.00  0.00           C
ATOM    532  HD1 TYR A 616      49.470  34.790  54.890  1.00  0.00           H
ATOM    533  CE1 TYR A 616      49.700  33.890  56.780  1.00  0.00           C
ATOM    534  HE1 TYR A 616      48.700  34.180  57.060  1.00  0.00           H
ATOM    535  CZ  TYR A 616      50.580  33.160  57.630  1.00  0.00           C
ATOM    536  OH  TYR A 616      50.180  32.940  58.930  1.00  0.00           O
ATOM    537  HH  TYR A 616      49.300  33.300  59.020  1.00  0.00           H
ATOM    538  CD2 TYR A 616      52.380  33.520  56.070  1.00  0.00           C
ATOM    539  HD2 TYR A 616      53.410  33.400  55.750  1.00  0.00           H
ATOM    540  CE2 TYR A 616      51.940  32.960  57.250  1.00  0.00           C
ATOM    541  HE2 TYR A 616      52.670  32.650  58.000  1.00  0.00           H
ATOM    542  C   TYR A 616      52.750  36.930  54.820  1.00  0.00           C
ATOM    543  O   TYR A 616      52.170  37.390  55.770  1.00  0.00           O
ATOM    544  N   CYS A 617      54.080  37.120  54.650  1.00  0.00           N
ATOM    545  HN  CYS A 617      54.600  36.660  53.950  1.00  0.00           H
ATOM    546  CA  CYS A 617      54.960  38.090  55.400  1.00  0.00           C
ATOM    547  HA  CYS A 617      54.840  37.880  56.450  1.00  0.00           H
ATOM    548  CB  CYS A 617      56.430  37.960  54.970  1.00  0.00           C
ATOM    549  HB1 CYS A 617      56.480  38.210  53.890  1.00  0.00           H
ATOM    550  HB2 CYS A 617      56.640  36.870  55.020  1.00  0.00           H
ATOM    551  SG  CYS A 617      57.600  38.820  56.030  1.00  0.00           S
ATOM    552  HG1 CYS A 617      57.040  39.970  55.680  1.00  0.00           H
ATOM    553  C   CYS A 617      54.540  39.590  55.210  1.00  0.00           C
ATOM    554  O   CYS A 617      54.570  40.340  56.150  1.00  0.00           O
ATOM    555  N   ALA A 618      54.130  40.000  54.010  1.00  0.00           N
ATOM    556  HN  ALA A 618      54.280  39.550  53.130  1.00  0.00           H
ATOM    557  CA  ALA A 618      53.550  41.290  53.870  1.00  0.00           C
ATOM    558  HA  ALA A 618      54.220  42.010  54.310  1.00  0.00           H
ATOM    559  CB  ALA A 618      53.310  41.700  52.420  1.00  0.00           C
ATOM    560  HB1 ALA A 618      53.240  42.800  52.320  1.00  0.00           H
ATOM    561  HB2 ALA A 618      52.480  41.240  51.840  1.00  0.00           H
ATOM    562  HB3 ALA A 618      54.250  41.430  51.900  1.00  0.00           H
ATOM    563  C   ALA A 618      52.220  41.390  54.620  1.00  0.00           C
ATOM    564  O   ALA A 618      51.970  42.390  55.340  1.00  0.00           O
ATOM    565  N   CYS A 619      51.310  40.400  54.560  1.00  0.00           N
ATOM    566  HN  CYS A 619      51.440  39.560  54.050  1.00  0.00           H
ATOM    567  CA  CYS A 619      49.910  40.580  54.990  1.00  0.00           C
ATOM    568  HA  CYS A 619      49.770  41.650  54.920  1.00  0.00           H
ATOM    569  CB  CYS A 619      48.870  40.030  53.950  1.00  0.00           C
ATOM    570  HB1 CYS A 619      48.810  38.920  54.060  1.00  0.00           H
ATOM    571  HB2 CYS A 619      49.300  40.270  52.960  1.00  0.00           H
ATOM    572  SG  CYS A 619      47.160  40.800  54.000  1.00  0.00           S
ATOM    573  HG1 CYS A 619      46.630  40.000  53.100  1.00  0.00           H
ATOM    574  C   CYS A 619      49.500  40.250  56.350  1.00  0.00           C
ATOM    575  O   CYS A 619      48.490  40.780  56.840  1.00  0.00           O
ATOM    576  N   MET A 620      50.200  39.260  57.010  1.00  0.00           N
ATOM    577  HN  MET A 620      51.030  38.810  56.690  1.00  0.00           H
ATOM    578  CA  MET A 620      49.750  38.690  58.280  1.00  0.00           C
ATOM    579  HA  MET A 620      48.750  38.320  58.200  1.00  0.00           H
ATOM    580  CB  MET A 620      50.610  37.480  58.700  1.00  0.00           C
ATOM    581  HB1 MET A 620      50.410  36.710  57.920  1.00  0.00           H
ATOM    582  HB2 MET A 620      50.290  37.090  59.690  1.00  0.00           H
ATOM    583  CG  MET A 620      52.120  37.790  58.780  1.00  0.00           C
ATOM    584  HG1 MET A 620      52.500  38.440  59.590  1.00  0.00           H
ATOM    585  HG2 MET A 620      52.390  38.410  57.890  1.00  0.00           H
ATOM    586  SD  MET A 620      53.050  36.180  58.770  1.00  0.00           S
ATOM    587  CE  MET A 620      54.750  36.510  59.170  1.00  0.00           C
ATOM    588  HE1 MET A 620      55.040  36.590  60.240  1.00  0.00           H
ATOM    589  HE2 MET A 620      54.850  37.570  58.850  1.00  0.00           H
ATOM    590  HE3 MET A 620      55.380  35.710  58.720  1.00  0.00           H
ATOM    591  C   MET A 620      49.650  39.730  59.430  1.00  0.00           C
ATOM    592  O   MET A 620      48.570  39.720  60.030  1.00  0.00           O
ATOM    593  N   SER A 621      50.660  40.630  59.610  1.00  0.00           N
ATOM    594  HN  SER A 621      51.390  40.650  58.930  1.00  0.00           H
ATOM    595  CA  SER A 621      50.700  41.790  60.580  1.00  0.00           C
ATOM    596  HA  SER A 621      50.360  41.370  61.510  1.00  0.00           H
ATOM    597  CB  SER A 621      52.080  42.410  60.880  1.00  0.00           C
ATOM    598  HB1 SER A 621      52.550  42.750  59.940  1.00  0.00           H
ATOM    599  HB2 SER A 621      52.760  41.560  61.120  1.00  0.00           H
ATOM    600  OG  SER A 621      52.170  43.420  61.880  1.00  0.00           O
ATOM    601  HG1 SER A 621      51.890  44.270  61.550  1.00  0.00           H
ATOM    602  C   SER A 621      49.590  42.770  60.310  1.00  0.00           C
ATOM    603  O   SER A 621      48.840  42.930  61.300  1.00  0.00           O
ATOM    604  N   PRO A 622      49.320  43.450  59.120  1.00  0.00           N
ATOM    605  CD  PRO A 622      50.310  43.690  58.080  1.00  0.00           C
ATOM    606  HD1 PRO A 622      50.580  42.780  57.520  1.00  0.00           H
ATOM    607  HD2 PRO A 622      51.190  44.050  58.650  1.00  0.00           H
ATOM    608  CA  PRO A 622      48.110  44.300  58.990  1.00  0.00           C
ATOM    609  HA  PRO A 622      48.340  45.170  59.590  1.00  0.00           H
ATOM    610  CB  PRO A 622      48.190  44.700  57.500  1.00  0.00           C
ATOM    611  HB1 PRO A 622      47.590  45.610  57.290  1.00  0.00           H
ATOM    612  HB2 PRO A 622      47.840  43.870  56.850  1.00  0.00           H
ATOM    613  CG  PRO A 622      49.670  44.840  57.230  1.00  0.00           C
ATOM    614  HG1 PRO A 622      49.970  44.670  56.170  1.00  0.00           H
ATOM    615  HG2 PRO A 622      50.160  45.760  57.600  1.00  0.00           H
ATOM    616  C   PRO A 622      46.820  43.720  59.460  1.00  0.00           C
ATOM    617  O   PRO A 622      46.140  44.410  60.260  1.00  0.00           O
ATOM    618  N   VAL A 623      46.440  42.460  59.080  1.00  0.00           N
ATOM    619  HN  VAL A 623      47.060  41.910  58.520  1.00  0.00           H
ATOM    620  CA  VAL A 623      45.110  41.900  59.400  1.00  0.00           C
ATOM    621  HA  VAL A 623      44.330  42.600  59.150  1.00  0.00           H
ATOM    622  CB  VAL A 623      44.750  40.640  58.530  1.00  0.00           C
ATOM    623  HB  VAL A 623      45.580  39.900  58.660  1.00  0.00           H
ATOM    624  CG1 VAL A 623      43.480  40.010  58.940  1.00  0.00           C
ATOM    625 HG11 VAL A 623      43.040  39.420  58.110  1.00  0.00           H
ATOM    626 HG12 VAL A 623      42.730  40.770  59.230  1.00  0.00           H
ATOM    627 HG13 VAL A 623      43.560  39.320  59.810  1.00  0.00           H
ATOM    628  CG2 VAL A 623      44.680  41.270  57.120  1.00  0.00           C
ATOM    629 HG21 VAL A 623      44.310  42.320  57.160  1.00  0.00           H
ATOM    630 HG22 VAL A 623      44.060  40.710  56.400  1.00  0.00           H
ATOM    631 HG23 VAL A 623      45.690  41.280  56.640  1.00  0.00           H
ATOM    632  C   VAL A 623      45.000  41.610  60.890  1.00  0.00           C
ATOM    633  O   VAL A 623      44.010  41.840  61.540  1.00  0.00           O
ATOM    634  N   ILE A 624      46.120  41.130  61.500  1.00  0.00           N
ATOM    635  HN  ILE A 624      46.900  41.010  60.900  1.00  0.00           H
ATOM    636  CA  ILE A 624      46.230  40.880  62.940  1.00  0.00           C
ATOM    637  HA  ILE A 624      45.380  40.270  63.190  1.00  0.00           H
ATOM    638  CB  ILE A 624      47.570  40.210  63.300  1.00  0.00           C
ATOM    639  HB  ILE A 624      48.290  40.840  62.750  1.00  0.00           H
ATOM    640  CG2 ILE A 624      47.950  40.240  64.750  1.00  0.00           C
ATOM    641 HG21 ILE A 624      48.040  41.300  65.120  1.00  0.00           H
ATOM    642 HG22 ILE A 624      48.870  39.650  64.960  1.00  0.00           H
ATOM    643 HG23 ILE A 624      47.180  39.730  65.360  1.00  0.00           H
ATOM    644  CG1 ILE A 624      47.590  38.720  62.820  1.00  0.00           C
ATOM    645 HG11 ILE A 624      47.240  38.760  61.780  1.00  0.00           H
ATOM    646 HG12 ILE A 624      46.870  38.110  63.420  1.00  0.00           H
ATOM    647  CD  ILE A 624      48.850  37.930  62.800  1.00  0.00           C
ATOM    648  HD1 ILE A 624      48.620  36.900  62.450  1.00  0.00           H
ATOM    649  HD2 ILE A 624      49.290  37.800  63.810  1.00  0.00           H
ATOM    650  HD3 ILE A 624      49.600  38.410  62.130  1.00  0.00           H
ATOM    651  C   ILE A 624      46.180  42.180  63.680  1.00  0.00           C
ATOM    652  O   ILE A 624      45.430  42.330  64.660  1.00  0.00           O
ATOM    653  N   THR A 625      46.850  43.220  63.200  1.00  0.00           N
ATOM    654  HN  THR A 625      47.270  43.150  62.300  1.00  0.00           H
ATOM    655  CA  THR A 625      46.970  44.530  63.810  1.00  0.00           C
ATOM    656  HA  THR A 625      47.340  44.330  64.800  1.00  0.00           H
ATOM    657  CB  THR A 625      48.000  45.410  63.100  1.00  0.00           C
ATOM    658  HB  THR A 625      47.800  45.540  62.010  1.00  0.00           H
ATOM    659  OG1 THR A 625      49.320  44.840  63.070  1.00  0.00           O
ATOM    660  HG1 THR A 625      49.180  44.120  62.460  1.00  0.00           H
ATOM    661  CG2 THR A 625      48.260  46.710  63.870  1.00  0.00           C
ATOM    662 HG21 THR A 625      47.340  47.330  63.800  1.00  0.00           H
ATOM    663 HG22 THR A 625      49.140  47.360  63.650  1.00  0.00           H
ATOM    664 HG23 THR A 625      48.430  46.530  64.950  1.00  0.00           H
ATOM    665  C   THR A 625      45.640  45.290  63.820  1.00  0.00           C
ATOM    666  O   THR A 625      45.250  45.930  64.770  1.00  0.00           O
ATOM    667  N   PHE A 626      44.790  45.090  62.720  1.00  0.00           N
ATOM    668  HN  PHE A 626      45.090  44.680  61.880  1.00  0.00           H
ATOM    669  CA  PHE A 626      43.470  45.570  62.590  1.00  0.00           C
ATOM    670  HA  PHE A 626      43.510  46.620  62.810  1.00  0.00           H
ATOM    671  CB  PHE A 626      42.940  45.210  61.190  1.00  0.00           C
ATOM    672  HB1 PHE A 626      43.120  44.150  60.890  1.00  0.00           H
ATOM    673  HB2 PHE A 626      43.410  45.840  60.400  1.00  0.00           H
ATOM    674  CG  PHE A 626      41.390  45.310  61.070  1.00  0.00           C
ATOM    675  CD1 PHE A 626      40.590  44.130  61.270  1.00  0.00           C
ATOM    676  HD1 PHE A 626      41.090  43.220  61.560  1.00  0.00           H
ATOM    677  CE1 PHE A 626      39.220  44.160  61.130  1.00  0.00           C
ATOM    678  HE1 PHE A 626      38.720  43.210  61.240  1.00  0.00           H
ATOM    679  CZ  PHE A 626      38.590  45.450  60.820  1.00  0.00           C
ATOM    680  HZ  PHE A 626      37.520  45.540  60.790  1.00  0.00           H
ATOM    681  CD2 PHE A 626      40.790  46.510  60.820  1.00  0.00           C
ATOM    682  HD2 PHE A 626      41.360  47.390  60.570  1.00  0.00           H
ATOM    683  CE2 PHE A 626      39.410  46.600  60.760  1.00  0.00           C
ATOM    684  HE2 PHE A 626      38.870  47.510  60.560  1.00  0.00           H
ATOM    685  C   PHE A 626      42.610  45.090  63.700  1.00  0.00           C
ATOM    686  O   PHE A 626      41.940  45.810  64.410  1.00  0.00           O
ATOM    687  N   GLY A 627      42.670  43.790  63.980  1.00  0.00           N
ATOM    688  HN  GLY A 627      43.350  43.200  63.540  1.00  0.00           H
ATOM    689  CA  GLY A 627      41.890  43.150  65.020  1.00  0.00           C
ATOM    690  HA1 GLY A 627      41.820  42.110  64.790  1.00  0.00           H
ATOM    691  HA2 GLY A 627      40.890  43.560  65.070  1.00  0.00           H
ATOM    692  C   GLY A 627      42.470  43.480  66.390  1.00  0.00           C
ATOM    693  O   GLY A 627      41.920  43.240  67.460  1.00  0.00           O
ATOM    694  N   GLY A 628      43.760  44.000  66.490  1.00  0.00           N
ATOM    695  HN  GLY A 628      44.240  44.090  65.630  1.00  0.00           H
ATOM    696  CA  GLY A 628      44.110  44.770  67.670  1.00  0.00           C
ATOM    697  HA1 GLY A 628      45.140  45.090  67.610  1.00  0.00           H
ATOM    698  HA2 GLY A 628      43.970  44.080  68.490  1.00  0.00           H
ATOM    699  C   GLY A 628      43.420  46.100  67.960  1.00  0.00           C
ATOM    700  O   GLY A 628      42.880  46.390  69.030  1.00  0.00           O
ATOM    701  N   LEU A 629      43.430  47.010  66.900  1.00  0.00           N
ATOM    702  HN  LEU A 629      43.910  46.710  66.080  1.00  0.00           H
ATOM    703  CA  LEU A 629      42.820  48.330  66.860  1.00  0.00           C
ATOM    704  HA  LEU A 629      43.190  48.930  67.680  1.00  0.00           H
ATOM    705  CB  LEU A 629      43.170  49.130  65.510  1.00  0.00           C
ATOM    706  HB1 LEU A 629      42.730  50.140  65.450  1.00  0.00           H
ATOM    707  HB2 LEU A 629      42.990  48.580  64.550  1.00  0.00           H
ATOM    708  CG  LEU A 629      44.700  49.260  65.500  1.00  0.00           C
ATOM    709  HG  LEU A 629      45.260  48.310  65.600  1.00  0.00           H
ATOM    710  CD1 LEU A 629      45.050  49.870  64.080  1.00  0.00           C
ATOM    711 HD11 LEU A 629      44.690  49.180  63.290  1.00  0.00           H
ATOM    712 HD12 LEU A 629      46.130  50.130  63.980  1.00  0.00           H
ATOM    713 HD13 LEU A 629      44.450  50.800  64.050  1.00  0.00           H
ATOM    714  CD2 LEU A 629      45.220  50.150  66.610  1.00  0.00           C
ATOM    715 HD21 LEU A 629      45.030  49.820  67.660  1.00  0.00           H
ATOM    716 HD22 LEU A 629      44.720  51.140  66.550  1.00  0.00           H
ATOM    717 HD23 LEU A 629      46.310  50.350  66.470  1.00  0.00           H
ATOM    718  C   LEU A 629      41.250  48.270  67.140  1.00  0.00           C
ATOM    719  O   LEU A 629      40.750  48.930  68.070  1.00  0.00           O
ATOM    720  N   LEU A 630      40.460  47.490  66.420  1.00  0.00           N
ATOM    721  HN  LEU A 630      40.890  46.950  65.700  1.00  0.00           H
ATOM    722  CA  LEU A 630      39.020  47.410  66.450  1.00  0.00           C
ATOM    723  HA  LEU A 630      38.600  48.400  66.590  1.00  0.00           H
ATOM    724  CB  LEU A 630      38.530  46.860  65.100  1.00  0.00           C
ATOM    725  HB1 LEU A 630      38.960  45.840  65.090  1.00  0.00           H
ATOM    726  HB2 LEU A 630      38.900  47.440  64.220  1.00  0.00           H
ATOM    727  CG  LEU A 630      37.060  46.800  64.930  1.00  0.00           C
ATOM    728  HG  LEU A 630      36.800  46.030  65.700  1.00  0.00           H
ATOM    729  CD1 LEU A 630      36.380  48.100  65.240  1.00  0.00           C
ATOM    730 HD11 LEU A 630      36.900  48.930  64.700  1.00  0.00           H
ATOM    731 HD12 LEU A 630      36.380  48.380  66.320  1.00  0.00           H
ATOM    732 HD13 LEU A 630      35.340  48.100  64.830  1.00  0.00           H
ATOM    733  CD2 LEU A 630      36.810  46.280  63.510  1.00  0.00           C
ATOM    734 HD21 LEU A 630      35.720  46.190  63.320  1.00  0.00           H
ATOM    735 HD22 LEU A 630      37.430  45.370  63.330  1.00  0.00           H
ATOM    736 HD23 LEU A 630      37.130  46.990  62.710  1.00  0.00           H
ATOM    737  C   LEU A 630      38.600  46.670  67.670  1.00  0.00           C
ATOM    738  O   LEU A 630      37.670  47.080  68.360  1.00  0.00           O
ATOM    739  N   GLY A 631      39.440  45.680  68.050  1.00  0.00           N
ATOM    740  HN  GLY A 631      40.170  45.390  67.450  1.00  0.00           H
ATOM    741  CA  GLY A 631      39.260  44.900  69.310  1.00  0.00           C
ATOM    742  HA1 GLY A 631      40.160  44.320  69.400  1.00  0.00           H
ATOM    743  HA2 GLY A 631      38.320  44.370  69.260  1.00  0.00           H
ATOM    744  C   GLY A 631      39.320  45.750  70.510  1.00  0.00           C
ATOM    745  O   GLY A 631      38.560  45.590  71.510  1.00  0.00           O
ATOM    746  N   GLU A 632      40.180  46.770  70.560  1.00  0.00           N
ATOM    747  HN  GLU A 632      40.800  46.900  69.780  1.00  0.00           H
ATOM    748  CA  GLU A 632      40.310  47.650  71.660  1.00  0.00           C
ATOM    749  HA  GLU A 632      40.310  47.100  72.590  1.00  0.00           H
ATOM    750  CB  GLU A 632      41.670  48.430  71.500  1.00  0.00           C
ATOM    751  HB1 GLU A 632      41.700  49.010  70.540  1.00  0.00           H
ATOM    752  HB2 GLU A 632      42.430  47.630  71.560  1.00  0.00           H
ATOM    753  CG  GLU A 632      41.980  49.470  72.590  1.00  0.00           C
ATOM    754  HG1 GLU A 632      41.250  50.300  72.560  1.00  0.00           H
ATOM    755  HG2 GLU A 632      42.970  49.930  72.370  1.00  0.00           H
ATOM    756  CD  GLU A 632      42.190  48.900  74.000  1.00  0.00           C
ATOM    757  OE1 GLU A 632      41.280  48.240  74.510  1.00  0.00           O
ATOM    758  OE2 GLU A 632      43.210  49.160  74.610  1.00  0.00           O
ATOM    759  C   GLU A 632      39.100  48.560  71.710  1.00  0.00           C
ATOM    760  O   GLU A 632      38.400  48.730  72.750  1.00  0.00           O
ATOM    761  N   ALA A 633      38.750  49.180  70.560  1.00  0.00           N
ATOM    762  HN  ALA A 633      39.310  48.960  69.760  1.00  0.00           H
ATOM    763  CA  ALA A 633      37.670  50.170  70.470  1.00  0.00           C
ATOM    764  HA  ALA A 633      37.920  50.870  71.250  1.00  0.00           H
ATOM    765  CB  ALA A 633      37.710  50.940  69.150  1.00  0.00           C
ATOM    766  HB1 ALA A 633      38.740  51.280  68.910  1.00  0.00           H
ATOM    767  HB2 ALA A 633      37.030  51.810  69.050  1.00  0.00           H
ATOM    768  HB3 ALA A 633      37.440  50.240  68.340  1.00  0.00           H
ATOM    769  C   ALA A 633      36.310  49.590  70.740  1.00  0.00           C
ATOM    770  O   ALA A 633      35.480  50.200  71.320  1.00  0.00           O
ATOM    771  N   THR A 634      36.160  48.330  70.320  1.00  0.00           N
ATOM    772  HN  THR A 634      36.870  47.920  69.750  1.00  0.00           H
ATOM    773  CA  THR A 634      34.920  47.490  70.580  1.00  0.00           C
ATOM    774  HA  THR A 634      34.030  48.080  70.460  1.00  0.00           H
ATOM    775  CB  THR A 634      34.650  46.360  69.580  1.00  0.00           C
ATOM    776  HB  THR A 634      33.830  45.700  69.940  1.00  0.00           H
ATOM    777  OG1 THR A 634      35.700  45.450  69.230  1.00  0.00           O
ATOM    778  HG1 THR A 634      36.390  46.030  68.900  1.00  0.00           H
ATOM    779  CG2 THR A 634      34.210  47.010  68.250  1.00  0.00           C
ATOM    780 HG21 THR A 634      34.230  46.300  67.400  1.00  0.00           H
ATOM    781 HG22 THR A 634      34.690  47.970  67.980  1.00  0.00           H
ATOM    782 HG23 THR A 634      33.150  47.340  68.330  1.00  0.00           H
ATOM    783  C   THR A 634      34.830  46.950  71.970  1.00  0.00           C
ATOM    784  O   THR A 634      33.730  46.460  72.350  1.00  0.00           O
ATOM    785  N   GLU A 635      35.990  46.970  72.680  1.00  0.00           N
ATOM    786  HN  GLU A 635      36.750  47.490  72.320  1.00  0.00           H
ATOM    787  CA  GLU A 635      36.130  46.410  74.040  1.00  0.00           C
ATOM    788  HA  GLU A 635      37.140  46.600  74.390  1.00  0.00           H
ATOM    789  CB  GLU A 635      35.270  47.130  75.180  1.00  0.00           C
ATOM    790  HB1 GLU A 635      35.620  46.540  76.060  1.00  0.00           H
ATOM    791  HB2 GLU A 635      34.210  46.850  75.010  1.00  0.00           H
ATOM    792  CG  GLU A 635      35.560  48.570  75.440  1.00  0.00           C
ATOM    793  HG1 GLU A 635      35.250  49.110  74.510  1.00  0.00           H
ATOM    794  HG2 GLU A 635      36.640  48.800  75.550  1.00  0.00           H
ATOM    795  CD  GLU A 635      34.810  49.130  76.610  1.00  0.00           C
ATOM    796  OE1 GLU A 635      35.530  49.590  77.620  1.00  0.00           O
ATOM    797  OE2 GLU A 635      33.580  49.160  76.650  1.00  0.00           O
ATOM    798  C   GLU A 635      36.090  44.880  73.990  1.00  0.00           C
ATOM    799  O   GLU A 635      35.480  44.220  74.900  1.00  0.00           O
ATOM    800  N   GLY A 636      36.750  44.210  72.990  1.00  0.00           N
ATOM    801  HN  GLY A 636      37.210  44.730  72.280  1.00  0.00           H
ATOM    802  CA  GLY A 636      37.010  42.760  73.070  1.00  0.00           C
ATOM    803  HA1 GLY A 636      36.890  42.320  74.050  1.00  0.00           H
ATOM    804  HA2 GLY A 636      37.970  42.590  72.620  1.00  0.00           H
ATOM    805  C   GLY A 636      36.100  42.040  72.100  1.00  0.00           C
ATOM    806  O   GLY A 636      36.180  40.790  71.960  1.00  0.00           O
ATOM    807  N   ARG A 637      35.110  42.720  71.470  1.00  0.00           N
ATOM    808  HN  ARG A 637      35.170  43.710  71.580  1.00  0.00           H
ATOM    809  CA  ARG A 637      34.190  42.100  70.530  1.00  0.00           C
ATOM    810  HA  ARG A 637      33.830  41.210  71.040  1.00  0.00           H
ATOM    811  CB  ARG A 637      32.870  42.900  70.260  1.00  0.00           C
ATOM    812  HB1 ARG A 637      32.310  42.460  69.410  1.00  0.00           H
ATOM    813  HB2 ARG A 637      33.180  43.800  69.690  1.00  0.00           H
ATOM    814  CG  ARG A 637      31.970  43.220  71.470  1.00  0.00           C
ATOM    815  HG1 ARG A 637      32.600  43.300  72.380  1.00  0.00           H
ATOM    816  HG2 ARG A 637      31.290  42.350  71.630  1.00  0.00           H
ATOM    817  CD  ARG A 637      31.150  44.490  71.280  1.00  0.00           C
ATOM    818  HD1 ARG A 637      30.620  44.430  70.310  1.00  0.00           H
ATOM    819  HD2 ARG A 637      31.780  45.410  71.360  1.00  0.00           H
ATOM    820  NE  ARG A 637      30.050  44.580  72.280  1.00  0.00           N
ATOM    821  HE  ARG A 637      29.220  44.060  72.060  1.00  0.00           H
ATOM    822  CZ  ARG A 637      30.250  44.680  73.620  1.00  0.00           C
ATOM    823  NH1 ARG A 637      31.400  45.140  74.020  1.00  0.00           N
ATOM    824 HH11 ARG A 637      31.960  45.560  73.300  1.00  0.00           H
ATOM    825 HH12 ARG A 637      31.420  45.490  74.950  1.00  0.00           H
ATOM    826  NH2 ARG A 637      29.220  44.450  74.400  1.00  0.00           N
ATOM    827 HH21 ARG A 637      28.340  44.650  73.970  1.00  0.00           H
ATOM    828 HH22 ARG A 637      29.310  44.710  75.360  1.00  0.00           H
ATOM    829  C   ARG A 637      34.770  41.530  69.250  1.00  0.00           C
ATOM    830  O   ARG A 637      34.330  40.460  68.770  1.00  0.00           O
ATOM    831  N   ILE A 638      35.710  42.250  68.600  1.00  0.00           N
ATOM    832  HN  ILE A 638      35.900  43.180  68.900  1.00  0.00           H
ATOM    833  CA  ILE A 638      36.320  41.790  67.330  1.00  0.00           C
ATOM    834  HA  ILE A 638      35.770  41.020  66.800  1.00  0.00           H
ATOM    835  CB  ILE A 638      36.590  42.940  66.310  1.00  0.00           C
ATOM    836  HB  ILE A 638      37.270  43.670  66.770  1.00  0.00           H
ATOM    837  CG2 ILE A 638      37.410  42.250  65.080  1.00  0.00           C
ATOM    838 HG21 ILE A 638      37.450  42.870  64.160  1.00  0.00           H
ATOM    839 HG22 ILE A 638      37.080  41.240  64.770  1.00  0.00           H
ATOM    840 HG23 ILE A 638      38.480  42.150  65.390  1.00  0.00           H
ATOM    841  CG1 ILE A 638      35.270  43.730  65.970  1.00  0.00           C
ATOM    842 HG11 ILE A 638      35.530  44.540  65.260  1.00  0.00           H
ATOM    843 HG12 ILE A 638      34.910  44.210  66.900  1.00  0.00           H
ATOM    844  CD  ILE A 638      34.200  42.800  65.380  1.00  0.00           C
ATOM    845  HD1 ILE A 638      34.230  41.950  66.100  1.00  0.00           H
ATOM    846  HD2 ILE A 638      34.370  42.410  64.360  1.00  0.00           H
ATOM    847  HD3 ILE A 638      33.180  43.220  65.240  1.00  0.00           H
ATOM    848  C   ILE A 638      37.620  41.150  67.730  1.00  0.00           C
ATOM    849  O   ILE A 638      38.590  41.860  68.160  1.00  0.00           O
ATOM    850  N   SER A 639      37.700  39.770  67.710  1.00  0.00           N
ATOM    851  HN  SER A 639      36.930  39.210  67.370  1.00  0.00           H
ATOM    852  CA  SER A 639      39.070  39.090  67.850  1.00  0.00           C
ATOM    853  HA  SER A 639      39.610  39.510  68.680  1.00  0.00           H
ATOM    854  CB  SER A 639      38.980  37.590  68.290  1.00  0.00           C
ATOM    855  HB1 SER A 639      38.590  37.570  69.320  1.00  0.00           H
ATOM    856  HB2 SER A 639      39.950  37.050  68.420  1.00  0.00           H
ATOM    857  OG  SER A 639      38.150  36.830  67.420  1.00  0.00           O
ATOM    858  HG1 SER A 639      37.280  37.230  67.530  1.00  0.00           H
ATOM    859  C   SER A 639      39.920  39.160  66.560  1.00  0.00           C
ATOM    860  O   SER A 639      39.480  39.450  65.460  1.00  0.00           O
ATOM    861  N   ALA A 640      41.290  39.110  66.700  1.00  0.00           N
ATOM    862  HN  ALA A 640      41.690  39.040  67.610  1.00  0.00           H
ATOM    863  CA  ALA A 640      42.110  38.790  65.550  1.00  0.00           C
ATOM    864  HA  ALA A 640      41.910  39.610  64.870  1.00  0.00           H
ATOM    865  CB  ALA A 640      43.590  38.910  65.870  1.00  0.00           C
ATOM    866  HB1 ALA A 640      43.900  38.150  66.600  1.00  0.00           H
ATOM    867  HB2 ALA A 640      43.900  39.900  66.270  1.00  0.00           H
ATOM    868  HB3 ALA A 640      44.220  38.750  64.980  1.00  0.00           H
ATOM    869  C   ALA A 640      41.830  37.460  64.840  1.00  0.00           C
ATOM    870  O   ALA A 640      41.920  37.320  63.640  1.00  0.00           O
ATOM    871  N   ILE A 641      41.420  36.410  65.570  1.00  0.00           N
ATOM    872  HN  ILE A 641      41.300  36.670  66.520  1.00  0.00           H
ATOM    873  CA  ILE A 641      40.910  35.210  65.110  1.00  0.00           C
ATOM    874  HA  ILE A 641      41.680  34.790  64.490  1.00  0.00           H
ATOM    875  CB  ILE A 641      40.520  34.270  66.290  1.00  0.00           C
ATOM    876  HB  ILE A 641      39.720  34.730  66.910  1.00  0.00           H
ATOM    877  CG2 ILE A 641      40.080  32.890  65.780  1.00  0.00           C
ATOM    878 HG21 ILE A 641      39.130  33.000  65.220  1.00  0.00           H
ATOM    879 HG22 ILE A 641      39.940  32.260  66.690  1.00  0.00           H
ATOM    880 HG23 ILE A 641      40.860  32.480  65.110  1.00  0.00           H
ATOM    881  CG1 ILE A 641      41.730  34.040  67.220  1.00  0.00           C
ATOM    882 HG11 ILE A 641      41.560  33.300  68.030  1.00  0.00           H
ATOM    883 HG12 ILE A 641      41.940  35.010  67.720  1.00  0.00           H
ATOM    884  CD  ILE A 641      43.110  33.700  66.580  1.00  0.00           C
ATOM    885  HD1 ILE A 641      43.830  33.290  67.310  1.00  0.00           H
ATOM    886  HD2 ILE A 641      43.520  34.600  66.080  1.00  0.00           H
ATOM    887  HD3 ILE A 641      43.040  32.980  65.730  1.00  0.00           H
ATOM    888  C   ILE A 641      39.720  35.360  64.180  1.00  0.00           C
ATOM    889  O   ILE A 641      39.730  34.800  63.100  1.00  0.00           O
ATOM    890  N   GLU A 642      38.670  36.140  64.550  1.00  0.00           N
ATOM    891  HN  GLU A 642      38.510  36.480  65.470  1.00  0.00           H
ATOM    892  CA  GLU A 642      37.570  36.430  63.680  1.00  0.00           C
ATOM    893  HA  GLU A 642      37.240  35.520  63.200  1.00  0.00           H
ATOM    894  CB  GLU A 642      36.340  37.200  64.350  1.00  0.00           C
ATOM    895  HB1 GLU A 642      35.720  37.740  63.580  1.00  0.00           H
ATOM    896  HB2 GLU A 642      36.850  38.060  64.860  1.00  0.00           H
ATOM    897  CG  GLU A 642      35.430  36.420  65.350  1.00  0.00           C
ATOM    898  HG1 GLU A 642      36.010  35.520  65.580  1.00  0.00           H
ATOM    899  HG2 GLU A 642      34.550  36.200  64.700  1.00  0.00           H
ATOM    900  CD  GLU A 642      34.880  37.230  66.520  1.00  0.00           C
ATOM    901  OE1 GLU A 642      33.660  37.180  66.720  1.00  0.00           O
ATOM    902  OE2 GLU A 642      35.670  37.910  67.240  1.00  0.00           O
ATOM    903  C   GLU A 642      38.030  37.170  62.470  1.00  0.00           C
ATOM    904  O   GLU A 642      37.660  36.980  61.330  1.00  0.00           O
ATOM    905  N   SER A 643      38.980  38.110  62.680  1.00  0.00           N
ATOM    906  HN  SER A 643      39.160  38.440  63.600  1.00  0.00           H
ATOM    907  CA  SER A 643      39.590  38.930  61.630  1.00  0.00           C
ATOM    908  HA  SER A 643      38.770  39.340  61.060  1.00  0.00           H
ATOM    909  CB  SER A 643      40.660  39.970  62.140  1.00  0.00           C
ATOM    910  HB1 SER A 643      40.880  40.650  61.290  1.00  0.00           H
ATOM    911  HB2 SER A 643      41.560  39.480  62.570  1.00  0.00           H
ATOM    912  OG  SER A 643      40.060  40.860  63.060  1.00  0.00           O
ATOM    913  HG1 SER A 643      39.720  40.340  63.790  1.00  0.00           H
ATOM    914  C   SER A 643      40.380  38.160  60.600  1.00  0.00           C
ATOM    915  O   SER A 643      40.360  38.500  59.430  1.00  0.00           O
ATOM    916  N   LEU A 644      41.230  37.200  60.990  1.00  0.00           N
ATOM    917  HN  LEU A 644      41.270  37.090  61.970  1.00  0.00           H
ATOM    918  CA  LEU A 644      42.080  36.310  60.230  1.00  0.00           C
ATOM    919  HA  LEU A 644      42.720  36.990  59.680  1.00  0.00           H
ATOM    920  CB  LEU A 644      42.920  35.570  61.300  1.00  0.00           C
ATOM    921  HB1 LEU A 644      43.320  34.690  60.750  1.00  0.00           H
ATOM    922  HB2 LEU A 644      42.330  35.190  62.160  1.00  0.00           H
ATOM    923  CG  LEU A 644      44.310  36.200  61.670  1.00  0.00           C
ATOM    924  HG  LEU A 644      43.990  37.180  62.060  1.00  0.00           H
ATOM    925  CD1 LEU A 644      44.990  35.500  62.870  1.00  0.00           C
ATOM    926 HD11 LEU A 644      45.190  34.410  62.850  1.00  0.00           H
ATOM    927 HD12 LEU A 644      44.480  35.680  63.840  1.00  0.00           H
ATOM    928 HD13 LEU A 644      45.980  35.970  63.030  1.00  0.00           H
ATOM    929  CD2 LEU A 644      45.320  36.120  60.470  1.00  0.00           C
ATOM    930 HD21 LEU A 644      45.390  35.100  60.010  1.00  0.00           H
ATOM    931 HD22 LEU A 644      46.370  36.200  60.820  1.00  0.00           H
ATOM    932 HD23 LEU A 644      45.140  36.880  59.670  1.00  0.00           H
ATOM    933  C   LEU A 644      41.170  35.310  59.430  1.00  0.00           C
ATOM    934  O   LEU A 644      41.380  35.130  58.250  1.00  0.00           O
ATOM    935  N   PHE A 645      40.130  34.810  60.070  1.00  0.00           N
ATOM    936  HN  PHE A 645      40.120  34.870  61.060  1.00  0.00           H
ATOM    937  CA  PHE A 645      39.100  33.990  59.370  1.00  0.00           C
ATOM    938  HA  PHE A 645      39.570  33.190  58.820  1.00  0.00           H
ATOM    939  CB  PHE A 645      37.970  33.230  60.230  1.00  0.00           C
ATOM    940  HB1 PHE A 645      37.190  32.860  59.530  1.00  0.00           H
ATOM    941  HB2 PHE A 645      37.410  33.860  60.940  1.00  0.00           H
ATOM    942  CG  PHE A 645      38.570  32.090  60.840  1.00  0.00           C
ATOM    943  CD1 PHE A 645      38.280  31.900  62.180  1.00  0.00           C
ATOM    944  HD1 PHE A 645      37.880  32.710  62.760  1.00  0.00           H
ATOM    945  CE1 PHE A 645      38.760  30.770  62.900  1.00  0.00           C
ATOM    946  HE1 PHE A 645      38.630  30.610  63.960  1.00  0.00           H
ATOM    947  CZ  PHE A 645      39.460  29.800  62.240  1.00  0.00           C
ATOM    948  HZ  PHE A 645      39.710  28.940  62.840  1.00  0.00           H
ATOM    949  CD2 PHE A 645      39.230  31.030  60.140  1.00  0.00           C
ATOM    950  HD2 PHE A 645      39.380  31.140  59.080  1.00  0.00           H
ATOM    951  CE2 PHE A 645      39.660  29.910  60.850  1.00  0.00           C
ATOM    952  HE2 PHE A 645      40.200  29.130  60.310  1.00  0.00           H
ATOM    953  C   PHE A 645      38.360  34.750  58.220  1.00  0.00           C
ATOM    954  O   PHE A 645      38.020  34.160  57.160  1.00  0.00           O
ATOM    955  N   GLY A 646      38.130  36.080  58.460  1.00  0.00           N
ATOM    956  HN  GLY A 646      38.420  36.410  59.350  1.00  0.00           H
ATOM    957  CA  GLY A 646      37.440  37.020  57.590  1.00  0.00           C
ATOM    958  HA1 GLY A 646      37.170  37.950  58.060  1.00  0.00           H
ATOM    959  HA2 GLY A 646      36.560  36.530  57.220  1.00  0.00           H
ATOM    960  C   GLY A 646      38.310  37.310  56.340  1.00  0.00           C
ATOM    961  O   GLY A 646      37.810  37.200  55.220  1.00  0.00           O
ATOM    962  N   ALA A 647      39.630  37.540  56.510  1.00  0.00           N
ATOM    963  HN  ALA A 647      39.810  37.740  57.460  1.00  0.00           H
ATOM    964  CA  ALA A 647      40.580  37.650  55.390  1.00  0.00           C
ATOM    965  HA  ALA A 647      40.190  38.410  54.740  1.00  0.00           H
ATOM    966  CB  ALA A 647      41.990  37.930  55.920  1.00  0.00           C
ATOM    967  HB1 ALA A 647      42.250  37.150  56.670  1.00  0.00           H
ATOM    968  HB2 ALA A 647      42.000  38.960  56.340  1.00  0.00           H
ATOM    969  HB3 ALA A 647      42.660  37.910  55.030  1.00  0.00           H
ATOM    970  C   ALA A 647      40.580  36.370  54.590  1.00  0.00           C
ATOM    971  O   ALA A 647      40.570  36.390  53.360  1.00  0.00           O
ATOM    972  N   SER A 648      40.550  35.190  55.240  1.00  0.00           N
ATOM    973  HN  SER A 648      40.710  35.100  56.220  1.00  0.00           H
ATOM    974  CA  SER A 648      40.510  33.860  54.680  1.00  0.00           C
ATOM    975  HA  SER A 648      41.400  33.660  54.110  1.00  0.00           H
ATOM    976  CB  SER A 648      40.580  32.740  55.760  1.00  0.00           C
ATOM    977  HB1 SER A 648      39.600  32.700  56.270  1.00  0.00           H
ATOM    978  HB2 SER A 648      41.500  32.870  56.370  1.00  0.00           H
ATOM    979  OG  SER A 648      40.780  31.560  55.090  1.00  0.00           O
ATOM    980  HG1 SER A 648      41.460  31.660  54.430  1.00  0.00           H
ATOM    981  C   SER A 648      39.230  33.640  53.850  1.00  0.00           C
ATOM    982  O   SER A 648      39.280  33.350  52.660  1.00  0.00           O
ATOM    983  N   LEU A 649      38.030  33.870  54.430  1.00  0.00           N
ATOM    984  HN  LEU A 649      38.020  34.090  55.410  1.00  0.00           H
ATOM    985  CA  LEU A 649      36.780  33.530  53.750  1.00  0.00           C
ATOM    986  HA  LEU A 649      36.870  32.630  53.160  1.00  0.00           H
ATOM    987  CB  LEU A 649      35.760  33.320  54.830  1.00  0.00           C
ATOM    988  HB1 LEU A 649      35.810  34.270  55.420  1.00  0.00           H
ATOM    989  HB2 LEU A 649      35.890  32.450  55.510  1.00  0.00           H
ATOM    990  CG  LEU A 649      34.290  33.150  54.380  1.00  0.00           C
ATOM    991  HG  LEU A 649      34.050  34.000  53.710  1.00  0.00           H
ATOM    992  CD1 LEU A 649      34.110  31.950  53.510  1.00  0.00           C
ATOM    993 HD11 LEU A 649      33.080  32.040  53.100  1.00  0.00           H
ATOM    994 HD12 LEU A 649      34.010  31.030  54.130  1.00  0.00           H
ATOM    995 HD13 LEU A 649      34.810  31.720  52.680  1.00  0.00           H
ATOM    996  CD2 LEU A 649      33.280  33.330  55.540  1.00  0.00           C
ATOM    997 HD21 LEU A 649      32.280  32.940  55.240  1.00  0.00           H
ATOM    998 HD22 LEU A 649      33.150  34.400  55.800  1.00  0.00           H
ATOM    999 HD23 LEU A 649      33.540  32.760  56.450  1.00  0.00           H
ATOM   1000  C   LEU A 649      36.440  34.590  52.670  1.00  0.00           C
ATOM   1001  O   LEU A 649      35.830  34.240  51.660  1.00  0.00           O
ATOM   1002  N   THR A 650      36.850  35.880  52.850  1.00  0.00           N
ATOM   1003  HN  THR A 650      37.210  36.270  53.700  1.00  0.00           H
ATOM   1004  CA  THR A 650      36.710  36.980  51.810  1.00  0.00           C
ATOM   1005  HA  THR A 650      35.700  36.890  51.420  1.00  0.00           H
ATOM   1006  CB  THR A 650      36.990  38.490  52.120  1.00  0.00           C
ATOM   1007  HB  THR A 650      36.890  39.040  51.160  1.00  0.00           H
ATOM   1008  OG1 THR A 650      38.180  38.670  52.860  1.00  0.00           O
ATOM   1009  HG1 THR A 650      38.040  38.280  53.730  1.00  0.00           H
ATOM   1010  CG2 THR A 650      35.830  38.930  53.050  1.00  0.00           C
ATOM   1011 HG21 THR A 650      35.720  40.040  53.080  1.00  0.00           H
ATOM   1012 HG22 THR A 650      36.090  38.590  54.070  1.00  0.00           H
ATOM   1013 HG23 THR A 650      34.880  38.440  52.730  1.00  0.00           H
ATOM   1014  C   THR A 650      37.520  36.650  50.560  1.00  0.00           C
ATOM   1015  O   THR A 650      37.090  36.690  49.430  1.00  0.00           O
ATOM   1016  N   GLY A 651      38.790  36.320  50.860  1.00  0.00           N
ATOM   1017  HN  GLY A 651      39.040  36.290  51.820  1.00  0.00           H
ATOM   1018  CA  GLY A 651      39.950  36.060  49.980  1.00  0.00           C
ATOM   1019  HA1 GLY A 651      40.760  36.040  50.690  1.00  0.00           H
ATOM   1020  HA2 GLY A 651      39.970  36.800  49.180  1.00  0.00           H
ATOM   1021  C   GLY A 651      39.960  34.800  49.230  1.00  0.00           C
ATOM   1022  O   GLY A 651      40.250  34.820  48.020  1.00  0.00           O
ATOM   1023  N   ILE A 652      39.600  33.720  49.890  1.00  0.00           N
ATOM   1024  HN  ILE A 652      39.530  33.870  50.880  1.00  0.00           H
ATOM   1025  CA  ILE A 652      39.420  32.370  49.330  1.00  0.00           C
ATOM   1026  HA  ILE A 652      40.310  32.060  48.790  1.00  0.00           H
ATOM   1027  CB  ILE A 652      38.980  31.290  50.370  1.00  0.00           C
ATOM   1028  HB  ILE A 652      38.230  31.740  51.050  1.00  0.00           H
ATOM   1029  CG2 ILE A 652      38.480  29.990  49.560  1.00  0.00           C
ATOM   1030 HG21 ILE A 652      39.200  29.730  48.760  1.00  0.00           H
ATOM   1031 HG22 ILE A 652      37.550  30.120  48.960  1.00  0.00           H
ATOM   1032 HG23 ILE A 652      38.200  29.120  50.190  1.00  0.00           H
ATOM   1033  CG1 ILE A 652      40.230  31.000  51.190  1.00  0.00           C
ATOM   1034 HG11 ILE A 652      40.610  31.920  51.660  1.00  0.00           H
ATOM   1035 HG12 ILE A 652      41.050  30.670  50.510  1.00  0.00           H
ATOM   1036  CD  ILE A 652      40.040  29.920  52.330  1.00  0.00           C
ATOM   1037  HD1 ILE A 652      39.230  30.280  52.990  1.00  0.00           H
ATOM   1038  HD2 ILE A 652      40.990  29.890  52.910  1.00  0.00           H
ATOM   1039  HD3 ILE A 652      39.740  28.960  51.880  1.00  0.00           H
ATOM   1040  C   ILE A 652      38.340  32.430  48.260  1.00  0.00           C
ATOM   1041  O   ILE A 652      38.630  32.210  47.060  1.00  0.00           O
ATOM   1042  N   ALA A 653      37.140  32.890  48.600  1.00  0.00           N
ATOM   1043  HN  ALA A 653      36.820  33.250  49.470  1.00  0.00           H
ATOM   1044  CA  ALA A 653      36.160  33.090  47.520  1.00  0.00           C
ATOM   1045  HA  ALA A 653      36.000  32.170  46.980  1.00  0.00           H
ATOM   1046  CB  ALA A 653      34.840  33.550  48.100  1.00  0.00           C
ATOM   1047  HB1 ALA A 653      34.400  32.800  48.790  1.00  0.00           H
ATOM   1048  HB2 ALA A 653      34.110  33.710  47.280  1.00  0.00           H
ATOM   1049  HB3 ALA A 653      34.910  34.570  48.520  1.00  0.00           H
ATOM   1050  C   ALA A 653      36.460  34.130  46.450  1.00  0.00           C
ATOM   1051  O   ALA A 653      36.260  33.900  45.280  1.00  0.00           O
ATOM   1052  N   TYR A 654      36.940  35.330  46.800  1.00  0.00           N
ATOM   1053  HN  TYR A 654      37.070  35.590  47.740  1.00  0.00           H
ATOM   1054  CA  TYR A 654      37.510  36.230  45.830  1.00  0.00           C
ATOM   1055  HA  TYR A 654      36.710  36.520  45.160  1.00  0.00           H
ATOM   1056  CB  TYR A 654      38.000  37.520  46.550  1.00  0.00           C
ATOM   1057  HB1 TYR A 654      38.730  37.400  47.380  1.00  0.00           H
ATOM   1058  HB2 TYR A 654      37.060  37.930  46.980  1.00  0.00           H
ATOM   1059  CG  TYR A 654      38.460  38.530  45.520  1.00  0.00           C
ATOM   1060  CD1 TYR A 654      39.750  38.480  44.890  1.00  0.00           C
ATOM   1061  HD1 TYR A 654      40.470  37.700  45.040  1.00  0.00           H
ATOM   1062  CE1 TYR A 654      40.140  39.550  44.060  1.00  0.00           C
ATOM   1063  HE1 TYR A 654      41.150  39.520  43.660  1.00  0.00           H
ATOM   1064  CZ  TYR A 654      39.290  40.580  43.780  1.00  0.00           C
ATOM   1065  OH  TYR A 654      39.550  41.560  42.730  1.00  0.00           O
ATOM   1066  HH  TYR A 654      40.460  41.370  42.490  1.00  0.00           H
ATOM   1067  CD2 TYR A 654      37.640  39.690  45.300  1.00  0.00           C
ATOM   1068  HD2 TYR A 654      36.770  39.710  45.950  1.00  0.00           H
ATOM   1069  CE2 TYR A 654      38.090  40.650  44.360  1.00  0.00           C
ATOM   1070  HE2 TYR A 654      37.420  41.500  44.320  1.00  0.00           H
ATOM   1071  C   TYR A 654      38.570  35.570  44.880  1.00  0.00           C
ATOM   1072  O   TYR A 654      38.510  35.570  43.630  1.00  0.00           O
ATOM   1073  N   SER A 655      39.580  34.870  45.400  1.00  0.00           N
ATOM   1074  HN  SER A 655      39.610  34.760  46.390  1.00  0.00           H
ATOM   1075  CA  SER A 655      40.710  34.330  44.640  1.00  0.00           C
ATOM   1076  HA  SER A 655      41.120  35.050  43.960  1.00  0.00           H
ATOM   1077  CB  SER A 655      41.800  33.810  45.520  1.00  0.00           C
ATOM   1078  HB1 SER A 655      42.530  33.330  44.830  1.00  0.00           H
ATOM   1079  HB2 SER A 655      41.440  33.130  46.310  1.00  0.00           H
ATOM   1080  OG  SER A 655      42.460  34.980  46.170  1.00  0.00           O
ATOM   1081  HG1 SER A 655      42.090  35.180  47.030  1.00  0.00           H
ATOM   1082  C   SER A 655      40.280  33.230  43.680  1.00  0.00           C
ATOM   1083  O   SER A 655      40.770  33.090  42.600  1.00  0.00           O
ATOM   1084  N   LEU A 656      39.220  32.450  44.180  1.00  0.00           N
ATOM   1085  HN  LEU A 656      38.830  32.490  45.090  1.00  0.00           H
ATOM   1086  CA  LEU A 656      38.410  31.600  43.270  1.00  0.00           C
ATOM   1087  HA  LEU A 656      39.010  30.880  42.710  1.00  0.00           H
ATOM   1088  CB  LEU A 656      37.430  30.730  44.140  1.00  0.00           C
ATOM   1089  HB1 LEU A 656      36.870  30.060  43.450  1.00  0.00           H
ATOM   1090  HB2 LEU A 656      36.650  31.380  44.600  1.00  0.00           H
ATOM   1091  CG  LEU A 656      38.080  29.850  45.200  1.00  0.00           C
ATOM   1092  HG  LEU A 656      38.820  30.380  45.850  1.00  0.00           H
ATOM   1093  CD1 LEU A 656      37.000  29.320  46.140  1.00  0.00           C
ATOM   1094 HD11 LEU A 656      36.230  28.930  45.450  1.00  0.00           H
ATOM   1095 HD12 LEU A 656      36.640  30.140  46.810  1.00  0.00           H
ATOM   1096 HD13 LEU A 656      37.390  28.510  46.800  1.00  0.00           H
ATOM   1097  CD2 LEU A 656      38.840  28.750  44.440  1.00  0.00           C
ATOM   1098 HD21 LEU A 656      39.620  29.100  43.720  1.00  0.00           H
ATOM   1099 HD22 LEU A 656      38.240  28.030  43.860  1.00  0.00           H
ATOM   1100 HD23 LEU A 656      39.460  28.160  45.160  1.00  0.00           H
ATOM   1101  C   LEU A 656      37.550  32.280  42.150  1.00  0.00           C
ATOM   1102  O   LEU A 656      37.720  31.860  40.980  1.00  0.00           O
ATOM   1103  N   PHE A 657      36.730  33.300  42.360  1.00  0.00           N
ATOM   1104  HN  PHE A 657      36.720  33.730  43.270  1.00  0.00           H
ATOM   1105  CA  PHE A 657      35.630  33.690  41.430  1.00  0.00           C
ATOM   1106  HA  PHE A 657      35.670  33.160  40.490  1.00  0.00           H
ATOM   1107  CB  PHE A 657      34.240  33.450  42.060  1.00  0.00           C
ATOM   1108  HB1 PHE A 657      33.520  33.580  41.230  1.00  0.00           H
ATOM   1109  HB2 PHE A 657      34.030  34.130  42.920  1.00  0.00           H
ATOM   1110  CG  PHE A 657      34.140  32.010  42.530  1.00  0.00           C
ATOM   1111  CD1 PHE A 657      33.780  31.750  43.860  1.00  0.00           C
ATOM   1112  HD1 PHE A 657      33.880  32.510  44.610  1.00  0.00           H
ATOM   1113  CE1 PHE A 657      33.670  30.410  44.320  1.00  0.00           C
ATOM   1114  HE1 PHE A 657      33.570  30.320  45.390  1.00  0.00           H
ATOM   1115  CZ  PHE A 657      33.830  29.310  43.410  1.00  0.00           C
ATOM   1116  HZ  PHE A 657      33.820  28.280  43.690  1.00  0.00           H
ATOM   1117  CD2 PHE A 657      34.320  30.900  41.610  1.00  0.00           C
ATOM   1118  HD2 PHE A 657      34.540  31.050  40.560  1.00  0.00           H
ATOM   1119  CE2 PHE A 657      34.180  29.580  42.050  1.00  0.00           C
ATOM   1120  HE2 PHE A 657      34.260  28.710  41.420  1.00  0.00           H
ATOM   1121  C   PHE A 657      35.750  35.150  41.010  1.00  0.00           C
ATOM   1122  O   PHE A 657      34.890  35.540  40.190  1.00  0.00           O
ATOM   1123  N   ALA A 658      36.620  35.930  41.570  1.00  0.00           N
ATOM   1124  HN  ALA A 658      37.200  35.600  42.310  1.00  0.00           H
ATOM   1125  CA  ALA A 658      36.840  37.290  40.990  1.00  0.00           C
ATOM   1126  HA  ALA A 658      35.940  37.860  41.180  1.00  0.00           H
ATOM   1127  CB  ALA A 658      37.820  38.040  41.920  1.00  0.00           C
ATOM   1128  HB1 ALA A 658      37.910  39.100  41.590  1.00  0.00           H
ATOM   1129  HB2 ALA A 658      38.840  37.590  41.920  1.00  0.00           H
ATOM   1130  HB3 ALA A 658      37.420  38.090  42.960  1.00  0.00           H
ATOM   1131  C   ALA A 658      37.380  37.340  39.550  1.00  0.00           C
ATOM   1132  O   ALA A 658      37.890  36.370  39.060  1.00  0.00           O
ATOM   1133  N   GLY A 659      37.180  38.470  38.850  1.00  0.00           N
ATOM   1134  HN  GLY A 659      36.710  39.230  39.290  1.00  0.00           H
ATOM   1135  CA  GLY A 659      37.670  38.790  37.500  1.00  0.00           C
ATOM   1136  HA1 GLY A 659      37.070  39.560  37.020  1.00  0.00           H
ATOM   1137  HA2 GLY A 659      37.710  37.890  36.920  1.00  0.00           H
ATOM   1138  C   GLY A 659      39.120  39.340  37.630  1.00  0.00           C
ATOM   1139  O   GLY A 659      39.870  39.130  36.700  1.00  0.00           O
ATOM   1140  N   GLN A 660      39.450  40.000  38.760  1.00  0.00           N
ATOM   1141  HN  GLN A 660      38.760  40.300  39.430  1.00  0.00           H
ATOM   1142  CA  GLN A 660      40.790  40.500  39.040  1.00  0.00           C
ATOM   1143  HA  GLN A 660      41.450  40.450  38.190  1.00  0.00           H
ATOM   1144  CB  GLN A 660      40.620  42.020  39.180  1.00  0.00           C
ATOM   1145  HB1 GLN A 660      39.960  42.260  40.040  1.00  0.00           H
ATOM   1146  HB2 GLN A 660      40.260  42.280  38.170  1.00  0.00           H
ATOM   1147  CG  GLN A 660      41.940  42.910  39.290  1.00  0.00           C
ATOM   1148  HG1 GLN A 660      42.160  42.950  40.390  1.00  0.00           H
ATOM   1149  HG2 GLN A 660      41.810  43.960  38.940  1.00  0.00           H
ATOM   1150  CD  GLN A 660      43.160  42.290  38.610  1.00  0.00           C
ATOM   1151  OE1 GLN A 660      43.830  41.460  39.160  1.00  0.00           O
ATOM   1152  NE2 GLN A 660      43.280  42.660  37.280  1.00  0.00           N
ATOM   1153 HE21 GLN A 660      44.080  42.490  36.690  1.00  0.00           H
ATOM   1154 HE22 GLN A 660      42.610  43.320  36.930  1.00  0.00           H
ATOM   1155  C   GLN A 660      41.510  39.780  40.240  1.00  0.00           C
ATOM   1156  O   GLN A 660      41.530  40.320  41.380  1.00  0.00           O
ATOM   1157  N   PRO A 661      42.090  38.580  40.220  1.00  0.00           N
ATOM   1158  CD  PRO A 661      42.030  37.690  39.040  1.00  0.00           C
ATOM   1159  HD1 PRO A 661      42.430  38.150  38.120  1.00  0.00           H
ATOM   1160  HD2 PRO A 661      40.930  37.510  38.950  1.00  0.00           H
ATOM   1161  CA  PRO A 661      42.620  37.910  41.320  1.00  0.00           C
ATOM   1162  HA  PRO A 661      41.950  37.980  42.170  1.00  0.00           H
ATOM   1163  CB  PRO A 661      42.590  36.460  40.940  1.00  0.00           C
ATOM   1164  HB1 PRO A 661      41.550  36.060  41.070  1.00  0.00           H
ATOM   1165  HB2 PRO A 661      43.340  35.790  41.410  1.00  0.00           H
ATOM   1166  CG  PRO A 661      42.730  36.430  39.440  1.00  0.00           C
ATOM   1167  HG1 PRO A 661      43.800  36.560  39.160  1.00  0.00           H
ATOM   1168  HG2 PRO A 661      42.280  35.560  38.910  1.00  0.00           H
ATOM   1169  C   PRO A 661      44.090  38.340  41.620  1.00  0.00           C
ATOM   1170  O   PRO A 661      44.700  37.800  42.520  1.00  0.00           O
ATOM   1171  N   LEU A 662      44.660  39.290  40.880  1.00  0.00           N
ATOM   1172  HN  LEU A 662      44.140  39.730  40.150  1.00  0.00           H
ATOM   1173  CA  LEU A 662      46.020  39.730  41.130  1.00  0.00           C
ATOM   1174  HA  LEU A 662      46.690  38.980  41.510  1.00  0.00           H
ATOM   1175  CB  LEU A 662      46.820  40.350  39.910  1.00  0.00           C
ATOM   1176  HB1 LEU A 662      47.740  40.750  40.380  1.00  0.00           H
ATOM   1177  HB2 LEU A 662      46.240  41.060  39.280  1.00  0.00           H
ATOM   1178  CG  LEU A 662      47.450  39.340  38.920  1.00  0.00           C
ATOM   1179  HG  LEU A 662      48.000  39.910  38.140  1.00  0.00           H
ATOM   1180  CD1 LEU A 662      48.570  38.510  39.630  1.00  0.00           C
ATOM   1181 HD11 LEU A 662      49.100  37.930  38.850  1.00  0.00           H
ATOM   1182 HD12 LEU A 662      48.150  37.790  40.360  1.00  0.00           H
ATOM   1183 HD13 LEU A 662      49.180  39.240  40.210  1.00  0.00           H
ATOM   1184  CD2 LEU A 662      46.560  38.210  38.340  1.00  0.00           C
ATOM   1185 HD21 LEU A 662      46.260  37.530  39.170  1.00  0.00           H
ATOM   1186 HD22 LEU A 662      47.090  37.690  37.520  1.00  0.00           H
ATOM   1187 HD23 LEU A 662      45.590  38.650  37.990  1.00  0.00           H
ATOM   1188  C   LEU A 662      45.970  40.720  42.370  1.00  0.00           C
ATOM   1189  O   LEU A 662      46.950  40.900  43.070  1.00  0.00           O
ATOM   1190  N   THR A 663      44.810  41.300  42.640  1.00  0.00           N
ATOM   1191  HN  THR A 663      44.010  41.260  42.060  1.00  0.00           H
ATOM   1192  CA  THR A 663      44.640  42.150  43.830  1.00  0.00           C
ATOM   1193  HA  THR A 663      45.550  42.700  43.990  1.00  0.00           H
ATOM   1194  CB  THR A 663      43.540  43.100  43.670  1.00  0.00           C
ATOM   1195  HB  THR A 663      43.370  43.700  44.590  1.00  0.00           H
ATOM   1196  OG1 THR A 663      42.320  42.490  43.370  1.00  0.00           O
ATOM   1197  HG1 THR A 663      42.420  41.620  43.780  1.00  0.00           H
ATOM   1198  CG2 THR A 663      43.860  44.020  42.480  1.00  0.00           C
ATOM   1199 HG21 THR A 663      43.020  44.720  42.220  1.00  0.00           H
ATOM   1200 HG22 THR A 663      44.120  43.600  41.490  1.00  0.00           H
ATOM   1201 HG23 THR A 663      44.820  44.490  42.780  1.00  0.00           H
ATOM   1202  C   THR A 663      44.320  41.320  45.110  1.00  0.00           C
ATOM   1203  O   THR A 663      43.350  40.510  45.240  1.00  0.00           O
ATOM   1204  N   ILE A 664      45.110  41.650  46.160  1.00  0.00           N
ATOM   1205  HN  ILE A 664      45.670  42.470  46.220  1.00  0.00           H
ATOM   1206  CA  ILE A 664      45.180  41.010  47.390  1.00  0.00           C
ATOM   1207  HA  ILE A 664      44.470  40.200  47.340  1.00  0.00           H
ATOM   1208  CB  ILE A 664      46.550  40.380  47.630  1.00  0.00           C
ATOM   1209  HB  ILE A 664      47.330  41.180  47.540  1.00  0.00           H
ATOM   1210  CG2 ILE A 664      46.810  39.860  49.060  1.00  0.00           C
ATOM   1211 HG21 ILE A 664      46.620  40.700  49.760  1.00  0.00           H
ATOM   1212 HG22 ILE A 664      47.880  39.570  49.150  1.00  0.00           H
ATOM   1213 HG23 ILE A 664      46.170  38.980  49.320  1.00  0.00           H
ATOM   1214  CG1 ILE A 664      46.870  39.330  46.500  1.00  0.00           C
ATOM   1215 HG11 ILE A 664      47.890  38.970  46.770  1.00  0.00           H
ATOM   1216 HG12 ILE A 664      46.930  39.900  45.550  1.00  0.00           H
ATOM   1217  CD  ILE A 664      45.840  38.130  46.360  1.00  0.00           C
ATOM   1218  HD1 ILE A 664      45.490  37.860  47.380  1.00  0.00           H
ATOM   1219  HD2 ILE A 664      46.300  37.260  45.850  1.00  0.00           H
ATOM   1220  HD3 ILE A 664      44.950  38.480  45.790  1.00  0.00           H
ATOM   1221  C   ILE A 664      44.670  41.850  48.550  1.00  0.00           C
ATOM   1222  O   ILE A 664      45.000  42.990  48.800  1.00  0.00           O
ATOM   1223  N   LEU A 665      43.750  41.160  49.230  1.00  0.00           N
ATOM   1224  HN  LEU A 665      43.460  40.250  48.940  1.00  0.00           H
ATOM   1225  CA  LEU A 665      42.830  41.840  50.120  1.00  0.00           C
ATOM   1226  HA  LEU A 665      42.620  42.840  49.780  1.00  0.00           H
ATOM   1227  CB  LEU A 665      41.470  41.070  50.350  1.00  0.00           C
ATOM   1228  HB1 LEU A 665      40.700  41.690  50.880  1.00  0.00           H
ATOM   1229  HB2 LEU A 665      41.710  40.190  50.980  1.00  0.00           H
ATOM   1230  CG  LEU A 665      40.700  40.480  49.100  1.00  0.00           C
ATOM   1231  HG  LEU A 665      41.260  39.610  48.710  1.00  0.00           H
ATOM   1232  CD1 LEU A 665      39.380  39.940  49.690  1.00  0.00           C
ATOM   1233 HD11 LEU A 665      38.790  40.610  50.350  1.00  0.00           H
ATOM   1234 HD12 LEU A 665      39.640  39.100  50.370  1.00  0.00           H
ATOM   1235 HD13 LEU A 665      38.780  39.580  48.830  1.00  0.00           H
ATOM   1236  CD2 LEU A 665      40.460  41.470  47.980  1.00  0.00           C
ATOM   1237 HD21 LEU A 665      39.900  40.850  47.250  1.00  0.00           H
ATOM   1238 HD22 LEU A 665      41.430  41.840  47.590  1.00  0.00           H
ATOM   1239 HD23 LEU A 665      39.880  42.350  48.350  1.00  0.00           H
ATOM   1240  C   LEU A 665      43.450  42.040  51.480  1.00  0.00           C
ATOM   1241  O   LEU A 665      44.230  41.220  51.950  1.00  0.00           O
ATOM   1242  N   GLY A 666      43.150  43.220  52.110  1.00  0.00           N
ATOM   1243  HN  GLY A 666      42.510  43.910  51.760  1.00  0.00           H
ATOM   1244  CA  GLY A 666      43.620  43.440  53.450  1.00  0.00           C
ATOM   1245  HA1 GLY A 666      44.660  43.650  53.210  1.00  0.00           H
ATOM   1246  HA2 GLY A 666      43.290  42.580  54.010  1.00  0.00           H
ATOM   1247  C   GLY A 666      42.940  44.560  54.100  1.00  0.00           C
ATOM   1248  O   GLY A 666      41.920  45.050  53.670  1.00  0.00           O
ATOM   1249  N   SER A 667      43.460  45.060  55.250  1.00  0.00           N
ATOM   1250  HN  SER A 667      44.280  44.580  55.560  1.00  0.00           H
ATOM   1251  CA  SER A 667      42.880  46.080  56.070  1.00  0.00           C
ATOM   1252  HA  SER A 667      41.850  45.780  56.210  1.00  0.00           H
ATOM   1253  CB  SER A 667      43.590  46.280  57.480  1.00  0.00           C
ATOM   1254  HB1 SER A 667      43.540  45.290  57.960  1.00  0.00           H
ATOM   1255  HB2 SER A 667      43.060  47.030  58.100  1.00  0.00           H
ATOM   1256  OG  SER A 667      44.980  46.530  57.410  1.00  0.00           O
ATOM   1257  HG1 SER A 667      44.940  47.260  56.780  1.00  0.00           H
ATOM   1258  C   SER A 667      42.650  47.450  55.420  1.00  0.00           C
ATOM   1259  O   SER A 667      43.290  47.740  54.370  1.00  0.00           O
ATOM   1260  N   THR A 668      41.650  48.260  55.860  1.00  0.00           N
ATOM   1261  HN  THR A 668      41.010  48.030  56.570  1.00  0.00           H
ATOM   1262  CA  THR A 668      41.570  49.590  55.240  1.00  0.00           C
ATOM   1263  HA  THR A 668      42.500  49.950  54.830  1.00  0.00           H
ATOM   1264  CB  THR A 668      40.770  49.590  53.980  1.00  0.00           C
ATOM   1265  HB  THR A 668      41.250  48.850  53.310  1.00  0.00           H
ATOM   1266  OG1 THR A 668      40.720  50.860  53.280  1.00  0.00           O
ATOM   1267  HG1 THR A 668      40.290  50.680  52.440  1.00  0.00           H
ATOM   1268  CG2 THR A 668      39.260  49.330  54.270  1.00  0.00           C
ATOM   1269 HG21 THR A 668      38.830  49.050  53.290  1.00  0.00           H
ATOM   1270 HG22 THR A 668      38.790  50.250  54.690  1.00  0.00           H
ATOM   1271 HG23 THR A 668      39.140  48.450  54.930  1.00  0.00           H
ATOM   1272  C   THR A 668      41.090  50.520  56.310  1.00  0.00           C
ATOM   1273  O   THR A 668      40.130  50.360  57.130  1.00  0.00           O
ATOM   1274  N   GLY A 669      41.710  51.760  56.350  1.00  0.00           N
ATOM   1275  HN  GLY A 669      42.400  52.040  55.690  1.00  0.00           H
ATOM   1276  CA  GLY A 669      41.520  52.750  57.390  1.00  0.00           C
ATOM   1277  HA1 GLY A 669      42.370  53.410  57.290  1.00  0.00           H
ATOM   1278  HA2 GLY A 669      41.500  52.290  58.360  1.00  0.00           H
ATOM   1279  C   GLY A 669      40.190  53.460  57.420  1.00  0.00           C
ATOM   1280  O   GLY A 669      39.610  53.610  58.460  1.00  0.00           O
ATOM   1281  N   PRO A 670      39.530  53.830  56.300  1.00  0.00           N
ATOM   1282  CD  PRO A 670      40.060  53.940  54.940  1.00  0.00           C
ATOM   1283  HD1 PRO A 670      40.050  52.890  54.580  1.00  0.00           H
ATOM   1284  HD2 PRO A 670      41.120  54.290  54.980  1.00  0.00           H
ATOM   1285  CA  PRO A 670      38.160  54.350  56.300  1.00  0.00           C
ATOM   1286  HA  PRO A 670      37.990  55.250  56.880  1.00  0.00           H
ATOM   1287  CB  PRO A 670      37.790  54.600  54.840  1.00  0.00           C
ATOM   1288  HB1 PRO A 670      37.090  55.450  54.900  1.00  0.00           H
ATOM   1289  HB2 PRO A 670      37.300  53.700  54.400  1.00  0.00           H
ATOM   1290  CG  PRO A 670      39.140  54.840  54.160  1.00  0.00           C
ATOM   1291  HG1 PRO A 670      39.040  54.580  53.080  1.00  0.00           H
ATOM   1292  HG2 PRO A 670      39.420  55.910  54.190  1.00  0.00           H
ATOM   1293  C   PRO A 670      37.120  53.460  56.930  1.00  0.00           C
ATOM   1294  O   PRO A 670      36.260  53.960  57.640  1.00  0.00           O
ATOM   1295  N   VAL A 671      37.170  52.140  56.610  1.00  0.00           N
ATOM   1296  HN  VAL A 671      37.950  51.880  56.030  1.00  0.00           H
ATOM   1297  CA  VAL A 671      36.240  51.170  57.180  1.00  0.00           C
ATOM   1298  HA  VAL A 671      35.250  51.570  57.020  1.00  0.00           H
ATOM   1299  CB  VAL A 671      36.270  49.860  56.390  1.00  0.00           C
ATOM   1300  HB  VAL A 671      37.340  49.570  56.340  1.00  0.00           H
ATOM   1301  CG1 VAL A 671      35.540  48.690  57.030  1.00  0.00           C
ATOM   1302 HG11 VAL A 671      36.060  48.240  57.900  1.00  0.00           H
ATOM   1303 HG12 VAL A 671      35.510  47.870  56.280  1.00  0.00           H
ATOM   1304 HG13 VAL A 671      34.520  48.980  57.370  1.00  0.00           H
ATOM   1305  CG2 VAL A 671      35.710  50.170  54.950  1.00  0.00           C
ATOM   1306 HG21 VAL A 671      34.610  50.250  54.880  1.00  0.00           H
ATOM   1307 HG22 VAL A 671      36.000  49.280  54.370  1.00  0.00           H
ATOM   1308 HG23 VAL A 671      36.130  51.100  54.520  1.00  0.00           H
ATOM   1309  C   VAL A 671      36.600  50.880  58.620  1.00  0.00           C
ATOM   1310  O   VAL A 671      35.730  50.670  59.430  1.00  0.00           O
ATOM   1311  N   LEU A 672      37.820  50.890  59.050  1.00  0.00           N
ATOM   1312  HN  LEU A 672      38.600  51.090  58.460  1.00  0.00           H
ATOM   1313  CA  LEU A 672      38.170  50.900  60.460  1.00  0.00           C
ATOM   1314  HA  LEU A 672      37.850  49.970  60.890  1.00  0.00           H
ATOM   1315  CB  LEU A 672      39.770  50.810  60.600  1.00  0.00           C
ATOM   1316  HB1 LEU A 672      40.030  51.710  60.010  1.00  0.00           H
ATOM   1317  HB2 LEU A 672      40.180  49.920  60.060  1.00  0.00           H
ATOM   1318  CG  LEU A 672      40.440  51.040  61.950  1.00  0.00           C
ATOM   1319  HG  LEU A 672      39.850  51.870  62.390  1.00  0.00           H
ATOM   1320  CD1 LEU A 672      40.250  49.820  62.820  1.00  0.00           C
ATOM   1321 HD11 LEU A 672      39.230  49.460  63.090  1.00  0.00           H
ATOM   1322 HD12 LEU A 672      40.890  49.930  63.720  1.00  0.00           H
ATOM   1323 HD13 LEU A 672      40.630  48.950  62.240  1.00  0.00           H
ATOM   1324  CD2 LEU A 672      41.930  51.460  61.830  1.00  0.00           C
ATOM   1325 HD21 LEU A 672      41.990  52.350  61.160  1.00  0.00           H
ATOM   1326 HD22 LEU A 672      42.550  50.650  61.400  1.00  0.00           H
ATOM   1327 HD23 LEU A 672      42.350  51.700  62.830  1.00  0.00           H
ATOM   1328  C   LEU A 672      37.600  52.050  61.340  1.00  0.00           C
ATOM   1329  O   LEU A 672      36.960  51.770  62.370  1.00  0.00           O
ATOM   1330  N   VAL A 673      37.710  53.290  60.880  1.00  0.00           N
ATOM   1331  HN  VAL A 673      38.390  53.390  60.140  1.00  0.00           H
ATOM   1332  CA  VAL A 673      37.110  54.470  61.500  1.00  0.00           C
ATOM   1333  HA  VAL A 673      37.310  54.520  62.570  1.00  0.00           H
ATOM   1334  CB  VAL A 673      37.630  55.720  60.810  1.00  0.00           C
ATOM   1335  HB  VAL A 673      37.490  55.500  59.720  1.00  0.00           H
ATOM   1336  CG1 VAL A 673      36.860  56.980  61.090  1.00  0.00           C
ATOM   1337 HG11 VAL A 673      37.010  57.270  62.150  1.00  0.00           H
ATOM   1338 HG12 VAL A 673      35.820  57.010  60.710  1.00  0.00           H
ATOM   1339 HG13 VAL A 673      37.300  57.710  60.390  1.00  0.00           H
ATOM   1340  CG2 VAL A 673      39.160  55.840  61.220  1.00  0.00           C
ATOM   1341 HG21 VAL A 673      39.210  55.900  62.320  1.00  0.00           H
ATOM   1342 HG22 VAL A 673      39.610  56.720  60.710  1.00  0.00           H
ATOM   1343 HG23 VAL A 673      39.720  54.920  60.960  1.00  0.00           H
ATOM   1344  C   VAL A 673      35.570  54.380  61.490  1.00  0.00           C
ATOM   1345  O   VAL A 673      34.810  54.740  62.380  1.00  0.00           O
ATOM   1346  N   PHE A 674      35.010  53.840  60.350  1.00  0.00           N
ATOM   1347  HN  PHE A 674      35.650  53.660  59.600  1.00  0.00           H
ATOM   1348  CA  PHE A 674      33.600  53.630  60.250  1.00  0.00           C
ATOM   1349  HA  PHE A 674      33.080  54.570  60.390  1.00  0.00           H
ATOM   1350  CB  PHE A 674      33.380  53.160  58.740  1.00  0.00           C
ATOM   1351  HB1 PHE A 674      33.990  52.240  58.700  1.00  0.00           H
ATOM   1352  HB2 PHE A 674      33.910  53.770  57.970  1.00  0.00           H
ATOM   1353  CG  PHE A 674      31.950  52.750  58.310  1.00  0.00           C
ATOM   1354  CD1 PHE A 674      31.190  53.720  57.690  1.00  0.00           C
ATOM   1355  HD1 PHE A 674      31.670  54.680  57.560  1.00  0.00           H
ATOM   1356  CE1 PHE A 674      29.850  53.500  57.490  1.00  0.00           C
ATOM   1357  HE1 PHE A 674      29.120  54.200  57.140  1.00  0.00           H
ATOM   1358  CZ  PHE A 674      29.340  52.180  57.660  1.00  0.00           C
ATOM   1359  HZ  PHE A 674      28.300  51.990  57.460  1.00  0.00           H
ATOM   1360  CD2 PHE A 674      31.510  51.430  58.430  1.00  0.00           C
ATOM   1361  HD2 PHE A 674      32.170  50.710  58.900  1.00  0.00           H
ATOM   1362  CE2 PHE A 674      30.160  51.180  58.130  1.00  0.00           C
ATOM   1363  HE2 PHE A 674      29.740  50.190  58.100  1.00  0.00           H
ATOM   1364  C   PHE A 674      32.990  52.650  61.200  1.00  0.00           C
ATOM   1365  O   PHE A 674      32.020  52.890  61.930  1.00  0.00           O
ATOM   1366  N   GLU A 675      33.600  51.480  61.320  1.00  0.00           N
ATOM   1367  HN  GLU A 675      34.330  51.150  60.740  1.00  0.00           H
ATOM   1368  CA  GLU A 675      33.340  50.490  62.420  1.00  0.00           C
ATOM   1369  HA  GLU A 675      32.280  50.270  62.330  1.00  0.00           H
ATOM   1370  CB  GLU A 675      34.160  49.170  62.170  1.00  0.00           C
ATOM   1371  HB1 GLU A 675      34.130  48.460  63.020  1.00  0.00           H
ATOM   1372  HB2 GLU A 675      35.240  49.390  62.080  1.00  0.00           H
ATOM   1373  CG  GLU A 675      33.870  48.390  60.880  1.00  0.00           C
ATOM   1374  HG1 GLU A 675      34.880  48.060  60.540  1.00  0.00           H
ATOM   1375  HG2 GLU A 675      33.450  49.080  60.110  1.00  0.00           H
ATOM   1376  CD  GLU A 675      32.820  47.300  61.010  1.00  0.00           C
ATOM   1377  OE1 GLU A 675      31.940  47.500  61.910  1.00  0.00           O
ATOM   1378  OE2 GLU A 675      33.050  46.310  60.350  1.00  0.00           O
ATOM   1379  C   GLU A 675      33.640  50.920  63.830  1.00  0.00           C
ATOM   1380  O   GLU A 675      32.750  50.710  64.680  1.00  0.00           O
ATOM   1381  N   LYS A 676      34.830  51.490  64.180  1.00  0.00           N
ATOM   1382  HN  LYS A 676      35.540  51.550  63.480  1.00  0.00           H
ATOM   1383  CA  LYS A 676      35.140  52.140  65.420  1.00  0.00           C
ATOM   1384  HA  LYS A 676      35.240  51.380  66.190  1.00  0.00           H
ATOM   1385  CB  LYS A 676      36.600  52.710  65.400  1.00  0.00           C
ATOM   1386  HB1 LYS A 676      36.750  53.300  66.330  1.00  0.00           H
ATOM   1387  HB2 LYS A 676      36.640  53.410  64.540  1.00  0.00           H
ATOM   1388  CG  LYS A 676      37.770  51.690  65.340  1.00  0.00           C
ATOM   1389  HG1 LYS A 676      37.760  50.870  64.590  1.00  0.00           H
ATOM   1390  HG2 LYS A 676      37.690  51.240  66.350  1.00  0.00           H
ATOM   1391  CD  LYS A 676      39.140  52.350  65.280  1.00  0.00           C
ATOM   1392  HD1 LYS A 676      39.200  52.840  64.290  1.00  0.00           H
ATOM   1393  HD2 LYS A 676      39.870  51.520  65.330  1.00  0.00           H
ATOM   1394  CE  LYS A 676      39.320  53.470  66.270  1.00  0.00           C
ATOM   1395  HE1 LYS A 676      38.790  53.270  67.220  1.00  0.00           H
ATOM   1396  HE2 LYS A 676      38.890  54.310  65.700  1.00  0.00           H
ATOM   1397  NZ  LYS A 676      40.720  53.900  66.480  1.00  0.00           N
ATOM   1398  HZ1 LYS A 676      40.560  54.830  66.910  1.00  0.00           H
ATOM   1399  HZ2 LYS A 676      41.320  54.130  65.670  1.00  0.00           H
ATOM   1400  HZ3 LYS A 676      41.160  53.270  67.200  1.00  0.00           H
ATOM   1401  C   LYS A 676      34.150  53.250  65.960  1.00  0.00           C
ATOM   1402  O   LYS A 676      33.660  53.170  67.090  1.00  0.00           O
ATOM   1403  N   ILE A 677      33.820  54.270  65.150  1.00  0.00           N
ATOM   1404  HN  ILE A 677      34.300  54.460  64.300  1.00  0.00           H
ATOM   1405  CA  ILE A 677      32.800  55.290  65.490  1.00  0.00           C
ATOM   1406  HA  ILE A 677      33.010  55.620  66.500  1.00  0.00           H
ATOM   1407  CB  ILE A 677      32.930  56.420  64.590  1.00  0.00           C
ATOM   1408  HB  ILE A 677      32.810  56.020  63.560  1.00  0.00           H
ATOM   1409  CG2 ILE A 677      31.800  57.520  64.840  1.00  0.00           C
ATOM   1410 HG21 ILE A 677      31.910  57.800  65.910  1.00  0.00           H
ATOM   1411 HG22 ILE A 677      30.820  57.080  64.570  1.00  0.00           H
ATOM   1412 HG23 ILE A 677      31.930  58.370  64.150  1.00  0.00           H
ATOM   1413  CG1 ILE A 677      34.300  57.110  64.750  1.00  0.00           C
ATOM   1414 HG11 ILE A 677      35.120  56.370  64.600  1.00  0.00           H
ATOM   1415 HG12 ILE A 677      34.360  57.460  65.810  1.00  0.00           H
ATOM   1416  CD  ILE A 677      34.590  58.230  63.790  1.00  0.00           C
ATOM   1417  HD1 ILE A 677      35.620  58.660  63.840  1.00  0.00           H
ATOM   1418  HD2 ILE A 677      33.910  59.110  63.850  1.00  0.00           H
ATOM   1419  HD3 ILE A 677      34.550  57.760  62.780  1.00  0.00           H
ATOM   1420  C   ILE A 677      31.390  54.700  65.540  1.00  0.00           C
ATOM   1421  O   ILE A 677      30.610  55.070  66.360  1.00  0.00           O
ATOM   1422  N   LEU A 678      31.110  53.670  64.790  1.00  0.00           N
ATOM   1423  HN  LEU A 678      31.770  53.310  64.140  1.00  0.00           H
ATOM   1424  CA  LEU A 678      29.940  52.770  64.850  1.00  0.00           C
ATOM   1425  HA  LEU A 678      29.190  53.530  64.720  1.00  0.00           H
ATOM   1426  CB  LEU A 678      29.820  51.780  63.680  1.00  0.00           C
ATOM   1427  HB1 LEU A 678      30.680  51.070  63.570  1.00  0.00           H
ATOM   1428  HB2 LEU A 678      29.790  52.380  62.750  1.00  0.00           H
ATOM   1429  CG  LEU A 678      28.530  50.880  63.570  1.00  0.00           C
ATOM   1430  HG  LEU A 678      28.530  50.060  64.330  1.00  0.00           H
ATOM   1431  CD1 LEU A 678      27.250  51.740  63.690  1.00  0.00           C
ATOM   1432 HD11 LEU A 678      26.440  51.010  63.940  1.00  0.00           H
ATOM   1433 HD12 LEU A 678      27.110  52.270  62.730  1.00  0.00           H
ATOM   1434 HD13 LEU A 678      27.380  52.490  64.500  1.00  0.00           H
ATOM   1435  CD2 LEU A 678      28.590  50.270  62.140  1.00  0.00           C
ATOM   1436 HD21 LEU A 678      27.620  49.800  61.880  1.00  0.00           H
ATOM   1437 HD22 LEU A 678      29.400  49.510  62.160  1.00  0.00           H
ATOM   1438 HD23 LEU A 678      28.910  51.000  61.360  1.00  0.00           H
ATOM   1439  C   LEU A 678      29.680  52.050  66.160  1.00  0.00           C
ATOM   1440  O   LEU A 678      28.550  51.930  66.670  1.00  0.00           O
ATOM   1441  N   TYR A 679      30.760  51.510  66.810  1.00  0.00           N
ATOM   1442  HN  TYR A 679      31.720  51.530  66.520  1.00  0.00           H
ATOM   1443  CA  TYR A 679      30.570  50.980  68.130  1.00  0.00           C
ATOM   1444  HA  TYR A 679      29.860  50.170  68.070  1.00  0.00           H
ATOM   1445  CB  TYR A 679      31.930  50.340  68.600  1.00  0.00           C
ATOM   1446  HB1 TYR A 679      32.770  51.070  68.530  1.00  0.00           H
ATOM   1447  HB2 TYR A 679      32.240  49.470  67.970  1.00  0.00           H
ATOM   1448  CG  TYR A 679      31.810  49.800  69.970  1.00  0.00           C
ATOM   1449  CD1 TYR A 679      32.590  50.390  71.000  1.00  0.00           C
ATOM   1450  HD1 TYR A 679      33.170  51.270  70.750  1.00  0.00           H
ATOM   1451  CE1 TYR A 679      32.590  49.820  72.270  1.00  0.00           C
ATOM   1452  HE1 TYR A 679      33.200  50.240  73.050  1.00  0.00           H
ATOM   1453  CZ  TYR A 679      31.740  48.740  72.620  1.00  0.00           C
ATOM   1454  OH  TYR A 679      31.640  48.330  73.980  1.00  0.00           O
ATOM   1455  HH  TYR A 679      32.110  48.900  74.590  1.00  0.00           H
ATOM   1456  CD2 TYR A 679      30.860  48.820  70.400  1.00  0.00           C
ATOM   1457  HD2 TYR A 679      30.060  48.430  69.770  1.00  0.00           H
ATOM   1458  CE2 TYR A 679      30.800  48.330  71.660  1.00  0.00           C
ATOM   1459  HE2 TYR A 679      30.120  47.520  71.920  1.00  0.00           H
ATOM   1460  C   TYR A 679      30.110  52.050  69.130  1.00  0.00           C
ATOM   1461  O   TYR A 679      29.160  51.850  69.920  1.00  0.00           O
ATOM   1462  N   LYS A 680      30.670  53.240  69.150  1.00  0.00           N
ATOM   1463  HN  LYS A 680      31.350  53.510  68.450  1.00  0.00           H
ATOM   1464  CA  LYS A 680      30.400  54.280  70.070  1.00  0.00           C
ATOM   1465  HA  LYS A 680      30.230  53.800  71.020  1.00  0.00           H
ATOM   1466  CB  LYS A 680      31.610  55.140  70.240  1.00  0.00           C
ATOM   1467  HB1 LYS A 680      31.840  55.460  69.190  1.00  0.00           H
ATOM   1468  HB2 LYS A 680      32.360  54.450  70.690  1.00  0.00           H
ATOM   1469  CG  LYS A 680      31.510  56.360  71.210  1.00  0.00           C
ATOM   1470  HG1 LYS A 680      30.810  57.090  70.740  1.00  0.00           H
ATOM   1471  HG2 LYS A 680      32.530  56.790  71.190  1.00  0.00           H
ATOM   1472  CD  LYS A 680      31.060  56.010  72.660  1.00  0.00           C
ATOM   1473  HD1 LYS A 680      31.480  55.030  72.980  1.00  0.00           H
ATOM   1474  HD2 LYS A 680      29.960  55.880  72.720  1.00  0.00           H
ATOM   1475  CE  LYS A 680      31.500  57.100  73.670  1.00  0.00           C
ATOM   1476  HE1 LYS A 680      32.610  57.170  73.740  1.00  0.00           H
ATOM   1477  HE2 LYS A 680      31.040  56.980  74.680  1.00  0.00           H
ATOM   1478  NZ  LYS A 680      30.950  58.350  73.200  1.00  0.00           N
ATOM   1479  HZ1 LYS A 680      29.920  58.430  73.170  1.00  0.00           H
ATOM   1480  HZ2 LYS A 680      31.300  58.690  72.290  1.00  0.00           H
ATOM   1481  HZ3 LYS A 680      31.220  58.990  73.970  1.00  0.00           H
ATOM   1482  C   LYS A 680      29.100  55.040  69.780  1.00  0.00           C
ATOM   1483  O   LYS A 680      28.440  55.580  70.710  1.00  0.00           O
ATOM   1484  N   PHE A 681      28.680  55.070  68.490  1.00  0.00           N
ATOM   1485  HN  PHE A 681      29.210  54.550  67.830  1.00  0.00           H
ATOM   1486  CA  PHE A 681      27.380  55.710  68.160  1.00  0.00           C
ATOM   1487  HA  PHE A 681      27.380  56.740  68.510  1.00  0.00           H
ATOM   1488  CB  PHE A 681      27.150  55.700  66.610  1.00  0.00           C
ATOM   1489  HB1 PHE A 681      27.060  54.670  66.190  1.00  0.00           H
ATOM   1490  HB2 PHE A 681      28.060  56.220  66.280  1.00  0.00           H
ATOM   1491  CG  PHE A 681      25.990  56.570  66.130  1.00  0.00           C
ATOM   1492  CD1 PHE A 681      26.200  57.950  66.190  1.00  0.00           C
ATOM   1493  HD1 PHE A 681      27.190  58.310  66.420  1.00  0.00           H
ATOM   1494  CE1 PHE A 681      25.240  58.820  65.770  1.00  0.00           C
ATOM   1495  HE1 PHE A 681      25.520  59.860  65.670  1.00  0.00           H
ATOM   1496  CZ  PHE A 681      24.020  58.390  65.350  1.00  0.00           C
ATOM   1497  HZ  PHE A 681      23.260  59.070  65.010  1.00  0.00           H
ATOM   1498  CD2 PHE A 681      24.750  56.070  65.790  1.00  0.00           C
ATOM   1499  HD2 PHE A 681      24.630  55.000  65.610  1.00  0.00           H
ATOM   1500  CE2 PHE A 681      23.770  56.970  65.330  1.00  0.00           C
ATOM   1501  HE2 PHE A 681      22.870  56.520  64.930  1.00  0.00           H
ATOM   1502  C   PHE A 681      26.190  54.920  68.790  1.00  0.00           C
ATOM   1503  O   PHE A 681      25.170  55.500  69.210  1.00  0.00           O
ATOM   1504  N   CYS A 682      26.350  53.580  68.800  1.00  0.00           N
ATOM   1505  HN  CYS A 682      27.160  53.220  68.370  1.00  0.00           H
ATOM   1506  CA  CYS A 682      25.530  52.530  69.400  1.00  0.00           C
ATOM   1507  HA  CYS A 682      24.520  52.730  69.100  1.00  0.00           H
ATOM   1508  CB  CYS A 682      25.980  51.100  68.960  1.00  0.00           C
ATOM   1509  HB1 CYS A 682      25.470  50.360  69.600  1.00  0.00           H
ATOM   1510  HB2 CYS A 682      27.040  50.870  69.200  1.00  0.00           H
ATOM   1511  SG  CYS A 682      25.710  50.750  67.210  1.00  0.00           S
ATOM   1512  HG1 CYS A 682      26.530  51.680  66.740  1.00  0.00           H
ATOM   1513  C   CYS A 682      25.470  52.690  70.900  1.00  0.00           C
ATOM   1514  O   CYS A 682      24.380  52.730  71.490  1.00  0.00           O
ATOM   1515  N   ARG A 683      26.590  52.970  71.540  1.00  0.00           N
ATOM   1516  HN  ARG A 683      27.440  53.190  71.080  1.00  0.00           H
ATOM   1517  CA  ARG A 683      26.820  53.210  73.030  1.00  0.00           C
ATOM   1518  HA  ARG A 683      26.230  52.460  73.530  1.00  0.00           H
ATOM   1519  CB  ARG A 683      28.300  53.150  73.530  1.00  0.00           C
ATOM   1520  HB1 ARG A 683      28.290  53.340  74.620  1.00  0.00           H
ATOM   1521  HB2 ARG A 683      28.710  54.030  73.020  1.00  0.00           H
ATOM   1522  CG  ARG A 683      29.100  51.850  73.230  1.00  0.00           C
ATOM   1523  HG1 ARG A 683      30.000  51.920  73.890  1.00  0.00           H
ATOM   1524  HG2 ARG A 683      29.450  51.680  72.190  1.00  0.00           H
ATOM   1525  CD  ARG A 683      28.480  50.490  73.680  1.00  0.00           C
ATOM   1526  HD1 ARG A 683      29.240  49.700  73.900  1.00  0.00           H
ATOM   1527  HD2 ARG A 683      27.650  50.250  72.980  1.00  0.00           H
ATOM   1528  NE  ARG A 683      27.850  50.710  75.030  1.00  0.00           N
ATOM   1529  HE  ARG A 683      28.290  51.370  75.630  1.00  0.00           H
ATOM   1530  CZ  ARG A 683      27.110  49.840  75.700  1.00  0.00           C
ATOM   1531  NH1 ARG A 683      26.820  48.660  75.300  1.00  0.00           N
ATOM   1532 HH11 ARG A 683      27.190  48.360  74.430  1.00  0.00           H
ATOM   1533 HH12 ARG A 683      26.740  47.920  75.980  1.00  0.00           H
ATOM   1534  NH2 ARG A 683      26.540  50.180  76.820  1.00  0.00           N
ATOM   1535 HH21 ARG A 683      25.710  49.660  77.020  1.00  0.00           H
ATOM   1536 HH22 ARG A 683      26.520  51.180  76.910  1.00  0.00           H
ATOM   1537  C   ARG A 683      26.110  54.440  73.580  1.00  0.00           C
ATOM   1538  O   ARG A 683      25.400  54.350  74.620  1.00  0.00           O
ATOM   1539  N   ASP A 684      26.210  55.600  72.970  1.00  0.00           N
ATOM   1540  HN  ASP A 684      26.720  55.580  72.110  1.00  0.00           H
ATOM   1541  CA  ASP A 684      25.580  56.880  73.310  1.00  0.00           C
ATOM   1542  HA  ASP A 684      25.840  57.090  74.340  1.00  0.00           H
ATOM   1543  CB  ASP A 684      26.340  58.010  72.550  1.00  0.00           C
ATOM   1544  HB1 ASP A 684      25.770  58.940  72.780  1.00  0.00           H
ATOM   1545  HB2 ASP A 684      26.410  57.910  71.450  1.00  0.00           H
ATOM   1546  CG  ASP A 684      27.710  58.220  73.110  1.00  0.00           C
ATOM   1547  OD1 ASP A 684      27.950  57.960  74.290  1.00  0.00           O
ATOM   1548  OD2 ASP A 684      28.510  58.900  72.400  1.00  0.00           O
ATOM   1549  C   ASP A 684      24.100  56.940  73.230  1.00  0.00           C
ATOM   1550  O   ASP A 684      23.380  57.500  74.070  1.00  0.00           O
ATOM   1551  N   TYR A 685      23.580  56.310  72.140  1.00  0.00           N
ATOM   1552  HN  TYR A 685      24.160  55.900  71.440  1.00  0.00           H
ATOM   1553  CA  TYR A 685      22.100  56.450  71.760  1.00  0.00           C
ATOM   1554  HA  TYR A 685      21.600  57.170  72.380  1.00  0.00           H
ATOM   1555  CB  TYR A 685      22.000  56.880  70.270  1.00  0.00           C
ATOM   1556  HB1 TYR A 685      20.950  57.130  70.030  1.00  0.00           H
ATOM   1557  HB2 TYR A 685      22.390  56.110  69.560  1.00  0.00           H
ATOM   1558  CG  TYR A 685      22.720  58.240  70.210  1.00  0.00           C
ATOM   1559  CD1 TYR A 685      23.750  58.360  69.210  1.00  0.00           C
ATOM   1560  HD1 TYR A 685      24.030  57.510  68.590  1.00  0.00           H
ATOM   1561  CE1 TYR A 685      24.460  59.620  69.160  1.00  0.00           C
ATOM   1562  HE1 TYR A 685      25.220  59.800  68.410  1.00  0.00           H
ATOM   1563  CZ  TYR A 685      24.130  60.580  70.090  1.00  0.00           C
ATOM   1564  OH  TYR A 685      24.890  61.810  70.100  1.00  0.00           O
ATOM   1565  HH  TYR A 685      24.420  62.440  70.650  1.00  0.00           H
ATOM   1566  CD2 TYR A 685      22.330  59.270  70.950  1.00  0.00           C
ATOM   1567  HD2 TYR A 685      21.420  59.230  71.550  1.00  0.00           H
ATOM   1568  CE2 TYR A 685      23.040  60.450  70.910  1.00  0.00           C
ATOM   1569  HE2 TYR A 685      22.770  61.270  71.550  1.00  0.00           H
ATOM   1570  C   TYR A 685      21.180  55.190  72.060  1.00  0.00           C
ATOM   1571  O   TYR A 685      19.950  55.280  71.840  1.00  0.00           O
ATOM   1572  N   GLN A 686      21.740  54.140  72.710  1.00  0.00           N
ATOM   1573  HN  GLN A 686      22.690  54.150  72.980  1.00  0.00           H
ATOM   1574  CA  GLN A 686      20.950  53.060  73.240  1.00  0.00           C
ATOM   1575  HA  GLN A 686      21.780  52.650  73.800  1.00  0.00           H
ATOM   1576  CB  GLN A 686      19.830  53.320  74.280  1.00  0.00           C
ATOM   1577  HB1 GLN A 686      19.440  52.310  74.510  1.00  0.00           H
ATOM   1578  HB2 GLN A 686      19.040  53.990  73.890  1.00  0.00           H
ATOM   1579  CG  GLN A 686      20.400  53.750  75.600  1.00  0.00           C
ATOM   1580  HG1 GLN A 686      21.090  52.960  75.960  1.00  0.00           H
ATOM   1581  HG2 GLN A 686      19.550  53.890  76.300  1.00  0.00           H
ATOM   1582  CD  GLN A 686      21.080  55.140  75.490  1.00  0.00           C
ATOM   1583  OE1 GLN A 686      20.500  56.220  75.490  1.00  0.00           O
ATOM   1584  NE2 GLN A 686      22.460  55.110  75.460  1.00  0.00           N
ATOM   1585 HE21 GLN A 686      22.860  56.010  75.590  1.00  0.00           H
ATOM   1586 HE22 GLN A 686      22.970  54.380  75.000  1.00  0.00           H
ATOM   1587  C   GLN A 686      20.610  52.070  72.150  1.00  0.00           C
ATOM   1588  O   GLN A 686      19.710  51.280  72.280  1.00  0.00           O
ATOM   1589  N   LEU A 687      21.370  51.980  71.030  1.00  0.00           N
ATOM   1590  HN  LEU A 687      22.110  52.650  71.040  1.00  0.00           H
ATOM   1591  CA  LEU A 687      21.310  51.060  69.930  1.00  0.00           C
ATOM   1592  HA  LEU A 687      20.280  50.860  69.680  1.00  0.00           H
ATOM   1593  CB  LEU A 687      22.000  51.670  68.670  1.00  0.00           C
ATOM   1594  HB1 LEU A 687      21.590  51.120  67.800  1.00  0.00           H
ATOM   1595  HB2 LEU A 687      23.100  51.520  68.660  1.00  0.00           H
ATOM   1596  CG  LEU A 687      21.820  53.200  68.360  1.00  0.00           C
ATOM   1597  HG  LEU A 687      22.220  53.850  69.170  1.00  0.00           H
ATOM   1598  CD1 LEU A 687      22.560  53.700  67.120  1.00  0.00           C
ATOM   1599 HD11 LEU A 687      23.650  53.730  67.320  1.00  0.00           H
ATOM   1600 HD12 LEU A 687      22.490  54.800  66.950  1.00  0.00           H
ATOM   1601 HD13 LEU A 687      22.230  53.180  66.200  1.00  0.00           H
ATOM   1602  CD2 LEU A 687      20.360  53.530  68.230  1.00  0.00           C
ATOM   1603 HD21 LEU A 687      20.000  53.300  67.200  1.00  0.00           H
ATOM   1604 HD22 LEU A 687      20.340  54.640  68.290  1.00  0.00           H
ATOM   1605 HD23 LEU A 687      19.680  53.090  68.990  1.00  0.00           H
ATOM   1606  C   LEU A 687      22.000  49.760  70.220  1.00  0.00           C
ATOM   1607  O   LEU A 687      22.910  49.710  71.070  1.00  0.00           O
ATOM   1608  N   SER A 688      21.490  48.690  69.610  1.00  0.00           N
ATOM   1609  HN  SER A 688      20.750  48.850  68.960  1.00  0.00           H
ATOM   1610  CA  SER A 688      22.020  47.330  69.730  1.00  0.00           C
ATOM   1611  HA  SER A 688      22.480  47.130  70.690  1.00  0.00           H
ATOM   1612  CB  SER A 688      20.990  46.110  69.770  1.00  0.00           C
ATOM   1613  HB1 SER A 688      20.460  45.930  68.810  1.00  0.00           H
ATOM   1614  HB2 SER A 688      20.220  46.200  70.560  1.00  0.00           H
ATOM   1615  OG  SER A 688      21.670  44.860  70.000  1.00  0.00           O
ATOM   1616  HG1 SER A 688      21.880  44.900  70.940  1.00  0.00           H
ATOM   1617  C   SER A 688      23.070  47.250  68.660  1.00  0.00           C
ATOM   1618  O   SER A 688      22.740  47.060  67.520  1.00  0.00           O
ATOM   1619  N   TYR A 689      24.340  47.200  69.130  1.00  0.00           N
ATOM   1620  HN  TYR A 689      24.600  47.150  70.090  1.00  0.00           H
ATOM   1621  CA  TYR A 689      25.560  47.220  68.390  1.00  0.00           C
ATOM   1622  HA  TYR A 689      25.600  48.090  67.760  1.00  0.00           H
ATOM   1623  CB  TYR A 689      26.780  47.120  69.360  1.00  0.00           C
ATOM   1624  HB1 TYR A 689      26.580  46.250  70.030  1.00  0.00           H
ATOM   1625  HB2 TYR A 689      26.880  48.000  70.030  1.00  0.00           H
ATOM   1626  CG  TYR A 689      28.030  46.940  68.630  1.00  0.00           C
ATOM   1627  CD1 TYR A 689      28.360  47.820  67.620  1.00  0.00           C
ATOM   1628  HD1 TYR A 689      27.690  48.660  67.560  1.00  0.00           H
ATOM   1629  CE1 TYR A 689      29.520  47.660  66.820  1.00  0.00           C
ATOM   1630  HE1 TYR A 689      29.860  48.360  66.070  1.00  0.00           H
ATOM   1631  CZ  TYR A 689      30.410  46.610  67.150  1.00  0.00           C
ATOM   1632  OH  TYR A 689      31.490  46.370  66.350  1.00  0.00           O
ATOM   1633  HH  TYR A 689      31.600  47.140  65.800  1.00  0.00           H
ATOM   1634  CD2 TYR A 689      28.860  45.830  68.880  1.00  0.00           C
ATOM   1635  HD2 TYR A 689      28.700  45.160  69.710  1.00  0.00           H
ATOM   1636  CE2 TYR A 689      30.010  45.640  68.100  1.00  0.00           C
ATOM   1637  HE2 TYR A 689      30.560  44.720  68.250  1.00  0.00           H
ATOM   1638  C   TYR A 689      25.630  46.040  67.380  1.00  0.00           C
ATOM   1639  O   TYR A 689      25.640  46.290  66.190  1.00  0.00           O
ATOM   1640  N   LEU A 690      25.610  44.740  67.760  1.00  0.00           N
ATOM   1641  HN  LEU A 690      25.550  44.500  68.720  1.00  0.00           H
ATOM   1642  CA  LEU A 690      25.690  43.630  66.810  1.00  0.00           C
ATOM   1643  HA  LEU A 690      26.500  43.740  66.100  1.00  0.00           H
ATOM   1644  CB  LEU A 690      26.060  42.290  67.550  1.00  0.00           C
ATOM   1645  HB1 LEU A 690      25.920  41.420  66.860  1.00  0.00           H
ATOM   1646  HB2 LEU A 690      25.410  42.190  68.440  1.00  0.00           H
ATOM   1647  CG  LEU A 690      27.510  42.270  67.990  1.00  0.00           C
ATOM   1648  HG  LEU A 690      27.540  43.080  68.740  1.00  0.00           H
ATOM   1649  CD1 LEU A 690      27.890  40.970  68.760  1.00  0.00           C
ATOM   1650 HD11 LEU A 690      27.480  41.180  69.770  1.00  0.00           H
ATOM   1651 HD12 LEU A 690      28.990  40.980  68.960  1.00  0.00           H
ATOM   1652 HD13 LEU A 690      27.540  39.990  68.400  1.00  0.00           H
ATOM   1653  CD2 LEU A 690      28.470  42.610  66.810  1.00  0.00           C
ATOM   1654 HD21 LEU A 690      29.520  42.490  67.150  1.00  0.00           H
ATOM   1655 HD22 LEU A 690      28.310  43.660  66.510  1.00  0.00           H
ATOM   1656 HD23 LEU A 690      28.240  41.830  66.040  1.00  0.00           H
ATOM   1657  C   LEU A 690      24.630  43.590  65.790  1.00  0.00           C
ATOM   1658  O   LEU A 690      25.000  43.300  64.660  1.00  0.00           O
ATOM   1659  N   SER A 691      23.380  43.710  66.200  1.00  0.00           N
ATOM   1660  HN  SER A 691      23.200  43.840  67.170  1.00  0.00           H
ATOM   1661  CA  SER A 691      22.170  43.670  65.270  1.00  0.00           C
ATOM   1662  HA  SER A 691      22.130  42.720  64.750  1.00  0.00           H
ATOM   1663  CB  SER A 691      20.780  43.560  66.020  1.00  0.00           C
ATOM   1664  HB1 SER A 691      20.570  44.510  66.560  1.00  0.00           H
ATOM   1665  HB2 SER A 691      20.800  42.700  66.720  1.00  0.00           H
ATOM   1666  OG  SER A 691      19.750  43.350  65.110  1.00  0.00           O
ATOM   1667  HG1 SER A 691      19.760  44.130  64.570  1.00  0.00           H
ATOM   1668  C   SER A 691      22.140  44.720  64.210  1.00  0.00           C
ATOM   1669  O   SER A 691      21.800  44.500  63.030  1.00  0.00           O
ATOM   1670  N   LEU A 692      22.650  45.880  64.640  1.00  0.00           N
ATOM   1671  HN  LEU A 692      22.850  46.020  65.610  1.00  0.00           H
ATOM   1672  CA  LEU A 692      22.800  46.980  63.720  1.00  0.00           C
ATOM   1673  HA  LEU A 692      21.970  47.060  63.050  1.00  0.00           H
ATOM   1674  CB  LEU A 692      22.900  48.330  64.490  1.00  0.00           C
ATOM   1675  HB1 LEU A 692      23.740  48.250  65.200  1.00  0.00           H
ATOM   1676  HB2 LEU A 692      21.980  48.480  65.080  1.00  0.00           H
ATOM   1677  CG  LEU A 692      22.920  49.670  63.770  1.00  0.00           C
ATOM   1678  HG  LEU A 692      23.890  49.840  63.250  1.00  0.00           H
ATOM   1679  CD1 LEU A 692      21.880  49.760  62.670  1.00  0.00           C
ATOM   1680 HD11 LEU A 692      22.110  49.030  61.880  1.00  0.00           H
ATOM   1681 HD12 LEU A 692      21.760  50.820  62.360  1.00  0.00           H
ATOM   1682 HD13 LEU A 692      20.900  49.410  63.070  1.00  0.00           H
ATOM   1683  CD2 LEU A 692      22.730  50.850  64.720  1.00  0.00           C
ATOM   1684 HD21 LEU A 692      23.340  51.760  64.530  1.00  0.00           H
ATOM   1685 HD22 LEU A 692      23.190  50.550  65.680  1.00  0.00           H
ATOM   1686 HD23 LEU A 692      21.710  51.170  65.000  1.00  0.00           H
ATOM   1687  C   LEU A 692      24.020  46.890  62.800  1.00  0.00           C
ATOM   1688  O   LEU A 692      23.940  47.330  61.650  1.00  0.00           O
ATOM   1689  N   ARG A 693      25.120  46.260  63.280  1.00  0.00           N
ATOM   1690  HN  ARG A 693      25.290  46.010  64.230  1.00  0.00           H
ATOM   1691  CA  ARG A 693      26.240  45.820  62.500  1.00  0.00           C
ATOM   1692  HA  ARG A 693      26.590  46.700  61.970  1.00  0.00           H
ATOM   1693  CB  ARG A 693      27.300  45.340  63.520  1.00  0.00           C
ATOM   1694  HB1 ARG A 693      26.980  44.370  63.950  1.00  0.00           H
ATOM   1695  HB2 ARG A 693      27.190  46.050  64.360  1.00  0.00           H
ATOM   1696  CG  ARG A 693      28.800  45.330  63.080  1.00  0.00           C
ATOM   1697  HG1 ARG A 693      29.450  45.200  63.970  1.00  0.00           H
ATOM   1698  HG2 ARG A 693      29.150  46.310  62.690  1.00  0.00           H
ATOM   1699  CD  ARG A 693      29.210  44.280  61.940  1.00  0.00           C
ATOM   1700  HD1 ARG A 693      30.280  44.450  61.690  1.00  0.00           H
ATOM   1701  HD2 ARG A 693      28.580  44.540  61.050  1.00  0.00           H
ATOM   1702  NE  ARG A 693      28.890  42.860  62.530  1.00  0.00           N
ATOM   1703  HE  ARG A 693      28.090  42.350  62.230  1.00  0.00           H
ATOM   1704  CZ  ARG A 693      29.630  42.140  63.310  1.00  0.00           C
ATOM   1705  NH1 ARG A 693      30.690  42.690  63.800  1.00  0.00           N
ATOM   1706 HH11 ARG A 693      31.250  42.060  64.340  1.00  0.00           H
ATOM   1707 HH12 ARG A 693      31.000  43.590  63.490  1.00  0.00           H
ATOM   1708  NH2 ARG A 693      29.310  40.960  63.730  1.00  0.00           N
ATOM   1709 HH21 ARG A 693      28.450  40.500  63.480  1.00  0.00           H
ATOM   1710 HH22 ARG A 693      29.870  40.620  64.480  1.00  0.00           H
ATOM   1711  C   ARG A 693      25.790  44.790  61.410  1.00  0.00           C
ATOM   1712  O   ARG A 693      26.180  44.880  60.260  1.00  0.00           O
ATOM   1713  N   THR A 694      24.890  43.830  61.710  1.00  0.00           N
ATOM   1714  HN  THR A 694      24.560  43.700  62.640  1.00  0.00           H
ATOM   1715  CA  THR A 694      24.410  42.910  60.700  1.00  0.00           C
ATOM   1716  HA  THR A 694      25.310  42.520  60.250  1.00  0.00           H
ATOM   1717  CB  THR A 694      23.580  41.710  61.290  1.00  0.00           C
ATOM   1718  HB  THR A 694      22.580  42.050  61.650  1.00  0.00           H
ATOM   1719  OG1 THR A 694      24.210  41.110  62.450  1.00  0.00           O
ATOM   1720  HG1 THR A 694      23.540  40.790  63.060  1.00  0.00           H
ATOM   1721  CG2 THR A 694      23.350  40.590  60.240  1.00  0.00           C
ATOM   1722 HG21 THR A 694      22.830  40.940  59.320  1.00  0.00           H
ATOM   1723 HG22 THR A 694      22.720  39.810  60.730  1.00  0.00           H
ATOM   1724 HG23 THR A 694      24.290  40.170  59.840  1.00  0.00           H
ATOM   1725  C   THR A 694      23.660  43.630  59.540  1.00  0.00           C
ATOM   1726  O   THR A 694      23.960  43.510  58.380  1.00  0.00           O
ATOM   1727  N   SER A 695      22.680  44.460  59.950  1.00  0.00           N
ATOM   1728  HN  SER A 695      22.520  44.580  60.930  1.00  0.00           H
ATOM   1729  CA  SER A 695      21.850  45.260  59.100  1.00  0.00           C
ATOM   1730  HA  SER A 695      21.320  44.630  58.410  1.00  0.00           H
ATOM   1731  CB  SER A 695      20.850  46.150  59.920  1.00  0.00           C
ATOM   1732  HB1 SER A 695      20.130  46.620  59.220  1.00  0.00           H
ATOM   1733  HB2 SER A 695      21.360  47.000  60.410  1.00  0.00           H
ATOM   1734  OG  SER A 695      20.080  45.450  61.010  1.00  0.00           O
ATOM   1735  HG1 SER A 695      20.630  45.340  61.790  1.00  0.00           H
ATOM   1736  C   SER A 695      22.610  46.210  58.240  1.00  0.00           C
ATOM   1737  O   SER A 695      22.390  46.330  57.040  1.00  0.00           O
ATOM   1738  N   ILE A 696      23.600  47.070  58.840  1.00  0.00           N
ATOM   1739  HN  ILE A 696      23.800  46.980  59.810  1.00  0.00           H
ATOM   1740  CA  ILE A 696      24.550  47.840  58.110  1.00  0.00           C
ATOM   1741  HA  ILE A 696      23.960  48.550  57.540  1.00  0.00           H
ATOM   1742  CB  ILE A 696      25.450  48.710  59.050  1.00  0.00           C
ATOM   1743  HB  ILE A 696      25.710  48.180  59.990  1.00  0.00           H
ATOM   1744  CG2 ILE A 696      26.720  49.220  58.320  1.00  0.00           C
ATOM   1745 HG21 ILE A 696      27.390  48.360  58.120  1.00  0.00           H
ATOM   1746 HG22 ILE A 696      27.310  49.990  58.880  1.00  0.00           H
ATOM   1747 HG23 ILE A 696      26.610  49.610  57.280  1.00  0.00           H
ATOM   1748  CG1 ILE A 696      24.660  49.870  59.560  1.00  0.00           C
ATOM   1749 HG11 ILE A 696      23.750  49.460  60.050  1.00  0.00           H
ATOM   1750 HG12 ILE A 696      24.440  50.480  58.660  1.00  0.00           H
ATOM   1751  CD  ILE A 696      25.440  50.820  60.540  1.00  0.00           C
ATOM   1752  HD1 ILE A 696      25.900  50.170  61.310  1.00  0.00           H
ATOM   1753  HD2 ILE A 696      24.660  51.450  61.000  1.00  0.00           H
ATOM   1754  HD3 ILE A 696      26.200  51.450  60.030  1.00  0.00           H
ATOM   1755  C   ILE A 696      25.450  47.020  57.070  1.00  0.00           C
ATOM   1756  O   ILE A 696      25.610  47.380  55.900  1.00  0.00           O
ATOM   1757  N   GLY A 697      26.030  45.860  57.450  1.00  0.00           N
ATOM   1758  HN  GLY A 697      25.910  45.440  58.350  1.00  0.00           H
ATOM   1759  CA  GLY A 697      26.780  45.070  56.410  1.00  0.00           C
ATOM   1760  HA1 GLY A 697      27.150  44.160  56.840  1.00  0.00           H
ATOM   1761  HA2 GLY A 697      27.510  45.700  55.920  1.00  0.00           H
ATOM   1762  C   GLY A 697      25.840  44.430  55.410  1.00  0.00           C
ATOM   1763  O   GLY A 697      26.160  44.450  54.210  1.00  0.00           O
ATOM   1764  N   LEU A 698      24.680  43.850  55.830  1.00  0.00           N
ATOM   1765  HN  LEU A 698      24.500  43.730  56.810  1.00  0.00           H
ATOM   1766  CA  LEU A 698      23.560  43.510  54.890  1.00  0.00           C
ATOM   1767  HA  LEU A 698      23.860  42.760  54.190  1.00  0.00           H
ATOM   1768  CB  LEU A 698      22.360  42.960  55.670  1.00  0.00           C
ATOM   1769  HB1 LEU A 698      21.420  42.990  55.060  1.00  0.00           H
ATOM   1770  HB2 LEU A 698      22.170  43.630  56.530  1.00  0.00           H
ATOM   1771  CG  LEU A 698      22.460  41.520  56.240  1.00  0.00           C
ATOM   1772  HG  LEU A 698      23.250  41.420  57.030  1.00  0.00           H
ATOM   1773  CD1 LEU A 698      21.180  41.070  56.830  1.00  0.00           C
ATOM   1774 HD11 LEU A 698      20.680  41.750  57.550  1.00  0.00           H
ATOM   1775 HD12 LEU A 698      21.200  40.080  57.340  1.00  0.00           H
ATOM   1776 HD13 LEU A 698      20.380  40.990  56.060  1.00  0.00           H
ATOM   1777  CD2 LEU A 698      23.080  40.610  55.180  1.00  0.00           C
ATOM   1778 HD21 LEU A 698      24.160  40.860  55.040  1.00  0.00           H
ATOM   1779 HD22 LEU A 698      22.570  40.600  54.190  1.00  0.00           H
ATOM   1780 HD23 LEU A 698      23.070  39.550  55.510  1.00  0.00           H
ATOM   1781  C   LEU A 698      23.130  44.660  53.900  1.00  0.00           C
ATOM   1782  O   LEU A 698      23.100  44.370  52.730  1.00  0.00           O
ATOM   1783  N   TRP A 699      22.860  45.950  54.300  1.00  0.00           N
ATOM   1784  HN  TRP A 699      22.760  46.210  55.260  1.00  0.00           H
ATOM   1785  CA  TRP A 699      22.570  47.030  53.400  1.00  0.00           C
ATOM   1786  HA  TRP A 699      21.710  46.780  52.790  1.00  0.00           H
ATOM   1787  CB  TRP A 699      22.400  48.330  54.140  1.00  0.00           C
ATOM   1788  HB1 TRP A 699      22.730  49.200  53.520  1.00  0.00           H
ATOM   1789  HB2 TRP A 699      22.980  48.330  55.080  1.00  0.00           H
ATOM   1790  CG  TRP A 699      20.920  48.570  54.520  1.00  0.00           C
ATOM   1791  CD1 TRP A 699      20.310  48.480  55.760  1.00  0.00           C
ATOM   1792  HD1 TRP A 699      20.710  48.230  56.730  1.00  0.00           H
ATOM   1793  NE1 TRP A 699      19.010  48.960  55.650  1.00  0.00           N
ATOM   1794  HE1 TRP A 699      18.430  48.990  56.430  1.00  0.00           H
ATOM   1795  CE2 TRP A 699      18.750  49.250  54.380  1.00  0.00           C
ATOM   1796  CD2 TRP A 699      19.920  49.060  53.620  1.00  0.00           C
ATOM   1797  CE3 TRP A 699      19.980  49.420  52.310  1.00  0.00           C
ATOM   1798  HE3 TRP A 699      20.830  49.260  51.660  1.00  0.00           H
ATOM   1799  CZ3 TRP A 699      18.850  50.030  51.810  1.00  0.00           C
ATOM   1800  HZ3 TRP A 699      18.890  50.380  50.790  1.00  0.00           H
ATOM   1801  CZ2 TRP A 699      17.560  49.680  53.830  1.00  0.00           C
ATOM   1802  HZ2 TRP A 699      16.630  49.800  54.350  1.00  0.00           H
ATOM   1803  CH2 TRP A 699      17.660  50.210  52.500  1.00  0.00           C
ATOM   1804  HH2 TRP A 699      16.830  50.630  51.950  1.00  0.00           H
ATOM   1805  C   TRP A 699      23.800  47.310  52.420  1.00  0.00           C
ATOM   1806  O   TRP A 699      23.620  47.420  51.220  1.00  0.00           O
ATOM   1807  N   THR A 700      25.010  47.300  52.930  1.00  0.00           N
ATOM   1808  HN  THR A 700      25.060  47.310  53.930  1.00  0.00           H
ATOM   1809  CA  THR A 700      26.250  47.490  52.120  1.00  0.00           C
ATOM   1810  HA  THR A 700      26.070  48.410  51.580  1.00  0.00           H
ATOM   1811  CB  THR A 700      27.360  47.670  53.160  1.00  0.00           C
ATOM   1812  HB  THR A 700      27.380  46.760  53.800  1.00  0.00           H
ATOM   1813  OG1 THR A 700      27.080  48.750  54.020  1.00  0.00           O
ATOM   1814  HG1 THR A 700      26.510  48.560  54.770  1.00  0.00           H
ATOM   1815  CG2 THR A 700      28.770  48.070  52.490  1.00  0.00           C
ATOM   1816 HG21 THR A 700      29.550  48.310  53.250  1.00  0.00           H
ATOM   1817 HG22 THR A 700      28.710  48.920  51.790  1.00  0.00           H
ATOM   1818 HG23 THR A 700      29.160  47.200  51.910  1.00  0.00           H
ATOM   1819  C   THR A 700      26.540  46.510  51.050  1.00  0.00           C
ATOM   1820  O   THR A 700      26.960  46.860  49.960  1.00  0.00           O
ATOM   1821  N   SER A 701      26.240  45.220  51.330  1.00  0.00           N
ATOM   1822  HN  SER A 701      25.800  44.960  52.190  1.00  0.00           H
ATOM   1823  CA  SER A 701      26.260  44.100  50.390  1.00  0.00           C
ATOM   1824  HA  SER A 701      27.190  44.010  49.860  1.00  0.00           H
ATOM   1825  CB  SER A 701      26.010  42.790  51.200  1.00  0.00           C
ATOM   1826  HB1 SER A 701      25.010  42.870  51.690  1.00  0.00           H
ATOM   1827  HB2 SER A 701      26.840  42.640  51.920  1.00  0.00           H
ATOM   1828  OG  SER A 701      26.010  41.630  50.290  1.00  0.00           O
ATOM   1829  HG1 SER A 701      26.950  41.480  50.120  1.00  0.00           H
ATOM   1830  C   SER A 701      25.250  44.370  49.220  1.00  0.00           C
ATOM   1831  O   SER A 701      25.550  44.330  48.040  1.00  0.00           O
ATOM   1832  N   PHE A 702      23.960  44.730  49.610  1.00  0.00           N
ATOM   1833  HN  PHE A 702      23.780  44.780  50.600  1.00  0.00           H
ATOM   1834  CA  PHE A 702      22.770  44.930  48.860  1.00  0.00           C
ATOM   1835  HA  PHE A 702      22.690  44.170  48.100  1.00  0.00           H
ATOM   1836  CB  PHE A 702      21.570  45.060  49.880  1.00  0.00           C
ATOM   1837  HB1 PHE A 702      21.830  45.800  50.670  1.00  0.00           H
ATOM   1838  HB2 PHE A 702      21.300  44.090  50.350  1.00  0.00           H
ATOM   1839  CG  PHE A 702      20.340  45.590  49.230  1.00  0.00           C
ATOM   1840  CD1 PHE A 702      19.730  46.800  49.530  1.00  0.00           C
ATOM   1841  HD1 PHE A 702      20.190  47.450  50.260  1.00  0.00           H
ATOM   1842  CE1 PHE A 702      18.590  47.230  48.850  1.00  0.00           C
ATOM   1843  HE1 PHE A 702      18.020  48.080  49.180  1.00  0.00           H
ATOM   1844  CZ  PHE A 702      17.970  46.420  47.880  1.00  0.00           C
ATOM   1845  HZ  PHE A 702      17.060  46.750  47.410  1.00  0.00           H
ATOM   1846  CD2 PHE A 702      19.670  44.800  48.300  1.00  0.00           C
ATOM   1847  HD2 PHE A 702      20.110  43.840  48.060  1.00  0.00           H
ATOM   1848  CE2 PHE A 702      18.490  45.200  47.570  1.00  0.00           C
ATOM   1849  HE2 PHE A 702      18.040  44.530  46.850  1.00  0.00           H
ATOM   1850  C   PHE A 702      23.000  46.150  47.900  1.00  0.00           C
ATOM   1851  O   PHE A 702      22.880  46.020  46.690  1.00  0.00           O
ATOM   1852  N   LEU A 703      23.540  47.290  48.500  1.00  0.00           N
ATOM   1853  HN  LEU A 703      23.580  47.400  49.500  1.00  0.00           H
ATOM   1854  CA  LEU A 703      23.840  48.490  47.730  1.00  0.00           C
ATOM   1855  HA  LEU A 703      22.940  48.760  47.200  1.00  0.00           H
ATOM   1856  CB  LEU A 703      24.330  49.670  48.710  1.00  0.00           C
ATOM   1857  HB1 LEU A 703      24.920  50.440  48.170  1.00  0.00           H
ATOM   1858  HB2 LEU A 703      25.030  49.230  49.460  1.00  0.00           H
ATOM   1859  CG  LEU A 703      23.030  50.320  49.290  1.00  0.00           C
ATOM   1860  HG  LEU A 703      22.380  49.500  49.670  1.00  0.00           H
ATOM   1861  CD1 LEU A 703      23.390  51.290  50.440  1.00  0.00           C
ATOM   1862 HD11 LEU A 703      23.870  50.680  51.230  1.00  0.00           H
ATOM   1863 HD12 LEU A 703      22.470  51.800  50.800  1.00  0.00           H
ATOM   1864 HD13 LEU A 703      24.050  52.100  50.080  1.00  0.00           H
ATOM   1865  CD2 LEU A 703      22.310  51.170  48.180  1.00  0.00           C
ATOM   1866 HD21 LEU A 703      21.770  52.020  48.650  1.00  0.00           H
ATOM   1867 HD22 LEU A 703      21.650  50.460  47.630  1.00  0.00           H
ATOM   1868 HD23 LEU A 703      23.030  51.630  47.470  1.00  0.00           H
ATOM   1869  C   LEU A 703      24.890  48.280  46.650  1.00  0.00           C
ATOM   1870  O   LEU A 703      24.750  48.820  45.540  1.00  0.00           O
ATOM   1871  N   CYS A 704      25.960  47.480  46.850  1.00  0.00           N
ATOM   1872  HN  CYS A 704      26.040  47.030  47.740  1.00  0.00           H
ATOM   1873  CA  CYS A 704      26.910  47.070  45.850  1.00  0.00           C
ATOM   1874  HA  CYS A 704      27.360  47.890  45.330  1.00  0.00           H
ATOM   1875  CB  CYS A 704      28.010  46.070  46.440  1.00  0.00           C
ATOM   1876  HB1 CYS A 704      28.610  45.660  45.600  1.00  0.00           H
ATOM   1877  HB2 CYS A 704      27.410  45.240  46.840  1.00  0.00           H
ATOM   1878  SG  CYS A 704      28.950  47.110  47.600  1.00  0.00           S
ATOM   1879  HG1 CYS A 704      28.020  46.980  48.530  1.00  0.00           H
ATOM   1880  C   CYS A 704      26.200  46.300  44.720  1.00  0.00           C
ATOM   1881  O   CYS A 704      26.440  46.430  43.540  1.00  0.00           O
ATOM   1882  N   ILE A 705      25.300  45.370  45.050  1.00  0.00           N
ATOM   1883  HN  ILE A 705      25.100  45.110  45.990  1.00  0.00           H
ATOM   1884  CA  ILE A 705      24.500  44.580  44.070  1.00  0.00           C
ATOM   1885  HA  ILE A 705      25.140  44.110  43.340  1.00  0.00           H
ATOM   1886  CB  ILE A 705      23.720  43.490  44.850  1.00  0.00           C
ATOM   1887  HB  ILE A 705      23.390  43.980  45.800  1.00  0.00           H
ATOM   1888  CG2 ILE A 705      22.440  43.080  44.090  1.00  0.00           C
ATOM   1889 HG21 ILE A 705      22.700  42.910  43.020  1.00  0.00           H
ATOM   1890 HG22 ILE A 705      21.610  43.800  44.230  1.00  0.00           H
ATOM   1891 HG23 ILE A 705      22.050  42.130  44.510  1.00  0.00           H
ATOM   1892  CG1 ILE A 705      24.640  42.350  45.320  1.00  0.00           C
ATOM   1893 HG11 ILE A 705      25.540  42.630  45.910  1.00  0.00           H
ATOM   1894 HG12 ILE A 705      24.760  41.640  44.470  1.00  0.00           H
ATOM   1895  CD  ILE A 705      23.890  41.390  46.330  1.00  0.00           C
ATOM   1896  HD1 ILE A 705      22.880  41.110  45.970  1.00  0.00           H
ATOM   1897  HD2 ILE A 705      23.620  41.970  47.240  1.00  0.00           H
ATOM   1898  HD3 ILE A 705      24.410  40.460  46.660  1.00  0.00           H
ATOM   1899  C   ILE A 705      23.550  45.490  43.230  1.00  0.00           C
ATOM   1900  O   ILE A 705      23.510  45.410  42.010  1.00  0.00           O
ATOM   1901  N   VAL A 706      22.940  46.510  43.880  1.00  0.00           N
ATOM   1902  HN  VAL A 706      23.050  46.590  44.870  1.00  0.00           H
ATOM   1903  CA  VAL A 706      22.150  47.550  43.220  1.00  0.00           C
ATOM   1904  HA  VAL A 706      21.490  47.030  42.550  1.00  0.00           H
ATOM   1905  CB  VAL A 706      21.320  48.410  44.210  1.00  0.00           C
ATOM   1906  HB  VAL A 706      22.020  48.930  44.900  1.00  0.00           H
ATOM   1907  CG1 VAL A 706      20.510  49.540  43.560  1.00  0.00           C
ATOM   1908 HG11 VAL A 706      19.960  49.230  42.650  1.00  0.00           H
ATOM   1909 HG12 VAL A 706      21.260  50.280  43.180  1.00  0.00           H
ATOM   1910 HG13 VAL A 706      19.750  50.060  44.150  1.00  0.00           H
ATOM   1911  CG2 VAL A 706      20.400  47.490  45.090  1.00  0.00           C
ATOM   1912 HG21 VAL A 706      20.070  48.010  46.010  1.00  0.00           H
ATOM   1913 HG22 VAL A 706      20.860  46.560  45.480  1.00  0.00           H
ATOM   1914 HG23 VAL A 706      19.580  47.190  44.400  1.00  0.00           H
ATOM   1915  C   VAL A 706      23.010  48.380  42.230  1.00  0.00           C
ATOM   1916  O   VAL A 706      22.520  48.560  41.080  1.00  0.00           O
ATOM   1917  N   LEU A 707      24.280  48.660  42.610  1.00  0.00           N
ATOM   1918  HN  LEU A 707      24.600  48.590  43.550  1.00  0.00           H
ATOM   1919  CA  LEU A 707      25.230  49.350  41.730  1.00  0.00           C
ATOM   1920  HA  LEU A 707      24.650  50.210  41.450  1.00  0.00           H
ATOM   1921  CB  LEU A 707      26.540  49.650  42.560  1.00  0.00           C
ATOM   1922  HB1 LEU A 707      27.400  49.780  41.880  1.00  0.00           H
ATOM   1923  HB2 LEU A 707      26.830  48.820  43.230  1.00  0.00           H
ATOM   1924  CG  LEU A 707      26.440  51.070  43.310  1.00  0.00           C
ATOM   1925  HG  LEU A 707      25.520  51.010  43.920  1.00  0.00           H
ATOM   1926  CD1 LEU A 707      27.640  51.320  44.200  1.00  0.00           C
ATOM   1927 HD11 LEU A 707      27.910  50.510  44.900  1.00  0.00           H
ATOM   1928 HD12 LEU A 707      27.450  52.310  44.670  1.00  0.00           H
ATOM   1929 HD13 LEU A 707      28.600  51.370  43.640  1.00  0.00           H
ATOM   1930  CD2 LEU A 707      26.250  52.250  42.410  1.00  0.00           C
ATOM   1931 HD21 LEU A 707      26.400  53.220  42.920  1.00  0.00           H
ATOM   1932 HD22 LEU A 707      25.240  52.290  41.950  1.00  0.00           H
ATOM   1933 HD23 LEU A 707      27.090  52.230  41.680  1.00  0.00           H
ATOM   1934  C   LEU A 707      25.610  48.510  40.500  1.00  0.00           C
ATOM   1935  O   LEU A 707      25.660  48.950  39.350  1.00  0.00           O
ATOM   1936  N   VAL A 708      25.850  47.210  40.780  1.00  0.00           N
ATOM   1937  HN  VAL A 708      25.990  46.920  41.720  1.00  0.00           H
ATOM   1938  CA  VAL A 708      26.220  46.160  39.840  1.00  0.00           C
ATOM   1939  HA  VAL A 708      27.160  46.410  39.370  1.00  0.00           H
ATOM   1940  CB  VAL A 708      26.430  44.810  40.620  1.00  0.00           C
ATOM   1941  HB  VAL A 708      25.790  44.700  41.530  1.00  0.00           H
ATOM   1942  CG1 VAL A 708      26.060  43.600  39.750  1.00  0.00           C
ATOM   1943 HG11 VAL A 708      26.440  42.670  40.240  1.00  0.00           H
ATOM   1944 HG12 VAL A 708      26.440  43.490  38.710  1.00  0.00           H
ATOM   1945 HG13 VAL A 708      24.950  43.550  39.660  1.00  0.00           H
ATOM   1946  CG2 VAL A 708      27.930  44.750  41.170  1.00  0.00           C
ATOM   1947 HG21 VAL A 708      28.650  44.850  40.330  1.00  0.00           H
ATOM   1948 HG22 VAL A 708      28.140  43.770  41.650  1.00  0.00           H
ATOM   1949 HG23 VAL A 708      28.040  45.580  41.900  1.00  0.00           H
ATOM   1950  C   VAL A 708      25.150  45.960  38.800  1.00  0.00           C
ATOM   1951  O   VAL A 708      25.410  45.900  37.590  1.00  0.00           O
ATOM   1952  N   ALA A 709      23.880  45.970  39.180  1.00  0.00           N
ATOM   1953  HN  ALA A 709      23.720  46.140  40.150  1.00  0.00           H
ATOM   1954  CA  ALA A 709      22.820  45.770  38.290  1.00  0.00           C
ATOM   1955  HA  ALA A 709      22.990  44.920  37.640  1.00  0.00           H
ATOM   1956  CB  ALA A 709      21.640  45.310  39.210  1.00  0.00           C
ATOM   1957  HB1 ALA A 709      21.820  44.240  39.480  1.00  0.00           H
ATOM   1958  HB2 ALA A 709      20.650  45.460  38.750  1.00  0.00           H
ATOM   1959  HB3 ALA A 709      21.510  45.970  40.080  1.00  0.00           H
ATOM   1960  C   ALA A 709      22.370  46.960  37.450  1.00  0.00           C
ATOM   1961  O   ALA A 709      21.760  46.750  36.400  1.00  0.00           O
ATOM   1962  N   THR A 710      22.630  48.220  37.920  1.00  0.00           N
ATOM   1963  HN  THR A 710      23.070  48.330  38.820  1.00  0.00           H
ATOM   1964  CA  THR A 710      22.340  49.560  37.270  1.00  0.00           C
ATOM   1965  HA  THR A 710      21.400  49.460  36.750  1.00  0.00           H
ATOM   1966  CB  THR A 710      22.230  50.740  38.210  1.00  0.00           C
ATOM   1967  HB  THR A 710      23.260  50.960  38.570  1.00  0.00           H
ATOM   1968  OG1 THR A 710      21.440  50.470  39.400  1.00  0.00           O
ATOM   1969  HG1 THR A 710      21.890  49.950  40.070  1.00  0.00           H
ATOM   1970  CG2 THR A 710      21.650  52.060  37.520  1.00  0.00           C
ATOM   1971 HG21 THR A 710      20.700  51.770  37.050  1.00  0.00           H
ATOM   1972 HG22 THR A 710      22.430  52.440  36.830  1.00  0.00           H
ATOM   1973 HG23 THR A 710      21.410  52.850  38.270  1.00  0.00           H
ATOM   1974  C   THR A 710      23.410  49.780  36.150  1.00  0.00           C
ATOM   1975  O   THR A 710      23.180  50.400  35.120  1.00  0.00           O
ATOM   1976  N   ASP A 711      24.610  49.120  36.230  1.00  0.00           N
ATOM   1977  HN  ASP A 711      24.640  48.390  36.910  1.00  0.00           H
ATOM   1978  CA  ASP A 711      25.760  49.420  35.530  1.00  0.00           C
ATOM   1979  HA  ASP A 711      26.260  48.530  35.920  1.00  0.00           H
ATOM   1980  CB  ASP A 711      25.730  49.120  33.960  1.00  0.00           C
ATOM   1981  HB1 ASP A 711      25.050  49.830  33.450  1.00  0.00           H
ATOM   1982  HB2 ASP A 711      25.330  48.100  33.780  1.00  0.00           H
ATOM   1983  CG  ASP A 711      27.010  49.260  33.170  1.00  0.00           C
ATOM   1984  OD1 ASP A 711      27.670  50.300  33.170  1.00  0.00           O
ATOM   1985  OD2 ASP A 711      27.310  48.250  32.580  1.00  0.00           O
ATOM   1986  C   ASP A 711      26.720  50.510  36.050  1.00  0.00           C
ATOM   1987  O   ASP A 711      26.340  51.670  36.240  1.00  0.00           O
ATOM   1988  N   ALA A 712      27.960  50.130  36.370  1.00  0.00           N
ATOM   1989  HN  ALA A 712      28.150  49.160  36.350  1.00  0.00           H
ATOM   1990  CA  ALA A 712      28.900  51.030  37.010  1.00  0.00           C
ATOM   1991  HA  ALA A 712      28.440  51.920  37.410  1.00  0.00           H
ATOM   1992  CB  ALA A 712      29.450  50.230  38.190  1.00  0.00           C
ATOM   1993  HB1 ALA A 712      28.690  49.940  38.960  1.00  0.00           H
ATOM   1994  HB2 ALA A 712      30.260  50.720  38.760  1.00  0.00           H
ATOM   1995  HB3 ALA A 712      29.850  49.250  37.870  1.00  0.00           H
ATOM   1996  C   ALA A 712      30.000  51.420  36.140  1.00  0.00           C
ATOM   1997  O   ALA A 712      30.960  52.070  36.600  1.00  0.00           O
ATOM   1998  N   SER A 713      30.050  51.000  34.850  1.00  0.00           N
ATOM   1999  HN  SER A 713      29.200  50.590  34.510  1.00  0.00           H
ATOM   2000  CA  SER A 713      31.160  51.250  33.920  1.00  0.00           C
ATOM   2001  HA  SER A 713      32.000  50.760  34.390  1.00  0.00           H
ATOM   2002  CB  SER A 713      31.010  50.650  32.460  1.00  0.00           C
ATOM   2003  HB1 SER A 713      30.910  49.560  32.690  1.00  0.00           H
ATOM   2004  HB2 SER A 713      31.850  50.890  31.780  1.00  0.00           H
ATOM   2005  OG  SER A 713      29.720  51.050  31.890  1.00  0.00           O
ATOM   2006  HG1 SER A 713      29.020  50.660  32.420  1.00  0.00           H
ATOM   2007  C   SER A 713      31.660  52.760  33.760  1.00  0.00           C
ATOM   2008  O   SER A 713      32.810  53.050  33.760  1.00  0.00           O
ATOM   2009  N   SER A 714      30.640  53.620  33.730  1.00  0.00           N
ATOM   2010  HN  SER A 714      29.750  53.220  33.890  1.00  0.00           H
ATOM   2011  CA  SER A 714      30.800  55.110  33.570  1.00  0.00           C
ATOM   2012  HA  SER A 714      31.200  55.310  32.590  1.00  0.00           H
ATOM   2013  CB  SER A 714      29.500  55.850  33.780  1.00  0.00           C
ATOM   2014  HB1 SER A 714      28.910  55.670  32.860  1.00  0.00           H
ATOM   2015  HB2 SER A 714      29.590  56.910  34.100  1.00  0.00           H
ATOM   2016  OG  SER A 714      28.670  55.300  34.850  1.00  0.00           O
ATOM   2017  HG1 SER A 714      28.190  54.560  34.470  1.00  0.00           H
ATOM   2018  C   SER A 714      31.870  55.700  34.500  1.00  0.00           C
ATOM   2019  O   SER A 714      32.720  56.470  34.090  1.00  0.00           O
ATOM   2020  N   LEU A 715      31.880  55.350  35.800  1.00  0.00           N
ATOM   2021  HN  LEU A 715      31.150  54.780  36.170  1.00  0.00           H
ATOM   2022  CA  LEU A 715      32.860  55.820  36.740  1.00  0.00           C
ATOM   2023  HA  LEU A 715      32.940  56.900  36.690  1.00  0.00           H
ATOM   2024  CB  LEU A 715      32.420  55.410  38.120  1.00  0.00           C
ATOM   2025  HB1 LEU A 715      33.120  55.850  38.860  1.00  0.00           H
ATOM   2026  HB2 LEU A 715      32.630  54.340  38.240  1.00  0.00           H
ATOM   2027  CG  LEU A 715      31.020  55.730  38.640  1.00  0.00           C
ATOM   2028  HG  LEU A 715      30.290  55.050  38.140  1.00  0.00           H
ATOM   2029  CD1 LEU A 715      31.080  55.460  40.110  1.00  0.00           C
ATOM   2030 HD11 LEU A 715      31.940  56.010  40.540  1.00  0.00           H
ATOM   2031 HD12 LEU A 715      31.230  54.380  40.380  1.00  0.00           H
ATOM   2032 HD13 LEU A 715      30.130  55.810  40.530  1.00  0.00           H
ATOM   2033  CD2 LEU A 715      30.670  57.170  38.490  1.00  0.00           C
ATOM   2034 HD21 LEU A 715      29.770  57.390  39.110  1.00  0.00           H
ATOM   2035 HD22 LEU A 715      30.550  57.370  37.420  1.00  0.00           H
ATOM   2036 HD23 LEU A 715      31.550  57.770  38.810  1.00  0.00           H
ATOM   2037  C   LEU A 715      34.280  55.370  36.490  1.00  0.00           C
ATOM   2038  O   LEU A 715      35.210  56.210  36.470  1.00  0.00           O
ATOM   2039  N   VAL A 716      34.470  54.090  36.150  1.00  0.00           N
ATOM   2040  HN  VAL A 716      33.690  53.480  36.090  1.00  0.00           H
ATOM   2041  CA  VAL A 716      35.730  53.550  35.740  1.00  0.00           C
ATOM   2042  HA  VAL A 716      36.510  53.980  36.360  1.00  0.00           H
ATOM   2043  CB  VAL A 716      36.000  52.020  35.980  1.00  0.00           C
ATOM   2044  HB  VAL A 716      37.070  51.890  35.710  1.00  0.00           H
ATOM   2045  CG1 VAL A 716      35.920  51.700  37.510  1.00  0.00           C
ATOM   2046 HG11 VAL A 716      35.900  50.620  37.740  1.00  0.00           H
ATOM   2047 HG12 VAL A 716      34.930  51.970  37.940  1.00  0.00           H
ATOM   2048 HG13 VAL A 716      36.780  52.170  38.040  1.00  0.00           H
ATOM   2049  CG2 VAL A 716      35.080  51.110  35.170  1.00  0.00           C
ATOM   2050 HG21 VAL A 716      35.440  50.070  35.210  1.00  0.00           H
ATOM   2051 HG22 VAL A 716      35.040  51.210  34.060  1.00  0.00           H
ATOM   2052 HG23 VAL A 716      34.070  51.050  35.640  1.00  0.00           H
ATOM   2053  C   VAL A 716      36.270  53.950  34.430  1.00  0.00           C
ATOM   2054  O   VAL A 716      37.450  54.190  34.290  1.00  0.00           O
ATOM   2055  N   CYS A 717      35.330  54.260  33.480  1.00  0.00           N
ATOM   2056  HN  CYS A 717      34.400  54.120  33.820  1.00  0.00           H
ATOM   2057  CA  CYS A 717      35.490  55.030  32.250  1.00  0.00           C
ATOM   2058  HA  CYS A 717      36.260  54.460  31.750  1.00  0.00           H
ATOM   2059  CB  CYS A 717      34.170  55.060  31.400  1.00  0.00           C
ATOM   2060  HB1 CYS A 717      33.440  55.660  31.960  1.00  0.00           H
ATOM   2061  HB2 CYS A 717      33.840  54.010  31.330  1.00  0.00           H
ATOM   2062  SG  CYS A 717      34.330  55.700  29.780  1.00  0.00           S
ATOM   2063  HG1 CYS A 717      34.710  56.910  30.170  1.00  0.00           H
ATOM   2064  C   CYS A 717      36.010  56.430  32.420  1.00  0.00           C
ATOM   2065  O   CYS A 717      36.780  56.790  31.550  1.00  0.00           O
ATOM   2066  N   TYR A 718      35.590  57.240  33.390  1.00  0.00           N
ATOM   2067  HN  TYR A 718      34.890  56.940  34.030  1.00  0.00           H
ATOM   2068  CA  TYR A 718      35.930  58.670  33.410  1.00  0.00           C
ATOM   2069  HA  TYR A 718      36.510  58.930  32.540  1.00  0.00           H
ATOM   2070  CB  TYR A 718      34.620  59.460  33.310  1.00  0.00           C
ATOM   2071  HB1 TYR A 718      34.710  60.550  33.460  1.00  0.00           H
ATOM   2072  HB2 TYR A 718      33.940  59.130  34.130  1.00  0.00           H
ATOM   2073  CG  TYR A 718      33.970  59.200  31.950  1.00  0.00           C
ATOM   2074  CD1 TYR A 718      34.650  59.440  30.720  1.00  0.00           C
ATOM   2075  HD1 TYR A 718      35.650  59.840  30.680  1.00  0.00           H
ATOM   2076  CE1 TYR A 718      34.030  59.140  29.520  1.00  0.00           C
ATOM   2077  HE1 TYR A 718      34.400  59.320  28.510  1.00  0.00           H
ATOM   2078  CZ  TYR A 718      32.670  58.760  29.490  1.00  0.00           C
ATOM   2079  OH  TYR A 718      32.030  58.430  28.240  1.00  0.00           O
ATOM   2080  HH  TYR A 718      31.140  58.130  28.450  1.00  0.00           H
ATOM   2081  CD2 TYR A 718      32.570  58.840  31.880  1.00  0.00           C
ATOM   2082  HD2 TYR A 718      32.060  58.540  32.780  1.00  0.00           H
ATOM   2083  CE2 TYR A 718      31.970  58.540  30.630  1.00  0.00           C
ATOM   2084  HE2 TYR A 718      30.950  58.170  30.670  1.00  0.00           H
ATOM   2085  C   TYR A 718      36.850  58.980  34.570  1.00  0.00           C
ATOM   2086  O   TYR A 718      36.970  60.080  35.070  1.00  0.00           O
ATOM   2087  N   ILE A 719      37.620  58.000  35.180  1.00  0.00           N
ATOM   2088  HN  ILE A 719      37.570  57.060  34.820  1.00  0.00           H
ATOM   2089  CA  ILE A 719      38.430  58.240  36.350  1.00  0.00           C
ATOM   2090  HA  ILE A 719      37.840  58.790  37.080  1.00  0.00           H
ATOM   2091  CB  ILE A 719      38.780  56.960  37.160  1.00  0.00           C
ATOM   2092  HB  ILE A 719      37.970  56.200  37.250  1.00  0.00           H
ATOM   2093  CG2 ILE A 719      39.830  56.120  36.370  1.00  0.00           C
ATOM   2094 HG21 ILE A 719      40.870  56.530  36.320  1.00  0.00           H
ATOM   2095 HG22 ILE A 719      39.460  56.070  35.320  1.00  0.00           H
ATOM   2096 HG23 ILE A 719      39.820  55.090  36.780  1.00  0.00           H
ATOM   2097  CG1 ILE A 719      39.490  57.150  38.540  1.00  0.00           C
ATOM   2098 HG11 ILE A 719      40.520  57.530  38.340  1.00  0.00           H
ATOM   2099 HG12 ILE A 719      39.530  56.060  38.740  1.00  0.00           H
ATOM   2100  CD  ILE A 719      38.680  57.750  39.620  1.00  0.00           C
ATOM   2101  HD1 ILE A 719      37.710  57.210  39.650  1.00  0.00           H
ATOM   2102  HD2 ILE A 719      38.480  58.830  39.460  1.00  0.00           H
ATOM   2103  HD3 ILE A 719      39.090  57.730  40.650  1.00  0.00           H
ATOM   2104  C   ILE A 719      39.740  59.050  36.050  1.00  0.00           C
ATOM   2105  O   ILE A 719      40.140  59.870  36.910  1.00  0.00           O
ATOM   2106  N   THR A 720      40.360  58.930  34.840  1.00  0.00           N
ATOM   2107  HN  THR A 720      39.890  58.370  34.150  1.00  0.00           H
ATOM   2108  CA  THR A 720      41.520  59.710  34.350  1.00  0.00           C
ATOM   2109  HA  THR A 720      41.460  59.450  33.300  1.00  0.00           H
ATOM   2110  CB  THR A 720      41.480  61.230  34.370  1.00  0.00           C
ATOM   2111  HB  THR A 720      42.300  61.560  33.700  1.00  0.00           H
ATOM   2112  OG1 THR A 720      41.640  61.840  35.660  1.00  0.00           O
ATOM   2113  HG1 THR A 720      41.090  61.350  36.260  1.00  0.00           H
ATOM   2114  CG2 THR A 720      40.180  61.730  33.910  1.00  0.00           C
ATOM   2115 HG21 THR A 720      40.000  61.280  32.900  1.00  0.00           H
ATOM   2116 HG22 THR A 720      40.100  62.840  33.810  1.00  0.00           H
ATOM   2117 HG23 THR A 720      39.300  61.470  34.530  1.00  0.00           H
ATOM   2118  C   THR A 720      42.950  59.170  34.650  1.00  0.00           C
ATOM   2119  O   THR A 720      43.260  58.620  35.720  1.00  0.00           O
ATOM   2120  N   ARG A 721      43.810  59.300  33.530  1.00  0.00           N
ATOM   2121  HN  ARG A 721      43.450  59.610  32.670  1.00  0.00           H
ATOM   2122  CA  ARG A 721      45.160  58.850  33.670  1.00  0.00           C
ATOM   2123  HA  ARG A 721      45.110  57.830  34.040  1.00  0.00           H
ATOM   2124  CB  ARG A 721      46.050  58.860  32.340  1.00  0.00           C
ATOM   2125  HB1 ARG A 721      46.990  58.300  32.550  1.00  0.00           H
ATOM   2126  HB2 ARG A 721      46.350  59.880  32.020  1.00  0.00           H
ATOM   2127  CG  ARG A 721      45.350  58.200  31.060  1.00  0.00           C
ATOM   2128  HG1 ARG A 721      45.970  58.270  30.150  1.00  0.00           H
ATOM   2129  HG2 ARG A 721      44.310  58.590  30.960  1.00  0.00           H
ATOM   2130  CD  ARG A 721      45.050  56.630  31.180  1.00  0.00           C
ATOM   2131  HD1 ARG A 721      46.010  56.140  31.470  1.00  0.00           H
ATOM   2132  HD2 ARG A 721      44.670  56.260  30.210  1.00  0.00           H
ATOM   2133  NE  ARG A 721      44.010  56.400  32.240  1.00  0.00           N
ATOM   2134  HE  ARG A 721      44.190  56.050  33.160  1.00  0.00           H
ATOM   2135  CZ  ARG A 721      42.690  56.530  32.120  1.00  0.00           C
ATOM   2136  NH1 ARG A 721      42.090  56.910  31.030  1.00  0.00           N
ATOM   2137 HH11 ARG A 721      41.180  57.270  31.190  1.00  0.00           H
ATOM   2138 HH12 ARG A 721      42.660  57.380  30.360  1.00  0.00           H
ATOM   2139  NH2 ARG A 721      41.890  56.250  33.130  1.00  0.00           N
ATOM   2140 HH21 ARG A 721      42.350  55.590  33.720  1.00  0.00           H
ATOM   2141 HH22 ARG A 721      41.000  55.840  32.950  1.00  0.00           H
ATOM   2142  C   ARG A 721      45.930  59.670  34.670  1.00  0.00           C
ATOM   2143  O   ARG A 721      46.850  59.230  35.330  1.00  0.00           O
ATOM   2144  N   PHE A 722      45.640  60.950  34.730  1.00  0.00           N
ATOM   2145  HN  PHE A 722      44.930  61.210  34.080  1.00  0.00           H
ATOM   2146  CA  PHE A 722      45.930  61.770  35.860  1.00  0.00           C
ATOM   2147  HA  PHE A 722      47.000  61.830  35.720  1.00  0.00           H
ATOM   2148  CB  PHE A 722      45.340  63.210  35.680  1.00  0.00           C
ATOM   2149  HB1 PHE A 722      44.240  63.090  35.640  1.00  0.00           H
ATOM   2150  HB2 PHE A 722      45.640  63.620  34.700  1.00  0.00           H
ATOM   2151  CG  PHE A 722      45.640  64.270  36.760  1.00  0.00           C
ATOM   2152  CD1 PHE A 722      46.840  64.930  36.770  1.00  0.00           C
ATOM   2153  HD1 PHE A 722      47.570  64.600  36.040  1.00  0.00           H
ATOM   2154  CE1 PHE A 722      47.040  65.960  37.640  1.00  0.00           C
ATOM   2155  HE1 PHE A 722      48.040  66.380  37.620  1.00  0.00           H
ATOM   2156  CZ  PHE A 722      46.070  66.360  38.530  1.00  0.00           C
ATOM   2157  HZ  PHE A 722      46.270  67.250  39.110  1.00  0.00           H
ATOM   2158  CD2 PHE A 722      44.610  64.640  37.590  1.00  0.00           C
ATOM   2159  HD2 PHE A 722      43.660  64.130  37.580  1.00  0.00           H
ATOM   2160  CE2 PHE A 722      44.780  65.670  38.520  1.00  0.00           C
ATOM   2161  HE2 PHE A 722      43.940  66.100  39.050  1.00  0.00           H
ATOM   2162  C   PHE A 722      45.550  61.150  37.250  1.00  0.00           C
ATOM   2163  O   PHE A 722      46.380  61.140  38.180  1.00  0.00           O
ATOM   2164  N   THR A 723      44.280  60.650  37.480  1.00  0.00           N
ATOM   2165  HN  THR A 723      43.540  60.620  36.830  1.00  0.00           H
ATOM   2166  CA  THR A 723      43.860  60.270  38.880  1.00  0.00           C
ATOM   2167  HA  THR A 723      44.190  61.090  39.510  1.00  0.00           H
ATOM   2168  CB  THR A 723      42.380  60.040  39.140  1.00  0.00           C
ATOM   2169  HB  THR A 723      41.850  59.380  38.410  1.00  0.00           H
ATOM   2170  OG1 THR A 723      41.770  61.280  39.100  1.00  0.00           O
ATOM   2171  HG1 THR A 723      40.840  61.070  38.930  1.00  0.00           H
ATOM   2172  CG2 THR A 723      42.080  59.480  40.560  1.00  0.00           C
ATOM   2173 HG21 THR A 723      42.410  58.430  40.720  1.00  0.00           H
ATOM   2174 HG22 THR A 723      40.970  59.390  40.640  1.00  0.00           H
ATOM   2175 HG23 THR A 723      42.460  60.150  41.350  1.00  0.00           H
ATOM   2176  C   THR A 723      44.570  58.980  39.400  1.00  0.00           C
ATOM   2177  O   THR A 723      44.960  58.860  40.570  1.00  0.00           O
ATOM   2178  N   GLU A 724      44.830  58.080  38.460  1.00  0.00           N
ATOM   2179  HN  GLU A 724      44.400  58.270  37.580  1.00  0.00           H
ATOM   2180  CA  GLU A 724      45.510  56.770  38.610  1.00  0.00           C
ATOM   2181  HA  GLU A 724      45.030  56.190  39.370  1.00  0.00           H
ATOM   2182  CB  GLU A 724      45.560  56.010  37.280  1.00  0.00           C
ATOM   2183  HB1 GLU A 724      46.150  55.090  37.490  1.00  0.00           H
ATOM   2184  HB2 GLU A 724      46.040  56.680  36.550  1.00  0.00           H
ATOM   2185  CG  GLU A 724      44.200  55.440  36.790  1.00  0.00           C
ATOM   2186  HG1 GLU A 724      43.380  56.180  36.890  1.00  0.00           H
ATOM   2187  HG2 GLU A 724      43.950  54.640  37.510  1.00  0.00           H
ATOM   2188  CD  GLU A 724      44.200  54.880  35.390  1.00  0.00           C
ATOM   2189  OE1 GLU A 724      45.160  54.880  34.560  1.00  0.00           O
ATOM   2190  OE2 GLU A 724      43.050  54.500  35.040  1.00  0.00           O
ATOM   2191  C   GLU A 724      46.990  56.840  39.060  1.00  0.00           C
ATOM   2192  O   GLU A 724      47.480  56.040  39.890  1.00  0.00           O
ATOM   2193  N   GLU A 725      47.770  57.790  38.400  1.00  0.00           N
ATOM   2194  HN  GLU A 725      47.420  58.260  37.610  1.00  0.00           H
ATOM   2195  CA  GLU A 725      49.130  58.080  38.840  1.00  0.00           C
ATOM   2196  HA  GLU A 725      49.720  57.180  38.850  1.00  0.00           H
ATOM   2197  CB  GLU A 725      49.780  59.090  37.870  1.00  0.00           C
ATOM   2198  HB1 GLU A 725      49.120  59.970  37.720  1.00  0.00           H
ATOM   2199  HB2 GLU A 725      49.730  58.640  36.850  1.00  0.00           H
ATOM   2200  CG  GLU A 725      51.220  59.360  38.260  1.00  0.00           C
ATOM   2201  HG1 GLU A 725      51.770  58.440  38.540  1.00  0.00           H
ATOM   2202  HG2 GLU A 725      51.390  60.200  38.990  1.00  0.00           H
ATOM   2203  CD  GLU A 725      52.070  59.860  37.060  1.00  0.00           C
ATOM   2204  OE1 GLU A 725      52.540  59.030  36.190  1.00  0.00           O
ATOM   2205  OE2 GLU A 725      52.140  61.070  36.750  1.00  0.00           O
ATOM   2206  C   GLU A 725      49.270  58.630  40.190  1.00  0.00           C
ATOM   2207  O   GLU A 725      50.050  58.170  41.050  1.00  0.00           O
ATOM   2208  N   ALA A 726      48.310  59.660  40.490  1.00  0.00           N
ATOM   2209  HN  ALA A 726      47.680  59.980  39.790  1.00  0.00           H
ATOM   2210  CA  ALA A 726      48.170  60.180  41.800  1.00  0.00           C
ATOM   2211  HA  ALA A 726      49.160  60.570  41.970  1.00  0.00           H
ATOM   2212  CB  ALA A 726      47.180  61.350  41.660  1.00  0.00           C
ATOM   2213  HB1 ALA A 726      47.440  61.950  40.770  1.00  0.00           H
ATOM   2214  HB2 ALA A 726      46.980  61.940  42.570  1.00  0.00           H
ATOM   2215  HB3 ALA A 726      46.170  60.930  41.420  1.00  0.00           H
ATOM   2216  C   ALA A 726      47.790  59.180  42.900  1.00  0.00           C
ATOM   2217  O   ALA A 726      48.260  59.220  43.990  1.00  0.00           O
ATOM   2218  N   PHE A 727      46.860  58.290  42.590  1.00  0.00           N
ATOM   2219  HN  PHE A 727      46.380  58.310  41.720  1.00  0.00           H
ATOM   2220  CA  PHE A 727      46.440  57.250  43.520  1.00  0.00           C
ATOM   2221  HA  PHE A 727      46.090  57.730  44.440  1.00  0.00           H
ATOM   2222  CB  PHE A 727      45.390  56.440  42.850  1.00  0.00           C
ATOM   2223  HB1 PHE A 727      45.670  55.950  41.890  1.00  0.00           H
ATOM   2224  HB2 PHE A 727      44.500  57.090  42.690  1.00  0.00           H
ATOM   2225  CG  PHE A 727      44.800  55.320  43.600  1.00  0.00           C
ATOM   2226  CD1 PHE A 727      45.360  54.070  43.620  1.00  0.00           C
ATOM   2227  HD1 PHE A 727      46.330  53.960  43.140  1.00  0.00           H
ATOM   2228  CE1 PHE A 727      44.880  53.100  44.480  1.00  0.00           C
ATOM   2229  HE1 PHE A 727      45.480  52.200  44.500  1.00  0.00           H
ATOM   2230  CZ  PHE A 727      43.730  53.310  45.310  1.00  0.00           C
ATOM   2231  HZ  PHE A 727      43.320  52.570  45.970  1.00  0.00           H
ATOM   2232  CD2 PHE A 727      43.690  55.540  44.420  1.00  0.00           C
ATOM   2233  HD2 PHE A 727      43.350  56.550  44.460  1.00  0.00           H
ATOM   2234  CE2 PHE A 727      43.180  54.540  45.230  1.00  0.00           C
ATOM   2235  HE2 PHE A 727      42.360  54.770  45.900  1.00  0.00           H
ATOM   2236  C   PHE A 727      47.650  56.380  43.870  1.00  0.00           C
ATOM   2237  O   PHE A 727      48.110  56.250  45.020  1.00  0.00           O
ATOM   2238  N   ALA A 728      48.270  55.830  42.870  1.00  0.00           N
ATOM   2239  HN  ALA A 728      47.910  55.990  41.950  1.00  0.00           H
ATOM   2240  CA  ALA A 728      49.340  54.870  42.900  1.00  0.00           C
ATOM   2241  HA  ALA A 728      49.080  53.950  43.420  1.00  0.00           H
ATOM   2242  CB  ALA A 728      49.660  54.360  41.410  1.00  0.00           C
ATOM   2243  HB1 ALA A 728      50.140  55.170  40.840  1.00  0.00           H
ATOM   2244  HB2 ALA A 728      48.830  53.970  40.800  1.00  0.00           H
ATOM   2245  HB3 ALA A 728      50.300  53.460  41.320  1.00  0.00           H
ATOM   2246  C   ALA A 728      50.610  55.350  43.590  1.00  0.00           C
ATOM   2247  O   ALA A 728      51.180  54.700  44.450  1.00  0.00           O
ATOM   2248  N   ALA A 729      51.020  56.580  43.340  1.00  0.00           N
ATOM   2249  HN  ALA A 729      50.670  57.110  42.560  1.00  0.00           H
ATOM   2250  CA  ALA A 729      52.140  57.250  44.030  1.00  0.00           C
ATOM   2251  HA  ALA A 729      53.060  56.700  43.980  1.00  0.00           H
ATOM   2252  CB  ALA A 729      52.500  58.540  43.280  1.00  0.00           C
ATOM   2253  HB1 ALA A 729      53.420  58.960  43.720  1.00  0.00           H
ATOM   2254  HB2 ALA A 729      51.730  59.340  43.390  1.00  0.00           H
ATOM   2255  HB3 ALA A 729      52.770  58.300  42.240  1.00  0.00           H
ATOM   2256  C   ALA A 729      51.840  57.540  45.490  1.00  0.00           C
ATOM   2257  O   ALA A 729      52.600  57.270  46.390  1.00  0.00           O
ATOM   2258  N   LEU A 730      50.620  58.010  45.680  1.00  0.00           N
ATOM   2259  HN  LEU A 730      49.860  57.920  45.040  1.00  0.00           H
ATOM   2260  CA  LEU A 730      50.170  58.500  46.990  1.00  0.00           C
ATOM   2261  HA  LEU A 730      50.710  59.380  47.280  1.00  0.00           H
ATOM   2262  CB  LEU A 730      48.700  59.040  46.900  1.00  0.00           C
ATOM   2263  HB1 LEU A 730      47.990  58.310  46.470  1.00  0.00           H
ATOM   2264  HB2 LEU A 730      48.840  59.970  46.320  1.00  0.00           H
ATOM   2265  CG  LEU A 730      48.160  59.570  48.240  1.00  0.00           C
ATOM   2266  HG  LEU A 730      48.330  58.830  49.050  1.00  0.00           H
ATOM   2267  CD1 LEU A 730      48.940  60.790  48.640  1.00  0.00           C
ATOM   2268 HD11 LEU A 730      48.930  61.570  47.850  1.00  0.00           H
ATOM   2269 HD12 LEU A 730      50.010  60.530  48.750  1.00  0.00           H
ATOM   2270 HD13 LEU A 730      48.610  61.300  49.560  1.00  0.00           H
ATOM   2271  CD2 LEU A 730      46.590  59.770  48.090  1.00  0.00           C
ATOM   2272 HD21 LEU A 730      46.070  59.810  49.070  1.00  0.00           H
ATOM   2273 HD22 LEU A 730      46.140  58.890  47.580  1.00  0.00           H
ATOM   2274 HD23 LEU A 730      46.320  60.670  47.510  1.00  0.00           H
ATOM   2275  C   LEU A 730      50.280  57.450  48.200  1.00  0.00           C
ATOM   2276  O   LEU A 730      50.920  57.750  49.220  1.00  0.00           O
ATOM   2277  N   ILE A 731      49.790  56.290  47.900  1.00  0.00           N
ATOM   2278  HN  ILE A 731      49.390  56.210  46.990  1.00  0.00           H
ATOM   2279  CA  ILE A 731      49.730  55.230  48.900  1.00  0.00           C
ATOM   2280  HA  ILE A 731      49.520  55.630  49.870  1.00  0.00           H
ATOM   2281  CB  ILE A 731      48.650  54.280  48.470  1.00  0.00           C
ATOM   2282  HB  ILE A 731      48.990  53.810  47.530  1.00  0.00           H
ATOM   2283  CG2 ILE A 731      48.540  53.220  49.560  1.00  0.00           C
ATOM   2284 HG21 ILE A 731      47.650  52.590  49.350  1.00  0.00           H
ATOM   2285 HG22 ILE A 731      48.430  53.740  50.530  1.00  0.00           H
ATOM   2286 HG23 ILE A 731      49.380  52.500  49.590  1.00  0.00           H
ATOM   2287  CG1 ILE A 731      47.300  55.090  48.390  1.00  0.00           C
ATOM   2288 HG11 ILE A 731      47.390  55.830  47.580  1.00  0.00           H
ATOM   2289 HG12 ILE A 731      47.050  55.680  49.310  1.00  0.00           H
ATOM   2290  CD  ILE A 731      46.050  54.200  48.070  1.00  0.00           C
ATOM   2291  HD1 ILE A 731      45.270  54.930  47.780  1.00  0.00           H
ATOM   2292  HD2 ILE A 731      45.810  53.500  48.890  1.00  0.00           H
ATOM   2293  HD3 ILE A 731      46.290  53.560  47.200  1.00  0.00           H
ATOM   2294  C   ILE A 731      51.010  54.500  49.010  1.00  0.00           C
ATOM   2295  O   ILE A 731      51.420  54.120  50.120  1.00  0.00           O
ATOM   2296  N   CYS A 732      51.850  54.330  47.980  1.00  0.00           N
ATOM   2297  HN  CYS A 732      51.620  54.490  47.020  1.00  0.00           H
ATOM   2298  CA  CYS A 732      53.220  53.850  48.160  1.00  0.00           C
ATOM   2299  HA  CYS A 732      53.030  53.010  48.810  1.00  0.00           H
ATOM   2300  CB  CYS A 732      53.780  53.610  46.780  1.00  0.00           C
ATOM   2301  HB1 CYS A 732      54.870  53.340  46.800  1.00  0.00           H
ATOM   2302  HB2 CYS A 732      53.770  54.550  46.180  1.00  0.00           H
ATOM   2303  SG  CYS A 732      52.990  52.200  45.860  1.00  0.00           S
ATOM   2304  HG1 CYS A 732      52.210  52.940  45.070  1.00  0.00           H
ATOM   2305  C   CYS A 732      54.060  54.840  48.960  1.00  0.00           C
ATOM   2306  O   CYS A 732      54.860  54.380  49.770  1.00  0.00           O
ATOM   2307  N   ILE A 733      53.900  56.160  48.730  1.00  0.00           N
ATOM   2308  HN  ILE A 733      53.480  56.540  47.920  1.00  0.00           H
ATOM   2309  CA  ILE A 733      54.540  57.150  49.560  1.00  0.00           C
ATOM   2310  HA  ILE A 733      55.560  56.760  49.600  1.00  0.00           H
ATOM   2311  CB  ILE A 733      54.500  58.570  48.890  1.00  0.00           C
ATOM   2312  HB  ILE A 733      53.440  58.860  48.700  1.00  0.00           H
ATOM   2313  CG2 ILE A 733      55.020  59.690  49.890  1.00  0.00           C
ATOM   2314 HG21 ILE A 733      56.130  59.650  49.880  1.00  0.00           H
ATOM   2315 HG22 ILE A 733      54.550  59.700  50.900  1.00  0.00           H
ATOM   2316 HG23 ILE A 733      54.590  60.680  49.600  1.00  0.00           H
ATOM   2317  CG1 ILE A 733      55.360  58.600  47.610  1.00  0.00           C
ATOM   2318 HG11 ILE A 733      55.010  57.800  46.920  1.00  0.00           H
ATOM   2319 HG12 ILE A 733      56.380  58.320  47.940  1.00  0.00           H
ATOM   2320  CD  ILE A 733      55.210  59.920  46.860  1.00  0.00           C
ATOM   2321  HD1 ILE A 733      54.150  60.150  46.660  1.00  0.00           H
ATOM   2322  HD2 ILE A 733      55.770  59.880  45.900  1.00  0.00           H
ATOM   2323  HD3 ILE A 733      55.780  60.730  47.350  1.00  0.00           H
ATOM   2324  C   ILE A 733      54.120  57.200  51.000  1.00  0.00           C
ATOM   2325  O   ILE A 733      54.950  57.230  51.890  1.00  0.00           O
ATOM   2326  N   ILE A 734      52.820  57.080  51.320  1.00  0.00           N
ATOM   2327  HN  ILE A 734      52.170  57.190  50.570  1.00  0.00           H
ATOM   2328  CA  ILE A 734      52.250  56.770  52.670  1.00  0.00           C
ATOM   2329  HA  ILE A 734      52.630  57.530  53.340  1.00  0.00           H
ATOM   2330  CB  ILE A 734      50.740  56.750  52.580  1.00  0.00           C
ATOM   2331  HB  ILE A 734      50.560  56.290  51.590  1.00  0.00           H
ATOM   2332  CG2 ILE A 734      49.900  55.840  53.550  1.00  0.00           C
ATOM   2333 HG21 ILE A 734      50.250  55.930  54.590  1.00  0.00           H
ATOM   2334 HG22 ILE A 734      49.980  54.760  53.270  1.00  0.00           H
ATOM   2335 HG23 ILE A 734      48.840  56.140  53.430  1.00  0.00           H
ATOM   2336  CG1 ILE A 734      50.250  58.180  52.600  1.00  0.00           C
ATOM   2337 HG11 ILE A 734      49.200  58.140  52.220  1.00  0.00           H
ATOM   2338 HG12 ILE A 734      50.730  58.880  51.870  1.00  0.00           H
ATOM   2339  CD  ILE A 734      50.260  58.920  53.940  1.00  0.00           C
ATOM   2340  HD1 ILE A 734      49.490  59.730  54.050  1.00  0.00           H
ATOM   2341  HD2 ILE A 734      51.280  59.220  54.270  1.00  0.00           H
ATOM   2342  HD3 ILE A 734      50.060  58.110  54.690  1.00  0.00           H
ATOM   2343  C   ILE A 734      52.790  55.480  53.300  1.00  0.00           C
ATOM   2344  O   ILE A 734      53.130  55.420  54.460  1.00  0.00           O
ATOM   2345  N   PHE A 735      52.940  54.410  52.500  1.00  0.00           N
ATOM   2346  HN  PHE A 735      52.490  54.450  51.610  1.00  0.00           H
ATOM   2347  CA  PHE A 735      53.520  53.110  52.920  1.00  0.00           C
ATOM   2348  HA  PHE A 735      52.990  52.830  53.820  1.00  0.00           H
ATOM   2349  CB  PHE A 735      53.250  52.130  51.690  1.00  0.00           C
ATOM   2350  HB1 PHE A 735      54.030  52.220  50.910  1.00  0.00           H
ATOM   2351  HB2 PHE A 735      52.230  52.310  51.290  1.00  0.00           H
ATOM   2352  CG  PHE A 735      53.160  50.690  52.150  1.00  0.00           C
ATOM   2353  CD1 PHE A 735      54.340  49.870  52.100  1.00  0.00           C
ATOM   2354  HD1 PHE A 735      55.190  50.390  51.700  1.00  0.00           H
ATOM   2355  CE1 PHE A 735      54.350  48.610  52.640  1.00  0.00           C
ATOM   2356  HE1 PHE A 735      55.260  48.050  52.630  1.00  0.00           H
ATOM   2357  CZ  PHE A 735      53.130  48.130  53.160  1.00  0.00           C
ATOM   2358  HZ  PHE A 735      53.060  47.150  53.620  1.00  0.00           H
ATOM   2359  CD2 PHE A 735      51.940  50.110  52.760  1.00  0.00           C
ATOM   2360  HD2 PHE A 735      51.130  50.800  52.890  1.00  0.00           H
ATOM   2361  CE2 PHE A 735      51.930  48.820  53.250  1.00  0.00           C
ATOM   2362  HE2 PHE A 735      51.070  48.380  53.730  1.00  0.00           H
ATOM   2363  C   PHE A 735      55.040  53.280  53.270  1.00  0.00           C
ATOM   2364  O   PHE A 735      55.460  52.720  54.290  1.00  0.00           O
ATOM   2365  N   ILE A 736      55.830  54.040  52.470  1.00  0.00           N
ATOM   2366  HN  ILE A 736      55.480  54.340  51.600  1.00  0.00           H
ATOM   2367  CA  ILE A 736      57.230  54.430  52.770  1.00  0.00           C
ATOM   2368  HA  ILE A 736      57.830  53.530  52.840  1.00  0.00           H
ATOM   2369  CB  ILE A 736      57.920  55.260  51.630  1.00  0.00           C
ATOM   2370  HB  ILE A 736      57.170  56.040  51.380  1.00  0.00           H
ATOM   2371  CG2 ILE A 736      59.220  55.980  52.110  1.00  0.00           C
ATOM   2372 HG21 ILE A 736      59.010  56.810  52.830  1.00  0.00           H
ATOM   2373 HG22 ILE A 736      59.870  56.390  51.310  1.00  0.00           H
ATOM   2374 HG23 ILE A 736      59.810  55.220  52.640  1.00  0.00           H
ATOM   2375  CG1 ILE A 736      58.280  54.440  50.340  1.00  0.00           C
ATOM   2376 HG11 ILE A 736      57.400  53.960  49.860  1.00  0.00           H
ATOM   2377 HG12 ILE A 736      58.910  53.590  50.700  1.00  0.00           H
ATOM   2378  CD  ILE A 736      58.970  55.140  49.140  1.00  0.00           C
ATOM   2379  HD1 ILE A 736      59.000  54.620  48.150  1.00  0.00           H
ATOM   2380  HD2 ILE A 736      60.030  55.370  49.400  1.00  0.00           H
ATOM   2381  HD3 ILE A 736      58.480  56.130  48.970  1.00  0.00           H
ATOM   2382  C   ILE A 736      57.330  55.170  54.120  1.00  0.00           C
ATOM   2383  O   ILE A 736      58.110  54.680  54.930  1.00  0.00           O
ATOM   2384  N   TYR A 737      56.440  56.170  54.360  1.00  0.00           N
ATOM   2385  HN  TYR A 737      55.770  56.420  53.670  1.00  0.00           H
ATOM   2386  CA  TYR A 737      56.250  56.820  55.620  1.00  0.00           C
ATOM   2387  HA  TYR A 737      57.180  57.200  56.020  1.00  0.00           H
ATOM   2388  CB  TYR A 737      55.580  58.200  55.450  1.00  0.00           C
ATOM   2389  HB1 TYR A 737      54.580  57.960  55.020  1.00  0.00           H
ATOM   2390  HB2 TYR A 737      56.120  58.850  54.740  1.00  0.00           H
ATOM   2391  CG  TYR A 737      55.440  58.990  56.770  1.00  0.00           C
ATOM   2392  CD1 TYR A 737      54.190  59.620  57.050  1.00  0.00           C
ATOM   2393  HD1 TYR A 737      53.320  59.460  56.430  1.00  0.00           H
ATOM   2394  CE1 TYR A 737      54.060  60.430  58.180  1.00  0.00           C
ATOM   2395  HE1 TYR A 737      53.140  60.930  58.460  1.00  0.00           H
ATOM   2396  CZ  TYR A 737      55.190  60.640  58.970  1.00  0.00           C
ATOM   2397  OH  TYR A 737      55.020  61.350  60.130  1.00  0.00           O
ATOM   2398  HH  TYR A 737      54.070  61.430  60.250  1.00  0.00           H
ATOM   2399  CD2 TYR A 737      56.520  59.180  57.620  1.00  0.00           C
ATOM   2400  HD2 TYR A 737      57.470  58.710  57.420  1.00  0.00           H
ATOM   2401  CE2 TYR A 737      56.440  59.990  58.730  1.00  0.00           C
ATOM   2402  HE2 TYR A 737      57.210  59.950  59.490  1.00  0.00           H
ATOM   2403  C   TYR A 737      55.890  55.860  56.760  1.00  0.00           C
ATOM   2404  O   TYR A 737      56.390  55.910  57.860  1.00  0.00           O
ATOM   2405  N   GLU A 738      54.940  54.890  56.470  1.00  0.00           N
ATOM   2406  HN  GLU A 738      54.440  54.980  55.620  1.00  0.00           H
ATOM   2407  CA  GLU A 738      54.580  53.900  57.480  1.00  0.00           C
ATOM   2408  HA  GLU A 738      54.280  54.560  58.270  1.00  0.00           H
ATOM   2409  CB  GLU A 738      53.400  53.050  57.120  1.00  0.00           C
ATOM   2410  HB1 GLU A 738      53.390  52.100  57.690  1.00  0.00           H
ATOM   2411  HB2 GLU A 738      53.520  52.700  56.070  1.00  0.00           H
ATOM   2412  CG  GLU A 738      51.990  53.790  57.170  1.00  0.00           C
ATOM   2413  HG1 GLU A 738      51.910  54.410  56.250  1.00  0.00           H
ATOM   2414  HG2 GLU A 738      52.030  54.460  58.050  1.00  0.00           H
ATOM   2415  CD  GLU A 738      50.860  52.810  57.290  1.00  0.00           C
ATOM   2416  OE1 GLU A 738      50.200  52.810  58.330  1.00  0.00           O
ATOM   2417  OE2 GLU A 738      50.610  52.040  56.300  1.00  0.00           O
ATOM   2418  C   GLU A 738      55.710  53.070  58.000  1.00  0.00           C
ATOM   2419  O   GLU A 738      55.790  52.790  59.230  1.00  0.00           O
ATOM   2420  N   ALA A 739      56.650  52.740  57.130  1.00  0.00           N
ATOM   2421  HN  ALA A 739      56.500  52.760  56.140  1.00  0.00           H
ATOM   2422  CA  ALA A 739      57.830  51.950  57.530  1.00  0.00           C
ATOM   2423  HA  ALA A 739      57.430  51.160  58.140  1.00  0.00           H
ATOM   2424  CB  ALA A 739      58.600  51.280  56.400  1.00  0.00           C
ATOM   2425  HB1 ALA A 739      59.480  50.650  56.670  1.00  0.00           H
ATOM   2426  HB2 ALA A 739      59.020  51.950  55.620  1.00  0.00           H
ATOM   2427  HB3 ALA A 739      57.970  50.580  55.820  1.00  0.00           H
ATOM   2428  C   ALA A 739      58.780  52.570  58.510  1.00  0.00           C
ATOM   2429  O   ALA A 739      59.020  51.940  59.550  1.00  0.00           O
ATOM   2430  N   LEU A 740      59.220  53.760  58.220  1.00  0.00           N
ATOM   2431  HN  LEU A 740      58.980  54.100  57.310  1.00  0.00           H
ATOM   2432  CA  LEU A 740      59.650  54.890  59.000  1.00  0.00           C
ATOM   2433  HA  LEU A 740      60.630  54.580  59.340  1.00  0.00           H
ATOM   2434  CB  LEU A 740      59.760  56.080  58.090  1.00  0.00           C
ATOM   2435  HB1 LEU A 740      60.070  56.890  58.780  1.00  0.00           H
ATOM   2436  HB2 LEU A 740      58.740  56.270  57.670  1.00  0.00           H
ATOM   2437  CG  LEU A 740      60.720  55.960  56.890  1.00  0.00           C
ATOM   2438  HG  LEU A 740      60.420  55.090  56.260  1.00  0.00           H
ATOM   2439  CD1 LEU A 740      60.740  57.180  55.960  1.00  0.00           C
ATOM   2440 HD11 LEU A 740      61.190  56.850  55.000  1.00  0.00           H
ATOM   2441 HD12 LEU A 740      61.340  58.060  56.270  1.00  0.00           H
ATOM   2442 HD13 LEU A 740      59.710  57.550  55.710  1.00  0.00           H
ATOM   2443  CD2 LEU A 740      62.140  55.740  57.370  1.00  0.00           C
ATOM   2444 HD21 LEU A 740      62.490  56.670  57.870  1.00  0.00           H
ATOM   2445 HD22 LEU A 740      62.860  55.470  56.560  1.00  0.00           H
ATOM   2446 HD23 LEU A 740      62.140  54.930  58.140  1.00  0.00           H
ATOM   2447  C   LEU A 740      58.920  55.160  60.270  1.00  0.00           C
ATOM   2448  O   LEU A 740      59.410  54.970  61.350  1.00  0.00           O
ATOM   2449  N   GLU A 741      57.650  55.410  60.120  1.00  0.00           N
ATOM   2450  HN  GLU A 741      57.300  55.490  59.180  1.00  0.00           H
ATOM   2451  CA  GLU A 741      56.690  55.750  61.190  1.00  0.00           C
ATOM   2452  HA  GLU A 741      57.060  56.620  61.700  1.00  0.00           H
ATOM   2453  CB  GLU A 741      55.240  56.100  60.690  1.00  0.00           C
ATOM   2454  HB1 GLU A 741      54.860  55.230  60.100  1.00  0.00           H
ATOM   2455  HB2 GLU A 741      55.290  56.950  59.980  1.00  0.00           H
ATOM   2456  CG  GLU A 741      54.290  56.290  61.870  1.00  0.00           C
ATOM   2457  HG1 GLU A 741      54.780  57.200  62.280  1.00  0.00           H
ATOM   2458  HG2 GLU A 741      54.350  55.600  62.730  1.00  0.00           H
ATOM   2459  CD  GLU A 741      52.860  56.510  61.390  1.00  0.00           C
ATOM   2460  OE1 GLU A 741      52.580  57.640  60.910  1.00  0.00           O
ATOM   2461  OE2 GLU A 741      52.130  55.510  61.350  1.00  0.00           O
ATOM   2462  C   GLU A 741      56.650  54.740  62.380  1.00  0.00           C
ATOM   2463  O   GLU A 741      56.670  55.100  63.530  1.00  0.00           O
ATOM   2464  N   LYS A 742      56.510  53.450  61.980  1.00  0.00           N
ATOM   2465  HN  LYS A 742      56.460  53.160  61.020  1.00  0.00           H
ATOM   2466  CA  LYS A 742      56.400  52.310  62.870  1.00  0.00           C
ATOM   2467  HA  LYS A 742      55.770  52.540  63.710  1.00  0.00           H
ATOM   2468  CB  LYS A 742      55.640  51.080  62.250  1.00  0.00           C
ATOM   2469  HB1 LYS A 742      56.110  50.160  62.690  1.00  0.00           H
ATOM   2470  HB2 LYS A 742      55.890  51.080  61.170  1.00  0.00           H
ATOM   2471  CG  LYS A 742      54.100  51.070  62.370  1.00  0.00           C
ATOM   2472  HG1 LYS A 742      53.640  51.030  63.380  1.00  0.00           H
ATOM   2473  HG2 LYS A 742      53.650  50.100  62.070  1.00  0.00           H
ATOM   2474  CD  LYS A 742      53.370  52.220  61.690  1.00  0.00           C
ATOM   2475  HD1 LYS A 742      53.420  52.160  60.580  1.00  0.00           H
ATOM   2476  HD2 LYS A 742      53.850  53.190  61.960  1.00  0.00           H
ATOM   2477  CE  LYS A 742      51.910  52.440  62.020  1.00  0.00           C
ATOM   2478  HE1 LYS A 742      51.360  51.580  62.460  1.00  0.00           H
ATOM   2479  HE2 LYS A 742      51.280  52.830  61.190  1.00  0.00           H
ATOM   2480  NZ  LYS A 742      51.800  53.440  63.040  1.00  0.00           N
ATOM   2481  HZ1 LYS A 742      52.430  53.240  63.850  1.00  0.00           H
ATOM   2482  HZ2 LYS A 742      50.850  53.370  63.470  1.00  0.00           H
ATOM   2483  HZ3 LYS A 742      52.010  54.380  62.650  1.00  0.00           H
ATOM   2484  C   LYS A 742      57.690  51.910  63.510  1.00  0.00           C
ATOM   2485  O   LYS A 742      57.680  51.070  64.420  1.00  0.00           O
ATOM   2486  N   LEU A 743      58.850  52.490  62.940  1.00  0.00           N
ATOM   2487  HN  LEU A 743      58.790  53.070  62.130  1.00  0.00           H
ATOM   2488  CA  LEU A 743      60.210  52.530  63.550  1.00  0.00           C
ATOM   2489  HA  LEU A 743      60.230  51.730  64.280  1.00  0.00           H
ATOM   2490  CB  LEU A 743      61.370  52.340  62.490  1.00  0.00           C
ATOM   2491  HB1 LEU A 743      61.310  53.190  61.760  1.00  0.00           H
ATOM   2492  HB2 LEU A 743      61.160  51.370  61.990  1.00  0.00           H
ATOM   2493  CG  LEU A 743      62.800  52.250  63.050  1.00  0.00           C
ATOM   2494  HG  LEU A 743      63.120  53.240  63.430  1.00  0.00           H
ATOM   2495  CD1 LEU A 743      62.930  51.220  64.150  1.00  0.00           C
ATOM   2496 HD11 LEU A 743      62.480  50.240  63.860  1.00  0.00           H
ATOM   2497 HD12 LEU A 743      62.440  51.540  65.090  1.00  0.00           H
ATOM   2498 HD13 LEU A 743      63.990  50.990  64.360  1.00  0.00           H
ATOM   2499  CD2 LEU A 743      63.780  51.780  61.980  1.00  0.00           C
ATOM   2500 HD21 LEU A 743      63.930  52.580  61.220  1.00  0.00           H
ATOM   2501 HD22 LEU A 743      63.430  50.810  61.570  1.00  0.00           H
ATOM   2502 HD23 LEU A 743      64.790  51.590  62.400  1.00  0.00           H
ATOM   2503  C   LEU A 743      60.500  53.810  64.380  1.00  0.00           C
ATOM   2504  O   LEU A 743      61.060  53.730  65.450  1.00  0.00           O
ATOM   2505  N   PHE A 744      59.970  54.940  63.910  1.00  0.00           N
ATOM   2506  HN  PHE A 744      59.410  54.950  63.090  1.00  0.00           H
ATOM   2507  CA  PHE A 744      59.960  56.290  64.580  1.00  0.00           C
ATOM   2508  HA  PHE A 744      61.020  56.470  64.690  1.00  0.00           H
ATOM   2509  CB  PHE A 744      59.260  57.470  63.800  1.00  0.00           C
ATOM   2510  HB1 PHE A 744      59.270  58.290  64.560  1.00  0.00           H
ATOM   2511  HB2 PHE A 744      58.220  57.250  63.470  1.00  0.00           H
ATOM   2512  CG  PHE A 744      59.970  57.980  62.600  1.00  0.00           C
ATOM   2513  CD1 PHE A 744      59.320  58.760  61.590  1.00  0.00           C
ATOM   2514  HD1 PHE A 744      58.270  58.910  61.780  1.00  0.00           H
ATOM   2515  CE1 PHE A 744      60.000  59.330  60.520  1.00  0.00           C
ATOM   2516  HE1 PHE A 744      59.480  60.080  59.940  1.00  0.00           H
ATOM   2517  CZ  PHE A 744      61.370  59.090  60.350  1.00  0.00           C
ATOM   2518  HZ  PHE A 744      61.920  59.530  59.530  1.00  0.00           H
ATOM   2519  CD2 PHE A 744      61.350  57.790  62.440  1.00  0.00           C
ATOM   2520  HD2 PHE A 744      61.930  57.280  63.190  1.00  0.00           H
ATOM   2521  CE2 PHE A 744      62.040  58.290  61.240  1.00  0.00           C
ATOM   2522  HE2 PHE A 744      63.120  58.180  61.260  1.00  0.00           H
ATOM   2523  C   PHE A 744      59.330  56.280  66.030  1.00  0.00           C
ATOM   2524  O   PHE A 744      59.780  56.960  66.940  1.00  0.00           O
ATOM   2525  N   ASP A 745      58.250  55.460  66.230  1.00  0.00           N
ATOM   2526  HN  ASP A 745      57.900  55.130  65.360  1.00  0.00           H
ATOM   2527  CA  ASP A 745      57.550  55.030  67.400  1.00  0.00           C
ATOM   2528  HA  ASP A 745      57.480  55.880  68.060  1.00  0.00           H
ATOM   2529  CB  ASP A 745      56.190  54.560  66.980  1.00  0.00           C
ATOM   2530  HB1 ASP A 745      55.670  53.870  67.680  1.00  0.00           H
ATOM   2531  HB2 ASP A 745      56.290  53.960  66.040  1.00  0.00           H
ATOM   2532  CG  ASP A 745      55.210  55.670  66.750  1.00  0.00           C
ATOM   2533  OD1 ASP A 745      55.540  56.890  66.650  1.00  0.00           O
ATOM   2534  OD2 ASP A 745      53.960  55.310  66.570  1.00  0.00           O
ATOM   2535  C   ASP A 745      58.260  53.860  68.190  1.00  0.00           C
ATOM   2536  O   ASP A 745      58.000  53.730  69.380  1.00  0.00           O
ATOM   2537  N   LEU A 746      59.210  53.070  67.620  1.00  0.00           N
ATOM   2538  HN  LEU A 746      59.610  53.280  66.730  1.00  0.00           H
ATOM   2539  CA  LEU A 746      59.810  51.870  68.230  1.00  0.00           C
ATOM   2540  HA  LEU A 746      58.970  51.320  68.610  1.00  0.00           H
ATOM   2541  CB  LEU A 746      60.630  50.960  67.200  1.00  0.00           C
ATOM   2542  HB1 LEU A 746      61.530  51.570  66.940  1.00  0.00           H
ATOM   2543  HB2 LEU A 746      59.940  50.840  66.350  1.00  0.00           H
ATOM   2544  CG  LEU A 746      61.120  49.620  67.690  1.00  0.00           C
ATOM   2545  HG  LEU A 746      60.720  49.490  68.730  1.00  0.00           H
ATOM   2546  CD1 LEU A 746      60.610  48.520  66.800  1.00  0.00           C
ATOM   2547 HD11 LEU A 746      60.570  47.500  67.210  1.00  0.00           H
ATOM   2548 HD12 LEU A 746      61.070  48.510  65.780  1.00  0.00           H
ATOM   2549 HD13 LEU A 746      59.550  48.820  66.610  1.00  0.00           H
ATOM   2550  CD2 LEU A 746      62.640  49.510  67.720  1.00  0.00           C
ATOM   2551 HD21 LEU A 746      62.890  48.460  67.970  1.00  0.00           H
ATOM   2552 HD22 LEU A 746      63.190  50.140  68.460  1.00  0.00           H
ATOM   2553 HD23 LEU A 746      62.990  49.790  66.710  1.00  0.00           H
ATOM   2554  C   LEU A 746      60.560  52.280  69.520  1.00  0.00           C
ATOM   2555  O   LEU A 746      60.220  51.780  70.570  1.00  0.00           O
ATOM   2556  N   GLY A 747      61.310  53.340  69.450  1.00  0.00           N
ATOM   2557  HN  GLY A 747      61.470  53.890  68.640  1.00  0.00           H
ATOM   2558  CA  GLY A 747      61.990  53.800  70.680  1.00  0.00           C
ATOM   2559  HA1 GLY A 747      62.580  54.650  70.370  1.00  0.00           H
ATOM   2560  HA2 GLY A 747      62.560  53.010  71.140  1.00  0.00           H
ATOM   2561  C   GLY A 747      61.080  54.400  71.710  1.00  0.00           C
ATOM   2562  O   GLY A 747      61.400  54.510  72.920  1.00  0.00           O
ATOM   2563  N   GLU A 748      59.900  54.930  71.370  1.00  0.00           N
ATOM   2564  HN  GLU A 748      59.590  54.940  70.410  1.00  0.00           H
ATOM   2565  CA  GLU A 748      58.970  55.390  72.340  1.00  0.00           C
ATOM   2566  HA  GLU A 748      59.410  55.950  73.140  1.00  0.00           H
ATOM   2567  CB  GLU A 748      58.100  56.420  71.610  1.00  0.00           C
ATOM   2568  HB1 GLU A 748      57.220  56.700  72.230  1.00  0.00           H
ATOM   2569  HB2 GLU A 748      57.800  56.060  70.600  1.00  0.00           H
ATOM   2570  CG  GLU A 748      58.880  57.690  71.280  1.00  0.00           C
ATOM   2571  HG1 GLU A 748      59.620  57.490  70.480  1.00  0.00           H
ATOM   2572  HG2 GLU A 748      59.490  58.020  72.150  1.00  0.00           H
ATOM   2573  CD  GLU A 748      57.900  58.900  70.770  1.00  0.00           C
ATOM   2574  OE1 GLU A 748      57.390  59.630  71.590  1.00  0.00           O
ATOM   2575  OE2 GLU A 748      57.610  58.930  69.580  1.00  0.00           O
ATOM   2576  C   GLU A 748      58.070  54.200  72.910  1.00  0.00           C
ATOM   2577  O   GLU A 748      57.570  54.250  74.090  1.00  0.00           O
ATOM   2578  N   THR A 749      57.920  53.120  72.090  1.00  0.00           N
ATOM   2579  HN  THR A 749      58.110  53.240  71.110  1.00  0.00           H
ATOM   2580  CA  THR A 749      57.330  51.880  72.600  1.00  0.00           C
ATOM   2581  HA  THR A 749      56.340  52.170  72.920  1.00  0.00           H
ATOM   2582  CB  THR A 749      57.090  50.760  71.510  1.00  0.00           C
ATOM   2583  HB  THR A 749      57.980  50.200  71.130  1.00  0.00           H
ATOM   2584  OG1 THR A 749      56.520  51.360  70.310  1.00  0.00           O
ATOM   2585  HG1 THR A 749      57.090  52.080  70.050  1.00  0.00           H
ATOM   2586  CG2 THR A 749      56.050  49.680  72.000  1.00  0.00           C
ATOM   2587 HG21 THR A 749      55.070  50.140  72.220  1.00  0.00           H
ATOM   2588 HG22 THR A 749      56.350  49.270  72.990  1.00  0.00           H
ATOM   2589 HG23 THR A 749      56.040  48.810  71.310  1.00  0.00           H
ATOM   2590  C   THR A 749      58.050  51.300  73.750  1.00  0.00           C
ATOM   2591  O   THR A 749      57.450  50.860  74.750  1.00  0.00           O
ATOM   2592  N   TYR A 750      59.360  51.410  73.630  1.00  0.00           N
ATOM   2593  HN  TYR A 750      59.810  51.850  72.860  1.00  0.00           H
ATOM   2594  CA  TYR A 750      60.220  50.730  74.590  1.00  0.00           C
ATOM   2595  HA  TYR A 750      59.750  50.230  75.420  1.00  0.00           H
ATOM   2596  CB  TYR A 750      61.170  49.740  73.840  1.00  0.00           C
ATOM   2597  HB1 TYR A 750      61.960  49.260  74.450  1.00  0.00           H
ATOM   2598  HB2 TYR A 750      61.720  50.340  73.090  1.00  0.00           H
ATOM   2599  CG  TYR A 750      60.350  48.730  73.110  1.00  0.00           C
ATOM   2600  CD1 TYR A 750      59.590  47.810  73.900  1.00  0.00           C
ATOM   2601  HD1 TYR A 750      59.470  47.890  74.970  1.00  0.00           H
ATOM   2602  CE1 TYR A 750      58.880  46.720  73.300  1.00  0.00           C
ATOM   2603  HE1 TYR A 750      58.350  45.970  73.860  1.00  0.00           H
ATOM   2604  CZ  TYR A 750      59.090  46.460  71.920  1.00  0.00           C
ATOM   2605  OH  TYR A 750      58.620  45.290  71.200  1.00  0.00           O
ATOM   2606  HH  TYR A 750      58.050  44.730  71.730  1.00  0.00           H
ATOM   2607  CD2 TYR A 750      60.470  48.510  71.740  1.00  0.00           C
ATOM   2608  HD2 TYR A 750      61.190  49.020  71.110  1.00  0.00           H
ATOM   2609  CE2 TYR A 750      59.850  47.340  71.170  1.00  0.00           C
ATOM   2610  HE2 TYR A 750      60.070  47.110  70.130  1.00  0.00           H
ATOM   2611  C   TYR A 750      61.050  51.810  75.360  1.00  0.00           C
ATOM   2612  O   TYR A 750      62.110  51.530  75.910  1.00  0.00           O
ATOM   2613  N   ALA A 751      60.470  53.000  75.590  1.00  0.00           N
ATOM   2614  HN  ALA A 751      59.540  52.980  75.230  1.00  0.00           H
ATOM   2615  CA  ALA A 751      61.010  54.050  76.450  1.00  0.00           C
ATOM   2616  HA  ALA A 751      60.430  54.970  76.330  1.00  0.00           H
ATOM   2617  CB  ALA A 751      60.750  53.760  77.940  1.00  0.00           C
ATOM   2618  HB1 ALA A 751      61.560  53.090  78.310  1.00  0.00           H
ATOM   2619  HB2 ALA A 751      59.690  53.440  78.020  1.00  0.00           H
ATOM   2620  HB3 ALA A 751      60.830  54.670  78.580  1.00  0.00           H
ATOM   2621  C   ALA A 751      62.500  54.520  76.310  1.00  0.00           C
ATOM   2622  O   ALA A 751      63.080  55.050  77.220  1.00  0.00           O
ATOM   2623  N   PHE A 752      63.040  54.450  75.070  1.00  0.00           N
ATOM   2624  HN  PHE A 752      62.340  54.360  74.370  1.00  0.00           H
ATOM   2625  CA  PHE A 752      64.390  54.780  74.720  1.00  0.00           C
ATOM   2626  HA  PHE A 752      64.770  55.440  75.480  1.00  0.00           H
ATOM   2627  CB  PHE A 752      64.540  55.490  73.280  1.00  0.00           C
ATOM   2628  HB1 PHE A 752      63.840  56.340  73.090  1.00  0.00           H
ATOM   2629  HB2 PHE A 752      64.180  54.810  72.480  1.00  0.00           H
ATOM   2630  CG  PHE A 752      65.950  55.930  72.900  1.00  0.00           C
ATOM   2631  CD1 PHE A 752      66.280  57.280  73.150  1.00  0.00           C
ATOM   2632  HD1 PHE A 752      65.590  58.010  73.560  1.00  0.00           H
ATOM   2633  CE1 PHE A 752      67.570  57.700  72.820  1.00  0.00           C
ATOM   2634  HE1 PHE A 752      67.880  58.660  73.220  1.00  0.00           H
ATOM   2635  CZ  PHE A 752      68.440  56.920  72.050  1.00  0.00           C
ATOM   2636  HZ  PHE A 752      69.440  57.160  71.720  1.00  0.00           H
ATOM   2637  CD2 PHE A 752      66.780  55.070  72.240  1.00  0.00           C
ATOM   2638  HD2 PHE A 752      66.380  54.090  72.010  1.00  0.00           H
ATOM   2639  CE2 PHE A 752      68.060  55.590  71.800  1.00  0.00           C
ATOM   2640  HE2 PHE A 752      68.680  54.920  71.220  1.00  0.00           H
ATOM   2641  C   PHE A 752      65.290  53.530  74.930  1.00  0.00           C
ATOM   2642  O   PHE A 752      66.310  53.550  75.620  1.00  0.00           O
ATOM   2643  N   PRO A 822      64.980  52.270  74.460  1.00  0.00           N
ATOM   2644  CD  PRO A 822      64.220  52.040  73.210  1.00  0.00           C
ATOM   2645  HD1 PRO A 822      64.470  52.860  72.500  1.00  0.00           H
ATOM   2646  HD2 PRO A 822      63.120  52.180  73.310  1.00  0.00           H
ATOM   2647  CA  PRO A 822      65.840  51.110  74.690  1.00  0.00           C
ATOM   2648  HA  PRO A 822      65.990  50.910  75.750  1.00  0.00           H
ATOM   2649  CB  PRO A 822      65.080  49.970  74.050  1.00  0.00           C
ATOM   2650  HB1 PRO A 822      64.180  49.660  74.630  1.00  0.00           H
ATOM   2651  HB2 PRO A 822      65.670  49.040  73.960  1.00  0.00           H
ATOM   2652  CG  PRO A 822      64.600  50.620  72.690  1.00  0.00           C
ATOM   2653  HG1 PRO A 822      65.500  50.640  72.050  1.00  0.00           H
ATOM   2654  HG2 PRO A 822      63.820  50.080  72.110  1.00  0.00           H
ATOM   2655  C   PRO A 822      67.290  51.300  74.120  1.00  0.00           C
ATOM   2656  O   PRO A 822      67.480  52.080  73.150  1.00  0.00           O
ATOM   2657  N   ASP A 823      68.210  50.520  74.730  1.00  0.00           N
ATOM   2658  HN  ASP A 823      67.940  49.960  75.500  1.00  0.00           H
ATOM   2659  CA  ASP A 823      69.550  50.420  74.300  1.00  0.00           C
ATOM   2660  HA  ASP A 823      69.870  51.450  74.230  1.00  0.00           H
ATOM   2661  CB  ASP A 823      70.430  49.760  75.440  1.00  0.00           C
ATOM   2662  HB1 ASP A 823      70.440  50.400  76.350  1.00  0.00           H
ATOM   2663  HB2 ASP A 823      71.520  49.760  75.210  1.00  0.00           H
ATOM   2664  CG  ASP A 823      69.940  48.400  75.950  1.00  0.00           C
ATOM   2665  OD1 ASP A 823      70.710  47.420  75.810  1.00  0.00           O
ATOM   2666  OD2 ASP A 823      68.840  48.340  76.570  1.00  0.00           O
ATOM   2667  C   ASP A 823      69.830  49.700  73.010  1.00  0.00           C
ATOM   2668  O   ASP A 823      70.930  49.870  72.440  1.00  0.00           O
ATOM   2669  N   VAL A 824      68.860  48.890  72.510  1.00  0.00           N
ATOM   2670  HN  VAL A 824      68.040  48.670  73.040  1.00  0.00           H
ATOM   2671  CA  VAL A 824      68.940  48.180  71.230  1.00  0.00           C
ATOM   2672  HA  VAL A 824      69.920  47.710  71.170  1.00  0.00           H
ATOM   2673  CB  VAL A 824      68.110  46.950  71.260  1.00  0.00           C
ATOM   2674  HB  VAL A 824      68.170  46.470  72.260  1.00  0.00           H
ATOM   2675  CG1 VAL A 824      66.580  47.260  71.190  1.00  0.00           C
ATOM   2676 HG11 VAL A 824      66.220  47.870  72.050  1.00  0.00           H
ATOM   2677 HG12 VAL A 824      65.980  46.350  71.360  1.00  0.00           H
ATOM   2678 HG13 VAL A 824      66.210  47.700  70.250  1.00  0.00           H
ATOM   2679  CG2 VAL A 824      68.390  45.930  70.150  1.00  0.00           C
ATOM   2680 HG21 VAL A 824      67.890  44.950  70.300  1.00  0.00           H
ATOM   2681 HG22 VAL A 824      69.440  45.570  70.100  1.00  0.00           H
ATOM   2682 HG23 VAL A 824      68.150  46.200  69.100  1.00  0.00           H
ATOM   2683  C   VAL A 824      68.490  49.060  70.070  1.00  0.00           C
ATOM   2684  O   VAL A 824      68.450  48.580  68.910  1.00  0.00           O
ATOM   2685  N   LEU A 825      68.140  50.300  70.310  1.00  0.00           N
ATOM   2686  HN  LEU A 825      68.330  50.690  71.200  1.00  0.00           H
ATOM   2687  CA  LEU A 825      67.600  51.180  69.280  1.00  0.00           C
ATOM   2688  HA  LEU A 825      66.760  50.730  68.780  1.00  0.00           H
ATOM   2689  CB  LEU A 825      67.140  52.500  69.880  1.00  0.00           C
ATOM   2690  HB1 LEU A 825      68.010  53.060  70.290  1.00  0.00           H
ATOM   2691  HB2 LEU A 825      66.380  52.350  70.670  1.00  0.00           H
ATOM   2692  CG  LEU A 825      66.430  53.540  68.940  1.00  0.00           C
ATOM   2693  HG  LEU A 825      65.890  54.280  69.570  1.00  0.00           H
ATOM   2694  CD1 LEU A 825      67.350  54.400  68.130  1.00  0.00           C
ATOM   2695 HD11 LEU A 825      66.800  55.320  67.860  1.00  0.00           H
ATOM   2696 HD12 LEU A 825      67.800  53.930  67.240  1.00  0.00           H
ATOM   2697 HD13 LEU A 825      68.120  54.720  68.880  1.00  0.00           H
ATOM   2698  CD2 LEU A 825      65.420  52.920  67.920  1.00  0.00           C
ATOM   2699 HD21 LEU A 825      64.880  52.060  68.370  1.00  0.00           H
ATOM   2700 HD22 LEU A 825      65.900  52.530  66.990  1.00  0.00           H
ATOM   2701 HD23 LEU A 825      64.640  53.690  67.740  1.00  0.00           H
ATOM   2702  C   LEU A 825      68.460  51.380  68.040  1.00  0.00           C
ATOM   2703  O   LEU A 825      68.130  51.150  66.880  1.00  0.00           O
ATOM   2704  N   PHE A 826      69.740  51.680  68.270  1.00  0.00           N
ATOM   2705  HN  PHE A 826      70.080  51.690  69.210  1.00  0.00           H
ATOM   2706  CA  PHE A 826      70.690  51.870  67.230  1.00  0.00           C
ATOM   2707  HA  PHE A 826      70.310  52.610  66.550  1.00  0.00           H
ATOM   2708  CB  PHE A 826      72.090  52.270  67.870  1.00  0.00           C
ATOM   2709  HB1 PHE A 826      72.400  51.450  68.560  1.00  0.00           H
ATOM   2710  HB2 PHE A 826      71.900  53.160  68.510  1.00  0.00           H
ATOM   2711  CG  PHE A 826      73.230  52.580  66.850  1.00  0.00           C
ATOM   2712  CD1 PHE A 826      73.030  53.210  65.610  1.00  0.00           C
ATOM   2713  HD1 PHE A 826      72.030  53.440  65.290  1.00  0.00           H
ATOM   2714  CE1 PHE A 826      74.110  53.490  64.730  1.00  0.00           C
ATOM   2715  HE1 PHE A 826      74.020  53.970  63.770  1.00  0.00           H
ATOM   2716  CZ  PHE A 826      75.420  53.080  65.120  1.00  0.00           C
ATOM   2717  HZ  PHE A 826      76.260  53.310  64.490  1.00  0.00           H
ATOM   2718  CD2 PHE A 826      74.500  52.110  67.150  1.00  0.00           C
ATOM   2719  HD2 PHE A 826      74.740  51.650  68.100  1.00  0.00           H
ATOM   2720  CE2 PHE A 826      75.660  52.390  66.330  1.00  0.00           C
ATOM   2721  HE2 PHE A 826      76.690  52.120  66.540  1.00  0.00           H
ATOM   2722  C   PHE A 826      70.860  50.600  66.400  1.00  0.00           C
ATOM   2723  O   PHE A 826      70.790  50.630  65.130  1.00  0.00           O
ATOM   2724  N   TRP A 827      70.980  49.400  67.050  1.00  0.00           N
ATOM   2725  HN  TRP A 827      71.180  49.410  68.020  1.00  0.00           H
ATOM   2726  CA  TRP A 827      71.060  48.170  66.290  1.00  0.00           C
ATOM   2727  HA  TRP A 827      71.850  48.280  65.570  1.00  0.00           H
ATOM   2728  CB  TRP A 827      71.410  46.990  67.190  1.00  0.00           C
ATOM   2729  HB1 TRP A 827      70.850  47.130  68.150  1.00  0.00           H
ATOM   2730  HB2 TRP A 827      72.490  47.060  67.440  1.00  0.00           H
ATOM   2731  CG  TRP A 827      71.290  45.600  66.630  1.00  0.00           C
ATOM   2732  CD1 TRP A 827      70.450  44.610  67.150  1.00  0.00           C
ATOM   2733  HD1 TRP A 827      69.970  44.720  68.110  1.00  0.00           H
ATOM   2734  NE1 TRP A 827      70.510  43.460  66.330  1.00  0.00           N
ATOM   2735  HE1 TRP A 827      70.010  42.630  66.380  1.00  0.00           H
ATOM   2736  CE2 TRP A 827      71.370  43.760  65.270  1.00  0.00           C
ATOM   2737  CD2 TRP A 827      71.900  45.060  65.480  1.00  0.00           C
ATOM   2738  CE3 TRP A 827      72.820  45.590  64.530  1.00  0.00           C
ATOM   2739  HE3 TRP A 827      73.030  46.640  64.520  1.00  0.00           H
ATOM   2740  CZ3 TRP A 827      73.170  44.860  63.360  1.00  0.00           C
ATOM   2741  HZ3 TRP A 827      73.820  45.230  62.570  1.00  0.00           H
ATOM   2742  CZ2 TRP A 827      71.690  43.030  64.140  1.00  0.00           C
ATOM   2743  HZ2 TRP A 827      71.260  42.040  64.010  1.00  0.00           H
ATOM   2744  CH2 TRP A 827      72.570  43.590  63.210  1.00  0.00           C
ATOM   2745  HH2 TRP A 827      72.770  42.980  62.350  1.00  0.00           H
ATOM   2746  C   TRP A 827      69.780  47.840  65.440  1.00  0.00           C
ATOM   2747  O   TRP A 827      69.910  47.310  64.310  1.00  0.00           O
ATOM   2748  N   CYS A 828      68.520  48.190  65.920  1.00  0.00           N
ATOM   2749  HN  CYS A 828      68.600  48.680  66.790  1.00  0.00           H
ATOM   2750  CA  CYS A 828      67.280  48.280  65.190  1.00  0.00           C
ATOM   2751  HA  CYS A 828      66.990  47.300  64.870  1.00  0.00           H
ATOM   2752  CB  CYS A 828      66.160  48.700  66.140  1.00  0.00           C
ATOM   2753  HB1 CYS A 828      65.190  48.760  65.600  1.00  0.00           H
ATOM   2754  HB2 CYS A 828      66.410  49.670  66.620  1.00  0.00           H
ATOM   2755  SG  CYS A 828      65.910  47.370  67.380  1.00  0.00           S
ATOM   2756  HG1 CYS A 828      67.100  47.550  67.960  1.00  0.00           H
ATOM   2757  C   CYS A 828      67.390  49.210  63.910  1.00  0.00           C
ATOM   2758  O   CYS A 828      66.910  48.900  62.790  1.00  0.00           O
ATOM   2759  N   VAL A 829      68.090  50.410  64.020  1.00  0.00           N
ATOM   2760  HN  VAL A 829      68.560  50.710  64.840  1.00  0.00           H
ATOM   2761  CA  VAL A 829      68.160  51.240  62.870  1.00  0.00           C
ATOM   2762  HA  VAL A 829      67.190  51.290  62.400  1.00  0.00           H
ATOM   2763  CB  VAL A 829      68.660  52.600  63.300  1.00  0.00           C
ATOM   2764  HB  VAL A 829      69.620  52.410  63.840  1.00  0.00           H
ATOM   2765  CG1 VAL A 829      68.820  53.540  62.100  1.00  0.00           C
ATOM   2766 HG11 VAL A 829      67.920  53.570  61.450  1.00  0.00           H
ATOM   2767 HG12 VAL A 829      69.600  53.190  61.380  1.00  0.00           H
ATOM   2768 HG13 VAL A 829      69.140  54.540  62.460  1.00  0.00           H
ATOM   2769  CG2 VAL A 829      67.530  53.170  64.170  1.00  0.00           C
ATOM   2770 HG21 VAL A 829      67.720  54.230  64.440  1.00  0.00           H
ATOM   2771 HG22 VAL A 829      67.250  52.600  65.080  1.00  0.00           H
ATOM   2772 HG23 VAL A 829      66.570  53.100  63.610  1.00  0.00           H
ATOM   2773  C   VAL A 829      69.100  50.680  61.840  1.00  0.00           C
ATOM   2774  O   VAL A 829      68.810  50.720  60.600  1.00  0.00           O
ATOM   2775  N   ILE A 830      70.240  50.130  62.270  1.00  0.00           N
ATOM   2776  HN  ILE A 830      70.430  50.130  63.250  1.00  0.00           H
ATOM   2777  CA  ILE A 830      71.090  49.420  61.340  1.00  0.00           C
ATOM   2778  HA  ILE A 830      71.220  50.150  60.550  1.00  0.00           H
ATOM   2779  CB  ILE A 830      72.410  49.130  62.090  1.00  0.00           C
ATOM   2780  HB  ILE A 830      72.110  48.460  62.920  1.00  0.00           H
ATOM   2781  CG2 ILE A 830      73.370  48.390  61.190  1.00  0.00           C
ATOM   2782 HG21 ILE A 830      74.350  48.160  61.660  1.00  0.00           H
ATOM   2783 HG22 ILE A 830      73.700  48.940  60.280  1.00  0.00           H
ATOM   2784 HG23 ILE A 830      72.950  47.450  60.790  1.00  0.00           H
ATOM   2785  CG1 ILE A 830      73.130  50.360  62.590  1.00  0.00           C
ATOM   2786 HG11 ILE A 830      72.490  51.140  63.050  1.00  0.00           H
ATOM   2787 HG12 ILE A 830      73.830  50.830  61.870  1.00  0.00           H
ATOM   2788  CD  ILE A 830      73.980  49.920  63.810  1.00  0.00           C
ATOM   2789  HD1 ILE A 830      74.270  50.830  64.380  1.00  0.00           H
ATOM   2790  HD2 ILE A 830      74.940  49.440  63.550  1.00  0.00           H
ATOM   2791  HD3 ILE A 830      73.320  49.310  64.470  1.00  0.00           H
ATOM   2792  C   ILE A 830      70.400  48.180  60.730  1.00  0.00           C
ATOM   2793  O   ILE A 830      70.380  48.010  59.500  1.00  0.00           O
ATOM   2794  N   LEU A 831      69.730  47.290  61.500  1.00  0.00           N
ATOM   2795  HN  LEU A 831      69.650  47.420  62.490  1.00  0.00           H
ATOM   2796  CA  LEU A 831      69.010  46.120  60.970  1.00  0.00           C
ATOM   2797  HA  LEU A 831      69.780  45.450  60.600  1.00  0.00           H
ATOM   2798  CB  LEU A 831      68.280  45.460  62.180  1.00  0.00           C
ATOM   2799  HB1 LEU A 831      67.400  46.070  62.500  1.00  0.00           H
ATOM   2800  HB2 LEU A 831      69.060  45.380  62.970  1.00  0.00           H
ATOM   2801  CG  LEU A 831      67.670  44.020  61.960  1.00  0.00           C
ATOM   2802  HG  LEU A 831      66.800  44.010  61.270  1.00  0.00           H
ATOM   2803  CD1 LEU A 831      68.570  43.010  61.310  1.00  0.00           C
ATOM   2804 HD11 LEU A 831      69.630  43.000  61.640  1.00  0.00           H
ATOM   2805 HD12 LEU A 831      68.580  43.260  60.230  1.00  0.00           H
ATOM   2806 HD13 LEU A 831      68.180  41.970  61.450  1.00  0.00           H
ATOM   2807  CD2 LEU A 831      67.220  43.430  63.360  1.00  0.00           C
ATOM   2808 HD21 LEU A 831      66.410  44.010  63.830  1.00  0.00           H
ATOM   2809 HD22 LEU A 831      68.100  43.520  64.040  1.00  0.00           H
ATOM   2810 HD23 LEU A 831      66.880  42.370  63.260  1.00  0.00           H
ATOM   2811  C   LEU A 831      67.870  46.420  59.990  1.00  0.00           C
ATOM   2812  O   LEU A 831      67.790  45.770  58.930  1.00  0.00           O
ATOM   2813  N   PHE A 832      67.060  47.490  60.220  1.00  0.00           N
ATOM   2814  HN  PHE A 832      67.330  48.020  61.030  1.00  0.00           H
ATOM   2815  CA  PHE A 832      66.070  48.070  59.260  1.00  0.00           C
ATOM   2816  HA  PHE A 832      65.210  47.430  59.090  1.00  0.00           H
ATOM   2817  CB  PHE A 832      65.570  49.370  59.970  1.00  0.00           C
ATOM   2818  HB1 PHE A 832      66.480  49.990  60.140  1.00  0.00           H
ATOM   2819  HB2 PHE A 832      65.020  49.110  60.910  1.00  0.00           H
ATOM   2820  CG  PHE A 832      64.640  50.310  59.080  1.00  0.00           C
ATOM   2821  CD1 PHE A 832      63.380  49.780  58.680  1.00  0.00           C
ATOM   2822  HD1 PHE A 832      63.240  48.720  58.830  1.00  0.00           H
ATOM   2823  CE1 PHE A 832      62.440  50.570  57.990  1.00  0.00           C
ATOM   2824  HE1 PHE A 832      61.510  50.090  57.710  1.00  0.00           H
ATOM   2825  CZ  PHE A 832      62.710  51.920  57.730  1.00  0.00           C
ATOM   2826  HZ  PHE A 832      62.050  52.660  57.300  1.00  0.00           H
ATOM   2827  CD2 PHE A 832      64.930  51.620  58.770  1.00  0.00           C
ATOM   2828  HD2 PHE A 832      65.950  51.920  58.990  1.00  0.00           H
ATOM   2829  CE2 PHE A 832      63.930  52.420  58.150  1.00  0.00           C
ATOM   2830  HE2 PHE A 832      64.190  53.370  57.700  1.00  0.00           H
ATOM   2831  C   PHE A 832      66.570  48.380  57.890  1.00  0.00           C
ATOM   2832  O   PHE A 832      66.050  47.870  56.900  1.00  0.00           O
ATOM   2833  N   PHE A 833      67.770  49.090  57.750  1.00  0.00           N
ATOM   2834  HN  PHE A 833      68.100  49.500  58.590  1.00  0.00           H
ATOM   2835  CA  PHE A 833      68.480  49.290  56.480  1.00  0.00           C
ATOM   2836  HA  PHE A 833      67.640  49.470  55.820  1.00  0.00           H
ATOM   2837  CB  PHE A 833      69.380  50.570  56.570  1.00  0.00           C
ATOM   2838  HB1 PHE A 833      69.840  50.770  55.580  1.00  0.00           H
ATOM   2839  HB2 PHE A 833      70.130  50.450  57.380  1.00  0.00           H
ATOM   2840  CG  PHE A 833      68.560  51.840  56.840  1.00  0.00           C
ATOM   2841  CD1 PHE A 833      67.550  52.200  55.940  1.00  0.00           C
ATOM   2842  HD1 PHE A 833      67.270  51.640  55.060  1.00  0.00           H
ATOM   2843  CE1 PHE A 833      66.910  53.450  56.170  1.00  0.00           C
ATOM   2844  HE1 PHE A 833      66.190  53.730  55.410  1.00  0.00           H
ATOM   2845  CZ  PHE A 833      67.150  54.300  57.220  1.00  0.00           C
ATOM   2846  HZ  PHE A 833      66.570  55.220  57.230  1.00  0.00           H
ATOM   2847  CD2 PHE A 833      68.890  52.640  57.970  1.00  0.00           C
ATOM   2848  HD2 PHE A 833      69.620  52.400  58.720  1.00  0.00           H
ATOM   2849  CE2 PHE A 833      68.190  53.860  58.130  1.00  0.00           C
ATOM   2850  HE2 PHE A 833      68.400  54.470  59.000  1.00  0.00           H
ATOM   2851  C   PHE A 833      69.170  48.160  55.910  1.00  0.00           C
ATOM   2852  O   PHE A 833      69.290  47.980  54.690  1.00  0.00           O
ATOM   2853  N   THR A 834      69.770  47.340  56.840  1.00  0.00           N
ATOM   2854  HN  THR A 834      69.750  47.580  57.810  1.00  0.00           H
ATOM   2855  CA  THR A 834      70.500  46.050  56.530  1.00  0.00           C
ATOM   2856  HA  THR A 834      71.250  46.310  55.790  1.00  0.00           H
ATOM   2857  CB  THR A 834      71.100  45.380  57.830  1.00  0.00           C
ATOM   2858  HB  THR A 834      70.410  45.600  58.670  1.00  0.00           H
ATOM   2859  OG1 THR A 834      72.250  46.110  58.180  1.00  0.00           O
ATOM   2860  HG1 THR A 834      71.890  46.720  58.820  1.00  0.00           H
ATOM   2861  CG2 THR A 834      71.510  43.960  57.830  1.00  0.00           C
ATOM   2862 HG21 THR A 834      71.800  43.640  58.860  1.00  0.00           H
ATOM   2863 HG22 THR A 834      72.330  43.790  57.090  1.00  0.00           H
ATOM   2864 HG23 THR A 834      70.640  43.340  57.500  1.00  0.00           H
ATOM   2865  C   THR A 834      69.610  45.050  55.830  1.00  0.00           C
ATOM   2866  O   THR A 834      69.990  44.360  54.920  1.00  0.00           O
ATOM   2867  N   THR A 835      68.300  44.940  56.240  1.00  0.00           N
ATOM   2868  HN  THR A 835      67.980  45.560  56.940  1.00  0.00           H
ATOM   2869  CA  THR A 835      67.310  44.120  55.520  1.00  0.00           C
ATOM   2870  HA  THR A 835      67.620  43.090  55.560  1.00  0.00           H
ATOM   2871  CB  THR A 835      66.050  44.120  56.320  1.00  0.00           C
ATOM   2872  HB  THR A 835      65.660  45.150  56.400  1.00  0.00           H
ATOM   2873  OG1 THR A 835      66.200  43.680  57.650  1.00  0.00           O
ATOM   2874  HG1 THR A 835      66.660  44.430  58.050  1.00  0.00           H
ATOM   2875  CG2 THR A 835      65.010  43.100  55.720  1.00  0.00           C
ATOM   2876 HG21 THR A 835      64.850  43.260  54.630  1.00  0.00           H
ATOM   2877 HG22 THR A 835      64.100  43.140  56.350  1.00  0.00           H
ATOM   2878 HG23 THR A 835      65.540  42.130  55.740  1.00  0.00           H
ATOM   2879  C   THR A 835      66.990  44.550  54.100  1.00  0.00           C
ATOM   2880  O   THR A 835      66.890  43.720  53.230  1.00  0.00           O
ATOM   2881  N   PHE A 836      66.750  45.890  53.910  1.00  0.00           N
ATOM   2882  HN  PHE A 836      66.530  46.450  54.710  1.00  0.00           H
ATOM   2883  CA  PHE A 836      66.500  46.530  52.650  1.00  0.00           C
ATOM   2884  HA  PHE A 836      65.590  46.180  52.180  1.00  0.00           H
ATOM   2885  CB  PHE A 836      66.310  48.030  52.930  1.00  0.00           C
ATOM   2886  HB1 PHE A 836      67.250  48.340  53.440  1.00  0.00           H
ATOM   2887  HB2 PHE A 836      65.490  48.200  53.650  1.00  0.00           H
ATOM   2888  CG  PHE A 836      66.010  48.840  51.680  1.00  0.00           C
ATOM   2889  CD1 PHE A 836      65.710  48.270  50.430  1.00  0.00           C
ATOM   2890  HD1 PHE A 836      65.670  47.190  50.340  1.00  0.00           H
ATOM   2891  CE1 PHE A 836      65.390  49.060  49.280  1.00  0.00           C
ATOM   2892  HE1 PHE A 836      65.150  48.710  48.280  1.00  0.00           H
ATOM   2893  CZ  PHE A 836      65.390  50.430  49.480  1.00  0.00           C
ATOM   2894  HZ  PHE A 836      65.030  51.070  48.700  1.00  0.00           H
ATOM   2895  CD2 PHE A 836      66.140  50.190  51.840  1.00  0.00           C
ATOM   2896  HD2 PHE A 836      66.510  50.590  52.770  1.00  0.00           H
ATOM   2897  CE2 PHE A 836      65.740  51.010  50.710  1.00  0.00           C
ATOM   2898  HE2 PHE A 836      65.800  52.060  50.940  1.00  0.00           H
ATOM   2899  C   PHE A 836      67.680  46.260  51.720  1.00  0.00           C
ATOM   2900  O   PHE A 836      67.580  45.800  50.590  1.00  0.00           O
ATOM   2901  N   PHE A 837      68.950  46.560  52.190  1.00  0.00           N
ATOM   2902  HN  PHE A 837      69.160  47.010  53.060  1.00  0.00           H
ATOM   2903  CA  PHE A 837      70.140  46.440  51.320  1.00  0.00           C
ATOM   2904  HA  PHE A 837      69.960  46.960  50.390  1.00  0.00           H
ATOM   2905  CB  PHE A 837      71.410  46.930  52.170  1.00  0.00           C
ATOM   2906  HB1 PHE A 837      71.530  46.290  53.080  1.00  0.00           H
ATOM   2907  HB2 PHE A 837      71.020  47.860  52.650  1.00  0.00           H
ATOM   2908  CG  PHE A 837      72.640  47.020  51.390  1.00  0.00           C
ATOM   2909  CD1 PHE A 837      73.820  46.880  52.110  1.00  0.00           C
ATOM   2910  HD1 PHE A 837      73.820  46.520  53.120  1.00  0.00           H
ATOM   2911  CE1 PHE A 837      74.990  47.110  51.380  1.00  0.00           C
ATOM   2912  HE1 PHE A 837      75.840  47.040  52.050  1.00  0.00           H
ATOM   2913  CZ  PHE A 837      75.030  47.540  50.060  1.00  0.00           C
ATOM   2914  HZ  PHE A 837      75.890  47.750  49.450  1.00  0.00           H
ATOM   2915  CD2 PHE A 837      72.660  47.450  50.020  1.00  0.00           C
ATOM   2916  HD2 PHE A 837      71.720  47.470  49.480  1.00  0.00           H
ATOM   2917  CE2 PHE A 837      73.790  47.710  49.360  1.00  0.00           C
ATOM   2918  HE2 PHE A 837      73.870  47.990  48.310  1.00  0.00           H
ATOM   2919  C   PHE A 837      70.380  44.970  50.960  1.00  0.00           C
ATOM   2920  O   PHE A 837      70.520  44.670  49.720  1.00  0.00           O
ATOM   2921  N   LEU A 838      70.330  43.950  51.950  1.00  0.00           N
ATOM   2922  HN  LEU A 838      70.370  44.200  52.920  1.00  0.00           H
ATOM   2923  CA  LEU A 838      70.410  42.500  51.610  1.00  0.00           C
ATOM   2924  HA  LEU A 838      71.330  42.370  51.060  1.00  0.00           H
ATOM   2925  CB  LEU A 838      70.490  41.490  52.830  1.00  0.00           C
ATOM   2926  HB1 LEU A 838      69.630  41.670  53.520  1.00  0.00           H
ATOM   2927  HB2 LEU A 838      71.340  41.860  53.420  1.00  0.00           H
ATOM   2928  CG  LEU A 838      70.650  40.000  52.440  1.00  0.00           C
ATOM   2929  HG  LEU A 838      69.820  39.650  51.810  1.00  0.00           H
ATOM   2930  CD1 LEU A 838      71.890  39.690  51.630  1.00  0.00           C
ATOM   2931 HD11 LEU A 838      71.790  40.230  50.650  1.00  0.00           H
ATOM   2932 HD12 LEU A 838      71.980  38.610  51.430  1.00  0.00           H
ATOM   2933 HD13 LEU A 838      72.840  40.050  52.090  1.00  0.00           H
ATOM   2934  CD2 LEU A 838      70.610  39.130  53.700  1.00  0.00           C
ATOM   2935 HD21 LEU A 838      69.640  39.300  54.220  1.00  0.00           H
ATOM   2936 HD22 LEU A 838      71.440  39.430  54.370  1.00  0.00           H
ATOM   2937 HD23 LEU A 838      70.590  38.030  53.510  1.00  0.00           H
ATOM   2938  C   LEU A 838      69.310  42.110  50.640  1.00  0.00           C
ATOM   2939  O   LEU A 838      69.630  41.510  49.620  1.00  0.00           O
ATOM   2940  N   SER A 839      68.010  42.420  50.850  1.00  0.00           N
ATOM   2941  HN  SER A 839      67.760  42.900  51.690  1.00  0.00           H
ATOM   2942  CA  SER A 839      66.960  42.090  49.970  1.00  0.00           C
ATOM   2943  HA  SER A 839      67.130  41.050  49.780  1.00  0.00           H
ATOM   2944  CB  SER A 839      65.520  42.120  50.450  1.00  0.00           C
ATOM   2945  HB1 SER A 839      65.440  41.360  51.270  1.00  0.00           H
ATOM   2946  HB2 SER A 839      64.910  41.850  49.560  1.00  0.00           H
ATOM   2947  OG  SER A 839      65.160  43.380  51.120  1.00  0.00           O
ATOM   2948  HG1 SER A 839      65.780  43.460  51.840  1.00  0.00           H
ATOM   2949  C   SER A 839      67.080  42.740  48.610  1.00  0.00           C
ATOM   2950  O   SER A 839      66.870  42.050  47.650  1.00  0.00           O
ATOM   2951  N   SER A 840      67.570  44.000  48.510  1.00  0.00           N
ATOM   2952  HN  SER A 840      67.710  44.540  49.340  1.00  0.00           H
ATOM   2953  CA  SER A 840      67.840  44.510  47.140  1.00  0.00           C
ATOM   2954  HA  SER A 840      66.960  44.300  46.550  1.00  0.00           H
ATOM   2955  CB  SER A 840      68.220  46.010  47.150  1.00  0.00           C
ATOM   2956  HB1 SER A 840      68.500  46.360  46.130  1.00  0.00           H
ATOM   2957  HB2 SER A 840      69.020  46.340  47.830  1.00  0.00           H
ATOM   2958  OG  SER A 840      67.050  46.700  47.620  1.00  0.00           O
ATOM   2959  HG1 SER A 840      67.010  46.480  48.550  1.00  0.00           H
ATOM   2960  C   SER A 840      68.980  43.910  46.520  1.00  0.00           C
ATOM   2961  O   SER A 840      69.000  43.690  45.350  1.00  0.00           O
ATOM   2962  N   PHE A 841      70.030  43.570  47.300  1.00  0.00           N
ATOM   2963  HN  PHE A 841      70.070  43.730  48.280  1.00  0.00           H
ATOM   2964  CA  PHE A 841      71.300  43.050  46.730  1.00  0.00           C
ATOM   2965  HA  PHE A 841      71.780  43.710  46.020  1.00  0.00           H
ATOM   2966  CB  PHE A 841      72.330  42.960  47.880  1.00  0.00           C
ATOM   2967  HB1 PHE A 841      71.960  42.270  48.660  1.00  0.00           H
ATOM   2968  HB2 PHE A 841      72.540  43.930  48.390  1.00  0.00           H
ATOM   2969  CG  PHE A 841      73.660  42.310  47.440  1.00  0.00           C
ATOM   2970  CD1 PHE A 841      73.870  40.990  47.690  1.00  0.00           C
ATOM   2971  HD1 PHE A 841      73.200  40.410  48.310  1.00  0.00           H
ATOM   2972  CE1 PHE A 841      74.980  40.290  47.260  1.00  0.00           C
ATOM   2973  HE1 PHE A 841      75.250  39.240  47.380  1.00  0.00           H
ATOM   2974  CZ  PHE A 841      76.010  41.150  46.650  1.00  0.00           C
ATOM   2975  HZ  PHE A 841      76.980  40.740  46.400  1.00  0.00           H
ATOM   2976  CD2 PHE A 841      74.600  43.110  46.860  1.00  0.00           C
ATOM   2977  HD2 PHE A 841      74.590  44.190  46.890  1.00  0.00           H
ATOM   2978  CE2 PHE A 841      75.810  42.530  46.470  1.00  0.00           C
ATOM   2979  HE2 PHE A 841      76.560  43.120  45.970  1.00  0.00           H
ATOM   2980  C   PHE A 841      71.070  41.720  46.110  1.00  0.00           C
ATOM   2981  O   PHE A 841      71.460  41.320  44.960  1.00  0.00           O
ATOM   2982  N   LEU A 842      70.240  40.910  46.820  1.00  0.00           N
ATOM   2983  HN  LEU A 842      70.050  41.180  47.760  1.00  0.00           H
ATOM   2984  CA  LEU A 842      69.760  39.660  46.270  1.00  0.00           C
ATOM   2985  HA  LEU A 842      70.530  39.030  45.830  1.00  0.00           H
ATOM   2986  CB  LEU A 842      69.060  38.930  47.380  1.00  0.00           C
ATOM   2987  HB1 LEU A 842      68.610  37.980  47.030  1.00  0.00           H
ATOM   2988  HB2 LEU A 842      68.230  39.500  47.850  1.00  0.00           H
ATOM   2989  CG  LEU A 842      69.990  38.390  48.630  1.00  0.00           C
ATOM   2990  HG  LEU A 842      70.400  39.280  49.150  1.00  0.00           H
ATOM   2991  CD1 LEU A 842      69.120  37.520  49.560  1.00  0.00           C
ATOM   2992 HD11 LEU A 842      68.710  36.560  49.190  1.00  0.00           H
ATOM   2993 HD12 LEU A 842      68.390  38.090  50.180  1.00  0.00           H
ATOM   2994 HD13 LEU A 842      69.880  37.170  50.300  1.00  0.00           H
ATOM   2995  CD2 LEU A 842      71.180  37.580  48.150  1.00  0.00           C
ATOM   2996 HD21 LEU A 842      70.920  36.570  47.800  1.00  0.00           H
ATOM   2997 HD22 LEU A 842      71.980  37.460  48.910  1.00  0.00           H
ATOM   2998 HD23 LEU A 842      71.690  38.170  47.360  1.00  0.00           H
ATOM   2999  C   LEU A 842      68.710  39.890  45.100  1.00  0.00           C
ATOM   3000  O   LEU A 842      68.700  39.040  44.250  1.00  0.00           O
ATOM   3001  N   LYS A 843      67.930  40.940  44.970  1.00  0.00           N
ATOM   3002  HN  LYS A 843      67.860  41.720  45.590  1.00  0.00           H
ATOM   3003  CA  LYS A 843      67.050  41.170  43.790  1.00  0.00           C
ATOM   3004  HA  LYS A 843      66.670  40.170  43.590  1.00  0.00           H
ATOM   3005  CB  LYS A 843      65.820  42.020  44.120  1.00  0.00           C
ATOM   3006  HB1 LYS A 843      65.530  42.610  43.220  1.00  0.00           H
ATOM   3007  HB2 LYS A 843      66.190  42.800  44.800  1.00  0.00           H
ATOM   3008  CG  LYS A 843      64.730  41.330  44.740  1.00  0.00           C
ATOM   3009  HG1 LYS A 843      64.020  42.060  45.190  1.00  0.00           H
ATOM   3010  HG2 LYS A 843      65.100  40.610  45.500  1.00  0.00           H
ATOM   3011  CD  LYS A 843      63.770  40.640  43.750  1.00  0.00           C
ATOM   3012  HD1 LYS A 843      64.370  39.850  43.240  1.00  0.00           H
ATOM   3013  HD2 LYS A 843      63.550  41.410  42.970  1.00  0.00           H
ATOM   3014  CE  LYS A 843      62.460  39.970  44.350  1.00  0.00           C
ATOM   3015  HE1 LYS A 843      61.880  40.820  44.790  1.00  0.00           H
ATOM   3016  HE2 LYS A 843      62.650  39.190  45.110  1.00  0.00           H
ATOM   3017  NZ  LYS A 843      61.710  39.420  43.260  1.00  0.00           N
ATOM   3018  HZ1 LYS A 843      61.060  38.650  43.560  1.00  0.00           H
ATOM   3019  HZ2 LYS A 843      62.370  38.960  42.590  1.00  0.00           H
ATOM   3020  HZ3 LYS A 843      61.090  40.070  42.730  1.00  0.00           H
ATOM   3021  C   LYS A 843      67.860  41.570  42.500  1.00  0.00           C
ATOM   3022  O   LYS A 843      67.590  41.140  41.380  1.00  0.00           O
ATOM   3023  N   GLN A 844      69.010  42.200  42.700  1.00  0.00           N
ATOM   3024  HN  GLN A 844      69.170  42.410  43.660  1.00  0.00           H
ATOM   3025  CA  GLN A 844      69.840  42.670  41.690  1.00  0.00           C
ATOM   3026  HA  GLN A 844      69.390  43.110  40.810  1.00  0.00           H
ATOM   3027  CB  GLN A 844      70.730  43.890  42.240  1.00  0.00           C
ATOM   3028  HB1 GLN A 844      71.400  44.170  41.410  1.00  0.00           H
ATOM   3029  HB2 GLN A 844      71.420  43.550  43.060  1.00  0.00           H
ATOM   3030  CG  GLN A 844      69.930  45.180  42.580  1.00  0.00           C
ATOM   3031  HG1 GLN A 844      70.630  46.030  42.640  1.00  0.00           H
ATOM   3032  HG2 GLN A 844      69.400  45.130  43.540  1.00  0.00           H
ATOM   3033  CD  GLN A 844      68.900  45.620  41.570  1.00  0.00           C
ATOM   3034  OE1 GLN A 844      67.720  45.760  41.850  1.00  0.00           O
ATOM   3035  NE2 GLN A 844      69.240  46.060  40.280  1.00  0.00           N
ATOM   3036 HE21 GLN A 844      68.450  46.320  39.710  1.00  0.00           H
ATOM   3037 HE22 GLN A 844      70.190  46.040  39.980  1.00  0.00           H
ATOM   3038  C   GLN A 844      70.730  41.520  41.110  1.00  0.00           C
ATOM   3039  O   GLN A 844      71.290  41.640  40.040  1.00  0.00           O
ATOM   3040  N   PHE A 845      70.810  40.320  41.770  1.00  0.00           N
ATOM   3041  HN  PHE A 845      70.250  40.240  42.590  1.00  0.00           H
ATOM   3042  CA  PHE A 845      71.810  39.250  41.520  1.00  0.00           C
ATOM   3043  HA  PHE A 845      72.780  39.710  41.540  1.00  0.00           H
ATOM   3044  CB  PHE A 845      71.720  38.350  42.770  1.00  0.00           C
ATOM   3045  HB1 PHE A 845      70.810  37.720  42.820  1.00  0.00           H
ATOM   3046  HB2 PHE A 845      71.890  39.100  43.570  1.00  0.00           H
ATOM   3047  CG  PHE A 845      72.800  37.230  42.870  1.00  0.00           C
ATOM   3048  CD1 PHE A 845      74.050  37.540  43.310  1.00  0.00           C
ATOM   3049  HD1 PHE A 845      74.400  38.540  43.580  1.00  0.00           H
ATOM   3050  CE1 PHE A 845      75.010  36.560  43.240  1.00  0.00           C
ATOM   3051  HE1 PHE A 845      76.020  36.610  43.630  1.00  0.00           H
ATOM   3052  CZ  PHE A 845      74.710  35.210  42.960  1.00  0.00           C
ATOM   3053  HZ  PHE A 845      75.580  34.570  43.020  1.00  0.00           H
ATOM   3054  CD2 PHE A 845      72.460  35.890  42.440  1.00  0.00           C
ATOM   3055  HD2 PHE A 845      71.430  35.670  42.170  1.00  0.00           H
ATOM   3056  CE2 PHE A 845      73.430  34.860  42.670  1.00  0.00           C
ATOM   3057  HE2 PHE A 845      73.160  33.860  42.410  1.00  0.00           H
ATOM   3058  C   PHE A 845      71.620  38.460  40.200  1.00  0.00           C
ATOM   3059  O   PHE A 845      72.590  38.110  39.520  1.00  0.00           O
ATOM   3060  N   LYS A 846      70.360  38.360  39.730  1.00  0.00           N
ATOM   3061  HN  LYS A 846      69.570  38.690  40.250  1.00  0.00           H
ATOM   3062  CA  LYS A 846      70.020  37.500  38.660  1.00  0.00           C
ATOM   3063  HA  LYS A 846      70.320  36.500  38.960  1.00  0.00           H
ATOM   3064  CB  LYS A 846      68.480  37.440  38.420  1.00  0.00           C
ATOM   3065  HB1 LYS A 846      68.100  37.190  39.430  1.00  0.00           H
ATOM   3066  HB2 LYS A 846      68.130  36.580  37.800  1.00  0.00           H
ATOM   3067  CG  LYS A 846      67.730  38.660  37.910  1.00  0.00           C
ATOM   3068  HG1 LYS A 846      67.990  38.900  36.850  1.00  0.00           H
ATOM   3069  HG2 LYS A 846      68.010  39.570  38.490  1.00  0.00           H
ATOM   3070  CD  LYS A 846      66.210  38.350  37.870  1.00  0.00           C
ATOM   3071  HD1 LYS A 846      65.690  39.320  38.030  1.00  0.00           H
ATOM   3072  HD2 LYS A 846      65.970  37.730  38.760  1.00  0.00           H
ATOM   3073  CE  LYS A 846      65.750  37.520  36.610  1.00  0.00           C
ATOM   3074  HE1 LYS A 846      66.570  36.790  36.410  1.00  0.00           H
ATOM   3075  HE2 LYS A 846      65.510  38.330  35.880  1.00  0.00           H
ATOM   3076  NZ  LYS A 846      64.490  36.790  36.690  1.00  0.00           N
ATOM   3077  HZ1 LYS A 846      64.180  36.360  35.800  1.00  0.00           H
ATOM   3078  HZ2 LYS A 846      63.730  37.470  36.930  1.00  0.00           H
ATOM   3079  HZ3 LYS A 846      64.490  36.080  37.460  1.00  0.00           H
ATOM   3080  C   LYS A 846      70.600  37.700  37.240  1.00  0.00           C
ATOM   3081  O   LYS A 846      70.450  36.830  36.420  1.00  0.00           O
ATOM   3082  N   THR A 847      71.360  38.710  36.970  1.00  0.00           N
ATOM   3083  HN  THR A 847      71.490  39.420  37.650  1.00  0.00           H
ATOM   3084  CA  THR A 847      72.070  38.930  35.660  1.00  0.00           C
ATOM   3085  HA  THR A 847      71.840  38.100  35.010  1.00  0.00           H
ATOM   3086  CB  THR A 847      71.530  40.170  34.960  1.00  0.00           C
ATOM   3087  HB  THR A 847      72.160  40.480  34.090  1.00  0.00           H
ATOM   3088  OG1 THR A 847      71.480  41.220  35.870  1.00  0.00           O
ATOM   3089  HG1 THR A 847      70.540  41.180  36.070  1.00  0.00           H
ATOM   3090  CG2 THR A 847      70.080  39.810  34.570  1.00  0.00           C
ATOM   3091 HG21 THR A 847      69.410  39.900  35.450  1.00  0.00           H
ATOM   3092 HG22 THR A 847      69.930  38.840  34.060  1.00  0.00           H
ATOM   3093 HG23 THR A 847      69.750  40.500  33.760  1.00  0.00           H
ATOM   3094  C   THR A 847      73.520  39.140  35.850  1.00  0.00           C
ATOM   3095  O   THR A 847      74.260  39.420  34.920  1.00  0.00           O
ATOM   3096  N   LYS A 848      73.980  39.010  37.150  1.00  0.00           N
ATOM   3097  HN  LYS A 848      73.300  38.880  37.880  1.00  0.00           H
ATOM   3098  CA  LYS A 848      75.340  38.910  37.420  1.00  0.00           C
ATOM   3099  HA  LYS A 848      75.880  39.670  36.870  1.00  0.00           H
ATOM   3100  CB  LYS A 848      75.640  39.070  38.930  1.00  0.00           C
ATOM   3101  HB1 LYS A 848      76.740  38.980  39.070  1.00  0.00           H
ATOM   3102  HB2 LYS A 848      75.270  38.200  39.500  1.00  0.00           H
ATOM   3103  CG  LYS A 848      75.150  40.360  39.570  1.00  0.00           C
ATOM   3104  HG1 LYS A 848      75.260  40.350  40.670  1.00  0.00           H
ATOM   3105  HG2 LYS A 848      74.040  40.450  39.450  1.00  0.00           H
ATOM   3106  CD  LYS A 848      75.750  41.730  39.010  1.00  0.00           C
ATOM   3107  HD1 LYS A 848      75.120  42.040  38.150  1.00  0.00           H
ATOM   3108  HD2 LYS A 848      76.760  41.420  38.650  1.00  0.00           H
ATOM   3109  CE  LYS A 848      75.800  42.870  39.990  1.00  0.00           C
ATOM   3110  HE1 LYS A 848      76.490  42.580  40.810  1.00  0.00           H
ATOM   3111  HE2 LYS A 848      74.800  43.060  40.450  1.00  0.00           H
ATOM   3112  NZ  LYS A 848      76.200  44.160  39.290  1.00  0.00           N
ATOM   3113  HZ1 LYS A 848      75.380  44.720  39.000  1.00  0.00           H
ATOM   3114  HZ2 LYS A 848      76.810  43.900  38.480  1.00  0.00           H
ATOM   3115  HZ3 LYS A 848      76.690  44.850  39.890  1.00  0.00           H
ATOM   3116  C   LYS A 848      75.990  37.620  36.910  1.00  0.00           C
ATOM   3117  O   LYS A 848      75.740  36.520  37.350  1.00  0.00           O
ATOM   3118  N   ARG A 849      76.960  37.680  36.000  1.00  0.00           N
ATOM   3119  HN  ARG A 849      77.380  38.580  36.080  1.00  0.00           H
ATOM   3120  CA  ARG A 849      77.680  36.540  35.450  1.00  0.00           C
ATOM   3121  HA  ARG A 849      76.930  35.960  34.940  1.00  0.00           H
ATOM   3122  CB  ARG A 849      78.690  36.850  34.360  1.00  0.00           C
ATOM   3123  HB1 ARG A 849      78.240  37.560  33.620  1.00  0.00           H
ATOM   3124  HB2 ARG A 849      78.890  35.910  33.800  1.00  0.00           H
ATOM   3125  CG  ARG A 849      80.020  37.480  34.900  1.00  0.00           C
ATOM   3126  HG1 ARG A 849      80.540  36.840  35.640  1.00  0.00           H
ATOM   3127  HG2 ARG A 849      79.570  38.340  35.420  1.00  0.00           H
ATOM   3128  CD  ARG A 849      80.960  37.750  33.690  1.00  0.00           C
ATOM   3129  HD1 ARG A 849      80.620  38.600  33.050  1.00  0.00           H
ATOM   3130  HD2 ARG A 849      81.060  36.920  32.960  1.00  0.00           H
ATOM   3131  NE  ARG A 849      82.220  38.080  34.380  1.00  0.00           N
ATOM   3132  HE  ARG A 849      82.230  39.010  34.740  1.00  0.00           H
ATOM   3133  CZ  ARG A 849      83.150  37.210  34.710  1.00  0.00           C
ATOM   3134  NH1 ARG A 849      83.010  35.960  34.370  1.00  0.00           N
ATOM   3135 HH11 ARG A 849      82.220  35.660  33.840  1.00  0.00           H
ATOM   3136 HH12 ARG A 849      83.830  35.390  34.380  1.00  0.00           H
ATOM   3137  NH2 ARG A 849      84.240  37.650  35.310  1.00  0.00           N
ATOM   3138 HH21 ARG A 849      84.410  38.620  35.480  1.00  0.00           H
ATOM   3139 HH22 ARG A 849      85.030  37.060  35.420  1.00  0.00           H
ATOM   3140  C   ARG A 849      78.370  35.630  36.470  1.00  0.00           C
ATOM   3141  O   ARG A 849      78.540  36.000  37.610  1.00  0.00           O
ATOM   3142  N   TYR A 850      78.930  34.440  36.110  1.00  0.00           N
ATOM   3143  HN  TYR A 850      78.680  34.130  35.200  1.00  0.00           H
ATOM   3144  CA  TYR A 850      79.740  33.500  36.850  1.00  0.00           C
ATOM   3145  HA  TYR A 850      80.270  32.900  36.130  1.00  0.00           H
ATOM   3146  CB  TYR A 850      80.850  34.130  37.780  1.00  0.00           C
ATOM   3147  HB1 TYR A 850      80.500  35.050  38.320  1.00  0.00           H
ATOM   3148  HB2 TYR A 850      81.690  34.510  37.160  1.00  0.00           H
ATOM   3149  CG  TYR A 850      81.400  33.070  38.740  1.00  0.00           C
ATOM   3150  CD1 TYR A 850      81.100  33.060  40.100  1.00  0.00           C
ATOM   3151  HD1 TYR A 850      80.440  33.830  40.480  1.00  0.00           H
ATOM   3152  CE1 TYR A 850      81.700  32.170  40.970  1.00  0.00           C
ATOM   3153  HE1 TYR A 850      81.570  32.220  42.050  1.00  0.00           H
ATOM   3154  CZ  TYR A 850      82.470  31.170  40.430  1.00  0.00           C
ATOM   3155  OH  TYR A 850      83.000  30.340  41.390  1.00  0.00           O
ATOM   3156  HH  TYR A 850      83.780  29.960  40.980  1.00  0.00           H
ATOM   3157  CD2 TYR A 850      82.230  32.050  38.190  1.00  0.00           C
ATOM   3158  HD2 TYR A 850      82.470  32.090  37.150  1.00  0.00           H
ATOM   3159  CE2 TYR A 850      82.790  31.160  39.050  1.00  0.00           C
ATOM   3160  HE2 TYR A 850      83.490  30.390  38.770  1.00  0.00           H
ATOM   3161  C   TYR A 850      78.890  32.350  37.410  1.00  0.00           C
ATOM   3162  O   TYR A 850      78.860  31.220  36.940  1.00  0.00           O
ATOM   3163  N   PHE A 851      77.970  32.770  38.340  1.00  0.00           N
ATOM   3164  HN  PHE A 851      77.880  33.740  38.570  1.00  0.00           H
ATOM   3165  CA  PHE A 851      77.040  31.880  39.030  1.00  0.00           C
ATOM   3166  HA  PHE A 851      77.650  31.170  39.560  1.00  0.00           H
ATOM   3167  CB  PHE A 851      76.250  32.680  40.190  1.00  0.00           C
ATOM   3168  HB1 PHE A 851      75.730  31.840  40.720  1.00  0.00           H
ATOM   3169  HB2 PHE A 851      75.500  33.350  39.740  1.00  0.00           H
ATOM   3170  CG  PHE A 851      77.210  33.450  41.100  1.00  0.00           C
ATOM   3171  CD1 PHE A 851      77.450  34.820  40.860  1.00  0.00           C
ATOM   3172  HD1 PHE A 851      77.010  35.300  40.010  1.00  0.00           H
ATOM   3173  CE1 PHE A 851      78.220  35.550  41.740  1.00  0.00           C
ATOM   3174  HE1 PHE A 851      78.460  36.610  41.620  1.00  0.00           H
ATOM   3175  CZ  PHE A 851      78.870  34.970  42.840  1.00  0.00           C
ATOM   3176  HZ  PHE A 851      79.550  35.550  43.440  1.00  0.00           H
ATOM   3177  CD2 PHE A 851      77.820  32.780  42.190  1.00  0.00           C
ATOM   3178  HD2 PHE A 851      77.650  31.730  42.350  1.00  0.00           H
ATOM   3179  CE2 PHE A 851      78.660  33.610  43.070  1.00  0.00           C
ATOM   3180  HE2 PHE A 851      79.190  33.240  43.930  1.00  0.00           H
ATOM   3181  C   PHE A 851      76.010  31.320  38.100  1.00  0.00           C
ATOM   3182  O   PHE A 851      75.340  32.130  37.450  1.00  0.00           O
ATOM   3183  N   PRO A 852      75.810  30.050  38.020  1.00  0.00           N
ATOM   3184  CD  PRO A 852      76.810  29.010  38.530  1.00  0.00           C
ATOM   3185  HD1 PRO A 852      76.750  28.940  39.640  1.00  0.00           H
ATOM   3186  HD2 PRO A 852      77.840  29.280  38.240  1.00  0.00           H
ATOM   3187  CA  PRO A 852      74.900  29.430  37.090  1.00  0.00           C
ATOM   3188  HA  PRO A 852      75.410  29.590  36.150  1.00  0.00           H
ATOM   3189  CB  PRO A 852      74.980  27.940  37.470  1.00  0.00           C
ATOM   3190  HB1 PRO A 852      74.500  27.250  36.750  1.00  0.00           H
ATOM   3191  HB2 PRO A 852      74.420  27.810  38.430  1.00  0.00           H
ATOM   3192  CG  PRO A 852      76.460  27.710  37.850  1.00  0.00           C
ATOM   3193  HG1 PRO A 852      76.850  26.820  38.390  1.00  0.00           H
ATOM   3194  HG2 PRO A 852      76.900  27.520  36.850  1.00  0.00           H
ATOM   3195  C   PRO A 852      73.450  30.010  36.980  1.00  0.00           C
ATOM   3196  O   PRO A 852      72.780  30.240  37.960  1.00  0.00           O
ATOM   3197  N   THR A 853      72.950  30.150  35.710  1.00  0.00           N
ATOM   3198  HN  THR A 853      73.530  29.980  34.920  1.00  0.00           H
ATOM   3199  CA  THR A 853      71.660  30.680  35.270  1.00  0.00           C
ATOM   3200  HA  THR A 853      71.820  31.740  35.340  1.00  0.00           H
ATOM   3201  CB  THR A 853      71.390  30.550  33.730  1.00  0.00           C
ATOM   3202  HB  THR A 853      71.520  29.510  33.370  1.00  0.00           H
ATOM   3203  OG1 THR A 853      72.300  31.300  32.960  1.00  0.00           O
ATOM   3204  HG1 THR A 853      73.120  30.860  33.170  1.00  0.00           H
ATOM   3205  CG2 THR A 853      69.890  31.000  33.370  1.00  0.00           C
ATOM   3206 HG21 THR A 853      69.020  30.530  33.870  1.00  0.00           H
ATOM   3207 HG22 THR A 853      69.730  30.920  32.270  1.00  0.00           H
ATOM   3208 HG23 THR A 853      69.850  32.040  33.750  1.00  0.00           H
ATOM   3209  C   THR A 853      70.440  30.510  36.120  1.00  0.00           C
ATOM   3210  O   THR A 853      69.860  31.420  36.720  1.00  0.00           O
ATOM   3211  N   LYS A 854      70.040  29.220  36.330  1.00  0.00           N
ATOM   3212  HN  LYS A 854      70.510  28.440  35.920  1.00  0.00           H
ATOM   3213  CA  LYS A 854      68.980  28.690  37.220  1.00  0.00           C
ATOM   3214  HA  LYS A 854      68.090  29.200  36.910  1.00  0.00           H
ATOM   3215  CB  LYS A 854      68.870  27.210  36.960  1.00  0.00           C
ATOM   3216  HB1 LYS A 854      68.150  26.820  37.710  1.00  0.00           H
ATOM   3217  HB2 LYS A 854      69.800  26.630  37.170  1.00  0.00           H
ATOM   3218  CG  LYS A 854      68.400  26.810  35.580  1.00  0.00           C
ATOM   3219  HG1 LYS A 854      68.600  25.710  35.540  1.00  0.00           H
ATOM   3220  HG2 LYS A 854      69.020  27.200  34.740  1.00  0.00           H
ATOM   3221  CD  LYS A 854      66.960  27.170  35.320  1.00  0.00           C
ATOM   3222  HD1 LYS A 854      66.650  26.810  34.320  1.00  0.00           H
ATOM   3223  HD2 LYS A 854      66.810  28.270  35.330  1.00  0.00           H
ATOM   3224  CE  LYS A 854      65.970  26.680  36.320  1.00  0.00           C
ATOM   3225  HE1 LYS A 854      64.990  27.070  35.970  1.00  0.00           H
ATOM   3226  HE2 LYS A 854      66.090  26.990  37.380  1.00  0.00           H
ATOM   3227  NZ  LYS A 854      65.940  25.210  36.240  1.00  0.00           N
ATOM   3228  HZ1 LYS A 854      66.730  24.890  36.840  1.00  0.00           H
ATOM   3229  HZ2 LYS A 854      66.070  24.760  35.310  1.00  0.00           H
ATOM   3230  HZ3 LYS A 854      65.060  24.830  36.660  1.00  0.00           H
ATOM   3231  C   LYS A 854      69.170  28.890  38.700  1.00  0.00           C
ATOM   3232  O   LYS A 854      68.210  29.180  39.440  1.00  0.00           O
ATOM   3233  N   VAL A 855      70.440  28.780  39.300  1.00  0.00           N
ATOM   3234  HN  VAL A 855      71.170  28.690  38.620  1.00  0.00           H
ATOM   3235  CA  VAL A 855      70.870  29.120  40.650  1.00  0.00           C
ATOM   3236  HA  VAL A 855      70.210  28.610  41.340  1.00  0.00           H
ATOM   3237  CB  VAL A 855      72.300  28.650  41.010  1.00  0.00           C
ATOM   3238  HB  VAL A 855      72.960  29.050  40.210  1.00  0.00           H
ATOM   3239  CG1 VAL A 855      72.680  29.220  42.370  1.00  0.00           C
ATOM   3240 HG11 VAL A 855      71.960  28.850  43.120  1.00  0.00           H
ATOM   3241 HG12 VAL A 855      72.710  30.340  42.420  1.00  0.00           H
ATOM   3242 HG13 VAL A 855      73.690  28.840  42.630  1.00  0.00           H
ATOM   3243  CG2 VAL A 855      72.290  27.090  41.040  1.00  0.00           C
ATOM   3244 HG21 VAL A 855      73.350  26.730  41.130  1.00  0.00           H
ATOM   3245 HG22 VAL A 855      71.760  26.730  40.130  1.00  0.00           H
ATOM   3246 HG23 VAL A 855      71.630  26.860  41.900  1.00  0.00           H
ATOM   3247  C   VAL A 855      70.680  30.590  40.960  1.00  0.00           C
ATOM   3248  O   VAL A 855      70.100  30.910  41.930  1.00  0.00           O
ATOM   3249  N   ARG A 856      71.060  31.490  40.040  1.00  0.00           N
ATOM   3250  HN  ARG A 856      71.580  31.130  39.260  1.00  0.00           H
ATOM   3251  CA  ARG A 856      71.090  32.880  40.360  1.00  0.00           C
ATOM   3252  HA  ARG A 856      71.430  32.930  41.390  1.00  0.00           H
ATOM   3253  CB  ARG A 856      72.180  33.740  39.670  1.00  0.00           C
ATOM   3254  HB1 ARG A 856      73.130  33.190  39.830  1.00  0.00           H
ATOM   3255  HB2 ARG A 856      72.210  34.750  40.140  1.00  0.00           H
ATOM   3256  CG  ARG A 856      71.930  33.970  38.110  1.00  0.00           C
ATOM   3257  HG1 ARG A 856      70.980  34.510  37.880  1.00  0.00           H
ATOM   3258  HG2 ARG A 856      71.900  32.910  37.760  1.00  0.00           H
ATOM   3259  CD  ARG A 856      73.080  34.670  37.430  1.00  0.00           C
ATOM   3260  HD1 ARG A 856      74.060  34.150  37.540  1.00  0.00           H
ATOM   3261  HD2 ARG A 856      73.280  35.690  37.840  1.00  0.00           H
ATOM   3262  NE  ARG A 856      72.660  34.780  36.060  1.00  0.00           N
ATOM   3263  HE  ARG A 856      71.780  35.200  35.830  1.00  0.00           H
ATOM   3264  CZ  ARG A 856      73.350  34.340  35.000  1.00  0.00           C
ATOM   3265  NH1 ARG A 856      74.410  33.570  35.160  1.00  0.00           N
ATOM   3266 HH11 ARG A 856      74.810  33.620  36.070  1.00  0.00           H
ATOM   3267 HH12 ARG A 856      74.990  33.340  34.390  1.00  0.00           H
ATOM   3268  NH2 ARG A 856      72.900  34.420  33.760  1.00  0.00           N
ATOM   3269 HH21 ARG A 856      73.370  34.050  32.970  1.00  0.00           H
ATOM   3270 HH22 ARG A 856      71.920  34.630  33.690  1.00  0.00           H
ATOM   3271  C   ARG A 856      69.720  33.470  40.220  1.00  0.00           C
ATOM   3272  O   ARG A 856      69.280  34.410  40.910  1.00  0.00           O
ATOM   3273  N   SER A 857      68.970  32.990  39.230  1.00  0.00           N
ATOM   3274  HN  SER A 857      69.370  32.390  38.540  1.00  0.00           H
ATOM   3275  CA  SER A 857      67.560  33.400  39.120  1.00  0.00           C
ATOM   3276  HA  SER A 857      67.550  34.460  38.930  1.00  0.00           H
ATOM   3277  CB  SER A 857      66.950  32.560  37.990  1.00  0.00           C
ATOM   3278  HB1 SER A 857      66.940  31.470  38.220  1.00  0.00           H
ATOM   3279  HB2 SER A 857      67.590  32.630  37.090  1.00  0.00           H
ATOM   3280  OG  SER A 857      65.620  32.910  37.650  1.00  0.00           O
ATOM   3281  HG1 SER A 857      65.070  32.570  38.360  1.00  0.00           H
ATOM   3282  C   SER A 857      66.820  33.150  40.320  1.00  0.00           C
ATOM   3283  O   SER A 857      66.100  34.000  40.850  1.00  0.00           O
ATOM   3284  N   THR A 858      66.910  31.950  40.840  1.00  0.00           N
ATOM   3285  HN  THR A 858      67.510  31.340  40.330  1.00  0.00           H
ATOM   3286  CA  THR A 858      66.210  31.430  41.970  1.00  0.00           C
ATOM   3287  HA  THR A 858      65.170  31.460  41.690  1.00  0.00           H
ATOM   3288  CB  THR A 858      66.690  29.960  42.390  1.00  0.00           C
ATOM   3289  HB  THR A 858      67.770  30.020  42.640  1.00  0.00           H
ATOM   3290  OG1 THR A 858      66.360  29.060  41.330  1.00  0.00           O
ATOM   3291  HG1 THR A 858      66.970  29.230  40.610  1.00  0.00           H
ATOM   3292  CG2 THR A 858      65.920  29.460  43.650  1.00  0.00           C
ATOM   3293 HG21 THR A 858      66.180  30.050  44.550  1.00  0.00           H
ATOM   3294 HG22 THR A 858      66.130  28.390  43.850  1.00  0.00           H
ATOM   3295 HG23 THR A 858      64.860  29.530  43.330  1.00  0.00           H
ATOM   3296  C   THR A 858      66.340  32.310  43.200  1.00  0.00           C
ATOM   3297  O   THR A 858      65.430  32.650  43.840  1.00  0.00           O
ATOM   3298  N   ILE A 859      67.630  32.730  43.480  1.00  0.00           N
ATOM   3299  HN  ILE A 859      68.330  32.620  42.790  1.00  0.00           H
ATOM   3300  CA  ILE A 859      68.020  33.550  44.600  1.00  0.00           C
ATOM   3301  HA  ILE A 859      67.780  32.940  45.460  1.00  0.00           H
ATOM   3302  CB  ILE A 859      69.620  33.700  44.580  1.00  0.00           C
ATOM   3303  HB  ILE A 859      69.960  33.600  43.520  1.00  0.00           H
ATOM   3304  CG2 ILE A 859      70.160  35.030  45.130  1.00  0.00           C
ATOM   3305 HG21 ILE A 859      69.980  35.890  44.450  1.00  0.00           H
ATOM   3306 HG22 ILE A 859      71.260  34.960  45.290  1.00  0.00           H
ATOM   3307 HG23 ILE A 859      69.830  35.370  46.130  1.00  0.00           H
ATOM   3308  CG1 ILE A 859      70.330  32.490  45.180  1.00  0.00           C
ATOM   3309 HG11 ILE A 859      69.810  31.540  44.950  1.00  0.00           H
ATOM   3310 HG12 ILE A 859      70.200  32.620  46.270  1.00  0.00           H
ATOM   3311  CD  ILE A 859      71.830  32.400  44.730  1.00  0.00           C
ATOM   3312  HD1 ILE A 859      72.270  33.380  45.000  1.00  0.00           H
ATOM   3313  HD2 ILE A 859      71.990  32.290  43.650  1.00  0.00           H
ATOM   3314  HD3 ILE A 859      72.270  31.480  45.210  1.00  0.00           H
ATOM   3315  C   ILE A 859      67.360  34.890  44.750  1.00  0.00           C
ATOM   3316  O   ILE A 859      66.890  35.320  45.790  1.00  0.00           O
ATOM   3317  N   SER A 860      67.220  35.650  43.600  1.00  0.00           N
ATOM   3318  HN  SER A 860      67.680  35.330  42.780  1.00  0.00           H
ATOM   3319  CA  SER A 860      66.310  36.750  43.490  1.00  0.00           C
ATOM   3320  HA  SER A 860      66.530  37.380  44.340  1.00  0.00           H
ATOM   3321  CB  SER A 860      66.500  37.570  42.220  1.00  0.00           C
ATOM   3322  HB1 SER A 860      65.800  38.430  42.170  1.00  0.00           H
ATOM   3323  HB2 SER A 860      66.230  36.880  41.390  1.00  0.00           H
ATOM   3324  OG  SER A 860      67.850  37.920  42.060  1.00  0.00           O
ATOM   3325  HG1 SER A 860      68.060  38.150  42.970  1.00  0.00           H
ATOM   3326  C   SER A 860      64.840  36.500  43.620  1.00  0.00           C
ATOM   3327  O   SER A 860      64.160  37.280  44.310  1.00  0.00           O
ATOM   3328  N   ASP A 861      64.240  35.360  43.160  1.00  0.00           N
ATOM   3329  HN  ASP A 861      64.870  34.670  42.820  1.00  0.00           H
ATOM   3330  CA  ASP A 861      62.850  35.130  43.320  1.00  0.00           C
ATOM   3331  HA  ASP A 861      62.340  36.040  43.080  1.00  0.00           H
ATOM   3332  CB  ASP A 861      62.500  33.920  42.440  1.00  0.00           C
ATOM   3333  HB1 ASP A 861      61.450  33.600  42.630  1.00  0.00           H
ATOM   3334  HB2 ASP A 861      63.160  33.060  42.640  1.00  0.00           H
ATOM   3335  CG  ASP A 861      62.580  34.260  40.950  1.00  0.00           C
ATOM   3336  OD1 ASP A 861      62.490  35.440  40.610  1.00  0.00           O
ATOM   3337  OD2 ASP A 861      62.490  33.300  40.150  1.00  0.00           O
ATOM   3338  C   ASP A 861      62.530  34.790  44.820  1.00  0.00           C
ATOM   3339  O   ASP A 861      61.430  35.020  45.280  1.00  0.00           O
ATOM   3340  N   PHE A 862      63.460  34.210  45.560  1.00  0.00           N
ATOM   3341  HN  PHE A 862      64.270  33.870  45.090  1.00  0.00           H
ATOM   3342  CA  PHE A 862      63.290  33.890  46.910  1.00  0.00           C
ATOM   3343  HA  PHE A 862      62.220  33.840  47.060  1.00  0.00           H
ATOM   3344  CB  PHE A 862      63.910  32.570  47.280  1.00  0.00           C
ATOM   3345  HB1 PHE A 862      63.990  32.370  48.380  1.00  0.00           H
ATOM   3346  HB2 PHE A 862      64.940  32.430  46.890  1.00  0.00           H
ATOM   3347  CG  PHE A 862      62.990  31.450  46.750  1.00  0.00           C
ATOM   3348  CD1 PHE A 862      61.950  31.010  47.600  1.00  0.00           C
ATOM   3349  HD1 PHE A 862      61.870  31.560  48.520  1.00  0.00           H
ATOM   3350  CE1 PHE A 862      61.020  30.060  47.200  1.00  0.00           C
ATOM   3351  HE1 PHE A 862      60.200  29.840  47.870  1.00  0.00           H
ATOM   3352  CZ  PHE A 862      61.180  29.420  46.010  1.00  0.00           C
ATOM   3353  HZ  PHE A 862      60.470  28.640  45.790  1.00  0.00           H
ATOM   3354  CD2 PHE A 862      63.130  30.770  45.550  1.00  0.00           C
ATOM   3355  HD2 PHE A 862      63.990  30.930  44.920  1.00  0.00           H
ATOM   3356  CE2 PHE A 862      62.240  29.800  45.170  1.00  0.00           C
ATOM   3357  HE2 PHE A 862      62.280  29.280  44.220  1.00  0.00           H
ATOM   3358  C   PHE A 862      63.920  34.970  47.840  1.00  0.00           C
ATOM   3359  O   PHE A 862      64.110  34.790  49.040  1.00  0.00           O
ATOM   3360  N   ALA A 863      64.290  36.180  47.320  1.00  0.00           N
ATOM   3361  HN  ALA A 863      64.060  36.270  46.360  1.00  0.00           H
ATOM   3362  CA  ALA A 863      65.130  37.210  48.020  1.00  0.00           C
ATOM   3363  HA  ALA A 863      66.080  36.760  48.220  1.00  0.00           H
ATOM   3364  CB  ALA A 863      65.200  38.440  47.060  1.00  0.00           C
ATOM   3365  HB1 ALA A 863      65.510  38.050  46.070  1.00  0.00           H
ATOM   3366  HB2 ALA A 863      65.930  39.220  47.360  1.00  0.00           H
ATOM   3367  HB3 ALA A 863      64.160  38.850  46.990  1.00  0.00           H
ATOM   3368  C   ALA A 863      64.500  37.610  49.390  1.00  0.00           C
ATOM   3369  O   ALA A 863      65.230  37.790  50.330  1.00  0.00           O
ATOM   3370  N   VAL A 864      63.160  37.900  49.500  1.00  0.00           N
ATOM   3371  HN  VAL A 864      62.560  37.730  48.720  1.00  0.00           H
ATOM   3372  CA  VAL A 864      62.530  38.200  50.780  1.00  0.00           C
ATOM   3373  HA  VAL A 864      63.070  38.980  51.330  1.00  0.00           H
ATOM   3374  CB  VAL A 864      61.140  38.680  50.750  1.00  0.00           C
ATOM   3375  HB  VAL A 864      60.420  38.040  50.190  1.00  0.00           H
ATOM   3376  CG1 VAL A 864      60.520  38.750  52.150  1.00  0.00           C
ATOM   3377 HG11 VAL A 864      60.920  39.680  52.600  1.00  0.00           H
ATOM   3378 HG12 VAL A 864      60.790  37.940  52.870  1.00  0.00           H
ATOM   3379 HG13 VAL A 864      59.420  38.770  52.180  1.00  0.00           H
ATOM   3380  CG2 VAL A 864      61.140  40.090  50.060  1.00  0.00           C
ATOM   3381 HG21 VAL A 864      61.510  40.880  50.740  1.00  0.00           H
ATOM   3382 HG22 VAL A 864      60.120  40.410  49.760  1.00  0.00           H
ATOM   3383 HG23 VAL A 864      61.800  40.100  49.170  1.00  0.00           H
ATOM   3384  C   VAL A 864      62.730  36.990  51.750  1.00  0.00           C
ATOM   3385  O   VAL A 864      63.300  37.060  52.850  1.00  0.00           O
ATOM   3386  N   PHE A 865      62.350  35.730  51.370  1.00  0.00           N
ATOM   3387  HN  PHE A 865      61.860  35.560  50.520  1.00  0.00           H
ATOM   3388  CA  PHE A 865      62.510  34.580  52.220  1.00  0.00           C
ATOM   3389  HA  PHE A 865      61.870  34.730  53.090  1.00  0.00           H
ATOM   3390  CB  PHE A 865      61.840  33.370  51.540  1.00  0.00           C
ATOM   3391  HB1 PHE A 865      62.200  33.380  50.490  1.00  0.00           H
ATOM   3392  HB2 PHE A 865      60.770  33.640  51.500  1.00  0.00           H
ATOM   3393  CG  PHE A 865      61.980  32.060  52.200  1.00  0.00           C
ATOM   3394  CD1 PHE A 865      61.110  31.720  53.240  1.00  0.00           C
ATOM   3395  HD1 PHE A 865      60.350  32.440  53.530  1.00  0.00           H
ATOM   3396  CE1 PHE A 865      61.170  30.420  53.830  1.00  0.00           C
ATOM   3397  HE1 PHE A 865      60.390  30.130  54.520  1.00  0.00           H
ATOM   3398  CZ  PHE A 865      62.090  29.500  53.410  1.00  0.00           C
ATOM   3399  HZ  PHE A 865      62.050  28.520  53.860  1.00  0.00           H
ATOM   3400  CD2 PHE A 865      62.910  31.150  51.840  1.00  0.00           C
ATOM   3401  HD2 PHE A 865      63.590  31.380  51.040  1.00  0.00           H
ATOM   3402  CE2 PHE A 865      62.990  29.900  52.480  1.00  0.00           C
ATOM   3403  HE2 PHE A 865      63.900  29.370  52.270  1.00  0.00           H
ATOM   3404  C   PHE A 865      63.880  34.360  52.780  1.00  0.00           C
ATOM   3405  O   PHE A 865      64.150  34.300  54.000  1.00  0.00           O
ATOM   3406  N   LEU A 866      64.860  34.200  51.810  1.00  0.00           N
ATOM   3407  HN  LEU A 866      64.730  34.350  50.830  1.00  0.00           H
ATOM   3408  CA  LEU A 866      66.270  34.080  52.140  1.00  0.00           C
ATOM   3409  HA  LEU A 866      66.380  33.270  52.850  1.00  0.00           H
ATOM   3410  CB  LEU A 866      67.260  33.930  50.980  1.00  0.00           C
ATOM   3411  HB1 LEU A 866      68.320  33.800  51.270  1.00  0.00           H
ATOM   3412  HB2 LEU A 866      67.290  34.860  50.370  1.00  0.00           H
ATOM   3413  CG  LEU A 866      67.040  32.730  50.050  1.00  0.00           C
ATOM   3414  HG  LEU A 866      66.010  32.780  49.660  1.00  0.00           H
ATOM   3415  CD1 LEU A 866      67.850  32.880  48.740  1.00  0.00           C
ATOM   3416 HD11 LEU A 866      67.490  33.760  48.150  1.00  0.00           H
ATOM   3417 HD12 LEU A 866      67.570  32.010  48.100  1.00  0.00           H
ATOM   3418 HD13 LEU A 866      68.940  32.850  48.960  1.00  0.00           H
ATOM   3419  CD2 LEU A 866      67.280  31.350  50.640  1.00  0.00           C
ATOM   3420 HD21 LEU A 866      67.020  30.590  49.890  1.00  0.00           H
ATOM   3421 HD22 LEU A 866      66.750  31.330  51.620  1.00  0.00           H
ATOM   3422 HD23 LEU A 866      68.380  31.240  50.800  1.00  0.00           H
ATOM   3423  C   LEU A 866      66.740  35.140  53.050  1.00  0.00           C
ATOM   3424  O   LEU A 866      67.390  34.870  53.990  1.00  0.00           O
ATOM   3425  N   THR A 867      66.400  36.430  52.810  1.00  0.00           N
ATOM   3426  HN  THR A 867      65.680  36.450  52.140  1.00  0.00           H
ATOM   3427  CA  THR A 867      66.860  37.580  53.610  1.00  0.00           C
ATOM   3428  HA  THR A 867      67.940  37.540  53.620  1.00  0.00           H
ATOM   3429  CB  THR A 867      66.350  38.950  53.070  1.00  0.00           C
ATOM   3430  HB  THR A 867      65.260  38.950  52.910  1.00  0.00           H
ATOM   3431  OG1 THR A 867      67.020  39.320  51.920  1.00  0.00           O
ATOM   3432  HG1 THR A 867      66.510  38.880  51.240  1.00  0.00           H
ATOM   3433  CG2 THR A 867      66.650  40.110  54.040  1.00  0.00           C
ATOM   3434 HG21 THR A 867      66.420  41.070  53.540  1.00  0.00           H
ATOM   3435 HG22 THR A 867      67.730  40.230  54.260  1.00  0.00           H
ATOM   3436 HG23 THR A 867      65.980  39.990  54.920  1.00  0.00           H
ATOM   3437  C   THR A 867      66.460  37.560  55.110  1.00  0.00           C
ATOM   3438  O   THR A 867      67.300  37.730  56.010  1.00  0.00           O
ATOM   3439  N   ILE A 868      65.170  37.240  55.370  1.00  0.00           N
ATOM   3440  HN  ILE A 868      64.580  37.150  54.570  1.00  0.00           H
ATOM   3441  CA  ILE A 868      64.620  36.890  56.650  1.00  0.00           C
ATOM   3442  HA  ILE A 868      64.750  37.730  57.320  1.00  0.00           H
ATOM   3443  CB  ILE A 868      63.060  36.630  56.590  1.00  0.00           C
ATOM   3444  HB  ILE A 868      62.920  35.930  55.740  1.00  0.00           H
ATOM   3445  CG2 ILE A 868      62.500  35.860  57.790  1.00  0.00           C
ATOM   3446 HG21 ILE A 868      61.390  35.690  57.830  1.00  0.00           H
ATOM   3447 HG22 ILE A 868      62.940  36.130  58.770  1.00  0.00           H
ATOM   3448 HG23 ILE A 868      62.910  34.830  57.740  1.00  0.00           H
ATOM   3449  CG1 ILE A 868      62.300  37.910  56.320  1.00  0.00           C
ATOM   3450 HG11 ILE A 868      62.880  38.480  55.560  1.00  0.00           H
ATOM   3451 HG12 ILE A 868      62.300  38.440  57.300  1.00  0.00           H
ATOM   3452  CD  ILE A 868      60.890  37.680  55.700  1.00  0.00           C
ATOM   3453  HD1 ILE A 868      60.300  37.050  56.410  1.00  0.00           H
ATOM   3454  HD2 ILE A 868      60.930  37.080  54.760  1.00  0.00           H
ATOM   3455  HD3 ILE A 868      60.350  38.620  55.470  1.00  0.00           H
ATOM   3456  C   ILE A 868      65.280  35.700  57.380  1.00  0.00           C
ATOM   3457  O   ILE A 868      65.660  35.800  58.560  1.00  0.00           O
ATOM   3458  N   VAL A 869      65.500  34.630  56.680  1.00  0.00           N
ATOM   3459  HN  VAL A 869      65.220  34.570  55.730  1.00  0.00           H
ATOM   3460  CA  VAL A 869      66.230  33.480  57.210  1.00  0.00           C
ATOM   3461  HA  VAL A 869      65.790  33.160  58.140  1.00  0.00           H
ATOM   3462  CB  VAL A 869      66.450  32.330  56.220  1.00  0.00           C
ATOM   3463  HB  VAL A 869      66.780  32.750  55.240  1.00  0.00           H
ATOM   3464  CG1 VAL A 869      67.510  31.220  56.570  1.00  0.00           C
ATOM   3465 HG11 VAL A 869      68.560  31.600  56.660  1.00  0.00           H
ATOM   3466 HG12 VAL A 869      67.430  30.380  55.860  1.00  0.00           H
ATOM   3467 HG13 VAL A 869      67.310  30.840  57.590  1.00  0.00           H
ATOM   3468  CG2 VAL A 869      65.140  31.640  56.150  1.00  0.00           C
ATOM   3469 HG21 VAL A 869      64.180  32.150  55.910  1.00  0.00           H
ATOM   3470 HG22 VAL A 869      64.880  31.280  57.170  1.00  0.00           H
ATOM   3471 HG23 VAL A 869      65.220  30.780  55.450  1.00  0.00           H
ATOM   3472  C   VAL A 869      67.600  33.950  57.750  1.00  0.00           C
ATOM   3473  O   VAL A 869      68.030  33.590  58.840  1.00  0.00           O
ATOM   3474  N   ILE A 870      68.370  34.800  57.010  1.00  0.00           N
ATOM   3475  HN  ILE A 870      68.110  34.840  56.040  1.00  0.00           H
ATOM   3476  CA  ILE A 870      69.710  35.350  57.380  1.00  0.00           C
ATOM   3477  HA  ILE A 870      70.210  34.520  57.860  1.00  0.00           H
ATOM   3478  CB  ILE A 870      70.570  35.830  56.260  1.00  0.00           C
ATOM   3479  HB  ILE A 870      70.060  36.640  55.700  1.00  0.00           H
ATOM   3480  CG2 ILE A 870      71.850  36.500  56.830  1.00  0.00           C
ATOM   3481 HG21 ILE A 870      71.790  37.490  57.310  1.00  0.00           H
ATOM   3482 HG22 ILE A 870      72.470  36.690  55.920  1.00  0.00           H
ATOM   3483 HG23 ILE A 870      72.540  35.800  57.360  1.00  0.00           H
ATOM   3484  CG1 ILE A 870      70.870  34.690  55.230  1.00  0.00           C
ATOM   3485 HG11 ILE A 870      71.600  35.090  54.480  1.00  0.00           H
ATOM   3486 HG12 ILE A 870      70.030  34.440  54.560  1.00  0.00           H
ATOM   3487  CD  ILE A 870      71.290  33.320  55.790  1.00  0.00           C
ATOM   3488  HD1 ILE A 870      71.950  33.330  56.690  1.00  0.00           H
ATOM   3489  HD2 ILE A 870      71.710  32.640  55.010  1.00  0.00           H
ATOM   3490  HD3 ILE A 870      70.390  32.780  56.140  1.00  0.00           H
ATOM   3491  C   ILE A 870      69.500  36.300  58.520  1.00  0.00           C
ATOM   3492  O   ILE A 870      70.160  36.180  59.540  1.00  0.00           O
ATOM   3493  N   MET A 871      68.480  37.150  58.480  1.00  0.00           N
ATOM   3494  HN  MET A 871      67.990  37.180  57.610  1.00  0.00           H
ATOM   3495  CA  MET A 871      68.290  38.070  59.580  1.00  0.00           C
ATOM   3496  HA  MET A 871      69.230  38.550  59.790  1.00  0.00           H
ATOM   3497  CB  MET A 871      67.400  39.230  59.330  1.00  0.00           C
ATOM   3498  HB1 MET A 871      67.220  39.740  60.300  1.00  0.00           H
ATOM   3499  HB2 MET A 871      66.470  38.890  58.820  1.00  0.00           H
ATOM   3500  CG  MET A 871      67.950  40.430  58.450  1.00  0.00           C
ATOM   3501  HG1 MET A 871      67.330  41.340  58.630  1.00  0.00           H
ATOM   3502  HG2 MET A 871      67.730  40.220  57.380  1.00  0.00           H
ATOM   3503  SD  MET A 871      69.660  40.940  58.620  1.00  0.00           S
ATOM   3504  CE  MET A 871      69.940  40.580  56.820  1.00  0.00           C
ATOM   3505  HE1 MET A 871      69.720  39.510  56.570  1.00  0.00           H
ATOM   3506  HE2 MET A 871      70.960  40.870  56.510  1.00  0.00           H
ATOM   3507  HE3 MET A 871      69.280  41.150  56.120  1.00  0.00           H
ATOM   3508  C   MET A 871      67.930  37.410  60.920  1.00  0.00           C
ATOM   3509  O   MET A 871      68.470  37.720  61.950  1.00  0.00           O
ATOM   3510  N   VAL A 872      67.120  36.320  60.950  1.00  0.00           N
ATOM   3511  HN  VAL A 872      66.680  36.070  60.090  1.00  0.00           H
ATOM   3512  CA  VAL A 872      66.890  35.490  62.140  1.00  0.00           C
ATOM   3513  HA  VAL A 872      66.500  36.120  62.930  1.00  0.00           H
ATOM   3514  CB  VAL A 872      65.890  34.420  61.670  1.00  0.00           C
ATOM   3515  HB  VAL A 872      66.280  33.980  60.720  1.00  0.00           H
ATOM   3516  CG1 VAL A 872      65.760  33.260  62.690  1.00  0.00           C
ATOM   3517 HG11 VAL A 872      65.290  33.550  63.650  1.00  0.00           H
ATOM   3518 HG12 VAL A 872      66.710  32.800  63.030  1.00  0.00           H
ATOM   3519 HG13 VAL A 872      65.140  32.500  62.160  1.00  0.00           H
ATOM   3520  CG2 VAL A 872      64.480  35.050  61.460  1.00  0.00           C
ATOM   3521 HG21 VAL A 872      64.450  35.840  60.680  1.00  0.00           H
ATOM   3522 HG22 VAL A 872      64.220  35.730  62.310  1.00  0.00           H
ATOM   3523 HG23 VAL A 872      63.670  34.320  61.270  1.00  0.00           H
ATOM   3524  C   VAL A 872      68.240  34.760  62.610  1.00  0.00           C
ATOM   3525  O   VAL A 872      68.600  34.630  63.790  1.00  0.00           O
ATOM   3526  N   THR A 873      69.080  34.320  61.620  1.00  0.00           N
ATOM   3527  HN  THR A 873      68.790  34.490  60.680  1.00  0.00           H
ATOM   3528  CA  THR A 873      70.440  33.800  61.760  1.00  0.00           C
ATOM   3529  HA  THR A 873      70.360  32.970  62.440  1.00  0.00           H
ATOM   3530  CB  THR A 873      71.050  33.300  60.360  1.00  0.00           C
ATOM   3531  HB  THR A 873      71.080  34.120  59.620  1.00  0.00           H
ATOM   3532  OG1 THR A 873      70.320  32.290  59.740  1.00  0.00           O
ATOM   3533  HG1 THR A 873      69.490  32.680  59.450  1.00  0.00           H
ATOM   3534  CG2 THR A 873      72.480  32.790  60.470  1.00  0.00           C
ATOM   3535 HG21 THR A 873      73.310  33.530  60.500  1.00  0.00           H
ATOM   3536 HG22 THR A 873      72.660  32.190  59.560  1.00  0.00           H
ATOM   3537 HG23 THR A 873      72.650  31.990  61.210  1.00  0.00           H
ATOM   3538  C   THR A 873      71.360  34.830  62.420  1.00  0.00           C
ATOM   3539  O   THR A 873      72.010  34.550  63.400  1.00  0.00           O
ATOM   3540  N   ILE A 874      71.330  36.070  61.950  1.00  0.00           N
ATOM   3541  HN  ILE A 874      70.820  36.200  61.100  1.00  0.00           H
ATOM   3542  CA  ILE A 874      72.090  37.210  62.480  1.00  0.00           C
ATOM   3543  HA  ILE A 874      73.130  36.950  62.650  1.00  0.00           H
ATOM   3544  CB  ILE A 874      72.070  38.380  61.540  1.00  0.00           C
ATOM   3545  HB  ILE A 874      70.980  38.550  61.450  1.00  0.00           H
ATOM   3546  CG2 ILE A 874      72.900  39.550  62.150  1.00  0.00           C
ATOM   3547 HG21 ILE A 874      73.840  39.070  62.490  1.00  0.00           H
ATOM   3548 HG22 ILE A 874      72.320  39.960  63.000  1.00  0.00           H
ATOM   3549 HG23 ILE A 874      73.030  40.330  61.380  1.00  0.00           H
ATOM   3550  CG1 ILE A 874      72.660  38.100  60.180  1.00  0.00           C
ATOM   3551 HG11 ILE A 874      72.670  39.010  59.540  1.00  0.00           H
ATOM   3552 HG12 ILE A 874      72.100  37.340  59.590  1.00  0.00           H
ATOM   3553  CD  ILE A 874      74.140  37.550  60.180  1.00  0.00           C
ATOM   3554  HD1 ILE A 874      74.790  38.340  60.620  1.00  0.00           H
ATOM   3555  HD2 ILE A 874      74.490  37.440  59.130  1.00  0.00           H
ATOM   3556  HD3 ILE A 874      74.250  36.600  60.760  1.00  0.00           H
ATOM   3557  C   ILE A 874      71.610  37.600  63.840  1.00  0.00           C
ATOM   3558  O   ILE A 874      72.460  37.790  64.760  1.00  0.00           O
ATOM   3559  N   ASP A 875      70.230  37.720  64.050  1.00  0.00           N
ATOM   3560  HN  ASP A 875      69.580  37.660  63.310  1.00  0.00           H
ATOM   3561  CA  ASP A 875      69.600  38.050  65.320  1.00  0.00           C
ATOM   3562  HA  ASP A 875      69.870  39.080  65.540  1.00  0.00           H
ATOM   3563  CB  ASP A 875      68.100  37.950  65.080  1.00  0.00           C
ATOM   3564  HB1 ASP A 875      67.930  37.010  64.500  1.00  0.00           H
ATOM   3565  HB2 ASP A 875      67.770  38.720  64.350  1.00  0.00           H
ATOM   3566  CG  ASP A 875      67.160  37.990  66.140  1.00  0.00           C
ATOM   3567  OD1 ASP A 875      66.990  39.180  66.670  1.00  0.00           O
ATOM   3568  OD2 ASP A 875      66.470  37.020  66.430  1.00  0.00           O
ATOM   3569  C   ASP A 875      70.050  37.160  66.450  1.00  0.00           C
ATOM   3570  O   ASP A 875      70.610  37.630  67.450  1.00  0.00           O
ATOM   3571  N   TYR A 876      70.030  35.840  66.210  1.00  0.00           N
ATOM   3572  HN  TYR A 876      69.860  35.400  65.340  1.00  0.00           H
ATOM   3573  CA  TYR A 876      70.610  34.870  67.130  1.00  0.00           C
ATOM   3574  HA  TYR A 876      70.230  35.090  68.120  1.00  0.00           H
ATOM   3575  CB  TYR A 876      70.100  33.440  66.680  1.00  0.00           C
ATOM   3576  HB1 TYR A 876      70.040  33.470  65.570  1.00  0.00           H
ATOM   3577  HB2 TYR A 876      69.080  33.350  67.110  1.00  0.00           H
ATOM   3578  CG  TYR A 876      70.930  32.230  67.120  1.00  0.00           C
ATOM   3579  CD1 TYR A 876      71.870  31.500  66.320  1.00  0.00           C
ATOM   3580  HD1 TYR A 876      72.050  31.770  65.290  1.00  0.00           H
ATOM   3581  CE1 TYR A 876      72.490  30.360  66.810  1.00  0.00           C
ATOM   3582  HE1 TYR A 876      73.150  29.760  66.190  1.00  0.00           H
ATOM   3583  CZ  TYR A 876      72.370  30.060  68.160  1.00  0.00           C
ATOM   3584  OH  TYR A 876      73.050  28.960  68.630  1.00  0.00           O
ATOM   3585  HH  TYR A 876      72.600  28.620  69.400  1.00  0.00           H
ATOM   3586  CD2 TYR A 876      70.840  31.890  68.440  1.00  0.00           C
ATOM   3587  HD2 TYR A 876      70.170  32.380  69.130  1.00  0.00           H
ATOM   3588  CE2 TYR A 876      71.540  30.770  68.960  1.00  0.00           C
ATOM   3589  HE2 TYR A 876      71.440  30.450  69.980  1.00  0.00           H
ATOM   3590  C   TYR A 876      72.130  34.940  67.300  1.00  0.00           C
ATOM   3591  O   TYR A 876      72.720  34.790  68.390  1.00  0.00           O
ATOM   3592  N   LEU A 877      72.950  35.130  66.240  1.00  0.00           N
ATOM   3593  HN  LEU A 877      72.510  35.280  65.350  1.00  0.00           H
ATOM   3594  CA  LEU A 877      74.410  35.120  66.450  1.00  0.00           C
ATOM   3595  HA  LEU A 877      74.710  34.350  67.140  1.00  0.00           H
ATOM   3596  CB  LEU A 877      75.130  34.730  65.120  1.00  0.00           C
ATOM   3597  HB1 LEU A 877      76.230  34.930  65.110  1.00  0.00           H
ATOM   3598  HB2 LEU A 877      74.600  35.310  64.340  1.00  0.00           H
ATOM   3599  CG  LEU A 877      74.960  33.300  64.660  1.00  0.00           C
ATOM   3600  HG  LEU A 877      73.860  33.190  64.740  1.00  0.00           H
ATOM   3601  CD1 LEU A 877      75.510  33.070  63.210  1.00  0.00           C
ATOM   3602 HD11 LEU A 877      76.600  33.210  63.400  1.00  0.00           H
ATOM   3603 HD12 LEU A 877      75.090  33.960  62.710  1.00  0.00           H
ATOM   3604 HD13 LEU A 877      75.150  32.140  62.740  1.00  0.00           H
ATOM   3605  CD2 LEU A 877      75.550  32.220  65.610  1.00  0.00           C
ATOM   3606 HD21 LEU A 877      76.640  32.390  65.770  1.00  0.00           H
ATOM   3607 HD22 LEU A 877      75.400  31.180  65.270  1.00  0.00           H
ATOM   3608 HD23 LEU A 877      75.090  32.450  66.590  1.00  0.00           H
ATOM   3609  C   LEU A 877      75.060  36.440  66.940  1.00  0.00           C
ATOM   3610  O   LEU A 877      76.230  36.450  67.230  1.00  0.00           O
ATOM   3611  N   VAL A 878      74.320  37.550  67.050  1.00  0.00           N
ATOM   3612  HN  VAL A 878      73.430  37.540  66.590  1.00  0.00           H
ATOM   3613  CA  VAL A 878      74.790  38.760  67.820  1.00  0.00           C
ATOM   3614  HA  VAL A 878      75.850  38.850  67.700  1.00  0.00           H
ATOM   3615  CB  VAL A 878      74.120  39.980  67.250  1.00  0.00           C
ATOM   3616  HB  VAL A 878      73.030  39.740  67.280  1.00  0.00           H
ATOM   3617  CG1 VAL A 878      74.330  41.280  68.110  1.00  0.00           C
ATOM   3618 HG11 VAL A 878      73.960  41.120  69.150  1.00  0.00           H
ATOM   3619 HG12 VAL A 878      73.790  42.170  67.710  1.00  0.00           H
ATOM   3620 HG13 VAL A 878      75.430  41.410  68.160  1.00  0.00           H
ATOM   3621  CG2 VAL A 878      74.550  40.150  65.780  1.00  0.00           C
ATOM   3622 HG21 VAL A 878      75.660  40.040  65.710  1.00  0.00           H
ATOM   3623 HG22 VAL A 878      74.270  41.110  65.320  1.00  0.00           H
ATOM   3624 HG23 VAL A 878      74.210  39.300  65.160  1.00  0.00           H
ATOM   3625  C   VAL A 878      74.510  38.560  69.280  1.00  0.00           C
ATOM   3626  O   VAL A 878      75.310  39.020  70.140  1.00  0.00           O
ATOM   3627  N   GLY A 879      73.480  37.790  69.710  1.00  0.00           N
ATOM   3628  HN  GLY A 879      73.130  37.090  69.080  1.00  0.00           H
ATOM   3629  CA  GLY A 879      73.140  37.700  71.140  1.00  0.00           C
ATOM   3630  HA1 GLY A 879      74.030  37.490  71.720  1.00  0.00           H
ATOM   3631  HA2 GLY A 879      72.570  36.800  71.300  1.00  0.00           H
ATOM   3632  C   GLY A 879      72.490  38.850  71.770  1.00  0.00           C
ATOM   3633  O   GLY A 879      72.690  39.100  72.980  1.00  0.00           O
ATOM   3634  N   VAL A 880      71.650  39.660  71.010  1.00  0.00           N
ATOM   3635  HN  VAL A 880      71.550  39.470  70.040  1.00  0.00           H
ATOM   3636  CA  VAL A 880      70.940  40.820  71.480  1.00  0.00           C
ATOM   3637  HA  VAL A 880      70.790  40.780  72.560  1.00  0.00           H
ATOM   3638  CB  VAL A 880      71.710  42.120  71.210  1.00  0.00           C
ATOM   3639  HB  VAL A 880      71.890  42.300  70.130  1.00  0.00           H
ATOM   3640  CG1 VAL A 880      70.780  43.240  71.670  1.00  0.00           C
ATOM   3641 HG11 VAL A 880      69.810  43.260  71.140  1.00  0.00           H
ATOM   3642 HG12 VAL A 880      71.300  44.220  71.610  1.00  0.00           H
ATOM   3643 HG13 VAL A 880      70.590  43.100  72.750  1.00  0.00           H
ATOM   3644  CG2 VAL A 880      73.150  42.070  71.860  1.00  0.00           C
ATOM   3645 HG21 VAL A 880      73.160  41.690  72.900  1.00  0.00           H
ATOM   3646 HG22 VAL A 880      73.480  43.130  71.830  1.00  0.00           H
ATOM   3647 HG23 VAL A 880      73.920  41.470  71.340  1.00  0.00           H
ATOM   3648  C   VAL A 880      69.610  40.760  70.720  1.00  0.00           C
ATOM   3649  O   VAL A 880      69.590  40.740  69.490  1.00  0.00           O
ATOM   3650  N   PRO A 881      68.430  40.670  71.350  1.00  0.00           N
ATOM   3651  CD  PRO A 881      68.150  40.550  72.810  1.00  0.00           C
ATOM   3652  HD1 PRO A 881      68.360  41.500  73.330  1.00  0.00           H
ATOM   3653  HD2 PRO A 881      68.710  39.680  73.230  1.00  0.00           H
ATOM   3654  CA  PRO A 881      67.240  40.330  70.580  1.00  0.00           C
ATOM   3655  HA  PRO A 881      67.520  39.560  69.870  1.00  0.00           H
ATOM   3656  CB  PRO A 881      66.230  39.740  71.590  1.00  0.00           C
ATOM   3657  HB1 PRO A 881      66.520  38.670  71.680  1.00  0.00           H
ATOM   3658  HB2 PRO A 881      65.130  39.860  71.440  1.00  0.00           H
ATOM   3659  CG  PRO A 881      66.710  40.260  72.950  1.00  0.00           C
ATOM   3660  HG1 PRO A 881      66.140  41.170  73.250  1.00  0.00           H
ATOM   3661  HG2 PRO A 881      66.590  39.530  73.780  1.00  0.00           H
ATOM   3662  C   PRO A 881      66.550  41.480  69.970  1.00  0.00           C
ATOM   3663  O   PRO A 881      66.010  42.270  70.740  1.00  0.00           O
ATOM   3664  N   SER A 882      66.450  41.600  68.650  1.00  0.00           N
ATOM   3665  HN  SER A 882      66.900  41.030  67.960  1.00  0.00           H
ATOM   3666  CA  SER A 882      65.590  42.550  68.100  1.00  0.00           C
ATOM   3667  HA  SER A 882      65.950  43.510  68.440  1.00  0.00           H
ATOM   3668  CB  SER A 882      65.780  42.620  66.630  1.00  0.00           C
ATOM   3669  HB1 SER A 882      66.770  43.050  66.320  1.00  0.00           H
ATOM   3670  HB2 SER A 882      65.060  43.400  66.320  1.00  0.00           H
ATOM   3671  OG  SER A 882      65.520  41.280  66.030  1.00  0.00           O
ATOM   3672  HG1 SER A 882      66.200  40.670  66.300  1.00  0.00           H
ATOM   3673  C   SER A 882      64.110  42.340  68.460  1.00  0.00           C
ATOM   3674  O   SER A 882      63.690  41.200  68.690  1.00  0.00           O
ATOM   3675  N   PRO A 883      63.220  43.340  68.560  1.00  0.00           N
ATOM   3676  CD  PRO A 883      63.510  44.750  68.830  1.00  0.00           C
ATOM   3677  HD1 PRO A 883      63.940  45.210  67.900  1.00  0.00           H
ATOM   3678  HD2 PRO A 883      64.250  44.930  69.650  1.00  0.00           H
ATOM   3679  CA  PRO A 883      61.760  43.120  68.800  1.00  0.00           C
ATOM   3680  HA  PRO A 883      61.650  42.710  69.800  1.00  0.00           H
ATOM   3681  CB  PRO A 883      61.110  44.480  68.720  1.00  0.00           C
ATOM   3682  HB1 PRO A 883      60.150  44.480  69.280  1.00  0.00           H
ATOM   3683  HB2 PRO A 883      60.950  44.730  67.660  1.00  0.00           H
ATOM   3684  CG  PRO A 883      62.230  45.420  69.240  1.00  0.00           C
ATOM   3685  HG1 PRO A 883      62.170  46.400  68.720  1.00  0.00           H
ATOM   3686  HG2 PRO A 883      62.100  45.740  70.300  1.00  0.00           H
ATOM   3687  C   PRO A 883      61.030  42.170  67.910  1.00  0.00           C
ATOM   3688  O   PRO A 883      61.420  42.100  66.720  1.00  0.00           O
ATOM   3689  N   LYS A 884      59.990  41.470  68.390  1.00  0.00           N
ATOM   3690  HN  LYS A 884      59.790  41.490  69.360  1.00  0.00           H
ATOM   3691  CA  LYS A 884      59.590  40.290  67.600  1.00  0.00           C
ATOM   3692  HA  LYS A 884      59.960  40.430  66.590  1.00  0.00           H
ATOM   3693  CB  LYS A 884      60.050  38.930  68.250  1.00  0.00           C
ATOM   3694  HB1 LYS A 884      59.480  38.150  67.710  1.00  0.00           H
ATOM   3695  HB2 LYS A 884      59.710  38.960  69.320  1.00  0.00           H
ATOM   3696  CG  LYS A 884      61.490  38.490  68.180  1.00  0.00           C
ATOM   3697  HG1 LYS A 884      61.600  37.510  68.700  1.00  0.00           H
ATOM   3698  HG2 LYS A 884      62.050  39.240  68.790  1.00  0.00           H
ATOM   3699  CD  LYS A 884      62.150  38.470  66.780  1.00  0.00           C
ATOM   3700  HD1 LYS A 884      62.070  39.480  66.310  1.00  0.00           H
ATOM   3701  HD2 LYS A 884      61.550  37.760  66.170  1.00  0.00           H
ATOM   3702  CE  LYS A 884      63.570  37.850  66.810  1.00  0.00           C
ATOM   3703  HE1 LYS A 884      63.880  37.650  65.750  1.00  0.00           H
ATOM   3704  HE2 LYS A 884      63.590  36.880  67.340  1.00  0.00           H
ATOM   3705  NZ  LYS A 884      64.410  38.780  67.480  1.00  0.00           N
ATOM   3706  HZ1 LYS A 884      65.340  38.840  67.010  1.00  0.00           H
ATOM   3707  HZ2 LYS A 884      64.490  38.490  68.460  1.00  0.00           H
ATOM   3708  HZ3 LYS A 884      64.020  39.740  67.510  1.00  0.00           H
ATOM   3709  C   LYS A 884      58.090  40.240  67.450  1.00  0.00           C
ATOM   3710  O   LYS A 884      57.340  40.540  68.360  1.00  0.00           O
ATOM   3711  N   LEU A 885      57.570  39.810  66.290  1.00  0.00           N
ATOM   3712  HN  LEU A 885      58.130  39.300  65.650  1.00  0.00           H
ATOM   3713  CA  LEU A 885      56.120  39.950  65.890  1.00  0.00           C
ATOM   3714  HA  LEU A 885      55.830  40.980  65.760  1.00  0.00           H
ATOM   3715  CB  LEU A 885      55.880  39.240  64.460  1.00  0.00           C
ATOM   3716  HB1 LEU A 885      56.280  38.200  64.600  1.00  0.00           H
ATOM   3717  HB2 LEU A 885      56.510  39.810  63.740  1.00  0.00           H
ATOM   3718  CG  LEU A 885      54.410  39.290  63.880  1.00  0.00           C
ATOM   3719  HG  LEU A 885      53.780  38.810  64.680  1.00  0.00           H
ATOM   3720  CD1 LEU A 885      53.880  40.690  63.600  1.00  0.00           C
ATOM   3721 HD11 LEU A 885      54.230  41.020  62.600  1.00  0.00           H
ATOM   3722 HD12 LEU A 885      54.040  41.310  64.510  1.00  0.00           H
ATOM   3723 HD13 LEU A 885      52.790  40.840  63.440  1.00  0.00           H
ATOM   3724  CD2 LEU A 885      54.330  38.390  62.570  1.00  0.00           C
ATOM   3725 HD21 LEU A 885      53.260  38.430  62.260  1.00  0.00           H
ATOM   3726 HD22 LEU A 885      54.700  37.360  62.760  1.00  0.00           H
ATOM   3727 HD23 LEU A 885      54.920  38.950  61.820  1.00  0.00           H
ATOM   3728  C   LEU A 885      55.120  39.210  66.820  1.00  0.00           C
ATOM   3729  O   LEU A 885      55.370  38.120  67.290  1.00  0.00           O
ATOM   3730  N   HSD A 886      54.020  39.870  67.220  1.00  0.00           N
ATOM   3731  HN  HSD A 886      53.810  40.830  66.990  1.00  0.00           H
ATOM   3732  CA  HSD A 886      53.090  39.210  68.020  1.00  0.00           C
ATOM   3733  HA  HSD A 886      53.500  38.510  68.730  1.00  0.00           H
ATOM   3734  CB  HSD A 886      52.450  40.240  68.990  1.00  0.00           C
ATOM   3735  HB1 HSD A 886      51.550  39.740  69.420  1.00  0.00           H
ATOM   3736  HB2 HSD A 886      52.250  41.200  68.460  1.00  0.00           H
ATOM   3737  ND1 HSD A 886      53.180  41.340  71.180  1.00  0.00           N
ATOM   3738  HD1 HSD A 886      52.280  41.570  71.550  1.00  0.00           H
ATOM   3739  CG  HSD A 886      53.530  40.620  70.060  1.00  0.00           C
ATOM   3740  CE1 HSD A 886      54.320  41.460  71.950  1.00  0.00           C
ATOM   3741  HE1 HSD A 886      54.170  41.940  72.910  1.00  0.00           H
ATOM   3742  NE2 HSD A 886      55.360  40.850  71.390  1.00  0.00           N
ATOM   3743  CD2 HSD A 886      54.890  40.280  70.210  1.00  0.00           C
ATOM   3744  HD2 HSD A 886      55.500  39.590  69.640  1.00  0.00           H
ATOM   3745  C   HSD A 886      51.930  38.690  67.250  1.00  0.00           C
ATOM   3746  O   HSD A 886      51.330  39.370  66.450  1.00  0.00           O
ATOM   3747  N   VAL A 887      51.650  37.450  67.380  1.00  0.00           N
ATOM   3748  HN  VAL A 887      52.260  36.980  68.000  1.00  0.00           H
ATOM   3749  CA  VAL A 887      50.850  36.580  66.510  1.00  0.00           C
ATOM   3750  HA  VAL A 887      50.370  37.190  65.770  1.00  0.00           H
ATOM   3751  CB  VAL A 887      51.730  35.580  65.790  1.00  0.00           C
ATOM   3752  HB  VAL A 887      52.100  34.830  66.510  1.00  0.00           H
ATOM   3753  CG1 VAL A 887      50.800  34.810  64.790  1.00  0.00           C
ATOM   3754 HG11 VAL A 887      50.270  35.540  64.140  1.00  0.00           H
ATOM   3755 HG12 VAL A 887      50.130  34.360  65.550  1.00  0.00           H
ATOM   3756 HG13 VAL A 887      51.290  34.120  64.070  1.00  0.00           H
ATOM   3757  CG2 VAL A 887      52.910  36.330  65.110  1.00  0.00           C
ATOM   3758 HG21 VAL A 887      53.590  35.620  64.570  1.00  0.00           H
ATOM   3759 HG22 VAL A 887      53.580  36.800  65.880  1.00  0.00           H
ATOM   3760 HG23 VAL A 887      52.490  37.030  64.360  1.00  0.00           H
ATOM   3761  C   VAL A 887      49.900  35.830  67.430  1.00  0.00           C
ATOM   3762  O   VAL A 887      50.350  35.060  68.350  1.00  0.00           O
ATOM   3763  N   PRO A 888      48.580  35.870  67.180  1.00  0.00           N
ATOM   3764  CD  PRO A 888      47.940  36.810  66.270  1.00  0.00           C
ATOM   3765  HD1 PRO A 888      48.190  36.650  65.200  1.00  0.00           H
ATOM   3766  HD2 PRO A 888      48.220  37.870  66.480  1.00  0.00           H
ATOM   3767  CA  PRO A 888      47.560  34.950  67.800  1.00  0.00           C
ATOM   3768  HA  PRO A 888      47.470  35.320  68.810  1.00  0.00           H
ATOM   3769  CB  PRO A 888      46.360  35.150  66.940  1.00  0.00           C
ATOM   3770  HB1 PRO A 888      45.410  34.790  67.400  1.00  0.00           H
ATOM   3771  HB2 PRO A 888      46.470  34.630  65.970  1.00  0.00           H
ATOM   3772  CG  PRO A 888      46.370  36.650  66.570  1.00  0.00           C
ATOM   3773  HG1 PRO A 888      45.770  36.780  65.640  1.00  0.00           H
ATOM   3774  HG2 PRO A 888      46.090  37.230  67.470  1.00  0.00           H
ATOM   3775  C   PRO A 888      47.980  33.500  67.960  1.00  0.00           C
ATOM   3776  O   PRO A 888      48.670  32.960  67.140  1.00  0.00           O
ATOM   3777  N   GLU A 889      47.550  32.780  69.040  1.00  0.00           N
ATOM   3778  HN  GLU A 889      46.860  33.240  69.620  1.00  0.00           H
ATOM   3779  CA  GLU A 889      48.090  31.530  69.520  1.00  0.00           C
ATOM   3780  HA  GLU A 889      48.830  31.130  68.830  1.00  0.00           H
ATOM   3781  CB  GLU A 889      48.800  31.790  70.890  1.00  0.00           C
ATOM   3782  HB1 GLU A 889      48.930  30.850  71.470  1.00  0.00           H
ATOM   3783  HB2 GLU A 889      48.170  32.480  71.460  1.00  0.00           H
ATOM   3784  CG  GLU A 889      50.320  32.230  70.760  1.00  0.00           C
ATOM   3785  HG1 GLU A 889      50.420  33.100  70.080  1.00  0.00           H
ATOM   3786  HG2 GLU A 889      50.850  31.360  70.320  1.00  0.00           H
ATOM   3787  CD  GLU A 889      50.830  32.570  72.120  1.00  0.00           C
ATOM   3788  OE1 GLU A 889      49.980  32.650  73.060  1.00  0.00           O
ATOM   3789  OE2 GLU A 889      52.020  32.740  72.360  1.00  0.00           O
ATOM   3790  C   GLU A 889      46.980  30.480  69.830  1.00  0.00           C
ATOM   3791  O   GLU A 889      47.340  29.300  69.970  1.00  0.00           O
ATOM   3792  N   LYS A 890      45.660  30.850  69.800  1.00  0.00           N
ATOM   3793  HN  LYS A 890      45.430  31.800  69.650  1.00  0.00           H
ATOM   3794  CA  LYS A 890      44.580  29.890  69.920  1.00  0.00           C
ATOM   3795  HA  LYS A 890      44.740  28.990  69.330  1.00  0.00           H
ATOM   3796  CB  LYS A 890      44.350  29.520  71.390  1.00  0.00           C
ATOM   3797  HB1 LYS A 890      45.270  28.960  71.700  1.00  0.00           H
ATOM   3798  HB2 LYS A 890      43.520  28.760  71.430  1.00  0.00           H
ATOM   3799  CG  LYS A 890      43.970  30.700  72.370  1.00  0.00           C
ATOM   3800  HG1 LYS A 890      43.070  31.250  72.020  1.00  0.00           H
ATOM   3801  HG2 LYS A 890      44.850  31.380  72.350  1.00  0.00           H
ATOM   3802  CD  LYS A 890      43.760  30.180  73.740  1.00  0.00           C
ATOM   3803  HD1 LYS A 890      44.730  29.720  74.040  1.00  0.00           H
ATOM   3804  HD2 LYS A 890      43.010  29.370  73.800  1.00  0.00           H
ATOM   3805  CE  LYS A 890      43.350  31.310  74.740  1.00  0.00           C
ATOM   3806  HE1 LYS A 890      42.310  31.670  74.530  1.00  0.00           H
ATOM   3807  HE2 LYS A 890      44.060  32.150  74.680  1.00  0.00           H
ATOM   3808  NZ  LYS A 890      43.340  30.920  76.180  1.00  0.00           N
ATOM   3809  HZ1 LYS A 890      42.550  30.280  76.400  1.00  0.00           H
ATOM   3810  HZ2 LYS A 890      43.170  31.770  76.740  1.00  0.00           H
ATOM   3811  HZ3 LYS A 890      44.260  30.530  76.470  1.00  0.00           H
ATOM   3812  C   LYS A 890      43.300  30.380  69.260  1.00  0.00           C
ATOM   3813  O   LYS A 890      43.030  31.550  69.210  1.00  0.00           O
ATOM   3814  N   PHE A 891      42.510  29.400  68.830  1.00  0.00           N
ATOM   3815  HN  PHE A 891      42.760  28.450  69.040  1.00  0.00           H
ATOM   3816  CA  PHE A 891      41.240  29.730  68.120  1.00  0.00           C
ATOM   3817  HA  PHE A 891      41.430  30.630  67.580  1.00  0.00           H
ATOM   3818  CB  PHE A 891      40.860  28.450  67.360  1.00  0.00           C
ATOM   3819  HB1 PHE A 891      39.820  28.550  67.000  1.00  0.00           H
ATOM   3820  HB2 PHE A 891      40.890  27.500  67.940  1.00  0.00           H
ATOM   3821  CG  PHE A 891      41.590  28.240  66.080  1.00  0.00           C
ATOM   3822  CD1 PHE A 891      42.470  27.130  65.940  1.00  0.00           C
ATOM   3823  HD1 PHE A 891      42.530  26.480  66.800  1.00  0.00           H
ATOM   3824  CE1 PHE A 891      43.340  26.920  64.880  1.00  0.00           C
ATOM   3825  HE1 PHE A 891      43.990  26.060  64.840  1.00  0.00           H
ATOM   3826  CZ  PHE A 891      43.250  27.880  63.860  1.00  0.00           C
ATOM   3827  HZ  PHE A 891      43.920  27.760  63.020  1.00  0.00           H
ATOM   3828  CD2 PHE A 891      41.530  29.140  65.040  1.00  0.00           C
ATOM   3829  HD2 PHE A 891      40.730  29.870  65.110  1.00  0.00           H
ATOM   3830  CE2 PHE A 891      42.260  28.930  63.880  1.00  0.00           C
ATOM   3831  HE2 PHE A 891      42.100  29.670  63.110  1.00  0.00           H
ATOM   3832  C   PHE A 891      40.040  30.140  69.060  1.00  0.00           C
ATOM   3833  O   PHE A 891      38.880  29.910  68.740  1.00  0.00           O
ATOM   3834  N   GLU A 892      40.320  30.870  70.170  1.00  0.00           N
ATOM   3835  HN  GLU A 892      41.270  31.120  70.280  1.00  0.00           H
ATOM   3836  CA  GLU A 892      39.320  31.390  71.070  1.00  0.00           C
ATOM   3837  HA  GLU A 892      38.460  30.730  71.070  1.00  0.00           H
ATOM   3838  CB  GLU A 892      39.830  31.120  72.540  1.00  0.00           C
ATOM   3839  HB1 GLU A 892      40.730  31.680  72.880  1.00  0.00           H
ATOM   3840  HB2 GLU A 892      40.260  30.090  72.480  1.00  0.00           H
ATOM   3841  CG  GLU A 892      38.710  31.260  73.590  1.00  0.00           C
ATOM   3842  HG1 GLU A 892      37.980  30.440  73.480  1.00  0.00           H
ATOM   3843  HG2 GLU A 892      38.220  32.250  73.460  1.00  0.00           H
ATOM   3844  CD  GLU A 892      39.340  31.110  75.000  1.00  0.00           C
ATOM   3845  OE1 GLU A 892      39.610  29.960  75.470  1.00  0.00           O
ATOM   3846  OE2 GLU A 892      39.430  32.180  75.660  1.00  0.00           O
ATOM   3847  C   GLU A 892      38.910  32.850  70.870  1.00  0.00           C
ATOM   3848  O   GLU A 892      39.760  33.700  71.040  1.00  0.00           O
ATOM   3849  N   PRO A 893      37.630  33.170  70.490  1.00  0.00           N
ATOM   3850  CD  PRO A 893      36.570  32.230  70.090  1.00  0.00           C
ATOM   3851  HD1 PRO A 893      36.230  31.730  71.020  1.00  0.00           H
ATOM   3852  HD2 PRO A 893      36.870  31.500  69.310  1.00  0.00           H
ATOM   3853  CA  PRO A 893      37.020  34.530  70.610  1.00  0.00           C
ATOM   3854  HA  PRO A 893      37.350  35.190  69.810  1.00  0.00           H
ATOM   3855  CB  PRO A 893      35.470  34.210  70.570  1.00  0.00           C
ATOM   3856  HB1 PRO A 893      34.800  35.080  70.370  1.00  0.00           H
ATOM   3857  HB2 PRO A 893      35.140  33.720  71.510  1.00  0.00           H
ATOM   3858  CG  PRO A 893      35.440  33.090  69.510  1.00  0.00           C
ATOM   3859  HG1 PRO A 893      34.490  32.550  69.370  1.00  0.00           H
ATOM   3860  HG2 PRO A 893      35.880  33.420  68.540  1.00  0.00           H
ATOM   3861  C   PRO A 893      37.410  35.420  71.790  1.00  0.00           C
ATOM   3862  O   PRO A 893      37.630  34.840  72.850  1.00  0.00           O
ATOM   3863  N   THR A 894      37.420  36.750  71.700  1.00  0.00           N
ATOM   3864  HN  THR A 894      37.120  37.260  70.900  1.00  0.00           H
ATOM   3865  CA  THR A 894      37.980  37.570  72.750  1.00  0.00           C
ATOM   3866  HA  THR A 894      38.520  36.970  73.460  1.00  0.00           H
ATOM   3867  CB  THR A 894      38.920  38.650  72.210  1.00  0.00           C
ATOM   3868  HB  THR A 894      39.260  39.230  73.100  1.00  0.00           H
ATOM   3869  OG1 THR A 894      38.380  39.370  71.100  1.00  0.00           O
ATOM   3870  HG1 THR A 894      37.820  40.070  71.430  1.00  0.00           H
ATOM   3871  CG2 THR A 894      40.190  37.890  71.700  1.00  0.00           C
ATOM   3872 HG21 THR A 894      39.830  37.170  70.920  1.00  0.00           H
ATOM   3873 HG22 THR A 894      40.690  37.350  72.540  1.00  0.00           H
ATOM   3874 HG23 THR A 894      40.930  38.600  71.300  1.00  0.00           H
ATOM   3875  C   THR A 894      36.880  38.200  73.600  1.00  0.00           C
ATOM   3876  O   THR A 894      37.040  38.770  74.630  1.00  0.00           O
ATOM   3877  N   HSD A 895      35.590  37.910  73.220  1.00  0.00           N
ATOM   3878  HN  HSD A 895      35.500  37.650  72.260  1.00  0.00           H
ATOM   3879  CA  HSD A 895      34.400  38.190  74.000  1.00  0.00           C
ATOM   3880  HA  HSD A 895      34.740  38.800  74.830  1.00  0.00           H
ATOM   3881  CB  HSD A 895      33.480  39.020  73.100  1.00  0.00           C
ATOM   3882  HB1 HSD A 895      33.220  38.500  72.150  1.00  0.00           H
ATOM   3883  HB2 HSD A 895      34.030  39.930  72.750  1.00  0.00           H
ATOM   3884  ND1 HSD A 895      32.400  41.000  74.280  1.00  0.00           N
ATOM   3885  HD1 HSD A 895      33.200  41.440  74.700  1.00  0.00           H
ATOM   3886  CG  HSD A 895      32.300  39.720  73.710  1.00  0.00           C
ATOM   3887  CE1 HSD A 895      31.160  41.440  74.490  1.00  0.00           C
ATOM   3888  HE1 HSD A 895      30.970  42.440  74.890  1.00  0.00           H
ATOM   3889  NE2 HSD A 895      30.270  40.580  74.140  1.00  0.00           N
ATOM   3890  CD2 HSD A 895      31.000  39.490  73.570  1.00  0.00           C
ATOM   3891  HD2 HSD A 895      30.490  38.710  73.040  1.00  0.00           H
ATOM   3892  C   HSD A 895      33.630  37.040  74.580  1.00  0.00           C
ATOM   3893  O   HSD A 895      33.330  36.130  73.760  1.00  0.00           O
ATOM   3894  N   PRO A 896      33.380  36.960  75.870  1.00  0.00           N
ATOM   3895  CD  PRO A 896      33.560  37.960  76.890  1.00  0.00           C
ATOM   3896  HD1 PRO A 896      33.000  38.880  76.620  1.00  0.00           H
ATOM   3897  HD2 PRO A 896      34.600  38.240  77.140  1.00  0.00           H
ATOM   3898  CA  PRO A 896      33.000  35.710  76.510  1.00  0.00           C
ATOM   3899  HA  PRO A 896      33.720  35.010  76.120  1.00  0.00           H
ATOM   3900  CB  PRO A 896      33.090  35.900  78.030  1.00  0.00           C
ATOM   3901  HB1 PRO A 896      34.130  35.760  78.420  1.00  0.00           H
ATOM   3902  HB2 PRO A 896      32.470  35.160  78.560  1.00  0.00           H
ATOM   3903  CG  PRO A 896      32.880  37.320  78.110  1.00  0.00           C
ATOM   3904  HG1 PRO A 896      31.800  37.560  77.970  1.00  0.00           H
ATOM   3905  HG2 PRO A 896      33.170  37.860  79.040  1.00  0.00           H
ATOM   3906  C   PRO A 896      31.640  35.200  76.090  1.00  0.00           C
ATOM   3907  O   PRO A 896      31.310  34.080  76.360  1.00  0.00           O
ATOM   3908  N   GLU A 897      30.780  36.040  75.550  1.00  0.00           N
ATOM   3909  HN  GLU A 897      31.070  36.980  75.370  1.00  0.00           H
ATOM   3910  CA  GLU A 897      29.380  35.610  75.180  1.00  0.00           C
ATOM   3911  HA  GLU A 897      29.160  34.670  75.660  1.00  0.00           H
ATOM   3912  CB  GLU A 897      28.450  36.710  75.760  1.00  0.00           C
ATOM   3913  HB1 GLU A 897      27.400  36.450  75.570  1.00  0.00           H
ATOM   3914  HB2 GLU A 897      28.620  37.680  75.240  1.00  0.00           H
ATOM   3915  CG  GLU A 897      28.640  36.930  77.230  1.00  0.00           C
ATOM   3916  HG1 GLU A 897      29.680  37.110  77.560  1.00  0.00           H
ATOM   3917  HG2 GLU A 897      28.160  36.080  77.770  1.00  0.00           H
ATOM   3918  CD  GLU A 897      27.880  38.150  77.770  1.00  0.00           C
ATOM   3919  OE1 GLU A 897      27.170  38.820  77.000  1.00  0.00           O
ATOM   3920  OE2 GLU A 897      27.870  38.380  79.010  1.00  0.00           O
ATOM   3921  C   GLU A 897      29.220  35.530  73.680  1.00  0.00           C
ATOM   3922  O   GLU A 897      28.170  35.670  73.110  1.00  0.00           O
ATOM   3923  N   ARG A 898      30.330  35.350  72.930  1.00  0.00           N
ATOM   3924  HN  ARG A 898      31.230  35.350  73.350  1.00  0.00           H
ATOM   3925  CA  ARG A 898      30.290  35.320  71.450  1.00  0.00           C
ATOM   3926  HA  ARG A 898      29.680  36.150  71.180  1.00  0.00           H
ATOM   3927  CB  ARG A 898      31.810  35.430  71.000  1.00  0.00           C
ATOM   3928  HB1 ARG A 898      32.400  34.550  71.330  1.00  0.00           H
ATOM   3929  HB2 ARG A 898      32.290  36.260  71.580  1.00  0.00           H
ATOM   3930  CG  ARG A 898      32.090  35.720  69.500  1.00  0.00           C
ATOM   3931  HG1 ARG A 898      33.130  36.070  69.340  1.00  0.00           H
ATOM   3932  HG2 ARG A 898      31.390  36.490  69.080  1.00  0.00           H
ATOM   3933  CD  ARG A 898      31.850  34.470  68.600  1.00  0.00           C
ATOM   3934  HD1 ARG A 898      30.840  34.030  68.670  1.00  0.00           H
ATOM   3935  HD2 ARG A 898      32.620  33.690  68.820  1.00  0.00           H
ATOM   3936  NE  ARG A 898      32.180  34.960  67.210  1.00  0.00           N
ATOM   3937  HE  ARG A 898      32.750  35.770  67.060  1.00  0.00           H
ATOM   3938  CZ  ARG A 898      31.410  34.570  66.160  1.00  0.00           C
ATOM   3939  NH1 ARG A 898      30.410  33.680  66.170  1.00  0.00           N
ATOM   3940 HH11 ARG A 898      30.100  33.320  67.040  1.00  0.00           H
ATOM   3941 HH12 ARG A 898      30.040  33.450  65.270  1.00  0.00           H
ATOM   3942  NH2 ARG A 898      31.730  35.210  65.060  1.00  0.00           N
ATOM   3943 HH21 ARG A 898      32.360  35.970  65.240  1.00  0.00           H
ATOM   3944 HH22 ARG A 898      31.230  35.080  64.210  1.00  0.00           H
ATOM   3945  C   ARG A 898      29.700  33.960  71.010  1.00  0.00           C
ATOM   3946  O   ARG A 898      30.330  32.950  71.110  1.00  0.00           O
ATOM   3947  N   GLY A 899      28.450  34.000  70.530  1.00  0.00           N
ATOM   3948  HN  GLY A 899      27.960  34.860  70.450  1.00  0.00           H
ATOM   3949  CA  GLY A 899      27.640  32.860  70.070  1.00  0.00           C
ATOM   3950  HA1 GLY A 899      26.720  33.220  69.630  1.00  0.00           H
ATOM   3951  HA2 GLY A 899      27.470  32.250  70.940  1.00  0.00           H
ATOM   3952  C   GLY A 899      28.210  31.970  69.020  1.00  0.00           C
ATOM   3953  O   GLY A 899      28.970  32.420  68.190  1.00  0.00           O
ATOM   3954  N   TRP A 900      27.660  30.700  68.870  1.00  0.00           N
ATOM   3955  HN  TRP A 900      26.790  30.560  69.360  1.00  0.00           H
ATOM   3956  CA  TRP A 900      28.060  29.760  67.900  1.00  0.00           C
ATOM   3957  HA  TRP A 900      29.140  29.620  67.880  1.00  0.00           H
ATOM   3958  CB  TRP A 900      27.380  28.440  68.220  1.00  0.00           C
ATOM   3959  HB1 TRP A 900      26.290  28.510  68.020  1.00  0.00           H
ATOM   3960  HB2 TRP A 900      27.400  28.270  69.320  1.00  0.00           H
ATOM   3961  CG  TRP A 900      27.860  27.250  67.450  1.00  0.00           C
ATOM   3962  CD1 TRP A 900      27.160  26.400  66.610  1.00  0.00           C
ATOM   3963  HD1 TRP A 900      26.080  26.490  66.540  1.00  0.00           H
ATOM   3964  NE1 TRP A 900      27.940  25.310  66.280  1.00  0.00           N
ATOM   3965  HE1 TRP A 900      27.810  24.450  65.830  1.00  0.00           H
ATOM   3966  CE2 TRP A 900      29.160  25.530  66.740  1.00  0.00           C
ATOM   3967  CD2 TRP A 900      29.170  26.710  67.550  1.00  0.00           C
ATOM   3968  CE3 TRP A 900      30.250  27.200  68.250  1.00  0.00           C
ATOM   3969  HE3 TRP A 900      30.160  28.120  68.800  1.00  0.00           H
ATOM   3970  CZ3 TRP A 900      31.470  26.450  68.060  1.00  0.00           C
ATOM   3971  HZ3 TRP A 900      32.400  26.850  68.430  1.00  0.00           H
ATOM   3972  CZ2 TRP A 900      30.340  24.810  66.610  1.00  0.00           C
ATOM   3973  HZ2 TRP A 900      30.390  23.950  65.950  1.00  0.00           H
ATOM   3974  CH2 TRP A 900      31.450  25.290  67.270  1.00  0.00           C
ATOM   3975  HH2 TRP A 900      32.360  24.740  67.070  1.00  0.00           H
ATOM   3976  C   TRP A 900      27.750  30.180  66.450  1.00  0.00           C
ATOM   3977  O   TRP A 900      26.630  30.270  65.970  1.00  0.00           O
ATOM   3978  N   ILE A 901      28.820  30.480  65.650  1.00  0.00           N
ATOM   3979  HN  ILE A 901      29.740  30.260  65.970  1.00  0.00           H
ATOM   3980  CA  ILE A 901      28.690  30.820  64.230  1.00  0.00           C
ATOM   3981  HA  ILE A 901      29.690  30.970  63.850  1.00  0.00           H
ATOM   3982  CB  ILE A 901      28.110  29.640  63.400  1.00  0.00           C
ATOM   3983  HB  ILE A 901      27.130  29.300  63.800  1.00  0.00           H
ATOM   3984  CG2 ILE A 901      28.050  30.070  61.980  1.00  0.00           C
ATOM   3985 HG21 ILE A 901      27.680  29.210  61.370  1.00  0.00           H
ATOM   3986 HG22 ILE A 901      29.010  30.440  61.560  1.00  0.00           H
ATOM   3987 HG23 ILE A 901      27.320  30.900  61.900  1.00  0.00           H
ATOM   3988  CG1 ILE A 901      29.100  28.440  63.560  1.00  0.00           C
ATOM   3989 HG11 ILE A 901      29.210  28.200  64.640  1.00  0.00           H
ATOM   3990 HG12 ILE A 901      30.060  28.810  63.170  1.00  0.00           H
ATOM   3991  CD  ILE A 901      28.520  27.150  62.840  1.00  0.00           C
ATOM   3992  HD1 ILE A 901      28.460  27.140  61.730  1.00  0.00           H
ATOM   3993  HD2 ILE A 901      27.510  26.900  63.230  1.00  0.00           H
ATOM   3994  HD3 ILE A 901      29.080  26.250  63.160  1.00  0.00           H
ATOM   3995  C   ILE A 901      28.040  32.180  63.980  1.00  0.00           C
ATOM   3996  O   ILE A 901      28.680  33.190  63.710  1.00  0.00           O
ATOM   3997  N   ILE A 902      26.640  32.180  64.100  1.00  0.00           N
ATOM   3998  HN  ILE A 902      26.290  31.420  64.650  1.00  0.00           H
ATOM   3999  CA  ILE A 902      25.800  33.240  63.560  1.00  0.00           C
ATOM   4000  HA  ILE A 902      26.150  33.670  62.630  1.00  0.00           H
ATOM   4001  CB  ILE A 902      24.420  32.670  63.140  1.00  0.00           C
ATOM   4002  HB  ILE A 902      24.030  32.100  64.000  1.00  0.00           H
ATOM   4003  CG2 ILE A 902      23.340  33.760  62.990  1.00  0.00           C
ATOM   4004 HG21 ILE A 902      23.610  34.550  62.260  1.00  0.00           H
ATOM   4005 HG22 ILE A 902      23.020  34.240  63.940  1.00  0.00           H
ATOM   4006 HG23 ILE A 902      22.360  33.360  62.620  1.00  0.00           H
ATOM   4007  CG1 ILE A 902      24.500  31.840  61.940  1.00  0.00           C
ATOM   4008 HG11 ILE A 902      23.600  31.230  61.710  1.00  0.00           H
ATOM   4009 HG12 ILE A 902      25.300  31.070  61.980  1.00  0.00           H
ATOM   4010  CD  ILE A 902      24.780  32.490  60.580  1.00  0.00           C
ATOM   4011  HD1 ILE A 902      24.970  31.700  59.820  1.00  0.00           H
ATOM   4012  HD2 ILE A 902      25.580  33.250  60.700  1.00  0.00           H
ATOM   4013  HD3 ILE A 902      23.890  33.010  60.150  1.00  0.00           H
ATOM   4014  C   ILE A 902      25.800  34.510  64.470  1.00  0.00           C
ATOM   4015  O   ILE A 902      25.790  34.500  65.720  1.00  0.00           O
ATOM   4016  N   SER A 903      25.790  35.750  63.880  1.00  0.00           N
ATOM   4017  HN  SER A 903      25.920  35.800  62.890  1.00  0.00           H
ATOM   4018  CA  SER A 903      25.710  37.030  64.580  1.00  0.00           C
ATOM   4019  HA  SER A 903      26.310  36.980  65.480  1.00  0.00           H
ATOM   4020  CB  SER A 903      26.400  38.220  63.630  1.00  0.00           C
ATOM   4021  HB1 SER A 903      25.850  38.340  62.670  1.00  0.00           H
ATOM   4022  HB2 SER A 903      27.350  37.800  63.230  1.00  0.00           H
ATOM   4023  OG  SER A 903      26.640  39.450  64.400  1.00  0.00           O
ATOM   4024  HG1 SER A 903      25.910  40.050  64.220  1.00  0.00           H
ATOM   4025  C   SER A 903      24.320  37.480  65.010  1.00  0.00           C
ATOM   4026  O   SER A 903      23.430  37.110  64.270  1.00  0.00           O
ATOM   4027  N   PRO A 904      24.050  38.170  66.130  1.00  0.00           N
ATOM   4028  CD  PRO A 904      24.960  38.470  67.220  1.00  0.00           C
ATOM   4029  HD1 PRO A 904      25.590  39.340  66.910  1.00  0.00           H
ATOM   4030  HD2 PRO A 904      25.560  37.570  67.500  1.00  0.00           H
ATOM   4031  CA  PRO A 904      22.720  38.670  66.380  1.00  0.00           C
ATOM   4032  HA  PRO A 904      22.080  37.800  66.460  1.00  0.00           H
ATOM   4033  CB  PRO A 904      22.880  39.530  67.630  1.00  0.00           C
ATOM   4034  HB1 PRO A 904      22.110  39.430  68.420  1.00  0.00           H
ATOM   4035  HB2 PRO A 904      23.210  40.580  67.450  1.00  0.00           H
ATOM   4036  CG  PRO A 904      24.080  38.850  68.340  1.00  0.00           C
ATOM   4037  HG1 PRO A 904      24.550  39.550  69.060  1.00  0.00           H
ATOM   4038  HG2 PRO A 904      23.810  37.950  68.930  1.00  0.00           H
ATOM   4039  C   PRO A 904      22.020  39.440  65.290  1.00  0.00           C
ATOM   4040  O   PRO A 904      22.630  40.310  64.630  1.00  0.00           O
ATOM   4041  N   LEU A 905      20.740  39.250  65.120  1.00  0.00           N
ATOM   4042  HN  LEU A 905      20.260  38.720  65.800  1.00  0.00           H
ATOM   4043  CA  LEU A 905      19.890  39.980  64.250  1.00  0.00           C
ATOM   4044  HA  LEU A 905      20.230  41.010  64.200  1.00  0.00           H
ATOM   4045  CB  LEU A 905      19.880  39.480  62.800  1.00  0.00           C
ATOM   4046  HB1 LEU A 905      19.450  38.460  62.910  1.00  0.00           H
ATOM   4047  HB2 LEU A 905      20.980  39.410  62.660  1.00  0.00           H
ATOM   4048  CG  LEU A 905      19.050  40.130  61.760  1.00  0.00           C
ATOM   4049  HG  LEU A 905      17.970  40.220  61.990  1.00  0.00           H
ATOM   4050  CD1 LEU A 905      19.540  41.570  61.420  1.00  0.00           C
ATOM   4051 HD11 LEU A 905      20.470  41.600  60.800  1.00  0.00           H
ATOM   4052 HD12 LEU A 905      19.780  42.130  62.350  1.00  0.00           H
ATOM   4053 HD13 LEU A 905      18.750  42.030  60.780  1.00  0.00           H
ATOM   4054  CD2 LEU A 905      19.120  39.330  60.470  1.00  0.00           C
ATOM   4055 HD21 LEU A 905      18.610  39.940  59.690  1.00  0.00           H
ATOM   4056 HD22 LEU A 905      18.650  38.330  60.600  1.00  0.00           H
ATOM   4057 HD23 LEU A 905      20.170  39.280  60.120  1.00  0.00           H
ATOM   4058  C   LEU A 905      18.430  40.110  64.840  1.00  0.00           C
ATOM   4059  O   LEU A 905      17.960  39.170  65.480  1.00  0.00           O
ATOM   4060  N   GLY A 906      17.800  41.300  64.660  1.00  0.00           N
ATOM   4061  HN  GLY A 906      18.200  42.070  64.170  1.00  0.00           H
ATOM   4062  CA  GLY A 906      16.440  41.620  65.040  1.00  0.00           C
ATOM   4063  HA1 GLY A 906      15.850  40.730  64.880  1.00  0.00           H
ATOM   4064  HA2 GLY A 906      16.290  42.370  64.270  1.00  0.00           H
ATOM   4065  C   GLY A 906      16.150  42.240  66.420  1.00  0.00           C
ATOM   4066  O   GLY A 906      15.130  42.010  67.040  1.00  0.00           O
ATOM   4067  N   ASP A 907      17.070  43.060  66.860  1.00  0.00           N
ATOM   4068  HN  ASP A 907      17.880  43.320  66.350  1.00  0.00           H
ATOM   4069  CA  ASP A 907      17.130  43.650  68.240  1.00  0.00           C
ATOM   4070  HA  ASP A 907      16.190  43.460  68.720  1.00  0.00           H
ATOM   4071  CB  ASP A 907      18.420  43.270  68.960  1.00  0.00           C
ATOM   4072  HB1 ASP A 907      18.650  43.900  69.850  1.00  0.00           H
ATOM   4073  HB2 ASP A 907      19.200  43.160  68.180  1.00  0.00           H
ATOM   4074  CG  ASP A 907      18.240  41.930  69.590  1.00  0.00           C
ATOM   4075  OD1 ASP A 907      17.110  41.620  69.990  1.00  0.00           O
ATOM   4076  OD2 ASP A 907      19.260  41.160  69.660  1.00  0.00           O
ATOM   4077  C   ASP A 907      17.030  45.190  68.020  1.00  0.00           C
ATOM   4078  O   ASP A 907      17.100  45.920  69.020  1.00  0.00           O
ATOM   4079  N   ASN A 908      16.810  45.600  66.820  1.00  0.00           N
ATOM   4080  HN  ASN A 908      16.470  44.840  66.280  1.00  0.00           H
ATOM   4081  CA  ASN A 908      16.690  47.020  66.430  1.00  0.00           C
ATOM   4082  HA  ASN A 908      17.060  47.650  67.230  1.00  0.00           H
ATOM   4083  CB  ASN A 908      17.460  47.290  65.180  1.00  0.00           C
ATOM   4084  HB1 ASN A 908      17.590  48.380  65.000  1.00  0.00           H
ATOM   4085  HB2 ASN A 908      17.130  46.720  64.280  1.00  0.00           H
ATOM   4086  CG  ASN A 908      18.870  46.780  65.360  1.00  0.00           C
ATOM   4087  OD1 ASN A 908      19.190  45.750  64.760  1.00  0.00           O
ATOM   4088  ND2 ASN A 908      19.630  47.410  66.270  1.00  0.00           N
ATOM   4089 HD21 ASN A 908      20.620  47.270  66.320  1.00  0.00           H
ATOM   4090 HD22 ASN A 908      19.240  48.150  66.820  1.00  0.00           H
ATOM   4091  C   ASN A 908      15.290  47.350  66.060  1.00  0.00           C
ATOM   4092  O   ASN A 908      14.720  46.520  65.330  1.00  0.00           O
ATOM   4093  N   PRO A 909      14.610  48.370  66.420  1.00  0.00           N
ATOM   4094  CD  PRO A 909      15.240  49.370  67.270  1.00  0.00           C
ATOM   4095  HD1 PRO A 909      16.010  49.970  66.740  1.00  0.00           H
ATOM   4096  HD2 PRO A 909      15.680  48.920  68.190  1.00  0.00           H
ATOM   4097  CA  PRO A 909      13.370  48.980  65.890  1.00  0.00           C
ATOM   4098  HA  PRO A 909      12.510  48.360  66.130  1.00  0.00           H
ATOM   4099  CB  PRO A 909      13.290  50.420  66.570  1.00  0.00           C
ATOM   4100  HB1 PRO A 909      12.280  50.840  66.790  1.00  0.00           H
ATOM   4101  HB2 PRO A 909      13.710  51.140  65.850  1.00  0.00           H
ATOM   4102  CG  PRO A 909      14.070  50.180  67.820  1.00  0.00           C
ATOM   4103  HG1 PRO A 909      14.370  51.150  68.260  1.00  0.00           H
ATOM   4104  HG2 PRO A 909      13.550  49.640  68.630  1.00  0.00           H
ATOM   4105  C   PRO A 909      13.290  49.070  64.320  1.00  0.00           C
ATOM   4106  O   PRO A 909      14.320  49.380  63.740  1.00  0.00           O
ATOM   4107  N   TRP A 910      12.180  48.910  63.600  1.00  0.00           N
ATOM   4108  HN  TRP A 910      11.320  48.970  64.100  1.00  0.00           H
ATOM   4109  CA  TRP A 910      12.000  48.800  62.180  1.00  0.00           C
ATOM   4110  HA  TRP A 910      12.630  48.030  61.750  1.00  0.00           H
ATOM   4111  CB  TRP A 910      10.520  48.480  61.830  1.00  0.00           C
ATOM   4112  HB1 TRP A 910      10.310  47.630  62.520  1.00  0.00           H
ATOM   4113  HB2 TRP A 910      10.550  47.990  60.840  1.00  0.00           H
ATOM   4114  CG  TRP A 910       9.440  49.520  61.760  1.00  0.00           C
ATOM   4115  CD1 TRP A 910       8.470  49.750  62.620  1.00  0.00           C
ATOM   4116  HD1 TRP A 910       8.240  49.170  63.510  1.00  0.00           H
ATOM   4117  NE1 TRP A 910       7.580  50.690  62.100  1.00  0.00           N
ATOM   4118  HE1 TRP A 910       6.910  51.150  62.640  1.00  0.00           H
ATOM   4119  CE2 TRP A 910       8.020  51.090  60.980  1.00  0.00           C
ATOM   4120  CD2 TRP A 910       9.180  50.400  60.660  1.00  0.00           C
ATOM   4121  CE3 TRP A 910       9.810  50.610  59.450  1.00  0.00           C
ATOM   4122  HE3 TRP A 910      10.710  50.080  59.140  1.00  0.00           H
ATOM   4123  CZ3 TRP A 910       9.220  51.580  58.590  1.00  0.00           C
ATOM   4124  HZ3 TRP A 910       9.730  51.730  57.660  1.00  0.00           H
ATOM   4125  CZ2 TRP A 910       7.380  51.950  60.070  1.00  0.00           C
ATOM   4126  HZ2 TRP A 910       6.440  52.430  60.250  1.00  0.00           H
ATOM   4127  CH2 TRP A 910       8.010  52.090  58.870  1.00  0.00           C
ATOM   4128  HH2 TRP A 910       7.400  52.450  58.060  1.00  0.00           H
ATOM   4129  C   TRP A 910      12.500  50.020  61.400  1.00  0.00           C
ATOM   4130  O   TRP A 910      13.140  49.910  60.300  1.00  0.00           O
ATOM   4131  N   TRP A 911      12.300  51.290  61.870  1.00  0.00           N
ATOM   4132  HN  TRP A 911      11.800  51.480  62.710  1.00  0.00           H
ATOM   4133  CA  TRP A 911      12.890  52.580  61.430  1.00  0.00           C
ATOM   4134  HA  TRP A 911      12.640  52.680  60.390  1.00  0.00           H
ATOM   4135  CB  TRP A 911      12.220  53.760  62.180  1.00  0.00           C
ATOM   4136  HB1 TRP A 911      12.260  53.530  63.260  1.00  0.00           H
ATOM   4137  HB2 TRP A 911      11.130  53.670  62.050  1.00  0.00           H
ATOM   4138  CG  TRP A 911      12.860  55.100  61.930  1.00  0.00           C
ATOM   4139  CD1 TRP A 911      13.620  55.850  62.820  1.00  0.00           C
ATOM   4140  HD1 TRP A 911      13.850  55.640  63.860  1.00  0.00           H
ATOM   4141  NE1 TRP A 911      14.130  56.930  62.140  1.00  0.00           N
ATOM   4142  HE1 TRP A 911      14.980  57.370  62.360  1.00  0.00           H
ATOM   4143  CE2 TRP A 911      13.650  56.980  60.810  1.00  0.00           C
ATOM   4144  CD2 TRP A 911      12.890  55.760  60.640  1.00  0.00           C
ATOM   4145  CE3 TRP A 911      12.470  55.420  59.340  1.00  0.00           C
ATOM   4146  HE3 TRP A 911      12.060  54.440  59.120  1.00  0.00           H
ATOM   4147  CZ3 TRP A 911      12.610  56.390  58.340  1.00  0.00           C
ATOM   4148  HZ3 TRP A 911      12.300  56.190  57.330  1.00  0.00           H
ATOM   4149  CZ2 TRP A 911      13.920  57.830  59.760  1.00  0.00           C
ATOM   4150  HZ2 TRP A 911      14.590  58.680  59.760  1.00  0.00           H
ATOM   4151  CH2 TRP A 911      13.350  57.550  58.490  1.00  0.00           C
ATOM   4152  HH2 TRP A 911      13.590  58.150  57.620  1.00  0.00           H
ATOM   4153  C   TRP A 911      14.420  52.650  61.330  1.00  0.00           C
ATOM   4154  O   TRP A 911      15.020  53.200  60.360  1.00  0.00           O
ATOM   4155  N   THR A 912      15.060  52.050  62.370  1.00  0.00           N
ATOM   4156  HN  THR A 912      14.420  51.600  63.000  1.00  0.00           H
ATOM   4157  CA  THR A 912      16.510  51.900  62.430  1.00  0.00           C
ATOM   4158  HA  THR A 912      17.080  52.810  62.260  1.00  0.00           H
ATOM   4159  CB  THR A 912      17.050  51.260  63.750  1.00  0.00           C
ATOM   4160  HB  THR A 912      16.480  50.310  63.910  1.00  0.00           H
ATOM   4161  OG1 THR A 912      16.950  52.120  64.850  1.00  0.00           O
ATOM   4162  HG1 THR A 912      16.060  52.470  64.860  1.00  0.00           H
ATOM   4163  CG2 THR A 912      18.550  50.990  63.720  1.00  0.00           C
ATOM   4164 HG21 THR A 912      18.960  51.050  64.750  1.00  0.00           H
ATOM   4165 HG22 THR A 912      19.150  51.740  63.180  1.00  0.00           H
ATOM   4166 HG23 THR A 912      18.750  50.010  63.220  1.00  0.00           H
ATOM   4167  C   THR A 912      16.990  50.980  61.280  1.00  0.00           C
ATOM   4168  O   THR A 912      17.930  51.210  60.550  1.00  0.00           O
ATOM   4169  N   LEU A 913      16.240  49.890  61.050  1.00  0.00           N
ATOM   4170  HN  LEU A 913      15.540  49.690  61.710  1.00  0.00           H
ATOM   4171  CA  LEU A 913      16.620  48.950  60.070  1.00  0.00           C
ATOM   4172  HA  LEU A 913      17.640  48.640  60.250  1.00  0.00           H
ATOM   4173  CB  LEU A 913      15.670  47.680  60.150  1.00  0.00           C
ATOM   4174  HB1 LEU A 913      15.840  46.970  59.320  1.00  0.00           H
ATOM   4175  HB2 LEU A 913      14.680  48.150  59.940  1.00  0.00           H
ATOM   4176  CG  LEU A 913      15.650  46.850  61.510  1.00  0.00           C
ATOM   4177  HG  LEU A 913      15.430  47.470  62.400  1.00  0.00           H
ATOM   4178  CD1 LEU A 913      14.510  45.880  61.450  1.00  0.00           C
ATOM   4179 HD11 LEU A 913      13.690  46.390  60.890  1.00  0.00           H
ATOM   4180 HD12 LEU A 913      14.310  45.560  62.500  1.00  0.00           H
ATOM   4181 HD13 LEU A 913      14.810  44.960  60.910  1.00  0.00           H
ATOM   4182  CD2 LEU A 913      16.940  46.180  61.710  1.00  0.00           C
ATOM   4183 HD21 LEU A 913      17.400  45.610  60.870  1.00  0.00           H
ATOM   4184 HD22 LEU A 913      16.850  45.620  62.660  1.00  0.00           H
ATOM   4185 HD23 LEU A 913      17.680  46.880  62.130  1.00  0.00           H
ATOM   4186  C   LEU A 913      16.580  49.480  58.650  1.00  0.00           C
ATOM   4187  O   LEU A 913      17.430  49.180  57.800  1.00  0.00           O
ATOM   4188  N   LEU A 914      15.570  50.320  58.420  1.00  0.00           N
ATOM   4189  HN  LEU A 914      15.020  50.520  59.220  1.00  0.00           H
ATOM   4190  CA  LEU A 914      15.330  51.110  57.250  1.00  0.00           C
ATOM   4191  HA  LEU A 914      15.520  50.430  56.420  1.00  0.00           H
ATOM   4192  CB  LEU A 914      13.830  51.580  57.200  1.00  0.00           C
ATOM   4193  HB1 LEU A 914      13.660  52.280  58.030  1.00  0.00           H
ATOM   4194  HB2 LEU A 914      13.190  50.710  57.460  1.00  0.00           H
ATOM   4195  CG  LEU A 914      13.360  52.200  55.900  1.00  0.00           C
ATOM   4196  HG  LEU A 914      13.960  53.110  55.700  1.00  0.00           H
ATOM   4197  CD1 LEU A 914      13.430  51.270  54.710  1.00  0.00           C
ATOM   4198 HD11 LEU A 914      12.870  51.640  53.830  1.00  0.00           H
ATOM   4199 HD12 LEU A 914      13.080  50.270  54.990  1.00  0.00           H
ATOM   4200 HD13 LEU A 914      14.510  51.200  54.410  1.00  0.00           H
ATOM   4201  CD2 LEU A 914      11.920  52.690  56.020  1.00  0.00           C
ATOM   4202 HD21 LEU A 914      11.860  53.350  56.920  1.00  0.00           H
ATOM   4203 HD22 LEU A 914      11.300  51.770  56.110  1.00  0.00           H
ATOM   4204 HD23 LEU A 914      11.580  53.330  55.180  1.00  0.00           H
ATOM   4205  C   LEU A 914      16.310  52.230  56.950  1.00  0.00           C
ATOM   4206  O   LEU A 914      16.740  52.350  55.770  1.00  0.00           O
ATOM   4207  N   ILE A 915      16.640  52.960  58.010  1.00  0.00           N
ATOM   4208  HN  ILE A 915      16.270  52.910  58.930  1.00  0.00           H
ATOM   4209  CA  ILE A 915      17.460  54.220  57.760  1.00  0.00           C
ATOM   4210  HA  ILE A 915      17.370  54.450  56.710  1.00  0.00           H
ATOM   4211  CB  ILE A 915      16.880  55.410  58.600  1.00  0.00           C
ATOM   4212  HB  ILE A 915      15.770  55.340  58.550  1.00  0.00           H
ATOM   4213  CG2 ILE A 915      17.430  55.490  59.990  1.00  0.00           C
ATOM   4214 HG21 ILE A 915      17.220  54.500  60.460  1.00  0.00           H
ATOM   4215 HG22 ILE A 915      17.100  56.340  60.630  1.00  0.00           H
ATOM   4216 HG23 ILE A 915      18.530  55.600  60.040  1.00  0.00           H
ATOM   4217  CG1 ILE A 915      17.140  56.770  57.910  1.00  0.00           C
ATOM   4218 HG11 ILE A 915      18.210  56.890  57.630  1.00  0.00           H
ATOM   4219 HG12 ILE A 915      16.870  57.470  58.710  1.00  0.00           H
ATOM   4220  CD  ILE A 915      16.320  57.040  56.570  1.00  0.00           C
ATOM   4221  HD1 ILE A 915      16.650  56.220  55.900  1.00  0.00           H
ATOM   4222  HD2 ILE A 915      16.570  58.020  56.100  1.00  0.00           H
ATOM   4223  HD3 ILE A 915      15.230  57.060  56.810  1.00  0.00           H
ATOM   4224  C   ILE A 915      18.960  53.940  57.970  1.00  0.00           C
ATOM   4225  O   ILE A 915      19.820  54.720  57.680  1.00  0.00           O
ATOM   4226  N   ALA A 916      19.330  52.710  58.440  1.00  0.00           N
ATOM   4227  HN  ALA A 916      18.630  52.030  58.630  1.00  0.00           H
ATOM   4228  CA  ALA A 916      20.650  52.190  58.320  1.00  0.00           C
ATOM   4229  HA  ALA A 916      21.280  52.770  58.980  1.00  0.00           H
ATOM   4230  CB  ALA A 916      20.780  50.770  58.940  1.00  0.00           C
ATOM   4231  HB1 ALA A 916      20.220  50.060  58.300  1.00  0.00           H
ATOM   4232  HB2 ALA A 916      20.350  50.650  59.960  1.00  0.00           H
ATOM   4233  HB3 ALA A 916      21.810  50.330  58.940  1.00  0.00           H
ATOM   4234  C   ALA A 916      21.180  52.110  56.860  1.00  0.00           C
ATOM   4235  O   ALA A 916      22.350  51.890  56.630  1.00  0.00           O
ATOM   4236  N   ALA A 917      20.330  52.380  55.880  1.00  0.00           N
ATOM   4237  HN  ALA A 917      19.390  52.250  56.170  1.00  0.00           H
ATOM   4238  CA  ALA A 917      20.710  52.520  54.480  1.00  0.00           C
ATOM   4239  HA  ALA A 917      21.080  51.660  53.950  1.00  0.00           H
ATOM   4240  CB  ALA A 917      19.470  52.900  53.650  1.00  0.00           C
ATOM   4241  HB1 ALA A 917      18.550  52.300  53.770  1.00  0.00           H
ATOM   4242  HB2 ALA A 917      19.680  52.950  52.550  1.00  0.00           H
ATOM   4243  HB3 ALA A 917      19.200  53.960  53.880  1.00  0.00           H
ATOM   4244  C   ALA A 917      21.690  53.710  54.230  1.00  0.00           C
ATOM   4245  O   ALA A 917      22.620  53.590  53.460  1.00  0.00           O
ATOM   4246  N   ILE A 918      21.430  54.890  54.920  1.00  0.00           N
ATOM   4247  HN  ILE A 918      20.590  54.860  55.440  1.00  0.00           H
ATOM   4248  CA  ILE A 918      22.150  56.110  54.850  1.00  0.00           C
ATOM   4249  HA  ILE A 918      22.080  56.320  53.800  1.00  0.00           H
ATOM   4250  CB  ILE A 918      21.420  57.180  55.690  1.00  0.00           C
ATOM   4251  HB  ILE A 918      21.420  56.800  56.730  1.00  0.00           H
ATOM   4252  CG2 ILE A 918      22.310  58.450  55.640  1.00  0.00           C
ATOM   4253 HG21 ILE A 918      23.290  58.240  56.130  1.00  0.00           H
ATOM   4254 HG22 ILE A 918      21.830  59.350  56.090  1.00  0.00           H
ATOM   4255 HG23 ILE A 918      22.570  58.620  54.580  1.00  0.00           H
ATOM   4256  CG1 ILE A 918      19.990  57.440  55.120  1.00  0.00           C
ATOM   4257 HG11 ILE A 918      19.400  58.010  55.870  1.00  0.00           H
ATOM   4258 HG12 ILE A 918      19.540  56.450  54.940  1.00  0.00           H
ATOM   4259  CD  ILE A 918      19.910  58.320  53.860  1.00  0.00           C
ATOM   4260  HD1 ILE A 918      18.880  58.290  53.450  1.00  0.00           H
ATOM   4261  HD2 ILE A 918      20.580  57.890  53.100  1.00  0.00           H
ATOM   4262  HD3 ILE A 918      20.230  59.370  54.010  1.00  0.00           H
ATOM   4263  C   ILE A 918      23.550  55.960  55.220  1.00  0.00           C
ATOM   4264  O   ILE A 918      24.430  56.440  54.360  1.00  0.00           O
ATOM   4265  N   PRO A 919      23.970  55.340  56.350  1.00  0.00           N
ATOM   4266  CD  PRO A 919      23.110  55.070  57.510  1.00  0.00           C
ATOM   4267  HD1 PRO A 919      22.130  54.610  57.280  1.00  0.00           H
ATOM   4268  HD2 PRO A 919      22.910  56.020  58.040  1.00  0.00           H
ATOM   4269  CA  PRO A 919      25.360  55.230  56.610  1.00  0.00           C
ATOM   4270  HA  PRO A 919      25.840  56.200  56.520  1.00  0.00           H
ATOM   4271  CB  PRO A 919      25.420  54.760  58.140  1.00  0.00           C
ATOM   4272  HB1 PRO A 919      25.500  55.690  58.730  1.00  0.00           H
ATOM   4273  HB2 PRO A 919      26.310  54.110  58.270  1.00  0.00           H
ATOM   4274  CG  PRO A 919      24.000  54.220  58.390  1.00  0.00           C
ATOM   4275  HG1 PRO A 919      23.970  53.130  58.160  1.00  0.00           H
ATOM   4276  HG2 PRO A 919      23.690  54.320  59.450  1.00  0.00           H
ATOM   4277  C   PRO A 919      26.090  54.270  55.750  1.00  0.00           C
ATOM   4278  O   PRO A 919      27.220  54.590  55.440  1.00  0.00           O
ATOM   4279  N   ALA A 920      25.410  53.170  55.360  1.00  0.00           N
ATOM   4280  HN  ALA A 920      24.530  52.890  55.730  1.00  0.00           H
ATOM   4281  CA  ALA A 920      25.970  52.190  54.430  1.00  0.00           C
ATOM   4282  HA  ALA A 920      26.890  51.840  54.880  1.00  0.00           H
ATOM   4283  CB  ALA A 920      24.950  51.040  54.370  1.00  0.00           C
ATOM   4284  HB1 ALA A 920      23.960  51.510  54.140  1.00  0.00           H
ATOM   4285  HB2 ALA A 920      24.940  50.420  55.280  1.00  0.00           H
ATOM   4286  HB3 ALA A 920      25.240  50.450  53.480  1.00  0.00           H
ATOM   4287  C   ALA A 920      26.320  52.720  53.060  1.00  0.00           C
ATOM   4288  O   ALA A 920      27.300  52.320  52.440  1.00  0.00           O
ATOM   4289  N   LEU A 921      25.510  53.690  52.600  1.00  0.00           N
ATOM   4290  HN  LEU A 921      24.680  53.850  53.140  1.00  0.00           H
ATOM   4291  CA  LEU A 921      25.650  54.310  51.310  1.00  0.00           C
ATOM   4292  HA  LEU A 921      25.720  53.520  50.590  1.00  0.00           H
ATOM   4293  CB  LEU A 921      24.380  55.040  51.000  1.00  0.00           C
ATOM   4294  HB1 LEU A 921      23.920  55.530  51.880  1.00  0.00           H
ATOM   4295  HB2 LEU A 921      23.600  54.340  50.670  1.00  0.00           H
ATOM   4296  CG  LEU A 921      24.410  56.190  49.930  1.00  0.00           C
ATOM   4297  HG  LEU A 921      25.170  56.890  50.370  1.00  0.00           H
ATOM   4298  CD1 LEU A 921      24.910  55.620  48.690  1.00  0.00           C
ATOM   4299 HD11 LEU A 921      26.000  55.420  48.730  1.00  0.00           H
ATOM   4300 HD12 LEU A 921      24.740  56.200  47.770  1.00  0.00           H
ATOM   4301 HD13 LEU A 921      24.520  54.610  48.470  1.00  0.00           H
ATOM   4302  CD2 LEU A 921      23.080  56.800  49.890  1.00  0.00           C
ATOM   4303 HD21 LEU A 921      22.980  57.520  49.060  1.00  0.00           H
ATOM   4304 HD22 LEU A 921      22.820  57.460  50.760  1.00  0.00           H
ATOM   4305 HD23 LEU A 921      22.290  56.020  49.840  1.00  0.00           H
ATOM   4306  C   LEU A 921      26.950  55.020  51.290  1.00  0.00           C
ATOM   4307  O   LEU A 921      27.740  54.960  50.270  1.00  0.00           O
ATOM   4308  N   LEU A 922      27.260  55.790  52.370  1.00  0.00           N
ATOM   4309  HN  LEU A 922      26.630  55.830  53.150  1.00  0.00           H
ATOM   4310  CA  LEU A 922      28.630  56.350  52.470  1.00  0.00           C
ATOM   4311  HA  LEU A 922      28.770  57.060  51.670  1.00  0.00           H
ATOM   4312  CB  LEU A 922      28.980  57.060  53.840  1.00  0.00           C
ATOM   4313  HB1 LEU A 922      30.000  57.470  53.700  1.00  0.00           H
ATOM   4314  HB2 LEU A 922      28.790  56.420  54.730  1.00  0.00           H
ATOM   4315  CG  LEU A 922      28.170  58.350  54.240  1.00  0.00           C
ATOM   4316  HG  LEU A 922      27.100  58.080  54.050  1.00  0.00           H
ATOM   4317  CD1 LEU A 922      28.490  58.560  55.730  1.00  0.00           C
ATOM   4318 HD11 LEU A 922      29.510  58.960  55.800  1.00  0.00           H
ATOM   4319 HD12 LEU A 922      28.390  57.600  56.300  1.00  0.00           H
ATOM   4320 HD13 LEU A 922      27.820  59.340  56.160  1.00  0.00           H
ATOM   4321  CD2 LEU A 922      28.700  59.500  53.420  1.00  0.00           C
ATOM   4322 HD21 LEU A 922      28.510  59.370  52.330  1.00  0.00           H
ATOM   4323 HD22 LEU A 922      29.810  59.510  53.580  1.00  0.00           H
ATOM   4324 HD23 LEU A 922      28.150  60.420  53.720  1.00  0.00           H
ATOM   4325  C   LEU A 922      29.700  55.320  52.470  1.00  0.00           C
ATOM   4326  O   LEU A 922      30.700  55.550  51.770  1.00  0.00           O
ATOM   4327  N   CYS A 923      29.580  54.220  53.290  1.00  0.00           N
ATOM   4328  HN  CYS A 923      28.740  54.070  53.800  1.00  0.00           H
ATOM   4329  CA  CYS A 923      30.530  53.150  53.290  1.00  0.00           C
ATOM   4330  HA  CYS A 923      31.500  53.530  53.560  1.00  0.00           H
ATOM   4331  CB  CYS A 923      30.090  51.990  54.220  1.00  0.00           C
ATOM   4332  HB1 CYS A 923      29.220  51.480  53.750  1.00  0.00           H
ATOM   4333  HB2 CYS A 923      29.680  52.480  55.130  1.00  0.00           H
ATOM   4334  SG  CYS A 923      31.410  50.790  54.700  1.00  0.00           S
ATOM   4335  HG1 CYS A 923      32.000  51.590  55.570  1.00  0.00           H
ATOM   4336  C   CYS A 923      30.650  52.520  51.950  1.00  0.00           C
ATOM   4337  O   CYS A 923      31.700  52.000  51.660  1.00  0.00           O
ATOM   4338  N   THR A 924      29.600  52.350  51.130  1.00  0.00           N
ATOM   4339  HN  THR A 924      28.710  52.640  51.440  1.00  0.00           H
ATOM   4340  CA  THR A 924      29.610  51.700  49.750  1.00  0.00           C
ATOM   4341  HA  THR A 924      29.910  50.670  49.820  1.00  0.00           H
ATOM   4342  CB  THR A 924      28.200  51.820  49.200  1.00  0.00           C
ATOM   4343  HB  THR A 924      27.740  52.830  49.110  1.00  0.00           H
ATOM   4344  OG1 THR A 924      27.340  51.060  50.060  1.00  0.00           O
ATOM   4345  HG1 THR A 924      27.260  51.500  50.900  1.00  0.00           H
ATOM   4346  CG2 THR A 924      28.170  51.180  47.770  1.00  0.00           C
ATOM   4347 HG21 THR A 924      28.670  50.190  47.800  1.00  0.00           H
ATOM   4348 HG22 THR A 924      28.650  51.810  47.000  1.00  0.00           H
ATOM   4349 HG23 THR A 924      27.130  50.860  47.520  1.00  0.00           H
ATOM   4350  C   THR A 924      30.560  52.400  48.780  1.00  0.00           C
ATOM   4351  O   THR A 924      31.320  51.860  47.960  1.00  0.00           O
ATOM   4352  N   ILE A 925      30.610  53.750  48.940  1.00  0.00           N
ATOM   4353  HN  ILE A 925      30.050  54.170  49.660  1.00  0.00           H
ATOM   4354  CA  ILE A 925      31.470  54.670  48.190  1.00  0.00           C
ATOM   4355  HA  ILE A 925      31.460  54.580  47.110  1.00  0.00           H
ATOM   4356  CB  ILE A 925      31.060  56.140  48.250  1.00  0.00           C
ATOM   4357  HB  ILE A 925      31.130  56.460  49.310  1.00  0.00           H
ATOM   4358  CG2 ILE A 925      31.920  57.120  47.390  1.00  0.00           C
ATOM   4359 HG21 ILE A 925      31.630  58.160  47.650  1.00  0.00           H
ATOM   4360 HG22 ILE A 925      31.830  56.960  46.290  1.00  0.00           H
ATOM   4361 HG23 ILE A 925      32.990  57.010  47.650  1.00  0.00           H
ATOM   4362  CG1 ILE A 925      29.580  56.290  47.850  1.00  0.00           C
ATOM   4363 HG11 ILE A 925      28.980  55.430  48.220  1.00  0.00           H
ATOM   4364 HG12 ILE A 925      29.360  56.350  46.760  1.00  0.00           H
ATOM   4365  CD  ILE A 925      28.980  57.510  48.530  1.00  0.00           C
ATOM   4366  HD1 ILE A 925      29.420  57.770  49.510  1.00  0.00           H
ATOM   4367  HD2 ILE A 925      27.890  57.330  48.670  1.00  0.00           H
ATOM   4368  HD3 ILE A 925      29.270  58.410  47.940  1.00  0.00           H
ATOM   4369  C   ILE A 925      32.960  54.550  48.640  1.00  0.00           C
ATOM   4370  O   ILE A 925      33.860  54.570  47.850  1.00  0.00           O
ATOM   4371  N   LEU A 926      33.110  54.270  49.970  1.00  0.00           N
ATOM   4372  HN  LEU A 926      32.300  54.630  50.420  1.00  0.00           H
ATOM   4373  CA  LEU A 926      34.370  53.980  50.550  1.00  0.00           C
ATOM   4374  HA  LEU A 926      35.010  54.710  50.090  1.00  0.00           H
ATOM   4375  CB  LEU A 926      34.330  54.090  52.160  1.00  0.00           C
ATOM   4376  HB1 LEU A 926      35.390  53.860  52.430  1.00  0.00           H
ATOM   4377  HB2 LEU A 926      33.640  53.330  52.570  1.00  0.00           H
ATOM   4378  CG  LEU A 926      33.940  55.470  52.770  1.00  0.00           C
ATOM   4379  HG  LEU A 926      32.950  55.770  52.380  1.00  0.00           H
ATOM   4380  CD1 LEU A 926      33.870  55.350  54.260  1.00  0.00           C
ATOM   4381 HD11 LEU A 926      33.330  56.190  54.760  1.00  0.00           H
ATOM   4382 HD12 LEU A 926      34.790  55.160  54.850  1.00  0.00           H
ATOM   4383 HD13 LEU A 926      33.240  54.440  54.400  1.00  0.00           H
ATOM   4384  CD2 LEU A 926      34.870  56.610  52.400  1.00  0.00           C
ATOM   4385 HD21 LEU A 926      35.180  56.560  51.330  1.00  0.00           H
ATOM   4386 HD22 LEU A 926      35.760  56.390  53.050  1.00  0.00           H
ATOM   4387 HD23 LEU A 926      34.490  57.630  52.590  1.00  0.00           H
ATOM   4388  C   LEU A 926      35.030  52.670  50.170  1.00  0.00           C
ATOM   4389  O   LEU A 926      36.200  52.690  49.830  1.00  0.00           O
ATOM   4390  N   ILE A 927      34.220  51.620  50.090  1.00  0.00           N
ATOM   4391  HN  ILE A 927      33.310  51.630  50.480  1.00  0.00           H
ATOM   4392  CA  ILE A 927      34.730  50.380  49.520  1.00  0.00           C
ATOM   4393  HA  ILE A 927      35.760  50.220  49.810  1.00  0.00           H
ATOM   4394  CB  ILE A 927      33.920  49.090  49.900  1.00  0.00           C
ATOM   4395  HB  ILE A 927      34.420  48.210  49.450  1.00  0.00           H
ATOM   4396  CG2 ILE A 927      34.040  49.070  51.410  1.00  0.00           C
ATOM   4397 HG21 ILE A 927      33.390  49.760  51.990  1.00  0.00           H
ATOM   4398 HG22 ILE A 927      35.070  49.110  51.830  1.00  0.00           H
ATOM   4399 HG23 ILE A 927      33.690  48.040  51.640  1.00  0.00           H
ATOM   4400  CG1 ILE A 927      32.500  49.260  49.480  1.00  0.00           C
ATOM   4401 HG11 ILE A 927      32.370  49.490  48.410  1.00  0.00           H
ATOM   4402 HG12 ILE A 927      32.020  50.060  50.110  1.00  0.00           H
ATOM   4403  CD  ILE A 927      31.600  48.050  49.710  1.00  0.00           C
ATOM   4404  HD1 ILE A 927      31.720  47.570  50.700  1.00  0.00           H
ATOM   4405  HD2 ILE A 927      31.780  47.270  48.930  1.00  0.00           H
ATOM   4406  HD3 ILE A 927      30.510  48.230  49.640  1.00  0.00           H
ATOM   4407  C   ILE A 927      34.860  50.440  47.990  1.00  0.00           C
ATOM   4408  O   ILE A 927      35.710  49.740  47.410  1.00  0.00           O
ATOM   4409  N   PHE A 928      34.060  51.310  47.230  1.00  0.00           N
ATOM   4410  HN  PHE A 928      33.240  51.730  47.620  1.00  0.00           H
ATOM   4411  CA  PHE A 928      34.310  51.580  45.840  1.00  0.00           C
ATOM   4412  HA  PHE A 928      34.380  50.610  45.380  1.00  0.00           H
ATOM   4413  CB  PHE A 928      33.240  52.530  45.170  1.00  0.00           C
ATOM   4414  HB1 PHE A 928      33.120  53.390  45.880  1.00  0.00           H
ATOM   4415  HB2 PHE A 928      32.260  51.990  45.200  1.00  0.00           H
ATOM   4416  CG  PHE A 928      33.560  53.000  43.800  1.00  0.00           C
ATOM   4417  CD1 PHE A 928      32.990  52.240  42.710  1.00  0.00           C
ATOM   4418  HD1 PHE A 928      32.530  51.290  42.920  1.00  0.00           H
ATOM   4419  CE1 PHE A 928      33.340  52.660  41.430  1.00  0.00           C
ATOM   4420  HE1 PHE A 928      32.970  52.000  40.650  1.00  0.00           H
ATOM   4421  CZ  PHE A 928      34.140  53.790  41.180  1.00  0.00           C
ATOM   4422  HZ  PHE A 928      34.490  53.960  40.170  1.00  0.00           H
ATOM   4423  CD2 PHE A 928      34.330  54.140  43.550  1.00  0.00           C
ATOM   4424  HD2 PHE A 928      34.770  54.650  44.390  1.00  0.00           H
ATOM   4425  CE2 PHE A 928      34.660  54.580  42.270  1.00  0.00           C
ATOM   4426  HE2 PHE A 928      35.300  55.450  42.170  1.00  0.00           H
ATOM   4427  C   PHE A 928      35.670  52.130  45.620  1.00  0.00           C
ATOM   4428  O   PHE A 928      36.360  51.540  44.750  1.00  0.00           O
ATOM   4429  N   MET A 929      36.090  53.140  46.370  1.00  0.00           N
ATOM   4430  HN  MET A 929      35.460  53.490  47.060  1.00  0.00           H
ATOM   4431  CA  MET A 929      37.390  53.830  46.370  1.00  0.00           C
ATOM   4432  HA  MET A 929      37.620  54.020  45.320  1.00  0.00           H
ATOM   4433  CB  MET A 929      37.260  55.200  47.170  1.00  0.00           C
ATOM   4434  HB1 MET A 929      38.220  55.700  47.380  1.00  0.00           H
ATOM   4435  HB2 MET A 929      36.750  54.960  48.130  1.00  0.00           H
ATOM   4436  CG  MET A 929      36.450  56.270  46.420  1.00  0.00           C
ATOM   4437  HG1 MET A 929      36.570  57.140  47.090  1.00  0.00           H
ATOM   4438  HG2 MET A 929      35.390  55.950  46.390  1.00  0.00           H
ATOM   4439  SD  MET A 929      37.040  56.680  44.780  1.00  0.00           S
ATOM   4440  CE  MET A 929      35.630  57.830  44.420  1.00  0.00           C
ATOM   4441  HE1 MET A 929      35.350  57.800  43.350  1.00  0.00           H
ATOM   4442  HE2 MET A 929      35.970  58.840  44.740  1.00  0.00           H
ATOM   4443  HE3 MET A 929      34.790  57.650  45.120  1.00  0.00           H
ATOM   4444  C   MET A 929      38.570  52.950  46.800  1.00  0.00           C
ATOM   4445  O   MET A 929      39.740  53.320  46.710  1.00  0.00           O
ATOM   4446  N   ASP A 930      38.350  51.700  47.210  1.00  0.00           N
ATOM   4447  HN  ASP A 930      37.460  51.350  47.500  1.00  0.00           H
ATOM   4448  CA  ASP A 930      39.380  50.700  47.420  1.00  0.00           C
ATOM   4449  HA  ASP A 930      40.350  51.180  47.350  1.00  0.00           H
ATOM   4450  CB  ASP A 930      39.230  49.930  48.720  1.00  0.00           C
ATOM   4451  HB1 ASP A 930      39.850  49.020  48.600  1.00  0.00           H
ATOM   4452  HB2 ASP A 930      38.170  49.650  48.940  1.00  0.00           H
ATOM   4453  CG  ASP A 930      39.620  50.760  49.990  1.00  0.00           C
ATOM   4454  OD1 ASP A 930      39.290  50.350  51.070  1.00  0.00           O
ATOM   4455  OD2 ASP A 930      40.340  51.760  49.860  1.00  0.00           O
ATOM   4456  C   ASP A 930      39.330  49.750  46.200  1.00  0.00           C
ATOM   4457  O   ASP A 930      40.110  49.740  45.310  1.00  0.00           O
ATOM   4458  N   GLN A 931      38.230  49.070  46.080  1.00  0.00           N
ATOM   4459  HN  GLN A 931      37.570  49.330  46.790  1.00  0.00           H
ATOM   4460  CA  GLN A 931      38.090  47.840  45.360  1.00  0.00           C
ATOM   4461  HA  GLN A 931      38.920  47.210  45.630  1.00  0.00           H
ATOM   4462  CB  GLN A 931      36.810  47.100  45.770  1.00  0.00           C
ATOM   4463  HB1 GLN A 931      35.900  47.700  45.520  1.00  0.00           H
ATOM   4464  HB2 GLN A 931      36.710  47.060  46.870  1.00  0.00           H
ATOM   4465  CG  GLN A 931      36.680  45.690  45.130  1.00  0.00           C
ATOM   4466  HG1 GLN A 931      36.460  45.830  44.050  1.00  0.00           H
ATOM   4467  HG2 GLN A 931      35.810  45.150  45.580  1.00  0.00           H
ATOM   4468  CD  GLN A 931      38.000  44.880  45.270  1.00  0.00           C
ATOM   4469  OE1 GLN A 931      38.520  44.630  46.370  1.00  0.00           O
ATOM   4470  NE2 GLN A 931      38.590  44.460  44.130  1.00  0.00           N
ATOM   4471 HE21 GLN A 931      39.450  43.950  44.090  1.00  0.00           H
ATOM   4472 HE22 GLN A 931      38.030  44.580  43.310  1.00  0.00           H
ATOM   4473  C   GLN A 931      38.180  47.900  43.820  1.00  0.00           C
ATOM   4474  O   GLN A 931      38.900  47.140  43.210  1.00  0.00           O
ATOM   4475  N   GLN A 932      37.390  48.870  43.270  1.00  0.00           N
ATOM   4476  HN  GLN A 932      36.790  49.410  43.840  1.00  0.00           H
ATOM   4477  CA  GLN A 932      37.240  49.060  41.820  1.00  0.00           C
ATOM   4478  HA  GLN A 932      37.190  48.150  41.250  1.00  0.00           H
ATOM   4479  CB  GLN A 932      36.020  50.040  41.450  1.00  0.00           C
ATOM   4480  HB1 GLN A 932      36.040  50.020  40.350  1.00  0.00           H
ATOM   4481  HB2 GLN A 932      36.130  51.050  41.900  1.00  0.00           H
ATOM   4482  CG  GLN A 932      34.650  49.290  41.950  1.00  0.00           C
ATOM   4483  HG1 GLN A 932      33.760  49.750  41.460  1.00  0.00           H
ATOM   4484  HG2 GLN A 932      34.650  49.360  43.050  1.00  0.00           H
ATOM   4485  CD  GLN A 932      34.660  47.810  41.520  1.00  0.00           C
ATOM   4486  OE1 GLN A 932      35.080  46.900  42.190  1.00  0.00           O
ATOM   4487  NE2 GLN A 932      34.060  47.590  40.320  1.00  0.00           N
ATOM   4488 HE21 GLN A 932      33.730  46.680  40.050  1.00  0.00           H
ATOM   4489 HE22 GLN A 932      33.620  48.370  39.870  1.00  0.00           H
ATOM   4490  C   GLN A 932      38.510  49.740  41.360  1.00  0.00           C
ATOM   4491  O   GLN A 932      39.100  49.510  40.320  1.00  0.00           O
ATOM   4492  N   ILE A 933      38.920  50.740  42.090  1.00  0.00           N
ATOM   4493  HN  ILE A 933      38.580  51.100  42.960  1.00  0.00           H
ATOM   4494  CA  ILE A 933      40.100  51.550  41.630  1.00  0.00           C
ATOM   4495  HA  ILE A 933      39.890  51.880  40.630  1.00  0.00           H
ATOM   4496  CB  ILE A 933      40.300  52.730  42.550  1.00  0.00           C
ATOM   4497  HB  ILE A 933      40.610  52.400  43.570  1.00  0.00           H
ATOM   4498  CG2 ILE A 933      41.530  53.420  42.100  1.00  0.00           C
ATOM   4499 HG21 ILE A 933      41.430  53.790  41.060  1.00  0.00           H
ATOM   4500 HG22 ILE A 933      42.430  52.790  42.280  1.00  0.00           H
ATOM   4501 HG23 ILE A 933      41.760  54.340  42.680  1.00  0.00           H
ATOM   4502  CG1 ILE A 933      39.040  53.650  42.700  1.00  0.00           C
ATOM   4503 HG11 ILE A 933      39.180  54.270  43.610  1.00  0.00           H
ATOM   4504 HG12 ILE A 933      38.100  53.100  42.900  1.00  0.00           H
ATOM   4505  CD  ILE A 933      38.610  54.510  41.490  1.00  0.00           C
ATOM   4506  HD1 ILE A 933      37.770  55.130  41.860  1.00  0.00           H
ATOM   4507  HD2 ILE A 933      38.240  53.820  40.690  1.00  0.00           H
ATOM   4508  HD3 ILE A 933      39.360  55.240  41.120  1.00  0.00           H
ATOM   4509  C   ILE A 933      41.370  50.740  41.670  1.00  0.00           C
ATOM   4510  O   ILE A 933      42.080  50.680  40.700  1.00  0.00           O
ATOM   4511  N   THR A 934      41.580  49.920  42.650  1.00  0.00           N
ATOM   4512  HN  THR A 934      40.990  50.020  43.440  1.00  0.00           H
ATOM   4513  CA  THR A 934      42.660  48.920  42.600  1.00  0.00           C
ATOM   4514  HA  THR A 934      43.630  49.390  42.520  1.00  0.00           H
ATOM   4515  CB  THR A 934      42.820  48.120  43.920  1.00  0.00           C
ATOM   4516  HB  THR A 934      42.040  47.330  44.050  1.00  0.00           H
ATOM   4517  OG1 THR A 934      42.770  48.910  45.100  1.00  0.00           O
ATOM   4518  HG1 THR A 934      41.950  49.410  45.070  1.00  0.00           H
ATOM   4519  CG2 THR A 934      44.280  47.500  43.830  1.00  0.00           C
ATOM   4520 HG21 THR A 934      45.000  48.310  43.600  1.00  0.00           H
ATOM   4521 HG22 THR A 934      44.370  46.770  42.990  1.00  0.00           H
ATOM   4522 HG23 THR A 934      44.630  46.920  44.710  1.00  0.00           H
ATOM   4523  C   THR A 934      42.420  47.900  41.500  1.00  0.00           C
ATOM   4524  O   THR A 934      43.380  47.460  40.850  1.00  0.00           O
ATOM   4525  N   ALA A 935      41.190  47.390  41.220  1.00  0.00           N
ATOM   4526  HN  ALA A 935      40.430  47.870  41.650  1.00  0.00           H
ATOM   4527  CA  ALA A 935      40.910  46.570  40.020  1.00  0.00           C
ATOM   4528  HA  ALA A 935      41.530  45.680  40.050  1.00  0.00           H
ATOM   4529  CB  ALA A 935      39.460  46.090  39.900  1.00  0.00           C
ATOM   4530  HB1 ALA A 935      39.390  45.410  39.030  1.00  0.00           H
ATOM   4531  HB2 ALA A 935      38.710  46.910  39.780  1.00  0.00           H
ATOM   4532  HB3 ALA A 935      39.180  45.530  40.810  1.00  0.00           H
ATOM   4533  C   ALA A 935      41.400  47.340  38.730  1.00  0.00           C
ATOM   4534  O   ALA A 935      42.130  46.790  37.890  1.00  0.00           O
ATOM   4535  N   VAL A 936      41.010  48.640  38.610  1.00  0.00           N
ATOM   4536  HN  VAL A 936      40.410  49.030  39.290  1.00  0.00           H
ATOM   4537  CA  VAL A 936      41.490  49.440  37.450  1.00  0.00           C
ATOM   4538  HA  VAL A 936      41.140  48.970  36.550  1.00  0.00           H
ATOM   4539  CB  VAL A 936      40.820  50.800  37.400  1.00  0.00           C
ATOM   4540  HB  VAL A 936      40.910  51.130  38.450  1.00  0.00           H
ATOM   4541  CG1 VAL A 936      41.570  51.770  36.380  1.00  0.00           C
ATOM   4542 HG11 VAL A 936      41.070  52.760  36.490  1.00  0.00           H
ATOM   4543 HG12 VAL A 936      41.430  51.460  35.320  1.00  0.00           H
ATOM   4544 HG13 VAL A 936      42.620  51.830  36.730  1.00  0.00           H
ATOM   4545  CG2 VAL A 936      39.390  50.600  36.890  1.00  0.00           C
ATOM   4546 HG21 VAL A 936      39.290  50.140  35.890  1.00  0.00           H
ATOM   4547 HG22 VAL A 936      38.870  51.590  36.940  1.00  0.00           H
ATOM   4548 HG23 VAL A 936      38.900  49.940  37.630  1.00  0.00           H
ATOM   4549  C   VAL A 936      42.970  49.570  37.350  1.00  0.00           C
ATOM   4550  O   VAL A 936      43.560  49.440  36.290  1.00  0.00           O
ATOM   4551  N   ILE A 937      43.620  50.030  38.460  1.00  0.00           N
ATOM   4552  HN  ILE A 937      43.080  50.330  39.240  1.00  0.00           H
ATOM   4553  CA  ILE A 937      45.130  50.170  38.520  1.00  0.00           C
ATOM   4554  HA  ILE A 937      45.420  50.930  37.810  1.00  0.00           H
ATOM   4555  CB  ILE A 937      45.540  50.570  39.890  1.00  0.00           C
ATOM   4556  HB  ILE A 937      44.900  49.990  40.580  1.00  0.00           H
ATOM   4557  CG2 ILE A 937      47.020  50.360  40.380  1.00  0.00           C
ATOM   4558 HG21 ILE A 937      47.060  50.730  41.420  1.00  0.00           H
ATOM   4559 HG22 ILE A 937      47.730  50.930  39.740  1.00  0.00           H
ATOM   4560 HG23 ILE A 937      47.330  49.300  40.320  1.00  0.00           H
ATOM   4561  CG1 ILE A 937      45.090  52.030  40.170  1.00  0.00           C
ATOM   4562 HG11 ILE A 937      45.180  52.090  41.280  1.00  0.00           H
ATOM   4563 HG12 ILE A 937      44.010  52.140  39.970  1.00  0.00           H
ATOM   4564  CD  ILE A 937      45.780  53.200  39.450  1.00  0.00           C
ATOM   4565  HD1 ILE A 937      46.890  53.160  39.610  1.00  0.00           H
ATOM   4566  HD2 ILE A 937      45.560  54.120  40.040  1.00  0.00           H
ATOM   4567  HD3 ILE A 937      45.550  53.190  38.360  1.00  0.00           H
ATOM   4568  C   ILE A 937      45.950  48.960  38.150  1.00  0.00           C
ATOM   4569  O   ILE A 937      46.920  49.050  37.450  1.00  0.00           O
ATOM   4570  N   ILE A 938      45.690  47.740  38.630  1.00  0.00           N
ATOM   4571  HN  ILE A 938      44.880  47.640  39.190  1.00  0.00           H
ATOM   4572  CA  ILE A 938      46.350  46.520  38.320  1.00  0.00           C
ATOM   4573  HA  ILE A 938      47.380  46.800  38.210  1.00  0.00           H
ATOM   4574  CB  ILE A 938      46.210  45.430  39.390  1.00  0.00           C
ATOM   4575  HB  ILE A 938      45.130  45.240  39.540  1.00  0.00           H
ATOM   4576  CG2 ILE A 938      46.890  44.070  39.090  1.00  0.00           C
ATOM   4577 HG21 ILE A 938      46.410  43.560  38.230  1.00  0.00           H
ATOM   4578 HG22 ILE A 938      46.620  43.420  39.960  1.00  0.00           H
ATOM   4579 HG23 ILE A 938      47.980  44.120  38.960  1.00  0.00           H
ATOM   4580  CG1 ILE A 938      46.750  45.990  40.770  1.00  0.00           C
ATOM   4581 HG11 ILE A 938      46.500  45.170  41.470  1.00  0.00           H
ATOM   4582 HG12 ILE A 938      46.060  46.850  40.900  1.00  0.00           H
ATOM   4583  CD  ILE A 938      48.180  46.480  40.770  1.00  0.00           C
ATOM   4584  HD1 ILE A 938      48.420  46.760  41.810  1.00  0.00           H
ATOM   4585  HD2 ILE A 938      48.250  47.470  40.260  1.00  0.00           H
ATOM   4586  HD3 ILE A 938      48.810  45.650  40.350  1.00  0.00           H
ATOM   4587  C   ILE A 938      46.070  45.990  36.870  1.00  0.00           C
ATOM   4588  O   ILE A 938      46.960  45.390  36.260  1.00  0.00           O
ATOM   4589  N   ASN A 939      44.900  46.250  36.300  1.00  0.00           N
ATOM   4590  HN  ASN A 939      44.180  46.710  36.790  1.00  0.00           H
ATOM   4591  CA  ASN A 939      44.660  45.990  34.920  1.00  0.00           C
ATOM   4592  HA  ASN A 939      45.300  45.230  34.480  1.00  0.00           H
ATOM   4593  CB  ASN A 939      43.260  45.350  34.830  1.00  0.00           C
ATOM   4594  HB1 ASN A 939      42.420  46.050  35.040  1.00  0.00           H
ATOM   4595  HB2 ASN A 939      43.240  44.520  35.550  1.00  0.00           H
ATOM   4596  CG  ASN A 939      42.910  44.730  33.460  1.00  0.00           C
ATOM   4597  OD1 ASN A 939      43.360  43.640  32.970  1.00  0.00           O
ATOM   4598  ND2 ASN A 939      42.000  45.450  32.710  1.00  0.00           N
ATOM   4599 HD21 ASN A 939      41.650  46.280  33.140  1.00  0.00           H
ATOM   4600 HD22 ASN A 939      41.430  44.900  32.100  1.00  0.00           H
ATOM   4601  C   ASN A 939      44.970  47.210  34.090  1.00  0.00           C
ATOM   4602  O   ASN A 939      44.220  47.660  33.240  1.00  0.00           O
ATOM   4603  N   ARG A 940      46.150  47.900  34.300  1.00  0.00           N
ATOM   4604  HN  ARG A 940      46.750  47.680  35.070  1.00  0.00           H
ATOM   4605  CA  ARG A 940      46.710  49.000  33.530  1.00  0.00           C
ATOM   4606  HA  ARG A 940      45.950  49.370  32.860  1.00  0.00           H
ATOM   4607  CB  ARG A 940      47.300  50.270  34.210  1.00  0.00           C
ATOM   4608  HB1 ARG A 940      47.870  50.850  33.450  1.00  0.00           H
ATOM   4609  HB2 ARG A 940      48.030  50.010  35.010  1.00  0.00           H
ATOM   4610  CG  ARG A 940      46.190  51.140  34.850  1.00  0.00           C
ATOM   4611  HG1 ARG A 940      45.570  50.550  35.570  1.00  0.00           H
ATOM   4612  HG2 ARG A 940      45.560  51.480  34.010  1.00  0.00           H
ATOM   4613  CD  ARG A 940      46.870  52.260  35.610  1.00  0.00           C
ATOM   4614  HD1 ARG A 940      46.100  52.990  35.940  1.00  0.00           H
ATOM   4615  HD2 ARG A 940      47.550  52.850  34.970  1.00  0.00           H
ATOM   4616  NE  ARG A 940      47.680  51.780  36.760  1.00  0.00           N
ATOM   4617  HE  ARG A 940      47.660  50.800  36.990  1.00  0.00           H
ATOM   4618  CZ  ARG A 940      48.630  52.450  37.370  1.00  0.00           C
ATOM   4619  NH1 ARG A 940      48.770  53.770  37.400  1.00  0.00           N
ATOM   4620 HH11 ARG A 940      48.080  54.290  36.890  1.00  0.00           H
ATOM   4621 HH12 ARG A 940      49.690  54.140  37.510  1.00  0.00           H
ATOM   4622  NH2 ARG A 940      49.510  51.780  38.160  1.00  0.00           N
ATOM   4623 HH21 ARG A 940      49.490  50.780  38.200  1.00  0.00           H
ATOM   4624 HH22 ARG A 940      50.420  52.090  38.450  1.00  0.00           H
ATOM   4625  C   ARG A 940      47.820  48.380  32.540  1.00  0.00           C
ATOM   4626  O   ARG A 940      48.790  47.710  33.010  1.00  0.00           O
ATOM   4627  N   LYS A 941      47.660  48.730  31.270  1.00  0.00           N
ATOM   4628  HN  LYS A 941      46.910  49.310  31.000  1.00  0.00           H
ATOM   4629  CA  LYS A 941      48.850  48.650  30.400  1.00  0.00           C
ATOM   4630  HA  LYS A 941      48.450  48.730  29.410  1.00  0.00           H
ATOM   4631  CB  LYS A 941      49.660  49.940  30.570  1.00  0.00           C
ATOM   4632  HB1 LYS A 941      50.640  50.020  30.050  1.00  0.00           H
ATOM   4633  HB2 LYS A 941      49.980  50.140  31.610  1.00  0.00           H
ATOM   4634  CG  LYS A 941      48.880  51.120  30.040  1.00  0.00           C
ATOM   4635  HG1 LYS A 941      49.320  52.050  30.440  1.00  0.00           H
ATOM   4636  HG2 LYS A 941      47.830  51.020  30.380  1.00  0.00           H
ATOM   4637  CD  LYS A 941      48.840  51.250  28.530  1.00  0.00           C
ATOM   4638  HD1 LYS A 941      48.290  50.380  28.110  1.00  0.00           H
ATOM   4639  HD2 LYS A 941      49.890  51.270  28.180  1.00  0.00           H
ATOM   4640  CE  LYS A 941      48.090  52.520  28.070  1.00  0.00           C
ATOM   4641  HE1 LYS A 941      48.570  53.450  28.450  1.00  0.00           H
ATOM   4642  HE2 LYS A 941      47.080  52.470  28.550  1.00  0.00           H
ATOM   4643  NZ  LYS A 941      48.020  52.600  26.570  1.00  0.00           N
ATOM   4644  HZ1 LYS A 941      47.780  51.670  26.180  1.00  0.00           H
ATOM   4645  HZ2 LYS A 941      48.840  53.020  26.080  1.00  0.00           H
ATOM   4646  HZ3 LYS A 941      47.200  53.140  26.270  1.00  0.00           H
ATOM   4647  C   LYS A 941      49.630  47.370  30.290  1.00  0.00           C
ATOM   4648  O   LYS A 941      49.120  46.320  29.850  1.00  0.00           O
ATOM   4649  N   GLU A 942      50.940  47.390  30.700  1.00  0.00           N
ATOM   4650  HN  GLU A 942      51.330  48.260  30.980  1.00  0.00           H
ATOM   4651  CA  GLU A 942      51.880  46.270  30.650  1.00  0.00           C
ATOM   4652  HA  GLU A 942      51.720  45.970  29.610  1.00  0.00           H
ATOM   4653  CB  GLU A 942      53.270  46.830  30.990  1.00  0.00           C
ATOM   4654  HB1 GLU A 942      53.990  46.000  31.000  1.00  0.00           H
ATOM   4655  HB2 GLU A 942      53.340  47.170  32.040  1.00  0.00           H
ATOM   4656  CG  GLU A 942      53.890  47.900  30.030  1.00  0.00           C
ATOM   4657  HG1 GLU A 942      53.430  48.870  30.330  1.00  0.00           H
ATOM   4658  HG2 GLU A 942      53.680  47.540  29.000  1.00  0.00           H
ATOM   4659  CD  GLU A 942      55.390  48.220  30.120  1.00  0.00           C
ATOM   4660  OE1 GLU A 942      55.910  48.680  29.090  1.00  0.00           O
ATOM   4661  OE2 GLU A 942      55.990  48.230  31.200  1.00  0.00           O
ATOM   4662  C   GLU A 942      51.570  45.030  31.570  1.00  0.00           C
ATOM   4663  O   GLU A 942      52.190  43.970  31.440  1.00  0.00           O
ATOM   4664  N   HSD A 943      50.620  45.090  32.540  1.00  0.00           N
ATOM   4665  HN  HSD A 943      50.060  45.910  32.660  1.00  0.00           H
ATOM   4666  CA  HSD A 943      50.220  44.030  33.410  1.00  0.00           C
ATOM   4667  HA  HSD A 943      50.830  43.150  33.270  1.00  0.00           H
ATOM   4668  CB  HSD A 943      50.350  44.490  34.890  1.00  0.00           C
ATOM   4669  HB1 HSD A 943      50.120  43.700  35.650  1.00  0.00           H
ATOM   4670  HB2 HSD A 943      49.600  45.300  35.030  1.00  0.00           H
ATOM   4671  ND1 HSD A 943      52.320  46.130  35.110  1.00  0.00           N
ATOM   4672  HD1 HSD A 943      51.810  46.990  35.100  1.00  0.00           H
ATOM   4673  CG  HSD A 943      51.800  44.840  35.190  1.00  0.00           C
ATOM   4674  CE1 HSD A 943      53.630  46.010  35.430  1.00  0.00           C
ATOM   4675  HE1 HSD A 943      54.310  46.860  35.410  1.00  0.00           H
ATOM   4676  NE2 HSD A 943      53.990  44.790  35.790  1.00  0.00           N
ATOM   4677  CD2 HSD A 943      52.830  44.040  35.590  1.00  0.00           C
ATOM   4678  HD2 HSD A 943      52.800  42.980  35.800  1.00  0.00           H
ATOM   4679  C   HSD A 943      48.720  43.580  33.230  1.00  0.00           C
ATOM   4680  O   HSD A 943      48.190  42.790  33.980  1.00  0.00           O
ATOM   4681  N   LYS A 944      48.070  44.140  32.220  1.00  0.00           N
ATOM   4682  HN  LYS A 944      48.550  44.780  31.640  1.00  0.00           H
ATOM   4683  CA  LYS A 944      46.640  43.760  31.890  1.00  0.00           C
ATOM   4684  HA  LYS A 944      46.050  44.170  32.700  1.00  0.00           H
ATOM   4685  CB  LYS A 944      46.160  44.400  30.580  1.00  0.00           C
ATOM   4686  HB1 LYS A 944      45.420  43.840  29.960  1.00  0.00           H
ATOM   4687  HB2 LYS A 944      46.980  44.530  29.840  1.00  0.00           H
ATOM   4688  CG  LYS A 944      45.480  45.810  30.710  1.00  0.00           C
ATOM   4689  HG1 LYS A 944      46.180  46.420  31.330  1.00  0.00           H
ATOM   4690  HG2 LYS A 944      44.550  45.680  31.310  1.00  0.00           H
ATOM   4691  CD  LYS A 944      45.250  46.500  29.350  1.00  0.00           C
ATOM   4692  HD1 LYS A 944      46.250  46.590  28.880  1.00  0.00           H
ATOM   4693  HD2 LYS A 944      44.870  47.520  29.600  1.00  0.00           H
ATOM   4694  CE  LYS A 944      44.250  45.870  28.370  1.00  0.00           C
ATOM   4695  HE1 LYS A 944      44.430  44.780  28.290  1.00  0.00           H
ATOM   4696  HE2 LYS A 944      44.340  46.410  27.390  1.00  0.00           H
ATOM   4697  NZ  LYS A 944      42.800  46.120  28.670  1.00  0.00           N
ATOM   4698  HZ1 LYS A 944      42.580  45.340  29.320  1.00  0.00           H
ATOM   4699  HZ2 LYS A 944      42.250  45.890  27.820  1.00  0.00           H
ATOM   4700  HZ3 LYS A 944      42.580  47.040  29.080  1.00  0.00           H
ATOM   4701  C   LYS A 944      46.420  42.220  31.650  1.00  0.00           C
ATOM   4702  O   LYS A 944      47.150  41.550  30.960  1.00  0.00           O
ATOM   4703  N   LEU A 945      45.330  41.660  32.300  1.00  0.00           N
ATOM   4704  HN  LEU A 945      44.880  42.220  32.990  1.00  0.00           H
ATOM   4705  CA  LEU A 945      44.780  40.330  32.110  1.00  0.00           C
ATOM   4706  HA  LEU A 945      45.560  39.600  32.270  1.00  0.00           H
ATOM   4707  CB  LEU A 945      43.630  40.050  33.240  1.00  0.00           C
ATOM   4708  HB1 LEU A 945      43.430  38.990  32.970  1.00  0.00           H
ATOM   4709  HB2 LEU A 945      42.700  40.600  32.990  1.00  0.00           H
ATOM   4710  CG  LEU A 945      44.110  40.200  34.660  1.00  0.00           C
ATOM   4711  HG  LEU A 945      44.210  41.290  34.750  1.00  0.00           H
ATOM   4712  CD1 LEU A 945      43.080  39.760  35.750  1.00  0.00           C
ATOM   4713 HD11 LEU A 945      42.100  40.200  35.450  1.00  0.00           H
ATOM   4714 HD12 LEU A 945      43.310  40.030  36.800  1.00  0.00           H
ATOM   4715 HD13 LEU A 945      42.940  38.660  35.750  1.00  0.00           H
ATOM   4716  CD2 LEU A 945      45.490  39.590  35.050  1.00  0.00           C
ATOM   4717 HD21 LEU A 945      45.760  39.910  36.080  1.00  0.00           H
ATOM   4718 HD22 LEU A 945      46.300  39.860  34.330  1.00  0.00           H
ATOM   4719 HD23 LEU A 945      45.450  38.490  34.990  1.00  0.00           H
ATOM   4720  C   LEU A 945      44.190  40.050  30.780  1.00  0.00           C
ATOM   4721  O   LEU A 945      43.940  41.060  30.100  1.00  0.00           O
ATOM   4722  N   LYS A 946      44.100  38.770  30.340  1.00  0.00           N
ATOM   4723  HN  LYS A 946      44.410  38.030  30.930  1.00  0.00           H
ATOM   4724  CA  LYS A 946      43.500  38.410  29.050  1.00  0.00           C
ATOM   4725  HA  LYS A 946      43.720  39.240  28.400  1.00  0.00           H
ATOM   4726  CB  LYS A 946      44.030  37.050  28.530  1.00  0.00           C
ATOM   4727  HB1 LYS A 946      43.530  36.810  27.570  1.00  0.00           H
ATOM   4728  HB2 LYS A 946      43.660  36.190  29.150  1.00  0.00           H
ATOM   4729  CG  LYS A 946      45.560  37.060  28.460  1.00  0.00           C
ATOM   4730  HG1 LYS A 946      46.070  37.630  29.270  1.00  0.00           H
ATOM   4731  HG2 LYS A 946      45.780  37.830  27.700  1.00  0.00           H
ATOM   4732  CD  LYS A 946      46.090  35.640  28.110  1.00  0.00           C
ATOM   4733  HD1 LYS A 946      45.420  35.290  27.300  1.00  0.00           H
ATOM   4734  HD2 LYS A 946      46.120  34.930  28.960  1.00  0.00           H
ATOM   4735  CE  LYS A 946      47.610  35.630  27.770  1.00  0.00           C
ATOM   4736  HE1 LYS A 946      47.690  36.160  26.790  1.00  0.00           H
ATOM   4737  HE2 LYS A 946      47.990  34.590  27.650  1.00  0.00           H
ATOM   4738  NZ  LYS A 946      48.240  36.480  28.780  1.00  0.00           N
ATOM   4739  HZ1 LYS A 946      49.260  36.320  28.610  1.00  0.00           H
ATOM   4740  HZ2 LYS A 946      47.920  36.210  29.730  1.00  0.00           H
ATOM   4741  HZ3 LYS A 946      48.020  37.480  28.590  1.00  0.00           H
ATOM   4742  C   LYS A 946      41.980  38.270  29.380  1.00  0.00           C
ATOM   4743  O   LYS A 946      41.580  37.810  30.440  1.00  0.00           O
ATOM   4744  N   LYS A 947      41.120  38.660  28.440  1.00  0.00           N
ATOM   4745  HN  LYS A 947      41.530  38.890  27.560  1.00  0.00           H
ATOM   4746  CA  LYS A 947      39.640  38.720  28.670  1.00  0.00           C
ATOM   4747  HA  LYS A 947      39.210  39.240  27.830  1.00  0.00           H
ATOM   4748  CB  LYS A 947      38.980  37.280  28.660  1.00  0.00           C
ATOM   4749  HB1 LYS A 947      38.000  37.260  29.180  1.00  0.00           H
ATOM   4750  HB2 LYS A 947      39.650  36.620  29.260  1.00  0.00           H
ATOM   4751  CG  LYS A 947      38.730  36.510  27.380  1.00  0.00           C
ATOM   4752  HG1 LYS A 947      38.040  37.070  26.720  1.00  0.00           H
ATOM   4753  HG2 LYS A 947      38.220  35.550  27.600  1.00  0.00           H
ATOM   4754  CD  LYS A 947      40.010  36.180  26.490  1.00  0.00           C
ATOM   4755  HD1 LYS A 947      40.700  35.520  27.070  1.00  0.00           H
ATOM   4756  HD2 LYS A 947      40.580  37.090  26.210  1.00  0.00           H
ATOM   4757  CE  LYS A 947      39.700  35.420  25.200  1.00  0.00           C
ATOM   4758  HE1 LYS A 947      38.890  35.890  24.580  1.00  0.00           H
ATOM   4759  HE2 LYS A 947      39.220  34.470  25.540  1.00  0.00           H
ATOM   4760  NZ  LYS A 947      40.900  35.000  24.460  1.00  0.00           N
ATOM   4761  HZ1 LYS A 947      41.260  35.820  23.930  1.00  0.00           H
ATOM   4762  HZ2 LYS A 947      40.650  34.210  23.830  1.00  0.00           H
ATOM   4763  HZ3 LYS A 947      41.600  34.670  25.160  1.00  0.00           H
ATOM   4764  C   LYS A 947      39.140  39.620  29.830  1.00  0.00           C
ATOM   4765  O   LYS A 947      38.300  39.330  30.640  1.00  0.00           O
ATOM   4766  N   GLY A 948      39.760  40.810  29.870  1.00  0.00           N
ATOM   4767  HN  GLY A 948      40.460  40.890  29.170  1.00  0.00           H
ATOM   4768  CA  GLY A 948      39.620  41.800  30.930  1.00  0.00           C
ATOM   4769  HA1 GLY A 948      38.670  42.320  30.840  1.00  0.00           H
ATOM   4770  HA2 GLY A 948      40.460  42.460  30.830  1.00  0.00           H
ATOM   4771  C   GLY A 948      39.660  41.390  32.390  1.00  0.00           C
ATOM   4772  O   GLY A 948      40.020  40.280  32.720  1.00  0.00           O
ATOM   4773  N   ALA A 949      39.300  42.340  33.310  1.00  0.00           N
ATOM   4774  HN  ALA A 949      39.120  43.270  33.000  1.00  0.00           H
ATOM   4775  CA  ALA A 949      39.460  42.170  34.770  1.00  0.00           C
ATOM   4776  HA  ALA A 949      40.030  41.270  34.960  1.00  0.00           H
ATOM   4777  CB  ALA A 949      40.270  43.320  35.320  1.00  0.00           C
ATOM   4778  HB1 ALA A 949      40.280  43.360  36.430  1.00  0.00           H
ATOM   4779  HB2 ALA A 949      39.860  44.340  35.110  1.00  0.00           H
ATOM   4780  HB3 ALA A 949      41.320  43.310  34.970  1.00  0.00           H
ATOM   4781  C   ALA A 949      38.090  42.030  35.500  1.00  0.00           C
ATOM   4782  O   ALA A 949      38.000  41.980  36.740  1.00  0.00           O
ATOM   4783  N   GLY A 950      36.960  42.000  34.740  1.00  0.00           N
ATOM   4784  HN  GLY A 950      37.050  42.120  33.750  1.00  0.00           H
ATOM   4785  CA  GLY A 950      35.560  41.800  35.120  1.00  0.00           C
ATOM   4786  HA1 GLY A 950      35.470  40.760  35.400  1.00  0.00           H
ATOM   4787  HA2 GLY A 950      34.940  42.100  34.290  1.00  0.00           H
ATOM   4788  C   GLY A 950      35.110  42.670  36.340  1.00  0.00           C
ATOM   4789  O   GLY A 950      35.080  42.210  37.520  1.00  0.00           O
ATOM   4790  N   TYR A 951      35.000  44.020  36.190  1.00  0.00           N
ATOM   4791  HN  TYR A 951      35.180  44.430  35.300  1.00  0.00           H
ATOM   4792  CA  TYR A 951      34.800  44.870  37.290  1.00  0.00           C
ATOM   4793  HA  TYR A 951      35.560  44.520  37.990  1.00  0.00           H
ATOM   4794  CB  TYR A 951      35.120  46.310  36.940  1.00  0.00           C
ATOM   4795  HB1 TYR A 951      35.020  47.000  37.800  1.00  0.00           H
ATOM   4796  HB2 TYR A 951      34.270  46.620  36.300  1.00  0.00           H
ATOM   4797  CG  TYR A 951      36.420  46.550  36.210  1.00  0.00           C
ATOM   4798  CD1 TYR A 951      37.630  46.230  36.850  1.00  0.00           C
ATOM   4799  HD1 TYR A 951      37.710  46.040  37.910  1.00  0.00           H
ATOM   4800  CE1 TYR A 951      38.890  46.520  36.160  1.00  0.00           C
ATOM   4801  HE1 TYR A 951      39.850  46.300  36.610  1.00  0.00           H
ATOM   4802  CZ  TYR A 951      38.890  47.110  34.870  1.00  0.00           C
ATOM   4803  OH  TYR A 951      40.130  47.470  34.240  1.00  0.00           O
ATOM   4804  HH  TYR A 951      39.940  48.060  33.500  1.00  0.00           H
ATOM   4805  CD2 TYR A 951      36.480  47.150  34.890  1.00  0.00           C
ATOM   4806  HD2 TYR A 951      35.580  47.370  34.350  1.00  0.00           H
ATOM   4807  CE2 TYR A 951      37.750  47.420  34.300  1.00  0.00           C
ATOM   4808  HE2 TYR A 951      37.660  47.910  33.350  1.00  0.00           H
ATOM   4809  C   TYR A 951      33.460  44.720  38.060  1.00  0.00           C
ATOM   4810  O   TYR A 951      33.450  44.720  39.340  1.00  0.00           O
ATOM   4811  N   HSD A 952      32.310  44.550  37.390  1.00  0.00           N
ATOM   4812  HN  HSD A 952      32.430  44.700  36.420  1.00  0.00           H
ATOM   4813  CA  HSD A 952      31.030  44.260  37.970  1.00  0.00           C
ATOM   4814  HA  HSD A 952      30.750  45.110  38.570  1.00  0.00           H
ATOM   4815  CB  HSD A 952      30.010  44.090  36.850  1.00  0.00           C
ATOM   4816  HB1 HSD A 952      29.060  43.690  37.260  1.00  0.00           H
ATOM   4817  HB2 HSD A 952      30.350  43.280  36.150  1.00  0.00           H
ATOM   4818  ND1 HSD A 952      29.280  45.560  34.910  1.00  0.00           N
ATOM   4819  HD1 HSD A 952      29.800  45.160  34.150  1.00  0.00           H
ATOM   4820  CG  HSD A 952      29.630  45.370  36.250  1.00  0.00           C
ATOM   4821  CE1 HSD A 952      28.850  46.870  34.820  1.00  0.00           C
ATOM   4822  HE1 HSD A 952      28.730  47.410  33.890  1.00  0.00           H
ATOM   4823  NE2 HSD A 952      28.870  47.470  36.000  1.00  0.00           N
ATOM   4824  CD2 HSD A 952      29.320  46.540  36.890  1.00  0.00           C
ATOM   4825  HD2 HSD A 952      29.390  46.810  37.930  1.00  0.00           H
ATOM   4826  C   HSD A 952      31.110  42.970  38.840  1.00  0.00           C
ATOM   4827  O   HSD A 952      30.510  42.840  39.970  1.00  0.00           O
ATOM   4828  N   LEU A 953      31.840  41.920  38.420  1.00  0.00           N
ATOM   4829  HN  LEU A 953      32.090  41.860  37.450  1.00  0.00           H
ATOM   4830  CA  LEU A 953      32.090  40.720  39.070  1.00  0.00           C
ATOM   4831  HA  LEU A 953      31.110  40.410  39.400  1.00  0.00           H
ATOM   4832  CB  LEU A 953      32.800  39.650  38.100  1.00  0.00           C
ATOM   4833  HB1 LEU A 953      33.800  39.990  37.760  1.00  0.00           H
ATOM   4834  HB2 LEU A 953      32.240  39.560  37.150  1.00  0.00           H
ATOM   4835  CG  LEU A 953      33.060  38.270  38.680  1.00  0.00           C
ATOM   4836  HG  LEU A 953      33.680  38.320  39.610  1.00  0.00           H
ATOM   4837  CD1 LEU A 953      31.780  37.530  39.140  1.00  0.00           C
ATOM   4838 HD11 LEU A 953      31.330  36.990  38.280  1.00  0.00           H
ATOM   4839 HD12 LEU A 953      31.110  38.240  39.670  1.00  0.00           H
ATOM   4840 HD13 LEU A 953      32.120  36.670  39.750  1.00  0.00           H
ATOM   4841  CD2 LEU A 953      33.670  37.370  37.640  1.00  0.00           C
ATOM   4842 HD21 LEU A 953      32.860  37.030  36.950  1.00  0.00           H
ATOM   4843 HD22 LEU A 953      34.130  36.430  38.020  1.00  0.00           H
ATOM   4844 HD23 LEU A 953      34.440  38.030  37.180  1.00  0.00           H
ATOM   4845  C   LEU A 953      32.980  40.880  40.350  1.00  0.00           C
ATOM   4846  O   LEU A 953      32.640  40.390  41.410  1.00  0.00           O
ATOM   4847  N   ASP A 954      34.020  41.760  40.220  1.00  0.00           N
ATOM   4848  HN  ASP A 954      34.290  42.060  39.310  1.00  0.00           H
ATOM   4849  CA  ASP A 954      34.760  42.150  41.350  1.00  0.00           C
ATOM   4850  HA  ASP A 954      35.110  41.230  41.790  1.00  0.00           H
ATOM   4851  CB  ASP A 954      35.910  43.020  40.980  1.00  0.00           C
ATOM   4852  HB1 ASP A 954      36.490  42.930  41.920  1.00  0.00           H
ATOM   4853  HB2 ASP A 954      35.740  44.070  40.670  1.00  0.00           H
ATOM   4854  CG  ASP A 954      36.900  42.320  40.030  1.00  0.00           C
ATOM   4855  OD1 ASP A 954      37.240  41.150  39.930  1.00  0.00           O
ATOM   4856  OD2 ASP A 954      37.480  43.200  39.060  1.00  0.00           O
ATOM   4857  HD2 ASP A 954      37.670  42.640  38.290  1.00  0.00           H
ATOM   4858  C   ASP A 954      33.950  42.840  42.460  1.00  0.00           C
ATOM   4859  O   ASP A 954      34.030  42.490  43.630  1.00  0.00           O
ATOM   4860  N   LEU A 955      33.210  43.850  42.110  1.00  0.00           N
ATOM   4861  HN  LEU A 955      33.170  44.210  41.190  1.00  0.00           H
ATOM   4862  CA  LEU A 955      32.300  44.460  43.020  1.00  0.00           C
ATOM   4863  HA  LEU A 955      32.970  44.900  43.750  1.00  0.00           H
ATOM   4864  CB  LEU A 955      31.610  45.660  42.250  1.00  0.00           C
ATOM   4865  HB1 LEU A 955      31.070  45.260  41.350  1.00  0.00           H
ATOM   4866  HB2 LEU A 955      32.430  46.270  41.810  1.00  0.00           H
ATOM   4867  CG  LEU A 955      30.620  46.710  42.960  1.00  0.00           C
ATOM   4868  HG  LEU A 955      29.730  46.120  43.240  1.00  0.00           H
ATOM   4869  CD1 LEU A 955      31.220  47.420  44.240  1.00  0.00           C
ATOM   4870 HD11 LEU A 955      32.230  47.870  44.090  1.00  0.00           H
ATOM   4871 HD12 LEU A 955      31.230  46.660  45.050  1.00  0.00           H
ATOM   4872 HD13 LEU A 955      30.610  48.330  44.430  1.00  0.00           H
ATOM   4873  CD2 LEU A 955      30.090  47.620  41.900  1.00  0.00           C
ATOM   4874 HD21 LEU A 955      29.460  48.400  42.390  1.00  0.00           H
ATOM   4875 HD22 LEU A 955      29.400  47.180  41.130  1.00  0.00           H
ATOM   4876 HD23 LEU A 955      30.860  48.130  41.290  1.00  0.00           H
ATOM   4877  C   LEU A 955      31.260  43.640  43.670  1.00  0.00           C
ATOM   4878  O   LEU A 955      31.110  43.700  44.870  1.00  0.00           O
ATOM   4879  N   LEU A 956      30.600  42.710  42.900  1.00  0.00           N
ATOM   4880  HN  LEU A 956      30.830  42.720  41.930  1.00  0.00           H
ATOM   4881  CA  LEU A 956      29.660  41.700  43.350  1.00  0.00           C
ATOM   4882  HA  LEU A 956      28.940  42.310  43.890  1.00  0.00           H
ATOM   4883  CB  LEU A 956      29.130  40.900  42.180  1.00  0.00           C
ATOM   4884  HB1 LEU A 956      29.980  40.680  41.510  1.00  0.00           H
ATOM   4885  HB2 LEU A 956      28.560  41.600  41.550  1.00  0.00           H
ATOM   4886  CG  LEU A 956      28.230  39.610  42.470  1.00  0.00           C
ATOM   4887  HG  LEU A 956      28.580  38.980  43.320  1.00  0.00           H
ATOM   4888  CD1 LEU A 956      26.830  40.070  42.940  1.00  0.00           C
ATOM   4889 HD11 LEU A 956      26.530  40.960  42.350  1.00  0.00           H
ATOM   4890 HD12 LEU A 956      26.850  40.390  44.000  1.00  0.00           H
ATOM   4891 HD13 LEU A 956      26.090  39.250  42.820  1.00  0.00           H
ATOM   4892  CD2 LEU A 956      28.170  38.660  41.240  1.00  0.00           C
ATOM   4893 HD21 LEU A 956      27.340  37.920  41.270  1.00  0.00           H
ATOM   4894 HD22 LEU A 956      29.140  38.160  41.090  1.00  0.00           H
ATOM   4895 HD23 LEU A 956      28.060  39.300  40.340  1.00  0.00           H
ATOM   4896  C   LEU A 956      30.250  40.790  44.350  1.00  0.00           C
ATOM   4897  O   LEU A 956      29.690  40.470  45.380  1.00  0.00           O
ATOM   4898  N   MET A 957      31.470  40.240  44.000  1.00  0.00           N
ATOM   4899  HN  MET A 957      31.810  40.370  43.080  1.00  0.00           H
ATOM   4900  CA  MET A 957      32.160  39.380  44.830  1.00  0.00           C
ATOM   4901  HA  MET A 957      31.490  38.560  45.060  1.00  0.00           H
ATOM   4902  CB  MET A 957      33.370  38.840  44.100  1.00  0.00           C
ATOM   4903  HB1 MET A 957      34.000  38.460  44.930  1.00  0.00           H
ATOM   4904  HB2 MET A 957      33.910  39.680  43.610  1.00  0.00           H
ATOM   4905  CG  MET A 957      33.060  37.730  43.070  1.00  0.00           C
ATOM   4906  HG1 MET A 957      33.990  37.290  42.630  1.00  0.00           H
ATOM   4907  HG2 MET A 957      32.640  38.220  42.160  1.00  0.00           H
ATOM   4908  SD  MET A 957      32.100  36.300  43.640  1.00  0.00           S
ATOM   4909  CE  MET A 957      32.860  36.000  45.260  1.00  0.00           C
ATOM   4910  HE1 MET A 957      33.940  36.260  45.260  1.00  0.00           H
ATOM   4911  HE2 MET A 957      32.730  34.910  45.430  1.00  0.00           H
ATOM   4912  HE3 MET A 957      32.380  36.590  46.070  1.00  0.00           H
ATOM   4913  C   MET A 957      32.500  39.980  46.260  1.00  0.00           C
ATOM   4914  O   MET A 957      32.120  39.410  47.270  1.00  0.00           O
ATOM   4915  N   VAL A 958      33.140  41.200  46.320  1.00  0.00           N
ATOM   4916  HN  VAL A 958      33.550  41.500  45.470  1.00  0.00           H
ATOM   4917  CA  VAL A 958      33.260  41.920  47.590  1.00  0.00           C
ATOM   4918  HA  VAL A 958      33.830  41.310  48.280  1.00  0.00           H
ATOM   4919  CB  VAL A 958      34.100  43.200  47.340  1.00  0.00           C
ATOM   4920  HB  VAL A 958      33.960  43.640  46.320  1.00  0.00           H
ATOM   4921  CG1 VAL A 958      33.780  44.250  48.330  1.00  0.00           C
ATOM   4922 HG11 VAL A 958      34.190  44.040  49.350  1.00  0.00           H
ATOM   4923 HG12 VAL A 958      32.700  44.480  48.350  1.00  0.00           H
ATOM   4924 HG13 VAL A 958      34.140  45.230  47.960  1.00  0.00           H
ATOM   4925  CG2 VAL A 958      35.580  42.820  47.620  1.00  0.00           C
ATOM   4926 HG21 VAL A 958      36.150  43.740  47.430  1.00  0.00           H
ATOM   4927 HG22 VAL A 958      35.980  41.980  47.020  1.00  0.00           H
ATOM   4928 HG23 VAL A 958      35.670  42.660  48.720  1.00  0.00           H
ATOM   4929  C   VAL A 958      31.980  42.260  48.270  1.00  0.00           C
ATOM   4930  O   VAL A 958      31.900  42.010  49.460  1.00  0.00           O
ATOM   4931  N   GLY A 959      30.940  42.700  47.490  1.00  0.00           N
ATOM   4932  HN  GLY A 959      31.140  43.040  46.570  1.00  0.00           H
ATOM   4933  CA  GLY A 959      29.620  42.920  47.960  1.00  0.00           C
ATOM   4934  HA1 GLY A 959      28.910  43.240  47.200  1.00  0.00           H
ATOM   4935  HA2 GLY A 959      29.770  43.640  48.760  1.00  0.00           H
ATOM   4936  C   GLY A 959      29.020  41.700  48.610  1.00  0.00           C
ATOM   4937  O   GLY A 959      28.590  41.680  49.760  1.00  0.00           O
ATOM   4938  N   VAL A 960      28.990  40.550  47.950  1.00  0.00           N
ATOM   4939  HN  VAL A 960      29.320  40.420  47.020  1.00  0.00           H
ATOM   4940  CA  VAL A 960      28.490  39.340  48.590  1.00  0.00           C
ATOM   4941  HA  VAL A 960      27.580  39.610  49.100  1.00  0.00           H
ATOM   4942  CB  VAL A 960      28.240  38.220  47.660  1.00  0.00           C
ATOM   4943  HB  VAL A 960      29.130  38.190  46.980  1.00  0.00           H
ATOM   4944  CG1 VAL A 960      28.010  36.850  48.220  1.00  0.00           C
ATOM   4945 HG11 VAL A 960      27.740  36.240  47.340  1.00  0.00           H
ATOM   4946 HG12 VAL A 960      27.110  36.750  48.860  1.00  0.00           H
ATOM   4947 HG13 VAL A 960      28.830  36.370  48.800  1.00  0.00           H
ATOM   4948  CG2 VAL A 960      27.040  38.540  46.820  1.00  0.00           C
ATOM   4949 HG21 VAL A 960      26.820  37.710  46.120  1.00  0.00           H
ATOM   4950 HG22 VAL A 960      27.300  39.420  46.170  1.00  0.00           H
ATOM   4951 HG23 VAL A 960      26.090  38.720  47.380  1.00  0.00           H
ATOM   4952  C   VAL A 960      29.310  38.820  49.740  1.00  0.00           C
ATOM   4953  O   VAL A 960      28.770  38.410  50.790  1.00  0.00           O
ATOM   4954  N   MET A 961      30.640  38.810  49.640  1.00  0.00           N
ATOM   4955  HN  MET A 961      31.150  39.350  48.970  1.00  0.00           H
ATOM   4956  CA  MET A 961      31.380  38.230  50.780  1.00  0.00           C
ATOM   4957  HA  MET A 961      30.980  37.320  51.190  1.00  0.00           H
ATOM   4958  CB  MET A 961      32.830  37.850  50.290  1.00  0.00           C
ATOM   4959  HB1 MET A 961      33.450  37.410  51.100  1.00  0.00           H
ATOM   4960  HB2 MET A 961      33.300  38.770  49.870  1.00  0.00           H
ATOM   4961  CG  MET A 961      32.670  36.780  49.180  1.00  0.00           C
ATOM   4962  HG1 MET A 961      33.680  36.530  48.780  1.00  0.00           H
ATOM   4963  HG2 MET A 961      32.100  37.180  48.320  1.00  0.00           H
ATOM   4964  SD  MET A 961      31.760  35.260  49.690  1.00  0.00           S
ATOM   4965  CE  MET A 961      32.560  34.890  51.330  1.00  0.00           C
ATOM   4966  HE1 MET A 961      32.420  33.820  51.560  1.00  0.00           H
ATOM   4967  HE2 MET A 961      32.090  35.540  52.100  1.00  0.00           H
ATOM   4968  HE3 MET A 961      33.610  35.210  51.130  1.00  0.00           H
ATOM   4969  C   MET A 961      31.580  39.160  51.950  1.00  0.00           C
ATOM   4970  O   MET A 961      31.800  38.790  53.130  1.00  0.00           O
ATOM   4971  N   LEU A 962      31.340  40.500  51.810  1.00  0.00           N
ATOM   4972  HN  LEU A 962      31.280  40.890  50.890  1.00  0.00           H
ATOM   4973  CA  LEU A 962      31.100  41.390  52.910  1.00  0.00           C
ATOM   4974  HA  LEU A 962      31.840  41.350  53.700  1.00  0.00           H
ATOM   4975  CB  LEU A 962      31.060  42.860  52.320  1.00  0.00           C
ATOM   4976  HB1 LEU A 962      30.360  42.780  51.460  1.00  0.00           H
ATOM   4977  HB2 LEU A 962      32.090  43.040  51.940  1.00  0.00           H
ATOM   4978  CG  LEU A 962      30.630  43.980  53.150  1.00  0.00           C
ATOM   4979  HG  LEU A 962      31.170  44.050  54.120  1.00  0.00           H
ATOM   4980  CD1 LEU A 962      30.920  45.290  52.380  1.00  0.00           C
ATOM   4981 HD11 LEU A 962      32.020  45.370  52.240  1.00  0.00           H
ATOM   4982 HD12 LEU A 962      30.560  46.220  52.880  1.00  0.00           H
ATOM   4983 HD13 LEU A 962      30.560  45.190  51.330  1.00  0.00           H
ATOM   4984  CD2 LEU A 962      29.110  44.090  53.550  1.00  0.00           C
ATOM   4985 HD21 LEU A 962      28.870  45.120  53.860  1.00  0.00           H
ATOM   4986 HD22 LEU A 962      28.900  43.310  54.310  1.00  0.00           H
ATOM   4987 HD23 LEU A 962      28.300  43.970  52.800  1.00  0.00           H
ATOM   4988  C   LEU A 962      29.880  40.950  53.710  1.00  0.00           C
ATOM   4989  O   LEU A 962      29.850  40.760  54.910  1.00  0.00           O
ATOM   4990  N   GLY A 963      28.760  40.550  52.980  1.00  0.00           N
ATOM   4991  HN  GLY A 963      28.940  40.500  52.000  1.00  0.00           H
ATOM   4992  CA  GLY A 963      27.530  40.140  53.530  1.00  0.00           C
ATOM   4993  HA1 GLY A 963      26.880  39.990  52.680  1.00  0.00           H
ATOM   4994  HA2 GLY A 963      27.100  40.850  54.210  1.00  0.00           H
ATOM   4995  C   GLY A 963      27.570  38.890  54.220  1.00  0.00           C
ATOM   4996  O   GLY A 963      27.070  38.750  55.350  1.00  0.00           O
ATOM   4997  N   VAL A 964      28.180  37.910  53.570  1.00  0.00           N
ATOM   4998  HN  VAL A 964      28.590  38.030  52.680  1.00  0.00           H
ATOM   4999  CA  VAL A 964      28.440  36.650  54.140  1.00  0.00           C
ATOM   5000  HA  VAL A 964      27.420  36.330  54.330  1.00  0.00           H
ATOM   5001  CB  VAL A 964      29.020  35.680  53.180  1.00  0.00           C
ATOM   5002  HB  VAL A 964      29.820  36.210  52.610  1.00  0.00           H
ATOM   5003  CG1 VAL A 964      29.510  34.320  53.770  1.00  0.00           C
ATOM   5004 HG11 VAL A 964      29.960  33.540  53.100  1.00  0.00           H
ATOM   5005 HG12 VAL A 964      28.690  33.860  54.340  1.00  0.00           H
ATOM   5006 HG13 VAL A 964      30.260  34.510  54.560  1.00  0.00           H
ATOM   5007  CG2 VAL A 964      27.920  35.370  52.220  1.00  0.00           C
ATOM   5008 HG21 VAL A 964      27.090  34.730  52.580  1.00  0.00           H
ATOM   5009 HG22 VAL A 964      28.380  34.830  51.360  1.00  0.00           H
ATOM   5010 HG23 VAL A 964      27.470  36.260  51.760  1.00  0.00           H
ATOM   5011  C   VAL A 964      29.280  36.640  55.470  1.00  0.00           C
ATOM   5012  O   VAL A 964      28.860  35.930  56.390  1.00  0.00           O
ATOM   5013  N   CYS A 965      30.390  37.470  55.590  1.00  0.00           N
ATOM   5014  HN  CYS A 965      30.540  38.100  54.830  1.00  0.00           H
ATOM   5015  CA  CYS A 965      31.230  37.670  56.760  1.00  0.00           C
ATOM   5016  HA  CYS A 965      31.540  36.740  57.200  1.00  0.00           H
ATOM   5017  CB  CYS A 965      32.620  38.310  56.330  1.00  0.00           C
ATOM   5018  HB1 CYS A 965      33.080  38.570  57.310  1.00  0.00           H
ATOM   5019  HB2 CYS A 965      32.400  39.260  55.810  1.00  0.00           H
ATOM   5020  SG  CYS A 965      33.670  37.260  55.290  1.00  0.00           S
ATOM   5021  HG1 CYS A 965      33.290  37.550  54.050  1.00  0.00           H
ATOM   5022  C   CYS A 965      30.540  38.380  57.810  1.00  0.00           C
ATOM   5023  O   CYS A 965      30.580  38.090  59.020  1.00  0.00           O
ATOM   5024  N   SER A 966      29.750  39.350  57.380  1.00  0.00           N
ATOM   5025  HN  SER A 966      29.690  39.790  56.480  1.00  0.00           H
ATOM   5026  CA  SER A 966      28.920  39.980  58.430  1.00  0.00           C
ATOM   5027  HA  SER A 966      29.700  40.410  59.030  1.00  0.00           H
ATOM   5028  CB  SER A 966      28.150  41.150  57.800  1.00  0.00           C
ATOM   5029  HB1 SER A 966      27.360  40.790  57.110  1.00  0.00           H
ATOM   5030  HB2 SER A 966      28.870  41.750  57.210  1.00  0.00           H
ATOM   5031  OG  SER A 966      27.540  41.970  58.810  1.00  0.00           O
ATOM   5032  HG1 SER A 966      28.140  42.700  58.910  1.00  0.00           H
ATOM   5033  C   SER A 966      27.990  39.110  59.280  1.00  0.00           C
ATOM   5034  O   SER A 966      28.010  39.130  60.530  1.00  0.00           O
ATOM   5035  N   VAL A 967      27.240  38.170  58.630  1.00  0.00           N
ATOM   5036  HN  VAL A 967      27.230  38.070  57.640  1.00  0.00           H
ATOM   5037  CA  VAL A 967      26.290  37.280  59.250  1.00  0.00           C
ATOM   5038  HA  VAL A 967      25.770  37.780  60.060  1.00  0.00           H
ATOM   5039  CB  VAL A 967      25.260  36.710  58.260  1.00  0.00           C
ATOM   5040  HB  VAL A 967      24.950  37.570  57.630  1.00  0.00           H
ATOM   5041  CG1 VAL A 967      25.750  35.740  57.210  1.00  0.00           C
ATOM   5042 HG11 VAL A 967      26.540  36.360  56.730  1.00  0.00           H
ATOM   5043 HG12 VAL A 967      25.010  35.470  56.430  1.00  0.00           H
ATOM   5044 HG13 VAL A 967      26.340  34.880  57.570  1.00  0.00           H
ATOM   5045  CG2 VAL A 967      24.010  36.210  59.080  1.00  0.00           C
ATOM   5046 HG21 VAL A 967      24.310  35.410  59.790  1.00  0.00           H
ATOM   5047 HG22 VAL A 967      23.220  35.740  58.440  1.00  0.00           H
ATOM   5048 HG23 VAL A 967      23.510  37.070  59.550  1.00  0.00           H
ATOM   5049  C   VAL A 967      26.970  36.140  60.030  1.00  0.00           C
ATOM   5050  O   VAL A 967      26.340  35.640  60.980  1.00  0.00           O
ATOM   5051  N   MET A 968      28.190  35.850  59.780  1.00  0.00           N
ATOM   5052  HN  MET A 968      28.610  36.300  58.990  1.00  0.00           H
ATOM   5053  CA  MET A 968      28.940  34.940  60.630  1.00  0.00           C
ATOM   5054  HA  MET A 968      28.290  34.350  61.260  1.00  0.00           H
ATOM   5055  CB  MET A 968      29.860  34.170  59.730  1.00  0.00           C
ATOM   5056  HB1 MET A 968      30.540  33.500  60.310  1.00  0.00           H
ATOM   5057  HB2 MET A 968      30.590  34.880  59.290  1.00  0.00           H
ATOM   5058  CG  MET A 968      29.190  33.410  58.610  1.00  0.00           C
ATOM   5059  HG1 MET A 968      29.970  33.000  57.920  1.00  0.00           H
ATOM   5060  HG2 MET A 968      28.670  34.100  57.910  1.00  0.00           H
[truncated: 6,873,249 more chars]
