# Supplementary material for: CryoEM and computational modeling structural insights into the pH regulator NBCn1
Source: Nat Commun. 2025 Nov 11;16:9932. doi: 10.1038/s41467-025-64868-z (PMC12606367; doi:10.1038/s41467-025-64868-z)
Supplement: Supplementary file 7 — Supplementary Data 5 [file 41467_2025_64868_MOESM7_ESM.zip › 100ns_z_restr_MD_NBCn1_2NaCO3/hNBCn1_OF/z-restr_hNBCn1_OF_2NaCO3_first_step_33.pdb]

REMARK    GENERATED BY TRJCONV
TITLE     Title t= 4100.00000 step= 2050000
REMARK    THIS IS A SIMULATION BOX
CRYST1   94.191   94.191  100.922  90.00  90.00  90.00 P 1           1
MODEL        1
ATOM      1  N   LEU A 585      27.540  43.440  33.640  1.00  0.00           N
ATOM      2  HT1 LEU A 585      28.010  43.610  32.730  1.00  0.00           H
ATOM      3  HT2 LEU A 585      27.580  44.290  34.230  1.00  0.00           H
ATOM      4  HT3 LEU A 585      26.550  43.360  33.300  1.00  0.00           H
ATOM      5  CA  LEU A 585      28.030  42.180  34.370  1.00  0.00           C
ATOM      6  HA  LEU A 585      28.860  42.480  34.990  1.00  0.00           H
ATOM      7  CB  LEU A 585      26.900  41.670  35.460  1.00  0.00           C
ATOM      8  HB1 LEU A 585      26.030  41.410  34.810  1.00  0.00           H
ATOM      9  HB2 LEU A 585      26.610  42.540  36.080  1.00  0.00           H
ATOM     10  CG  LEU A 585      27.250  40.470  36.270  1.00  0.00           C
ATOM     11  HG  LEU A 585      27.330  39.560  35.640  1.00  0.00           H
ATOM     12  CD1 LEU A 585      28.620  40.680  36.970  1.00  0.00           C
ATOM     13 HD11 LEU A 585      28.780  41.740  37.260  1.00  0.00           H
ATOM     14 HD12 LEU A 585      29.500  40.380  36.360  1.00  0.00           H
ATOM     15 HD13 LEU A 585      28.690  40.060  37.890  1.00  0.00           H
ATOM     16  CD2 LEU A 585      26.150  40.210  37.300  1.00  0.00           C
ATOM     17 HD21 LEU A 585      26.130  41.150  37.900  1.00  0.00           H
ATOM     18 HD22 LEU A 585      26.260  39.320  37.940  1.00  0.00           H
ATOM     19 HD23 LEU A 585      25.150  40.100  36.840  1.00  0.00           H
ATOM     20  C   LEU A 585      28.490  41.110  33.400  1.00  0.00           C
ATOM     21  O   LEU A 585      29.570  40.540  33.590  1.00  0.00           O
ATOM     22  N   ILE A 586      27.650  40.660  32.390  1.00  0.00           N
ATOM     23  HN  ILE A 586      26.820  41.160  32.110  1.00  0.00           H
ATOM     24  CA  ILE A 586      27.820  39.330  31.850  1.00  0.00           C
ATOM     25  HA  ILE A 586      28.020  38.590  32.620  1.00  0.00           H
ATOM     26  CB  ILE A 586      26.550  38.950  31.130  1.00  0.00           C
ATOM     27  HB  ILE A 586      25.680  39.250  31.750  1.00  0.00           H
ATOM     28  CG2 ILE A 586      26.370  39.690  29.800  1.00  0.00           C
ATOM     29 HG21 ILE A 586      26.910  39.130  29.010  1.00  0.00           H
ATOM     30 HG22 ILE A 586      26.810  40.720  29.890  1.00  0.00           H
ATOM     31 HG23 ILE A 586      25.290  39.720  29.510  1.00  0.00           H
ATOM     32  CG1 ILE A 586      26.440  37.380  30.780  1.00  0.00           C
ATOM     33 HG11 ILE A 586      27.240  37.020  30.110  1.00  0.00           H
ATOM     34 HG12 ILE A 586      25.460  37.130  30.320  1.00  0.00           H
ATOM     35  CD  ILE A 586      26.480  36.510  32.110  1.00  0.00           C
ATOM     36  HD1 ILE A 586      27.470  36.460  32.620  1.00  0.00           H
ATOM     37  HD2 ILE A 586      26.180  35.490  31.810  1.00  0.00           H
ATOM     38  HD3 ILE A 586      25.780  36.990  32.830  1.00  0.00           H
ATOM     39  C   ILE A 586      29.060  39.460  30.900  1.00  0.00           C
ATOM     40  O   ILE A 586      29.720  38.450  30.710  1.00  0.00           O
ATOM     41  N   LEU A 587      29.490  40.710  30.320  1.00  0.00           N
ATOM     42  HN  LEU A 587      28.900  41.500  30.430  1.00  0.00           H
ATOM     43  CA  LEU A 587      30.690  40.860  29.510  1.00  0.00           C
ATOM     44  HA  LEU A 587      30.580  40.230  28.630  1.00  0.00           H
ATOM     45  CB  LEU A 587      30.580  42.400  29.100  1.00  0.00           C
ATOM     46  HB1 LEU A 587      30.810  43.100  29.920  1.00  0.00           H
ATOM     47  HB2 LEU A 587      29.540  42.630  28.810  1.00  0.00           H
ATOM     48  CG  LEU A 587      31.390  42.800  27.840  1.00  0.00           C
ATOM     49  HG  LEU A 587      32.310  42.170  27.840  1.00  0.00           H
ATOM     50  CD1 LEU A 587      30.760  42.500  26.420  1.00  0.00           C
ATOM     51 HD11 LEU A 587      29.820  43.070  26.280  1.00  0.00           H
ATOM     52 HD12 LEU A 587      30.470  41.420  26.420  1.00  0.00           H
ATOM     53 HD13 LEU A 587      31.540  42.780  25.680  1.00  0.00           H
ATOM     54  CD2 LEU A 587      31.640  44.350  27.850  1.00  0.00           C
ATOM     55 HD21 LEU A 587      32.370  44.600  28.640  1.00  0.00           H
ATOM     56 HD22 LEU A 587      30.650  44.730  28.160  1.00  0.00           H
ATOM     57 HD23 LEU A 587      32.030  44.590  26.830  1.00  0.00           H
ATOM     58  C   LEU A 587      31.880  40.520  30.290  1.00  0.00           C
ATOM     59  O   LEU A 587      32.810  39.820  29.810  1.00  0.00           O
ATOM     60  N   ASP A 588      31.990  40.950  31.560  1.00  0.00           N
ATOM     61  HN  ASP A 588      31.310  41.510  32.020  1.00  0.00           H
ATOM     62  CA  ASP A 588      33.070  40.690  32.470  1.00  0.00           C
ATOM     63  HA  ASP A 588      33.970  40.880  31.900  1.00  0.00           H
ATOM     64  CB  ASP A 588      32.980  41.480  33.820  1.00  0.00           C
ATOM     65  HB1 ASP A 588      33.640  40.990  34.580  1.00  0.00           H
ATOM     66  HB2 ASP A 588      31.960  41.300  34.230  1.00  0.00           H
ATOM     67  CG  ASP A 588      33.350  42.930  33.680  1.00  0.00           C
ATOM     68  OD1 ASP A 588      33.630  43.570  34.700  1.00  0.00           O
ATOM     69  OD2 ASP A 588      33.070  43.450  32.640  1.00  0.00           O
ATOM     70  C   ASP A 588      33.180  39.210  32.860  1.00  0.00           C
ATOM     71  O   ASP A 588      34.230  38.640  32.980  1.00  0.00           O
ATOM     72  N   ILE A 589      32.110  38.540  33.080  1.00  0.00           N
ATOM     73  HN  ILE A 589      31.220  38.980  32.970  1.00  0.00           H
ATOM     74  CA  ILE A 589      31.980  37.090  33.340  1.00  0.00           C
ATOM     75  HA  ILE A 589      32.710  36.860  34.090  1.00  0.00           H
ATOM     76  CB  ILE A 589      30.610  36.790  33.990  1.00  0.00           C
ATOM     77  HB  ILE A 589      29.730  37.110  33.390  1.00  0.00           H
ATOM     78  CG2 ILE A 589      30.590  35.280  34.090  1.00  0.00           C
ATOM     79 HG21 ILE A 589      30.380  34.930  33.050  1.00  0.00           H
ATOM     80 HG22 ILE A 589      29.650  34.940  34.560  1.00  0.00           H
ATOM     81 HG23 ILE A 589      31.540  34.890  34.540  1.00  0.00           H
ATOM     82  CG1 ILE A 589      30.470  37.490  35.390  1.00  0.00           C
ATOM     83 HG11 ILE A 589      30.250  38.570  35.220  1.00  0.00           H
ATOM     84 HG12 ILE A 589      31.430  37.450  35.960  1.00  0.00           H
ATOM     85  CD  ILE A 589      29.300  36.950  36.220  1.00  0.00           C
ATOM     86  HD1 ILE A 589      29.090  37.580  37.110  1.00  0.00           H
ATOM     87  HD2 ILE A 589      29.510  35.950  36.670  1.00  0.00           H
ATOM     88  HD3 ILE A 589      28.440  36.940  35.510  1.00  0.00           H
ATOM     89  C   ILE A 589      32.340  36.290  32.110  1.00  0.00           C
ATOM     90  O   ILE A 589      33.040  35.280  32.150  1.00  0.00           O
ATOM     91  N   LYS A 590      32.080  36.820  30.870  1.00  0.00           N
ATOM     92  HN  LYS A 590      31.490  37.630  30.810  1.00  0.00           H
ATOM     93  CA  LYS A 590      32.640  36.220  29.660  1.00  0.00           C
ATOM     94  HA  LYS A 590      32.400  35.170  29.730  1.00  0.00           H
ATOM     95  CB  LYS A 590      31.970  36.690  28.360  1.00  0.00           C
ATOM     96  HB1 LYS A 590      32.480  36.270  27.470  1.00  0.00           H
ATOM     97  HB2 LYS A 590      32.080  37.790  28.320  1.00  0.00           H
ATOM     98  CG  LYS A 590      30.530  36.220  28.250  1.00  0.00           C
ATOM     99  HG1 LYS A 590      29.940  36.640  29.090  1.00  0.00           H
ATOM    100  HG2 LYS A 590      30.570  35.110  28.340  1.00  0.00           H
ATOM    101  CD  LYS A 590      29.840  36.730  26.960  1.00  0.00           C
ATOM    102  HD1 LYS A 590      30.110  36.090  26.090  1.00  0.00           H
ATOM    103  HD2 LYS A 590      30.210  37.760  26.780  1.00  0.00           H
ATOM    104  CE  LYS A 590      28.280  36.850  27.070  1.00  0.00           C
ATOM    105  HE1 LYS A 590      28.120  37.640  27.830  1.00  0.00           H
ATOM    106  HE2 LYS A 590      27.850  35.870  27.370  1.00  0.00           H
ATOM    107  NZ  LYS A 590      27.630  37.420  25.840  1.00  0.00           N
ATOM    108  HZ1 LYS A 590      26.630  37.690  25.960  1.00  0.00           H
ATOM    109  HZ2 LYS A 590      27.830  36.680  25.120  1.00  0.00           H
ATOM    110  HZ3 LYS A 590      27.990  38.370  25.640  1.00  0.00           H
ATOM    111  C   LYS A 590      34.070  36.280  29.420  1.00  0.00           C
ATOM    112  O   LYS A 590      34.700  35.270  29.070  1.00  0.00           O
ATOM    113  N   ARG A 591      34.770  37.450  29.660  1.00  0.00           N
ATOM    114  HN  ARG A 591      34.260  38.180  30.100  1.00  0.00           H
ATOM    115  CA  ARG A 591      36.220  37.500  29.590  1.00  0.00           C
ATOM    116  HA  ARG A 591      36.540  37.260  28.590  1.00  0.00           H
ATOM    117  CB  ARG A 591      36.670  39.000  29.980  1.00  0.00           C
ATOM    118  HB1 ARG A 591      37.610  38.980  30.570  1.00  0.00           H
ATOM    119  HB2 ARG A 591      36.030  39.370  30.820  1.00  0.00           H
ATOM    120  CG  ARG A 591      36.910  40.090  28.870  1.00  0.00           C
ATOM    121  HG1 ARG A 591      37.660  39.790  28.100  1.00  0.00           H
ATOM    122  HG2 ARG A 591      37.230  41.010  29.400  1.00  0.00           H
ATOM    123  CD  ARG A 591      35.660  40.350  28.020  1.00  0.00           C
ATOM    124  HD1 ARG A 591      34.850  40.870  28.550  1.00  0.00           H
ATOM    125  HD2 ARG A 591      35.220  39.460  27.530  1.00  0.00           H
ATOM    126  NE  ARG A 591      36.090  41.240  26.880  1.00  0.00           N
ATOM    127  HE  ARG A 591      36.870  41.820  27.100  1.00  0.00           H
ATOM    128  CZ  ARG A 591      35.570  41.450  25.660  1.00  0.00           C
ATOM    129  NH1 ARG A 591      34.350  41.060  25.340  1.00  0.00           N
ATOM    130 HH11 ARG A 591      34.070  41.240  24.400  1.00  0.00           H
ATOM    131 HH12 ARG A 591      33.680  40.600  25.920  1.00  0.00           H
ATOM    132  NH2 ARG A 591      36.200  42.180  24.710  1.00  0.00           N
ATOM    133 HH21 ARG A 591      37.070  42.580  24.980  1.00  0.00           H
ATOM    134 HH22 ARG A 591      35.750  42.470  23.870  1.00  0.00           H
ATOM    135  C   ARG A 591      37.020  36.490  30.450  1.00  0.00           C
ATOM    136  O   ARG A 591      38.000  35.930  29.970  1.00  0.00           O
ATOM    137  N   LYS A 592      36.550  36.300  31.750  1.00  0.00           N
ATOM    138  HN  LYS A 592      35.810  36.850  32.110  1.00  0.00           H
ATOM    139  CA  LYS A 592      37.360  35.580  32.680  1.00  0.00           C
ATOM    140  HA  LYS A 592      38.260  35.300  32.150  1.00  0.00           H
ATOM    141  CB  LYS A 592      37.480  36.400  34.010  1.00  0.00           C
ATOM    142  HB1 LYS A 592      38.260  35.900  34.620  1.00  0.00           H
ATOM    143  HB2 LYS A 592      36.560  36.250  34.600  1.00  0.00           H
ATOM    144  CG  LYS A 592      38.020  37.850  33.870  1.00  0.00           C
ATOM    145  HG1 LYS A 592      37.990  38.370  34.850  1.00  0.00           H
ATOM    146  HG2 LYS A 592      37.210  38.340  33.290  1.00  0.00           H
ATOM    147  CD  LYS A 592      39.420  38.030  33.250  1.00  0.00           C
ATOM    148  HD1 LYS A 592      39.460  39.110  32.970  1.00  0.00           H
ATOM    149  HD2 LYS A 592      39.480  37.430  32.320  1.00  0.00           H
ATOM    150  CE  LYS A 592      40.660  37.750  34.110  1.00  0.00           C
ATOM    151  HE1 LYS A 592      40.690  36.720  34.510  1.00  0.00           H
ATOM    152  HE2 LYS A 592      40.620  38.430  34.990  1.00  0.00           H
ATOM    153  NZ  LYS A 592      41.910  37.960  33.340  1.00  0.00           N
ATOM    154  HZ1 LYS A 592      42.730  37.580  33.860  1.00  0.00           H
ATOM    155  HZ2 LYS A 592      42.080  38.950  33.050  1.00  0.00           H
ATOM    156  HZ3 LYS A 592      41.900  37.420  32.450  1.00  0.00           H
ATOM    157  C   LYS A 592      36.910  34.120  32.950  1.00  0.00           C
ATOM    158  O   LYS A 592      37.760  33.230  33.070  1.00  0.00           O
ATOM    159  N   ALA A 593      35.640  33.920  33.110  1.00  0.00           N
ATOM    160  HN  ALA A 593      35.010  34.630  32.820  1.00  0.00           H
ATOM    161  CA  ALA A 593      35.180  32.660  33.580  1.00  0.00           C
ATOM    162  HA  ALA A 593      35.670  32.670  34.550  1.00  0.00           H
ATOM    163  CB  ALA A 593      33.660  32.700  33.950  1.00  0.00           C
ATOM    164  HB1 ALA A 593      33.350  31.840  34.590  1.00  0.00           H
ATOM    165  HB2 ALA A 593      33.020  32.860  33.050  1.00  0.00           H
ATOM    166  HB3 ALA A 593      33.480  33.620  34.530  1.00  0.00           H
ATOM    167  C   ALA A 593      35.510  31.330  33.000  1.00  0.00           C
ATOM    168  O   ALA A 593      35.850  30.430  33.770  1.00  0.00           O
ATOM    169  N   PRO A 594      35.460  31.000  31.680  1.00  0.00           N
ATOM    170  CD  PRO A 594      34.660  31.860  30.700  1.00  0.00           C
ATOM    171  HD1 PRO A 594      34.890  32.950  30.710  1.00  0.00           H
ATOM    172  HD2 PRO A 594      33.580  31.690  30.850  1.00  0.00           H
ATOM    173  CA  PRO A 594      36.000  29.740  31.080  1.00  0.00           C
ATOM    174  HA  PRO A 594      35.690  28.950  31.730  1.00  0.00           H
ATOM    175  CB  PRO A 594      35.340  29.770  29.660  1.00  0.00           C
ATOM    176  HB1 PRO A 594      34.520  29.020  29.670  1.00  0.00           H
ATOM    177  HB2 PRO A 594      36.050  29.380  28.920  1.00  0.00           H
ATOM    178  CG  PRO A 594      35.070  31.290  29.340  1.00  0.00           C
ATOM    179  HG1 PRO A 594      36.060  31.770  29.140  1.00  0.00           H
ATOM    180  HG2 PRO A 594      34.340  31.380  28.510  1.00  0.00           H
ATOM    181  C   PRO A 594      37.520  29.780  31.030  1.00  0.00           C
ATOM    182  O   PRO A 594      38.130  28.890  30.470  1.00  0.00           O
ATOM    183  N   PHE A 595      38.200  30.820  31.620  1.00  0.00           N
ATOM    184  HN  PHE A 595      37.760  31.570  32.110  1.00  0.00           H
ATOM    185  CA  PHE A 595      39.660  30.760  31.630  1.00  0.00           C
ATOM    186  HA  PHE A 595      40.170  29.970  31.090  1.00  0.00           H
ATOM    187  CB  PHE A 595      40.300  32.040  30.940  1.00  0.00           C
ATOM    188  HB1 PHE A 595      41.390  32.160  31.040  1.00  0.00           H
ATOM    189  HB2 PHE A 595      39.810  32.900  31.440  1.00  0.00           H
ATOM    190  CG  PHE A 595      39.840  31.940  29.530  1.00  0.00           C
ATOM    191  CD1 PHE A 595      38.740  32.710  29.070  1.00  0.00           C
ATOM    192  HD1 PHE A 595      38.030  33.200  29.730  1.00  0.00           H
ATOM    193  CE1 PHE A 595      38.340  32.630  27.750  1.00  0.00           C
ATOM    194  HE1 PHE A 595      37.520  33.200  27.330  1.00  0.00           H
ATOM    195  CZ  PHE A 595      38.970  31.810  26.830  1.00  0.00           C
ATOM    196  HZ  PHE A 595      38.680  31.800  25.800  1.00  0.00           H
ATOM    197  CD2 PHE A 595      40.600  31.270  28.520  1.00  0.00           C
ATOM    198  HD2 PHE A 595      41.550  30.870  28.840  1.00  0.00           H
ATOM    199  CE2 PHE A 595      40.130  31.160  27.230  1.00  0.00           C
ATOM    200  HE2 PHE A 595      40.770  30.630  26.540  1.00  0.00           H
ATOM    201  C   PHE A 595      40.070  30.680  33.100  1.00  0.00           C
ATOM    202  O   PHE A 595      41.250  30.750  33.430  1.00  0.00           O
ATOM    203  N   PHE A 596      39.160  30.460  34.030  1.00  0.00           N
ATOM    204  HN  PHE A 596      38.200  30.370  33.760  1.00  0.00           H
ATOM    205  CA  PHE A 596      39.400  30.220  35.460  1.00  0.00           C
ATOM    206  HA  PHE A 596      40.030  31.040  35.770  1.00  0.00           H
ATOM    207  CB  PHE A 596      38.010  30.040  36.200  1.00  0.00           C
ATOM    208  HB1 PHE A 596      38.060  29.470  37.150  1.00  0.00           H
ATOM    209  HB2 PHE A 596      37.210  29.600  35.560  1.00  0.00           H
ATOM    210  CG  PHE A 596      37.300  31.350  36.590  1.00  0.00           C
ATOM    211  CD1 PHE A 596      36.010  31.150  37.090  1.00  0.00           C
ATOM    212  HD1 PHE A 596      35.630  30.150  37.240  1.00  0.00           H
ATOM    213  CE1 PHE A 596      35.190  32.230  37.340  1.00  0.00           C
ATOM    214  HE1 PHE A 596      34.190  32.090  37.730  1.00  0.00           H
ATOM    215  CZ  PHE A 596      35.730  33.540  37.290  1.00  0.00           C
ATOM    216  HZ  PHE A 596      35.050  34.370  37.480  1.00  0.00           H
ATOM    217  CD2 PHE A 596      37.750  32.700  36.290  1.00  0.00           C
ATOM    218  HD2 PHE A 596      38.740  32.850  35.900  1.00  0.00           H
ATOM    219  CE2 PHE A 596      37.010  33.770  36.790  1.00  0.00           C
ATOM    220  HE2 PHE A 596      37.450  34.760  36.790  1.00  0.00           H
ATOM    221  C   PHE A 596      40.320  29.040  35.790  1.00  0.00           C
ATOM    222  O   PHE A 596      41.160  29.120  36.670  1.00  0.00           O
ATOM    223  N   LEU A 597      40.200  27.960  35.070  1.00  0.00           N
ATOM    224  HN  LEU A 597      39.410  27.790  34.490  1.00  0.00           H
ATOM    225  CA  LEU A 597      41.090  26.830  35.220  1.00  0.00           C
ATOM    226  HA  LEU A 597      41.520  26.930  36.200  1.00  0.00           H
ATOM    227  CB  LEU A 597      40.290  25.450  35.260  1.00  0.00           C
ATOM    228  HB1 LEU A 597      41.110  24.710  35.380  1.00  0.00           H
ATOM    229  HB2 LEU A 597      39.820  25.230  34.280  1.00  0.00           H
ATOM    230  CG  LEU A 597      39.320  25.360  36.330  1.00  0.00           C
ATOM    231  HG  LEU A 597      38.630  26.210  36.210  1.00  0.00           H
ATOM    232  CD1 LEU A 597      38.530  24.100  36.100  1.00  0.00           C
ATOM    233 HD11 LEU A 597      39.130  23.170  36.160  1.00  0.00           H
ATOM    234 HD12 LEU A 597      38.100  24.010  35.080  1.00  0.00           H
ATOM    235 HD13 LEU A 597      37.650  24.030  36.780  1.00  0.00           H
ATOM    236  CD2 LEU A 597      40.040  25.330  37.730  1.00  0.00           C
ATOM    237 HD21 LEU A 597      40.820  24.540  37.810  1.00  0.00           H
ATOM    238 HD22 LEU A 597      39.310  25.170  38.560  1.00  0.00           H
ATOM    239 HD23 LEU A 597      40.410  26.360  37.920  1.00  0.00           H
ATOM    240  C   LEU A 597      42.230  26.750  34.190  1.00  0.00           C
ATOM    241  O   LEU A 597      43.000  25.760  34.140  1.00  0.00           O
ATOM    242  N   SER A 598      42.490  27.820  33.350  1.00  0.00           N
ATOM    243  HN  SER A 598      42.100  28.720  33.480  1.00  0.00           H
ATOM    244  CA  SER A 598      43.400  27.680  32.230  1.00  0.00           C
ATOM    245  HA  SER A 598      43.150  26.770  31.700  1.00  0.00           H
ATOM    246  CB  SER A 598      43.060  28.830  31.130  1.00  0.00           C
ATOM    247  HB1 SER A 598      43.230  29.810  31.620  1.00  0.00           H
ATOM    248  HB2 SER A 598      41.970  28.770  30.900  1.00  0.00           H
ATOM    249  OG  SER A 598      43.770  28.750  29.840  1.00  0.00           O
ATOM    250  HG1 SER A 598      44.670  29.000  30.040  1.00  0.00           H
ATOM    251  C   SER A 598      44.850  27.530  32.350  1.00  0.00           C
ATOM    252  O   SER A 598      45.490  27.000  31.420  1.00  0.00           O
ATOM    253  N   ASP A 599      45.440  28.000  33.490  1.00  0.00           N
ATOM    254  HN  ASP A 599      44.970  28.390  34.280  1.00  0.00           H
ATOM    255  CA  ASP A 599      46.870  28.040  33.740  1.00  0.00           C
ATOM    256  HA  ASP A 599      47.450  27.820  32.860  1.00  0.00           H
ATOM    257  CB  ASP A 599      47.190  29.520  34.190  1.00  0.00           C
ATOM    258  HB1 ASP A 599      48.180  29.500  34.690  1.00  0.00           H
ATOM    259  HB2 ASP A 599      46.400  29.740  34.950  1.00  0.00           H
ATOM    260  CG  ASP A 599      47.280  30.680  33.270  1.00  0.00           C
ATOM    261  OD1 ASP A 599      47.820  30.590  32.150  1.00  0.00           O
ATOM    262  OD2 ASP A 599      46.970  31.830  33.750  1.00  0.00           O
ATOM    263  C   ASP A 599      47.230  26.970  34.890  1.00  0.00           C
ATOM    264  O   ASP A 599      48.370  26.690  35.120  1.00  0.00           O
ATOM    265  N   PHE A 600      46.230  26.390  35.570  1.00  0.00           N
ATOM    266  HN  PHE A 600      45.290  26.580  35.280  1.00  0.00           H
ATOM    267  CA  PHE A 600      46.340  25.600  36.800  1.00  0.00           C
ATOM    268  HA  PHE A 600      46.730  26.290  37.540  1.00  0.00           H
ATOM    269  CB  PHE A 600      44.830  25.090  37.200  1.00  0.00           C
ATOM    270  HB1 PHE A 600      44.560  24.440  36.350  1.00  0.00           H
ATOM    271  HB2 PHE A 600      44.100  25.910  37.350  1.00  0.00           H
ATOM    272  CG  PHE A 600      44.780  24.190  38.400  1.00  0.00           C
ATOM    273  CD1 PHE A 600      44.550  24.730  39.650  1.00  0.00           C
ATOM    274  HD1 PHE A 600      44.360  25.790  39.590  1.00  0.00           H
ATOM    275  CE1 PHE A 600      44.250  23.930  40.790  1.00  0.00           C
ATOM    276  HE1 PHE A 600      43.990  24.300  41.770  1.00  0.00           H
ATOM    277  CZ  PHE A 600      44.490  22.540  40.590  1.00  0.00           C
ATOM    278  HZ  PHE A 600      44.280  21.810  41.350  1.00  0.00           H
ATOM    279  CD2 PHE A 600      44.930  22.760  38.290  1.00  0.00           C
ATOM    280  HD2 PHE A 600      45.160  22.450  37.280  1.00  0.00           H
ATOM    281  CE2 PHE A 600      44.740  21.940  39.350  1.00  0.00           C
ATOM    282  HE2 PHE A 600      44.810  20.870  39.180  1.00  0.00           H
ATOM    283  C   PHE A 600      47.370  24.450  36.760  1.00  0.00           C
ATOM    284  O   PHE A 600      48.230  24.210  37.630  1.00  0.00           O
ATOM    285  N   LYS A 601      47.370  23.670  35.650  1.00  0.00           N
ATOM    286  HN  LYS A 601      46.730  23.870  34.910  1.00  0.00           H
ATOM    287  CA  LYS A 601      48.380  22.580  35.430  1.00  0.00           C
ATOM    288  HA  LYS A 601      48.500  22.030  36.360  1.00  0.00           H
ATOM    289  CB  LYS A 601      47.960  21.610  34.360  1.00  0.00           C
ATOM    290  HB1 LYS A 601      47.030  21.190  34.820  1.00  0.00           H
ATOM    291  HB2 LYS A 601      48.780  20.880  34.210  1.00  0.00           H
ATOM    292  CG  LYS A 601      47.620  22.190  33.010  1.00  0.00           C
ATOM    293  HG1 LYS A 601      48.450  22.670  32.460  1.00  0.00           H
ATOM    294  HG2 LYS A 601      46.910  23.010  33.240  1.00  0.00           H
ATOM    295  CD  LYS A 601      46.890  21.180  32.120  1.00  0.00           C
ATOM    296  HD1 LYS A 601      46.050  20.780  32.730  1.00  0.00           H
ATOM    297  HD2 LYS A 601      47.630  20.380  31.920  1.00  0.00           H
ATOM    298  CE  LYS A 601      46.250  21.530  30.780  1.00  0.00           C
ATOM    299  HE1 LYS A 601      45.290  22.080  30.890  1.00  0.00           H
ATOM    300  HE2 LYS A 601      46.230  20.700  30.040  1.00  0.00           H
ATOM    301  NZ  LYS A 601      47.220  22.520  30.110  1.00  0.00           N
ATOM    302  HZ1 LYS A 601      47.180  22.570  29.060  1.00  0.00           H
ATOM    303  HZ2 LYS A 601      48.160  22.220  30.390  1.00  0.00           H
ATOM    304  HZ3 LYS A 601      47.150  23.450  30.560  1.00  0.00           H
ATOM    305  C   LYS A 601      49.810  23.080  35.190  1.00  0.00           C
ATOM    306  O   LYS A 601      50.810  22.360  35.230  1.00  0.00           O
ATOM    307  N   ASP A 602      49.990  24.370  34.830  1.00  0.00           N
ATOM    308  HN  ASP A 602      49.200  24.950  34.590  1.00  0.00           H
ATOM    309  CA  ASP A 602      51.300  24.960  34.530  1.00  0.00           C
ATOM    310  HA  ASP A 602      51.950  24.170  34.220  1.00  0.00           H
ATOM    311  CB  ASP A 602      51.180  25.880  33.290  1.00  0.00           C
ATOM    312  HB1 ASP A 602      52.080  26.490  33.060  1.00  0.00           H
ATOM    313  HB2 ASP A 602      50.350  26.610  33.440  1.00  0.00           H
ATOM    314  CG  ASP A 602      50.840  25.090  32.060  1.00  0.00           C
ATOM    315  OD1 ASP A 602      51.400  24.010  31.730  1.00  0.00           O
ATOM    316  OD2 ASP A 602      49.960  25.570  31.300  1.00  0.00           O
ATOM    317  C   ASP A 602      51.970  25.680  35.710  1.00  0.00           C
ATOM    318  O   ASP A 602      52.970  26.360  35.540  1.00  0.00           O
ATOM    319  N   ALA A 603      51.310  25.580  36.910  1.00  0.00           N
ATOM    320  HN  ALA A 603      50.400  25.170  36.780  1.00  0.00           H
ATOM    321  CA  ALA A 603      51.700  26.110  38.240  1.00  0.00           C
ATOM    322  HA  ALA A 603      51.970  27.140  38.060  1.00  0.00           H
ATOM    323  CB  ALA A 603      50.520  26.030  39.150  1.00  0.00           C
ATOM    324  HB1 ALA A 603      49.620  26.510  38.690  1.00  0.00           H
ATOM    325  HB2 ALA A 603      50.790  26.630  40.040  1.00  0.00           H
ATOM    326  HB3 ALA A 603      50.100  25.040  39.430  1.00  0.00           H
ATOM    327  C   ALA A 603      52.850  25.460  38.920  1.00  0.00           C
ATOM    328  O   ALA A 603      53.670  26.110  39.580  1.00  0.00           O
ATOM    329  N   LEU A 604      53.140  24.250  38.460  1.00  0.00           N
ATOM    330  HN  LEU A 604      52.440  23.690  38.040  1.00  0.00           H
ATOM    331  CA  LEU A 604      54.310  23.510  38.930  1.00  0.00           C
ATOM    332  HA  LEU A 604      54.570  23.670  39.960  1.00  0.00           H
ATOM    333  CB  LEU A 604      54.160  21.950  38.580  1.00  0.00           C
ATOM    334  HB1 LEU A 604      55.140  21.440  38.670  1.00  0.00           H
ATOM    335  HB2 LEU A 604      53.870  21.780  37.530  1.00  0.00           H
ATOM    336  CG  LEU A 604      53.050  21.210  39.410  1.00  0.00           C
ATOM    337  HG  LEU A 604      52.150  21.880  39.350  1.00  0.00           H
ATOM    338  CD1 LEU A 604      52.850  19.870  38.730  1.00  0.00           C
ATOM    339 HD11 LEU A 604      52.680  19.960  37.640  1.00  0.00           H
ATOM    340 HD12 LEU A 604      52.050  19.280  39.230  1.00  0.00           H
ATOM    341 HD13 LEU A 604      53.800  19.300  38.870  1.00  0.00           H
ATOM    342  CD2 LEU A 604      53.470  21.230  40.890  1.00  0.00           C
ATOM    343 HD21 LEU A 604      52.630  21.010  41.590  1.00  0.00           H
ATOM    344 HD22 LEU A 604      53.770  22.230  41.280  1.00  0.00           H
ATOM    345 HD23 LEU A 604      54.340  20.540  40.930  1.00  0.00           H
ATOM    346  C   LEU A 604      55.600  23.910  38.120  1.00  0.00           C
ATOM    347  O   LEU A 604      56.730  23.540  38.440  1.00  0.00           O
ATOM    348  N   SER A 605      55.500  24.740  37.060  1.00  0.00           N
ATOM    349  HN  SER A 605      54.600  24.930  36.680  1.00  0.00           H
ATOM    350  CA  SER A 605      56.540  25.450  36.350  1.00  0.00           C
ATOM    351  HA  SER A 605      57.520  25.090  36.640  1.00  0.00           H
ATOM    352  CB  SER A 605      56.470  25.270  34.770  1.00  0.00           C
ATOM    353  HB1 SER A 605      57.310  25.730  34.200  1.00  0.00           H
ATOM    354  HB2 SER A 605      55.440  25.570  34.470  1.00  0.00           H
ATOM    355  OG  SER A 605      56.560  23.900  34.520  1.00  0.00           O
ATOM    356  HG1 SER A 605      57.420  23.580  34.790  1.00  0.00           H
ATOM    357  C   SER A 605      56.430  26.930  36.610  1.00  0.00           C
ATOM    358  O   SER A 605      57.080  27.760  35.950  1.00  0.00           O
ATOM    359  N   LEU A 606      55.550  27.360  37.530  1.00  0.00           N
ATOM    360  HN  LEU A 606      55.060  26.690  38.070  1.00  0.00           H
ATOM    361  CA  LEU A 606      55.600  28.780  38.070  1.00  0.00           C
ATOM    362  HA  LEU A 606      56.330  29.320  37.490  1.00  0.00           H
ATOM    363  CB  LEU A 606      54.160  29.330  38.000  1.00  0.00           C
ATOM    364  HB1 LEU A 606      53.580  28.620  38.640  1.00  0.00           H
ATOM    365  HB2 LEU A 606      53.870  29.090  36.950  1.00  0.00           H
ATOM    366  CG  LEU A 606      53.970  30.760  38.420  1.00  0.00           C
ATOM    367  HG  LEU A 606      54.430  30.880  39.430  1.00  0.00           H
ATOM    368  CD1 LEU A 606      54.600  31.780  37.360  1.00  0.00           C
ATOM    369 HD11 LEU A 606      54.570  32.730  37.930  1.00  0.00           H
ATOM    370 HD12 LEU A 606      53.940  31.880  36.470  1.00  0.00           H
ATOM    371 HD13 LEU A 606      55.630  31.460  37.100  1.00  0.00           H
ATOM    372  CD2 LEU A 606      52.500  31.090  38.500  1.00  0.00           C
ATOM    373 HD21 LEU A 606      51.910  30.660  37.650  1.00  0.00           H
ATOM    374 HD22 LEU A 606      52.360  32.190  38.630  1.00  0.00           H
ATOM    375 HD23 LEU A 606      52.030  30.550  39.340  1.00  0.00           H
ATOM    376  C   LEU A 606      56.200  28.710  39.520  1.00  0.00           C
ATOM    377  O   LEU A 606      56.140  27.690  40.170  1.00  0.00           O
ATOM    378  N   GLN A 607      56.820  29.760  40.150  1.00  0.00           N
ATOM    379  HN  GLN A 607      56.880  30.660  39.720  1.00  0.00           H
ATOM    380  CA  GLN A 607      57.370  29.760  41.460  1.00  0.00           C
ATOM    381  HA  GLN A 607      57.730  28.750  41.630  1.00  0.00           H
ATOM    382  CB  GLN A 607      58.710  30.630  41.440  1.00  0.00           C
ATOM    383  HB1 GLN A 607      59.430  30.070  40.800  1.00  0.00           H
ATOM    384  HB2 GLN A 607      59.150  30.520  42.450  1.00  0.00           H
ATOM    385  CG  GLN A 607      58.590  32.150  41.140  1.00  0.00           C
ATOM    386  HG1 GLN A 607      59.620  32.490  41.410  1.00  0.00           H
ATOM    387  HG2 GLN A 607      57.860  32.680  41.780  1.00  0.00           H
ATOM    388  CD  GLN A 607      58.310  32.540  39.610  1.00  0.00           C
ATOM    389  OE1 GLN A 607      58.170  31.700  38.760  1.00  0.00           O
ATOM    390  NE2 GLN A 607      58.070  33.870  39.340  1.00  0.00           N
ATOM    391 HE21 GLN A 607      57.740  34.100  38.420  1.00  0.00           H
ATOM    392 HE22 GLN A 607      58.040  34.570  40.040  1.00  0.00           H
ATOM    393  C   GLN A 607      56.320  29.960  42.570  1.00  0.00           C
ATOM    394  O   GLN A 607      56.220  30.930  43.380  1.00  0.00           O
ATOM    395  N   CYS A 608      55.440  28.930  42.610  1.00  0.00           N
ATOM    396  HN  CYS A 608      55.490  28.220  41.920  1.00  0.00           H
ATOM    397  CA  CYS A 608      54.380  28.840  43.600  1.00  0.00           C
ATOM    398  HA  CYS A 608      53.780  29.720  43.560  1.00  0.00           H
ATOM    399  CB  CYS A 608      53.400  27.660  43.310  1.00  0.00           C
ATOM    400  HB1 CYS A 608      52.730  27.460  44.170  1.00  0.00           H
ATOM    401  HB2 CYS A 608      54.060  26.800  43.050  1.00  0.00           H
ATOM    402  SG  CYS A 608      52.430  28.100  41.890  1.00  0.00           S
ATOM    403  HG1 CYS A 608      52.920  27.230  41.030  1.00  0.00           H
ATOM    404  C   CYS A 608      54.910  28.710  45.020  1.00  0.00           C
ATOM    405  O   CYS A 608      54.540  29.550  45.810  1.00  0.00           O
ATOM    406  N   LEU A 609      55.910  27.830  45.340  1.00  0.00           N
ATOM    407  HN  LEU A 609      56.260  27.160  44.700  1.00  0.00           H
ATOM    408  CA  LEU A 609      56.430  27.680  46.710  1.00  0.00           C
ATOM    409  HA  LEU A 609      55.580  27.430  47.320  1.00  0.00           H
ATOM    410  CB  LEU A 609      57.440  26.470  46.860  1.00  0.00           C
ATOM    411  HB1 LEU A 609      58.340  26.760  46.270  1.00  0.00           H
ATOM    412  HB2 LEU A 609      57.070  25.500  46.440  1.00  0.00           H
ATOM    413  CG  LEU A 609      58.070  26.110  48.280  1.00  0.00           C
ATOM    414  HG  LEU A 609      58.640  26.990  48.630  1.00  0.00           H
ATOM    415  CD1 LEU A 609      56.920  25.820  49.320  1.00  0.00           C
ATOM    416 HD11 LEU A 609      56.480  24.820  49.100  1.00  0.00           H
ATOM    417 HD12 LEU A 609      56.340  26.760  49.170  1.00  0.00           H
ATOM    418 HD13 LEU A 609      57.290  25.870  50.370  1.00  0.00           H
ATOM    419  CD2 LEU A 609      59.040  24.860  48.260  1.00  0.00           C
ATOM    420 HD21 LEU A 609      59.770  25.020  47.440  1.00  0.00           H
ATOM    421 HD22 LEU A 609      58.560  23.910  47.920  1.00  0.00           H
ATOM    422 HD23 LEU A 609      59.580  24.640  49.210  1.00  0.00           H
ATOM    423  C   LEU A 609      57.020  28.990  47.410  1.00  0.00           C
ATOM    424  O   LEU A 609      56.530  29.430  48.440  1.00  0.00           O
ATOM    425  N   ALA A 610      57.980  29.670  46.740  1.00  0.00           N
ATOM    426  HN  ALA A 610      58.340  29.220  45.920  1.00  0.00           H
ATOM    427  CA  ALA A 610      58.540  30.960  47.210  1.00  0.00           C
ATOM    428  HA  ALA A 610      59.000  30.740  48.160  1.00  0.00           H
ATOM    429  CB  ALA A 610      59.530  31.470  46.100  1.00  0.00           C
ATOM    430  HB1 ALA A 610      59.960  32.420  46.490  1.00  0.00           H
ATOM    431  HB2 ALA A 610      59.110  31.690  45.100  1.00  0.00           H
ATOM    432  HB3 ALA A 610      60.290  30.670  45.900  1.00  0.00           H
ATOM    433  C   ALA A 610      57.540  32.100  47.410  1.00  0.00           C
ATOM    434  O   ALA A 610      57.640  32.850  48.360  1.00  0.00           O
ATOM    435  N   SER A 611      56.590  32.230  46.380  1.00  0.00           N
ATOM    436  HN  SER A 611      56.770  31.730  45.540  1.00  0.00           H
ATOM    437  CA  SER A 611      55.660  33.320  46.380  1.00  0.00           C
ATOM    438  HA  SER A 611      56.280  34.200  46.470  1.00  0.00           H
ATOM    439  CB  SER A 611      54.860  33.720  45.050  1.00  0.00           C
ATOM    440  HB1 SER A 611      54.590  34.780  45.230  1.00  0.00           H
ATOM    441  HB2 SER A 611      53.910  33.140  44.950  1.00  0.00           H
ATOM    442  OG  SER A 611      55.550  33.520  43.830  1.00  0.00           O
ATOM    443  HG1 SER A 611      55.710  32.600  43.640  1.00  0.00           H
ATOM    444  C   SER A 611      54.670  33.210  47.510  1.00  0.00           C
ATOM    445  O   SER A 611      54.380  34.130  48.200  1.00  0.00           O
ATOM    446  N   ILE A 612      54.160  32.030  47.770  1.00  0.00           N
ATOM    447  HN  ILE A 612      54.410  31.270  47.190  1.00  0.00           H
ATOM    448  CA  ILE A 612      53.130  31.790  48.780  1.00  0.00           C
ATOM    449  HA  ILE A 612      52.380  32.560  48.650  1.00  0.00           H
ATOM    450  CB  ILE A 612      52.570  30.370  48.540  1.00  0.00           C
ATOM    451  HB  ILE A 612      53.370  29.600  48.540  1.00  0.00           H
ATOM    452  CG2 ILE A 612      51.690  29.950  49.810  1.00  0.00           C
ATOM    453 HG21 ILE A 612      51.410  28.920  49.520  1.00  0.00           H
ATOM    454 HG22 ILE A 612      50.760  30.560  49.910  1.00  0.00           H
ATOM    455 HG23 ILE A 612      52.250  29.920  50.760  1.00  0.00           H
ATOM    456  CG1 ILE A 612      51.750  30.190  47.160  1.00  0.00           C
ATOM    457 HG11 ILE A 612      52.360  30.820  46.480  1.00  0.00           H
ATOM    458 HG12 ILE A 612      50.760  30.630  47.370  1.00  0.00           H
ATOM    459  CD  ILE A 612      51.620  28.730  46.630  1.00  0.00           C
ATOM    460  HD1 ILE A 612      51.050  28.600  45.680  1.00  0.00           H
ATOM    461  HD2 ILE A 612      51.120  28.130  47.420  1.00  0.00           H
ATOM    462  HD3 ILE A 612      52.630  28.290  46.470  1.00  0.00           H
ATOM    463  C   ILE A 612      53.700  31.990  50.170  1.00  0.00           C
ATOM    464  O   ILE A 612      52.940  32.500  50.990  1.00  0.00           O
ATOM    465  N   LEU A 613      55.020  31.580  50.400  1.00  0.00           N
ATOM    466  HN  LEU A 613      55.450  31.250  49.560  1.00  0.00           H
ATOM    467  CA  LEU A 613      55.820  31.790  51.550  1.00  0.00           C
ATOM    468  HA  LEU A 613      55.290  31.420  52.420  1.00  0.00           H
ATOM    469  CB  LEU A 613      57.220  31.060  51.540  1.00  0.00           C
ATOM    470  HB1 LEU A 613      57.870  31.470  52.330  1.00  0.00           H
ATOM    471  HB2 LEU A 613      57.730  31.230  50.580  1.00  0.00           H
ATOM    472  CG  LEU A 613      57.240  29.580  51.890  1.00  0.00           C
ATOM    473  HG  LEU A 613      56.420  29.020  51.380  1.00  0.00           H
ATOM    474  CD1 LEU A 613      58.590  28.880  51.540  1.00  0.00           C
ATOM    475 HD11 LEU A 613      58.480  27.770  51.550  1.00  0.00           H
ATOM    476 HD12 LEU A 613      59.420  29.340  52.130  1.00  0.00           H
ATOM    477 HD13 LEU A 613      58.850  29.190  50.510  1.00  0.00           H
ATOM    478  CD2 LEU A 613      57.020  29.380  53.430  1.00  0.00           C
ATOM    479 HD21 LEU A 613      57.730  29.860  54.130  1.00  0.00           H
ATOM    480 HD22 LEU A 613      57.210  28.290  53.590  1.00  0.00           H
ATOM    481 HD23 LEU A 613      55.990  29.560  53.820  1.00  0.00           H
ATOM    482  C   LEU A 613      56.010  33.250  51.810  1.00  0.00           C
ATOM    483  O   LEU A 613      55.870  33.600  52.960  1.00  0.00           O
ATOM    484  N   PHE A 614      56.250  34.050  50.820  1.00  0.00           N
ATOM    485  HN  PHE A 614      56.550  33.600  49.980  1.00  0.00           H
ATOM    486  CA  PHE A 614      56.490  35.470  51.020  1.00  0.00           C
ATOM    487  HA  PHE A 614      57.190  35.540  51.820  1.00  0.00           H
ATOM    488  CB  PHE A 614      56.990  35.930  49.610  1.00  0.00           C
ATOM    489  HB1 PHE A 614      56.580  35.330  48.780  1.00  0.00           H
ATOM    490  HB2 PHE A 614      58.080  35.740  49.500  1.00  0.00           H
ATOM    491  CG  PHE A 614      56.980  37.440  49.250  1.00  0.00           C
ATOM    492  CD1 PHE A 614      56.940  38.420  50.260  1.00  0.00           C
ATOM    493  HD1 PHE A 614      57.050  38.170  51.300  1.00  0.00           H
ATOM    494  CE1 PHE A 614      56.720  39.770  49.980  1.00  0.00           C
ATOM    495  HE1 PHE A 614      56.750  40.430  50.820  1.00  0.00           H
ATOM    496  CZ  PHE A 614      56.400  40.090  48.690  1.00  0.00           C
ATOM    497  HZ  PHE A 614      56.000  41.080  48.590  1.00  0.00           H
ATOM    498  CD2 PHE A 614      56.850  37.900  47.910  1.00  0.00           C
ATOM    499  HD2 PHE A 614      56.940  37.180  47.110  1.00  0.00           H
ATOM    500  CE2 PHE A 614      56.490  39.180  47.590  1.00  0.00           C
ATOM    501  HE2 PHE A 614      56.160  39.490  46.610  1.00  0.00           H
ATOM    502  C   PHE A 614      55.170  36.180  51.330  1.00  0.00           C
ATOM    503  O   PHE A 614      55.080  36.980  52.280  1.00  0.00           O
ATOM    504  N   LEU A 615      54.080  35.960  50.560  1.00  0.00           N
ATOM    505  HN  LEU A 615      54.290  35.320  49.820  1.00  0.00           H
ATOM    506  CA  LEU A 615      52.810  36.720  50.580  1.00  0.00           C
ATOM    507  HA  LEU A 615      53.070  37.740  50.790  1.00  0.00           H
ATOM    508  CB  LEU A 615      52.050  36.630  49.230  1.00  0.00           C
ATOM    509  HB1 LEU A 615      51.050  37.090  49.400  1.00  0.00           H
ATOM    510  HB2 LEU A 615      51.800  35.560  49.060  1.00  0.00           H
ATOM    511  CG  LEU A 615      52.760  37.180  47.940  1.00  0.00           C
ATOM    512  HG  LEU A 615      53.830  37.040  48.180  1.00  0.00           H
ATOM    513  CD1 LEU A 615      52.310  36.530  46.730  1.00  0.00           C
ATOM    514 HD11 LEU A 615      52.970  36.940  45.930  1.00  0.00           H
ATOM    515 HD12 LEU A 615      51.250  36.620  46.400  1.00  0.00           H
ATOM    516 HD13 LEU A 615      52.520  35.440  46.640  1.00  0.00           H
ATOM    517  CD2 LEU A 615      52.620  38.740  47.730  1.00  0.00           C
ATOM    518 HD21 LEU A 615      52.920  39.220  48.680  1.00  0.00           H
ATOM    519 HD22 LEU A 615      51.640  39.120  47.380  1.00  0.00           H
ATOM    520 HD23 LEU A 615      53.260  39.070  46.870  1.00  0.00           H
ATOM    521  C   LEU A 615      52.010  36.270  51.810  1.00  0.00           C
ATOM    522  O   LEU A 615      51.250  37.040  52.430  1.00  0.00           O
ATOM    523  N   TYR A 616      52.250  35.030  52.320  1.00  0.00           N
ATOM    524  HN  TYR A 616      52.760  34.340  51.810  1.00  0.00           H
ATOM    525  CA  TYR A 616      51.740  34.760  53.650  1.00  0.00           C
ATOM    526  HA  TYR A 616      50.660  34.830  53.620  1.00  0.00           H
ATOM    527  CB  TYR A 616      51.950  33.160  53.880  1.00  0.00           C
ATOM    528  HB1 TYR A 616      53.020  32.890  53.740  1.00  0.00           H
ATOM    529  HB2 TYR A 616      51.430  32.520  53.150  1.00  0.00           H
ATOM    530  CG  TYR A 616      51.510  32.650  55.180  1.00  0.00           C
ATOM    531  CD1 TYR A 616      50.260  32.930  55.700  1.00  0.00           C
ATOM    532  HD1 TYR A 616      49.600  33.530  55.090  1.00  0.00           H
ATOM    533  CE1 TYR A 616      49.830  32.580  57.020  1.00  0.00           C
ATOM    534  HE1 TYR A 616      48.920  33.000  57.400  1.00  0.00           H
ATOM    535  CZ  TYR A 616      50.670  31.790  57.750  1.00  0.00           C
ATOM    536  OH  TYR A 616      50.450  31.440  59.060  1.00  0.00           O
ATOM    537  HH  TYR A 616      49.570  31.780  59.250  1.00  0.00           H
ATOM    538  CD2 TYR A 616      52.350  31.910  55.990  1.00  0.00           C
ATOM    539  HD2 TYR A 616      53.370  31.750  55.670  1.00  0.00           H
ATOM    540  CE2 TYR A 616      51.940  31.390  57.250  1.00  0.00           C
ATOM    541  HE2 TYR A 616      52.670  30.850  57.840  1.00  0.00           H
ATOM    542  C   TYR A 616      52.370  35.570  54.790  1.00  0.00           C
ATOM    543  O   TYR A 616      51.680  36.190  55.590  1.00  0.00           O
ATOM    544  N   CYS A 617      53.680  35.650  54.860  1.00  0.00           N
ATOM    545  HN  CYS A 617      54.220  35.160  54.180  1.00  0.00           H
ATOM    546  CA  CYS A 617      54.420  36.300  55.930  1.00  0.00           C
ATOM    547  HA  CYS A 617      54.190  35.810  56.880  1.00  0.00           H
ATOM    548  CB  CYS A 617      55.950  36.160  55.700  1.00  0.00           C
ATOM    549  HB1 CYS A 617      56.590  36.790  56.370  1.00  0.00           H
ATOM    550  HB2 CYS A 617      56.080  36.460  54.630  1.00  0.00           H
ATOM    551  SG  CYS A 617      56.580  34.470  55.850  1.00  0.00           S
ATOM    552  HG1 CYS A 617      56.620  34.150  54.570  1.00  0.00           H
ATOM    553  C   CYS A 617      54.140  37.790  56.100  1.00  0.00           C
ATOM    554  O   CYS A 617      53.840  38.260  57.220  1.00  0.00           O
ATOM    555  N   ALA A 618      54.040  38.500  54.920  1.00  0.00           N
ATOM    556  HN  ALA A 618      54.160  38.090  54.020  1.00  0.00           H
ATOM    557  CA  ALA A 618      53.830  39.910  54.890  1.00  0.00           C
ATOM    558  HA  ALA A 618      54.390  40.430  55.660  1.00  0.00           H
ATOM    559  CB  ALA A 618      54.340  40.300  53.520  1.00  0.00           C
ATOM    560  HB1 ALA A 618      53.800  39.920  52.630  1.00  0.00           H
ATOM    561  HB2 ALA A 618      55.410  40.040  53.390  1.00  0.00           H
ATOM    562  HB3 ALA A 618      54.190  41.390  53.320  1.00  0.00           H
ATOM    563  C   ALA A 618      52.380  40.330  55.050  1.00  0.00           C
ATOM    564  O   ALA A 618      51.990  41.410  55.390  1.00  0.00           O
ATOM    565  N   CYS A 619      51.460  39.400  54.810  1.00  0.00           N
ATOM    566  HN  CYS A 619      51.690  38.470  54.510  1.00  0.00           H
ATOM    567  CA  CYS A 619      49.990  39.740  54.840  1.00  0.00           C
ATOM    568  HA  CYS A 619      49.860  40.810  54.890  1.00  0.00           H
ATOM    569  CB  CYS A 619      49.110  39.290  53.590  1.00  0.00           C
ATOM    570  HB1 CYS A 619      48.090  39.670  53.800  1.00  0.00           H
ATOM    571  HB2 CYS A 619      49.080  38.180  53.610  1.00  0.00           H
ATOM    572  SG  CYS A 619      49.800  39.850  51.970  1.00  0.00           S
ATOM    573  HG1 CYS A 619      50.430  38.720  51.700  1.00  0.00           H
ATOM    574  C   CYS A 619      49.330  39.210  56.120  1.00  0.00           C
ATOM    575  O   CYS A 619      48.160  39.510  56.430  1.00  0.00           O
ATOM    576  N   MET A 620      49.990  38.390  56.900  1.00  0.00           N
ATOM    577  HN  MET A 620      50.810  37.910  56.600  1.00  0.00           H
ATOM    578  CA  MET A 620      49.590  38.160  58.310  1.00  0.00           C
ATOM    579  HA  MET A 620      48.660  37.600  58.350  1.00  0.00           H
ATOM    580  CB  MET A 620      50.680  37.230  58.960  1.00  0.00           C
ATOM    581  HB1 MET A 620      50.670  37.350  60.070  1.00  0.00           H
ATOM    582  HB2 MET A 620      51.670  37.460  58.520  1.00  0.00           H
ATOM    583  CG  MET A 620      50.430  35.790  58.600  1.00  0.00           C
ATOM    584  HG1 MET A 620      51.360  35.190  58.480  1.00  0.00           H
ATOM    585  HG2 MET A 620      49.910  35.660  57.630  1.00  0.00           H
ATOM    586  SD  MET A 620      49.560  34.810  59.910  1.00  0.00           S
ATOM    587  CE  MET A 620      47.730  35.220  59.950  1.00  0.00           C
ATOM    588  HE1 MET A 620      47.530  36.300  59.820  1.00  0.00           H
ATOM    589  HE2 MET A 620      47.230  34.700  60.810  1.00  0.00           H
ATOM    590  HE3 MET A 620      47.290  34.840  59.000  1.00  0.00           H
ATOM    591  C   MET A 620      49.480  39.460  59.040  1.00  0.00           C
ATOM    592  O   MET A 620      48.450  39.750  59.640  1.00  0.00           O
ATOM    593  N   SER A 621      50.540  40.310  58.900  1.00  0.00           N
ATOM    594  HN  SER A 621      51.240  40.080  58.230  1.00  0.00           H
ATOM    595  CA  SER A 621      50.620  41.460  59.730  1.00  0.00           C
ATOM    596  HA  SER A 621      50.600  41.000  60.710  1.00  0.00           H
ATOM    597  CB  SER A 621      51.960  42.180  59.660  1.00  0.00           C
ATOM    598  HB1 SER A 621      52.060  42.600  58.640  1.00  0.00           H
ATOM    599  HB2 SER A 621      52.860  41.530  59.720  1.00  0.00           H
ATOM    600  OG  SER A 621      52.050  43.220  60.650  1.00  0.00           O
ATOM    601  HG1 SER A 621      52.460  42.980  61.490  1.00  0.00           H
ATOM    602  C   SER A 621      49.540  42.500  59.530  1.00  0.00           C
ATOM    603  O   SER A 621      49.040  43.060  60.520  1.00  0.00           O
ATOM    604  N   PRO A 622      49.020  42.730  58.310  1.00  0.00           N
ATOM    605  CD  PRO A 622      49.790  42.770  57.070  1.00  0.00           C
ATOM    606  HD1 PRO A 622      49.470  41.830  56.560  1.00  0.00           H
ATOM    607  HD2 PRO A 622      50.900  42.820  57.210  1.00  0.00           H
ATOM    608  CA  PRO A 622      47.940  43.700  58.160  1.00  0.00           C
ATOM    609  HA  PRO A 622      48.160  44.630  58.660  1.00  0.00           H
ATOM    610  CB  PRO A 622      47.830  43.980  56.630  1.00  0.00           C
ATOM    611  HB1 PRO A 622      47.340  44.980  56.580  1.00  0.00           H
ATOM    612  HB2 PRO A 622      47.250  43.170  56.150  1.00  0.00           H
ATOM    613  CG  PRO A 622      49.320  44.000  56.230  1.00  0.00           C
ATOM    614  HG1 PRO A 622      49.390  43.740  55.150  1.00  0.00           H
ATOM    615  HG2 PRO A 622      49.860  44.930  56.500  1.00  0.00           H
ATOM    616  C   PRO A 622      46.660  43.110  58.730  1.00  0.00           C
ATOM    617  O   PRO A 622      45.830  43.870  59.260  1.00  0.00           O
ATOM    618  N   VAL A 623      46.390  41.840  58.520  1.00  0.00           N
ATOM    619  HN  VAL A 623      47.050  41.330  57.980  1.00  0.00           H
ATOM    620  CA  VAL A 623      45.190  41.260  59.140  1.00  0.00           C
ATOM    621  HA  VAL A 623      44.320  41.820  58.850  1.00  0.00           H
ATOM    622  CB  VAL A 623      45.040  39.880  58.580  1.00  0.00           C
ATOM    623  HB  VAL A 623      45.990  39.350  58.800  1.00  0.00           H
ATOM    624  CG1 VAL A 623      43.990  39.040  59.280  1.00  0.00           C
ATOM    625 HG11 VAL A 623      44.000  38.040  58.800  1.00  0.00           H
ATOM    626 HG12 VAL A 623      42.950  39.410  59.100  1.00  0.00           H
ATOM    627 HG13 VAL A 623      44.080  38.760  60.350  1.00  0.00           H
ATOM    628  CG2 VAL A 623      44.840  39.970  57.090  1.00  0.00           C
ATOM    629 HG21 VAL A 623      45.780  40.350  56.620  1.00  0.00           H
ATOM    630 HG22 VAL A 623      44.140  40.760  56.790  1.00  0.00           H
ATOM    631 HG23 VAL A 623      44.770  38.960  56.620  1.00  0.00           H
ATOM    632  C   VAL A 623      45.210  41.150  60.670  1.00  0.00           C
ATOM    633  O   VAL A 623      44.230  41.590  61.330  1.00  0.00           O
ATOM    634  N   ILE A 624      46.340  40.830  61.330  1.00  0.00           N
ATOM    635  HN  ILE A 624      47.010  40.420  60.710  1.00  0.00           H
ATOM    636  CA  ILE A 624      46.600  40.780  62.830  1.00  0.00           C
ATOM    637  HA  ILE A 624      45.800  40.250  63.340  1.00  0.00           H
ATOM    638  CB  ILE A 624      47.930  40.020  63.050  1.00  0.00           C
ATOM    639  HB  ILE A 624      48.580  40.360  62.200  1.00  0.00           H
ATOM    640  CG2 ILE A 624      48.680  40.450  64.310  1.00  0.00           C
ATOM    641 HG21 ILE A 624      48.010  40.250  65.190  1.00  0.00           H
ATOM    642 HG22 ILE A 624      48.920  41.540  64.320  1.00  0.00           H
ATOM    643 HG23 ILE A 624      49.510  39.750  64.560  1.00  0.00           H
ATOM    644  CG1 ILE A 624      47.810  38.450  62.930  1.00  0.00           C
ATOM    645 HG11 ILE A 624      47.210  38.210  62.040  1.00  0.00           H
ATOM    646 HG12 ILE A 624      47.220  38.140  63.820  1.00  0.00           H
ATOM    647  CD  ILE A 624      49.040  37.560  62.970  1.00  0.00           C
ATOM    648  HD1 ILE A 624      49.470  37.530  63.990  1.00  0.00           H
ATOM    649  HD2 ILE A 624      49.800  37.910  62.240  1.00  0.00           H
ATOM    650  HD3 ILE A 624      48.880  36.470  62.830  1.00  0.00           H
ATOM    651  C   ILE A 624      46.550  42.170  63.450  1.00  0.00           C
ATOM    652  O   ILE A 624      45.760  42.400  64.360  1.00  0.00           O
ATOM    653  N   THR A 625      47.150  43.170  62.780  1.00  0.00           N
ATOM    654  HN  THR A 625      47.640  42.980  61.930  1.00  0.00           H
ATOM    655  CA  THR A 625      47.200  44.600  63.170  1.00  0.00           C
ATOM    656  HA  THR A 625      47.610  44.670  64.170  1.00  0.00           H
ATOM    657  CB  THR A 625      48.180  45.470  62.410  1.00  0.00           C
ATOM    658  HB  THR A 625      47.920  45.490  61.340  1.00  0.00           H
ATOM    659  OG1 THR A 625      49.420  44.820  62.470  1.00  0.00           O
ATOM    660  HG1 THR A 625      49.280  44.110  61.840  1.00  0.00           H
ATOM    661  CG2 THR A 625      48.340  46.960  62.810  1.00  0.00           C
ATOM    662 HG21 THR A 625      48.710  47.200  63.830  1.00  0.00           H
ATOM    663 HG22 THR A 625      47.380  47.480  62.600  1.00  0.00           H
ATOM    664 HG23 THR A 625      49.020  47.460  62.100  1.00  0.00           H
ATOM    665  C   THR A 625      45.850  45.280  63.220  1.00  0.00           C
ATOM    666  O   THR A 625      45.430  45.890  64.220  1.00  0.00           O
ATOM    667  N   PHE A 626      45.020  45.040  62.150  1.00  0.00           N
ATOM    668  HN  PHE A 626      45.420  44.580  61.360  1.00  0.00           H
ATOM    669  CA  PHE A 626      43.620  45.410  62.040  1.00  0.00           C
ATOM    670  HA  PHE A 626      43.570  46.470  62.250  1.00  0.00           H
ATOM    671  CB  PHE A 626      43.180  45.020  60.630  1.00  0.00           C
ATOM    672  HB1 PHE A 626      43.240  43.910  60.550  1.00  0.00           H
ATOM    673  HB2 PHE A 626      43.990  45.270  59.900  1.00  0.00           H
ATOM    674  CG  PHE A 626      41.790  45.540  60.210  1.00  0.00           C
ATOM    675  CD1 PHE A 626      40.810  44.660  59.880  1.00  0.00           C
ATOM    676  HD1 PHE A 626      40.900  43.600  60.090  1.00  0.00           H
ATOM    677  CE1 PHE A 626      39.680  45.020  59.170  1.00  0.00           C
ATOM    678  HE1 PHE A 626      38.890  44.320  58.990  1.00  0.00           H
ATOM    679  CZ  PHE A 626      39.520  46.340  58.810  1.00  0.00           C
ATOM    680  HZ  PHE A 626      38.620  46.610  58.290  1.00  0.00           H
ATOM    681  CD2 PHE A 626      41.650  46.880  59.790  1.00  0.00           C
ATOM    682  HD2 PHE A 626      42.490  47.520  60.000  1.00  0.00           H
ATOM    683  CE2 PHE A 626      40.510  47.300  59.020  1.00  0.00           C
ATOM    684  HE2 PHE A 626      40.410  48.300  58.610  1.00  0.00           H
ATOM    685  C   PHE A 626      42.750  44.810  63.150  1.00  0.00           C
ATOM    686  O   PHE A 626      42.000  45.460  63.840  1.00  0.00           O
ATOM    687  N   GLY A 627      43.050  43.550  63.560  1.00  0.00           N
ATOM    688  HN  GLY A 627      43.680  43.060  62.960  1.00  0.00           H
ATOM    689  CA  GLY A 627      42.380  42.850  64.640  1.00  0.00           C
ATOM    690  HA1 GLY A 627      42.780  41.860  64.730  1.00  0.00           H
ATOM    691  HA2 GLY A 627      41.310  42.920  64.490  1.00  0.00           H
ATOM    692  C   GLY A 627      42.680  43.440  66.020  1.00  0.00           C
ATOM    693  O   GLY A 627      41.760  43.480  66.860  1.00  0.00           O
ATOM    694  N   GLY A 628      43.970  43.810  66.250  1.00  0.00           N
ATOM    695  HN  GLY A 628      44.580  43.660  65.470  1.00  0.00           H
ATOM    696  CA  GLY A 628      44.500  44.370  67.510  1.00  0.00           C
ATOM    697  HA1 GLY A 628      45.570  44.420  67.490  1.00  0.00           H
ATOM    698  HA2 GLY A 628      44.240  43.770  68.380  1.00  0.00           H
ATOM    699  C   GLY A 628      43.930  45.820  67.700  1.00  0.00           C
ATOM    700  O   GLY A 628      43.640  46.260  68.790  1.00  0.00           O
ATOM    701  N   LEU A 629      43.620  46.500  66.610  1.00  0.00           N
ATOM    702  HN  LEU A 629      43.830  46.210  65.680  1.00  0.00           H
ATOM    703  CA  LEU A 629      43.030  47.870  66.520  1.00  0.00           C
ATOM    704  HA  LEU A 629      43.460  48.560  67.220  1.00  0.00           H
ATOM    705  CB  LEU A 629      43.360  48.470  65.110  1.00  0.00           C
ATOM    706  HB1 LEU A 629      42.680  49.310  64.890  1.00  0.00           H
ATOM    707  HB2 LEU A 629      43.270  47.710  64.290  1.00  0.00           H
ATOM    708  CG  LEU A 629      44.740  49.050  65.050  1.00  0.00           C
ATOM    709  HG  LEU A 629      45.530  48.320  65.320  1.00  0.00           H
ATOM    710  CD1 LEU A 629      45.130  49.540  63.650  1.00  0.00           C
ATOM    711 HD11 LEU A 629      44.840  48.780  62.900  1.00  0.00           H
ATOM    712 HD12 LEU A 629      46.230  49.710  63.600  1.00  0.00           H
ATOM    713 HD13 LEU A 629      44.500  50.430  63.450  1.00  0.00           H
ATOM    714  CD2 LEU A 629      45.020  50.220  66.040  1.00  0.00           C
ATOM    715 HD21 LEU A 629      45.900  50.830  65.740  1.00  0.00           H
ATOM    716 HD22 LEU A 629      45.450  49.930  67.030  1.00  0.00           H
ATOM    717 HD23 LEU A 629      44.110  50.810  66.270  1.00  0.00           H
ATOM    718  C   LEU A 629      41.530  47.900  66.640  1.00  0.00           C
ATOM    719  O   LEU A 629      41.040  48.770  67.350  1.00  0.00           O
ATOM    720  N   LEU A 630      40.890  46.870  66.130  1.00  0.00           N
ATOM    721  HN  LEU A 630      41.460  46.290  65.560  1.00  0.00           H
ATOM    722  CA  LEU A 630      39.420  46.640  66.360  1.00  0.00           C
ATOM    723  HA  LEU A 630      38.920  47.590  66.220  1.00  0.00           H
ATOM    724  CB  LEU A 630      38.930  45.660  65.250  1.00  0.00           C
ATOM    725  HB1 LEU A 630      37.950  45.230  65.580  1.00  0.00           H
ATOM    726  HB2 LEU A 630      39.690  44.850  65.100  1.00  0.00           H
ATOM    727  CG  LEU A 630      38.710  46.240  63.800  1.00  0.00           C
ATOM    728  HG  LEU A 630      39.520  46.960  63.540  1.00  0.00           H
ATOM    729  CD1 LEU A 630      38.480  45.030  62.790  1.00  0.00           C
ATOM    730 HD11 LEU A 630      38.390  45.510  61.800  1.00  0.00           H
ATOM    731 HD12 LEU A 630      37.530  44.500  63.030  1.00  0.00           H
ATOM    732 HD13 LEU A 630      39.260  44.230  62.690  1.00  0.00           H
ATOM    733  CD2 LEU A 630      37.470  47.150  63.890  1.00  0.00           C
ATOM    734 HD21 LEU A 630      37.680  48.230  63.980  1.00  0.00           H
ATOM    735 HD22 LEU A 630      36.760  46.830  64.690  1.00  0.00           H
ATOM    736 HD23 LEU A 630      36.860  47.160  62.970  1.00  0.00           H
ATOM    737  C   LEU A 630      39.110  46.170  67.620  1.00  0.00           C
ATOM    738  O   LEU A 630      38.090  46.490  68.180  1.00  0.00           O
ATOM    739  N   GLY A 631      40.010  45.390  68.250  1.00  0.00           N
ATOM    740  HN  GLY A 631      40.720  45.030  67.660  1.00  0.00           H
ATOM    741  CA  GLY A 631      39.910  45.120  69.720  1.00  0.00           C
ATOM    742  HA1 GLY A 631      40.820  44.570  69.920  1.00  0.00           H
ATOM    743  HA2 GLY A 631      39.060  44.470  69.860  1.00  0.00           H
ATOM    744  C   GLY A 631      39.840  46.360  70.540  1.00  0.00           C
ATOM    745  O   GLY A 631      38.960  46.550  71.310  1.00  0.00           O
ATOM    746  N   GLU A 632      40.860  47.230  70.360  1.00  0.00           N
ATOM    747  HN  GLU A 632      41.600  47.060  69.720  1.00  0.00           H
ATOM    748  CA  GLU A 632      41.030  48.510  71.060  1.00  0.00           C
ATOM    749  HA  GLU A 632      40.920  48.290  72.110  1.00  0.00           H
ATOM    750  CB  GLU A 632      42.530  48.980  70.840  1.00  0.00           C
ATOM    751  HB1 GLU A 632      42.900  48.650  69.850  1.00  0.00           H
ATOM    752  HB2 GLU A 632      43.250  48.480  71.520  1.00  0.00           H
ATOM    753  CG  GLU A 632      42.890  50.500  71.090  1.00  0.00           C
ATOM    754  HG1 GLU A 632      42.510  50.730  72.110  1.00  0.00           H
ATOM    755  HG2 GLU A 632      42.380  51.190  70.390  1.00  0.00           H
ATOM    756  CD  GLU A 632      44.400  50.840  71.200  1.00  0.00           C
ATOM    757  OE1 GLU A 632      44.690  51.810  71.940  1.00  0.00           O
ATOM    758  OE2 GLU A 632      45.240  50.230  70.500  1.00  0.00           O
ATOM    759  C   GLU A 632      40.050  49.600  70.740  1.00  0.00           C
ATOM    760  O   GLU A 632      39.620  50.300  71.680  1.00  0.00           O
ATOM    761  N   ALA A 633      39.550  49.740  69.560  1.00  0.00           N
ATOM    762  HN  ALA A 633      40.020  49.290  68.790  1.00  0.00           H
ATOM    763  CA  ALA A 633      38.410  50.520  69.090  1.00  0.00           C
ATOM    764  HA  ALA A 633      38.530  51.560  69.360  1.00  0.00           H
ATOM    765  CB  ALA A 633      38.230  50.200  67.630  1.00  0.00           C
ATOM    766  HB1 ALA A 633      39.200  50.380  67.120  1.00  0.00           H
ATOM    767  HB2 ALA A 633      37.410  50.740  67.110  1.00  0.00           H
ATOM    768  HB3 ALA A 633      37.890  49.150  67.500  1.00  0.00           H
ATOM    769  C   ALA A 633      37.090  50.130  69.780  1.00  0.00           C
ATOM    770  O   ALA A 633      36.200  50.890  69.960  1.00  0.00           O
ATOM    771  N   THR A 634      36.920  48.840  70.110  1.00  0.00           N
ATOM    772  HN  THR A 634      37.540  48.080  69.880  1.00  0.00           H
ATOM    773  CA  THR A 634      35.570  48.350  70.510  1.00  0.00           C
ATOM    774  HA  THR A 634      34.780  49.090  70.420  1.00  0.00           H
ATOM    775  CB  THR A 634      35.030  47.220  69.780  1.00  0.00           C
ATOM    776  HB  THR A 634      34.070  46.910  70.260  1.00  0.00           H
ATOM    777  OG1 THR A 634      35.900  46.090  69.750  1.00  0.00           O
ATOM    778  HG1 THR A 634      36.560  46.470  69.170  1.00  0.00           H
ATOM    779  CG2 THR A 634      34.570  47.640  68.330  1.00  0.00           C
ATOM    780 HG21 THR A 634      33.780  46.880  68.130  1.00  0.00           H
ATOM    781 HG22 THR A 634      35.410  47.700  67.610  1.00  0.00           H
ATOM    782 HG23 THR A 634      34.160  48.670  68.400  1.00  0.00           H
ATOM    783  C   THR A 634      35.620  47.980  71.970  1.00  0.00           C
ATOM    784  O   THR A 634      34.590  47.630  72.570  1.00  0.00           O
ATOM    785  N   GLU A 635      36.810  48.180  72.560  1.00  0.00           N
ATOM    786  HN  GLU A 635      37.630  48.350  72.020  1.00  0.00           H
ATOM    787  CA  GLU A 635      37.060  48.150  73.970  1.00  0.00           C
ATOM    788  HA  GLU A 635      38.040  48.590  74.090  1.00  0.00           H
ATOM    789  CB  GLU A 635      36.030  48.910  74.880  1.00  0.00           C
ATOM    790  HB1 GLU A 635      36.350  48.800  75.940  1.00  0.00           H
ATOM    791  HB2 GLU A 635      35.100  48.300  74.870  1.00  0.00           H
ATOM    792  CG  GLU A 635      35.830  50.380  74.580  1.00  0.00           C
ATOM    793  HG1 GLU A 635      35.530  50.510  73.520  1.00  0.00           H
ATOM    794  HG2 GLU A 635      36.790  50.900  74.780  1.00  0.00           H
ATOM    795  CD  GLU A 635      34.790  51.060  75.390  1.00  0.00           C
ATOM    796  OE1 GLU A 635      33.700  51.500  74.940  1.00  0.00           O
ATOM    797  OE2 GLU A 635      35.060  51.180  76.620  1.00  0.00           O
ATOM    798  C   GLU A 635      37.220  46.700  74.490  1.00  0.00           C
ATOM    799  O   GLU A 635      37.010  46.380  75.660  1.00  0.00           O
ATOM    800  N   GLY A 636      37.700  45.770  73.580  1.00  0.00           N
ATOM    801  HN  GLY A 636      37.910  46.140  72.680  1.00  0.00           H
ATOM    802  CA  GLY A 636      38.170  44.370  73.860  1.00  0.00           C
ATOM    803  HA1 GLY A 636      38.300  44.040  74.880  1.00  0.00           H
ATOM    804  HA2 GLY A 636      39.160  44.310  73.420  1.00  0.00           H
ATOM    805  C   GLY A 636      37.280  43.380  73.260  1.00  0.00           C
ATOM    806  O   GLY A 636      37.370  42.140  73.250  1.00  0.00           O
ATOM    807  N   ARG A 637      36.130  43.840  72.790  1.00  0.00           N
ATOM    808  HN  ARG A 637      36.070  44.830  72.670  1.00  0.00           H
ATOM    809  CA  ARG A 637      35.050  43.090  72.210  1.00  0.00           C
ATOM    810  HA  ARG A 637      34.830  42.460  73.050  1.00  0.00           H
ATOM    811  CB  ARG A 637      33.800  44.090  72.140  1.00  0.00           C
ATOM    812  HB1 ARG A 637      32.930  43.640  71.610  1.00  0.00           H
ATOM    813  HB2 ARG A 637      34.100  44.980  71.560  1.00  0.00           H
ATOM    814  CG  ARG A 637      33.310  44.470  73.530  1.00  0.00           C
ATOM    815  HG1 ARG A 637      34.100  45.050  74.060  1.00  0.00           H
ATOM    816  HG2 ARG A 637      33.050  43.560  74.110  1.00  0.00           H
ATOM    817  CD  ARG A 637      32.070  45.350  73.490  1.00  0.00           C
ATOM    818  HD1 ARG A 637      31.190  44.880  73.010  1.00  0.00           H
ATOM    819  HD2 ARG A 637      32.390  46.300  73.000  1.00  0.00           H
ATOM    820  NE  ARG A 637      31.750  45.720  74.880  1.00  0.00           N
ATOM    821  HE  ARG A 637      32.090  46.590  75.220  1.00  0.00           H
ATOM    822  CZ  ARG A 637      31.100  44.930  75.810  1.00  0.00           C
ATOM    823  NH1 ARG A 637      30.610  43.820  75.410  1.00  0.00           N
ATOM    824 HH11 ARG A 637      30.610  43.590  74.440  1.00  0.00           H
ATOM    825 HH12 ARG A 637      30.090  43.310  76.100  1.00  0.00           H
ATOM    826  NH2 ARG A 637      31.120  45.320  77.050  1.00  0.00           N
ATOM    827 HH21 ARG A 637      31.780  46.030  77.330  1.00  0.00           H
ATOM    828 HH22 ARG A 637      30.780  44.640  77.700  1.00  0.00           H
ATOM    829  C   ARG A 637      35.420  42.220  71.040  1.00  0.00           C
ATOM    830  O   ARG A 637      34.910  41.100  70.830  1.00  0.00           O
ATOM    831  N   ILE A 638      36.230  42.720  70.060  1.00  0.00           N
ATOM    832  HN  ILE A 638      36.800  43.530  70.160  1.00  0.00           H
ATOM    833  CA  ILE A 638      36.560  42.050  68.880  1.00  0.00           C
ATOM    834  HA  ILE A 638      35.840  41.270  68.720  1.00  0.00           H
ATOM    835  CB  ILE A 638      36.460  43.000  67.660  1.00  0.00           C
ATOM    836  HB  ILE A 638      37.150  43.850  67.800  1.00  0.00           H
ATOM    837  CG2 ILE A 638      36.800  42.310  66.350  1.00  0.00           C
ATOM    838 HG21 ILE A 638      36.580  42.850  65.400  1.00  0.00           H
ATOM    839 HG22 ILE A 638      36.360  41.300  66.460  1.00  0.00           H
ATOM    840 HG23 ILE A 638      37.890  42.120  66.410  1.00  0.00           H
ATOM    841  CG1 ILE A 638      35.010  43.600  67.550  1.00  0.00           C
ATOM    842 HG11 ILE A 638      34.790  44.050  68.540  1.00  0.00           H
ATOM    843 HG12 ILE A 638      34.280  42.790  67.340  1.00  0.00           H
ATOM    844  CD  ILE A 638      34.790  44.730  66.450  1.00  0.00           C
ATOM    845  HD1 ILE A 638      35.490  45.580  66.570  1.00  0.00           H
ATOM    846  HD2 ILE A 638      33.720  45.040  66.560  1.00  0.00           H
ATOM    847  HD3 ILE A 638      34.910  44.380  65.400  1.00  0.00           H
ATOM    848  C   ILE A 638      37.920  41.450  68.880  1.00  0.00           C
ATOM    849  O   ILE A 638      38.920  42.100  69.250  1.00  0.00           O
ATOM    850  N   SER A 639      38.020  40.220  68.340  1.00  0.00           N
ATOM    851  HN  SER A 639      37.250  39.920  67.780  1.00  0.00           H
ATOM    852  CA  SER A 639      39.230  39.420  68.360  1.00  0.00           C
ATOM    853  HA  SER A 639      39.870  39.630  69.200  1.00  0.00           H
ATOM    854  CB  SER A 639      38.890  37.850  68.510  1.00  0.00           C
ATOM    855  HB1 SER A 639      38.430  37.750  69.510  1.00  0.00           H
ATOM    856  HB2 SER A 639      39.820  37.240  68.500  1.00  0.00           H
ATOM    857  OG  SER A 639      38.030  37.430  67.510  1.00  0.00           O
ATOM    858  HG1 SER A 639      37.160  37.820  67.610  1.00  0.00           H
ATOM    859  C   SER A 639      40.140  39.440  67.110  1.00  0.00           C
ATOM    860  O   SER A 639      39.750  39.830  66.010  1.00  0.00           O
ATOM    861  N   ALA A 640      41.420  39.040  67.380  1.00  0.00           N
ATOM    862  HN  ALA A 640      41.780  38.970  68.310  1.00  0.00           H
ATOM    863  CA  ALA A 640      42.260  38.620  66.320  1.00  0.00           C
ATOM    864  HA  ALA A 640      42.240  39.400  65.570  1.00  0.00           H
ATOM    865  CB  ALA A 640      43.690  38.570  66.860  1.00  0.00           C
ATOM    866  HB1 ALA A 640      44.570  38.410  66.190  1.00  0.00           H
ATOM    867  HB2 ALA A 640      43.610  37.820  67.660  1.00  0.00           H
ATOM    868  HB3 ALA A 640      43.950  39.490  67.430  1.00  0.00           H
ATOM    869  C   ALA A 640      41.890  37.420  65.450  1.00  0.00           C
ATOM    870  O   ALA A 640      41.950  37.540  64.230  1.00  0.00           O
ATOM    871  N   ILE A 641      41.360  36.300  66.020  1.00  0.00           N
ATOM    872  HN  ILE A 641      41.370  36.200  67.020  1.00  0.00           H
ATOM    873  CA  ILE A 641      40.810  35.150  65.240  1.00  0.00           C
ATOM    874  HA  ILE A 641      41.570  34.810  64.560  1.00  0.00           H
ATOM    875  CB  ILE A 641      40.480  34.000  66.320  1.00  0.00           C
ATOM    876  HB  ILE A 641      41.340  33.730  66.980  1.00  0.00           H
ATOM    877  CG2 ILE A 641      39.200  34.360  67.220  1.00  0.00           C
ATOM    878 HG21 ILE A 641      39.440  35.340  67.660  1.00  0.00           H
ATOM    879 HG22 ILE A 641      39.020  33.610  68.010  1.00  0.00           H
ATOM    880 HG23 ILE A 641      38.260  34.480  66.620  1.00  0.00           H
ATOM    881  CG1 ILE A 641      40.140  32.670  65.580  1.00  0.00           C
ATOM    882 HG11 ILE A 641      39.280  32.790  64.900  1.00  0.00           H
ATOM    883 HG12 ILE A 641      39.890  31.920  66.370  1.00  0.00           H
ATOM    884  CD  ILE A 641      41.410  32.110  64.900  1.00  0.00           C
ATOM    885  HD1 ILE A 641      42.270  32.200  65.590  1.00  0.00           H
ATOM    886  HD2 ILE A 641      41.650  32.680  63.970  1.00  0.00           H
ATOM    887  HD3 ILE A 641      41.330  31.060  64.540  1.00  0.00           H
ATOM    888  C   ILE A 641      39.590  35.430  64.350  1.00  0.00           C
ATOM    889  O   ILE A 641      39.580  35.010  63.190  1.00  0.00           O
ATOM    890  N   GLU A 642      38.590  36.280  64.750  1.00  0.00           N
ATOM    891  HN  GLU A 642      38.610  36.650  65.670  1.00  0.00           H
ATOM    892  CA  GLU A 642      37.510  36.780  63.810  1.00  0.00           C
ATOM    893  HA  GLU A 642      37.080  35.820  63.530  1.00  0.00           H
ATOM    894  CB  GLU A 642      36.590  37.750  64.520  1.00  0.00           C
ATOM    895  HB1 GLU A 642      35.870  38.100  63.750  1.00  0.00           H
ATOM    896  HB2 GLU A 642      36.990  38.680  64.970  1.00  0.00           H
ATOM    897  CG  GLU A 642      35.680  37.110  65.640  1.00  0.00           C
ATOM    898  HG1 GLU A 642      36.200  36.370  66.280  1.00  0.00           H
ATOM    899  HG2 GLU A 642      34.860  36.630  65.080  1.00  0.00           H
ATOM    900  CD  GLU A 642      35.070  38.090  66.650  1.00  0.00           C
ATOM    901  OE1 GLU A 642      33.870  38.380  66.360  1.00  0.00           O
ATOM    902  OE2 GLU A 642      35.720  38.600  67.600  1.00  0.00           O
ATOM    903  C   GLU A 642      38.110  37.490  62.560  1.00  0.00           C
ATOM    904  O   GLU A 642      37.710  37.230  61.440  1.00  0.00           O
ATOM    905  N   SER A 643      39.220  38.280  62.740  1.00  0.00           N
ATOM    906  HN  SER A 643      39.430  38.440  63.700  1.00  0.00           H
ATOM    907  CA  SER A 643      40.010  38.900  61.700  1.00  0.00           C
ATOM    908  HA  SER A 643      39.260  39.450  61.170  1.00  0.00           H
ATOM    909  CB  SER A 643      40.980  39.950  62.340  1.00  0.00           C
ATOM    910  HB1 SER A 643      41.400  40.670  61.610  1.00  0.00           H
ATOM    911  HB2 SER A 643      41.890  39.580  62.850  1.00  0.00           H
ATOM    912  OG  SER A 643      40.260  40.710  63.320  1.00  0.00           O
ATOM    913  HG1 SER A 643      39.870  40.200  64.030  1.00  0.00           H
ATOM    914  C   SER A 643      40.670  37.950  60.640  1.00  0.00           C
ATOM    915  O   SER A 643      40.510  38.130  59.450  1.00  0.00           O
ATOM    916  N   LEU A 644      41.300  36.900  61.150  1.00  0.00           N
ATOM    917  HN  LEU A 644      41.420  36.720  62.110  1.00  0.00           H
ATOM    918  CA  LEU A 644      41.900  35.780  60.410  1.00  0.00           C
ATOM    919  HA  LEU A 644      42.500  36.270  59.660  1.00  0.00           H
ATOM    920  CB  LEU A 644      42.690  34.710  61.310  1.00  0.00           C
ATOM    921  HB1 LEU A 644      43.280  34.150  60.550  1.00  0.00           H
ATOM    922  HB2 LEU A 644      41.980  34.000  61.790  1.00  0.00           H
ATOM    923  CG  LEU A 644      43.770  35.060  62.390  1.00  0.00           C
ATOM    924  HG  LEU A 644      43.180  35.280  63.300  1.00  0.00           H
ATOM    925  CD1 LEU A 644      44.790  33.890  62.610  1.00  0.00           C
ATOM    926 HD11 LEU A 644      45.420  34.230  63.450  1.00  0.00           H
ATOM    927 HD12 LEU A 644      45.330  33.830  61.640  1.00  0.00           H
ATOM    928 HD13 LEU A 644      44.400  32.870  62.850  1.00  0.00           H
ATOM    929  CD2 LEU A 644      44.530  36.290  61.910  1.00  0.00           C
ATOM    930 HD21 LEU A 644      43.850  37.160  61.920  1.00  0.00           H
ATOM    931 HD22 LEU A 644      45.020  36.200  60.920  1.00  0.00           H
ATOM    932 HD23 LEU A 644      45.320  36.520  62.660  1.00  0.00           H
ATOM    933  C   LEU A 644      40.870  34.920  59.640  1.00  0.00           C
ATOM    934  O   LEU A 644      41.020  34.660  58.450  1.00  0.00           O
ATOM    935  N   PHE A 645      39.810  34.580  60.270  1.00  0.00           N
ATOM    936  HN  PHE A 645      39.660  34.730  61.250  1.00  0.00           H
ATOM    937  CA  PHE A 645      38.600  33.950  59.680  1.00  0.00           C
ATOM    938  HA  PHE A 645      38.820  32.980  59.250  1.00  0.00           H
ATOM    939  CB  PHE A 645      37.620  33.800  60.890  1.00  0.00           C
ATOM    940  HB1 PHE A 645      36.580  33.600  60.520  1.00  0.00           H
ATOM    941  HB2 PHE A 645      37.670  34.670  61.560  1.00  0.00           H
ATOM    942  CG  PHE A 645      37.750  32.550  61.700  1.00  0.00           C
ATOM    943  CD1 PHE A 645      38.650  31.500  61.490  1.00  0.00           C
ATOM    944  HD1 PHE A 645      39.420  31.460  60.720  1.00  0.00           H
ATOM    945  CE1 PHE A 645      38.630  30.450  62.340  1.00  0.00           C
ATOM    946  HE1 PHE A 645      39.340  29.650  62.180  1.00  0.00           H
ATOM    947  CZ  PHE A 645      37.920  30.370  63.490  1.00  0.00           C
ATOM    948  HZ  PHE A 645      38.080  29.550  64.190  1.00  0.00           H
ATOM    949  CD2 PHE A 645      36.990  32.540  62.880  1.00  0.00           C
ATOM    950  HD2 PHE A 645      36.440  33.390  63.270  1.00  0.00           H
ATOM    951  CE2 PHE A 645      37.150  31.530  63.870  1.00  0.00           C
ATOM    952  HE2 PHE A 645      36.710  31.620  64.850  1.00  0.00           H
ATOM    953  C   PHE A 645      37.820  34.740  58.670  1.00  0.00           C
ATOM    954  O   PHE A 645      37.490  34.250  57.550  1.00  0.00           O
ATOM    955  N   GLY A 646      37.660  36.060  58.930  1.00  0.00           N
ATOM    956  HN  GLY A 646      37.810  36.420  59.850  1.00  0.00           H
ATOM    957  CA  GLY A 646      36.960  36.880  57.910  1.00  0.00           C
ATOM    958  HA1 GLY A 646      36.580  37.800  58.300  1.00  0.00           H
ATOM    959  HA2 GLY A 646      36.140  36.240  57.660  1.00  0.00           H
ATOM    960  C   GLY A 646      37.840  37.260  56.750  1.00  0.00           C
ATOM    961  O   GLY A 646      37.360  37.260  55.620  1.00  0.00           O
ATOM    962  N   ALA A 647      39.190  37.340  56.950  1.00  0.00           N
ATOM    963  HN  ALA A 647      39.650  37.320  57.830  1.00  0.00           H
ATOM    964  CA  ALA A 647      40.100  37.440  55.850  1.00  0.00           C
ATOM    965  HA  ALA A 647      39.790  38.260  55.220  1.00  0.00           H
ATOM    966  CB  ALA A 647      41.510  37.780  56.480  1.00  0.00           C
ATOM    967  HB1 ALA A 647      42.180  37.830  55.590  1.00  0.00           H
ATOM    968  HB2 ALA A 647      41.890  37.120  57.290  1.00  0.00           H
ATOM    969  HB3 ALA A 647      41.450  38.810  56.860  1.00  0.00           H
ATOM    970  C   ALA A 647      40.130  36.090  55.050  1.00  0.00           C
ATOM    971  O   ALA A 647      40.070  36.160  53.780  1.00  0.00           O
ATOM    972  N   SER A 648      40.230  34.940  55.720  1.00  0.00           N
ATOM    973  HN  SER A 648      40.300  34.920  56.710  1.00  0.00           H
ATOM    974  CA  SER A 648      40.240  33.640  55.110  1.00  0.00           C
ATOM    975  HA  SER A 648      40.940  33.710  54.280  1.00  0.00           H
ATOM    976  CB  SER A 648      40.520  32.640  56.200  1.00  0.00           C
ATOM    977  HB1 SER A 648      39.730  32.850  56.940  1.00  0.00           H
ATOM    978  HB2 SER A 648      41.490  32.830  56.720  1.00  0.00           H
ATOM    979  OG  SER A 648      40.580  31.280  55.740  1.00  0.00           O
ATOM    980  HG1 SER A 648      41.310  31.270  55.120  1.00  0.00           H
ATOM    981  C   SER A 648      39.010  33.290  54.400  1.00  0.00           C
ATOM    982  O   SER A 648      39.040  33.020  53.180  1.00  0.00           O
ATOM    983  N   LEU A 649      37.780  33.450  54.960  1.00  0.00           N
ATOM    984  HN  LEU A 649      37.750  33.720  55.920  1.00  0.00           H
ATOM    985  CA  LEU A 649      36.530  33.360  54.190  1.00  0.00           C
ATOM    986  HA  LEU A 649      36.410  32.330  53.910  1.00  0.00           H
ATOM    987  CB  LEU A 649      35.300  33.730  55.120  1.00  0.00           C
ATOM    988  HB1 LEU A 649      35.490  34.750  55.500  1.00  0.00           H
ATOM    989  HB2 LEU A 649      35.360  32.980  55.930  1.00  0.00           H
ATOM    990  CG  LEU A 649      33.910  33.870  54.520  1.00  0.00           C
ATOM    991  HG  LEU A 649      33.840  34.650  53.740  1.00  0.00           H
ATOM    992  CD1 LEU A 649      33.290  32.650  53.800  1.00  0.00           C
ATOM    993 HD11 LEU A 649      33.870  32.270  52.930  1.00  0.00           H
ATOM    994 HD12 LEU A 649      32.290  32.890  53.380  1.00  0.00           H
ATOM    995 HD13 LEU A 649      33.260  31.890  54.600  1.00  0.00           H
ATOM    996  CD2 LEU A 649      32.910  34.250  55.600  1.00  0.00           C
ATOM    997 HD21 LEU A 649      33.030  35.330  55.860  1.00  0.00           H
ATOM    998 HD22 LEU A 649      32.990  33.550  56.460  1.00  0.00           H
ATOM    999 HD23 LEU A 649      31.850  34.150  55.260  1.00  0.00           H
ATOM   1000  C   LEU A 649      36.430  34.250  52.940  1.00  0.00           C
ATOM   1001  O   LEU A 649      36.240  33.770  51.800  1.00  0.00           O
ATOM   1002  N   THR A 650      36.730  35.590  53.090  1.00  0.00           N
ATOM   1003  HN  THR A 650      36.980  35.970  53.980  1.00  0.00           H
ATOM   1004  CA  THR A 650      36.590  36.520  52.000  1.00  0.00           C
ATOM   1005  HA  THR A 650      35.590  36.610  51.630  1.00  0.00           H
ATOM   1006  CB  THR A 650      36.700  38.010  52.440  1.00  0.00           C
ATOM   1007  HB  THR A 650      37.620  38.110  53.050  1.00  0.00           H
ATOM   1008  OG1 THR A 650      35.690  38.390  53.380  1.00  0.00           O
ATOM   1009  HG1 THR A 650      35.780  37.710  54.060  1.00  0.00           H
ATOM   1010  CG2 THR A 650      36.750  39.040  51.280  1.00  0.00           C
ATOM   1011 HG21 THR A 650      37.350  38.840  50.370  1.00  0.00           H
ATOM   1012 HG22 THR A 650      37.030  40.070  51.610  1.00  0.00           H
ATOM   1013 HG23 THR A 650      35.660  39.050  51.060  1.00  0.00           H
ATOM   1014  C   THR A 650      37.510  36.230  50.920  1.00  0.00           C
ATOM   1015  O   THR A 650      37.160  36.130  49.730  1.00  0.00           O
ATOM   1016  N   GLY A 651      38.800  36.010  51.280  1.00  0.00           N
ATOM   1017  HN  GLY A 651      39.130  36.090  52.210  1.00  0.00           H
ATOM   1018  CA  GLY A 651      39.850  35.600  50.400  1.00  0.00           C
ATOM   1019  HA1 GLY A 651      40.800  35.580  50.920  1.00  0.00           H
ATOM   1020  HA2 GLY A 651      39.800  36.310  49.590  1.00  0.00           H
ATOM   1021  C   GLY A 651      39.740  34.350  49.590  1.00  0.00           C
ATOM   1022  O   GLY A 651      40.210  34.260  48.450  1.00  0.00           O
ATOM   1023  N   ILE A 652      39.200  33.360  50.260  1.00  0.00           N
ATOM   1024  HN  ILE A 652      39.020  33.410  51.240  1.00  0.00           H
ATOM   1025  CA  ILE A 652      38.840  32.120  49.530  1.00  0.00           C
ATOM   1026  HA  ILE A 652      39.680  31.820  48.930  1.00  0.00           H
ATOM   1027  CB  ILE A 652      38.630  31.000  50.560  1.00  0.00           C
ATOM   1028  HB  ILE A 652      38.180  31.560  51.420  1.00  0.00           H
ATOM   1029  CG2 ILE A 652      37.710  29.850  50.020  1.00  0.00           C
ATOM   1030 HG21 ILE A 652      38.100  29.430  49.060  1.00  0.00           H
ATOM   1031 HG22 ILE A 652      36.670  30.170  49.760  1.00  0.00           H
ATOM   1032 HG23 ILE A 652      37.540  29.020  50.750  1.00  0.00           H
ATOM   1033  CG1 ILE A 652      39.950  30.490  51.210  1.00  0.00           C
ATOM   1034 HG11 ILE A 652      40.470  31.410  51.550  1.00  0.00           H
ATOM   1035 HG12 ILE A 652      40.580  30.010  50.440  1.00  0.00           H
ATOM   1036  CD  ILE A 652      39.840  29.660  52.400  1.00  0.00           C
ATOM   1037  HD1 ILE A 652      39.190  30.040  53.230  1.00  0.00           H
ATOM   1038  HD2 ILE A 652      40.820  29.510  52.890  1.00  0.00           H
ATOM   1039  HD3 ILE A 652      39.380  28.660  52.240  1.00  0.00           H
ATOM   1040  C   ILE A 652      37.750  32.250  48.520  1.00  0.00           C
ATOM   1041  O   ILE A 652      37.890  31.900  47.350  1.00  0.00           O
ATOM   1042  N   ALA A 653      36.570  32.850  48.870  1.00  0.00           N
ATOM   1043  HN  ALA A 653      36.520  33.380  49.720  1.00  0.00           H
ATOM   1044  CA  ALA A 653      35.500  32.960  47.910  1.00  0.00           C
ATOM   1045  HA  ALA A 653      35.310  31.970  47.510  1.00  0.00           H
ATOM   1046  CB  ALA A 653      34.250  33.500  48.620  1.00  0.00           C
ATOM   1047  HB1 ALA A 653      33.860  32.780  49.370  1.00  0.00           H
ATOM   1048  HB2 ALA A 653      33.370  33.840  48.040  1.00  0.00           H
ATOM   1049  HB3 ALA A 653      34.590  34.450  49.100  1.00  0.00           H
ATOM   1050  C   ALA A 653      35.870  33.880  46.740  1.00  0.00           C
ATOM   1051  O   ALA A 653      35.560  33.630  45.590  1.00  0.00           O
ATOM   1052  N   TYR A 654      36.570  34.950  47.060  1.00  0.00           N
ATOM   1053  HN  TYR A 654      36.750  35.060  48.040  1.00  0.00           H
ATOM   1054  CA  TYR A 654      37.170  35.880  46.130  1.00  0.00           C
ATOM   1055  HA  TYR A 654      36.350  36.240  45.530  1.00  0.00           H
ATOM   1056  CB  TYR A 654      37.760  37.070  46.920  1.00  0.00           C
ATOM   1057  HB1 TYR A 654      38.580  36.800  47.600  1.00  0.00           H
ATOM   1058  HB2 TYR A 654      37.040  37.610  47.590  1.00  0.00           H
ATOM   1059  CG  TYR A 654      38.280  38.100  46.000  1.00  0.00           C
ATOM   1060  CD1 TYR A 654      39.590  38.010  45.470  1.00  0.00           C
ATOM   1061  HD1 TYR A 654      40.070  37.070  45.670  1.00  0.00           H
ATOM   1062  CE1 TYR A 654      40.080  39.050  44.700  1.00  0.00           C
ATOM   1063  HE1 TYR A 654      41.000  38.890  44.150  1.00  0.00           H
ATOM   1064  CZ  TYR A 654      39.220  40.120  44.340  1.00  0.00           C
ATOM   1065  OH  TYR A 654      39.620  41.110  43.410  1.00  0.00           O
ATOM   1066  HH  TYR A 654      40.510  40.850  43.140  1.00  0.00           H
ATOM   1067  CD2 TYR A 654      37.400  39.080  45.580  1.00  0.00           C
ATOM   1068  HD2 TYR A 654      36.430  39.270  46.010  1.00  0.00           H
ATOM   1069  CE2 TYR A 654      37.890  40.130  44.750  1.00  0.00           C
ATOM   1070  HE2 TYR A 654      37.260  40.960  44.450  1.00  0.00           H
ATOM   1071  C   TYR A 654      38.140  35.060  45.260  1.00  0.00           C
ATOM   1072  O   TYR A 654      38.120  35.230  44.060  1.00  0.00           O
ATOM   1073  N   SER A 655      39.010  34.190  45.830  1.00  0.00           N
ATOM   1074  HN  SER A 655      39.170  34.090  46.810  1.00  0.00           H
ATOM   1075  CA  SER A 655      40.050  33.660  44.980  1.00  0.00           C
ATOM   1076  HA  SER A 655      40.550  34.490  44.490  1.00  0.00           H
ATOM   1077  CB  SER A 655      41.190  32.930  45.750  1.00  0.00           C
ATOM   1078  HB1 SER A 655      41.890  32.310  45.150  1.00  0.00           H
ATOM   1079  HB2 SER A 655      40.710  32.310  46.550  1.00  0.00           H
ATOM   1080  OG  SER A 655      42.070  33.950  46.310  1.00  0.00           O
ATOM   1081  HG1 SER A 655      41.520  34.340  46.980  1.00  0.00           H
ATOM   1082  C   SER A 655      39.500  32.670  43.950  1.00  0.00           C
ATOM   1083  O   SER A 655      40.020  32.560  42.820  1.00  0.00           O
ATOM   1084  N   LEU A 656      38.380  32.050  44.320  1.00  0.00           N
ATOM   1085  HN  LEU A 656      38.100  32.220  45.270  1.00  0.00           H
ATOM   1086  CA  LEU A 656      37.610  31.110  43.580  1.00  0.00           C
ATOM   1087  HA  LEU A 656      38.290  30.370  43.190  1.00  0.00           H
ATOM   1088  CB  LEU A 656      36.530  30.430  44.470  1.00  0.00           C
ATOM   1089  HB1 LEU A 656      35.660  29.940  43.980  1.00  0.00           H
ATOM   1090  HB2 LEU A 656      36.130  31.350  44.960  1.00  0.00           H
ATOM   1091  CG  LEU A 656      37.080  29.400  45.400  1.00  0.00           C
ATOM   1092  HG  LEU A 656      37.750  29.920  46.110  1.00  0.00           H
ATOM   1093  CD1 LEU A 656      35.910  28.800  46.160  1.00  0.00           C
ATOM   1094 HD11 LEU A 656      35.080  28.540  45.460  1.00  0.00           H
ATOM   1095 HD12 LEU A 656      35.490  29.590  46.800  1.00  0.00           H
ATOM   1096 HD13 LEU A 656      36.230  27.950  46.800  1.00  0.00           H
ATOM   1097  CD2 LEU A 656      37.730  28.190  44.820  1.00  0.00           C
ATOM   1098 HD21 LEU A 656      37.810  27.340  45.530  1.00  0.00           H
ATOM   1099 HD22 LEU A 656      38.720  28.480  44.420  1.00  0.00           H
ATOM   1100 HD23 LEU A 656      37.090  27.890  43.960  1.00  0.00           H
ATOM   1101  C   LEU A 656      36.840  31.750  42.440  1.00  0.00           C
ATOM   1102  O   LEU A 656      36.790  31.140  41.370  1.00  0.00           O
ATOM   1103  N   PHE A 657      36.180  32.930  42.620  1.00  0.00           N
ATOM   1104  HN  PHE A 657      36.060  33.300  43.540  1.00  0.00           H
ATOM   1105  CA  PHE A 657      35.140  33.310  41.680  1.00  0.00           C
ATOM   1106  HA  PHE A 657      35.090  32.620  40.840  1.00  0.00           H
ATOM   1107  CB  PHE A 657      33.700  33.250  42.320  1.00  0.00           C
ATOM   1108  HB1 PHE A 657      32.960  33.560  41.550  1.00  0.00           H
ATOM   1109  HB2 PHE A 657      33.610  33.730  43.320  1.00  0.00           H
ATOM   1110  CG  PHE A 657      33.380  31.810  42.640  1.00  0.00           C
ATOM   1111  CD1 PHE A 657      32.930  31.470  43.900  1.00  0.00           C
ATOM   1112  HD1 PHE A 657      32.990  32.170  44.710  1.00  0.00           H
ATOM   1113  CE1 PHE A 657      32.590  30.110  44.170  1.00  0.00           C
ATOM   1114  HE1 PHE A 657      32.160  29.990  45.150  1.00  0.00           H
ATOM   1115  CZ  PHE A 657      32.730  29.160  43.150  1.00  0.00           C
ATOM   1116  HZ  PHE A 657      32.370  28.170  43.380  1.00  0.00           H
ATOM   1117  CD2 PHE A 657      33.280  30.850  41.550  1.00  0.00           C
ATOM   1118  HD2 PHE A 657      33.490  31.250  40.560  1.00  0.00           H
ATOM   1119  CE2 PHE A 657      32.960  29.500  41.820  1.00  0.00           C
ATOM   1120  HE2 PHE A 657      32.850  28.770  41.040  1.00  0.00           H
ATOM   1121  C   PHE A 657      35.290  34.730  41.210  1.00  0.00           C
ATOM   1122  O   PHE A 657      34.570  35.190  40.360  1.00  0.00           O
ATOM   1123  N   ALA A 658      36.350  35.460  41.700  1.00  0.00           N
ATOM   1124  HN  ALA A 658      36.870  35.100  42.470  1.00  0.00           H
ATOM   1125  CA  ALA A 658      36.650  36.790  41.240  1.00  0.00           C
ATOM   1126  HA  ALA A 658      35.720  37.340  41.260  1.00  0.00           H
ATOM   1127  CB  ALA A 658      37.450  37.660  42.240  1.00  0.00           C
ATOM   1128  HB1 ALA A 658      37.420  38.730  41.960  1.00  0.00           H
ATOM   1129  HB2 ALA A 658      38.530  37.430  42.370  1.00  0.00           H
ATOM   1130  HB3 ALA A 658      37.040  37.660  43.280  1.00  0.00           H
ATOM   1131  C   ALA A 658      37.310  36.870  39.870  1.00  0.00           C
ATOM   1132  O   ALA A 658      37.840  35.890  39.410  1.00  0.00           O
ATOM   1133  N   GLY A 659      37.240  38.080  39.150  1.00  0.00           N
ATOM   1134  HN  GLY A 659      36.910  38.890  39.630  1.00  0.00           H
ATOM   1135  CA  GLY A 659      37.950  38.330  37.860  1.00  0.00           C
ATOM   1136  HA1 GLY A 659      38.340  39.330  37.930  1.00  0.00           H
ATOM   1137  HA2 GLY A 659      37.310  38.130  37.020  1.00  0.00           H
ATOM   1138  C   GLY A 659      39.250  37.560  37.650  1.00  0.00           C
ATOM   1139  O   GLY A 659      39.380  36.750  36.780  1.00  0.00           O
ATOM   1140  N   GLN A 660      40.200  37.690  38.600  1.00  0.00           N
ATOM   1141  HN  GLN A 660      40.080  38.260  39.410  1.00  0.00           H
ATOM   1142  CA  GLN A 660      41.500  37.070  38.590  1.00  0.00           C
ATOM   1143  HA  GLN A 660      41.390  36.130  38.080  1.00  0.00           H
ATOM   1144  CB  GLN A 660      42.470  37.860  37.710  1.00  0.00           C
ATOM   1145  HB1 GLN A 660      42.330  37.580  36.650  1.00  0.00           H
ATOM   1146  HB2 GLN A 660      43.530  37.550  37.810  1.00  0.00           H
ATOM   1147  CG  GLN A 660      42.400  39.420  37.820  1.00  0.00           C
ATOM   1148  HG1 GLN A 660      41.440  39.750  37.360  1.00  0.00           H
ATOM   1149  HG2 GLN A 660      43.260  39.800  37.230  1.00  0.00           H
ATOM   1150  CD  GLN A 660      42.500  40.000  39.250  1.00  0.00           C
ATOM   1151  OE1 GLN A 660      43.200  39.560  40.190  1.00  0.00           O
ATOM   1152  NE2 GLN A 660      41.710  41.090  39.520  1.00  0.00           N
ATOM   1153 HE21 GLN A 660      41.680  41.520  40.420  1.00  0.00           H
ATOM   1154 HE22 GLN A 660      41.110  41.560  38.860  1.00  0.00           H
ATOM   1155  C   GLN A 660      41.970  36.780  40.030  1.00  0.00           C
ATOM   1156  O   GLN A 660      41.390  37.460  40.890  1.00  0.00           O
ATOM   1157  N   PRO A 661      43.030  36.040  40.320  1.00  0.00           N
ATOM   1158  CD  PRO A 661      43.310  35.010  39.390  1.00  0.00           C
ATOM   1159  HD1 PRO A 661      43.830  35.460  38.500  1.00  0.00           H
ATOM   1160  HD2 PRO A 661      42.390  34.480  39.060  1.00  0.00           H
ATOM   1161  CA  PRO A 661      43.570  35.800  41.650  1.00  0.00           C
ATOM   1162  HA  PRO A 661      42.920  36.210  42.410  1.00  0.00           H
ATOM   1163  CB  PRO A 661      43.820  34.270  41.580  1.00  0.00           C
ATOM   1164  HB1 PRO A 661      42.850  33.730  41.600  1.00  0.00           H
ATOM   1165  HB2 PRO A 661      44.620  33.880  42.240  1.00  0.00           H
ATOM   1166  CG  PRO A 661      44.180  34.060  40.140  1.00  0.00           C
ATOM   1167  HG1 PRO A 661      45.230  34.420  40.060  1.00  0.00           H
ATOM   1168  HG2 PRO A 661      44.130  33.000  39.790  1.00  0.00           H
ATOM   1169  C   PRO A 661      44.890  36.420  41.760  1.00  0.00           C
ATOM   1170  O   PRO A 661      45.740  35.900  42.500  1.00  0.00           O
ATOM   1171  N   LEU A 662      45.040  37.580  41.160  1.00  0.00           N
ATOM   1172  HN  LEU A 662      44.220  37.960  40.730  1.00  0.00           H
ATOM   1173  CA  LEU A 662      46.260  38.300  41.120  1.00  0.00           C
ATOM   1174  HA  LEU A 662      47.060  37.660  41.440  1.00  0.00           H
ATOM   1175  CB  LEU A 662      46.590  38.890  39.750  1.00  0.00           C
ATOM   1176  HB1 LEU A 662      47.430  39.630  39.830  1.00  0.00           H
ATOM   1177  HB2 LEU A 662      45.710  39.470  39.400  1.00  0.00           H
ATOM   1178  CG  LEU A 662      46.700  37.730  38.700  1.00  0.00           C
ATOM   1179  HG  LEU A 662      45.790  37.080  38.740  1.00  0.00           H
ATOM   1180  CD1 LEU A 662      46.780  38.390  37.340  1.00  0.00           C
ATOM   1181 HD11 LEU A 662      47.160  37.660  36.600  1.00  0.00           H
ATOM   1182 HD12 LEU A 662      47.540  39.200  37.390  1.00  0.00           H
ATOM   1183 HD13 LEU A 662      45.790  38.790  37.040  1.00  0.00           H
ATOM   1184  CD2 LEU A 662      47.830  36.760  39.060  1.00  0.00           C
ATOM   1185 HD21 LEU A 662      48.180  36.190  38.160  1.00  0.00           H
ATOM   1186 HD22 LEU A 662      47.530  36.040  39.860  1.00  0.00           H
ATOM   1187 HD23 LEU A 662      48.620  37.400  39.490  1.00  0.00           H
ATOM   1188  C   LEU A 662      46.180  39.450  42.150  1.00  0.00           C
ATOM   1189  O   LEU A 662      47.170  40.060  42.600  1.00  0.00           O
ATOM   1190  N   THR A 663      44.950  39.750  42.670  1.00  0.00           N
ATOM   1191  HN  THR A 663      44.320  39.060  42.300  1.00  0.00           H
ATOM   1192  CA  THR A 663      44.580  40.690  43.650  1.00  0.00           C
ATOM   1193  HA  THR A 663      45.350  41.460  43.680  1.00  0.00           H
ATOM   1194  CB  THR A 663      43.320  41.530  43.400  1.00  0.00           C
ATOM   1195  HB  THR A 663      42.800  41.810  44.340  1.00  0.00           H
ATOM   1196  OG1 THR A 663      42.330  40.900  42.590  1.00  0.00           O
ATOM   1197  HG1 THR A 663      42.830  40.430  41.910  1.00  0.00           H
ATOM   1198  CG2 THR A 663      43.770  42.760  42.620  1.00  0.00           C
ATOM   1199 HG21 THR A 663      44.600  43.270  43.170  1.00  0.00           H
ATOM   1200 HG22 THR A 663      42.960  43.510  42.620  1.00  0.00           H
ATOM   1201 HG23 THR A 663      44.100  42.620  41.570  1.00  0.00           H
ATOM   1202  C   THR A 663      44.510  40.060  45.070  1.00  0.00           C
ATOM   1203  O   THR A 663      43.830  39.070  45.330  1.00  0.00           O
ATOM   1204  N   ILE A 664      45.250  40.650  46.030  1.00  0.00           N
ATOM   1205  HN  ILE A 664      45.680  41.530  45.830  1.00  0.00           H
ATOM   1206  CA  ILE A 664      45.530  40.260  47.410  1.00  0.00           C
ATOM   1207  HA  ILE A 664      45.000  39.360  47.660  1.00  0.00           H
ATOM   1208  CB  ILE A 664      47.040  40.100  47.790  1.00  0.00           C
ATOM   1209  HB  ILE A 664      47.620  41.040  47.680  1.00  0.00           H
ATOM   1210  CG2 ILE A 664      47.120  39.910  49.350  1.00  0.00           C
ATOM   1211 HG21 ILE A 664      48.180  39.690  49.570  1.00  0.00           H
ATOM   1212 HG22 ILE A 664      46.560  38.980  49.560  1.00  0.00           H
ATOM   1213 HG23 ILE A 664      46.790  40.820  49.880  1.00  0.00           H
ATOM   1214  CG1 ILE A 664      47.830  39.050  47.000  1.00  0.00           C
ATOM   1215 HG11 ILE A 664      48.810  38.940  47.500  1.00  0.00           H
ATOM   1216 HG12 ILE A 664      47.840  39.410  45.950  1.00  0.00           H
ATOM   1217  CD  ILE A 664      47.170  37.690  47.040  1.00  0.00           C
ATOM   1218  HD1 ILE A 664      47.080  37.260  48.060  1.00  0.00           H
ATOM   1219  HD2 ILE A 664      47.780  36.950  46.470  1.00  0.00           H
ATOM   1220  HD3 ILE A 664      46.110  37.730  46.700  1.00  0.00           H
ATOM   1221  C   ILE A 664      44.910  41.340  48.290  1.00  0.00           C
ATOM   1222  O   ILE A 664      45.110  42.550  48.140  1.00  0.00           O
ATOM   1223  N   LEU A 665      44.080  40.900  49.250  1.00  0.00           N
ATOM   1224  HN  LEU A 665      44.070  39.910  49.350  1.00  0.00           H
ATOM   1225  CA  LEU A 665      43.290  41.770  50.160  1.00  0.00           C
ATOM   1226  HA  LEU A 665      43.100  42.720  49.680  1.00  0.00           H
ATOM   1227  CB  LEU A 665      41.940  41.040  50.520  1.00  0.00           C
ATOM   1228  HB1 LEU A 665      41.460  41.660  51.300  1.00  0.00           H
ATOM   1229  HB2 LEU A 665      42.050  40.030  50.970  1.00  0.00           H
ATOM   1230  CG  LEU A 665      41.180  40.730  49.270  1.00  0.00           C
ATOM   1231  HG  LEU A 665      41.400  41.330  48.360  1.00  0.00           H
ATOM   1232  CD1 LEU A 665      41.300  39.240  48.920  1.00  0.00           C
ATOM   1233 HD11 LEU A 665      40.510  39.020  48.170  1.00  0.00           H
ATOM   1234 HD12 LEU A 665      41.210  38.580  49.820  1.00  0.00           H
ATOM   1235 HD13 LEU A 665      42.270  38.960  48.450  1.00  0.00           H
ATOM   1236  CD2 LEU A 665      39.690  40.970  49.660  1.00  0.00           C
ATOM   1237 HD21 LEU A 665      39.390  42.030  49.810  1.00  0.00           H
ATOM   1238 HD22 LEU A 665      39.380  40.290  50.490  1.00  0.00           H
ATOM   1239 HD23 LEU A 665      39.080  40.550  48.830  1.00  0.00           H
ATOM   1240  C   LEU A 665      44.080  42.050  51.360  1.00  0.00           C
ATOM   1241  O   LEU A 665      44.850  41.180  51.830  1.00  0.00           O
ATOM   1242  N   GLY A 666      43.880  43.240  51.970  1.00  0.00           N
ATOM   1243  HN  GLY A 666      43.070  43.730  51.690  1.00  0.00           H
ATOM   1244  CA  GLY A 666      44.640  43.690  53.140  1.00  0.00           C
ATOM   1245  HA1 GLY A 666      45.300  44.480  52.800  1.00  0.00           H
ATOM   1246  HA2 GLY A 666      45.050  42.950  53.800  1.00  0.00           H
ATOM   1247  C   GLY A 666      43.610  44.420  53.970  1.00  0.00           C
ATOM   1248  O   GLY A 666      42.470  44.590  53.580  1.00  0.00           O
ATOM   1249  N   SER A 667      44.020  44.840  55.140  1.00  0.00           N
ATOM   1250  HN  SER A 667      44.980  44.630  55.320  1.00  0.00           H
ATOM   1251  CA  SER A 667      43.330  45.770  56.010  1.00  0.00           C
ATOM   1252  HA  SER A 667      42.430  45.230  56.260  1.00  0.00           H
ATOM   1253  CB  SER A 667      44.240  46.080  57.250  1.00  0.00           C
ATOM   1254  HB1 SER A 667      44.300  45.080  57.720  1.00  0.00           H
ATOM   1255  HB2 SER A 667      43.700  46.700  57.990  1.00  0.00           H
ATOM   1256  OG  SER A 667      45.520  46.610  57.020  1.00  0.00           O
ATOM   1257  HG1 SER A 667      45.390  47.510  56.710  1.00  0.00           H
ATOM   1258  C   SER A 667      42.960  47.090  55.370  1.00  0.00           C
ATOM   1259  O   SER A 667      43.640  47.480  54.370  1.00  0.00           O
ATOM   1260  N   THR A 668      41.930  47.750  55.800  1.00  0.00           N
ATOM   1261  HN  THR A 668      41.410  47.300  56.510  1.00  0.00           H
ATOM   1262  CA  THR A 668      41.490  49.050  55.180  1.00  0.00           C
ATOM   1263  HA  THR A 668      42.290  49.410  54.540  1.00  0.00           H
ATOM   1264  CB  THR A 668      40.320  48.950  54.210  1.00  0.00           C
ATOM   1265  HB  THR A 668      40.600  48.500  53.240  1.00  0.00           H
ATOM   1266  OG1 THR A 668      39.710  50.150  53.900  1.00  0.00           O
ATOM   1267  HG1 THR A 668      39.490  50.110  52.970  1.00  0.00           H
ATOM   1268  CG2 THR A 668      39.230  48.010  54.800  1.00  0.00           C
ATOM   1269 HG21 THR A 668      39.610  47.020  55.130  1.00  0.00           H
ATOM   1270 HG22 THR A 668      38.410  47.800  54.080  1.00  0.00           H
ATOM   1271 HG23 THR A 668      38.750  48.370  55.730  1.00  0.00           H
ATOM   1272  C   THR A 668      41.360  50.120  56.200  1.00  0.00           C
ATOM   1273  O   THR A 668      40.520  50.080  57.080  1.00  0.00           O
ATOM   1274  N   GLY A 669      42.200  51.150  56.120  1.00  0.00           N
ATOM   1275  HN  GLY A 669      42.890  51.000  55.420  1.00  0.00           H
ATOM   1276  CA  GLY A 669      42.260  52.410  56.930  1.00  0.00           C
ATOM   1277  HA1 GLY A 669      42.990  52.960  56.360  1.00  0.00           H
ATOM   1278  HA2 GLY A 669      42.670  52.110  57.890  1.00  0.00           H
ATOM   1279  C   GLY A 669      40.930  53.210  57.190  1.00  0.00           C
ATOM   1280  O   GLY A 669      40.510  53.300  58.370  1.00  0.00           O
ATOM   1281  N   PRO A 670      40.330  53.900  56.200  1.00  0.00           N
ATOM   1282  CD  PRO A 670      40.990  54.280  54.940  1.00  0.00           C
ATOM   1283  HD1 PRO A 670      41.100  53.320  54.380  1.00  0.00           H
ATOM   1284  HD2 PRO A 670      42.000  54.730  55.010  1.00  0.00           H
ATOM   1285  CA  PRO A 670      39.160  54.650  56.280  1.00  0.00           C
ATOM   1286  HA  PRO A 670      39.200  55.490  56.960  1.00  0.00           H
ATOM   1287  CB  PRO A 670      38.810  55.150  54.780  1.00  0.00           C
ATOM   1288  HB1 PRO A 670      38.220  56.090  54.700  1.00  0.00           H
ATOM   1289  HB2 PRO A 670      38.180  54.390  54.270  1.00  0.00           H
ATOM   1290  CG  PRO A 670      40.200  55.380  54.210  1.00  0.00           C
ATOM   1291  HG1 PRO A 670      40.070  55.300  53.110  1.00  0.00           H
ATOM   1292  HG2 PRO A 670      40.570  56.430  54.300  1.00  0.00           H
ATOM   1293  C   PRO A 670      38.050  53.890  56.810  1.00  0.00           C
ATOM   1294  O   PRO A 670      37.330  54.440  57.740  1.00  0.00           O
ATOM   1295  N   VAL A 671      37.860  52.680  56.310  1.00  0.00           N
ATOM   1296  HN  VAL A 671      38.420  52.280  55.570  1.00  0.00           H
ATOM   1297  CA  VAL A 671      36.850  51.810  56.790  1.00  0.00           C
ATOM   1298  HA  VAL A 671      35.920  52.330  56.640  1.00  0.00           H
ATOM   1299  CB  VAL A 671      36.680  50.470  55.990  1.00  0.00           C
ATOM   1300  HB  VAL A 671      37.690  50.040  55.910  1.00  0.00           H
ATOM   1301  CG1 VAL A 671      35.730  49.410  56.600  1.00  0.00           C
ATOM   1302 HG11 VAL A 671      35.560  48.620  55.840  1.00  0.00           H
ATOM   1303 HG12 VAL A 671      34.870  49.980  56.980  1.00  0.00           H
ATOM   1304 HG13 VAL A 671      36.190  48.870  57.470  1.00  0.00           H
ATOM   1305  CG2 VAL A 671      36.090  50.770  54.530  1.00  0.00           C
ATOM   1306 HG21 VAL A 671      36.110  49.740  54.110  1.00  0.00           H
ATOM   1307 HG22 VAL A 671      36.790  51.420  53.970  1.00  0.00           H
ATOM   1308 HG23 VAL A 671      35.100  51.260  54.630  1.00  0.00           H
ATOM   1309  C   VAL A 671      36.950  51.570  58.360  1.00  0.00           C
ATOM   1310  O   VAL A 671      35.970  51.760  59.110  1.00  0.00           O
ATOM   1311  N   LEU A 672      38.130  51.320  58.960  1.00  0.00           N
ATOM   1312  HN  LEU A 672      38.950  51.090  58.450  1.00  0.00           H
ATOM   1313  CA  LEU A 672      38.380  51.300  60.380  1.00  0.00           C
ATOM   1314  HA  LEU A 672      37.730  50.590  60.880  1.00  0.00           H
ATOM   1315  CB  LEU A 672      39.800  50.780  60.630  1.00  0.00           C
ATOM   1316  HB1 LEU A 672      40.440  51.140  59.800  1.00  0.00           H
ATOM   1317  HB2 LEU A 672      39.680  49.680  60.460  1.00  0.00           H
ATOM   1318  CG  LEU A 672      40.450  50.900  61.970  1.00  0.00           C
ATOM   1319  HG  LEU A 672      40.650  51.990  62.070  1.00  0.00           H
ATOM   1320  CD1 LEU A 672      39.550  50.520  63.200  1.00  0.00           C
ATOM   1321 HD11 LEU A 672      38.650  51.170  63.180  1.00  0.00           H
ATOM   1322 HD12 LEU A 672      40.070  50.710  64.160  1.00  0.00           H
ATOM   1323 HD13 LEU A 672      39.270  49.460  63.130  1.00  0.00           H
ATOM   1324  CD2 LEU A 672      41.820  50.250  62.010  1.00  0.00           C
ATOM   1325 HD21 LEU A 672      42.220  50.380  63.030  1.00  0.00           H
ATOM   1326 HD22 LEU A 672      42.500  50.620  61.220  1.00  0.00           H
ATOM   1327 HD23 LEU A 672      41.750  49.170  61.750  1.00  0.00           H
ATOM   1328  C   LEU A 672      38.120  52.620  61.100  1.00  0.00           C
ATOM   1329  O   LEU A 672      37.430  52.670  62.140  1.00  0.00           O
ATOM   1330  N   VAL A 673      38.620  53.730  60.580  1.00  0.00           N
ATOM   1331  HN  VAL A 673      39.180  53.700  59.760  1.00  0.00           H
ATOM   1332  CA  VAL A 673      38.360  55.090  61.210  1.00  0.00           C
ATOM   1333  HA  VAL A 673      38.680  54.910  62.240  1.00  0.00           H
ATOM   1334  CB  VAL A 673      39.140  56.260  60.660  1.00  0.00           C
ATOM   1335  HB  VAL A 673      39.010  56.290  59.550  1.00  0.00           H
ATOM   1336  CG1 VAL A 673      38.830  57.640  61.330  1.00  0.00           C
ATOM   1337 HG11 VAL A 673      37.750  57.880  61.360  1.00  0.00           H
ATOM   1338 HG12 VAL A 673      39.370  58.430  60.770  1.00  0.00           H
ATOM   1339 HG13 VAL A 673      39.160  57.750  62.400  1.00  0.00           H
ATOM   1340  CG2 VAL A 673      40.590  55.820  60.700  1.00  0.00           C
ATOM   1341 HG21 VAL A 673      40.860  55.720  61.780  1.00  0.00           H
ATOM   1342 HG22 VAL A 673      41.290  56.570  60.310  1.00  0.00           H
ATOM   1343 HG23 VAL A 673      40.840  54.850  60.230  1.00  0.00           H
ATOM   1344  C   VAL A 673      36.870  55.390  61.250  1.00  0.00           C
ATOM   1345  O   VAL A 673      36.340  55.880  62.270  1.00  0.00           O
ATOM   1346  N   PHE A 674      36.120  55.060  60.180  1.00  0.00           N
ATOM   1347  HN  PHE A 674      36.610  54.650  59.410  1.00  0.00           H
ATOM   1348  CA  PHE A 674      34.650  55.070  60.160  1.00  0.00           C
ATOM   1349  HA  PHE A 674      34.210  55.960  60.580  1.00  0.00           H
ATOM   1350  CB  PHE A 674      34.180  54.840  58.720  1.00  0.00           C
ATOM   1351  HB1 PHE A 674      34.760  53.960  58.370  1.00  0.00           H
ATOM   1352  HB2 PHE A 674      34.540  55.680  58.070  1.00  0.00           H
ATOM   1353  CG  PHE A 674      32.740  54.500  58.350  1.00  0.00           C
ATOM   1354  CD1 PHE A 674      31.820  55.440  57.870  1.00  0.00           C
ATOM   1355  HD1 PHE A 674      32.320  56.370  57.630  1.00  0.00           H
ATOM   1356  CE1 PHE A 674      30.440  55.170  57.520  1.00  0.00           C
ATOM   1357  HE1 PHE A 674      29.890  55.970  57.070  1.00  0.00           H
ATOM   1358  CZ  PHE A 674      30.010  53.850  57.740  1.00  0.00           C
ATOM   1359  HZ  PHE A 674      29.050  53.440  57.480  1.00  0.00           H
ATOM   1360  CD2 PHE A 674      32.280  53.170  58.480  1.00  0.00           C
ATOM   1361  HD2 PHE A 674      32.990  52.490  58.960  1.00  0.00           H
ATOM   1362  CE2 PHE A 674      30.980  52.860  58.150  1.00  0.00           C
ATOM   1363  HE2 PHE A 674      30.590  51.860  58.310  1.00  0.00           H
ATOM   1364  C   PHE A 674      34.010  54.090  61.170  1.00  0.00           C
ATOM   1365  O   PHE A 674      33.100  54.410  61.930  1.00  0.00           O
ATOM   1366  N   GLU A 675      34.490  52.850  61.270  1.00  0.00           N
ATOM   1367  HN  GLU A 675      35.100  52.520  60.550  1.00  0.00           H
ATOM   1368  CA  GLU A 675      34.020  51.820  62.220  1.00  0.00           C
ATOM   1369  HA  GLU A 675      32.970  51.530  62.140  1.00  0.00           H
ATOM   1370  CB  GLU A 675      34.780  50.440  61.950  1.00  0.00           C
ATOM   1371  HB1 GLU A 675      34.650  49.810  62.850  1.00  0.00           H
ATOM   1372  HB2 GLU A 675      35.840  50.680  61.700  1.00  0.00           H
ATOM   1373  CG  GLU A 675      34.280  49.590  60.770  1.00  0.00           C
ATOM   1374  HG1 GLU A 675      35.090  49.540  60.010  1.00  0.00           H
ATOM   1375  HG2 GLU A 675      33.410  50.020  60.230  1.00  0.00           H
ATOM   1376  CD  GLU A 675      34.020  48.210  61.130  1.00  0.00           C
ATOM   1377  OE1 GLU A 675      34.920  47.310  61.240  1.00  0.00           O
ATOM   1378  OE2 GLU A 675      32.810  47.880  61.260  1.00  0.00           O
ATOM   1379  C   GLU A 675      34.150  52.200  63.650  1.00  0.00           C
ATOM   1380  O   GLU A 675      33.270  51.920  64.400  1.00  0.00           O
ATOM   1381  N   LYS A 676      35.280  52.900  64.010  1.00  0.00           N
ATOM   1382  HN  LYS A 676      36.070  52.840  63.400  1.00  0.00           H
ATOM   1383  CA  LYS A 676      35.500  53.640  65.250  1.00  0.00           C
ATOM   1384  HA  LYS A 676      35.360  52.890  66.010  1.00  0.00           H
ATOM   1385  CB  LYS A 676      36.930  54.200  65.310  1.00  0.00           C
ATOM   1386  HB1 LYS A 676      37.000  55.070  66.010  1.00  0.00           H
ATOM   1387  HB2 LYS A 676      37.280  54.540  64.320  1.00  0.00           H
ATOM   1388  CG  LYS A 676      37.890  53.130  65.900  1.00  0.00           C
ATOM   1389  HG1 LYS A 676      38.180  52.370  65.150  1.00  0.00           H
ATOM   1390  HG2 LYS A 676      37.270  52.600  66.660  1.00  0.00           H
ATOM   1391  CD  LYS A 676      39.110  53.810  66.580  1.00  0.00           C
ATOM   1392  HD1 LYS A 676      39.720  53.010  67.040  1.00  0.00           H
ATOM   1393  HD2 LYS A 676      38.800  54.530  67.380  1.00  0.00           H
ATOM   1394  CE  LYS A 676      40.070  54.360  65.510  1.00  0.00           C
ATOM   1395  HE1 LYS A 676      39.630  55.130  64.840  1.00  0.00           H
ATOM   1396  HE2 LYS A 676      40.340  53.440  64.930  1.00  0.00           H
ATOM   1397  NZ  LYS A 676      41.290  54.900  66.070  1.00  0.00           N
ATOM   1398  HZ1 LYS A 676      41.110  55.470  66.930  1.00  0.00           H
ATOM   1399  HZ2 LYS A 676      41.780  55.510  65.390  1.00  0.00           H
ATOM   1400  HZ3 LYS A 676      41.910  54.160  66.450  1.00  0.00           H
ATOM   1401  C   LYS A 676      34.440  54.680  65.510  1.00  0.00           C
ATOM   1402  O   LYS A 676      33.900  54.720  66.630  1.00  0.00           O
ATOM   1403  N   ILE A 677      34.190  55.450  64.510  1.00  0.00           N
ATOM   1404  HN  ILE A 677      34.600  55.290  63.620  1.00  0.00           H
ATOM   1405  CA  ILE A 677      33.270  56.530  64.570  1.00  0.00           C
ATOM   1406  HA  ILE A 677      33.420  57.060  65.500  1.00  0.00           H
ATOM   1407  CB  ILE A 677      33.290  57.500  63.380  1.00  0.00           C
ATOM   1408  HB  ILE A 677      33.410  57.070  62.370  1.00  0.00           H
ATOM   1409  CG2 ILE A 677      31.910  58.210  63.260  1.00  0.00           C
ATOM   1410 HG21 ILE A 677      31.960  59.050  62.560  1.00  0.00           H
ATOM   1411 HG22 ILE A 677      31.580  58.570  64.250  1.00  0.00           H
ATOM   1412 HG23 ILE A 677      31.110  57.530  62.880  1.00  0.00           H
ATOM   1413  CG1 ILE A 677      34.440  58.530  63.650  1.00  0.00           C
ATOM   1414 HG11 ILE A 677      35.360  57.920  63.740  1.00  0.00           H
ATOM   1415 HG12 ILE A 677      34.280  58.880  64.690  1.00  0.00           H
ATOM   1416  CD  ILE A 677      34.640  59.620  62.590  1.00  0.00           C
ATOM   1417  HD1 ILE A 677      35.650  60.050  62.740  1.00  0.00           H
ATOM   1418  HD2 ILE A 677      33.820  60.370  62.660  1.00  0.00           H
ATOM   1419  HD3 ILE A 677      34.580  59.170  61.580  1.00  0.00           H
ATOM   1420  C   ILE A 677      31.850  55.990  64.790  1.00  0.00           C
ATOM   1421  O   ILE A 677      31.130  56.480  65.660  1.00  0.00           O
ATOM   1422  N   LEU A 678      31.480  54.950  64.060  1.00  0.00           N
ATOM   1423  HN  LEU A 678      32.180  54.590  63.430  1.00  0.00           H
ATOM   1424  CA  LEU A 678      30.270  54.260  64.110  1.00  0.00           C
ATOM   1425  HA  LEU A 678      29.410  54.900  63.950  1.00  0.00           H
ATOM   1426  CB  LEU A 678      30.370  53.260  62.910  1.00  0.00           C
ATOM   1427  HB1 LEU A 678      31.060  52.440  63.170  1.00  0.00           H
ATOM   1428  HB2 LEU A 678      30.710  53.590  61.900  1.00  0.00           H
ATOM   1429  CG  LEU A 678      29.020  52.560  62.590  1.00  0.00           C
ATOM   1430  HG  LEU A 678      28.640  52.320  63.610  1.00  0.00           H
ATOM   1431  CD1 LEU A 678      27.990  53.560  61.930  1.00  0.00           C
ATOM   1432 HD11 LEU A 678      28.380  53.940  60.960  1.00  0.00           H
ATOM   1433 HD12 LEU A 678      27.820  54.470  62.550  1.00  0.00           H
ATOM   1434 HD13 LEU A 678      27.000  53.120  61.680  1.00  0.00           H
ATOM   1435  CD2 LEU A 678      29.100  51.240  61.790  1.00  0.00           C
ATOM   1436 HD21 LEU A 678      28.160  50.670  61.920  1.00  0.00           H
ATOM   1437 HD22 LEU A 678      29.980  50.650  62.130  1.00  0.00           H
ATOM   1438 HD23 LEU A 678      29.280  51.370  60.700  1.00  0.00           H
ATOM   1439  C   LEU A 678      29.980  53.590  65.450  1.00  0.00           C
ATOM   1440  O   LEU A 678      28.850  53.620  65.980  1.00  0.00           O
ATOM   1441  N   TYR A 679      31.000  52.970  66.130  1.00  0.00           N
ATOM   1442  HN  TYR A 679      31.840  52.790  65.630  1.00  0.00           H
ATOM   1443  CA  TYR A 679      30.990  52.280  67.490  1.00  0.00           C
ATOM   1444  HA  TYR A 679      30.170  51.580  67.460  1.00  0.00           H
ATOM   1445  CB  TYR A 679      32.260  51.400  67.840  1.00  0.00           C
ATOM   1446  HB1 TYR A 679      33.190  52.000  67.710  1.00  0.00           H
ATOM   1447  HB2 TYR A 679      32.340  50.570  67.110  1.00  0.00           H
ATOM   1448  CG  TYR A 679      32.340  50.840  69.260  1.00  0.00           C
ATOM   1449  CD1 TYR A 679      32.930  51.620  70.220  1.00  0.00           C
ATOM   1450  HD1 TYR A 679      33.290  52.610  69.930  1.00  0.00           H
ATOM   1451  CE1 TYR A 679      33.090  51.270  71.540  1.00  0.00           C
ATOM   1452  HE1 TYR A 679      33.650  51.880  72.240  1.00  0.00           H
ATOM   1453  CZ  TYR A 679      32.470  50.070  71.980  1.00  0.00           C
ATOM   1454  OH  TYR A 679      32.480  49.760  73.350  1.00  0.00           O
ATOM   1455  HH  TYR A 679      32.920  50.460  73.830  1.00  0.00           H
ATOM   1456  CD2 TYR A 679      31.970  49.510  69.610  1.00  0.00           C
ATOM   1457  HD2 TYR A 679      31.430  48.910  68.890  1.00  0.00           H
ATOM   1458  CE2 TYR A 679      31.930  49.180  71.010  1.00  0.00           C
ATOM   1459  HE2 TYR A 679      31.500  48.230  71.280  1.00  0.00           H
ATOM   1460  C   TYR A 679      30.660  53.220  68.570  1.00  0.00           C
ATOM   1461  O   TYR A 679      29.790  53.110  69.450  1.00  0.00           O
ATOM   1462  N   LYS A 680      31.360  54.330  68.570  1.00  0.00           N
ATOM   1463  HN  LYS A 680      31.960  54.510  67.780  1.00  0.00           H
ATOM   1464  CA  LYS A 680      31.280  55.360  69.530  1.00  0.00           C
ATOM   1465  HA  LYS A 680      31.480  54.940  70.510  1.00  0.00           H
ATOM   1466  CB  LYS A 680      32.540  56.320  69.300  1.00  0.00           C
ATOM   1467  HB1 LYS A 680      32.500  56.570  68.210  1.00  0.00           H
ATOM   1468  HB2 LYS A 680      33.410  55.670  69.550  1.00  0.00           H
ATOM   1469  CG  LYS A 680      32.630  57.640  70.070  1.00  0.00           C
ATOM   1470  HG1 LYS A 680      31.670  58.180  69.870  1.00  0.00           H
ATOM   1471  HG2 LYS A 680      33.540  58.230  69.820  1.00  0.00           H
ATOM   1472  CD  LYS A 680      32.610  57.340  71.590  1.00  0.00           C
ATOM   1473  HD1 LYS A 680      33.480  56.670  71.750  1.00  0.00           H
ATOM   1474  HD2 LYS A 680      31.810  56.620  71.830  1.00  0.00           H
ATOM   1475  CE  LYS A 680      32.750  58.500  72.510  1.00  0.00           C
ATOM   1476  HE1 LYS A 680      33.760  58.920  72.350  1.00  0.00           H
ATOM   1477  HE2 LYS A 680      32.620  58.230  73.580  1.00  0.00           H
ATOM   1478  NZ  LYS A 680      31.810  59.550  72.180  1.00  0.00           N
ATOM   1479  HZ1 LYS A 680      32.080  60.000  71.290  1.00  0.00           H
ATOM   1480  HZ2 LYS A 680      31.700  60.310  72.880  1.00  0.00           H
ATOM   1481  HZ3 LYS A 680      30.830  59.180  72.110  1.00  0.00           H
ATOM   1482  C   LYS A 680      29.930  56.120  69.510  1.00  0.00           C
ATOM   1483  O   LYS A 680      29.310  56.360  70.540  1.00  0.00           O
ATOM   1484  N   PHE A 681      29.410  56.370  68.270  1.00  0.00           N
ATOM   1485  HN  PHE A 681      29.880  56.130  67.430  1.00  0.00           H
ATOM   1486  CA  PHE A 681      28.150  56.930  67.980  1.00  0.00           C
ATOM   1487  HA  PHE A 681      28.080  57.940  68.370  1.00  0.00           H
ATOM   1488  CB  PHE A 681      28.030  57.090  66.420  1.00  0.00           C
ATOM   1489  HB1 PHE A 681      28.440  56.170  65.960  1.00  0.00           H
ATOM   1490  HB2 PHE A 681      28.680  57.930  66.110  1.00  0.00           H
ATOM   1491  CG  PHE A 681      26.630  57.520  65.820  1.00  0.00           C
ATOM   1492  CD1 PHE A 681      26.030  56.810  64.720  1.00  0.00           C
ATOM   1493  HD1 PHE A 681      26.520  55.910  64.400  1.00  0.00           H
ATOM   1494  CE1 PHE A 681      24.820  57.290  64.130  1.00  0.00           C
ATOM   1495  HE1 PHE A 681      24.400  56.650  63.380  1.00  0.00           H
ATOM   1496  CZ  PHE A 681      24.190  58.370  64.750  1.00  0.00           C
ATOM   1497  HZ  PHE A 681      23.260  58.720  64.320  1.00  0.00           H
ATOM   1498  CD2 PHE A 681      25.940  58.620  66.350  1.00  0.00           C
ATOM   1499  HD2 PHE A 681      26.270  59.280  67.140  1.00  0.00           H
ATOM   1500  CE2 PHE A 681      24.730  59.090  65.770  1.00  0.00           C
ATOM   1501  HE2 PHE A 681      24.280  59.980  66.200  1.00  0.00           H
ATOM   1502  C   PHE A 681      27.060  56.090  68.500  1.00  0.00           C
ATOM   1503  O   PHE A 681      26.080  56.570  69.170  1.00  0.00           O
ATOM   1504  N   CYS A 682      27.200  54.770  68.360  1.00  0.00           N
ATOM   1505  HN  CYS A 682      27.930  54.310  67.850  1.00  0.00           H
ATOM   1506  CA  CYS A 682      26.300  53.850  69.050  1.00  0.00           C
ATOM   1507  HA  CYS A 682      25.280  54.010  68.740  1.00  0.00           H
ATOM   1508  CB  CYS A 682      26.550  52.360  68.650  1.00  0.00           C
ATOM   1509  HB1 CYS A 682      25.820  51.800  69.260  1.00  0.00           H
ATOM   1510  HB2 CYS A 682      27.560  52.000  68.910  1.00  0.00           H
ATOM   1511  SG  CYS A 682      26.200  52.030  66.920  1.00  0.00           S
ATOM   1512  HG1 CYS A 682      27.230  52.770  66.540  1.00  0.00           H
ATOM   1513  C   CYS A 682      26.380  54.000  70.540  1.00  0.00           C
ATOM   1514  O   CYS A 682      25.340  54.180  71.150  1.00  0.00           O
ATOM   1515  N   ARG A 683      27.540  53.990  71.260  1.00  0.00           N
ATOM   1516  HN  ARG A 683      28.420  53.890  70.800  1.00  0.00           H
ATOM   1517  CA  ARG A 683      27.500  54.200  72.700  1.00  0.00           C
ATOM   1518  HA  ARG A 683      26.810  53.470  73.100  1.00  0.00           H
ATOM   1519  CB  ARG A 683      28.910  54.070  73.420  1.00  0.00           C
ATOM   1520  HB1 ARG A 683      28.750  54.010  74.520  1.00  0.00           H
ATOM   1521  HB2 ARG A 683      29.660  54.840  73.150  1.00  0.00           H
ATOM   1522  CG  ARG A 683      29.620  52.730  73.020  1.00  0.00           C
ATOM   1523  HG1 ARG A 683      30.510  52.670  73.680  1.00  0.00           H
ATOM   1524  HG2 ARG A 683      30.010  52.820  71.980  1.00  0.00           H
ATOM   1525  CD  ARG A 683      28.810  51.410  73.160  1.00  0.00           C
ATOM   1526  HD1 ARG A 683      29.310  50.460  72.910  1.00  0.00           H
ATOM   1527  HD2 ARG A 683      27.950  51.350  72.450  1.00  0.00           H
ATOM   1528  NE  ARG A 683      28.330  51.290  74.560  1.00  0.00           N
ATOM   1529  HE  ARG A 683      28.380  52.090  75.150  1.00  0.00           H
ATOM   1530  CZ  ARG A 683      27.820  50.220  75.120  1.00  0.00           C
ATOM   1531  NH1 ARG A 683      27.740  49.010  74.570  1.00  0.00           N
ATOM   1532 HH11 ARG A 683      28.200  48.800  73.710  1.00  0.00           H
ATOM   1533 HH12 ARG A 683      27.090  48.350  74.950  1.00  0.00           H
ATOM   1534  NH2 ARG A 683      27.170  50.350  76.310  1.00  0.00           N
ATOM   1535 HH21 ARG A 683      26.790  49.570  76.810  1.00  0.00           H
ATOM   1536 HH22 ARG A 683      27.240  51.270  76.690  1.00  0.00           H
ATOM   1537  C   ARG A 683      26.950  55.550  73.240  1.00  0.00           C
ATOM   1538  O   ARG A 683      26.210  55.520  74.220  1.00  0.00           O
ATOM   1539  N   ASP A 684      27.270  56.670  72.590  1.00  0.00           N
ATOM   1540  HN  ASP A 684      27.930  56.580  71.850  1.00  0.00           H
ATOM   1541  CA  ASP A 684      26.740  58.000  72.850  1.00  0.00           C
ATOM   1542  HA  ASP A 684      27.070  58.290  73.840  1.00  0.00           H
ATOM   1543  CB  ASP A 684      27.190  59.000  71.770  1.00  0.00           C
ATOM   1544  HB1 ASP A 684      26.620  59.950  71.890  1.00  0.00           H
ATOM   1545  HB2 ASP A 684      27.120  58.550  70.760  1.00  0.00           H
ATOM   1546  CG  ASP A 684      28.620  59.390  71.910  1.00  0.00           C
ATOM   1547  OD1 ASP A 684      29.200  60.100  71.060  1.00  0.00           O
ATOM   1548  OD2 ASP A 684      29.310  58.870  72.900  1.00  0.00           O
ATOM   1549  C   ASP A 684      25.210  58.010  72.850  1.00  0.00           C
ATOM   1550  O   ASP A 684      24.630  58.650  73.740  1.00  0.00           O
ATOM   1551  N   TYR A 685      24.490  57.340  71.970  1.00  0.00           N
ATOM   1552  HN  TYR A 685      24.910  56.810  71.240  1.00  0.00           H
ATOM   1553  CA  TYR A 685      23.030  57.470  71.900  1.00  0.00           C
ATOM   1554  HA  TYR A 685      22.790  58.190  72.670  1.00  0.00           H
ATOM   1555  CB  TYR A 685      22.700  58.070  70.540  1.00  0.00           C
ATOM   1556  HB1 TYR A 685      21.620  58.070  70.240  1.00  0.00           H
ATOM   1557  HB2 TYR A 685      23.290  57.490  69.800  1.00  0.00           H
ATOM   1558  CG  TYR A 685      23.290  59.410  70.530  1.00  0.00           C
ATOM   1559  CD1 TYR A 685      22.620  60.400  71.270  1.00  0.00           C
ATOM   1560  HD1 TYR A 685      21.670  60.270  71.780  1.00  0.00           H
ATOM   1561  CE1 TYR A 685      23.130  61.720  71.280  1.00  0.00           C
ATOM   1562  HE1 TYR A 685      22.680  62.540  71.820  1.00  0.00           H
ATOM   1563  CZ  TYR A 685      24.350  61.980  70.560  1.00  0.00           C
ATOM   1564  OH  TYR A 685      24.840  63.300  70.590  1.00  0.00           O
ATOM   1565  HH  TYR A 685      24.150  63.960  70.760  1.00  0.00           H
ATOM   1566  CD2 TYR A 685      24.400  59.690  69.790  1.00  0.00           C
ATOM   1567  HD2 TYR A 685      24.740  58.980  69.050  1.00  0.00           H
ATOM   1568  CE2 TYR A 685      24.940  60.980  69.790  1.00  0.00           C
ATOM   1569  HE2 TYR A 685      25.760  61.260  69.140  1.00  0.00           H
ATOM   1570  C   TYR A 685      22.330  56.130  72.220  1.00  0.00           C
ATOM   1571  O   TYR A 685      21.130  55.860  72.010  1.00  0.00           O
ATOM   1572  N   GLN A 686      23.150  55.220  72.860  1.00  0.00           N
ATOM   1573  HN  GLN A 686      24.010  55.670  73.050  1.00  0.00           H
ATOM   1574  CA  GLN A 686      22.920  53.840  73.280  1.00  0.00           C
ATOM   1575  HA  GLN A 686      23.860  53.320  73.340  1.00  0.00           H
ATOM   1576  CB  GLN A 686      22.350  53.900  74.730  1.00  0.00           C
ATOM   1577  HB1 GLN A 686      21.600  54.710  74.860  1.00  0.00           H
ATOM   1578  HB2 GLN A 686      23.200  54.180  75.380  1.00  0.00           H
ATOM   1579  CG  GLN A 686      21.610  52.700  75.270  1.00  0.00           C
ATOM   1580  HG1 GLN A 686      20.690  52.580  74.670  1.00  0.00           H
ATOM   1581  HG2 GLN A 686      21.300  52.920  76.320  1.00  0.00           H
ATOM   1582  CD  GLN A 686      22.440  51.400  75.300  1.00  0.00           C
ATOM   1583  OE1 GLN A 686      22.330  50.500  74.420  1.00  0.00           O
ATOM   1584  NE2 GLN A 686      23.210  51.140  76.330  1.00  0.00           N
ATOM   1585 HE21 GLN A 686      23.730  50.300  76.450  1.00  0.00           H
ATOM   1586 HE22 GLN A 686      23.360  51.880  76.980  1.00  0.00           H
ATOM   1587  C   GLN A 686      22.180  53.090  72.230  1.00  0.00           C
ATOM   1588  O   GLN A 686      21.010  52.700  72.400  1.00  0.00           O
ATOM   1589  N   LEU A 687      22.900  52.850  71.130  1.00  0.00           N
ATOM   1590  HN  LEU A 687      23.830  53.160  71.000  1.00  0.00           H
ATOM   1591  CA  LEU A 687      22.440  52.120  69.980  1.00  0.00           C
ATOM   1592  HA  LEU A 687      21.370  52.060  70.110  1.00  0.00           H
ATOM   1593  CB  LEU A 687      22.660  52.780  68.590  1.00  0.00           C
ATOM   1594  HB1 LEU A 687      22.150  52.330  67.730  1.00  0.00           H
ATOM   1595  HB2 LEU A 687      23.750  52.620  68.420  1.00  0.00           H
ATOM   1596  CG  LEU A 687      22.350  54.310  68.430  1.00  0.00           C
ATOM   1597  HG  LEU A 687      22.900  54.870  69.220  1.00  0.00           H
ATOM   1598  CD1 LEU A 687      22.630  54.810  66.980  1.00  0.00           C
ATOM   1599 HD11 LEU A 687      23.720  54.790  66.790  1.00  0.00           H
ATOM   1600 HD12 LEU A 687      22.330  55.880  66.950  1.00  0.00           H
ATOM   1601 HD13 LEU A 687      22.100  54.140  66.260  1.00  0.00           H
ATOM   1602  CD2 LEU A 687      20.850  54.550  68.790  1.00  0.00           C
ATOM   1603 HD21 LEU A 687      20.630  54.250  69.830  1.00  0.00           H
ATOM   1604 HD22 LEU A 687      20.160  54.120  68.030  1.00  0.00           H
ATOM   1605 HD23 LEU A 687      20.660  55.630  68.700  1.00  0.00           H
ATOM   1606  C   LEU A 687      23.050  50.750  70.060  1.00  0.00           C
ATOM   1607  O   LEU A 687      24.190  50.500  70.440  1.00  0.00           O
ATOM   1608  N   SER A 688      22.190  49.810  69.650  1.00  0.00           N
ATOM   1609  HN  SER A 688      21.390  50.110  69.150  1.00  0.00           H
ATOM   1610  CA  SER A 688      22.510  48.360  69.830  1.00  0.00           C
ATOM   1611  HA  SER A 688      22.900  48.200  70.820  1.00  0.00           H
ATOM   1612  CB  SER A 688      21.250  47.480  69.750  1.00  0.00           C
ATOM   1613  HB1 SER A 688      20.660  47.700  68.830  1.00  0.00           H
ATOM   1614  HB2 SER A 688      20.590  47.810  70.570  1.00  0.00           H
ATOM   1615  OG  SER A 688      21.470  46.120  69.820  1.00  0.00           O
ATOM   1616  HG1 SER A 688      20.670  45.780  70.230  1.00  0.00           H
ATOM   1617  C   SER A 688      23.480  47.990  68.640  1.00  0.00           C
ATOM   1618  O   SER A 688      22.990  47.700  67.540  1.00  0.00           O
ATOM   1619  N   TYR A 689      24.850  48.090  68.960  1.00  0.00           N
ATOM   1620  HN  TYR A 689      25.040  48.540  69.830  1.00  0.00           H
ATOM   1621  CA  TYR A 689      25.940  48.010  67.970  1.00  0.00           C
ATOM   1622  HA  TYR A 689      25.790  48.890  67.360  1.00  0.00           H
ATOM   1623  CB  TYR A 689      27.210  48.420  68.790  1.00  0.00           C
ATOM   1624  HB1 TYR A 689      27.170  47.730  69.670  1.00  0.00           H
ATOM   1625  HB2 TYR A 689      27.190  49.430  69.240  1.00  0.00           H
ATOM   1626  CG  TYR A 689      28.510  48.180  68.010  1.00  0.00           C
ATOM   1627  CD1 TYR A 689      28.830  49.050  66.950  1.00  0.00           C
ATOM   1628  HD1 TYR A 689      28.160  49.870  66.690  1.00  0.00           H
ATOM   1629  CE1 TYR A 689      29.980  48.730  66.100  1.00  0.00           C
ATOM   1630  HE1 TYR A 689      30.130  49.350  65.220  1.00  0.00           H
ATOM   1631  CZ  TYR A 689      30.810  47.680  66.510  1.00  0.00           C
ATOM   1632  OH  TYR A 689      32.080  47.360  65.940  1.00  0.00           O
ATOM   1633  HH  TYR A 689      32.140  47.960  65.210  1.00  0.00           H
ATOM   1634  CD2 TYR A 689      29.340  47.090  68.320  1.00  0.00           C
ATOM   1635  HD2 TYR A 689      29.210  46.460  69.180  1.00  0.00           H
ATOM   1636  CE2 TYR A 689      30.470  46.860  67.530  1.00  0.00           C
ATOM   1637  HE2 TYR A 689      31.150  46.050  67.750  1.00  0.00           H
ATOM   1638  C   TYR A 689      26.110  46.940  66.930  1.00  0.00           C
ATOM   1639  O   TYR A 689      26.050  47.270  65.750  1.00  0.00           O
ATOM   1640  N   LEU A 690      26.200  45.690  67.270  1.00  0.00           N
ATOM   1641  HN  LEU A 690      26.240  45.430  68.230  1.00  0.00           H
ATOM   1642  CA  LEU A 690      26.430  44.560  66.390  1.00  0.00           C
ATOM   1643  HA  LEU A 690      27.380  44.660  65.900  1.00  0.00           H
ATOM   1644  CB  LEU A 690      26.430  43.280  67.230  1.00  0.00           C
ATOM   1645  HB1 LEU A 690      26.450  42.380  66.580  1.00  0.00           H
ATOM   1646  HB2 LEU A 690      25.470  43.010  67.730  1.00  0.00           H
ATOM   1647  CG  LEU A 690      27.650  43.170  68.270  1.00  0.00           C
ATOM   1648  HG  LEU A 690      27.530  44.090  68.880  1.00  0.00           H
ATOM   1649  CD1 LEU A 690      27.540  42.000  69.270  1.00  0.00           C
ATOM   1650 HD11 LEU A 690      26.480  42.010  69.600  1.00  0.00           H
ATOM   1651 HD12 LEU A 690      28.320  42.070  70.050  1.00  0.00           H
ATOM   1652 HD13 LEU A 690      27.720  41.090  68.660  1.00  0.00           H
ATOM   1653  CD2 LEU A 690      28.990  43.250  67.560  1.00  0.00           C
ATOM   1654 HD21 LEU A 690      29.160  44.150  66.930  1.00  0.00           H
ATOM   1655 HD22 LEU A 690      28.970  42.320  66.960  1.00  0.00           H
ATOM   1656 HD23 LEU A 690      29.870  43.190  68.240  1.00  0.00           H
ATOM   1657  C   LEU A 690      25.340  44.390  65.430  1.00  0.00           C
ATOM   1658  O   LEU A 690      25.490  44.140  64.230  1.00  0.00           O
ATOM   1659  N   SER A 691      24.110  44.490  65.970  1.00  0.00           N
ATOM   1660  HN  SER A 691      23.850  44.630  66.930  1.00  0.00           H
ATOM   1661  CA  SER A 691      22.850  44.540  65.140  1.00  0.00           C
ATOM   1662  HA  SER A 691      22.840  43.680  64.500  1.00  0.00           H
ATOM   1663  CB  SER A 691      21.650  44.520  66.110  1.00  0.00           C
ATOM   1664  HB1 SER A 691      21.840  45.330  66.840  1.00  0.00           H
ATOM   1665  HB2 SER A 691      21.590  43.550  66.650  1.00  0.00           H
ATOM   1666  OG  SER A 691      20.390  44.690  65.380  1.00  0.00           O
ATOM   1667  HG1 SER A 691      20.360  45.630  65.230  1.00  0.00           H
ATOM   1668  C   SER A 691      22.900  45.680  64.120  1.00  0.00           C
ATOM   1669  O   SER A 691      22.420  45.460  63.050  1.00  0.00           O
ATOM   1670  N   LEU A 692      23.230  46.960  64.520  1.00  0.00           N
ATOM   1671  HN  LEU A 692      23.480  47.150  65.460  1.00  0.00           H
ATOM   1672  CA  LEU A 692      23.300  48.110  63.620  1.00  0.00           C
ATOM   1673  HA  LEU A 692      22.330  48.090  63.140  1.00  0.00           H
ATOM   1674  CB  LEU A 692      23.530  49.380  64.460  1.00  0.00           C
ATOM   1675  HB1 LEU A 692      24.560  49.460  64.880  1.00  0.00           H
ATOM   1676  HB2 LEU A 692      22.800  49.390  65.300  1.00  0.00           H
ATOM   1677  CG  LEU A 692      23.330  50.650  63.560  1.00  0.00           C
ATOM   1678  HG  LEU A 692      24.220  50.740  62.900  1.00  0.00           H
ATOM   1679  CD1 LEU A 692      22.010  50.570  62.760  1.00  0.00           C
ATOM   1680 HD11 LEU A 692      22.070  49.850  61.920  1.00  0.00           H
ATOM   1681 HD12 LEU A 692      21.710  51.490  62.200  1.00  0.00           H
ATOM   1682 HD13 LEU A 692      21.130  50.250  63.340  1.00  0.00           H
ATOM   1683  CD2 LEU A 692      23.190  51.950  64.400  1.00  0.00           C
ATOM   1684 HD21 LEU A 692      22.440  51.820  65.220  1.00  0.00           H
ATOM   1685 HD22 LEU A 692      22.720  52.770  63.810  1.00  0.00           H
ATOM   1686 HD23 LEU A 692      24.200  52.260  64.750  1.00  0.00           H
ATOM   1687  C   LEU A 692      24.390  47.920  62.540  1.00  0.00           C
ATOM   1688  O   LEU A 692      24.180  47.940  61.300  1.00  0.00           O
ATOM   1689  N   ARG A 693      25.680  47.700  62.960  1.00  0.00           N
ATOM   1690  HN  ARG A 693      25.880  47.560  63.930  1.00  0.00           H
ATOM   1691  CA  ARG A 693      26.800  47.470  62.050  1.00  0.00           C
ATOM   1692  HA  ARG A 693      26.920  48.300  61.380  1.00  0.00           H
ATOM   1693  CB  ARG A 693      28.120  47.150  62.890  1.00  0.00           C
ATOM   1694  HB1 ARG A 693      27.980  46.180  63.410  1.00  0.00           H
ATOM   1695  HB2 ARG A 693      28.080  47.900  63.690  1.00  0.00           H
ATOM   1696  CG  ARG A 693      29.390  47.420  62.150  1.00  0.00           C
ATOM   1697  HG1 ARG A 693      30.190  47.720  62.850  1.00  0.00           H
ATOM   1698  HG2 ARG A 693      29.170  48.260  61.460  1.00  0.00           H
ATOM   1699  CD  ARG A 693      29.930  46.300  61.200  1.00  0.00           C
ATOM   1700  HD1 ARG A 693      30.910  46.570  60.740  1.00  0.00           H
ATOM   1701  HD2 ARG A 693      29.190  46.020  60.420  1.00  0.00           H
ATOM   1702  NE  ARG A 693      30.140  45.080  62.030  1.00  0.00           N
ATOM   1703  HE  ARG A 693      29.480  44.330  61.940  1.00  0.00           H
ATOM   1704  CZ  ARG A 693      31.230  44.870  62.770  1.00  0.00           C
ATOM   1705  NH1 ARG A 693      32.240  45.680  62.880  1.00  0.00           N
ATOM   1706 HH11 ARG A 693      33.070  45.380  63.350  1.00  0.00           H
ATOM   1707 HH12 ARG A 693      32.230  46.480  62.290  1.00  0.00           H
ATOM   1708  NH2 ARG A 693      31.180  43.670  63.310  1.00  0.00           N
ATOM   1709 HH21 ARG A 693      30.380  43.060  63.250  1.00  0.00           H
ATOM   1710 HH22 ARG A 693      32.090  43.430  63.640  1.00  0.00           H
ATOM   1711  C   ARG A 693      26.530  46.300  61.060  1.00  0.00           C
ATOM   1712  O   ARG A 693      26.790  46.490  59.860  1.00  0.00           O
ATOM   1713  N   THR A 694      25.880  45.240  61.460  1.00  0.00           N
ATOM   1714  HN  THR A 694      25.710  45.170  62.440  1.00  0.00           H
ATOM   1715  CA  THR A 694      25.370  44.110  60.630  1.00  0.00           C
ATOM   1716  HA  THR A 694      26.210  43.910  59.980  1.00  0.00           H
ATOM   1717  CB  THR A 694      24.930  42.870  61.370  1.00  0.00           C
ATOM   1718  HB  THR A 694      24.160  43.160  62.110  1.00  0.00           H
ATOM   1719  OG1 THR A 694      26.010  42.410  62.130  1.00  0.00           O
ATOM   1720  HG1 THR A 694      25.960  43.030  62.850  1.00  0.00           H
ATOM   1721  CG2 THR A 694      24.480  41.840  60.350  1.00  0.00           C
ATOM   1722 HG21 THR A 694      25.230  41.790  59.510  1.00  0.00           H
ATOM   1723 HG22 THR A 694      23.490  42.080  59.910  1.00  0.00           H
ATOM   1724 HG23 THR A 694      24.420  40.880  60.920  1.00  0.00           H
ATOM   1725  C   THR A 694      24.350  44.510  59.610  1.00  0.00           C
ATOM   1726  O   THR A 694      24.390  44.180  58.420  1.00  0.00           O
ATOM   1727  N   SER A 695      23.420  45.300  59.990  1.00  0.00           N
ATOM   1728  HN  SER A 695      23.420  45.490  60.980  1.00  0.00           H
ATOM   1729  CA  SER A 695      22.400  46.000  59.210  1.00  0.00           C
ATOM   1730  HA  SER A 695      21.950  45.140  58.740  1.00  0.00           H
ATOM   1731  CB  SER A 695      21.350  46.700  60.200  1.00  0.00           C
ATOM   1732  HB1 SER A 695      20.580  47.140  59.530  1.00  0.00           H
ATOM   1733  HB2 SER A 695      21.880  47.490  60.790  1.00  0.00           H
ATOM   1734  OG  SER A 695      20.760  45.710  61.010  1.00  0.00           O
ATOM   1735  HG1 SER A 695      21.230  45.490  61.810  1.00  0.00           H
ATOM   1736  C   SER A 695      22.970  46.900  58.120  1.00  0.00           C
ATOM   1737  O   SER A 695      22.590  46.930  56.940  1.00  0.00           O
ATOM   1738  N   ILE A 696      24.030  47.610  58.460  1.00  0.00           N
ATOM   1739  HN  ILE A 696      24.180  47.500  59.430  1.00  0.00           H
ATOM   1740  CA  ILE A 696      24.840  48.560  57.610  1.00  0.00           C
ATOM   1741  HA  ILE A 696      24.160  49.260  57.160  1.00  0.00           H
ATOM   1742  CB  ILE A 696      25.790  49.570  58.410  1.00  0.00           C
ATOM   1743  HB  ILE A 696      26.500  48.950  58.990  1.00  0.00           H
ATOM   1744  CG2 ILE A 696      26.710  50.300  57.450  1.00  0.00           C
ATOM   1745 HG21 ILE A 696      26.090  50.520  56.560  1.00  0.00           H
ATOM   1746 HG22 ILE A 696      27.510  49.580  57.170  1.00  0.00           H
ATOM   1747 HG23 ILE A 696      27.180  51.220  57.860  1.00  0.00           H
ATOM   1748  CG1 ILE A 696      24.920  50.540  59.110  1.00  0.00           C
ATOM   1749 HG11 ILE A 696      24.120  50.070  59.730  1.00  0.00           H
ATOM   1750 HG12 ILE A 696      24.510  51.160  58.280  1.00  0.00           H
ATOM   1751  CD  ILE A 696      25.660  51.440  60.120  1.00  0.00           C
ATOM   1752  HD1 ILE A 696      26.370  52.130  59.620  1.00  0.00           H
ATOM   1753  HD2 ILE A 696      26.210  50.800  60.840  1.00  0.00           H
ATOM   1754  HD3 ILE A 696      24.910  52.130  60.580  1.00  0.00           H
ATOM   1755  C   ILE A 696      25.460  47.920  56.460  1.00  0.00           C
ATOM   1756  O   ILE A 696      25.500  48.430  55.300  1.00  0.00           O
ATOM   1757  N   GLY A 697      26.050  46.820  56.810  1.00  0.00           N
ATOM   1758  HN  GLY A 697      26.060  46.670  57.790  1.00  0.00           H
ATOM   1759  CA  GLY A 697      26.700  45.800  55.990  1.00  0.00           C
ATOM   1760  HA1 GLY A 697      26.970  45.090  56.740  1.00  0.00           H
ATOM   1761  HA2 GLY A 697      27.510  46.140  55.350  1.00  0.00           H
ATOM   1762  C   GLY A 697      25.780  45.150  55.050  1.00  0.00           C
ATOM   1763  O   GLY A 697      26.120  45.020  53.860  1.00  0.00           O
ATOM   1764  N   LEU A 698      24.560  44.690  55.460  1.00  0.00           N
ATOM   1765  HN  LEU A 698      24.320  44.680  56.420  1.00  0.00           H
ATOM   1766  CA  LEU A 698      23.510  44.210  54.520  1.00  0.00           C
ATOM   1767  HA  LEU A 698      23.920  43.430  53.910  1.00  0.00           H
ATOM   1768  CB  LEU A 698      22.250  43.670  55.310  1.00  0.00           C
ATOM   1769  HB1 LEU A 698      21.550  43.330  54.510  1.00  0.00           H
ATOM   1770  HB2 LEU A 698      21.890  44.490  55.970  1.00  0.00           H
ATOM   1771  CG  LEU A 698      22.430  42.550  56.230  1.00  0.00           C
ATOM   1772  HG  LEU A 698      23.210  42.580  57.020  1.00  0.00           H
ATOM   1773  CD1 LEU A 698      21.120  42.390  57.050  1.00  0.00           C
ATOM   1774 HD11 LEU A 698      21.230  41.770  57.960  1.00  0.00           H
ATOM   1775 HD12 LEU A 698      20.200  42.150  56.500  1.00  0.00           H
ATOM   1776 HD13 LEU A 698      20.900  43.430  57.370  1.00  0.00           H
ATOM   1777  CD2 LEU A 698      22.730  41.230  55.390  1.00  0.00           C
ATOM   1778 HD21 LEU A 698      21.910  40.980  54.680  1.00  0.00           H
ATOM   1779 HD22 LEU A 698      22.860  40.360  56.060  1.00  0.00           H
ATOM   1780 HD23 LEU A 698      23.630  41.400  54.750  1.00  0.00           H
ATOM   1781  C   LEU A 698      23.060  45.270  53.550  1.00  0.00           C
ATOM   1782  O   LEU A 698      22.810  45.020  52.370  1.00  0.00           O
ATOM   1783  N   TRP A 699      22.970  46.580  53.960  1.00  0.00           N
ATOM   1784  HN  TRP A 699      22.990  46.730  54.950  1.00  0.00           H
ATOM   1785  CA  TRP A 699      22.810  47.680  52.990  1.00  0.00           C
ATOM   1786  HA  TRP A 699      21.980  47.370  52.390  1.00  0.00           H
ATOM   1787  CB  TRP A 699      22.420  49.000  53.670  1.00  0.00           C
ATOM   1788  HB1 TRP A 699      22.560  49.780  52.890  1.00  0.00           H
ATOM   1789  HB2 TRP A 699      23.110  49.210  54.510  1.00  0.00           H
ATOM   1790  CG  TRP A 699      21.060  49.170  54.190  1.00  0.00           C
ATOM   1791  CD1 TRP A 699      20.690  49.040  55.500  1.00  0.00           C
ATOM   1792  HD1 TRP A 699      21.410  48.860  56.280  1.00  0.00           H
ATOM   1793  NE1 TRP A 699      19.400  49.360  55.770  1.00  0.00           N
ATOM   1794  HE1 TRP A 699      18.960  49.450  56.640  1.00  0.00           H
ATOM   1795  CE2 TRP A 699      18.810  49.530  54.560  1.00  0.00           C
ATOM   1796  CD2 TRP A 699      19.810  49.370  53.500  1.00  0.00           C
ATOM   1797  CE3 TRP A 699      19.440  49.420  52.240  1.00  0.00           C
ATOM   1798  HE3 TRP A 699      20.240  49.300  51.520  1.00  0.00           H
ATOM   1799  CZ3 TRP A 699      18.130  49.640  51.890  1.00  0.00           C
ATOM   1800  HZ3 TRP A 699      17.780  49.630  50.860  1.00  0.00           H
ATOM   1801  CZ2 TRP A 699      17.440  49.760  54.200  1.00  0.00           C
ATOM   1802  HZ2 TRP A 699      16.710  49.970  54.970  1.00  0.00           H
ATOM   1803  CH2 TRP A 699      17.120  49.880  52.850  1.00  0.00           C
ATOM   1804  HH2 TRP A 699      16.170  50.180  52.430  1.00  0.00           H
ATOM   1805  C   TRP A 699      23.970  47.830  51.990  1.00  0.00           C
ATOM   1806  O   TRP A 699      23.940  47.910  50.770  1.00  0.00           O
ATOM   1807  N   THR A 700      25.250  47.870  52.530  1.00  0.00           N
ATOM   1808  HN  THR A 700      25.360  47.800  53.520  1.00  0.00           H
ATOM   1809  CA  THR A 700      26.460  48.000  51.780  1.00  0.00           C
ATOM   1810  HA  THR A 700      26.430  48.920  51.180  1.00  0.00           H
ATOM   1811  CB  THR A 700      27.720  47.910  52.650  1.00  0.00           C
ATOM   1812  HB  THR A 700      27.840  46.870  53.040  1.00  0.00           H
ATOM   1813  OG1 THR A 700      27.600  48.760  53.790  1.00  0.00           O
ATOM   1814  HG1 THR A 700      26.730  48.590  54.160  1.00  0.00           H
ATOM   1815  CG2 THR A 700      28.960  48.250  51.840  1.00  0.00           C
ATOM   1816 HG21 THR A 700      28.870  49.270  51.410  1.00  0.00           H
ATOM   1817 HG22 THR A 700      29.300  47.560  51.040  1.00  0.00           H
ATOM   1818 HG23 THR A 700      29.860  48.230  52.480  1.00  0.00           H
ATOM   1819  C   THR A 700      26.630  46.980  50.680  1.00  0.00           C
ATOM   1820  O   THR A 700      26.940  47.250  49.520  1.00  0.00           O
ATOM   1821  N   SER A 701      26.400  45.700  51.020  1.00  0.00           N
ATOM   1822  HN  SER A 701      26.170  45.430  51.950  1.00  0.00           H
ATOM   1823  CA  SER A 701      26.340  44.630  50.090  1.00  0.00           C
ATOM   1824  HA  SER A 701      27.160  44.790  49.400  1.00  0.00           H
ATOM   1825  CB  SER A 701      26.500  43.200  50.740  1.00  0.00           C
ATOM   1826  HB1 SER A 701      27.510  43.180  51.230  1.00  0.00           H
ATOM   1827  HB2 SER A 701      26.470  42.360  50.020  1.00  0.00           H
ATOM   1828  OG  SER A 701      25.540  43.010  51.780  1.00  0.00           O
ATOM   1829  HG1 SER A 701      25.510  43.750  52.390  1.00  0.00           H
ATOM   1830  C   SER A 701      25.190  44.680  49.110  1.00  0.00           C
ATOM   1831  O   SER A 701      25.400  44.370  47.950  1.00  0.00           O
ATOM   1832  N   PHE A 702      23.950  45.020  49.510  1.00  0.00           N
ATOM   1833  HN  PHE A 702      23.820  45.100  50.490  1.00  0.00           H
ATOM   1834  CA  PHE A 702      22.860  45.370  48.560  1.00  0.00           C
ATOM   1835  HA  PHE A 702      22.790  44.460  47.970  1.00  0.00           H
ATOM   1836  CB  PHE A 702      21.500  45.440  49.270  1.00  0.00           C
ATOM   1837  HB1 PHE A 702      21.450  46.330  49.930  1.00  0.00           H
ATOM   1838  HB2 PHE A 702      21.290  44.510  49.810  1.00  0.00           H
ATOM   1839  CG  PHE A 702      20.310  45.620  48.340  1.00  0.00           C
ATOM   1840  CD1 PHE A 702      20.040  44.640  47.400  1.00  0.00           C
ATOM   1841  HD1 PHE A 702      20.740  43.820  47.370  1.00  0.00           H
ATOM   1842  CE1 PHE A 702      19.020  44.800  46.460  1.00  0.00           C
ATOM   1843  HE1 PHE A 702      18.920  44.090  45.660  1.00  0.00           H
ATOM   1844  CZ  PHE A 702      18.170  45.930  46.510  1.00  0.00           C
ATOM   1845  HZ  PHE A 702      17.370  46.020  45.790  1.00  0.00           H
ATOM   1846  CD2 PHE A 702      19.460  46.740  48.410  1.00  0.00           C
ATOM   1847  HD2 PHE A 702      19.610  47.540  49.110  1.00  0.00           H
ATOM   1848  CE2 PHE A 702      18.330  46.840  47.540  1.00  0.00           C
ATOM   1849  HE2 PHE A 702      17.740  47.740  47.490  1.00  0.00           H
ATOM   1850  C   PHE A 702      23.120  46.570  47.590  1.00  0.00           C
ATOM   1851  O   PHE A 702      22.830  46.400  46.370  1.00  0.00           O
ATOM   1852  N   LEU A 703      23.660  47.730  48.070  1.00  0.00           N
ATOM   1853  HN  LEU A 703      23.780  47.950  49.030  1.00  0.00           H
ATOM   1854  CA  LEU A 703      24.210  48.660  47.150  1.00  0.00           C
ATOM   1855  HA  LEU A 703      23.370  48.920  46.520  1.00  0.00           H
ATOM   1856  CB  LEU A 703      24.780  49.910  47.850  1.00  0.00           C
ATOM   1857  HB1 LEU A 703      25.540  50.410  47.210  1.00  0.00           H
ATOM   1858  HB2 LEU A 703      25.340  49.660  48.780  1.00  0.00           H
ATOM   1859  CG  LEU A 703      23.620  50.950  48.100  1.00  0.00           C
ATOM   1860  HG  LEU A 703      23.200  51.330  47.150  1.00  0.00           H
ATOM   1861  CD1 LEU A 703      22.510  50.470  49.110  1.00  0.00           C
ATOM   1862 HD11 LEU A 703      21.960  49.550  48.810  1.00  0.00           H
ATOM   1863 HD12 LEU A 703      21.740  51.270  49.110  1.00  0.00           H
ATOM   1864 HD13 LEU A 703      23.040  50.310  50.070  1.00  0.00           H
ATOM   1865  CD2 LEU A 703      24.210  52.160  48.700  1.00  0.00           C
ATOM   1866 HD21 LEU A 703      23.410  52.930  48.680  1.00  0.00           H
ATOM   1867 HD22 LEU A 703      25.070  52.570  48.130  1.00  0.00           H
ATOM   1868 HD23 LEU A 703      24.650  51.990  49.710  1.00  0.00           H
ATOM   1869  C   LEU A 703      25.310  48.130  46.260  1.00  0.00           C
ATOM   1870  O   LEU A 703      25.220  48.500  45.030  1.00  0.00           O
ATOM   1871  N   CYS A 704      26.220  47.310  46.660  1.00  0.00           N
ATOM   1872  HN  CYS A 704      26.210  47.210  47.660  1.00  0.00           H
ATOM   1873  CA  CYS A 704      27.140  46.610  45.740  1.00  0.00           C
ATOM   1874  HA  CYS A 704      27.780  47.310  45.220  1.00  0.00           H
ATOM   1875  CB  CYS A 704      28.210  45.760  46.520  1.00  0.00           C
ATOM   1876  HB1 CYS A 704      28.920  45.290  45.810  1.00  0.00           H
ATOM   1877  HB2 CYS A 704      27.820  44.980  47.210  1.00  0.00           H
ATOM   1878  SG  CYS A 704      29.380  46.820  47.470  1.00  0.00           S
ATOM   1879  HG1 CYS A 704      28.700  47.040  48.570  1.00  0.00           H
ATOM   1880  C   CYS A 704      26.570  45.690  44.640  1.00  0.00           C
ATOM   1881  O   CYS A 704      26.910  45.720  43.450  1.00  0.00           O
ATOM   1882  N   ILE A 705      25.520  44.960  45.050  1.00  0.00           N
ATOM   1883  HN  ILE A 705      25.230  44.970  46.000  1.00  0.00           H
ATOM   1884  CA  ILE A 705      24.700  44.170  44.110  1.00  0.00           C
ATOM   1885  HA  ILE A 705      25.370  43.630  43.450  1.00  0.00           H
ATOM   1886  CB  ILE A 705      23.950  43.060  44.920  1.00  0.00           C
ATOM   1887  HB  ILE A 705      23.250  43.530  45.640  1.00  0.00           H
ATOM   1888  CG2 ILE A 705      23.040  42.220  43.950  1.00  0.00           C
ATOM   1889 HG21 ILE A 705      23.690  41.640  43.240  1.00  0.00           H
ATOM   1890 HG22 ILE A 705      22.280  42.810  43.430  1.00  0.00           H
ATOM   1891 HG23 ILE A 705      22.500  41.530  44.630  1.00  0.00           H
ATOM   1892  CG1 ILE A 705      24.910  42.100  45.670  1.00  0.00           C
ATOM   1893 HG11 ILE A 705      25.770  42.730  46.020  1.00  0.00           H
ATOM   1894 HG12 ILE A 705      25.380  41.460  44.890  1.00  0.00           H
ATOM   1895  CD  ILE A 705      24.420  41.330  46.860  1.00  0.00           C
ATOM   1896  HD1 ILE A 705      23.420  40.880  46.720  1.00  0.00           H
ATOM   1897  HD2 ILE A 705      24.530  41.830  47.850  1.00  0.00           H
ATOM   1898  HD3 ILE A 705      25.170  40.510  46.860  1.00  0.00           H
ATOM   1899  C   ILE A 705      23.880  45.020  43.150  1.00  0.00           C
ATOM   1900  O   ILE A 705      24.050  44.780  41.980  1.00  0.00           O
ATOM   1901  N   VAL A 706      23.190  46.060  43.600  1.00  0.00           N
ATOM   1902  HN  VAL A 706      23.120  46.310  44.560  1.00  0.00           H
ATOM   1903  CA  VAL A 706      22.420  47.050  42.760  1.00  0.00           C
ATOM   1904  HA  VAL A 706      21.730  46.540  42.110  1.00  0.00           H
ATOM   1905  CB  VAL A 706      21.630  48.170  43.600  1.00  0.00           C
ATOM   1906  HB  VAL A 706      22.350  48.480  44.380  1.00  0.00           H
ATOM   1907  CG1 VAL A 706      21.250  49.450  42.720  1.00  0.00           C
ATOM   1908 HG11 VAL A 706      20.770  50.170  43.430  1.00  0.00           H
ATOM   1909 HG12 VAL A 706      20.540  49.200  41.910  1.00  0.00           H
ATOM   1910 HG13 VAL A 706      22.120  50.010  42.310  1.00  0.00           H
ATOM   1911  CG2 VAL A 706      20.400  47.590  44.280  1.00  0.00           C
ATOM   1912 HG21 VAL A 706      20.110  48.420  44.940  1.00  0.00           H
ATOM   1913 HG22 VAL A 706      20.590  46.780  45.020  1.00  0.00           H
ATOM   1914 HG23 VAL A 706      19.600  47.330  43.550  1.00  0.00           H
ATOM   1915  C   VAL A 706      23.290  47.820  41.770  1.00  0.00           C
ATOM   1916  O   VAL A 706      22.940  47.940  40.620  1.00  0.00           O
ATOM   1917  N   LEU A 707      24.490  48.250  42.260  1.00  0.00           N
ATOM   1918  HN  LEU A 707      24.730  48.010  43.200  1.00  0.00           H
ATOM   1919  CA  LEU A 707      25.390  48.930  41.380  1.00  0.00           C
ATOM   1920  HA  LEU A 707      24.950  49.870  41.050  1.00  0.00           H
ATOM   1921  CB  LEU A 707      26.530  49.420  42.260  1.00  0.00           C
ATOM   1922  HB1 LEU A 707      27.010  48.600  42.830  1.00  0.00           H
ATOM   1923  HB2 LEU A 707      26.160  50.150  43.000  1.00  0.00           H
ATOM   1924  CG  LEU A 707      27.740  50.080  41.610  1.00  0.00           C
ATOM   1925  HG  LEU A 707      28.150  49.430  40.810  1.00  0.00           H
ATOM   1926  CD1 LEU A 707      27.370  51.510  41.030  1.00  0.00           C
ATOM   1927 HD11 LEU A 707      26.560  51.320  40.290  1.00  0.00           H
ATOM   1928 HD12 LEU A 707      28.190  52.000  40.480  1.00  0.00           H
ATOM   1929 HD13 LEU A 707      26.960  52.250  41.760  1.00  0.00           H
ATOM   1930  CD2 LEU A 707      28.860  50.310  42.710  1.00  0.00           C
ATOM   1931 HD21 LEU A 707      29.210  49.400  43.250  1.00  0.00           H
ATOM   1932 HD22 LEU A 707      28.490  50.910  43.560  1.00  0.00           H
ATOM   1933 HD23 LEU A 707      29.720  50.880  42.320  1.00  0.00           H
ATOM   1934  C   LEU A 707      25.950  48.070  40.240  1.00  0.00           C
ATOM   1935  O   LEU A 707      25.980  48.470  39.110  1.00  0.00           O
ATOM   1936  N   VAL A 708      26.340  46.850  40.480  1.00  0.00           N
ATOM   1937  HN  VAL A 708      26.330  46.480  41.410  1.00  0.00           H
ATOM   1938  CA  VAL A 708      26.500  45.800  39.440  1.00  0.00           C
ATOM   1939  HA  VAL A 708      27.340  46.120  38.840  1.00  0.00           H
ATOM   1940  CB  VAL A 708      26.990  44.500  40.140  1.00  0.00           C
ATOM   1941  HB  VAL A 708      26.500  44.350  41.120  1.00  0.00           H
ATOM   1942  CG1 VAL A 708      26.960  43.260  39.290  1.00  0.00           C
ATOM   1943 HG11 VAL A 708      25.960  42.790  39.240  1.00  0.00           H
ATOM   1944 HG12 VAL A 708      27.610  42.550  39.850  1.00  0.00           H
ATOM   1945 HG13 VAL A 708      27.390  43.380  38.270  1.00  0.00           H
ATOM   1946  CG2 VAL A 708      28.540  44.720  40.600  1.00  0.00           C
ATOM   1947 HG21 VAL A 708      28.950  43.840  41.150  1.00  0.00           H
ATOM   1948 HG22 VAL A 708      28.590  45.550  41.330  1.00  0.00           H
ATOM   1949 HG23 VAL A 708      29.190  44.960  39.730  1.00  0.00           H
ATOM   1950  C   VAL A 708      25.240  45.550  38.580  1.00  0.00           C
ATOM   1951  O   VAL A 708      25.370  45.610  37.390  1.00  0.00           O
ATOM   1952  N   ALA A 709      24.020  45.430  39.150  1.00  0.00           N
ATOM   1953  HN  ALA A 709      23.960  45.380  40.140  1.00  0.00           H
ATOM   1954  CA  ALA A 709      22.820  45.240  38.370  1.00  0.00           C
ATOM   1955  HA  ALA A 709      22.950  44.330  37.790  1.00  0.00           H
ATOM   1956  CB  ALA A 709      21.690  44.980  39.330  1.00  0.00           C
ATOM   1957  HB1 ALA A 709      22.080  44.200  40.000  1.00  0.00           H
ATOM   1958  HB2 ALA A 709      20.770  44.660  38.780  1.00  0.00           H
ATOM   1959  HB3 ALA A 709      21.380  45.880  39.920  1.00  0.00           H
ATOM   1960  C   ALA A 709      22.450  46.370  37.420  1.00  0.00           C
ATOM   1961  O   ALA A 709      21.950  46.210  36.330  1.00  0.00           O
ATOM   1962  N   THR A 710      22.850  47.620  37.740  1.00  0.00           N
ATOM   1963  HN  THR A 710      23.330  47.720  38.610  1.00  0.00           H
ATOM   1964  CA  THR A 710      22.500  48.760  36.950  1.00  0.00           C
ATOM   1965  HA  THR A 710      21.720  48.550  36.240  1.00  0.00           H
ATOM   1966  CB  THR A 710      22.270  50.010  37.820  1.00  0.00           C
ATOM   1967  HB  THR A 710      22.230  50.930  37.210  1.00  0.00           H
ATOM   1968  OG1 THR A 710      23.140  50.160  38.980  1.00  0.00           O
ATOM   1969  HG1 THR A 710      23.000  49.340  39.470  1.00  0.00           H
ATOM   1970  CG2 THR A 710      20.910  49.950  38.420  1.00  0.00           C
ATOM   1971 HG21 THR A 710      20.160  50.120  37.610  1.00  0.00           H
ATOM   1972 HG22 THR A 710      20.780  50.780  39.150  1.00  0.00           H
ATOM   1973 HG23 THR A 710      20.650  48.960  38.840  1.00  0.00           H
ATOM   1974  C   THR A 710      23.710  49.140  36.060  1.00  0.00           C
ATOM   1975  O   THR A 710      23.650  50.070  35.270  1.00  0.00           O
ATOM   1976  N   ASP A 711      24.870  48.490  36.070  1.00  0.00           N
ATOM   1977  HN  ASP A 711      24.970  47.620  36.540  1.00  0.00           H
ATOM   1978  CA  ASP A 711      25.970  48.870  35.260  1.00  0.00           C
ATOM   1979  HA  ASP A 711      26.680  48.080  35.470  1.00  0.00           H
ATOM   1980  CB  ASP A 711      25.750  48.610  33.690  1.00  0.00           C
ATOM   1981  HB1 ASP A 711      24.880  49.220  33.370  1.00  0.00           H
ATOM   1982  HB2 ASP A 711      25.400  47.560  33.610  1.00  0.00           H
ATOM   1983  CG  ASP A 711      26.870  48.990  32.770  1.00  0.00           C
ATOM   1984  OD1 ASP A 711      28.090  48.810  33.070  1.00  0.00           O
ATOM   1985  OD2 ASP A 711      26.490  49.430  31.660  1.00  0.00           O
ATOM   1986  C   ASP A 711      26.820  50.120  35.660  1.00  0.00           C
ATOM   1987  O   ASP A 711      26.370  51.260  35.500  1.00  0.00           O
ATOM   1988  N   ALA A 712      28.070  49.950  36.030  1.00  0.00           N
ATOM   1989  HN  ALA A 712      28.580  49.090  36.010  1.00  0.00           H
ATOM   1990  CA  ALA A 712      29.040  50.880  36.500  1.00  0.00           C
ATOM   1991  HA  ALA A 712      28.530  51.800  36.720  1.00  0.00           H
ATOM   1992  CB  ALA A 712      29.570  50.300  37.820  1.00  0.00           C
ATOM   1993  HB1 ALA A 712      28.730  49.920  38.460  1.00  0.00           H
ATOM   1994  HB2 ALA A 712      30.130  51.080  38.380  1.00  0.00           H
ATOM   1995  HB3 ALA A 712      30.210  49.400  37.710  1.00  0.00           H
ATOM   1996  C   ALA A 712      30.230  51.050  35.600  1.00  0.00           C
ATOM   1997  O   ALA A 712      31.240  51.790  35.870  1.00  0.00           O
ATOM   1998  N   SER A 713      30.270  50.560  34.330  1.00  0.00           N
ATOM   1999  HN  SER A 713      29.390  50.200  34.070  1.00  0.00           H
ATOM   2000  CA  SER A 713      31.370  50.720  33.430  1.00  0.00           C
ATOM   2001  HA  SER A 713      32.330  50.570  33.940  1.00  0.00           H
ATOM   2002  CB  SER A 713      31.380  49.650  32.230  1.00  0.00           C
ATOM   2003  HB1 SER A 713      31.500  48.660  32.730  1.00  0.00           H
ATOM   2004  HB2 SER A 713      32.170  49.890  31.490  1.00  0.00           H
ATOM   2005  OG  SER A 713      30.120  49.650  31.540  1.00  0.00           O
ATOM   2006  HG1 SER A 713      29.400  49.320  32.090  1.00  0.00           H
ATOM   2007  C   SER A 713      31.630  52.120  32.970  1.00  0.00           C
ATOM   2008  O   SER A 713      32.740  52.490  32.670  1.00  0.00           O
ATOM   2009  N   SER A 714      30.630  52.950  32.990  1.00  0.00           N
ATOM   2010  HN  SER A 714      29.720  52.730  33.330  1.00  0.00           H
ATOM   2011  CA  SER A 714      30.810  54.400  32.680  1.00  0.00           C
ATOM   2012  HA  SER A 714      31.370  54.440  31.750  1.00  0.00           H
ATOM   2013  CB  SER A 714      29.400  55.120  32.500  1.00  0.00           C
ATOM   2014  HB1 SER A 714      29.640  56.160  32.190  1.00  0.00           H
ATOM   2015  HB2 SER A 714      28.870  55.140  33.470  1.00  0.00           H
ATOM   2016  OG  SER A 714      28.660  54.470  31.440  1.00  0.00           O
ATOM   2017  HG1 SER A 714      28.680  53.550  31.670  1.00  0.00           H
ATOM   2018  C   SER A 714      31.610  55.240  33.630  1.00  0.00           C
ATOM   2019  O   SER A 714      32.490  55.920  33.170  1.00  0.00           O
ATOM   2020  N   LEU A 715      31.380  54.950  34.890  1.00  0.00           N
ATOM   2021  HN  LEU A 715      30.650  54.360  35.220  1.00  0.00           H
ATOM   2022  CA  LEU A 715      32.110  55.440  36.030  1.00  0.00           C
ATOM   2023  HA  LEU A 715      31.990  56.500  36.160  1.00  0.00           H
ATOM   2024  CB  LEU A 715      31.620  54.790  37.370  1.00  0.00           C
ATOM   2025  HB1 LEU A 715      32.250  55.070  38.230  1.00  0.00           H
ATOM   2026  HB2 LEU A 715      31.660  53.690  37.250  1.00  0.00           H
ATOM   2027  CG  LEU A 715      30.150  55.080  37.760  1.00  0.00           C
ATOM   2028  HG  LEU A 715      29.540  54.860  36.860  1.00  0.00           H
ATOM   2029  CD1 LEU A 715      29.620  54.240  39.000  1.00  0.00           C
ATOM   2030 HD11 LEU A 715      28.610  54.620  39.290  1.00  0.00           H
ATOM   2031 HD12 LEU A 715      30.370  54.300  39.810  1.00  0.00           H
ATOM   2032 HD13 LEU A 715      29.560  53.160  38.770  1.00  0.00           H
ATOM   2033  CD2 LEU A 715      30.080  56.580  38.180  1.00  0.00           C
ATOM   2034 HD21 LEU A 715      30.800  56.770  39.010  1.00  0.00           H
ATOM   2035 HD22 LEU A 715      29.100  56.810  38.640  1.00  0.00           H
ATOM   2036 HD23 LEU A 715      30.140  57.270  37.310  1.00  0.00           H
ATOM   2037  C   LEU A 715      33.630  55.010  36.010  1.00  0.00           C
ATOM   2038  O   LEU A 715      34.520  55.810  36.400  1.00  0.00           O
ATOM   2039  N   VAL A 716      33.900  53.760  35.530  1.00  0.00           N
ATOM   2040  HN  VAL A 716      33.130  53.150  35.330  1.00  0.00           H
ATOM   2041  CA  VAL A 716      35.280  53.250  35.350  1.00  0.00           C
ATOM   2042  HA  VAL A 716      35.850  53.560  36.210  1.00  0.00           H
ATOM   2043  CB  VAL A 716      35.300  51.710  35.420  1.00  0.00           C
ATOM   2044  HB  VAL A 716      34.570  51.350  34.670  1.00  0.00           H
ATOM   2045  CG1 VAL A 716      36.680  51.080  35.270  1.00  0.00           C
ATOM   2046 HG11 VAL A 716      37.000  51.120  34.210  1.00  0.00           H
ATOM   2047 HG12 VAL A 716      36.630  49.990  35.540  1.00  0.00           H
ATOM   2048 HG13 VAL A 716      37.450  51.530  35.930  1.00  0.00           H
ATOM   2049  CG2 VAL A 716      34.790  51.310  36.880  1.00  0.00           C
ATOM   2050 HG21 VAL A 716      35.440  51.790  37.650  1.00  0.00           H
ATOM   2051 HG22 VAL A 716      34.790  50.210  37.010  1.00  0.00           H
ATOM   2052 HG23 VAL A 716      33.740  51.640  36.870  1.00  0.00           H
ATOM   2053  C   VAL A 716      36.010  53.900  34.220  1.00  0.00           C
ATOM   2054  O   VAL A 716      37.210  54.140  34.230  1.00  0.00           O
ATOM   2055  N   CYS A 717      35.300  54.400  33.180  1.00  0.00           N
ATOM   2056  HN  CYS A 717      34.320  54.390  33.310  1.00  0.00           H
ATOM   2057  CA  CYS A 717      35.830  55.280  32.130  1.00  0.00           C
ATOM   2058  HA  CYS A 717      36.850  54.980  31.920  1.00  0.00           H
ATOM   2059  CB  CYS A 717      34.950  55.080  30.900  1.00  0.00           C
ATOM   2060  HB1 CYS A 717      33.870  55.300  31.050  1.00  0.00           H
ATOM   2061  HB2 CYS A 717      34.990  53.980  30.760  1.00  0.00           H
ATOM   2062  SG  CYS A 717      35.540  55.850  29.410  1.00  0.00           S
ATOM   2063  HG1 CYS A 717      34.650  55.150  28.710  1.00  0.00           H
ATOM   2064  C   CYS A 717      35.990  56.710  32.550  1.00  0.00           C
ATOM   2065  O   CYS A 717      36.860  57.460  32.080  1.00  0.00           O
ATOM   2066  N   TYR A 718      35.220  57.200  33.520  1.00  0.00           N
ATOM   2067  HN  TYR A 718      34.380  56.770  33.850  1.00  0.00           H
ATOM   2068  CA  TYR A 718      35.390  58.510  34.050  1.00  0.00           C
ATOM   2069  HA  TYR A 718      35.660  59.150  33.220  1.00  0.00           H
ATOM   2070  CB  TYR A 718      34.280  59.000  35.030  1.00  0.00           C
ATOM   2071  HB1 TYR A 718      34.510  60.040  35.350  1.00  0.00           H
ATOM   2072  HB2 TYR A 718      34.300  58.320  35.920  1.00  0.00           H
ATOM   2073  CG  TYR A 718      32.880  58.980  34.330  1.00  0.00           C
ATOM   2074  CD1 TYR A 718      31.690  58.810  35.090  1.00  0.00           C
ATOM   2075  HD1 TYR A 718      31.650  58.620  36.140  1.00  0.00           H
ATOM   2076  CE1 TYR A 718      30.450  58.660  34.470  1.00  0.00           C
ATOM   2077  HE1 TYR A 718      29.530  58.550  35.020  1.00  0.00           H
ATOM   2078  CZ  TYR A 718      30.300  58.750  33.030  1.00  0.00           C
ATOM   2079  OH  TYR A 718      29.020  58.580  32.520  1.00  0.00           O
ATOM   2080  HH  TYR A 718      29.110  58.940  31.630  1.00  0.00           H
ATOM   2081  CD2 TYR A 718      32.720  59.020  32.960  1.00  0.00           C
ATOM   2082  HD2 TYR A 718      33.600  59.180  32.360  1.00  0.00           H
ATOM   2083  CE2 TYR A 718      31.430  58.880  32.270  1.00  0.00           C
ATOM   2084  HE2 TYR A 718      31.440  58.990  31.200  1.00  0.00           H
ATOM   2085  C   TYR A 718      36.680  58.560  34.990  1.00  0.00           C
ATOM   2086  O   TYR A 718      37.250  59.600  35.340  1.00  0.00           O
ATOM   2087  N   ILE A 719      37.330  57.420  35.450  1.00  0.00           N
ATOM   2088  HN  ILE A 719      36.850  56.540  35.470  1.00  0.00           H
ATOM   2089  CA  ILE A 719      38.600  57.380  36.280  1.00  0.00           C
ATOM   2090  HA  ILE A 719      38.380  58.040  37.110  1.00  0.00           H
ATOM   2091  CB  ILE A 719      38.990  55.950  36.580  1.00  0.00           C
ATOM   2092  HB  ILE A 719      39.010  55.320  35.680  1.00  0.00           H
ATOM   2093  CG2 ILE A 719      40.390  55.840  37.270  1.00  0.00           C
ATOM   2094 HG21 ILE A 719      40.390  54.910  37.870  1.00  0.00           H
ATOM   2095 HG22 ILE A 719      40.500  56.730  37.920  1.00  0.00           H
ATOM   2096 HG23 ILE A 719      41.140  55.750  36.470  1.00  0.00           H
ATOM   2097  CG1 ILE A 719      37.850  55.420  37.550  1.00  0.00           C
ATOM   2098 HG11 ILE A 719      36.840  55.600  37.120  1.00  0.00           H
ATOM   2099 HG12 ILE A 719      37.870  56.030  38.480  1.00  0.00           H
ATOM   2100  CD  ILE A 719      38.000  53.950  37.890  1.00  0.00           C
ATOM   2101  HD1 ILE A 719      38.240  53.330  37.000  1.00  0.00           H
ATOM   2102  HD2 ILE A 719      37.000  53.630  38.260  1.00  0.00           H
ATOM   2103  HD3 ILE A 719      38.710  53.650  38.690  1.00  0.00           H
ATOM   2104  C   ILE A 719      39.770  58.050  35.600  1.00  0.00           C
ATOM   2105  O   ILE A 719      40.370  58.980  36.150  1.00  0.00           O
ATOM   2106  N   THR A 720      40.070  57.720  34.340  1.00  0.00           N
ATOM   2107  HN  THR A 720      39.620  56.960  33.870  1.00  0.00           H
ATOM   2108  CA  THR A 720      41.040  58.420  33.550  1.00  0.00           C
ATOM   2109  HA  THR A 720      41.050  57.890  32.610  1.00  0.00           H
ATOM   2110  CB  THR A 720      40.720  59.870  33.150  1.00  0.00           C
ATOM   2111  HB  THR A 720      41.480  60.200  32.400  1.00  0.00           H
ATOM   2112  OG1 THR A 720      40.680  60.760  34.330  1.00  0.00           O
ATOM   2113  HG1 THR A 720      40.800  60.190  35.090  1.00  0.00           H
ATOM   2114  CG2 THR A 720      39.330  59.960  32.420  1.00  0.00           C
ATOM   2115 HG21 THR A 720      38.540  59.350  32.920  1.00  0.00           H
ATOM   2116 HG22 THR A 720      39.350  59.540  31.400  1.00  0.00           H
ATOM   2117 HG23 THR A 720      38.930  61.000  32.400  1.00  0.00           H
ATOM   2118  C   THR A 720      42.500  58.320  34.000  1.00  0.00           C
ATOM   2119  O   THR A 720      42.870  58.050  35.090  1.00  0.00           O
ATOM   2120  N   ARG A 721      43.380  58.490  33.010  1.00  0.00           N
ATOM   2121  HN  ARG A 721      42.990  58.740  32.130  1.00  0.00           H
ATOM   2122  CA  ARG A 721      44.860  58.310  33.120  1.00  0.00           C
ATOM   2123  HA  ARG A 721      45.070  57.320  33.510  1.00  0.00           H
ATOM   2124  CB  ARG A 721      45.660  58.540  31.790  1.00  0.00           C
ATOM   2125  HB1 ARG A 721      46.760  58.620  31.840  1.00  0.00           H
ATOM   2126  HB2 ARG A 721      45.260  59.480  31.360  1.00  0.00           H
ATOM   2127  CG  ARG A 721      45.440  57.370  30.780  1.00  0.00           C
ATOM   2128  HG1 ARG A 721      46.080  57.660  29.920  1.00  0.00           H
ATOM   2129  HG2 ARG A 721      44.420  57.550  30.370  1.00  0.00           H
ATOM   2130  CD  ARG A 721      45.730  55.860  31.170  1.00  0.00           C
ATOM   2131  HD1 ARG A 721      46.680  55.620  31.710  1.00  0.00           H
ATOM   2132  HD2 ARG A 721      45.880  55.300  30.220  1.00  0.00           H
ATOM   2133  NE  ARG A 721      44.580  55.200  31.880  1.00  0.00           N
ATOM   2134  HE  ARG A 721      44.780  54.890  32.810  1.00  0.00           H
ATOM   2135  CZ  ARG A 721      43.390  54.800  31.390  1.00  0.00           C
ATOM   2136  NH1 ARG A 721      43.130  55.110  30.180  1.00  0.00           N
ATOM   2137 HH11 ARG A 721      42.320  54.710  29.750  1.00  0.00           H
ATOM   2138 HH12 ARG A 721      43.820  55.430  29.540  1.00  0.00           H
ATOM   2139  NH2 ARG A 721      42.510  54.090  32.140  1.00  0.00           N
ATOM   2140 HH21 ARG A 721      42.940  53.700  32.950  1.00  0.00           H
ATOM   2141 HH22 ARG A 721      41.780  53.570  31.700  1.00  0.00           H
ATOM   2142  C   ARG A 721      45.540  59.150  34.120  1.00  0.00           C
ATOM   2143  O   ARG A 721      46.460  58.740  34.830  1.00  0.00           O
ATOM   2144  N   PHE A 722      45.000  60.390  34.410  1.00  0.00           N
ATOM   2145  HN  PHE A 722      44.390  60.730  33.710  1.00  0.00           H
ATOM   2146  CA  PHE A 722      45.560  61.280  35.370  1.00  0.00           C
ATOM   2147  HA  PHE A 722      46.630  61.280  35.180  1.00  0.00           H
ATOM   2148  CB  PHE A 722      45.110  62.720  35.130  1.00  0.00           C
ATOM   2149  HB1 PHE A 722      44.000  62.760  35.250  1.00  0.00           H
ATOM   2150  HB2 PHE A 722      45.340  63.000  34.070  1.00  0.00           H
ATOM   2151  CG  PHE A 722      45.700  63.680  36.000  1.00  0.00           C
ATOM   2152  CD1 PHE A 722      46.800  64.380  35.640  1.00  0.00           C
ATOM   2153  HD1 PHE A 722      47.460  64.120  34.820  1.00  0.00           H
ATOM   2154  CE1 PHE A 722      47.260  65.480  36.430  1.00  0.00           C
ATOM   2155  HE1 PHE A 722      48.140  66.080  36.230  1.00  0.00           H
ATOM   2156  CZ  PHE A 722      46.610  65.920  37.540  1.00  0.00           C
ATOM   2157  HZ  PHE A 722      46.870  66.760  38.170  1.00  0.00           H
ATOM   2158  CD2 PHE A 722      45.000  64.140  37.110  1.00  0.00           C
ATOM   2159  HD2 PHE A 722      44.220  63.510  37.510  1.00  0.00           H
ATOM   2160  CE2 PHE A 722      45.400  65.280  37.820  1.00  0.00           C
ATOM   2161  HE2 PHE A 722      44.740  65.500  38.640  1.00  0.00           H
ATOM   2162  C   PHE A 722      45.480  60.810  36.800  1.00  0.00           C
ATOM   2163  O   PHE A 722      46.360  60.850  37.650  1.00  0.00           O
ATOM   2164  N   THR A 723      44.300  60.200  37.080  1.00  0.00           N
ATOM   2165  HN  THR A 723      43.600  60.080  36.380  1.00  0.00           H
ATOM   2166  CA  THR A 723      43.920  59.610  38.400  1.00  0.00           C
ATOM   2167  HA  THR A 723      44.140  60.430  39.070  1.00  0.00           H
ATOM   2168  CB  THR A 723      42.410  59.250  38.480  1.00  0.00           C
ATOM   2169  HB  THR A 723      42.160  58.470  37.740  1.00  0.00           H
ATOM   2170  OG1 THR A 723      41.750  60.430  38.230  1.00  0.00           O
ATOM   2171  HG1 THR A 723      41.010  60.220  37.650  1.00  0.00           H
ATOM   2172  CG2 THR A 723      41.910  58.640  39.830  1.00  0.00           C
ATOM   2173 HG21 THR A 723      40.820  58.460  39.940  1.00  0.00           H
ATOM   2174 HG22 THR A 723      42.160  59.330  40.660  1.00  0.00           H
ATOM   2175 HG23 THR A 723      42.390  57.650  39.970  1.00  0.00           H
ATOM   2176  C   THR A 723      44.620  58.370  38.840  1.00  0.00           C
ATOM   2177  O   THR A 723      44.850  58.100  40.020  1.00  0.00           O
ATOM   2178  N   GLU A 724      44.910  57.480  37.820  1.00  0.00           N
ATOM   2179  HN  GLU A 724      44.370  57.590  37.000  1.00  0.00           H
ATOM   2180  CA  GLU A 724      45.740  56.330  37.880  1.00  0.00           C
ATOM   2181  HA  GLU A 724      45.280  55.670  38.580  1.00  0.00           H
ATOM   2182  CB  GLU A 724      45.790  55.650  36.560  1.00  0.00           C
ATOM   2183  HB1 GLU A 724      46.570  54.860  36.600  1.00  0.00           H
ATOM   2184  HB2 GLU A 724      46.110  56.370  35.790  1.00  0.00           H
ATOM   2185  CG  GLU A 724      44.450  55.040  36.120  1.00  0.00           C
ATOM   2186  HG1 GLU A 724      43.690  55.820  35.900  1.00  0.00           H
ATOM   2187  HG2 GLU A 724      44.110  54.330  36.900  1.00  0.00           H
ATOM   2188  CD  GLU A 724      44.530  54.110  34.840  1.00  0.00           C
ATOM   2189  OE1 GLU A 724      45.570  54.030  34.190  1.00  0.00           O
ATOM   2190  OE2 GLU A 724      43.510  53.460  34.560  1.00  0.00           O
ATOM   2191  C   GLU A 724      47.160  56.720  38.350  1.00  0.00           C
ATOM   2192  O   GLU A 724      47.610  56.300  39.340  1.00  0.00           O
ATOM   2193  N   GLU A 725      47.850  57.560  37.540  1.00  0.00           N
ATOM   2194  HN  GLU A 725      47.370  57.740  36.690  1.00  0.00           H
ATOM   2195  CA  GLU A 725      49.260  57.790  37.690  1.00  0.00           C
ATOM   2196  HA  GLU A 725      49.740  56.820  37.730  1.00  0.00           H
ATOM   2197  CB  GLU A 725      49.810  58.680  36.460  1.00  0.00           C
ATOM   2198  HB1 GLU A 725      50.850  59.030  36.670  1.00  0.00           H
ATOM   2199  HB2 GLU A 725      49.130  59.560  36.480  1.00  0.00           H
ATOM   2200  CG  GLU A 725      49.850  58.040  35.080  1.00  0.00           C
ATOM   2201  HG1 GLU A 725      48.800  57.830  34.750  1.00  0.00           H
ATOM   2202  HG2 GLU A 725      50.400  57.080  35.140  1.00  0.00           H
ATOM   2203  CD  GLU A 725      50.530  58.950  33.980  1.00  0.00           C
ATOM   2204  OE1 GLU A 725      50.570  58.610  32.720  1.00  0.00           O
ATOM   2205  OE2 GLU A 725      51.000  60.050  34.380  1.00  0.00           O
ATOM   2206  C   GLU A 725      49.590  58.450  39.010  1.00  0.00           C
ATOM   2207  O   GLU A 725      50.530  58.100  39.720  1.00  0.00           O
ATOM   2208  N   ALA A 726      48.730  59.390  39.480  1.00  0.00           N
ATOM   2209  HN  ALA A 726      48.000  59.630  38.840  1.00  0.00           H
ATOM   2210  CA  ALA A 726      48.980  60.060  40.730  1.00  0.00           C
ATOM   2211  HA  ALA A 726      50.030  60.270  40.780  1.00  0.00           H
ATOM   2212  CB  ALA A 726      48.040  61.370  40.760  1.00  0.00           C
ATOM   2213  HB1 ALA A 726      48.270  61.950  41.670  1.00  0.00           H
ATOM   2214  HB2 ALA A 726      46.980  61.030  40.830  1.00  0.00           H
ATOM   2215  HB3 ALA A 726      48.130  62.060  39.900  1.00  0.00           H
ATOM   2216  C   ALA A 726      48.740  59.310  42.000  1.00  0.00           C
ATOM   2217  O   ALA A 726      49.530  59.460  42.920  1.00  0.00           O
ATOM   2218  N   PHE A 727      47.760  58.480  42.120  1.00  0.00           N
ATOM   2219  HN  PHE A 727      47.210  58.350  41.300  1.00  0.00           H
ATOM   2220  CA  PHE A 727      47.580  57.610  43.220  1.00  0.00           C
ATOM   2221  HA  PHE A 727      47.680  58.260  44.080  1.00  0.00           H
ATOM   2222  CB  PHE A 727      46.140  57.020  43.140  1.00  0.00           C
ATOM   2223  HB1 PHE A 727      45.870  56.440  42.240  1.00  0.00           H
ATOM   2224  HB2 PHE A 727      45.400  57.840  43.240  1.00  0.00           H
ATOM   2225  CG  PHE A 727      45.870  56.060  44.310  1.00  0.00           C
ATOM   2226  CD1 PHE A 727      45.360  56.460  45.510  1.00  0.00           C
ATOM   2227  HD1 PHE A 727      45.230  57.520  45.670  1.00  0.00           H
ATOM   2228  CE1 PHE A 727      45.160  55.650  46.630  1.00  0.00           C
ATOM   2229  HE1 PHE A 727      44.720  56.040  47.540  1.00  0.00           H
ATOM   2230  CZ  PHE A 727      45.360  54.300  46.450  1.00  0.00           C
ATOM   2231  HZ  PHE A 727      45.070  53.750  47.330  1.00  0.00           H
ATOM   2232  CD2 PHE A 727      46.140  54.660  44.210  1.00  0.00           C
ATOM   2233  HD2 PHE A 727      46.460  54.300  43.240  1.00  0.00           H
ATOM   2234  CE2 PHE A 727      45.840  53.790  45.230  1.00  0.00           C
ATOM   2235  HE2 PHE A 727      45.940  52.750  44.980  1.00  0.00           H
ATOM   2236  C   PHE A 727      48.680  56.560  43.220  1.00  0.00           C
ATOM   2237  O   PHE A 727      49.350  56.300  44.220  1.00  0.00           O
ATOM   2238  N   ALA A 728      48.960  55.930  42.040  1.00  0.00           N
ATOM   2239  HN  ALA A 728      48.590  56.040  41.120  1.00  0.00           H
ATOM   2240  CA  ALA A 728      49.920  54.910  41.920  1.00  0.00           C
ATOM   2241  HA  ALA A 728      49.610  54.090  42.550  1.00  0.00           H
ATOM   2242  CB  ALA A 728      50.100  54.440  40.430  1.00  0.00           C
ATOM   2243  HB1 ALA A 728      49.280  53.740  40.140  1.00  0.00           H
ATOM   2244  HB2 ALA A 728      51.020  53.840  40.270  1.00  0.00           H
ATOM   2245  HB3 ALA A 728      50.080  55.320  39.760  1.00  0.00           H
ATOM   2246  C   ALA A 728      51.400  55.290  42.270  1.00  0.00           C
ATOM   2247  O   ALA A 728      52.100  54.600  43.030  1.00  0.00           O
ATOM   2248  N   ALA A 729      51.850  56.490  41.850  1.00  0.00           N
ATOM   2249  HN  ALA A 729      51.300  57.020  41.210  1.00  0.00           H
ATOM   2250  CA  ALA A 729      53.040  57.060  42.490  1.00  0.00           C
ATOM   2251  HA  ALA A 729      53.880  56.390  42.430  1.00  0.00           H
ATOM   2252  CB  ALA A 729      53.310  58.390  41.840  1.00  0.00           C
ATOM   2253  HB1 ALA A 729      52.410  59.040  41.810  1.00  0.00           H
ATOM   2254  HB2 ALA A 729      53.560  58.170  40.790  1.00  0.00           H
ATOM   2255  HB3 ALA A 729      54.080  58.990  42.370  1.00  0.00           H
ATOM   2256  C   ALA A 729      52.860  57.340  44.020  1.00  0.00           C
ATOM   2257  O   ALA A 729      53.710  56.990  44.810  1.00  0.00           O
ATOM   2258  N   LEU A 730      51.750  58.060  44.400  1.00  0.00           N
ATOM   2259  HN  LEU A 730      51.090  58.410  43.740  1.00  0.00           H
ATOM   2260  CA  LEU A 730      51.450  58.340  45.750  1.00  0.00           C
ATOM   2261  HA  LEU A 730      52.290  58.960  46.030  1.00  0.00           H
ATOM   2262  CB  LEU A 730      50.060  59.010  45.900  1.00  0.00           C
ATOM   2263  HB1 LEU A 730      49.220  58.320  45.680  1.00  0.00           H
ATOM   2264  HB2 LEU A 730      49.880  59.760  45.100  1.00  0.00           H
ATOM   2265  CG  LEU A 730      49.800  59.510  47.300  1.00  0.00           C
ATOM   2266  HG  LEU A 730      50.420  58.890  47.990  1.00  0.00           H
ATOM   2267  CD1 LEU A 730      50.390  60.950  47.440  1.00  0.00           C
ATOM   2268 HD11 LEU A 730      50.350  61.290  48.490  1.00  0.00           H
ATOM   2269 HD12 LEU A 730      49.880  61.650  46.740  1.00  0.00           H
ATOM   2270 HD13 LEU A 730      51.460  61.010  47.130  1.00  0.00           H
ATOM   2271  CD2 LEU A 730      48.340  59.490  47.660  1.00  0.00           C
ATOM   2272 HD21 LEU A 730      48.100  60.040  48.600  1.00  0.00           H
ATOM   2273 HD22 LEU A 730      48.010  58.460  47.930  1.00  0.00           H
ATOM   2274 HD23 LEU A 730      47.690  59.930  46.870  1.00  0.00           H
ATOM   2275  C   LEU A 730      51.500  57.100  46.670  1.00  0.00           C
ATOM   2276  O   LEU A 730      52.330  57.090  47.570  1.00  0.00           O
ATOM   2277  N   ILE A 731      50.560  56.130  46.640  1.00  0.00           N
ATOM   2278  HN  ILE A 731      49.840  56.110  45.960  1.00  0.00           H
ATOM   2279  CA  ILE A 731      50.420  55.060  47.680  1.00  0.00           C
ATOM   2280  HA  ILE A 731      50.330  55.550  48.640  1.00  0.00           H
ATOM   2281  CB  ILE A 731      49.150  54.160  47.530  1.00  0.00           C
ATOM   2282  HB  ILE A 731      48.260  54.820  47.640  1.00  0.00           H
ATOM   2283  CG2 ILE A 731      49.190  53.500  46.160  1.00  0.00           C
ATOM   2284 HG21 ILE A 731      49.070  54.290  45.380  1.00  0.00           H
ATOM   2285 HG22 ILE A 731      48.270  52.920  45.980  1.00  0.00           H
ATOM   2286 HG23 ILE A 731      50.070  52.820  46.110  1.00  0.00           H
ATOM   2287  CG1 ILE A 731      49.120  53.070  48.680  1.00  0.00           C
ATOM   2288 HG11 ILE A 731      49.390  53.480  49.690  1.00  0.00           H
ATOM   2289 HG12 ILE A 731      49.890  52.300  48.480  1.00  0.00           H
ATOM   2290  CD  ILE A 731      47.720  52.470  48.720  1.00  0.00           C
ATOM   2291  HD1 ILE A 731      47.340  52.180  47.710  1.00  0.00           H
ATOM   2292  HD2 ILE A 731      47.010  53.210  49.130  1.00  0.00           H
ATOM   2293  HD3 ILE A 731      47.610  51.570  49.380  1.00  0.00           H
ATOM   2294  C   ILE A 731      51.720  54.330  47.830  1.00  0.00           C
ATOM   2295  O   ILE A 731      52.030  53.930  48.960  1.00  0.00           O
ATOM   2296  N   CYS A 732      52.520  54.120  46.670  1.00  0.00           N
ATOM   2297  HN  CYS A 732      52.180  54.300  45.740  1.00  0.00           H
ATOM   2298  CA  CYS A 732      53.850  53.490  46.680  1.00  0.00           C
ATOM   2299  HA  CYS A 732      53.840  52.560  47.230  1.00  0.00           H
ATOM   2300  CB  CYS A 732      54.450  53.150  45.270  1.00  0.00           C
ATOM   2301  HB1 CYS A 732      55.530  53.050  45.490  1.00  0.00           H
ATOM   2302  HB2 CYS A 732      54.150  54.070  44.710  1.00  0.00           H
ATOM   2303  SG  CYS A 732      53.590  51.690  44.640  1.00  0.00           S
ATOM   2304  HG1 CYS A 732      54.580  50.880  44.940  1.00  0.00           H
ATOM   2305  C   CYS A 732      54.840  54.210  47.560  1.00  0.00           C
ATOM   2306  O   CYS A 732      55.500  53.530  48.360  1.00  0.00           O
ATOM   2307  N   ILE A 733      55.010  55.610  47.490  1.00  0.00           N
ATOM   2308  HN  ILE A 733      54.470  56.220  46.910  1.00  0.00           H
ATOM   2309  CA  ILE A 733      55.990  56.320  48.330  1.00  0.00           C
ATOM   2310  HA  ILE A 733      56.820  55.650  48.250  1.00  0.00           H
ATOM   2311  CB  ILE A 733      56.360  57.710  47.760  1.00  0.00           C
ATOM   2312  HB  ILE A 733      56.720  57.470  46.740  1.00  0.00           H
ATOM   2313  CG2 ILE A 733      55.110  58.710  47.680  1.00  0.00           C
ATOM   2314 HG21 ILE A 733      54.670  58.900  48.690  1.00  0.00           H
ATOM   2315 HG22 ILE A 733      54.340  58.370  46.960  1.00  0.00           H
ATOM   2316 HG23 ILE A 733      55.470  59.610  47.150  1.00  0.00           H
ATOM   2317  CG1 ILE A 733      57.490  58.360  48.530  1.00  0.00           C
ATOM   2318 HG11 ILE A 733      57.260  58.400  49.610  1.00  0.00           H
ATOM   2319 HG12 ILE A 733      57.720  59.360  48.130  1.00  0.00           H
ATOM   2320  CD  ILE A 733      58.840  57.590  48.430  1.00  0.00           C
ATOM   2321  HD1 ILE A 733      58.980  57.310  47.370  1.00  0.00           H
ATOM   2322  HD2 ILE A 733      58.720  56.660  49.040  1.00  0.00           H
ATOM   2323  HD3 ILE A 733      59.700  58.200  48.760  1.00  0.00           H
ATOM   2324  C   ILE A 733      55.480  56.390  49.790  1.00  0.00           C
ATOM   2325  O   ILE A 733      56.280  56.370  50.720  1.00  0.00           O
ATOM   2326  N   ILE A 734      54.180  56.380  49.920  1.00  0.00           N
ATOM   2327  HN  ILE A 734      53.570  56.460  49.130  1.00  0.00           H
ATOM   2328  CA  ILE A 734      53.540  56.330  51.240  1.00  0.00           C
ATOM   2329  HA  ILE A 734      53.960  57.120  51.830  1.00  0.00           H
ATOM   2330  CB  ILE A 734      52.080  56.740  51.250  1.00  0.00           C
ATOM   2331  HB  ILE A 734      51.640  56.330  50.310  1.00  0.00           H
ATOM   2332  CG2 ILE A 734      51.240  56.300  52.470  1.00  0.00           C
ATOM   2333 HG21 ILE A 734      51.550  56.840  53.380  1.00  0.00           H
ATOM   2334 HG22 ILE A 734      51.290  55.190  52.610  1.00  0.00           H
ATOM   2335 HG23 ILE A 734      50.170  56.530  52.260  1.00  0.00           H
ATOM   2336  CG1 ILE A 734      51.970  58.250  50.960  1.00  0.00           C
ATOM   2337 HG11 ILE A 734      50.940  58.430  50.580  1.00  0.00           H
ATOM   2338 HG12 ILE A 734      52.610  58.620  50.130  1.00  0.00           H
ATOM   2339  CD  ILE A 734      52.170  59.150  52.160  1.00  0.00           C
ATOM   2340  HD1 ILE A 734      51.740  58.780  53.120  1.00  0.00           H
ATOM   2341  HD2 ILE A 734      51.590  60.070  51.940  1.00  0.00           H
ATOM   2342  HD3 ILE A 734      53.230  59.380  52.360  1.00  0.00           H
ATOM   2343  C   ILE A 734      53.810  55.000  51.970  1.00  0.00           C
ATOM   2344  O   ILE A 734      54.100  54.990  53.160  1.00  0.00           O
ATOM   2345  N   PHE A 735      53.720  53.890  51.290  1.00  0.00           N
ATOM   2346  HN  PHE A 735      53.400  53.810  50.350  1.00  0.00           H
ATOM   2347  CA  PHE A 735      53.950  52.540  51.850  1.00  0.00           C
ATOM   2348  HA  PHE A 735      53.130  52.430  52.550  1.00  0.00           H
ATOM   2349  CB  PHE A 735      53.640  51.460  50.770  1.00  0.00           C
ATOM   2350  HB1 PHE A 735      54.450  51.520  50.010  1.00  0.00           H
ATOM   2351  HB2 PHE A 735      52.690  51.770  50.270  1.00  0.00           H
ATOM   2352  CG  PHE A 735      53.540  50.120  51.270  1.00  0.00           C
ATOM   2353  CD1 PHE A 735      52.280  49.590  51.730  1.00  0.00           C
ATOM   2354  HD1 PHE A 735      51.410  50.220  51.640  1.00  0.00           H
ATOM   2355  CE1 PHE A 735      52.240  48.210  52.070  1.00  0.00           C
ATOM   2356  HE1 PHE A 735      51.250  47.940  52.390  1.00  0.00           H
ATOM   2357  CZ  PHE A 735      53.410  47.410  52.130  1.00  0.00           C
ATOM   2358  HZ  PHE A 735      53.350  46.370  52.390  1.00  0.00           H
ATOM   2359  CD2 PHE A 735      54.720  49.340  51.350  1.00  0.00           C
ATOM   2360  HD2 PHE A 735      55.670  49.730  51.020  1.00  0.00           H
ATOM   2361  CE2 PHE A 735      54.650  48.030  51.800  1.00  0.00           C
ATOM   2362  HE2 PHE A 735      55.510  47.410  51.620  1.00  0.00           H
ATOM   2363  C   PHE A 735      55.390  52.380  52.420  1.00  0.00           C
ATOM   2364  O   PHE A 735      55.590  51.700  53.400  1.00  0.00           O
ATOM   2365  N   ILE A 736      56.410  53.010  51.770  1.00  0.00           N
ATOM   2366  HN  ILE A 736      56.290  53.410  50.870  1.00  0.00           H
ATOM   2367  CA  ILE A 736      57.680  53.310  52.420  1.00  0.00           C
ATOM   2368  HA  ILE A 736      58.070  52.360  52.740  1.00  0.00           H
ATOM   2369  CB  ILE A 736      58.580  53.840  51.360  1.00  0.00           C
ATOM   2370  HB  ILE A 736      58.120  54.770  50.940  1.00  0.00           H
ATOM   2371  CG2 ILE A 736      59.960  54.180  51.990  1.00  0.00           C
ATOM   2372 HG21 ILE A 736      60.550  53.380  52.500  1.00  0.00           H
ATOM   2373 HG22 ILE A 736      59.860  55.040  52.700  1.00  0.00           H
ATOM   2374 HG23 ILE A 736      60.700  54.490  51.210  1.00  0.00           H
ATOM   2375  CG1 ILE A 736      58.720  52.840  50.160  1.00  0.00           C
ATOM   2376 HG11 ILE A 736      57.710  52.500  49.810  1.00  0.00           H
ATOM   2377 HG12 ILE A 736      59.250  51.900  50.380  1.00  0.00           H
ATOM   2378  CD  ILE A 736      59.420  53.460  48.890  1.00  0.00           C
ATOM   2379  HD1 ILE A 736      60.500  53.560  49.060  1.00  0.00           H
ATOM   2380  HD2 ILE A 736      59.050  54.480  48.660  1.00  0.00           H
ATOM   2381  HD3 ILE A 736      59.240  52.740  48.060  1.00  0.00           H
ATOM   2382  C   ILE A 736      57.690  54.160  53.670  1.00  0.00           C
ATOM   2383  O   ILE A 736      58.170  53.710  54.680  1.00  0.00           O
ATOM   2384  N   TYR A 737      57.050  55.340  53.610  1.00  0.00           N
ATOM   2385  HN  TYR A 737      56.670  55.500  52.710  1.00  0.00           H
ATOM   2386  CA  TYR A 737      56.920  56.370  54.660  1.00  0.00           C
ATOM   2387  HA  TYR A 737      57.930  56.620  54.960  1.00  0.00           H
ATOM   2388  CB  TYR A 737      56.220  57.660  54.100  1.00  0.00           C
ATOM   2389  HB1 TYR A 737      55.140  57.580  53.860  1.00  0.00           H
ATOM   2390  HB2 TYR A 737      56.680  57.820  53.100  1.00  0.00           H
ATOM   2391  CG  TYR A 737      56.490  58.940  54.790  1.00  0.00           C
ATOM   2392  CD1 TYR A 737      55.500  59.840  55.140  1.00  0.00           C
ATOM   2393  HD1 TYR A 737      54.440  59.690  55.020  1.00  0.00           H
ATOM   2394  CE1 TYR A 737      55.880  60.980  55.880  1.00  0.00           C
ATOM   2395  HE1 TYR A 737      55.080  61.620  56.250  1.00  0.00           H
ATOM   2396  CZ  TYR A 737      57.250  61.320  56.170  1.00  0.00           C
ATOM   2397  OH  TYR A 737      57.660  62.600  56.850  1.00  0.00           O
ATOM   2398  HH  TYR A 737      58.580  62.450  57.080  1.00  0.00           H
ATOM   2399  CD2 TYR A 737      57.870  59.230  55.160  1.00  0.00           C
ATOM   2400  HD2 TYR A 737      58.650  58.570  54.790  1.00  0.00           H
ATOM   2401  CE2 TYR A 737      58.250  60.380  55.830  1.00  0.00           C
ATOM   2402  HE2 TYR A 737      59.300  60.620  55.950  1.00  0.00           H
ATOM   2403  C   TYR A 737      56.260  55.920  55.870  1.00  0.00           C
ATOM   2404  O   TYR A 737      56.450  56.410  57.000  1.00  0.00           O
ATOM   2405  N   GLU A 738      55.220  55.110  55.700  1.00  0.00           N
ATOM   2406  HN  GLU A 738      54.740  55.010  54.820  1.00  0.00           H
ATOM   2407  CA  GLU A 738      54.620  54.420  56.800  1.00  0.00           C
ATOM   2408  HA  GLU A 738      54.090  55.160  57.390  1.00  0.00           H
ATOM   2409  CB  GLU A 738      53.520  53.490  56.290  1.00  0.00           C
ATOM   2410  HB1 GLU A 738      53.090  52.740  57.010  1.00  0.00           H
ATOM   2411  HB2 GLU A 738      53.900  52.920  55.420  1.00  0.00           H
ATOM   2412  CG  GLU A 738      52.210  54.250  55.730  1.00  0.00           C
ATOM   2413  HG1 GLU A 738      51.720  53.410  55.170  1.00  0.00           H
ATOM   2414  HG2 GLU A 738      52.520  55.070  55.050  1.00  0.00           H
ATOM   2415  CD  GLU A 738      51.330  54.720  56.760  1.00  0.00           C
ATOM   2416  OE1 GLU A 738      50.270  54.070  56.890  1.00  0.00           O
ATOM   2417  OE2 GLU A 738      51.630  55.720  57.460  1.00  0.00           O
ATOM   2418  C   GLU A 738      55.630  53.620  57.650  1.00  0.00           C
ATOM   2419  O   GLU A 738      55.570  53.630  58.890  1.00  0.00           O
ATOM   2420  N   ALA A 739      56.480  52.780  57.030  1.00  0.00           N
ATOM   2421  HN  ALA A 739      56.510  52.910  56.050  1.00  0.00           H
ATOM   2422  CA  ALA A 739      57.370  51.830  57.760  1.00  0.00           C
ATOM   2423  HA  ALA A 739      56.650  51.260  58.320  1.00  0.00           H
ATOM   2424  CB  ALA A 739      58.160  51.000  56.750  1.00  0.00           C
ATOM   2425  HB1 ALA A 739      58.930  51.640  56.270  1.00  0.00           H
ATOM   2426  HB2 ALA A 739      57.550  50.590  55.940  1.00  0.00           H
ATOM   2427  HB3 ALA A 739      58.590  50.130  57.300  1.00  0.00           H
ATOM   2428  C   ALA A 739      58.290  52.540  58.700  1.00  0.00           C
ATOM   2429  O   ALA A 739      58.380  52.160  59.860  1.00  0.00           O
ATOM   2430  N   LEU A 740      58.820  53.600  58.230  1.00  0.00           N
ATOM   2431  HN  LEU A 740      58.800  53.690  57.230  1.00  0.00           H
ATOM   2432  CA  LEU A 740      59.650  54.620  58.890  1.00  0.00           C
ATOM   2433  HA  LEU A 740      60.540  54.140  59.270  1.00  0.00           H
ATOM   2434  CB  LEU A 740      60.190  55.590  57.750  1.00  0.00           C
ATOM   2435  HB1 LEU A 740      60.620  56.370  58.390  1.00  0.00           H
ATOM   2436  HB2 LEU A 740      59.320  55.950  57.150  1.00  0.00           H
ATOM   2437  CG  LEU A 740      61.270  54.940  56.850  1.00  0.00           C
ATOM   2438  HG  LEU A 740      60.930  53.910  56.610  1.00  0.00           H
ATOM   2439  CD1 LEU A 740      61.410  55.690  55.540  1.00  0.00           C
ATOM   2440 HD11 LEU A 740      61.670  56.770  55.520  1.00  0.00           H
ATOM   2441 HD12 LEU A 740      60.390  55.830  55.130  1.00  0.00           H
ATOM   2442 HD13 LEU A 740      61.920  55.030  54.820  1.00  0.00           H
ATOM   2443  CD2 LEU A 740      62.600  54.840  57.630  1.00  0.00           C
ATOM   2444 HD21 LEU A 740      62.720  54.130  58.470  1.00  0.00           H
ATOM   2445 HD22 LEU A 740      62.940  55.850  57.960  1.00  0.00           H
ATOM   2446 HD23 LEU A 740      63.400  54.340  57.030  1.00  0.00           H
ATOM   2447  C   LEU A 740      58.910  55.290  60.070  1.00  0.00           C
ATOM   2448  O   LEU A 740      59.510  55.450  61.200  1.00  0.00           O
ATOM   2449  N   GLU A 741      57.590  55.510  59.950  1.00  0.00           N
ATOM   2450  HN  GLU A 741      57.020  55.180  59.220  1.00  0.00           H
ATOM   2451  CA  GLU A 741      56.740  55.920  61.030  1.00  0.00           C
ATOM   2452  HA  GLU A 741      57.300  56.740  61.440  1.00  0.00           H
ATOM   2453  CB  GLU A 741      55.330  56.600  60.650  1.00  0.00           C
ATOM   2454  HB1 GLU A 741      54.770  56.040  59.880  1.00  0.00           H
ATOM   2455  HB2 GLU A 741      55.560  57.570  60.160  1.00  0.00           H
ATOM   2456  CG  GLU A 741      54.300  56.840  61.830  1.00  0.00           C
ATOM   2457  HG1 GLU A 741      54.880  57.250  62.680  1.00  0.00           H
ATOM   2458  HG2 GLU A 741      53.830  55.870  62.110  1.00  0.00           H
ATOM   2459  CD  GLU A 741      53.250  57.870  61.470  1.00  0.00           C
ATOM   2460  OE1 GLU A 741      52.330  57.460  60.750  1.00  0.00           O
ATOM   2461  OE2 GLU A 741      53.510  59.090  61.630  1.00  0.00           O
ATOM   2462  C   GLU A 741      56.570  54.950  62.180  1.00  0.00           C
ATOM   2463  O   GLU A 741      56.650  55.310  63.370  1.00  0.00           O
ATOM   2464  N   LYS A 742      56.430  53.650  61.940  1.00  0.00           N
ATOM   2465  HN  LYS A 742      56.560  53.260  61.030  1.00  0.00           H
ATOM   2466  CA  LYS A 742      56.470  52.650  63.090  1.00  0.00           C
ATOM   2467  HA  LYS A 742      55.700  52.840  63.800  1.00  0.00           H
ATOM   2468  CB  LYS A 742      56.210  51.180  62.500  1.00  0.00           C
ATOM   2469  HB1 LYS A 742      55.990  50.430  63.290  1.00  0.00           H
ATOM   2470  HB2 LYS A 742      57.130  50.900  61.930  1.00  0.00           H
ATOM   2471  CG  LYS A 742      55.180  50.970  61.330  1.00  0.00           C
ATOM   2472  HG1 LYS A 742      55.120  49.870  61.150  1.00  0.00           H
ATOM   2473  HG2 LYS A 742      55.460  51.510  60.400  1.00  0.00           H
ATOM   2474  CD  LYS A 742      53.770  51.390  61.930  1.00  0.00           C
ATOM   2475  HD1 LYS A 742      53.720  52.480  62.150  1.00  0.00           H
ATOM   2476  HD2 LYS A 742      53.510  50.900  62.890  1.00  0.00           H
ATOM   2477  CE  LYS A 742      52.660  51.200  60.910  1.00  0.00           C
ATOM   2478  HE1 LYS A 742      51.640  51.420  61.280  1.00  0.00           H
ATOM   2479  HE2 LYS A 742      52.600  50.100  60.760  1.00  0.00           H
ATOM   2480  NZ  LYS A 742      53.010  51.870  59.570  1.00  0.00           N
ATOM   2481  HZ1 LYS A 742      53.790  51.360  59.120  1.00  0.00           H
ATOM   2482  HZ2 LYS A 742      53.220  52.890  59.660  1.00  0.00           H
ATOM   2483  HZ3 LYS A 742      52.110  51.880  59.040  1.00  0.00           H
ATOM   2484  C   LYS A 742      57.740  52.640  63.880  1.00  0.00           C
ATOM   2485  O   LYS A 742      57.600  52.480  65.070  1.00  0.00           O
ATOM   2486  N   LEU A 743      58.960  52.910  63.260  1.00  0.00           N
ATOM   2487  HN  LEU A 743      58.940  52.950  62.260  1.00  0.00           H
ATOM   2488  CA  LEU A 743      60.200  53.150  63.940  1.00  0.00           C
ATOM   2489  HA  LEU A 743      60.370  52.270  64.540  1.00  0.00           H
ATOM   2490  CB  LEU A 743      61.440  53.090  62.920  1.00  0.00           C
ATOM   2491  HB1 LEU A 743      62.360  53.330  63.490  1.00  0.00           H
ATOM   2492  HB2 LEU A 743      61.340  53.840  62.100  1.00  0.00           H
ATOM   2493  CG  LEU A 743      61.600  51.680  62.300  1.00  0.00           C
ATOM   2494  HG  LEU A 743      60.590  51.280  62.040  1.00  0.00           H
ATOM   2495  CD1 LEU A 743      62.330  51.890  61.000  1.00  0.00           C
ATOM   2496 HD11 LEU A 743      62.720  50.940  60.580  1.00  0.00           H
ATOM   2497 HD12 LEU A 743      63.150  52.630  61.070  1.00  0.00           H
ATOM   2498 HD13 LEU A 743      61.630  52.220  60.200  1.00  0.00           H
ATOM   2499  CD2 LEU A 743      62.390  50.600  63.220  1.00  0.00           C
ATOM   2500 HD21 LEU A 743      62.240  49.560  62.860  1.00  0.00           H
ATOM   2501 HD22 LEU A 743      62.090  50.690  64.280  1.00  0.00           H
ATOM   2502 HD23 LEU A 743      63.490  50.820  63.190  1.00  0.00           H
ATOM   2503  C   LEU A 743      60.170  54.320  64.790  1.00  0.00           C
ATOM   2504  O   LEU A 743      60.720  54.310  65.880  1.00  0.00           O
ATOM   2505  N   PHE A 744      59.500  55.470  64.370  1.00  0.00           N
ATOM   2506  HN  PHE A 744      58.920  55.360  63.560  1.00  0.00           H
ATOM   2507  CA  PHE A 744      59.400  56.710  65.150  1.00  0.00           C
ATOM   2508  HA  PHE A 744      60.410  56.910  65.500  1.00  0.00           H
ATOM   2509  CB  PHE A 744      58.900  57.890  64.240  1.00  0.00           C
ATOM   2510  HB1 PHE A 744      58.410  58.680  64.850  1.00  0.00           H
ATOM   2511  HB2 PHE A 744      58.180  57.460  63.510  1.00  0.00           H
ATOM   2512  CG  PHE A 744      60.100  58.450  63.550  1.00  0.00           C
ATOM   2513  CD1 PHE A 744      61.160  59.080  64.340  1.00  0.00           C
ATOM   2514  HD1 PHE A 744      61.080  59.150  65.420  1.00  0.00           H
ATOM   2515  CE1 PHE A 744      62.240  59.670  63.660  1.00  0.00           C
ATOM   2516  HE1 PHE A 744      63.060  60.090  64.220  1.00  0.00           H
ATOM   2517  CZ  PHE A 744      62.310  59.570  62.280  1.00  0.00           C
ATOM   2518  HZ  PHE A 744      63.200  59.890  61.750  1.00  0.00           H
ATOM   2519  CD2 PHE A 744      60.160  58.400  62.160  1.00  0.00           C
ATOM   2520  HD2 PHE A 744      59.310  58.000  61.630  1.00  0.00           H
ATOM   2521  CE2 PHE A 744      61.270  58.980  61.510  1.00  0.00           C
ATOM   2522  HE2 PHE A 744      61.440  58.960  60.440  1.00  0.00           H
ATOM   2523  C   PHE A 744      58.450  56.530  66.320  1.00  0.00           C
ATOM   2524  O   PHE A 744      58.790  57.030  67.400  1.00  0.00           O
ATOM   2525  N   ASP A 745      57.250  55.870  66.110  1.00  0.00           N
ATOM   2526  HN  ASP A 745      57.010  55.690  65.160  1.00  0.00           H
ATOM   2527  CA  ASP A 745      56.300  55.400  67.140  1.00  0.00           C
ATOM   2528  HA  ASP A 745      56.060  56.340  67.610  1.00  0.00           H
ATOM   2529  CB  ASP A 745      55.170  54.830  66.240  1.00  0.00           C
ATOM   2530  HB1 ASP A 745      55.450  53.800  65.940  1.00  0.00           H
ATOM   2531  HB2 ASP A 745      54.990  55.510  65.390  1.00  0.00           H
ATOM   2532  CG  ASP A 745      53.810  54.800  66.920  1.00  0.00           C
ATOM   2533  OD1 ASP A 745      53.440  55.490  67.910  1.00  0.00           O
ATOM   2534  OD2 ASP A 745      53.010  54.050  66.350  1.00  0.00           O
ATOM   2535  C   ASP A 745      56.960  54.460  68.200  1.00  0.00           C
ATOM   2536  O   ASP A 745      56.630  54.630  69.400  1.00  0.00           O
ATOM   2537  N   LEU A 746      57.740  53.460  67.790  1.00  0.00           N
ATOM   2538  HN  LEU A 746      57.980  53.260  66.850  1.00  0.00           H
ATOM   2539  CA  LEU A 746      58.560  52.650  68.700  1.00  0.00           C
ATOM   2540  HA  LEU A 746      57.880  52.190  69.380  1.00  0.00           H
ATOM   2541  CB  LEU A 746      59.450  51.630  67.970  1.00  0.00           C
ATOM   2542  HB1 LEU A 746      60.070  52.110  67.190  1.00  0.00           H
ATOM   2543  HB2 LEU A 746      58.730  50.920  67.520  1.00  0.00           H
ATOM   2544  CG  LEU A 746      60.430  50.720  68.800  1.00  0.00           C
ATOM   2545  HG  LEU A 746      61.170  51.350  69.320  1.00  0.00           H
ATOM   2546  CD1 LEU A 746      59.720  49.970  70.030  1.00  0.00           C
ATOM   2547 HD11 LEU A 746      59.110  50.680  70.630  1.00  0.00           H
ATOM   2548 HD12 LEU A 746      60.540  49.500  70.630  1.00  0.00           H
ATOM   2549 HD13 LEU A 746      59.060  49.160  69.660  1.00  0.00           H
ATOM   2550  CD2 LEU A 746      61.070  49.650  67.830  1.00  0.00           C
ATOM   2551 HD21 LEU A 746      61.970  49.170  68.290  1.00  0.00           H
ATOM   2552 HD22 LEU A 746      61.420  50.070  66.870  1.00  0.00           H
ATOM   2553 HD23 LEU A 746      60.370  48.790  67.680  1.00  0.00           H
ATOM   2554  C   LEU A 746      59.500  53.560  69.530  1.00  0.00           C
ATOM   2555  O   LEU A 746      59.570  53.360  70.730  1.00  0.00           O
ATOM   2556  N   GLY A 747      60.180  54.570  68.950  1.00  0.00           N
ATOM   2557  HN  GLY A 747      60.010  54.510  67.960  1.00  0.00           H
ATOM   2558  CA  GLY A 747      60.970  55.720  69.470  1.00  0.00           C
ATOM   2559  HA1 GLY A 747      61.160  56.510  68.760  1.00  0.00           H
ATOM   2560  HA2 GLY A 747      61.850  55.200  69.820  1.00  0.00           H
ATOM   2561  C   GLY A 747      60.170  56.440  70.570  1.00  0.00           C
ATOM   2562  O   GLY A 747      60.630  56.570  71.690  1.00  0.00           O
ATOM   2563  N   GLU A 748      58.880  56.700  70.310  1.00  0.00           N
ATOM   2564  HN  GLU A 748      58.580  56.510  69.380  1.00  0.00           H
ATOM   2565  CA  GLU A 748      57.970  57.370  71.240  1.00  0.00           C
ATOM   2566  HA  GLU A 748      58.430  58.290  71.570  1.00  0.00           H
ATOM   2567  CB  GLU A 748      56.720  57.950  70.400  1.00  0.00           C
ATOM   2568  HB1 GLU A 748      56.000  58.410  71.110  1.00  0.00           H
ATOM   2569  HB2 GLU A 748      56.190  57.120  69.870  1.00  0.00           H
ATOM   2570  CG  GLU A 748      57.140  59.100  69.410  1.00  0.00           C
ATOM   2571  HG1 GLU A 748      58.130  58.820  68.990  1.00  0.00           H
ATOM   2572  HG2 GLU A 748      57.210  60.040  69.990  1.00  0.00           H
ATOM   2573  CD  GLU A 748      56.130  59.200  68.240  1.00  0.00           C
ATOM   2574  OE1 GLU A 748      54.950  59.470  68.530  1.00  0.00           O
ATOM   2575  OE2 GLU A 748      56.490  59.030  67.060  1.00  0.00           O
ATOM   2576  C   GLU A 748      57.450  56.430  72.360  1.00  0.00           C
ATOM   2577  O   GLU A 748      57.190  56.800  73.460  1.00  0.00           O
ATOM   2578  N   THR A 749      57.120  55.160  72.040  1.00  0.00           N
ATOM   2579  HN  THR A 749      57.340  54.870  71.110  1.00  0.00           H
ATOM   2580  CA  THR A 749      56.460  54.250  72.960  1.00  0.00           C
ATOM   2581  HA  THR A 749      55.550  54.730  73.300  1.00  0.00           H
ATOM   2582  CB  THR A 749      56.010  52.940  72.250  1.00  0.00           C
ATOM   2583  HB  THR A 749      56.920  52.430  71.850  1.00  0.00           H
ATOM   2584  OG1 THR A 749      55.170  53.300  71.200  1.00  0.00           O
ATOM   2585  HG1 THR A 749      55.610  53.720  70.460  1.00  0.00           H
ATOM   2586  CG2 THR A 749      55.100  52.090  73.110  1.00  0.00           C
ATOM   2587 HG21 THR A 749      54.520  51.350  72.520  1.00  0.00           H
ATOM   2588 HG22 THR A 749      54.390  52.730  73.680  1.00  0.00           H
ATOM   2589 HG23 THR A 749      55.700  51.530  73.870  1.00  0.00           H
ATOM   2590  C   THR A 749      57.150  53.980  74.230  1.00  0.00           C
ATOM   2591  O   THR A 749      56.470  53.930  75.230  1.00  0.00           O
ATOM   2592  N   TYR A 750      58.420  53.740  74.250  1.00  0.00           N
ATOM   2593  HN  TYR A 750      58.890  53.720  73.370  1.00  0.00           H
ATOM   2594  CA  TYR A 750      59.320  53.480  75.370  1.00  0.00           C
ATOM   2595  HA  TYR A 750      58.740  53.360  76.280  1.00  0.00           H
ATOM   2596  CB  TYR A 750      60.110  52.140  75.200  1.00  0.00           C
ATOM   2597  HB1 TYR A 750      60.680  51.870  76.100  1.00  0.00           H
ATOM   2598  HB2 TYR A 750      60.830  52.260  74.350  1.00  0.00           H
ATOM   2599  CG  TYR A 750      59.200  50.990  74.810  1.00  0.00           C
ATOM   2600  CD1 TYR A 750      58.350  50.350  75.740  1.00  0.00           C
ATOM   2601  HD1 TYR A 750      58.270  50.650  76.780  1.00  0.00           H
ATOM   2602  CE1 TYR A 750      57.340  49.530  75.370  1.00  0.00           C
ATOM   2603  HE1 TYR A 750      56.620  49.090  76.040  1.00  0.00           H
ATOM   2604  CZ  TYR A 750      57.240  49.180  73.940  1.00  0.00           C
ATOM   2605  OH  TYR A 750      56.040  48.560  73.440  1.00  0.00           O
ATOM   2606  HH  TYR A 750      56.000  48.710  72.500  1.00  0.00           H
ATOM   2607  CD2 TYR A 750      59.130  50.720  73.430  1.00  0.00           C
ATOM   2608  HD2 TYR A 750      59.720  51.360  72.800  1.00  0.00           H
ATOM   2609  CE2 TYR A 750      58.090  49.870  73.010  1.00  0.00           C
ATOM   2610  HE2 TYR A 750      57.920  49.760  71.940  1.00  0.00           H
ATOM   2611  C   TYR A 750      60.170  54.730  75.610  1.00  0.00           C
ATOM   2612  O   TYR A 750      61.090  54.530  76.410  1.00  0.00           O
ATOM   2613  N   ALA A 751      59.930  55.900  75.050  1.00  0.00           N
ATOM   2614  HN  ALA A 751      59.150  55.990  74.420  1.00  0.00           H
ATOM   2615  CA  ALA A 751      60.780  57.110  75.180  1.00  0.00           C
ATOM   2616  HA  ALA A 751      60.450  57.600  74.290  1.00  0.00           H
ATOM   2617  CB  ALA A 751      60.490  57.930  76.540  1.00  0.00           C
ATOM   2618  HB1 ALA A 751      61.070  58.880  76.490  1.00  0.00           H
ATOM   2619  HB2 ALA A 751      60.470  57.350  77.480  1.00  0.00           H
ATOM   2620  HB3 ALA A 751      59.420  58.220  76.390  1.00  0.00           H
ATOM   2621  C   ALA A 751      62.230  56.890  74.980  1.00  0.00           C
ATOM   2622  O   ALA A 751      63.040  57.100  75.870  1.00  0.00           O
ATOM   2623  N   PHE A 752      62.680  56.450  73.840  1.00  0.00           N
ATOM   2624  HN  PHE A 752      62.120  56.210  73.060  1.00  0.00           H
ATOM   2625  CA  PHE A 752      64.090  56.330  73.500  1.00  0.00           C
ATOM   2626  HA  PHE A 752      64.660  57.030  74.100  1.00  0.00           H
ATOM   2627  CB  PHE A 752      64.250  56.740  71.980  1.00  0.00           C
ATOM   2628  HB1 PHE A 752      63.900  57.790  71.940  1.00  0.00           H
ATOM   2629  HB2 PHE A 752      63.560  56.180  71.310  1.00  0.00           H
ATOM   2630  CG  PHE A 752      65.570  56.710  71.330  1.00  0.00           C
ATOM   2631  CD1 PHE A 752      66.200  57.850  70.930  1.00  0.00           C
ATOM   2632  HD1 PHE A 752      65.810  58.810  71.220  1.00  0.00           H
ATOM   2633  CE1 PHE A 752      67.290  57.840  70.110  1.00  0.00           C
ATOM   2634  HE1 PHE A 752      67.670  58.740  69.670  1.00  0.00           H
ATOM   2635  CZ  PHE A 752      67.800  56.600  69.650  1.00  0.00           C
ATOM   2636  HZ  PHE A 752      68.690  56.570  69.030  1.00  0.00           H
ATOM   2637  CD2 PHE A 752      66.170  55.510  70.980  1.00  0.00           C
ATOM   2638  HD2 PHE A 752      65.750  54.560  71.250  1.00  0.00           H
ATOM   2639  CE2 PHE A 752      67.220  55.450  70.120  1.00  0.00           C
ATOM   2640  HE2 PHE A 752      67.630  54.450  70.000  1.00  0.00           H
ATOM   2641  C   PHE A 752      64.700  54.970  73.920  1.00  0.00           C
ATOM   2642  O   PHE A 752      65.710  55.030  74.580  1.00  0.00           O
ATOM   2643  N   PRO A 822      64.280  53.790  73.540  1.00  0.00           N
ATOM   2644  CD  PRO A 822      63.070  53.580  72.830  1.00  0.00           C
ATOM   2645  HD1 PRO A 822      62.950  54.070  71.830  1.00  0.00           H
ATOM   2646  HD2 PRO A 822      62.180  53.890  73.410  1.00  0.00           H
ATOM   2647  CA  PRO A 822      64.720  52.620  74.290  1.00  0.00           C
ATOM   2648  HA  PRO A 822      64.900  52.690  75.360  1.00  0.00           H
ATOM   2649  CB  PRO A 822      63.570  51.620  73.980  1.00  0.00           C
ATOM   2650  HB1 PRO A 822      62.720  51.750  74.680  1.00  0.00           H
ATOM   2651  HB2 PRO A 822      63.880  50.560  74.120  1.00  0.00           H
ATOM   2652  CG  PRO A 822      63.020  52.010  72.670  1.00  0.00           C
ATOM   2653  HG1 PRO A 822      63.630  51.650  71.820  1.00  0.00           H
ATOM   2654  HG2 PRO A 822      61.920  51.860  72.580  1.00  0.00           H
ATOM   2655  C   PRO A 822      66.020  52.230  73.620  1.00  0.00           C
ATOM   2656  O   PRO A 822      66.240  52.430  72.440  1.00  0.00           O
ATOM   2657  N   ASP A 823      67.050  51.660  74.330  1.00  0.00           N
ATOM   2658  HN  ASP A 823      67.060  51.700  75.320  1.00  0.00           H
ATOM   2659  CA  ASP A 823      68.180  51.040  73.690  1.00  0.00           C
ATOM   2660  HA  ASP A 823      68.720  51.790  73.140  1.00  0.00           H
ATOM   2661  CB  ASP A 823      69.180  50.500  74.760  1.00  0.00           C
ATOM   2662  HB1 ASP A 823      70.010  50.030  74.200  1.00  0.00           H
ATOM   2663  HB2 ASP A 823      68.640  49.760  75.390  1.00  0.00           H
ATOM   2664  CG  ASP A 823      69.800  51.540  75.590  1.00  0.00           C
ATOM   2665  OD1 ASP A 823      70.260  52.520  74.970  1.00  0.00           O
ATOM   2666  OD2 ASP A 823      69.990  51.230  76.780  1.00  0.00           O
ATOM   2667  C   ASP A 823      67.920  49.890  72.700  1.00  0.00           C
ATOM   2668  O   ASP A 823      68.640  49.750  71.720  1.00  0.00           O
ATOM   2669  N   VAL A 824      66.810  49.160  72.940  1.00  0.00           N
ATOM   2670  HN  VAL A 824      66.390  49.250  73.840  1.00  0.00           H
ATOM   2671  CA  VAL A 824      66.300  48.110  72.040  1.00  0.00           C
ATOM   2672  HA  VAL A 824      67.010  47.290  72.120  1.00  0.00           H
ATOM   2673  CB  VAL A 824      64.970  47.470  72.500  1.00  0.00           C
ATOM   2674  HB  VAL A 824      64.340  48.300  72.890  1.00  0.00           H
ATOM   2675  CG1 VAL A 824      64.100  46.870  71.310  1.00  0.00           C
ATOM   2676 HG11 VAL A 824      63.590  47.700  70.770  1.00  0.00           H
ATOM   2677 HG12 VAL A 824      63.250  46.300  71.750  1.00  0.00           H
ATOM   2678 HG13 VAL A 824      64.470  46.150  70.560  1.00  0.00           H
ATOM   2679  CG2 VAL A 824      65.120  46.420  73.570  1.00  0.00           C
ATOM   2680 HG21 VAL A 824      65.670  46.830  74.430  1.00  0.00           H
ATOM   2681 HG22 VAL A 824      65.590  45.450  73.280  1.00  0.00           H
ATOM   2682 HG23 VAL A 824      64.070  46.210  73.900  1.00  0.00           H
ATOM   2683  C   VAL A 824      66.110  48.570  70.580  1.00  0.00           C
ATOM   2684  O   VAL A 824      66.250  47.830  69.610  1.00  0.00           O
ATOM   2685  N   LEU A 825      65.770  49.850  70.410  1.00  0.00           N
ATOM   2686  HN  LEU A 825      65.520  50.440  71.170  1.00  0.00           H
ATOM   2687  CA  LEU A 825      65.620  50.490  69.120  1.00  0.00           C
ATOM   2688  HA  LEU A 825      64.910  49.890  68.570  1.00  0.00           H
ATOM   2689  CB  LEU A 825      64.940  51.830  69.320  1.00  0.00           C
ATOM   2690  HB1 LEU A 825      65.470  52.430  70.090  1.00  0.00           H
ATOM   2691  HB2 LEU A 825      63.910  51.710  69.710  1.00  0.00           H
ATOM   2692  CG  LEU A 825      64.760  52.840  68.120  1.00  0.00           C
ATOM   2693  HG  LEU A 825      65.770  53.050  67.700  1.00  0.00           H
ATOM   2694  CD1 LEU A 825      63.890  52.200  67.080  1.00  0.00           C
ATOM   2695 HD11 LEU A 825      64.340  51.330  66.550  1.00  0.00           H
ATOM   2696 HD12 LEU A 825      63.680  52.900  66.250  1.00  0.00           H
ATOM   2697 HD13 LEU A 825      62.980  51.700  67.500  1.00  0.00           H
ATOM   2698  CD2 LEU A 825      63.980  54.090  68.630  1.00  0.00           C
ATOM   2699 HD21 LEU A 825      63.760  54.800  67.800  1.00  0.00           H
ATOM   2700 HD22 LEU A 825      64.440  54.730  69.430  1.00  0.00           H
ATOM   2701 HD23 LEU A 825      63.100  53.650  69.130  1.00  0.00           H
ATOM   2702  C   LEU A 825      66.920  50.530  68.240  1.00  0.00           C
ATOM   2703  O   LEU A 825      66.820  50.320  67.030  1.00  0.00           O
ATOM   2704  N   PHE A 826      68.170  50.710  68.720  1.00  0.00           N
ATOM   2705  HN  PHE A 826      68.350  50.810  69.690  1.00  0.00           H
ATOM   2706  CA  PHE A 826      69.390  50.780  67.840  1.00  0.00           C
ATOM   2707  HA  PHE A 826      69.270  51.610  67.180  1.00  0.00           H
ATOM   2708  CB  PHE A 826      70.630  51.040  68.760  1.00  0.00           C
ATOM   2709  HB1 PHE A 826      71.590  51.020  68.200  1.00  0.00           H
ATOM   2710  HB2 PHE A 826      70.770  50.220  69.490  1.00  0.00           H
ATOM   2711  CG  PHE A 826      70.670  52.450  69.430  1.00  0.00           C
ATOM   2712  CD1 PHE A 826      70.800  52.610  70.810  1.00  0.00           C
ATOM   2713  HD1 PHE A 826      70.840  51.770  71.490  1.00  0.00           H
ATOM   2714  CE1 PHE A 826      70.850  53.900  71.440  1.00  0.00           C
ATOM   2715  HE1 PHE A 826      70.770  54.120  72.490  1.00  0.00           H
ATOM   2716  CZ  PHE A 826      70.780  55.030  70.650  1.00  0.00           C
ATOM   2717  HZ  PHE A 826      70.980  56.050  70.960  1.00  0.00           H
ATOM   2718  CD2 PHE A 826      70.560  53.630  68.670  1.00  0.00           C
ATOM   2719  HD2 PHE A 826      70.290  53.600  67.610  1.00  0.00           H
ATOM   2720  CE2 PHE A 826      70.650  54.890  69.240  1.00  0.00           C
ATOM   2721  HE2 PHE A 826      70.620  55.810  68.660  1.00  0.00           H
ATOM   2722  C   PHE A 826      69.620  49.530  67.000  1.00  0.00           C
ATOM   2723  O   PHE A 826      69.960  49.660  65.860  1.00  0.00           O
ATOM   2724  N   TRP A 827      69.440  48.250  67.570  1.00  0.00           N
ATOM   2725  HN  TRP A 827      69.440  48.260  68.560  1.00  0.00           H
ATOM   2726  CA  TRP A 827      69.280  46.960  66.950  1.00  0.00           C
ATOM   2727  HA  TRP A 827      70.170  46.910  66.340  1.00  0.00           H
ATOM   2728  CB  TRP A 827      69.310  45.730  67.920  1.00  0.00           C
ATOM   2729  HB1 TRP A 827      68.590  46.020  68.700  1.00  0.00           H
ATOM   2730  HB2 TRP A 827      70.260  45.650  68.490  1.00  0.00           H
ATOM   2731  CG  TRP A 827      68.920  44.410  67.380  1.00  0.00           C
ATOM   2732  CD1 TRP A 827      67.820  43.660  67.660  1.00  0.00           C
ATOM   2733  HD1 TRP A 827      67.040  43.860  68.360  1.00  0.00           H
ATOM   2734  NE1 TRP A 827      67.870  42.510  66.880  1.00  0.00           N
ATOM   2735  HE1 TRP A 827      67.440  41.660  67.090  1.00  0.00           H
ATOM   2736  CE2 TRP A 827      69.000  42.500  66.140  1.00  0.00           C
ATOM   2737  CD2 TRP A 827      69.700  43.700  66.370  1.00  0.00           C
ATOM   2738  CE3 TRP A 827      70.910  43.970  65.660  1.00  0.00           C
ATOM   2739  HE3 TRP A 827      71.400  44.890  65.950  1.00  0.00           H
ATOM   2740  CZ3 TRP A 827      71.340  43.080  64.640  1.00  0.00           C
ATOM   2741  HZ3 TRP A 827      72.130  43.330  63.950  1.00  0.00           H
ATOM   2742  CZ2 TRP A 827      69.480  41.590  65.170  1.00  0.00           C
ATOM   2743  HZ2 TRP A 827      69.030  40.620  65.140  1.00  0.00           H
ATOM   2744  CH2 TRP A 827      70.560  41.920  64.400  1.00  0.00           C
ATOM   2745  HH2 TRP A 827      70.990  41.130  63.810  1.00  0.00           H
ATOM   2746  C   TRP A 827      68.100  47.010  65.960  1.00  0.00           C
ATOM   2747  O   TRP A 827      68.360  46.730  64.800  1.00  0.00           O
ATOM   2748  N   CYS A 828      66.880  47.480  66.390  1.00  0.00           N
ATOM   2749  HN  CYS A 828      66.740  47.740  67.340  1.00  0.00           H
ATOM   2750  CA  CYS A 828      65.710  47.420  65.500  1.00  0.00           C
ATOM   2751  HA  CYS A 828      65.510  46.430  65.110  1.00  0.00           H
ATOM   2752  CB  CYS A 828      64.440  47.850  66.280  1.00  0.00           C
ATOM   2753  HB1 CYS A 828      63.480  48.010  65.740  1.00  0.00           H
ATOM   2754  HB2 CYS A 828      64.700  48.840  66.710  1.00  0.00           H
ATOM   2755  SG  CYS A 828      63.990  46.590  67.490  1.00  0.00           S
ATOM   2756  HG1 CYS A 828      65.110  46.790  68.190  1.00  0.00           H
ATOM   2757  C   CYS A 828      65.810  48.270  64.230  1.00  0.00           C
ATOM   2758  O   CYS A 828      65.350  47.890  63.170  1.00  0.00           O
ATOM   2759  N   VAL A 829      66.280  49.550  64.310  1.00  0.00           N
ATOM   2760  HN  VAL A 829      66.570  49.930  65.180  1.00  0.00           H
ATOM   2761  CA  VAL A 829      66.720  50.280  63.090  1.00  0.00           C
ATOM   2762  HA  VAL A 829      65.850  50.330  62.440  1.00  0.00           H
ATOM   2763  CB  VAL A 829      67.380  51.670  63.410  1.00  0.00           C
ATOM   2764  HB  VAL A 829      68.380  51.490  63.860  1.00  0.00           H
ATOM   2765  CG1 VAL A 829      67.550  52.540  62.140  1.00  0.00           C
ATOM   2766 HG11 VAL A 829      66.520  52.790  61.790  1.00  0.00           H
ATOM   2767 HG12 VAL A 829      68.140  51.970  61.400  1.00  0.00           H
ATOM   2768 HG13 VAL A 829      68.160  53.460  62.270  1.00  0.00           H
ATOM   2769  CG2 VAL A 829      66.570  52.440  64.450  1.00  0.00           C
ATOM   2770 HG21 VAL A 829      65.580  52.700  64.020  1.00  0.00           H
ATOM   2771 HG22 VAL A 829      67.040  53.430  64.640  1.00  0.00           H
ATOM   2772 HG23 VAL A 829      66.500  51.900  65.410  1.00  0.00           H
ATOM   2773  C   VAL A 829      67.650  49.530  62.150  1.00  0.00           C
ATOM   2774  O   VAL A 829      67.420  49.420  60.930  1.00  0.00           O
ATOM   2775  N   ILE A 830      68.690  48.960  62.720  1.00  0.00           N
ATOM   2776  HN  ILE A 830      68.870  49.020  63.690  1.00  0.00           H
ATOM   2777  CA  ILE A 830      69.700  48.140  62.070  1.00  0.00           C
ATOM   2778  HA  ILE A 830      69.930  48.740  61.200  1.00  0.00           H
ATOM   2779  CB  ILE A 830      70.840  48.020  63.010  1.00  0.00           C
ATOM   2780  HB  ILE A 830      70.420  47.650  63.970  1.00  0.00           H
ATOM   2781  CG2 ILE A 830      71.810  46.860  62.540  1.00  0.00           C
ATOM   2782 HG21 ILE A 830      72.690  46.910  63.210  1.00  0.00           H
ATOM   2783 HG22 ILE A 830      72.110  46.970  61.480  1.00  0.00           H
ATOM   2784 HG23 ILE A 830      71.290  45.870  62.560  1.00  0.00           H
ATOM   2785  CG1 ILE A 830      71.690  49.280  63.270  1.00  0.00           C
ATOM   2786 HG11 ILE A 830      72.390  49.100  64.110  1.00  0.00           H
ATOM   2787 HG12 ILE A 830      71.150  50.230  63.440  1.00  0.00           H
ATOM   2788  CD  ILE A 830      72.630  49.570  62.040  1.00  0.00           C
ATOM   2789  HD1 ILE A 830      71.950  49.570  61.150  1.00  0.00           H
ATOM   2790  HD2 ILE A 830      73.360  48.750  61.870  1.00  0.00           H
ATOM   2791  HD3 ILE A 830      73.130  50.570  62.050  1.00  0.00           H
ATOM   2792  C   ILE A 830      69.240  46.820  61.450  1.00  0.00           C
ATOM   2793  O   ILE A 830      69.500  46.560  60.240  1.00  0.00           O
ATOM   2794  N   LEU A 831      68.480  46.030  62.180  1.00  0.00           N
ATOM   2795  HN  LEU A 831      68.400  46.130  63.180  1.00  0.00           H
ATOM   2796  CA  LEU A 831      67.680  44.950  61.710  1.00  0.00           C
ATOM   2797  HA  LEU A 831      68.410  44.220  61.380  1.00  0.00           H
ATOM   2798  CB  LEU A 831      66.840  44.500  62.950  1.00  0.00           C
ATOM   2799  HB1 LEU A 831      66.250  45.330  63.380  1.00  0.00           H
ATOM   2800  HB2 LEU A 831      67.530  44.250  63.790  1.00  0.00           H
ATOM   2801  CG  LEU A 831      66.020  43.150  62.810  1.00  0.00           C
ATOM   2802  HG  LEU A 831      65.200  43.230  62.070  1.00  0.00           H
ATOM   2803  CD1 LEU A 831      66.970  42.060  62.280  1.00  0.00           C
ATOM   2804 HD11 LEU A 831      67.290  42.160  61.220  1.00  0.00           H
ATOM   2805 HD12 LEU A 831      66.500  41.070  62.380  1.00  0.00           H
ATOM   2806 HD13 LEU A 831      67.850  42.040  62.960  1.00  0.00           H
ATOM   2807  CD2 LEU A 831      65.410  42.820  64.060  1.00  0.00           C
ATOM   2808 HD21 LEU A 831      64.830  43.690  64.450  1.00  0.00           H
ATOM   2809 HD22 LEU A 831      66.200  42.560  64.780  1.00  0.00           H
ATOM   2810 HD23 LEU A 831      64.690  41.980  63.880  1.00  0.00           H
ATOM   2811  C   LEU A 831      66.690  45.290  60.590  1.00  0.00           C
ATOM   2812  O   LEU A 831      66.600  44.570  59.600  1.00  0.00           O
ATOM   2813  N   PHE A 832      65.970  46.470  60.650  1.00  0.00           N
ATOM   2814  HN  PHE A 832      65.970  47.100  61.410  1.00  0.00           H
ATOM   2815  CA  PHE A 832      65.150  47.030  59.540  1.00  0.00           C
ATOM   2816  HA  PHE A 832      64.470  46.210  59.370  1.00  0.00           H
ATOM   2817  CB  PHE A 832      64.450  48.320  60.100  1.00  0.00           C
ATOM   2818  HB1 PHE A 832      65.120  48.900  60.770  1.00  0.00           H
ATOM   2819  HB2 PHE A 832      63.630  47.970  60.770  1.00  0.00           H
ATOM   2820  CG  PHE A 832      63.910  49.250  59.040  1.00  0.00           C
ATOM   2821  CD1 PHE A 832      62.540  49.070  58.690  1.00  0.00           C
ATOM   2822  HD1 PHE A 832      61.860  48.310  59.060  1.00  0.00           H
ATOM   2823  CE1 PHE A 832      62.000  49.840  57.700  1.00  0.00           C
ATOM   2824  HE1 PHE A 832      60.970  49.660  57.420  1.00  0.00           H
ATOM   2825  CZ  PHE A 832      62.680  50.860  57.080  1.00  0.00           C
ATOM   2826  HZ  PHE A 832      62.120  51.470  56.400  1.00  0.00           H
ATOM   2827  CD2 PHE A 832      64.590  50.410  58.500  1.00  0.00           C
ATOM   2828  HD2 PHE A 832      65.550  50.560  58.960  1.00  0.00           H
ATOM   2829  CE2 PHE A 832      63.980  51.160  57.450  1.00  0.00           C
ATOM   2830  HE2 PHE A 832      64.530  52.010  57.080  1.00  0.00           H
ATOM   2831  C   PHE A 832      65.910  47.270  58.250  1.00  0.00           C
ATOM   2832  O   PHE A 832      65.490  46.980  57.100  1.00  0.00           O
ATOM   2833  N   PHE A 833      67.130  47.830  58.360  1.00  0.00           N
ATOM   2834  HN  PHE A 833      67.370  48.150  59.270  1.00  0.00           H
ATOM   2835  CA  PHE A 833      67.950  48.310  57.210  1.00  0.00           C
ATOM   2836  HA  PHE A 833      67.300  48.940  56.620  1.00  0.00           H
ATOM   2837  CB  PHE A 833      69.110  49.200  57.780  1.00  0.00           C
ATOM   2838  HB1 PHE A 833      69.570  48.560  58.550  1.00  0.00           H
ATOM   2839  HB2 PHE A 833      68.620  50.060  58.280  1.00  0.00           H
ATOM   2840  CG  PHE A 833      70.040  49.750  56.690  1.00  0.00           C
ATOM   2841  CD1 PHE A 833      71.180  49.050  56.260  1.00  0.00           C
ATOM   2842  HD1 PHE A 833      71.300  48.110  56.770  1.00  0.00           H
ATOM   2843  CE1 PHE A 833      72.030  49.560  55.340  1.00  0.00           C
ATOM   2844  HE1 PHE A 833      72.920  49.050  55.020  1.00  0.00           H
ATOM   2845  CZ  PHE A 833      71.650  50.790  54.740  1.00  0.00           C
ATOM   2846  HZ  PHE A 833      72.260  51.010  53.880  1.00  0.00           H
ATOM   2847  CD2 PHE A 833      69.690  50.930  56.060  1.00  0.00           C
ATOM   2848  HD2 PHE A 833      68.840  51.460  56.470  1.00  0.00           H
ATOM   2849  CE2 PHE A 833      70.410  51.520  55.050  1.00  0.00           C
ATOM   2850  HE2 PHE A 833      70.080  52.380  54.500  1.00  0.00           H
ATOM   2851  C   PHE A 833      68.510  46.990  56.520  1.00  0.00           C
ATOM   2852  O   PHE A 833      68.420  46.810  55.280  1.00  0.00           O
ATOM   2853  N   THR A 834      69.070  46.110  57.380  1.00  0.00           N
ATOM   2854  HN  THR A 834      69.190  46.350  58.330  1.00  0.00           H
ATOM   2855  CA  THR A 834      69.610  44.750  57.120  1.00  0.00           C
ATOM   2856  HA  THR A 834      70.390  44.950  56.400  1.00  0.00           H
ATOM   2857  CB  THR A 834      70.200  43.990  58.320  1.00  0.00           C
ATOM   2858  HB  THR A 834      69.490  43.520  59.040  1.00  0.00           H
ATOM   2859  OG1 THR A 834      71.080  44.840  59.030  1.00  0.00           O
ATOM   2860  HG1 THR A 834      70.560  45.510  59.470  1.00  0.00           H
ATOM   2861  CG2 THR A 834      71.070  42.910  57.770  1.00  0.00           C
ATOM   2862 HG21 THR A 834      70.530  42.150  57.140  1.00  0.00           H
ATOM   2863 HG22 THR A 834      71.490  42.340  58.630  1.00  0.00           H
ATOM   2864 HG23 THR A 834      71.910  43.250  57.140  1.00  0.00           H
ATOM   2865  C   THR A 834      68.690  43.760  56.360  1.00  0.00           C
ATOM   2866  O   THR A 834      68.960  43.080  55.370  1.00  0.00           O
ATOM   2867  N   THR A 835      67.350  43.750  56.790  1.00  0.00           N
ATOM   2868  HN  THR A 835      66.970  44.290  57.550  1.00  0.00           H
ATOM   2869  CA  THR A 835      66.310  43.020  56.100  1.00  0.00           C
ATOM   2870  HA  THR A 835      66.790  42.060  55.970  1.00  0.00           H
ATOM   2871  CB  THR A 835      65.050  43.010  56.890  1.00  0.00           C
ATOM   2872  HB  THR A 835      64.690  44.050  57.080  1.00  0.00           H
ATOM   2873  OG1 THR A 835      65.220  42.450  58.170  1.00  0.00           O
ATOM   2874  HG1 THR A 835      65.750  43.060  58.680  1.00  0.00           H
ATOM   2875  CG2 THR A 835      63.970  42.130  56.190  1.00  0.00           C
ATOM   2876 HG21 THR A 835      63.160  41.800  56.890  1.00  0.00           H
ATOM   2877 HG22 THR A 835      64.370  41.190  55.750  1.00  0.00           H
ATOM   2878 HG23 THR A 835      63.420  42.710  55.410  1.00  0.00           H
ATOM   2879  C   THR A 835      66.040  43.560  54.690  1.00  0.00           C
ATOM   2880  O   THR A 835      65.920  42.750  53.800  1.00  0.00           O
ATOM   2881  N   PHE A 836      65.920  44.820  54.560  1.00  0.00           N
ATOM   2882  HN  PHE A 836      65.960  45.440  55.340  1.00  0.00           H
ATOM   2883  CA  PHE A 836      65.820  45.390  53.210  1.00  0.00           C
ATOM   2884  HA  PHE A 836      65.000  44.890  52.730  1.00  0.00           H
ATOM   2885  CB  PHE A 836      65.420  46.830  53.470  1.00  0.00           C
ATOM   2886  HB1 PHE A 836      66.140  47.300  54.180  1.00  0.00           H
ATOM   2887  HB2 PHE A 836      64.470  46.910  54.030  1.00  0.00           H
ATOM   2888  CG  PHE A 836      65.330  47.650  52.190  1.00  0.00           C
ATOM   2889  CD1 PHE A 836      64.710  47.060  51.070  1.00  0.00           C
ATOM   2890  HD1 PHE A 836      64.450  46.020  50.950  1.00  0.00           H
ATOM   2891  CE1 PHE A 836      64.470  47.860  49.960  1.00  0.00           C
ATOM   2892  HE1 PHE A 836      63.840  47.580  49.130  1.00  0.00           H
ATOM   2893  CZ  PHE A 836      64.980  49.210  49.940  1.00  0.00           C
ATOM   2894  HZ  PHE A 836      64.800  49.790  49.050  1.00  0.00           H
ATOM   2895  CD2 PHE A 836      65.800  48.920  52.120  1.00  0.00           C
ATOM   2896  HD2 PHE A 836      66.440  49.120  52.970  1.00  0.00           H
ATOM   2897  CE2 PHE A 836      65.690  49.760  51.020  1.00  0.00           C
ATOM   2898  HE2 PHE A 836      66.150  50.740  50.990  1.00  0.00           H
ATOM   2899  C   PHE A 836      67.070  45.180  52.300  1.00  0.00           C
ATOM   2900  O   PHE A 836      66.940  44.780  51.160  1.00  0.00           O
ATOM   2901  N   PHE A 837      68.290  45.420  52.860  1.00  0.00           N
ATOM   2902  HN  PHE A 837      68.350  45.950  53.710  1.00  0.00           H
ATOM   2903  CA  PHE A 837      69.540  45.200  52.170  1.00  0.00           C
ATOM   2904  HA  PHE A 837      69.610  45.550  51.150  1.00  0.00           H
ATOM   2905  CB  PHE A 837      70.820  45.740  53.010  1.00  0.00           C
ATOM   2906  HB1 PHE A 837      71.040  44.910  53.720  1.00  0.00           H
ATOM   2907  HB2 PHE A 837      70.510  46.650  53.560  1.00  0.00           H
ATOM   2908  CG  PHE A 837      71.960  46.160  52.090  1.00  0.00           C
ATOM   2909  CD1 PHE A 837      71.960  47.470  51.610  1.00  0.00           C
ATOM   2910  HD1 PHE A 837      71.160  48.170  51.780  1.00  0.00           H
ATOM   2911  CE1 PHE A 837      73.010  47.950  50.880  1.00  0.00           C
ATOM   2912  HE1 PHE A 837      72.900  48.920  50.410  1.00  0.00           H
ATOM   2913  CZ  PHE A 837      74.190  47.150  50.720  1.00  0.00           C
ATOM   2914  HZ  PHE A 837      75.040  47.600  50.250  1.00  0.00           H
ATOM   2915  CD2 PHE A 837      73.110  45.410  51.940  1.00  0.00           C
ATOM   2916  HD2 PHE A 837      73.270  44.400  52.310  1.00  0.00           H
ATOM   2917  CE2 PHE A 837      74.180  45.840  51.180  1.00  0.00           C
ATOM   2918  HE2 PHE A 837      75.010  45.150  51.180  1.00  0.00           H
ATOM   2919  C   PHE A 837      69.840  43.800  51.780  1.00  0.00           C
ATOM   2920  O   PHE A 837      70.050  43.450  50.600  1.00  0.00           O
ATOM   2921  N   LEU A 838      69.780  42.820  52.710  1.00  0.00           N
ATOM   2922  HN  LEU A 838      69.620  42.990  53.680  1.00  0.00           H
ATOM   2923  CA  LEU A 838      70.020  41.430  52.390  1.00  0.00           C
ATOM   2924  HA  LEU A 838      70.990  41.420  51.920  1.00  0.00           H
ATOM   2925  CB  LEU A 838      70.070  40.590  53.680  1.00  0.00           C
ATOM   2926  HB1 LEU A 838      69.290  40.850  54.420  1.00  0.00           H
ATOM   2927  HB2 LEU A 838      70.940  40.860  54.310  1.00  0.00           H
ATOM   2928  CG  LEU A 838      70.270  39.070  53.480  1.00  0.00           C
ATOM   2929  HG  LEU A 838      69.360  38.670  52.990  1.00  0.00           H
ATOM   2930  CD1 LEU A 838      71.560  38.790  52.800  1.00  0.00           C
ATOM   2931 HD11 LEU A 838      71.900  39.490  52.000  1.00  0.00           H
ATOM   2932 HD12 LEU A 838      71.610  37.730  52.470  1.00  0.00           H
ATOM   2933 HD13 LEU A 838      72.350  38.920  53.570  1.00  0.00           H
ATOM   2934  CD2 LEU A 838      70.330  38.270  54.850  1.00  0.00           C
ATOM   2935 HD21 LEU A 838      70.970  38.780  55.600  1.00  0.00           H
ATOM   2936 HD22 LEU A 838      70.660  37.240  54.620  1.00  0.00           H
ATOM   2937 HD23 LEU A 838      69.310  38.170  55.290  1.00  0.00           H
ATOM   2938  C   LEU A 838      69.000  40.820  51.420  1.00  0.00           C
ATOM   2939  O   LEU A 838      69.350  40.130  50.430  1.00  0.00           O
ATOM   2940  N   SER A 839      67.720  41.080  51.520  1.00  0.00           N
ATOM   2941  HN  SER A 839      67.340  41.610  52.260  1.00  0.00           H
ATOM   2942  CA  SER A 839      66.700  40.580  50.550  1.00  0.00           C
ATOM   2943  HA  SER A 839      66.740  39.510  50.530  1.00  0.00           H
ATOM   2944  CB  SER A 839      65.180  40.940  50.890  1.00  0.00           C
ATOM   2945  HB1 SER A 839      64.790  40.440  51.810  1.00  0.00           H
ATOM   2946  HB2 SER A 839      64.480  40.800  50.030  1.00  0.00           H
ATOM   2947  OG  SER A 839      65.120  42.340  51.220  1.00  0.00           O
ATOM   2948  HG1 SER A 839      65.540  42.470  52.070  1.00  0.00           H
ATOM   2949  C   SER A 839      66.960  41.240  49.160  1.00  0.00           C
ATOM   2950  O   SER A 839      66.890  40.590  48.150  1.00  0.00           O
ATOM   2951  N   SER A 840      67.210  42.600  49.160  1.00  0.00           N
ATOM   2952  HN  SER A 840      67.020  43.150  49.960  1.00  0.00           H
ATOM   2953  CA  SER A 840      67.580  43.360  47.900  1.00  0.00           C
ATOM   2954  HA  SER A 840      66.740  43.260  47.220  1.00  0.00           H
ATOM   2955  CB  SER A 840      67.850  44.860  48.190  1.00  0.00           C
ATOM   2956  HB1 SER A 840      68.360  45.370  47.350  1.00  0.00           H
ATOM   2957  HB2 SER A 840      68.610  44.880  48.990  1.00  0.00           H
ATOM   2958  OG  SER A 840      66.710  45.530  48.690  1.00  0.00           O
ATOM   2959  HG1 SER A 840      66.740  45.290  49.620  1.00  0.00           H
ATOM   2960  C   SER A 840      68.900  42.870  47.250  1.00  0.00           C
ATOM   2961  O   SER A 840      69.000  42.670  46.050  1.00  0.00           O
ATOM   2962  N   PHE A 841      69.940  42.550  48.050  1.00  0.00           N
ATOM   2963  HN  PHE A 841      69.910  42.740  49.020  1.00  0.00           H
ATOM   2964  CA  PHE A 841      71.100  41.770  47.570  1.00  0.00           C
ATOM   2965  HA  PHE A 841      71.390  42.330  46.700  1.00  0.00           H
ATOM   2966  CB  PHE A 841      72.040  41.740  48.820  1.00  0.00           C
ATOM   2967  HB1 PHE A 841      71.470  41.480  49.740  1.00  0.00           H
ATOM   2968  HB2 PHE A 841      72.370  42.790  48.980  1.00  0.00           H
ATOM   2969  CG  PHE A 841      73.300  41.000  48.670  1.00  0.00           C
ATOM   2970  CD1 PHE A 841      73.440  39.720  49.330  1.00  0.00           C
ATOM   2971  HD1 PHE A 841      72.740  39.340  50.050  1.00  0.00           H
ATOM   2972  CE1 PHE A 841      74.680  39.120  49.380  1.00  0.00           C
ATOM   2973  HE1 PHE A 841      74.940  38.250  49.960  1.00  0.00           H
ATOM   2974  CZ  PHE A 841      75.670  39.670  48.670  1.00  0.00           C
ATOM   2975  HZ  PHE A 841      76.600  39.140  48.650  1.00  0.00           H
ATOM   2976  CD2 PHE A 841      74.240  41.380  47.740  1.00  0.00           C
ATOM   2977  HD2 PHE A 841      74.090  42.190  47.040  1.00  0.00           H
ATOM   2978  CE2 PHE A 841      75.510  40.630  47.740  1.00  0.00           C
ATOM   2979  HE2 PHE A 841      76.260  40.760  46.980  1.00  0.00           H
ATOM   2980  C   PHE A 841      70.870  40.390  47.030  1.00  0.00           C
ATOM   2981  O   PHE A 841      71.460  40.150  45.970  1.00  0.00           O
ATOM   2982  N   LEU A 842      70.090  39.530  47.760  1.00  0.00           N
ATOM   2983  HN  LEU A 842      69.670  39.840  48.610  1.00  0.00           H
ATOM   2984  CA  LEU A 842      69.700  38.180  47.340  1.00  0.00           C
ATOM   2985  HA  LEU A 842      70.630  37.650  47.160  1.00  0.00           H
ATOM   2986  CB  LEU A 842      68.950  37.480  48.460  1.00  0.00           C
ATOM   2987  HB1 LEU A 842      68.510  36.590  47.990  1.00  0.00           H
ATOM   2988  HB2 LEU A 842      68.160  38.150  48.860  1.00  0.00           H
ATOM   2989  CG  LEU A 842      69.810  36.950  49.640  1.00  0.00           C
ATOM   2990  HG  LEU A 842      70.430  37.730  50.150  1.00  0.00           H
ATOM   2991  CD1 LEU A 842      68.880  36.460  50.750  1.00  0.00           C
ATOM   2992 HD11 LEU A 842      69.460  36.470  51.700  1.00  0.00           H
ATOM   2993 HD12 LEU A 842      68.400  35.490  50.470  1.00  0.00           H
ATOM   2994 HD13 LEU A 842      68.130  37.270  50.870  1.00  0.00           H
ATOM   2995  CD2 LEU A 842      70.670  35.800  49.080  1.00  0.00           C
ATOM   2996 HD21 LEU A 842      71.500  36.230  48.480  1.00  0.00           H
ATOM   2997 HD22 LEU A 842      70.040  35.080  48.500  1.00  0.00           H
ATOM   2998 HD23 LEU A 842      71.180  35.310  49.940  1.00  0.00           H
ATOM   2999  C   LEU A 842      68.980  38.160  45.980  1.00  0.00           C
ATOM   3000  O   LEU A 842      69.420  37.300  45.220  1.00  0.00           O
ATOM   3001  N   LYS A 843      68.060  39.100  45.790  1.00  0.00           N
ATOM   3002  HN  LYS A 843      68.000  39.750  46.560  1.00  0.00           H
ATOM   3003  CA  LYS A 843      67.320  39.370  44.550  1.00  0.00           C
ATOM   3004  HA  LYS A 843      66.890  38.440  44.190  1.00  0.00           H
ATOM   3005  CB  LYS A 843      66.200  40.450  44.860  1.00  0.00           C
ATOM   3006  HB1 LYS A 843      66.790  41.310  45.260  1.00  0.00           H
ATOM   3007  HB2 LYS A 843      65.550  40.140  45.710  1.00  0.00           H
ATOM   3008  CG  LYS A 843      65.480  40.960  43.650  1.00  0.00           C
ATOM   3009  HG1 LYS A 843      66.150  41.400  42.880  1.00  0.00           H
ATOM   3010  HG2 LYS A 843      64.710  41.640  44.060  1.00  0.00           H
ATOM   3011  CD  LYS A 843      64.760  39.760  43.030  1.00  0.00           C
ATOM   3012  HD1 LYS A 843      64.220  39.240  43.850  1.00  0.00           H
ATOM   3013  HD2 LYS A 843      65.390  38.930  42.640  1.00  0.00           H
ATOM   3014  CE  LYS A 843      63.870  40.290  41.890  1.00  0.00           C
ATOM   3015  HE1 LYS A 843      64.480  40.800  41.130  1.00  0.00           H
ATOM   3016  HE2 LYS A 843      63.120  40.940  42.410  1.00  0.00           H
ATOM   3017  NZ  LYS A 843      63.110  39.190  41.280  1.00  0.00           N
ATOM   3018  HZ1 LYS A 843      63.750  38.370  41.420  1.00  0.00           H
ATOM   3019  HZ2 LYS A 843      62.850  39.230  40.270  1.00  0.00           H
ATOM   3020  HZ3 LYS A 843      62.210  39.040  41.770  1.00  0.00           H
ATOM   3021  C   LYS A 843      68.180  39.720  43.340  1.00  0.00           C
ATOM   3022  O   LYS A 843      68.070  39.190  42.240  1.00  0.00           O
ATOM   3023  N   GLN A 844      69.260  40.470  43.560  1.00  0.00           N
ATOM   3024  HN  GLN A 844      69.380  40.950  44.430  1.00  0.00           H
ATOM   3025  CA  GLN A 844      70.160  40.900  42.520  1.00  0.00           C
ATOM   3026  HA  GLN A 844      69.610  41.140  41.630  1.00  0.00           H
ATOM   3027  CB  GLN A 844      70.710  42.280  43.030  1.00  0.00           C
ATOM   3028  HB1 GLN A 844      71.440  42.690  42.310  1.00  0.00           H
ATOM   3029  HB2 GLN A 844      71.160  42.150  44.040  1.00  0.00           H
ATOM   3030  CG  GLN A 844      69.710  43.450  43.040  1.00  0.00           C
ATOM   3031  HG1 GLN A 844      70.270  44.380  43.230  1.00  0.00           H
ATOM   3032  HG2 GLN A 844      68.930  43.300  43.820  1.00  0.00           H
ATOM   3033  CD  GLN A 844      68.990  43.590  41.720  1.00  0.00           C
ATOM   3034  OE1 GLN A 844      69.650  43.400  40.640  1.00  0.00           O
ATOM   3035  NE2 GLN A 844      67.690  43.950  41.810  1.00  0.00           N
ATOM   3036 HE21 GLN A 844      67.260  44.220  40.950  1.00  0.00           H
ATOM   3037 HE22 GLN A 844      67.240  43.800  42.690  1.00  0.00           H
ATOM   3038  C   GLN A 844      71.260  39.920  42.150  1.00  0.00           C
ATOM   3039  O   GLN A 844      72.370  40.340  41.750  1.00  0.00           O
ATOM   3040  N   PHE A 845      70.980  38.600  42.400  1.00  0.00           N
ATOM   3041  HN  PHE A 845      70.170  38.260  42.870  1.00  0.00           H
ATOM   3042  CA  PHE A 845      72.000  37.620  41.900  1.00  0.00           C
ATOM   3043  HA  PHE A 845      72.960  38.120  41.890  1.00  0.00           H
ATOM   3044  CB  PHE A 845      72.030  36.480  42.880  1.00  0.00           C
ATOM   3045  HB1 PHE A 845      72.170  35.470  42.450  1.00  0.00           H
ATOM   3046  HB2 PHE A 845      71.140  36.400  43.520  1.00  0.00           H
ATOM   3047  CG  PHE A 845      73.180  36.760  43.820  1.00  0.00           C
ATOM   3048  CD1 PHE A 845      74.480  36.660  43.280  1.00  0.00           C
ATOM   3049  HD1 PHE A 845      74.670  36.290  42.290  1.00  0.00           H
ATOM   3050  CE1 PHE A 845      75.540  36.960  44.130  1.00  0.00           C
ATOM   3051  HE1 PHE A 845      76.540  36.740  43.780  1.00  0.00           H
ATOM   3052  CZ  PHE A 845      75.300  37.280  45.460  1.00  0.00           C
ATOM   3053  HZ  PHE A 845      76.170  37.510  46.070  1.00  0.00           H
ATOM   3054  CD2 PHE A 845      72.970  37.180  45.160  1.00  0.00           C
ATOM   3055  HD2 PHE A 845      71.930  37.240  45.480  1.00  0.00           H
ATOM   3056  CE2 PHE A 845      74.050  37.500  45.970  1.00  0.00           C
ATOM   3057  HE2 PHE A 845      73.860  37.870  46.970  1.00  0.00           H
ATOM   3058  C   PHE A 845      71.630  37.040  40.520  1.00  0.00           C
ATOM   3059  O   PHE A 845      72.440  36.310  39.980  1.00  0.00           O
ATOM   3060  N   LYS A 846      70.410  37.320  39.990  1.00  0.00           N
ATOM   3061  HN  LYS A 846      69.900  38.110  40.340  1.00  0.00           H
ATOM   3062  CA  LYS A 846      69.840  36.410  38.990  1.00  0.00           C
ATOM   3063  HA  LYS A 846      69.860  35.410  39.400  1.00  0.00           H
ATOM   3064  CB  LYS A 846      68.340  36.610  38.720  1.00  0.00           C
ATOM   3065  HB1 LYS A 846      68.190  37.710  38.630  1.00  0.00           H
ATOM   3066  HB2 LYS A 846      67.880  36.450  39.710  1.00  0.00           H
ATOM   3067  CG  LYS A 846      67.710  35.860  37.530  1.00  0.00           C
ATOM   3068  HG1 LYS A 846      68.040  34.800  37.610  1.00  0.00           H
ATOM   3069  HG2 LYS A 846      67.920  36.380  36.570  1.00  0.00           H
ATOM   3070  CD  LYS A 846      66.190  35.960  37.650  1.00  0.00           C
ATOM   3071  HD1 LYS A 846      65.780  35.350  36.820  1.00  0.00           H
ATOM   3072  HD2 LYS A 846      65.820  37.000  37.530  1.00  0.00           H
ATOM   3073  CE  LYS A 846      65.690  35.280  38.940  1.00  0.00           C
ATOM   3074  HE1 LYS A 846      65.670  35.920  39.840  1.00  0.00           H
ATOM   3075  HE2 LYS A 846      66.380  34.490  39.290  1.00  0.00           H
ATOM   3076  NZ  LYS A 846      64.330  34.840  38.710  1.00  0.00           N
ATOM   3077  HZ1 LYS A 846      64.310  34.200  37.890  1.00  0.00           H
ATOM   3078  HZ2 LYS A 846      63.680  35.640  38.600  1.00  0.00           H
ATOM   3079  HZ3 LYS A 846      64.030  34.320  39.570  1.00  0.00           H
ATOM   3080  C   LYS A 846      70.570  36.270  37.700  1.00  0.00           C
ATOM   3081  O   LYS A 846      70.780  35.230  37.110  1.00  0.00           O
ATOM   3082  N   THR A 847      71.040  37.410  37.240  1.00  0.00           N
ATOM   3083  HN  THR A 847      71.100  38.150  37.900  1.00  0.00           H
ATOM   3084  CA  THR A 847      71.840  37.310  36.040  1.00  0.00           C
ATOM   3085  HA  THR A 847      71.590  36.430  35.470  1.00  0.00           H
ATOM   3086  CB  THR A 847      71.580  38.480  35.020  1.00  0.00           C
ATOM   3087  HB  THR A 847      72.260  38.360  34.140  1.00  0.00           H
ATOM   3088  OG1 THR A 847      71.800  39.740  35.660  1.00  0.00           O
ATOM   3089  HG1 THR A 847      71.040  40.230  35.340  1.00  0.00           H
ATOM   3090  CG2 THR A 847      70.140  38.570  34.650  1.00  0.00           C
ATOM   3091 HG21 THR A 847      69.940  37.540  34.280  1.00  0.00           H
ATOM   3092 HG22 THR A 847      70.000  39.200  33.740  1.00  0.00           H
ATOM   3093 HG23 THR A 847      69.390  38.890  35.400  1.00  0.00           H
ATOM   3094  C   THR A 847      73.340  37.320  36.320  1.00  0.00           C
ATOM   3095  O   THR A 847      74.050  37.260  35.300  1.00  0.00           O
ATOM   3096  N   LYS A 848      73.840  37.420  37.580  1.00  0.00           N
ATOM   3097  HN  LYS A 848      73.200  37.530  38.330  1.00  0.00           H
ATOM   3098  CA  LYS A 848      75.250  37.530  37.940  1.00  0.00           C
ATOM   3099  HA  LYS A 848      75.470  38.530  37.560  1.00  0.00           H
ATOM   3100  CB  LYS A 848      75.680  37.580  39.440  1.00  0.00           C
ATOM   3101  HB1 LYS A 848      76.780  37.670  39.560  1.00  0.00           H
ATOM   3102  HB2 LYS A 848      75.300  36.690  39.980  1.00  0.00           H
ATOM   3103  CG  LYS A 848      75.010  38.730  40.180  1.00  0.00           C
ATOM   3104  HG1 LYS A 848      75.430  38.660  41.210  1.00  0.00           H
ATOM   3105  HG2 LYS A 848      73.920  38.530  40.120  1.00  0.00           H
ATOM   3106  CD  LYS A 848      75.500  40.100  39.720  1.00  0.00           C
ATOM   3107  HD1 LYS A 848      75.290  40.280  38.640  1.00  0.00           H
ATOM   3108  HD2 LYS A 848      76.610  40.030  39.770  1.00  0.00           H
ATOM   3109  CE  LYS A 848      74.970  41.320  40.440  1.00  0.00           C
ATOM   3110  HE1 LYS A 848      75.630  42.210  40.400  1.00  0.00           H
ATOM   3111  HE2 LYS A 848      74.880  41.210  41.530  1.00  0.00           H
ATOM   3112  NZ  LYS A 848      73.770  41.800  39.790  1.00  0.00           N
ATOM   3113  HZ1 LYS A 848      74.070  42.110  38.850  1.00  0.00           H
ATOM   3114  HZ2 LYS A 848      73.370  42.710  40.120  1.00  0.00           H
ATOM   3115  HZ3 LYS A 848      73.010  41.090  39.680  1.00  0.00           H
ATOM   3116  C   LYS A 848      76.430  36.690  37.190  1.00  0.00           C
ATOM   3117  O   LYS A 848      76.440  35.450  37.130  1.00  0.00           O
ATOM   3118  N   ARG A 849      77.370  37.410  36.530  1.00  0.00           N
ATOM   3119  HN  ARG A 849      77.370  38.390  36.670  1.00  0.00           H
ATOM   3120  CA  ARG A 849      78.530  36.770  35.790  1.00  0.00           C
ATOM   3121  HA  ARG A 849      78.160  36.060  35.070  1.00  0.00           H
ATOM   3122  CB  ARG A 849      79.390  37.830  35.010  1.00  0.00           C
ATOM   3123  HB1 ARG A 849      80.460  37.570  35.100  1.00  0.00           H
ATOM   3124  HB2 ARG A 849      79.230  38.790  35.540  1.00  0.00           H
ATOM   3125  CG  ARG A 849      78.940  37.980  33.580  1.00  0.00           C
ATOM   3126  HG1 ARG A 849      78.900  36.940  33.190  1.00  0.00           H
ATOM   3127  HG2 ARG A 849      79.780  38.530  33.080  1.00  0.00           H
ATOM   3128  CD  ARG A 849      77.560  38.510  33.430  1.00  0.00           C
ATOM   3129  HD1 ARG A 849      77.400  39.460  33.990  1.00  0.00           H
ATOM   3130  HD2 ARG A 849      76.820  37.750  33.790  1.00  0.00           H
ATOM   3131  NE  ARG A 849      77.220  38.780  31.960  1.00  0.00           N
ATOM   3132  HE  ARG A 849      76.570  38.120  31.560  1.00  0.00           H
ATOM   3133  CZ  ARG A 849      77.520  39.880  31.250  1.00  0.00           C
ATOM   3134  NH1 ARG A 849      78.210  40.880  31.780  1.00  0.00           N
ATOM   3135 HH11 ARG A 849      78.510  40.870  32.730  1.00  0.00           H
ATOM   3136 HH12 ARG A 849      78.540  41.630  31.210  1.00  0.00           H
ATOM   3137  NH2 ARG A 849      77.090  39.980  30.000  1.00  0.00           N
ATOM   3138 HH21 ARG A 849      76.360  39.350  29.710  1.00  0.00           H
ATOM   3139 HH22 ARG A 849      77.100  40.890  29.580  1.00  0.00           H
ATOM   3140  C   ARG A 849      79.430  36.000  36.690  1.00  0.00           C
ATOM   3141  O   ARG A 849      79.540  36.380  37.870  1.00  0.00           O
ATOM   3142  N   TYR A 850      79.960  34.880  36.210  1.00  0.00           N
ATOM   3143  HN  TYR A 850      79.580  34.580  35.340  1.00  0.00           H
ATOM   3144  CA  TYR A 850      80.820  33.940  36.870  1.00  0.00           C
ATOM   3145  HA  TYR A 850      81.190  33.320  36.060  1.00  0.00           H
ATOM   3146  CB  TYR A 850      82.120  34.510  37.550  1.00  0.00           C
ATOM   3147  HB1 TYR A 850      81.920  35.180  38.420  1.00  0.00           H
ATOM   3148  HB2 TYR A 850      82.660  35.060  36.740  1.00  0.00           H
ATOM   3149  CG  TYR A 850      83.030  33.320  37.950  1.00  0.00           C
ATOM   3150  CD1 TYR A 850      83.010  32.880  39.300  1.00  0.00           C
ATOM   3151  HD1 TYR A 850      82.200  33.230  39.930  1.00  0.00           H
ATOM   3152  CE1 TYR A 850      83.910  31.950  39.670  1.00  0.00           C
ATOM   3153  HE1 TYR A 850      83.820  31.500  40.650  1.00  0.00           H
ATOM   3154  CZ  TYR A 850      84.910  31.430  38.800  1.00  0.00           C
ATOM   3155  OH  TYR A 850      85.840  30.440  39.240  1.00  0.00           O
ATOM   3156  HH  TYR A 850      86.150  29.980  38.470  1.00  0.00           H
ATOM   3157  CD2 TYR A 850      84.020  32.880  37.090  1.00  0.00           C
ATOM   3158  HD2 TYR A 850      84.090  33.110  36.040  1.00  0.00           H
ATOM   3159  CE2 TYR A 850      84.850  31.860  37.460  1.00  0.00           C
ATOM   3160  HE2 TYR A 850      85.490  31.390  36.740  1.00  0.00           H
ATOM   3161  C   TYR A 850      79.990  33.030  37.810  1.00  0.00           C
ATOM   3162  O   TYR A 850      80.270  31.850  38.020  1.00  0.00           O
ATOM   3163  N   PHE A 851      78.900  33.510  38.520  1.00  0.00           N
ATOM   3164  HN  PHE A 851      78.760  34.500  38.400  1.00  0.00           H
ATOM   3165  CA  PHE A 851      78.090  32.810  39.470  1.00  0.00           C
ATOM   3166  HA  PHE A 851      78.780  32.390  40.180  1.00  0.00           H
ATOM   3167  CB  PHE A 851      77.180  33.770  40.300  1.00  0.00           C
ATOM   3168  HB1 PHE A 851      76.410  33.190  40.870  1.00  0.00           H
ATOM   3169  HB2 PHE A 851      76.620  34.460  39.640  1.00  0.00           H
ATOM   3170  CG  PHE A 851      78.090  34.460  41.340  1.00  0.00           C
ATOM   3171  CD1 PHE A 851      78.610  35.740  41.010  1.00  0.00           C
ATOM   3172  HD1 PHE A 851      78.280  36.200  40.100  1.00  0.00           H
ATOM   3173  CE1 PHE A 851      79.610  36.310  41.810  1.00  0.00           C
ATOM   3174  HE1 PHE A 851      79.950  37.230  41.360  1.00  0.00           H
ATOM   3175  CZ  PHE A 851      80.030  35.700  43.000  1.00  0.00           C
ATOM   3176  HZ  PHE A 851      80.890  36.120  43.510  1.00  0.00           H
ATOM   3177  CD2 PHE A 851      78.560  33.840  42.510  1.00  0.00           C
ATOM   3178  HD2 PHE A 851      78.380  32.800  42.690  1.00  0.00           H
ATOM   3179  CE2 PHE A 851      79.590  34.410  43.330  1.00  0.00           C
ATOM   3180  HE2 PHE A 851      79.870  33.780  44.150  1.00  0.00           H
ATOM   3181  C   PHE A 851      77.250  31.820  38.730  1.00  0.00           C
ATOM   3182  O   PHE A 851      76.770  32.240  37.640  1.00  0.00           O
ATOM   3183  N   PRO A 852      77.030  30.570  39.250  1.00  0.00           N
ATOM   3184  CD  PRO A 852      77.930  29.930  40.220  1.00  0.00           C
ATOM   3185  HD1 PRO A 852      77.690  30.150  41.290  1.00  0.00           H
ATOM   3186  HD2 PRO A 852      78.970  30.270  40.030  1.00  0.00           H
ATOM   3187  CA  PRO A 852      76.130  29.560  38.600  1.00  0.00           C
ATOM   3188  HA  PRO A 852      76.520  29.320  37.620  1.00  0.00           H
ATOM   3189  CB  PRO A 852      76.270  28.410  39.550  1.00  0.00           C
ATOM   3190  HB1 PRO A 852      76.010  27.440  39.070  1.00  0.00           H
ATOM   3191  HB2 PRO A 852      75.730  28.520  40.520  1.00  0.00           H
ATOM   3192  CG  PRO A 852      77.790  28.440  39.980  1.00  0.00           C
ATOM   3193  HG1 PRO A 852      77.930  27.750  40.840  1.00  0.00           H
ATOM   3194  HG2 PRO A 852      78.430  28.160  39.120  1.00  0.00           H
ATOM   3195  C   PRO A 852      74.720  29.960  38.330  1.00  0.00           C
ATOM   3196  O   PRO A 852      74.120  30.550  39.220  1.00  0.00           O
ATOM   3197  N   THR A 853      74.190  29.700  37.100  1.00  0.00           N
ATOM   3198  HN  THR A 853      74.780  29.380  36.360  1.00  0.00           H
ATOM   3199  CA  THR A 853      72.910  30.280  36.630  1.00  0.00           C
ATOM   3200  HA  THR A 853      73.020  31.360  36.580  1.00  0.00           H
ATOM   3201  CB  THR A 853      72.610  29.830  35.180  1.00  0.00           C
ATOM   3202  HB  THR A 853      72.420  28.740  35.100  1.00  0.00           H
ATOM   3203  OG1 THR A 853      73.750  30.040  34.380  1.00  0.00           O
ATOM   3204  HG1 THR A 853      74.250  29.230  34.440  1.00  0.00           H
ATOM   3205  CG2 THR A 853      71.510  30.660  34.450  1.00  0.00           C
ATOM   3206 HG21 THR A 853      71.340  30.490  33.370  1.00  0.00           H
ATOM   3207 HG22 THR A 853      71.710  31.750  34.610  1.00  0.00           H
ATOM   3208 HG23 THR A 853      70.550  30.500  34.980  1.00  0.00           H
ATOM   3209  C   THR A 853      71.710  29.850  37.450  1.00  0.00           C
ATOM   3210  O   THR A 853      70.880  30.670  37.770  1.00  0.00           O
ATOM   3211  N   LYS A 854      71.550  28.550  37.700  1.00  0.00           N
ATOM   3212  HN  LYS A 854      72.200  27.860  37.360  1.00  0.00           H
ATOM   3213  CA  LYS A 854      70.340  28.040  38.320  1.00  0.00           C
ATOM   3214  HA  LYS A 854      69.560  28.710  37.990  1.00  0.00           H
ATOM   3215  CB  LYS A 854      70.080  26.510  38.070  1.00  0.00           C
ATOM   3216  HB1 LYS A 854      69.390  26.130  38.860  1.00  0.00           H
ATOM   3217  HB2 LYS A 854      71.090  26.070  38.190  1.00  0.00           H
ATOM   3218  CG  LYS A 854      69.410  26.240  36.770  1.00  0.00           C
ATOM   3219  HG1 LYS A 854      69.010  25.200  36.840  1.00  0.00           H
ATOM   3220  HG2 LYS A 854      70.170  26.310  35.950  1.00  0.00           H
ATOM   3221  CD  LYS A 854      68.260  27.220  36.260  1.00  0.00           C
ATOM   3222  HD1 LYS A 854      67.940  26.900  35.260  1.00  0.00           H
ATOM   3223  HD2 LYS A 854      68.710  28.210  36.010  1.00  0.00           H
ATOM   3224  CE  LYS A 854      66.970  27.440  37.120  1.00  0.00           C
ATOM   3225  HE1 LYS A 854      67.200  28.150  37.950  1.00  0.00           H
ATOM   3226  HE2 LYS A 854      66.650  26.480  37.600  1.00  0.00           H
ATOM   3227  NZ  LYS A 854      65.850  28.050  36.300  1.00  0.00           N
ATOM   3228  HZ1 LYS A 854      65.670  27.610  35.370  1.00  0.00           H
ATOM   3229  HZ2 LYS A 854      65.970  29.060  36.090  1.00  0.00           H
ATOM   3230  HZ3 LYS A 854      65.010  27.920  36.910  1.00  0.00           H
ATOM   3231  C   LYS A 854      70.440  28.220  39.800  1.00  0.00           C
ATOM   3232  O   LYS A 854      69.430  28.510  40.420  1.00  0.00           O
ATOM   3233  N   VAL A 855      71.640  28.090  40.400  1.00  0.00           N
ATOM   3234  HN  VAL A 855      72.350  27.530  39.960  1.00  0.00           H
ATOM   3235  CA  VAL A 855      71.870  28.520  41.770  1.00  0.00           C
ATOM   3236  HA  VAL A 855      71.260  27.960  42.440  1.00  0.00           H
ATOM   3237  CB  VAL A 855      73.350  28.150  42.160  1.00  0.00           C
ATOM   3238  HB  VAL A 855      73.910  28.430  41.250  1.00  0.00           H
ATOM   3239  CG1 VAL A 855      73.860  28.860  43.420  1.00  0.00           C
ATOM   3240 HG11 VAL A 855      73.050  28.910  44.170  1.00  0.00           H
ATOM   3241 HG12 VAL A 855      74.080  29.890  43.070  1.00  0.00           H
ATOM   3242 HG13 VAL A 855      74.860  28.530  43.760  1.00  0.00           H
ATOM   3243  CG2 VAL A 855      73.390  26.610  42.290  1.00  0.00           C
ATOM   3244 HG21 VAL A 855      73.110  26.230  43.300  1.00  0.00           H
ATOM   3245 HG22 VAL A 855      74.420  26.250  42.130  1.00  0.00           H
ATOM   3246 HG23 VAL A 855      72.710  26.160  41.540  1.00  0.00           H
ATOM   3247  C   VAL A 855      71.560  29.980  41.940  1.00  0.00           C
ATOM   3248  O   VAL A 855      70.760  30.340  42.740  1.00  0.00           O
ATOM   3249  N   ARG A 856      72.190  30.960  41.170  1.00  0.00           N
ATOM   3250  HN  ARG A 856      72.900  30.650  40.540  1.00  0.00           H
ATOM   3251  CA  ARG A 856      72.060  32.440  41.360  1.00  0.00           C
ATOM   3252  HA  ARG A 856      72.250  32.560  42.420  1.00  0.00           H
ATOM   3253  CB  ARG A 856      73.130  33.220  40.570  1.00  0.00           C
ATOM   3254  HB1 ARG A 856      74.140  32.770  40.590  1.00  0.00           H
ATOM   3255  HB2 ARG A 856      73.280  34.220  41.020  1.00  0.00           H
ATOM   3256  CG  ARG A 856      72.870  33.230  39.050  1.00  0.00           C
ATOM   3257  HG1 ARG A 856      71.890  33.740  39.020  1.00  0.00           H
ATOM   3258  HG2 ARG A 856      72.770  32.290  38.480  1.00  0.00           H
ATOM   3259  CD  ARG A 856      73.930  34.050  38.210  1.00  0.00           C
ATOM   3260  HD1 ARG A 856      74.940  33.590  38.220  1.00  0.00           H
ATOM   3261  HD2 ARG A 856      74.090  35.070  38.610  1.00  0.00           H
ATOM   3262  NE  ARG A 856      73.400  34.100  36.840  1.00  0.00           N
ATOM   3263  HE  ARG A 856      72.510  34.540  36.800  1.00  0.00           H
ATOM   3264  CZ  ARG A 856      74.070  33.850  35.720  1.00  0.00           C
ATOM   3265  NH1 ARG A 856      75.310  33.440  35.640  1.00  0.00           N
ATOM   3266 HH11 ARG A 856      75.860  33.270  36.460  1.00  0.00           H
ATOM   3267 HH12 ARG A 856      75.750  33.430  34.740  1.00  0.00           H
ATOM   3268  NH2 ARG A 856      73.420  34.090  34.600  1.00  0.00           N
ATOM   3269 HH21 ARG A 856      73.800  33.510  33.880  1.00  0.00           H
ATOM   3270 HH22 ARG A 856      72.430  34.160  34.750  1.00  0.00           H
ATOM   3271  C   ARG A 856      70.650  32.880  41.160  1.00  0.00           C
ATOM   3272  O   ARG A 856      70.210  33.710  41.970  1.00  0.00           O
ATOM   3273  N   SER A 857      69.960  32.300  40.160  1.00  0.00           N
ATOM   3274  HN  SER A 857      70.510  31.710  39.580  1.00  0.00           H
ATOM   3275  CA  SER A 857      68.530  32.430  40.050  1.00  0.00           C
ATOM   3276  HA  SER A 857      68.340  33.490  40.130  1.00  0.00           H
ATOM   3277  CB  SER A 857      68.160  31.860  38.630  1.00  0.00           C
ATOM   3278  HB1 SER A 857      68.640  30.870  38.490  1.00  0.00           H
ATOM   3279  HB2 SER A 857      68.400  32.650  37.890  1.00  0.00           H
ATOM   3280  OG  SER A 857      66.760  31.600  38.540  1.00  0.00           O
ATOM   3281  HG1 SER A 857      66.610  31.130  37.710  1.00  0.00           H
ATOM   3282  C   SER A 857      67.640  31.870  41.190  1.00  0.00           C
ATOM   3283  O   SER A 857      66.680  32.530  41.600  1.00  0.00           O
ATOM   3284  N   THR A 858      67.920  30.670  41.720  1.00  0.00           N
ATOM   3285  HN  THR A 858      68.710  30.170  41.360  1.00  0.00           H
ATOM   3286  CA  THR A 858      67.040  30.070  42.740  1.00  0.00           C
ATOM   3287  HA  THR A 858      66.070  30.150  42.260  1.00  0.00           H
ATOM   3288  CB  THR A 858      67.470  28.660  43.000  1.00  0.00           C
ATOM   3289  HB  THR A 858      68.570  28.570  43.120  1.00  0.00           H
ATOM   3290  OG1 THR A 858      67.070  27.830  41.970  1.00  0.00           O
ATOM   3291  HG1 THR A 858      67.660  28.000  41.240  1.00  0.00           H
ATOM   3292  CG2 THR A 858      66.720  28.080  44.210  1.00  0.00           C
ATOM   3293 HG21 THR A 858      66.970  28.510  45.200  1.00  0.00           H
ATOM   3294 HG22 THR A 858      66.860  26.990  44.380  1.00  0.00           H
ATOM   3295 HG23 THR A 858      65.620  28.220  44.140  1.00  0.00           H
ATOM   3296  C   THR A 858      67.040  30.840  44.060  1.00  0.00           C
ATOM   3297  O   THR A 858      65.960  31.100  44.610  1.00  0.00           O
ATOM   3298  N   ILE A 859      68.180  31.340  44.480  1.00  0.00           N
ATOM   3299  HN  ILE A 859      68.930  31.430  43.830  1.00  0.00           H
ATOM   3300  CA  ILE A 859      68.300  32.030  45.740  1.00  0.00           C
ATOM   3301  HA  ILE A 859      67.690  31.400  46.370  1.00  0.00           H
ATOM   3302  CB  ILE A 859      69.660  32.150  46.310  1.00  0.00           C
ATOM   3303  HB  ILE A 859      69.630  32.770  47.230  1.00  0.00           H
ATOM   3304  CG2 ILE A 859      70.070  30.820  46.820  1.00  0.00           C
ATOM   3305 HG21 ILE A 859      71.100  30.890  47.210  1.00  0.00           H
ATOM   3306 HG22 ILE A 859      70.000  29.990  46.080  1.00  0.00           H
ATOM   3307 HG23 ILE A 859      69.380  30.460  47.620  1.00  0.00           H
ATOM   3308  CG1 ILE A 859      70.780  32.710  45.330  1.00  0.00           C
ATOM   3309 HG11 ILE A 859      70.370  33.590  44.810  1.00  0.00           H
ATOM   3310 HG12 ILE A 859      71.090  31.980  44.540  1.00  0.00           H
ATOM   3311  CD  ILE A 859      71.970  33.240  46.080  1.00  0.00           C
ATOM   3312  HD1 ILE A 859      71.500  34.100  46.600  1.00  0.00           H
ATOM   3313  HD2 ILE A 859      72.770  33.560  45.370  1.00  0.00           H
ATOM   3314  HD3 ILE A 859      72.420  32.510  46.780  1.00  0.00           H
ATOM   3315  C   ILE A 859      67.760  33.450  45.540  1.00  0.00           C
ATOM   3316  O   ILE A 859      67.170  34.000  46.490  1.00  0.00           O
ATOM   3317  N   SER A 860      67.810  34.010  44.270  1.00  0.00           N
ATOM   3318  HN  SER A 860      68.400  33.510  43.630  1.00  0.00           H
ATOM   3319  CA  SER A 860      67.110  35.230  43.960  1.00  0.00           C
ATOM   3320  HA  SER A 860      67.350  35.960  44.710  1.00  0.00           H
ATOM   3321  CB  SER A 860      67.560  35.800  42.520  1.00  0.00           C
ATOM   3322  HB1 SER A 860      67.720  34.960  41.800  1.00  0.00           H
ATOM   3323  HB2 SER A 860      68.600  36.120  42.750  1.00  0.00           H
ATOM   3324  OG  SER A 860      66.740  36.860  42.050  1.00  0.00           O
ATOM   3325  HG1 SER A 860      67.280  37.640  41.910  1.00  0.00           H
ATOM   3326  C   SER A 860      65.570  35.100  44.100  1.00  0.00           C
ATOM   3327  O   SER A 860      64.820  36.070  44.490  1.00  0.00           O
ATOM   3328  N   ASP A 861      64.950  33.970  43.700  1.00  0.00           N
ATOM   3329  HN  ASP A 861      65.450  33.160  43.420  1.00  0.00           H
ATOM   3330  CA  ASP A 861      63.540  33.670  43.870  1.00  0.00           C
ATOM   3331  HA  ASP A 861      63.080  34.560  43.440  1.00  0.00           H
ATOM   3332  CB  ASP A 861      63.010  32.550  42.920  1.00  0.00           C
ATOM   3333  HB1 ASP A 861      61.960  32.260  43.160  1.00  0.00           H
ATOM   3334  HB2 ASP A 861      63.630  31.650  43.070  1.00  0.00           H
ATOM   3335  CG  ASP A 861      63.250  32.860  41.430  1.00  0.00           C
ATOM   3336  OD1 ASP A 861      63.220  31.860  40.610  1.00  0.00           O
ATOM   3337  OD2 ASP A 861      63.390  34.040  41.020  1.00  0.00           O
ATOM   3338  C   ASP A 861      63.010  33.560  45.230  1.00  0.00           C
ATOM   3339  O   ASP A 861      61.950  34.160  45.520  1.00  0.00           O
ATOM   3340  N   PHE A 862      63.760  32.840  46.120  1.00  0.00           N
ATOM   3341  HN  PHE A 862      64.550  32.270  45.920  1.00  0.00           H
ATOM   3342  CA  PHE A 862      63.390  32.660  47.490  1.00  0.00           C
ATOM   3343  HA  PHE A 862      62.320  32.640  47.580  1.00  0.00           H
ATOM   3344  CB  PHE A 862      63.970  31.350  48.010  1.00  0.00           C
ATOM   3345  HB1 PHE A 862      63.850  31.250  49.110  1.00  0.00           H
ATOM   3346  HB2 PHE A 862      65.050  31.390  47.750  1.00  0.00           H
ATOM   3347  CG  PHE A 862      63.210  30.110  47.440  1.00  0.00           C
ATOM   3348  CD1 PHE A 862      64.000  29.300  46.550  1.00  0.00           C
ATOM   3349  HD1 PHE A 862      64.900  29.670  46.080  1.00  0.00           H
ATOM   3350  CE1 PHE A 862      63.490  28.040  46.180  1.00  0.00           C
ATOM   3351  HE1 PHE A 862      63.970  27.390  45.460  1.00  0.00           H
ATOM   3352  CZ  PHE A 862      62.280  27.570  46.680  1.00  0.00           C
ATOM   3353  HZ  PHE A 862      61.980  26.560  46.430  1.00  0.00           H
ATOM   3354  CD2 PHE A 862      62.040  29.570  48.010  1.00  0.00           C
ATOM   3355  HD2 PHE A 862      61.510  30.290  48.600  1.00  0.00           H
ATOM   3356  CE2 PHE A 862      61.600  28.290  47.620  1.00  0.00           C
ATOM   3357  HE2 PHE A 862      60.610  28.000  47.970  1.00  0.00           H
ATOM   3358  C   PHE A 862      63.930  33.720  48.430  1.00  0.00           C
ATOM   3359  O   PHE A 862      63.930  33.510  49.630  1.00  0.00           O
ATOM   3360  N   ALA A 863      64.380  34.860  47.910  1.00  0.00           N
ATOM   3361  HN  ALA A 863      64.460  35.060  46.930  1.00  0.00           H
ATOM   3362  CA  ALA A 863      65.170  35.920  48.610  1.00  0.00           C
ATOM   3363  HA  ALA A 863      66.170  35.530  48.690  1.00  0.00           H
ATOM   3364  CB  ALA A 863      65.340  36.970  47.530  1.00  0.00           C
ATOM   3365  HB1 ALA A 863      65.770  36.440  46.660  1.00  0.00           H
ATOM   3366  HB2 ALA A 863      65.960  37.850  47.790  1.00  0.00           H
ATOM   3367  HB3 ALA A 863      64.380  37.390  47.150  1.00  0.00           H
ATOM   3368  C   ALA A 863      64.630  36.520  49.890  1.00  0.00           C
ATOM   3369  O   ALA A 863      65.320  36.460  50.910  1.00  0.00           O
ATOM   3370  N   VAL A 864      63.280  36.860  49.930  1.00  0.00           N
ATOM   3371  HN  VAL A 864      62.840  36.880  49.040  1.00  0.00           H
ATOM   3372  CA  VAL A 864      62.600  37.160  51.240  1.00  0.00           C
ATOM   3373  HA  VAL A 864      63.210  37.940  51.660  1.00  0.00           H
ATOM   3374  CB  VAL A 864      61.290  37.840  50.950  1.00  0.00           C
ATOM   3375  HB  VAL A 864      60.700  37.370  50.130  1.00  0.00           H
ATOM   3376  CG1 VAL A 864      60.450  37.880  52.260  1.00  0.00           C
ATOM   3377 HG11 VAL A 864      60.040  36.900  52.540  1.00  0.00           H
ATOM   3378 HG12 VAL A 864      59.600  38.590  52.240  1.00  0.00           H
ATOM   3379 HG13 VAL A 864      61.120  38.300  53.040  1.00  0.00           H
ATOM   3380  CG2 VAL A 864      61.550  39.310  50.500  1.00  0.00           C
ATOM   3381 HG21 VAL A 864      61.950  39.320  49.460  1.00  0.00           H
ATOM   3382 HG22 VAL A 864      62.310  39.770  51.180  1.00  0.00           H
ATOM   3383 HG23 VAL A 864      60.600  39.870  50.630  1.00  0.00           H
ATOM   3384  C   VAL A 864      62.460  36.030  52.150  1.00  0.00           C
ATOM   3385  O   VAL A 864      62.870  36.060  53.320  1.00  0.00           O
ATOM   3386  N   PHE A 865      62.030  34.820  51.650  1.00  0.00           N
ATOM   3387  HN  PHE A 865      61.810  34.670  50.690  1.00  0.00           H
ATOM   3388  CA  PHE A 865      62.060  33.600  52.470  1.00  0.00           C
ATOM   3389  HA  PHE A 865      61.360  33.820  53.250  1.00  0.00           H
ATOM   3390  CB  PHE A 865      61.390  32.390  51.660  1.00  0.00           C
ATOM   3391  HB1 PHE A 865      61.930  32.330  50.680  1.00  0.00           H
ATOM   3392  HB2 PHE A 865      60.390  32.790  51.400  1.00  0.00           H
ATOM   3393  CG  PHE A 865      61.440  31.080  52.350  1.00  0.00           C
ATOM   3394  CD1 PHE A 865      60.830  30.940  53.630  1.00  0.00           C
ATOM   3395  HD1 PHE A 865      60.370  31.890  53.830  1.00  0.00           H
ATOM   3396  CE1 PHE A 865      61.030  29.800  54.440  1.00  0.00           C
ATOM   3397  HE1 PHE A 865      60.710  29.770  55.470  1.00  0.00           H
ATOM   3398  CZ  PHE A 865      61.800  28.710  53.950  1.00  0.00           C
ATOM   3399  HZ  PHE A 865      62.040  27.820  54.500  1.00  0.00           H
ATOM   3400  CD2 PHE A 865      62.060  29.970  51.790  1.00  0.00           C
ATOM   3401  HD2 PHE A 865      62.410  30.020  50.770  1.00  0.00           H
ATOM   3402  CE2 PHE A 865      62.320  28.760  52.590  1.00  0.00           C
ATOM   3403  HE2 PHE A 865      62.930  28.030  52.080  1.00  0.00           H
ATOM   3404  C   PHE A 865      63.350  33.240  53.140  1.00  0.00           C
ATOM   3405  O   PHE A 865      63.370  33.070  54.370  1.00  0.00           O
ATOM   3406  N   LEU A 866      64.490  33.240  52.380  1.00  0.00           N
ATOM   3407  HN  LEU A 866      64.370  33.380  51.410  1.00  0.00           H
ATOM   3408  CA  LEU A 866      65.870  33.090  52.880  1.00  0.00           C
ATOM   3409  HA  LEU A 866      65.770  32.170  53.430  1.00  0.00           H
ATOM   3410  CB  LEU A 866      66.860  32.830  51.770  1.00  0.00           C
ATOM   3411  HB1 LEU A 866      66.880  33.620  51.000  1.00  0.00           H
ATOM   3412  HB2 LEU A 866      66.430  31.960  51.220  1.00  0.00           H
ATOM   3413  CG  LEU A 866      68.270  32.570  52.110  1.00  0.00           C
ATOM   3414  HG  LEU A 866      68.740  33.280  52.840  1.00  0.00           H
ATOM   3415  CD1 LEU A 866      68.380  31.240  52.840  1.00  0.00           C
ATOM   3416 HD11 LEU A 866      68.050  30.400  52.200  1.00  0.00           H
ATOM   3417 HD12 LEU A 866      67.740  31.220  53.750  1.00  0.00           H
ATOM   3418 HD13 LEU A 866      69.400  30.990  53.170  1.00  0.00           H
ATOM   3419  CD2 LEU A 866      69.170  32.450  50.870  1.00  0.00           C
ATOM   3420 HD21 LEU A 866      69.230  33.420  50.320  1.00  0.00           H
ATOM   3421 HD22 LEU A 866      68.750  31.700  50.160  1.00  0.00           H
ATOM   3422 HD23 LEU A 866      70.200  32.170  51.180  1.00  0.00           H
ATOM   3423  C   LEU A 866      66.280  34.190  53.840  1.00  0.00           C
ATOM   3424  O   LEU A 866      66.820  33.940  54.950  1.00  0.00           O
ATOM   3425  N   THR A 867      65.850  35.380  53.500  1.00  0.00           N
ATOM   3426  HN  THR A 867      65.300  35.580  52.690  1.00  0.00           H
ATOM   3427  CA  THR A 867      66.000  36.530  54.360  1.00  0.00           C
ATOM   3428  HA  THR A 867      67.030  36.720  54.640  1.00  0.00           H
ATOM   3429  CB  THR A 867      65.650  37.880  53.740  1.00  0.00           C
ATOM   3430  HB  THR A 867      64.560  38.000  53.530  1.00  0.00           H
ATOM   3431  OG1 THR A 867      66.470  38.030  52.650  1.00  0.00           O
ATOM   3432  HG1 THR A 867      66.120  37.440  51.970  1.00  0.00           H
ATOM   3433  CG2 THR A 867      65.980  39.090  54.680  1.00  0.00           C
ATOM   3434 HG21 THR A 867      65.960  39.970  54.000  1.00  0.00           H
ATOM   3435 HG22 THR A 867      66.930  38.960  55.220  1.00  0.00           H
ATOM   3436 HG23 THR A 867      65.200  39.260  55.450  1.00  0.00           H
ATOM   3437  C   THR A 867      65.340  36.450  55.720  1.00  0.00           C
ATOM   3438  O   THR A 867      65.880  36.630  56.800  1.00  0.00           O
ATOM   3439  N   ILE A 868      64.050  35.970  55.670  1.00  0.00           N
ATOM   3440  HN  ILE A 868      63.680  35.700  54.800  1.00  0.00           H
ATOM   3441  CA  ILE A 868      63.310  35.770  56.950  1.00  0.00           C
ATOM   3442  HA  ILE A 868      63.450  36.740  57.400  1.00  0.00           H
ATOM   3443  CB  ILE A 868      61.840  35.490  56.700  1.00  0.00           C
ATOM   3444  HB  ILE A 868      61.800  34.820  55.820  1.00  0.00           H
ATOM   3445  CG2 ILE A 868      61.080  34.910  57.860  1.00  0.00           C
ATOM   3446 HG21 ILE A 868      61.330  35.450  58.790  1.00  0.00           H
ATOM   3447 HG22 ILE A 868      61.390  33.860  58.080  1.00  0.00           H
ATOM   3448 HG23 ILE A 868      60.010  34.860  57.600  1.00  0.00           H
ATOM   3449  CG1 ILE A 868      61.140  36.780  56.180  1.00  0.00           C
ATOM   3450 HG11 ILE A 868      61.740  37.120  55.310  1.00  0.00           H
ATOM   3451 HG12 ILE A 868      61.230  37.580  56.950  1.00  0.00           H
ATOM   3452  CD  ILE A 868      59.740  36.590  55.650  1.00  0.00           C
ATOM   3453  HD1 ILE A 868      59.010  36.600  56.480  1.00  0.00           H
ATOM   3454  HD2 ILE A 868      59.670  35.610  55.130  1.00  0.00           H
ATOM   3455  HD3 ILE A 868      59.480  37.490  55.040  1.00  0.00           H
ATOM   3456  C   ILE A 868      63.990  34.790  57.880  1.00  0.00           C
ATOM   3457  O   ILE A 868      64.200  34.980  59.080  1.00  0.00           O
ATOM   3458  N   VAL A 869      64.410  33.630  57.310  1.00  0.00           N
ATOM   3459  HN  VAL A 869      64.240  33.420  56.360  1.00  0.00           H
ATOM   3460  CA  VAL A 869      65.100  32.640  58.200  1.00  0.00           C
ATOM   3461  HA  VAL A 869      64.410  32.490  59.020  1.00  0.00           H
ATOM   3462  CB  VAL A 869      65.290  31.200  57.540  1.00  0.00           C
ATOM   3463  HB  VAL A 869      65.990  31.280  56.690  1.00  0.00           H
ATOM   3464  CG1 VAL A 869      66.010  30.230  58.430  1.00  0.00           C
ATOM   3465 HG11 VAL A 869      66.930  30.630  58.900  1.00  0.00           H
ATOM   3466 HG12 VAL A 869      66.370  29.350  57.860  1.00  0.00           H
ATOM   3467 HG13 VAL A 869      65.260  29.850  59.160  1.00  0.00           H
ATOM   3468  CG2 VAL A 869      63.990  30.550  57.040  1.00  0.00           C
ATOM   3469 HG21 VAL A 869      63.710  31.000  56.070  1.00  0.00           H
ATOM   3470 HG22 VAL A 869      63.180  30.740  57.780  1.00  0.00           H
ATOM   3471 HG23 VAL A 869      64.080  29.460  56.880  1.00  0.00           H
ATOM   3472  C   VAL A 869      66.400  33.170  58.810  1.00  0.00           C
ATOM   3473  O   VAL A 869      66.720  33.060  60.000  1.00  0.00           O
ATOM   3474  N   ILE A 870      67.220  33.900  57.930  1.00  0.00           N
ATOM   3475  HN  ILE A 870      66.920  34.110  57.000  1.00  0.00           H
ATOM   3476  CA  ILE A 870      68.490  34.540  58.360  1.00  0.00           C
ATOM   3477  HA  ILE A 870      69.110  33.790  58.830  1.00  0.00           H
ATOM   3478  CB  ILE A 870      69.380  34.990  57.230  1.00  0.00           C
ATOM   3479  HB  ILE A 870      68.640  35.520  56.580  1.00  0.00           H
ATOM   3480  CG2 ILE A 870      70.590  35.760  57.630  1.00  0.00           C
ATOM   3481 HG21 ILE A 870      71.270  36.050  56.800  1.00  0.00           H
ATOM   3482 HG22 ILE A 870      71.300  35.200  58.290  1.00  0.00           H
ATOM   3483 HG23 ILE A 870      70.420  36.730  58.150  1.00  0.00           H
ATOM   3484  CG1 ILE A 870      69.860  33.810  56.380  1.00  0.00           C
ATOM   3485 HG11 ILE A 870      69.050  33.050  56.370  1.00  0.00           H
ATOM   3486 HG12 ILE A 870      70.630  33.320  57.020  1.00  0.00           H
ATOM   3487  CD  ILE A 870      70.560  34.120  55.100  1.00  0.00           C
ATOM   3488  HD1 ILE A 870      70.450  33.320  54.350  1.00  0.00           H
ATOM   3489  HD2 ILE A 870      71.660  34.160  55.300  1.00  0.00           H
ATOM   3490  HD3 ILE A 870      70.280  35.100  54.670  1.00  0.00           H
ATOM   3491  C   ILE A 870      68.240  35.600  59.440  1.00  0.00           C
ATOM   3492  O   ILE A 870      68.780  35.510  60.520  1.00  0.00           O
ATOM   3493  N   MET A 871      67.380  36.610  59.190  1.00  0.00           N
ATOM   3494  HN  MET A 871      67.000  36.760  58.280  1.00  0.00           H
ATOM   3495  CA  MET A 871      67.000  37.680  60.130  1.00  0.00           C
ATOM   3496  HA  MET A 871      67.970  38.090  60.380  1.00  0.00           H
ATOM   3497  CB  MET A 871      66.110  38.710  59.560  1.00  0.00           C
ATOM   3498  HB1 MET A 871      65.820  39.480  60.320  1.00  0.00           H
ATOM   3499  HB2 MET A 871      65.120  38.330  59.260  1.00  0.00           H
ATOM   3500  CG  MET A 871      66.730  39.450  58.370  1.00  0.00           C
ATOM   3501  HG1 MET A 871      65.930  40.040  57.890  1.00  0.00           H
ATOM   3502  HG2 MET A 871      67.050  38.710  57.600  1.00  0.00           H
ATOM   3503  SD  MET A 871      68.040  40.570  58.880  1.00  0.00           S
ATOM   3504  CE  MET A 871      69.490  39.640  58.240  1.00  0.00           C
ATOM   3505  HE1 MET A 871      70.250  40.210  57.660  1.00  0.00           H
ATOM   3506  HE2 MET A 871      69.180  38.940  57.430  1.00  0.00           H
ATOM   3507  HE3 MET A 871      69.990  39.230  59.150  1.00  0.00           H
ATOM   3508  C   MET A 871      66.530  37.210  61.440  1.00  0.00           C
ATOM   3509  O   MET A 871      66.980  37.650  62.450  1.00  0.00           O
ATOM   3510  N   VAL A 872      65.560  36.240  61.320  1.00  0.00           N
ATOM   3511  HN  VAL A 872      65.090  36.100  60.450  1.00  0.00           H
ATOM   3512  CA  VAL A 872      65.030  35.390  62.430  1.00  0.00           C
ATOM   3513  HA  VAL A 872      64.580  36.090  63.110  1.00  0.00           H
ATOM   3514  CB  VAL A 872      63.980  34.390  62.190  1.00  0.00           C
ATOM   3515  HB  VAL A 872      64.310  33.760  61.340  1.00  0.00           H
ATOM   3516  CG1 VAL A 872      63.590  33.630  63.450  1.00  0.00           C
ATOM   3517 HG11 VAL A 872      64.370  32.860  63.670  1.00  0.00           H
ATOM   3518 HG12 VAL A 872      62.610  33.130  63.280  1.00  0.00           H
ATOM   3519 HG13 VAL A 872      63.310  34.330  64.270  1.00  0.00           H
ATOM   3520  CG2 VAL A 872      62.690  35.210  61.790  1.00  0.00           C
ATOM   3521 HG21 VAL A 872      62.400  35.900  62.600  1.00  0.00           H
ATOM   3522 HG22 VAL A 872      61.860  34.480  61.690  1.00  0.00           H
ATOM   3523 HG23 VAL A 872      62.810  35.950  60.980  1.00  0.00           H
ATOM   3524  C   VAL A 872      66.150  34.800  63.330  1.00  0.00           C
ATOM   3525  O   VAL A 872      66.260  34.930  64.520  1.00  0.00           O
ATOM   3526  N   THR A 873      67.020  33.950  62.660  1.00  0.00           N
ATOM   3527  HN  THR A 873      66.910  33.770  61.670  1.00  0.00           H
ATOM   3528  CA  THR A 873      68.150  33.320  63.270  1.00  0.00           C
ATOM   3529  HA  THR A 873      67.790  32.740  64.110  1.00  0.00           H
ATOM   3530  CB  THR A 873      68.940  32.190  62.480  1.00  0.00           C
ATOM   3531  HB  THR A 873      69.920  32.000  62.950  1.00  0.00           H
ATOM   3532  OG1 THR A 873      69.270  32.550  61.120  1.00  0.00           O
ATOM   3533  HG1 THR A 873      68.380  32.650  60.760  1.00  0.00           H
ATOM   3534  CG2 THR A 873      68.150  30.930  62.250  1.00  0.00           C
ATOM   3535 HG21 THR A 873      67.130  31.170  61.900  1.00  0.00           H
ATOM   3536 HG22 THR A 873      68.050  30.370  63.210  1.00  0.00           H
ATOM   3537 HG23 THR A 873      68.610  30.300  61.460  1.00  0.00           H
ATOM   3538  C   THR A 873      69.120  34.290  63.890  1.00  0.00           C
ATOM   3539  O   THR A 873      69.420  34.120  65.040  1.00  0.00           O
ATOM   3540  N   ILE A 874      69.610  35.340  63.240  1.00  0.00           N
ATOM   3541  HN  ILE A 874      69.540  35.330  62.240  1.00  0.00           H
ATOM   3542  CA  ILE A 874      70.510  36.380  63.790  1.00  0.00           C
ATOM   3543  HA  ILE A 874      71.380  35.850  64.170  1.00  0.00           H
ATOM   3544  CB  ILE A 874      70.960  37.310  62.680  1.00  0.00           C
ATOM   3545  HB  ILE A 874      70.100  37.840  62.210  1.00  0.00           H
ATOM   3546  CG2 ILE A 874      71.940  38.300  63.420  1.00  0.00           C
ATOM   3547 HG21 ILE A 874      72.750  37.660  63.810  1.00  0.00           H
ATOM   3548 HG22 ILE A 874      71.460  38.880  64.240  1.00  0.00           H
ATOM   3549 HG23 ILE A 874      72.330  38.990  62.640  1.00  0.00           H
ATOM   3550  CG1 ILE A 874      71.770  36.510  61.570  1.00  0.00           C
ATOM   3551 HG11 ILE A 874      71.130  35.810  60.970  1.00  0.00           H
ATOM   3552 HG12 ILE A 874      72.540  35.950  62.140  1.00  0.00           H
ATOM   3553  CD  ILE A 874      72.480  37.370  60.530  1.00  0.00           C
ATOM   3554  HD1 ILE A 874      71.820  38.100  60.000  1.00  0.00           H
ATOM   3555  HD2 ILE A 874      72.930  36.750  59.740  1.00  0.00           H
ATOM   3556  HD3 ILE A 874      73.290  37.980  60.980  1.00  0.00           H
ATOM   3557  C   ILE A 874      69.990  37.030  65.080  1.00  0.00           C
ATOM   3558  O   ILE A 874      70.710  36.990  66.070  1.00  0.00           O
ATOM   3559  N   ASP A 875      68.680  37.460  65.140  1.00  0.00           N
ATOM   3560  HN  ASP A 875      68.200  37.480  64.250  1.00  0.00           H
ATOM   3561  CA  ASP A 875      67.990  38.010  66.260  1.00  0.00           C
ATOM   3562  HA  ASP A 875      68.590  38.780  66.720  1.00  0.00           H
ATOM   3563  CB  ASP A 875      66.670  38.700  65.740  1.00  0.00           C
ATOM   3564  HB1 ASP A 875      65.970  38.070  65.140  1.00  0.00           H
ATOM   3565  HB2 ASP A 875      67.070  39.530  65.140  1.00  0.00           H
ATOM   3566  CG  ASP A 875      65.870  39.350  66.900  1.00  0.00           C
ATOM   3567  OD1 ASP A 875      66.150  40.440  67.330  1.00  0.00           O
ATOM   3568  OD2 ASP A 875      64.950  38.640  67.440  1.00  0.00           O
ATOM   3569  C   ASP A 875      67.850  36.990  67.390  1.00  0.00           C
ATOM   3570  O   ASP A 875      68.150  37.290  68.550  1.00  0.00           O
ATOM   3571  N   TYR A 876      67.600  35.740  67.010  1.00  0.00           N
ATOM   3572  HN  TYR A 876      67.320  35.550  66.070  1.00  0.00           H
ATOM   3573  CA  TYR A 876      67.630  34.630  68.040  1.00  0.00           C
ATOM   3574  HA  TYR A 876      66.870  34.980  68.720  1.00  0.00           H
ATOM   3575  CB  TYR A 876      67.100  33.240  67.420  1.00  0.00           C
ATOM   3576  HB1 TYR A 876      67.730  33.010  66.530  1.00  0.00           H
ATOM   3577  HB2 TYR A 876      66.010  33.370  67.320  1.00  0.00           H
ATOM   3578  CG  TYR A 876      67.260  32.100  68.460  1.00  0.00           C
ATOM   3579  CD1 TYR A 876      67.850  30.930  68.010  1.00  0.00           C
ATOM   3580  HD1 TYR A 876      68.200  30.870  67.000  1.00  0.00           H
ATOM   3581  CE1 TYR A 876      67.940  29.850  68.890  1.00  0.00           C
ATOM   3582  HE1 TYR A 876      68.390  28.910  68.560  1.00  0.00           H
ATOM   3583  CZ  TYR A 876      67.460  29.940  70.220  1.00  0.00           C
ATOM   3584  OH  TYR A 876      67.540  28.790  71.030  1.00  0.00           O
ATOM   3585  HH  TYR A 876      66.920  28.840  71.760  1.00  0.00           H
ATOM   3586  CD2 TYR A 876      66.750  32.190  69.800  1.00  0.00           C
ATOM   3587  HD2 TYR A 876      66.160  33.030  70.130  1.00  0.00           H
ATOM   3588  CE2 TYR A 876      66.920  31.120  70.740  1.00  0.00           C
ATOM   3589  HE2 TYR A 876      66.510  31.160  71.740  1.00  0.00           H
ATOM   3590  C   TYR A 876      68.980  34.560  68.750  1.00  0.00           C
ATOM   3591  O   TYR A 876      69.040  34.560  69.960  1.00  0.00           O
ATOM   3592  N   LEU A 877      70.060  34.680  67.960  1.00  0.00           N
ATOM   3593  HN  LEU A 877      70.010  34.780  66.960  1.00  0.00           H
ATOM   3594  CA  LEU A 877      71.430  34.470  68.590  1.00  0.00           C
ATOM   3595  HA  LEU A 877      71.380  33.700  69.350  1.00  0.00           H
ATOM   3596  CB  LEU A 877      72.330  33.960  67.410  1.00  0.00           C
ATOM   3597  HB1 LEU A 877      73.340  33.690  67.790  1.00  0.00           H
ATOM   3598  HB2 LEU A 877      72.340  34.770  66.650  1.00  0.00           H
ATOM   3599  CG  LEU A 877      71.800  32.620  66.680  1.00  0.00           C
ATOM   3600  HG  LEU A 877      70.730  32.860  66.470  1.00  0.00           H
ATOM   3601  CD1 LEU A 877      72.410  32.340  65.300  1.00  0.00           C
ATOM   3602 HD11 LEU A 877      71.850  32.780  64.440  1.00  0.00           H
ATOM   3603 HD12 LEU A 877      72.260  31.260  65.090  1.00  0.00           H
ATOM   3604 HD13 LEU A 877      73.490  32.590  65.250  1.00  0.00           H
ATOM   3605  CD2 LEU A 877      71.800  31.410  67.590  1.00  0.00           C
ATOM   3606 HD21 LEU A 877      72.830  31.040  67.750  1.00  0.00           H
ATOM   3607 HD22 LEU A 877      71.190  30.580  67.180  1.00  0.00           H
ATOM   3608 HD23 LEU A 877      71.280  31.760  68.500  1.00  0.00           H
ATOM   3609  C   LEU A 877      71.960  35.780  69.260  1.00  0.00           C
ATOM   3610  O   LEU A 877      72.610  35.820  70.290  1.00  0.00           O
ATOM   3611  N   VAL A 878      71.650  36.900  68.700  1.00  0.00           N
ATOM   3612  HN  VAL A 878      71.110  36.800  67.870  1.00  0.00           H
ATOM   3613  CA  VAL A 878      71.920  38.140  69.390  1.00  0.00           C
ATOM   3614  HA  VAL A 878      72.960  38.100  69.670  1.00  0.00           H
ATOM   3615  CB  VAL A 878      71.830  39.350  68.420  1.00  0.00           C
ATOM   3616  HB  VAL A 878      70.890  39.300  67.840  1.00  0.00           H
ATOM   3617  CG1 VAL A 878      71.860  40.720  69.170  1.00  0.00           C
ATOM   3618 HG11 VAL A 878      70.980  40.780  69.860  1.00  0.00           H
ATOM   3619 HG12 VAL A 878      71.800  41.590  68.490  1.00  0.00           H
ATOM   3620 HG13 VAL A 878      72.760  40.710  69.830  1.00  0.00           H
ATOM   3621  CG2 VAL A 878      72.980  39.190  67.390  1.00  0.00           C
ATOM   3622 HG21 VAL A 878      72.780  39.920  66.580  1.00  0.00           H
ATOM   3623 HG22 VAL A 878      73.040  38.210  66.890  1.00  0.00           H
ATOM   3624 HG23 VAL A 878      73.910  39.570  67.870  1.00  0.00           H
ATOM   3625  C   VAL A 878      71.150  38.340  70.640  1.00  0.00           C
ATOM   3626  O   VAL A 878      71.720  38.810  71.630  1.00  0.00           O
ATOM   3627  N   GLY A 879      69.890  38.040  70.680  1.00  0.00           N
ATOM   3628  HN  GLY A 879      69.430  37.720  69.860  1.00  0.00           H
ATOM   3629  CA  GLY A 879      69.130  38.010  71.940  1.00  0.00           C
ATOM   3630  HA1 GLY A 879      69.780  37.530  72.660  1.00  0.00           H
ATOM   3631  HA2 GLY A 879      68.250  37.450  71.680  1.00  0.00           H
ATOM   3632  C   GLY A 879      68.670  39.340  72.470  1.00  0.00           C
ATOM   3633  O   GLY A 879      68.470  39.580  73.670  1.00  0.00           O
ATOM   3634  N   VAL A 880      68.540  40.370  71.590  1.00  0.00           N
ATOM   3635  HN  VAL A 880      68.780  40.240  70.620  1.00  0.00           H
ATOM   3636  CA  VAL A 880      68.000  41.640  71.980  1.00  0.00           C
ATOM   3637  HA  VAL A 880      68.000  41.690  73.070  1.00  0.00           H
ATOM   3638  CB  VAL A 880      68.660  42.920  71.370  1.00  0.00           C
ATOM   3639  HB  VAL A 880      68.420  42.920  70.280  1.00  0.00           H
ATOM   3640  CG1 VAL A 880      68.170  44.180  72.020  1.00  0.00           C
ATOM   3641 HG11 VAL A 880      68.650  45.090  71.610  1.00  0.00           H
ATOM   3642 HG12 VAL A 880      68.400  44.150  73.110  1.00  0.00           H
ATOM   3643 HG13 VAL A 880      67.100  44.130  71.740  1.00  0.00           H
ATOM   3644  CG2 VAL A 880      70.170  43.010  71.660  1.00  0.00           C
ATOM   3645 HG21 VAL A 880      70.840  43.690  71.080  1.00  0.00           H
ATOM   3646 HG22 VAL A 880      70.570  41.990  71.440  1.00  0.00           H
ATOM   3647 HG23 VAL A 880      70.320  43.190  72.740  1.00  0.00           H
ATOM   3648  C   VAL A 880      66.550  41.630  71.520  1.00  0.00           C
ATOM   3649  O   VAL A 880      66.360  41.240  70.380  1.00  0.00           O
ATOM   3650  N   PRO A 881      65.540  41.990  72.430  1.00  0.00           N
ATOM   3651  CD  PRO A 881      65.700  42.470  73.810  1.00  0.00           C
ATOM   3652  HD1 PRO A 881      66.250  43.420  73.890  1.00  0.00           H
ATOM   3653  HD2 PRO A 881      66.370  41.750  74.330  1.00  0.00           H
ATOM   3654  CA  PRO A 881      64.150  41.500  72.260  1.00  0.00           C
ATOM   3655  HA  PRO A 881      64.210  40.510  71.840  1.00  0.00           H
ATOM   3656  CB  PRO A 881      63.540  41.500  73.710  1.00  0.00           C
ATOM   3657  HB1 PRO A 881      63.670  40.510  74.200  1.00  0.00           H
ATOM   3658  HB2 PRO A 881      62.440  41.660  73.550  1.00  0.00           H
ATOM   3659  CG  PRO A 881      64.330  42.530  74.510  1.00  0.00           C
ATOM   3660  HG1 PRO A 881      63.900  43.540  74.330  1.00  0.00           H
ATOM   3661  HG2 PRO A 881      64.260  42.370  75.600  1.00  0.00           H
ATOM   3662  C   PRO A 881      63.440  42.390  71.300  1.00  0.00           C
ATOM   3663  O   PRO A 881      62.480  43.100  71.680  1.00  0.00           O
ATOM   3664  N   SER A 882      63.810  42.400  70.040  1.00  0.00           N
ATOM   3665  HN  SER A 882      64.630  41.900  69.780  1.00  0.00           H
ATOM   3666  CA  SER A 882      63.090  43.130  69.010  1.00  0.00           C
ATOM   3667  HA  SER A 882      63.150  44.210  69.050  1.00  0.00           H
ATOM   3668  CB  SER A 882      63.790  42.970  67.570  1.00  0.00           C
ATOM   3669  HB1 SER A 882      64.790  43.430  67.760  1.00  0.00           H
ATOM   3670  HB2 SER A 882      63.370  43.520  66.710  1.00  0.00           H
ATOM   3671  OG  SER A 882      63.870  41.620  67.150  1.00  0.00           O
ATOM   3672  HG1 SER A 882      64.720  41.210  67.330  1.00  0.00           H
ATOM   3673  C   SER A 882      61.610  42.800  68.880  1.00  0.00           C
ATOM   3674  O   SER A 882      61.330  41.580  68.840  1.00  0.00           O
ATOM   3675  N   PRO A 883      60.630  43.690  68.770  1.00  0.00           N
ATOM   3676  CD  PRO A 883      60.900  45.100  68.780  1.00  0.00           C
ATOM   3677  HD1 PRO A 883      61.280  45.330  67.760  1.00  0.00           H
ATOM   3678  HD2 PRO A 883      61.680  45.480  69.480  1.00  0.00           H
ATOM   3679  CA  PRO A 883      59.220  43.430  69.030  1.00  0.00           C
ATOM   3680  HA  PRO A 883      59.150  43.190  70.070  1.00  0.00           H
ATOM   3681  CB  PRO A 883      58.480  44.800  68.750  1.00  0.00           C
ATOM   3682  HB1 PRO A 883      57.650  44.650  69.460  1.00  0.00           H
ATOM   3683  HB2 PRO A 883      58.060  44.900  67.730  1.00  0.00           H
ATOM   3684  CG  PRO A 883      59.570  45.810  69.070  1.00  0.00           C
ATOM   3685  HG1 PRO A 883      59.470  46.760  68.520  1.00  0.00           H
ATOM   3686  HG2 PRO A 883      59.450  46.100  70.140  1.00  0.00           H
ATOM   3687  C   PRO A 883      58.560  42.280  68.250  1.00  0.00           C
ATOM   3688  O   PRO A 883      58.530  42.340  66.990  1.00  0.00           O
ATOM   3689  N   LYS A 884      57.960  41.230  68.890  1.00  0.00           N
ATOM   3690  HN  LYS A 884      57.910  41.130  69.880  1.00  0.00           H
ATOM   3691  CA  LYS A 884      57.570  40.060  68.190  1.00  0.00           C
ATOM   3692  HA  LYS A 884      58.010  40.030  67.200  1.00  0.00           H
ATOM   3693  CB  LYS A 884      57.950  38.720  68.940  1.00  0.00           C
ATOM   3694  HB1 LYS A 884      57.540  37.870  68.350  1.00  0.00           H
ATOM   3695  HB2 LYS A 884      57.440  38.740  69.930  1.00  0.00           H
ATOM   3696  CG  LYS A 884      59.450  38.670  69.050  1.00  0.00           C
ATOM   3697  HG1 LYS A 884      59.610  37.720  69.600  1.00  0.00           H
ATOM   3698  HG2 LYS A 884      59.690  39.400  69.860  1.00  0.00           H
ATOM   3699  CD  LYS A 884      60.260  38.610  67.740  1.00  0.00           C
ATOM   3700  HD1 LYS A 884      60.490  39.620  67.310  1.00  0.00           H
ATOM   3701  HD2 LYS A 884      59.640  38.100  66.980  1.00  0.00           H
ATOM   3702  CE  LYS A 884      61.740  38.000  67.880  1.00  0.00           C
ATOM   3703  HE1 LYS A 884      62.130  37.860  66.850  1.00  0.00           H
ATOM   3704  HE2 LYS A 884      61.470  37.110  68.470  1.00  0.00           H
ATOM   3705  NZ  LYS A 884      62.660  38.910  68.560  1.00  0.00           N
ATOM   3706  HZ1 LYS A 884      62.500  38.920  69.590  1.00  0.00           H
ATOM   3707  HZ2 LYS A 884      62.360  39.890  68.360  1.00  0.00           H
ATOM   3708  HZ3 LYS A 884      63.630  38.730  68.230  1.00  0.00           H
ATOM   3709  C   LYS A 884      56.080  40.040  67.880  1.00  0.00           C
ATOM   3710  O   LYS A 884      55.260  40.740  68.450  1.00  0.00           O
ATOM   3711  N   LEU A 885      55.700  39.380  66.740  1.00  0.00           N
ATOM   3712  HN  LEU A 885      56.440  39.140  66.120  1.00  0.00           H
ATOM   3713  CA  LEU A 885      54.350  39.250  66.320  1.00  0.00           C
ATOM   3714  HA  LEU A 885      53.900  40.210  66.510  1.00  0.00           H
ATOM   3715  CB  LEU A 885      54.380  38.780  64.870  1.00  0.00           C
ATOM   3716  HB1 LEU A 885      54.790  37.740  64.800  1.00  0.00           H
ATOM   3717  HB2 LEU A 885      55.010  39.450  64.250  1.00  0.00           H
ATOM   3718  CG  LEU A 885      53.060  38.800  64.010  1.00  0.00           C
ATOM   3719  HG  LEU A 885      52.230  38.300  64.570  1.00  0.00           H
ATOM   3720  CD1 LEU A 885      52.580  40.250  63.840  1.00  0.00           C
ATOM   3721 HD11 LEU A 885      51.600  40.240  63.330  1.00  0.00           H
ATOM   3722 HD12 LEU A 885      53.200  40.830  63.110  1.00  0.00           H
ATOM   3723 HD13 LEU A 885      52.360  40.770  64.790  1.00  0.00           H
ATOM   3724  CD2 LEU A 885      53.250  38.060  62.630  1.00  0.00           C
ATOM   3725 HD21 LEU A 885      53.900  38.570  61.890  1.00  0.00           H
ATOM   3726 HD22 LEU A 885      52.250  38.070  62.170  1.00  0.00           H
ATOM   3727 HD23 LEU A 885      53.720  37.060  62.820  1.00  0.00           H
ATOM   3728  C   LEU A 885      53.600  38.320  67.340  1.00  0.00           C
ATOM   3729  O   LEU A 885      54.190  37.390  67.980  1.00  0.00           O
ATOM   3730  N   HSD A 886      52.280  38.550  67.460  1.00  0.00           N
ATOM   3731  HN  HSD A 886      51.780  39.280  67.000  1.00  0.00           H
ATOM   3732  CA  HSD A 886      51.470  37.720  68.230  1.00  0.00           C
ATOM   3733  HA  HSD A 886      51.960  36.990  68.850  1.00  0.00           H
ATOM   3734  CB  HSD A 886      50.580  38.550  69.160  1.00  0.00           C
ATOM   3735  HB1 HSD A 886      49.630  38.100  69.510  1.00  0.00           H
ATOM   3736  HB2 HSD A 886      50.160  39.460  68.690  1.00  0.00           H
ATOM   3737  ND1 HSD A 886      51.670  38.240  71.400  1.00  0.00           N
ATOM   3738  HD1 HSD A 886      51.360  37.300  71.520  1.00  0.00           H
ATOM   3739  CG  HSD A 886      51.260  39.030  70.380  1.00  0.00           C
ATOM   3740  CE1 HSD A 886      52.230  39.040  72.330  1.00  0.00           C
ATOM   3741  HE1 HSD A 886      52.460  38.630  73.320  1.00  0.00           H
ATOM   3742  NE2 HSD A 886      52.220  40.290  72.020  1.00  0.00           N
ATOM   3743  CD2 HSD A 886      51.660  40.280  70.750  1.00  0.00           C
ATOM   3744  HD2 HSD A 886      51.620  41.180  70.160  1.00  0.00           H
ATOM   3745  C   HSD A 886      50.580  37.000  67.270  1.00  0.00           C
ATOM   3746  O   HSD A 886      49.910  37.690  66.530  1.00  0.00           O
ATOM   3747  N   VAL A 887      50.600  35.660  67.260  1.00  0.00           N
ATOM   3748  HN  VAL A 887      51.320  35.150  67.730  1.00  0.00           H
ATOM   3749  CA  VAL A 887      49.740  34.920  66.350  1.00  0.00           C
ATOM   3750  HA  VAL A 887      49.240  35.550  65.640  1.00  0.00           H
ATOM   3751  CB  VAL A 887      50.550  33.930  65.460  1.00  0.00           C
ATOM   3752  HB  VAL A 887      51.240  33.300  66.080  1.00  0.00           H
ATOM   3753  CG1 VAL A 887      49.590  32.840  64.840  1.00  0.00           C
ATOM   3754 HG11 VAL A 887      49.150  32.190  65.610  1.00  0.00           H
ATOM   3755 HG12 VAL A 887      50.150  32.260  64.070  1.00  0.00           H
ATOM   3756 HG13 VAL A 887      48.760  33.350  64.300  1.00  0.00           H
ATOM   3757  CG2 VAL A 887      51.270  34.770  64.390  1.00  0.00           C
ATOM   3758 HG21 VAL A 887      50.630  35.290  63.660  1.00  0.00           H
ATOM   3759 HG22 VAL A 887      51.850  34.010  63.810  1.00  0.00           H
ATOM   3760 HG23 VAL A 887      52.040  35.410  64.880  1.00  0.00           H
ATOM   3761  C   VAL A 887      48.680  34.230  67.300  1.00  0.00           C
ATOM   3762  O   VAL A 887      49.050  33.460  68.200  1.00  0.00           O
ATOM   3763  N   PRO A 888      47.350  34.400  67.030  1.00  0.00           N
ATOM   3764  CD  PRO A 888      46.870  35.320  65.970  1.00  0.00           C
ATOM   3765  HD1 PRO A 888      47.130  34.940  64.960  1.00  0.00           H
ATOM   3766  HD2 PRO A 888      47.300  36.340  66.070  1.00  0.00           H
ATOM   3767  CA  PRO A 888      46.280  33.790  67.720  1.00  0.00           C
ATOM   3768  HA  PRO A 888      46.240  34.240  68.710  1.00  0.00           H
ATOM   3769  CB  PRO A 888      45.090  33.980  66.770  1.00  0.00           C
ATOM   3770  HB1 PRO A 888      44.160  33.950  67.370  1.00  0.00           H
ATOM   3771  HB2 PRO A 888      45.010  33.180  66.000  1.00  0.00           H
ATOM   3772  CG  PRO A 888      45.380  35.370  66.090  1.00  0.00           C
ATOM   3773  HG1 PRO A 888      44.820  35.550  65.140  1.00  0.00           H
ATOM   3774  HG2 PRO A 888      45.140  36.080  66.920  1.00  0.00           H
ATOM   3775  C   PRO A 888      46.460  32.320  68.110  1.00  0.00           C
ATOM   3776  O   PRO A 888      46.820  31.520  67.200  1.00  0.00           O
ATOM   3777  N   GLU A 889      46.210  31.890  69.380  1.00  0.00           N
ATOM   3778  HN  GLU A 889      45.920  32.520  70.100  1.00  0.00           H
ATOM   3779  CA  GLU A 889      46.700  30.570  69.820  1.00  0.00           C
ATOM   3780  HA  GLU A 889      47.520  30.150  69.260  1.00  0.00           H
ATOM   3781  CB  GLU A 889      47.350  30.760  71.220  1.00  0.00           C
ATOM   3782  HB1 GLU A 889      47.660  29.780  71.630  1.00  0.00           H
ATOM   3783  HB2 GLU A 889      46.700  31.370  71.880  1.00  0.00           H
ATOM   3784  CG  GLU A 889      48.620  31.650  71.140  1.00  0.00           C
ATOM   3785  HG1 GLU A 889      48.320  32.600  70.640  1.00  0.00           H
ATOM   3786  HG2 GLU A 889      49.390  31.190  70.500  1.00  0.00           H
ATOM   3787  CD  GLU A 889      49.240  32.100  72.470  1.00  0.00           C
ATOM   3788  OE1 GLU A 889      50.470  31.980  72.670  1.00  0.00           O
ATOM   3789  OE2 GLU A 889      48.420  32.550  73.310  1.00  0.00           O
ATOM   3790  C   GLU A 889      45.550  29.540  69.880  1.00  0.00           C
ATOM   3791  O   GLU A 889      45.750  28.460  70.490  1.00  0.00           O
ATOM   3792  N   LYS A 890      44.420  29.860  69.200  1.00  0.00           N
ATOM   3793  HN  LYS A 890      44.350  30.660  68.600  1.00  0.00           H
ATOM   3794  CA  LYS A 890      43.340  28.910  69.180  1.00  0.00           C
ATOM   3795  HA  LYS A 890      43.780  28.020  68.780  1.00  0.00           H
ATOM   3796  CB  LYS A 890      42.790  28.850  70.600  1.00  0.00           C
ATOM   3797  HB1 LYS A 890      43.460  28.390  71.360  1.00  0.00           H
ATOM   3798  HB2 LYS A 890      41.950  28.140  70.570  1.00  0.00           H
ATOM   3799  CG  LYS A 890      42.140  30.080  71.260  1.00  0.00           C
ATOM   3800  HG1 LYS A 890      41.430  30.550  70.540  1.00  0.00           H
ATOM   3801  HG2 LYS A 890      42.900  30.880  71.350  1.00  0.00           H
ATOM   3802  CD  LYS A 890      41.420  29.790  72.560  1.00  0.00           C
ATOM   3803  HD1 LYS A 890      42.110  29.420  73.350  1.00  0.00           H
ATOM   3804  HD2 LYS A 890      40.650  29.000  72.380  1.00  0.00           H
ATOM   3805  CE  LYS A 890      40.720  31.070  73.090  1.00  0.00           C
ATOM   3806  HE1 LYS A 890      40.110  31.540  72.290  1.00  0.00           H
ATOM   3807  HE2 LYS A 890      41.520  31.780  73.360  1.00  0.00           H
ATOM   3808  NZ  LYS A 890      39.870  30.730  74.300  1.00  0.00           N
ATOM   3809  HZ1 LYS A 890      39.430  31.600  74.670  1.00  0.00           H
ATOM   3810  HZ2 LYS A 890      40.390  30.350  75.120  1.00  0.00           H
ATOM   3811  HZ3 LYS A 890      39.130  30.070  74.010  1.00  0.00           H
ATOM   3812  C   LYS A 890      42.320  29.420  68.190  1.00  0.00           C
ATOM   3813  O   LYS A 890      42.490  30.440  67.570  1.00  0.00           O
ATOM   3814  N   PHE A 891      41.280  28.580  67.940  1.00  0.00           N
ATOM   3815  HN  PHE A 891      41.330  27.640  68.270  1.00  0.00           H
ATOM   3816  CA  PHE A 891      40.200  28.920  67.080  1.00  0.00           C
ATOM   3817  HA  PHE A 891      40.640  29.530  66.310  1.00  0.00           H
ATOM   3818  CB  PHE A 891      39.630  27.660  66.410  1.00  0.00           C
ATOM   3819  HB1 PHE A 891      38.690  27.870  65.860  1.00  0.00           H
ATOM   3820  HB2 PHE A 891      39.350  26.890  67.160  1.00  0.00           H
ATOM   3821  CG  PHE A 891      40.670  27.020  65.550  1.00  0.00           C
ATOM   3822  CD1 PHE A 891      41.130  27.760  64.470  1.00  0.00           C
ATOM   3823  HD1 PHE A 891      40.710  28.730  64.210  1.00  0.00           H
ATOM   3824  CE1 PHE A 891      42.120  27.290  63.610  1.00  0.00           C
ATOM   3825  HE1 PHE A 891      42.590  27.960  62.900  1.00  0.00           H
ATOM   3826  CZ  PHE A 891      42.540  26.010  63.840  1.00  0.00           C
ATOM   3827  HZ  PHE A 891      43.300  25.580  63.190  1.00  0.00           H
ATOM   3828  CD2 PHE A 891      41.240  25.780  65.770  1.00  0.00           C
ATOM   3829  HD2 PHE A 891      40.810  25.140  66.520  1.00  0.00           H
ATOM   3830  CE2 PHE A 891      42.160  25.210  64.880  1.00  0.00           C
ATOM   3831  HE2 PHE A 891      42.400  24.180  65.070  1.00  0.00           H
ATOM   3832  C   PHE A 891      38.990  29.570  67.750  1.00  0.00           C
ATOM   3833  O   PHE A 891      38.200  30.230  67.080  1.00  0.00           O
ATOM   3834  N   GLU A 892      38.760  29.390  69.120  1.00  0.00           N
ATOM   3835  HN  GLU A 892      39.490  29.000  69.680  1.00  0.00           H
ATOM   3836  CA  GLU A 892      37.690  30.010  69.860  1.00  0.00           C
ATOM   3837  HA  GLU A 892      36.730  29.660  69.520  1.00  0.00           H
ATOM   3838  CB  GLU A 892      37.740  29.490  71.340  1.00  0.00           C
ATOM   3839  HB1 GLU A 892      38.740  29.570  71.810  1.00  0.00           H
ATOM   3840  HB2 GLU A 892      37.560  28.400  71.250  1.00  0.00           H
ATOM   3841  CG  GLU A 892      36.740  30.140  72.320  1.00  0.00           C
ATOM   3842  HG1 GLU A 892      35.710  29.990  71.940  1.00  0.00           H
ATOM   3843  HG2 GLU A 892      36.840  31.250  72.240  1.00  0.00           H
ATOM   3844  CD  GLU A 892      36.740  29.720  73.750  1.00  0.00           C
ATOM   3845  OE1 GLU A 892      37.780  29.210  74.190  1.00  0.00           O
ATOM   3846  OE2 GLU A 892      35.690  29.800  74.430  1.00  0.00           O
ATOM   3847  C   GLU A 892      37.770  31.560  69.810  1.00  0.00           C
ATOM   3848  O   GLU A 892      38.910  32.050  69.920  1.00  0.00           O
ATOM   3849  N   PRO A 893      36.730  32.440  69.590  1.00  0.00           N
ATOM   3850  CD  PRO A 893      35.490  31.950  68.870  1.00  0.00           C
ATOM   3851  HD1 PRO A 893      35.070  31.210  69.580  1.00  0.00           H
ATOM   3852  HD2 PRO A 893      35.730  31.390  67.940  1.00  0.00           H
ATOM   3853  CA  PRO A 893      36.590  33.880  69.980  1.00  0.00           C
ATOM   3854  HA  PRO A 893      37.230  34.370  69.270  1.00  0.00           H
ATOM   3855  CB  PRO A 893      35.090  34.050  69.810  1.00  0.00           C
ATOM   3856  HB1 PRO A 893      34.790  35.100  69.630  1.00  0.00           H
ATOM   3857  HB2 PRO A 893      34.510  33.660  70.670  1.00  0.00           H
ATOM   3858  CG  PRO A 893      34.670  33.120  68.610  1.00  0.00           C
ATOM   3859  HG1 PRO A 893      33.610  32.780  68.580  1.00  0.00           H
ATOM   3860  HG2 PRO A 893      34.910  33.460  67.580  1.00  0.00           H
ATOM   3861  C   PRO A 893      37.150  34.280  71.320  1.00  0.00           C
ATOM   3862  O   PRO A 893      37.020  33.550  72.330  1.00  0.00           O
ATOM   3863  N   THR A 894      37.920  35.440  71.520  1.00  0.00           N
ATOM   3864  HN  THR A 894      38.060  35.890  70.630  1.00  0.00           H
ATOM   3865  CA  THR A 894      38.610  35.870  72.730  1.00  0.00           C
ATOM   3866  HA  THR A 894      39.150  35.060  73.200  1.00  0.00           H
ATOM   3867  CB  THR A 894      39.670  37.060  72.450  1.00  0.00           C
ATOM   3868  HB  THR A 894      39.060  37.970  72.220  1.00  0.00           H
ATOM   3869  OG1 THR A 894      40.390  36.730  71.280  1.00  0.00           O
ATOM   3870  HG1 THR A 894      40.910  35.950  71.520  1.00  0.00           H
ATOM   3871  CG2 THR A 894      40.620  37.220  73.700  1.00  0.00           C
ATOM   3872 HG21 THR A 894      39.990  37.550  74.550  1.00  0.00           H
ATOM   3873 HG22 THR A 894      41.250  38.070  73.380  1.00  0.00           H
ATOM   3874 HG23 THR A 894      41.250  36.320  73.910  1.00  0.00           H
ATOM   3875  C   THR A 894      37.580  36.500  73.640  1.00  0.00           C
ATOM   3876  O   THR A 894      37.700  36.280  74.810  1.00  0.00           O
ATOM   3877  N   HSD A 895      36.520  37.160  73.150  1.00  0.00           N
ATOM   3878  HN  HSD A 895      36.520  37.300  72.160  1.00  0.00           H
ATOM   3879  CA  HSD A 895      35.510  37.770  73.920  1.00  0.00           C
ATOM   3880  HA  HSD A 895      35.980  38.310  74.730  1.00  0.00           H
ATOM   3881  CB  HSD A 895      34.750  38.800  73.030  1.00  0.00           C
ATOM   3882  HB1 HSD A 895      34.210  38.240  72.220  1.00  0.00           H
ATOM   3883  HB2 HSD A 895      35.520  39.510  72.680  1.00  0.00           H
ATOM   3884  ND1 HSD A 895      34.000  40.270  75.000  1.00  0.00           N
ATOM   3885  HD1 HSD A 895      34.880  40.200  75.490  1.00  0.00           H
ATOM   3886  CG  HSD A 895      33.710  39.690  73.760  1.00  0.00           C
ATOM   3887  CE1 HSD A 895      32.810  40.620  75.530  1.00  0.00           C
ATOM   3888  HE1 HSD A 895      32.680  41.050  76.520  1.00  0.00           H
ATOM   3889  NE2 HSD A 895      31.800  40.310  74.760  1.00  0.00           N
ATOM   3890  CD2 HSD A 895      32.390  39.750  73.620  1.00  0.00           C
ATOM   3891  HD2 HSD A 895      31.700  39.260  72.940  1.00  0.00           H
ATOM   3892  C   HSD A 895      34.610  36.640  74.510  1.00  0.00           C
ATOM   3893  O   HSD A 895      34.180  35.750  73.790  1.00  0.00           O
ATOM   3894  N   PRO A 896      34.320  36.680  75.780  1.00  0.00           N
ATOM   3895  CD  PRO A 896      35.200  37.280  76.840  1.00  0.00           C
ATOM   3896  HD1 PRO A 896      34.970  38.370  76.980  1.00  0.00           H
ATOM   3897  HD2 PRO A 896      36.220  37.220  76.420  1.00  0.00           H
ATOM   3898  CA  PRO A 896      33.430  35.700  76.350  1.00  0.00           C
ATOM   3899  HA  PRO A 896      33.870  34.740  76.110  1.00  0.00           H
ATOM   3900  CB  PRO A 896      33.600  35.800  77.860  1.00  0.00           C
ATOM   3901  HB1 PRO A 896      33.390  34.830  78.360  1.00  0.00           H
ATOM   3902  HB2 PRO A 896      32.940  36.610  78.240  1.00  0.00           H
ATOM   3903  CG  PRO A 896      35.040  36.310  78.050  1.00  0.00           C
ATOM   3904  HG1 PRO A 896      35.300  36.880  78.970  1.00  0.00           H
ATOM   3905  HG2 PRO A 896      35.820  35.520  78.060  1.00  0.00           H
ATOM   3906  C   PRO A 896      31.940  35.770  76.040  1.00  0.00           C
ATOM   3907  O   PRO A 896      31.320  34.770  76.170  1.00  0.00           O
ATOM   3908  N   GLU A 897      31.410  36.960  75.780  1.00  0.00           N
ATOM   3909  HN  GLU A 897      31.840  37.850  75.810  1.00  0.00           H
ATOM   3910  CA  GLU A 897      29.960  37.070  75.540  1.00  0.00           C
ATOM   3911  HA  GLU A 897      29.420  36.190  75.870  1.00  0.00           H
ATOM   3912  CB  GLU A 897      29.370  38.280  76.310  1.00  0.00           C
ATOM   3913  HB1 GLU A 897      28.340  38.380  75.910  1.00  0.00           H
ATOM   3914  HB2 GLU A 897      29.880  39.150  75.860  1.00  0.00           H
ATOM   3915  CG  GLU A 897      29.490  38.240  77.850  1.00  0.00           C
ATOM   3916  HG1 GLU A 897      30.520  38.490  78.180  1.00  0.00           H
ATOM   3917  HG2 GLU A 897      29.250  37.230  78.250  1.00  0.00           H
ATOM   3918  CD  GLU A 897      28.580  39.340  78.360  1.00  0.00           C
ATOM   3919  OE1 GLU A 897      28.840  40.040  79.400  1.00  0.00           O
ATOM   3920  OE2 GLU A 897      27.450  39.560  77.830  1.00  0.00           O
ATOM   3921  C   GLU A 897      29.730  37.270  74.030  1.00  0.00           C
ATOM   3922  O   GLU A 897      28.750  37.820  73.660  1.00  0.00           O
ATOM   3923  N   ARG A 898      30.670  36.780  73.140  1.00  0.00           N
ATOM   3924  HN  ARG A 898      31.500  36.450  73.590  1.00  0.00           H
ATOM   3925  CA  ARG A 898      30.600  36.620  71.680  1.00  0.00           C
ATOM   3926  HA  ARG A 898      30.360  37.600  71.320  1.00  0.00           H
ATOM   3927  CB  ARG A 898      32.010  36.270  71.180  1.00  0.00           C
ATOM   3928  HB1 ARG A 898      32.210  35.190  71.310  1.00  0.00           H
ATOM   3929  HB2 ARG A 898      32.800  36.720  71.830  1.00  0.00           H
ATOM   3930  CG  ARG A 898      32.430  36.630  69.710  1.00  0.00           C
ATOM   3931  HG1 ARG A 898      33.530  36.570  69.550  1.00  0.00           H
ATOM   3932  HG2 ARG A 898      32.240  37.720  69.500  1.00  0.00           H
ATOM   3933  CD  ARG A 898      31.700  35.910  68.610  1.00  0.00           C
ATOM   3934  HD1 ARG A 898      30.620  36.170  68.600  1.00  0.00           H
ATOM   3935  HD2 ARG A 898      31.810  34.800  68.660  1.00  0.00           H
ATOM   3936  NE  ARG A 898      32.260  36.340  67.280  1.00  0.00           N
ATOM   3937  HE  ARG A 898      32.900  37.100  67.210  1.00  0.00           H
ATOM   3938  CZ  ARG A 898      31.600  36.110  66.110  1.00  0.00           C
ATOM   3939  NH1 ARG A 898      30.490  35.420  65.980  1.00  0.00           N
ATOM   3940 HH11 ARG A 898      30.160  35.010  66.840  1.00  0.00           H
ATOM   3941 HH12 ARG A 898      30.000  35.390  65.120  1.00  0.00           H
ATOM   3942  NH2 ARG A 898      32.000  36.730  65.030  1.00  0.00           N
ATOM   3943 HH21 ARG A 898      32.660  37.450  65.230  1.00  0.00           H
ATOM   3944 HH22 ARG A 898      31.460  36.700  64.190  1.00  0.00           H
ATOM   3945  C   ARG A 898      29.590  35.650  71.220  1.00  0.00           C
ATOM   3946  O   ARG A 898      29.710  34.440  71.420  1.00  0.00           O
ATOM   3947  N   GLY A 899      28.480  36.060  70.520  1.00  0.00           N
ATOM   3948  HN  GLY A 899      28.340  37.010  70.260  1.00  0.00           H
ATOM   3949  CA  GLY A 899      27.460  35.110  70.020  1.00  0.00           C
ATOM   3950  HA1 GLY A 899      26.830  35.720  69.390  1.00  0.00           H
ATOM   3951  HA2 GLY A 899      27.020  34.690  70.910  1.00  0.00           H
ATOM   3952  C   GLY A 899      28.000  33.990  69.060  1.00  0.00           C
ATOM   3953  O   GLY A 899      29.000  34.220  68.370  1.00  0.00           O
ATOM   3954  N   TRP A 900      27.290  32.860  68.990  1.00  0.00           N
ATOM   3955  HN  TRP A 900      26.390  32.720  69.370  1.00  0.00           H
ATOM   3956  CA  TRP A 900      27.840  31.750  68.270  1.00  0.00           C
ATOM   3957  HA  TRP A 900      28.910  31.710  68.360  1.00  0.00           H
ATOM   3958  CB  TRP A 900      27.190  30.440  68.780  1.00  0.00           C
ATOM   3959  HB1 TRP A 900      26.100  30.580  68.680  1.00  0.00           H
ATOM   3960  HB2 TRP A 900      27.370  30.340  69.870  1.00  0.00           H
ATOM   3961  CG  TRP A 900      27.600  29.110  68.130  1.00  0.00           C
ATOM   3962  CD1 TRP A 900      26.860  28.240  67.400  1.00  0.00           C
ATOM   3963  HD1 TRP A 900      25.910  28.440  66.920  1.00  0.00           H
ATOM   3964  NE1 TRP A 900      27.650  27.190  67.060  1.00  0.00           N
ATOM   3965  HE1 TRP A 900      27.380  26.280  66.820  1.00  0.00           H
ATOM   3966  CE2 TRP A 900      28.880  27.370  67.500  1.00  0.00           C
ATOM   3967  CD2 TRP A 900      28.860  28.500  68.360  1.00  0.00           C
ATOM   3968  CE3 TRP A 900      30.020  28.890  69.030  1.00  0.00           C
ATOM   3969  HE3 TRP A 900      29.980  29.810  69.590  1.00  0.00           H
ATOM   3970  CZ3 TRP A 900      31.090  28.020  69.020  1.00  0.00           C
ATOM   3971  HZ3 TRP A 900      31.980  28.210  69.600  1.00  0.00           H
ATOM   3972  CZ2 TRP A 900      29.940  26.430  67.570  1.00  0.00           C
ATOM   3973  HZ2 TRP A 900      29.830  25.510  67.000  1.00  0.00           H
ATOM   3974  CH2 TRP A 900      31.020  26.750  68.370  1.00  0.00           C
ATOM   3975  HH2 TRP A 900      31.840  26.090  68.610  1.00  0.00           H
ATOM   3976  C   TRP A 900      27.670  31.900  66.750  1.00  0.00           C
ATOM   3977  O   TRP A 900      26.610  31.790  66.160  1.00  0.00           O
ATOM   3978  N   ILE A 901      28.820  32.060  66.100  1.00  0.00           N
ATOM   3979  HN  ILE A 901      29.670  32.000  66.620  1.00  0.00           H
ATOM   3980  CA  ILE A 901      28.940  32.460  64.640  1.00  0.00           C
ATOM   3981  HA  ILE A 901      30.000  32.650  64.470  1.00  0.00           H
ATOM   3982  CB  ILE A 901      28.820  31.310  63.670  1.00  0.00           C
ATOM   3983  HB  ILE A 901      27.750  31.050  63.510  1.00  0.00           H
ATOM   3984  CG2 ILE A 901      29.390  31.810  62.310  1.00  0.00           C
ATOM   3985 HG21 ILE A 901      29.490  30.880  61.700  1.00  0.00           H
ATOM   3986 HG22 ILE A 901      30.340  32.370  62.380  1.00  0.00           H
ATOM   3987 HG23 ILE A 901      28.680  32.420  61.720  1.00  0.00           H
ATOM   3988  CG1 ILE A 901      29.530  30.010  64.140  1.00  0.00           C
ATOM   3989 HG11 ILE A 901      29.300  29.290  63.320  1.00  0.00           H
ATOM   3990 HG12 ILE A 901      29.050  29.610  65.050  1.00  0.00           H
ATOM   3991  CD  ILE A 901      31.060  30.170  64.490  1.00  0.00           C
ATOM   3992  HD1 ILE A 901      31.650  29.230  64.610  1.00  0.00           H
ATOM   3993  HD2 ILE A 901      31.210  30.880  65.340  1.00  0.00           H
ATOM   3994  HD3 ILE A 901      31.500  30.800  63.690  1.00  0.00           H
ATOM   3995  C   ILE A 901      28.170  33.670  64.140  1.00  0.00           C
ATOM   3996  O   ILE A 901      28.660  34.750  63.850  1.00  0.00           O
ATOM   3997  N   ILE A 902      26.830  33.580  64.150  1.00  0.00           N
ATOM   3998  HN  ILE A 902      26.450  32.800  64.630  1.00  0.00           H
ATOM   3999  CA  ILE A 902      25.960  34.520  63.670  1.00  0.00           C
ATOM   4000  HA  ILE A 902      26.430  35.050  62.850  1.00  0.00           H
ATOM   4001  CB  ILE A 902      24.640  33.810  63.300  1.00  0.00           C
ATOM   4002  HB  ILE A 902      24.250  33.560  64.310  1.00  0.00           H
ATOM   4003  CG2 ILE A 902      23.660  34.800  62.620  1.00  0.00           C
ATOM   4004 HG21 ILE A 902      22.750  34.250  62.290  1.00  0.00           H
ATOM   4005 HG22 ILE A 902      24.110  35.190  61.690  1.00  0.00           H
ATOM   4006 HG23 ILE A 902      23.340  35.640  63.270  1.00  0.00           H
ATOM   4007  CG1 ILE A 902      24.810  32.500  62.470  1.00  0.00           C
ATOM   4008 HG11 ILE A 902      23.820  32.000  62.410  1.00  0.00           H
ATOM   4009 HG12 ILE A 902      25.450  31.760  63.000  1.00  0.00           H
ATOM   4010  CD  ILE A 902      25.160  32.590  61.080  1.00  0.00           C
ATOM   4011  HD1 ILE A 902      25.370  31.620  60.590  1.00  0.00           H
ATOM   4012  HD2 ILE A 902      25.960  33.330  60.890  1.00  0.00           H
ATOM   4013  HD3 ILE A 902      24.360  33.020  60.440  1.00  0.00           H
ATOM   4014  C   ILE A 902      25.750  35.670  64.580  1.00  0.00           C
ATOM   4015  O   ILE A 902      25.560  35.540  65.790  1.00  0.00           O
ATOM   4016  N   SER A 903      25.800  36.930  63.940  1.00  0.00           N
ATOM   4017  HN  SER A 903      25.900  36.930  62.940  1.00  0.00           H
ATOM   4018  CA  SER A 903      25.620  38.180  64.650  1.00  0.00           C
ATOM   4019  HA  SER A 903      26.170  38.160  65.590  1.00  0.00           H
ATOM   4020  CB  SER A 903      26.050  39.430  63.810  1.00  0.00           C
ATOM   4021  HB1 SER A 903      25.780  39.480  62.730  1.00  0.00           H
ATOM   4022  HB2 SER A 903      27.140  39.270  63.810  1.00  0.00           H
ATOM   4023  OG  SER A 903      25.920  40.730  64.430  1.00  0.00           O
ATOM   4024  HG1 SER A 903      24.980  40.850  64.600  1.00  0.00           H
ATOM   4025  C   SER A 903      24.190  38.440  65.040  1.00  0.00           C
ATOM   4026  O   SER A 903      23.340  38.030  64.290  1.00  0.00           O
ATOM   4027  N   PRO A 904      23.890  39.210  66.230  1.00  0.00           N
ATOM   4028  CD  PRO A 904      24.750  39.200  67.320  1.00  0.00           C
ATOM   4029  HD1 PRO A 904      25.660  39.830  67.170  1.00  0.00           H
ATOM   4030  HD2 PRO A 904      25.200  38.190  67.500  1.00  0.00           H
ATOM   4031  CA  PRO A 904      22.610  39.880  66.440  1.00  0.00           C
ATOM   4032  HA  PRO A 904      21.940  39.030  66.430  1.00  0.00           H
ATOM   4033  CB  PRO A 904      22.890  40.520  67.790  1.00  0.00           C
ATOM   4034  HB1 PRO A 904      22.010  40.690  68.440  1.00  0.00           H
ATOM   4035  HB2 PRO A 904      23.430  41.470  67.540  1.00  0.00           H
ATOM   4036  CG  PRO A 904      23.900  39.620  68.480  1.00  0.00           C
ATOM   4037  HG1 PRO A 904      24.450  40.140  69.290  1.00  0.00           H
ATOM   4038  HG2 PRO A 904      23.450  38.650  68.790  1.00  0.00           H
ATOM   4039  C   PRO A 904      22.300  40.920  65.350  1.00  0.00           C
ATOM   4040  O   PRO A 904      23.280  41.490  64.830  1.00  0.00           O
ATOM   4041  N   LEU A 905      20.980  41.110  65.130  1.00  0.00           N
ATOM   4042  HN  LEU A 905      20.300  40.630  65.670  1.00  0.00           H
ATOM   4043  CA  LEU A 905      20.460  41.690  63.860  1.00  0.00           C
ATOM   4044  HA  LEU A 905      20.910  42.670  63.730  1.00  0.00           H
ATOM   4045  CB  LEU A 905      20.780  40.720  62.680  1.00  0.00           C
ATOM   4046  HB1 LEU A 905      20.490  39.690  63.000  1.00  0.00           H
ATOM   4047  HB2 LEU A 905      21.880  40.650  62.560  1.00  0.00           H
ATOM   4048  CG  LEU A 905      20.050  40.930  61.350  1.00  0.00           C
ATOM   4049  HG  LEU A 905      18.950  40.750  61.380  1.00  0.00           H
ATOM   4050  CD1 LEU A 905      20.350  42.390  60.840  1.00  0.00           C
ATOM   4051 HD11 LEU A 905      20.120  42.510  59.760  1.00  0.00           H
ATOM   4052 HD12 LEU A 905      21.380  42.690  61.140  1.00  0.00           H
ATOM   4053 HD13 LEU A 905      19.590  43.030  61.360  1.00  0.00           H
ATOM   4054  CD2 LEU A 905      20.480  39.900  60.300  1.00  0.00           C
ATOM   4055 HD21 LEU A 905      20.350  38.830  60.570  1.00  0.00           H
ATOM   4056 HD22 LEU A 905      21.560  40.070  60.080  1.00  0.00           H
ATOM   4057 HD23 LEU A 905      19.810  40.130  59.440  1.00  0.00           H
ATOM   4058  C   LEU A 905      18.980  41.800  63.870  1.00  0.00           C
ATOM   4059  O   LEU A 905      18.170  40.860  63.910  1.00  0.00           O
ATOM   4060  N   GLY A 906      18.500  43.100  63.900  1.00  0.00           N
ATOM   4061  HN  GLY A 906      19.280  43.720  63.930  1.00  0.00           H
ATOM   4062  CA  GLY A 906      17.100  43.500  64.000  1.00  0.00           C
ATOM   4063  HA1 GLY A 906      16.420  42.750  63.630  1.00  0.00           H
ATOM   4064  HA2 GLY A 906      17.090  44.440  63.440  1.00  0.00           H
ATOM   4065  C   GLY A 906      16.690  43.780  65.400  1.00  0.00           C
ATOM   4066  O   GLY A 906      15.500  43.890  65.600  1.00  0.00           O
ATOM   4067  N   ASP A 907      17.590  43.950  66.350  1.00  0.00           N
ATOM   4068  HN  ASP A 907      18.580  43.890  66.220  1.00  0.00           H
ATOM   4069  CA  ASP A 907      17.180  44.450  67.690  1.00  0.00           C
ATOM   4070  HA  ASP A 907      16.320  43.870  68.010  1.00  0.00           H
ATOM   4071  CB  ASP A 907      18.320  44.200  68.740  1.00  0.00           C
ATOM   4072  HB1 ASP A 907      17.830  44.580  69.670  1.00  0.00           H
ATOM   4073  HB2 ASP A 907      19.260  44.760  68.540  1.00  0.00           H
ATOM   4074  CG  ASP A 907      18.590  42.670  69.020  1.00  0.00           C
ATOM   4075  OD1 ASP A 907      17.750  41.770  68.740  1.00  0.00           O
ATOM   4076  OD2 ASP A 907      19.600  42.380  69.750  1.00  0.00           O
ATOM   4077  C   ASP A 907      16.830  45.900  67.730  1.00  0.00           C
ATOM   4078  O   ASP A 907      16.250  46.490  68.610  1.00  0.00           O
ATOM   4079  N   ASN A 908      17.280  46.630  66.650  1.00  0.00           N
ATOM   4080  HN  ASN A 908      17.840  46.170  65.970  1.00  0.00           H
ATOM   4081  CA  ASN A 908      17.190  48.060  66.730  1.00  0.00           C
ATOM   4082  HA  ASN A 908      17.430  48.310  67.760  1.00  0.00           H
ATOM   4083  CB  ASN A 908      18.130  48.750  65.730  1.00  0.00           C
ATOM   4084  HB1 ASN A 908      18.180  49.860  65.700  1.00  0.00           H
ATOM   4085  HB2 ASN A 908      17.810  48.490  64.700  1.00  0.00           H
ATOM   4086  CG  ASN A 908      19.530  48.240  65.790  1.00  0.00           C
ATOM   4087  OD1 ASN A 908      19.920  47.260  65.200  1.00  0.00           O
ATOM   4088  ND2 ASN A 908      20.390  48.860  66.580  1.00  0.00           N
ATOM   4089 HD21 ASN A 908      21.300  48.460  66.650  1.00  0.00           H
ATOM   4090 HD22 ASN A 908      20.100  49.710  67.020  1.00  0.00           H
ATOM   4091  C   ASN A 908      15.750  48.420  66.360  1.00  0.00           C
ATOM   4092  O   ASN A 908      15.070  47.590  65.780  1.00  0.00           O
ATOM   4093  N   PRO A 909      15.350  49.620  66.760  1.00  0.00           N
ATOM   4094  CD  PRO A 909      15.930  50.350  67.960  1.00  0.00           C
ATOM   4095  HD1 PRO A 909      16.910  50.850  67.780  1.00  0.00           H
ATOM   4096  HD2 PRO A 909      16.260  49.650  68.750  1.00  0.00           H
ATOM   4097  CA  PRO A 909      14.150  50.300  66.240  1.00  0.00           C
ATOM   4098  HA  PRO A 909      13.260  49.830  66.630  1.00  0.00           H
ATOM   4099  CB  PRO A 909      14.340  51.720  66.880  1.00  0.00           C
ATOM   4100  HB1 PRO A 909      13.350  52.220  66.870  1.00  0.00           H
ATOM   4101  HB2 PRO A 909      15.130  52.300  66.360  1.00  0.00           H
ATOM   4102  CG  PRO A 909      14.880  51.390  68.260  1.00  0.00           C
ATOM   4103  HG1 PRO A 909      15.220  52.310  68.810  1.00  0.00           H
ATOM   4104  HG2 PRO A 909      14.180  50.780  68.860  1.00  0.00           H
ATOM   4105  C   PRO A 909      13.960  50.320  64.640  1.00  0.00           C
ATOM   4106  O   PRO A 909      14.970  50.470  63.910  1.00  0.00           O
ATOM   4107  N   TRP A 910      12.700  50.190  64.150  1.00  0.00           N
ATOM   4108  HN  TRP A 910      12.010  50.290  64.870  1.00  0.00           H
ATOM   4109  CA  TRP A 910      12.300  49.970  62.720  1.00  0.00           C
ATOM   4110  HA  TRP A 910      12.810  49.070  62.470  1.00  0.00           H
ATOM   4111  CB  TRP A 910      10.780  49.770  62.480  1.00  0.00           C
ATOM   4112  HB1 TRP A 910      10.390  48.970  63.150  1.00  0.00           H
ATOM   4113  HB2 TRP A 910      10.580  49.340  61.480  1.00  0.00           H
ATOM   4114  CG  TRP A 910       9.880  50.950  62.550  1.00  0.00           C
ATOM   4115  CD1 TRP A 910       9.180  51.400  63.640  1.00  0.00           C
ATOM   4116  HD1 TRP A 910       9.000  50.730  64.470  1.00  0.00           H
ATOM   4117  NE1 TRP A 910       8.690  52.680  63.380  1.00  0.00           N
ATOM   4118  HE1 TRP A 910       8.230  53.200  64.060  1.00  0.00           H
ATOM   4119  CE2 TRP A 910       8.970  52.980  62.040  1.00  0.00           C
ATOM   4120  CD2 TRP A 910       9.740  51.960  61.490  1.00  0.00           C
ATOM   4121  CE3 TRP A 910      10.130  51.960  60.160  1.00  0.00           C
ATOM   4122  HE3 TRP A 910      10.630  51.110  59.740  1.00  0.00           H
ATOM   4123  CZ3 TRP A 910       9.860  53.110  59.390  1.00  0.00           C
ATOM   4124  HZ3 TRP A 910      10.320  53.250  58.420  1.00  0.00           H
ATOM   4125  CZ2 TRP A 910       8.610  54.100  61.250  1.00  0.00           C
ATOM   4126  HZ2 TRP A 910       7.980  54.900  61.620  1.00  0.00           H
ATOM   4127  CH2 TRP A 910       9.180  54.200  59.950  1.00  0.00           C
ATOM   4128  HH2 TRP A 910       8.990  55.110  59.410  1.00  0.00           H
ATOM   4129  C   TRP A 910      12.870  50.980  61.710  1.00  0.00           C
ATOM   4130  O   TRP A 910      13.300  50.740  60.570  1.00  0.00           O
ATOM   4131  N   TRP A 911      12.780  52.240  62.170  1.00  0.00           N
ATOM   4132  HN  TRP A 911      12.380  52.320  63.080  1.00  0.00           H
ATOM   4133  CA  TRP A 911      13.270  53.390  61.450  1.00  0.00           C
ATOM   4134  HA  TRP A 911      12.970  53.320  60.420  1.00  0.00           H
ATOM   4135  CB  TRP A 911      12.780  54.790  62.020  1.00  0.00           C
ATOM   4136  HB1 TRP A 911      12.930  54.830  63.130  1.00  0.00           H
ATOM   4137  HB2 TRP A 911      11.700  54.980  61.910  1.00  0.00           H
ATOM   4138  CG  TRP A 911      13.490  56.010  61.510  1.00  0.00           C
ATOM   4139  CD1 TRP A 911      14.300  56.830  62.190  1.00  0.00           C
ATOM   4140  HD1 TRP A 911      14.590  56.680  63.230  1.00  0.00           H
ATOM   4141  NE1 TRP A 911      14.570  57.950  61.430  1.00  0.00           N
ATOM   4142  HE1 TRP A 911      15.020  58.780  61.700  1.00  0.00           H
ATOM   4143  CE2 TRP A 911      14.000  57.870  60.190  1.00  0.00           C
ATOM   4144  CD2 TRP A 911      13.330  56.610  60.180  1.00  0.00           C
ATOM   4145  CE3 TRP A 911      12.680  56.300  58.990  1.00  0.00           C
ATOM   4146  HE3 TRP A 911      12.140  55.360  58.910  1.00  0.00           H
ATOM   4147  CZ3 TRP A 911      12.800  57.110  57.920  1.00  0.00           C
ATOM   4148  HZ3 TRP A 911      12.250  56.920  57.010  1.00  0.00           H
ATOM   4149  CZ2 TRP A 911      14.170  58.690  59.070  1.00  0.00           C
ATOM   4150  HZ2 TRP A 911      14.710  59.630  59.150  1.00  0.00           H
ATOM   4151  CH2 TRP A 911      13.520  58.340  57.940  1.00  0.00           C
ATOM   4152  HH2 TRP A 911      13.710  58.850  57.020  1.00  0.00           H
ATOM   4153  C   TRP A 911      14.730  53.410  61.280  1.00  0.00           C
ATOM   4154  O   TRP A 911      15.280  53.690  60.270  1.00  0.00           O
ATOM   4155  N   THR A 912      15.400  53.010  62.420  1.00  0.00           N
ATOM   4156  HN  THR A 912      14.980  52.630  63.240  1.00  0.00           H
ATOM   4157  CA  THR A 912      16.880  53.100  62.450  1.00  0.00           C
ATOM   4158  HA  THR A 912      17.230  54.100  62.230  1.00  0.00           H
ATOM   4159  CB  THR A 912      17.490  52.670  63.770  1.00  0.00           C
ATOM   4160  HB  THR A 912      17.040  51.740  64.200  1.00  0.00           H
ATOM   4161  OG1 THR A 912      17.230  53.660  64.770  1.00  0.00           O
ATOM   4162  HG1 THR A 912      16.290  53.850  64.790  1.00  0.00           H
ATOM   4163  CG2 THR A 912      19.030  52.370  63.530  1.00  0.00           C
ATOM   4164 HG21 THR A 912      19.150  51.360  63.060  1.00  0.00           H
ATOM   4165 HG22 THR A 912      19.580  52.380  64.490  1.00  0.00           H
ATOM   4166 HG23 THR A 912      19.480  53.150  62.880  1.00  0.00           H
ATOM   4167  C   THR A 912      17.440  52.130  61.350  1.00  0.00           C
ATOM   4168  O   THR A 912      18.300  52.390  60.500  1.00  0.00           O
ATOM   4169  N   LEU A 913      16.860  50.910  61.240  1.00  0.00           N
ATOM   4170  HN  LEU A 913      16.150  50.840  61.930  1.00  0.00           H
ATOM   4171  CA  LEU A 913      17.130  49.860  60.330  1.00  0.00           C
ATOM   4172  HA  LEU A 913      18.170  49.570  60.390  1.00  0.00           H
ATOM   4173  CB  LEU A 913      16.310  48.610  60.770  1.00  0.00           C
ATOM   4174  HB1 LEU A 913      16.530  47.760  60.080  1.00  0.00           H
ATOM   4175  HB2 LEU A 913      15.240  48.860  60.720  1.00  0.00           H
ATOM   4176  CG  LEU A 913      16.780  47.950  62.070  1.00  0.00           C
ATOM   4177  HG  LEU A 913      16.870  48.770  62.830  1.00  0.00           H
ATOM   4178  CD1 LEU A 913      15.640  46.960  62.380  1.00  0.00           C
ATOM   4179 HD11 LEU A 913      15.860  46.570  63.400  1.00  0.00           H
ATOM   4180 HD12 LEU A 913      15.540  46.080  61.700  1.00  0.00           H
ATOM   4181 HD13 LEU A 913      14.650  47.450  62.500  1.00  0.00           H
ATOM   4182  CD2 LEU A 913      18.070  47.210  62.130  1.00  0.00           C
ATOM   4183 HD21 LEU A 913      18.870  47.900  61.760  1.00  0.00           H
ATOM   4184 HD22 LEU A 913      17.990  46.380  61.390  1.00  0.00           H
ATOM   4185 HD23 LEU A 913      18.390  46.930  63.150  1.00  0.00           H
ATOM   4186  C   LEU A 913      16.930  50.260  58.920  1.00  0.00           C
ATOM   4187  O   LEU A 913      17.750  49.990  58.090  1.00  0.00           O
ATOM   4188  N   LEU A 914      15.760  50.980  58.630  1.00  0.00           N
ATOM   4189  HN  LEU A 914      15.130  51.170  59.380  1.00  0.00           H
ATOM   4190  CA  LEU A 914      15.410  51.550  57.330  1.00  0.00           C
ATOM   4191  HA  LEU A 914      15.540  50.810  56.550  1.00  0.00           H
ATOM   4192  CB  LEU A 914      13.960  52.050  57.330  1.00  0.00           C
ATOM   4193  HB1 LEU A 914      13.740  52.870  58.050  1.00  0.00           H
ATOM   4194  HB2 LEU A 914      13.260  51.250  57.650  1.00  0.00           H
ATOM   4195  CG  LEU A 914      13.410  52.510  55.940  1.00  0.00           C
ATOM   4196  HG  LEU A 914      14.110  53.270  55.560  1.00  0.00           H
ATOM   4197  CD1 LEU A 914      13.490  51.410  54.830  1.00  0.00           C
ATOM   4198 HD11 LEU A 914      14.550  51.200  54.580  1.00  0.00           H
ATOM   4199 HD12 LEU A 914      13.040  51.740  53.860  1.00  0.00           H
ATOM   4200 HD13 LEU A 914      13.060  50.470  55.210  1.00  0.00           H
ATOM   4201  CD2 LEU A 914      12.020  53.260  55.900  1.00  0.00           C
ATOM   4202 HD21 LEU A 914      12.050  54.240  56.430  1.00  0.00           H
ATOM   4203 HD22 LEU A 914      11.350  52.630  56.520  1.00  0.00           H
ATOM   4204 HD23 LEU A 914      11.570  53.420  54.900  1.00  0.00           H
ATOM   4205  C   LEU A 914      16.420  52.640  57.010  1.00  0.00           C
ATOM   4206  O   LEU A 914      16.900  52.690  55.870  1.00  0.00           O
ATOM   4207  N   ILE A 915      16.830  53.520  57.970  1.00  0.00           N
ATOM   4208  HN  ILE A 915      16.330  53.510  58.830  1.00  0.00           H
ATOM   4209  CA  ILE A 915      17.660  54.680  57.570  1.00  0.00           C
ATOM   4210  HA  ILE A 915      17.400  54.900  56.550  1.00  0.00           H
ATOM   4211  CB  ILE A 915      17.280  55.900  58.310  1.00  0.00           C
ATOM   4212  HB  ILE A 915      16.180  56.040  58.270  1.00  0.00           H
ATOM   4213  CG2 ILE A 915      17.780  55.780  59.810  1.00  0.00           C
ATOM   4214 HG21 ILE A 915      17.100  56.370  60.460  1.00  0.00           H
ATOM   4215 HG22 ILE A 915      18.840  56.030  60.030  1.00  0.00           H
ATOM   4216 HG23 ILE A 915      17.720  54.720  60.110  1.00  0.00           H
ATOM   4217  CG1 ILE A 915      17.840  57.220  57.600  1.00  0.00           C
ATOM   4218 HG11 ILE A 915      18.950  57.190  57.450  1.00  0.00           H
ATOM   4219 HG12 ILE A 915      17.690  58.030  58.350  1.00  0.00           H
ATOM   4220  CD  ILE A 915      17.320  57.650  56.250  1.00  0.00           C
ATOM   4221  HD1 ILE A 915      17.830  56.920  55.590  1.00  0.00           H
ATOM   4222  HD2 ILE A 915      17.700  58.630  55.920  1.00  0.00           H
ATOM   4223  HD3 ILE A 915      16.220  57.490  56.240  1.00  0.00           H
ATOM   4224  C   ILE A 915      19.140  54.350  57.710  1.00  0.00           C
ATOM   4225  O   ILE A 915      20.100  55.130  57.470  1.00  0.00           O
ATOM   4226  N   ALA A 916      19.460  53.080  58.100  1.00  0.00           N
ATOM   4227  HN  ALA A 916      18.690  52.580  58.500  1.00  0.00           H
ATOM   4228  CA  ALA A 916      20.810  52.520  58.190  1.00  0.00           C
ATOM   4229  HA  ALA A 916      21.380  53.170  58.860  1.00  0.00           H
ATOM   4230  CB  ALA A 916      20.880  51.090  59.040  1.00  0.00           C
ATOM   4231  HB1 ALA A 916      20.210  50.340  58.600  1.00  0.00           H
ATOM   4232  HB2 ALA A 916      20.560  51.200  60.110  1.00  0.00           H
ATOM   4233  HB3 ALA A 916      21.930  50.760  59.120  1.00  0.00           H
ATOM   4234  C   ALA A 916      21.540  52.350  56.900  1.00  0.00           C
ATOM   4235  O   ALA A 916      22.710  51.980  56.790  1.00  0.00           O
ATOM   4236  N   ALA A 917      20.830  52.680  55.820  1.00  0.00           N
ATOM   4237  HN  ALA A 917      19.830  52.730  55.920  1.00  0.00           H
ATOM   4238  CA  ALA A 917      21.250  52.790  54.450  1.00  0.00           C
ATOM   4239  HA  ALA A 917      21.790  51.910  54.190  1.00  0.00           H
ATOM   4240  CB  ALA A 917      19.930  52.960  53.590  1.00  0.00           C
ATOM   4241  HB1 ALA A 917      20.220  52.590  52.580  1.00  0.00           H
ATOM   4242  HB2 ALA A 917      19.620  54.030  53.640  1.00  0.00           H
ATOM   4243  HB3 ALA A 917      19.050  52.430  54.000  1.00  0.00           H
ATOM   4244  C   ALA A 917      22.190  53.870  54.200  1.00  0.00           C
ATOM   4245  O   ALA A 917      23.140  53.710  53.420  1.00  0.00           O
ATOM   4246  N   ILE A 918      21.960  55.030  54.750  1.00  0.00           N
ATOM   4247  HN  ILE A 918      21.250  55.100  55.430  1.00  0.00           H
ATOM   4248  CA  ILE A 918      22.880  56.180  54.670  1.00  0.00           C
ATOM   4249  HA  ILE A 918      22.990  56.360  53.610  1.00  0.00           H
ATOM   4250  CB  ILE A 918      22.170  57.370  55.290  1.00  0.00           C
ATOM   4251  HB  ILE A 918      21.910  57.050  56.310  1.00  0.00           H
ATOM   4252  CG2 ILE A 918      23.160  58.520  55.490  1.00  0.00           C
ATOM   4253 HG21 ILE A 918      23.600  58.890  54.550  1.00  0.00           H
ATOM   4254 HG22 ILE A 918      23.990  58.180  56.140  1.00  0.00           H
ATOM   4255 HG23 ILE A 918      22.750  59.330  56.130  1.00  0.00           H
ATOM   4256  CG1 ILE A 918      20.980  57.900  54.440  1.00  0.00           C
ATOM   4257 HG11 ILE A 918      20.530  58.700  55.060  1.00  0.00           H
ATOM   4258 HG12 ILE A 918      20.350  57.010  54.260  1.00  0.00           H
ATOM   4259  CD  ILE A 918      21.470  58.510  53.100  1.00  0.00           C
ATOM   4260  HD1 ILE A 918      21.860  59.550  53.220  1.00  0.00           H
ATOM   4261  HD2 ILE A 918      20.620  58.600  52.390  1.00  0.00           H
ATOM   4262  HD3 ILE A 918      22.280  57.900  52.640  1.00  0.00           H
ATOM   4263  C   ILE A 918      24.320  55.870  55.040  1.00  0.00           C
ATOM   4264  O   ILE A 918      25.220  56.050  54.160  1.00  0.00           O
ATOM   4265  N   PRO A 919      24.690  55.360  56.160  1.00  0.00           N
ATOM   4266  CD  PRO A 919      23.910  55.420  57.400  1.00  0.00           C
ATOM   4267  HD1 PRO A 919      22.830  55.130  57.380  1.00  0.00           H
ATOM   4268  HD2 PRO A 919      24.050  56.490  57.680  1.00  0.00           H
ATOM   4269  CA  PRO A 919      26.140  55.150  56.470  1.00  0.00           C
ATOM   4270  HA  PRO A 919      26.710  56.070  56.380  1.00  0.00           H
ATOM   4271  CB  PRO A 919      26.220  54.840  57.980  1.00  0.00           C
ATOM   4272  HB1 PRO A 919      26.720  55.660  58.530  1.00  0.00           H
ATOM   4273  HB2 PRO A 919      26.710  53.850  58.110  1.00  0.00           H
ATOM   4274  CG  PRO A 919      24.720  54.610  58.430  1.00  0.00           C
ATOM   4275  HG1 PRO A 919      24.380  53.560  58.330  1.00  0.00           H
ATOM   4276  HG2 PRO A 919      24.510  54.960  59.460  1.00  0.00           H
ATOM   4277  C   PRO A 919      26.720  54.040  55.550  1.00  0.00           C
ATOM   4278  O   PRO A 919      27.880  53.950  55.170  1.00  0.00           O
ATOM   4279  N   ALA A 920      25.870  53.080  55.120  1.00  0.00           N
ATOM   4280  HN  ALA A 920      24.910  53.000  55.410  1.00  0.00           H
ATOM   4281  CA  ALA A 920      26.180  52.170  54.020  1.00  0.00           C
ATOM   4282  HA  ALA A 920      27.080  51.600  54.220  1.00  0.00           H
ATOM   4283  CB  ALA A 920      24.980  51.210  53.870  1.00  0.00           C
ATOM   4284  HB1 ALA A 920      24.760  50.990  54.940  1.00  0.00           H
ATOM   4285  HB2 ALA A 920      25.250  50.310  53.290  1.00  0.00           H
ATOM   4286  HB3 ALA A 920      24.110  51.690  53.380  1.00  0.00           H
ATOM   4287  C   ALA A 920      26.450  52.800  52.650  1.00  0.00           C
ATOM   4288  O   ALA A 920      27.320  52.380  51.930  1.00  0.00           O
ATOM   4289  N   LEU A 921      25.740  53.910  52.320  1.00  0.00           N
ATOM   4290  HN  LEU A 921      24.950  54.250  52.820  1.00  0.00           H
ATOM   4291  CA  LEU A 921      25.900  54.640  51.060  1.00  0.00           C
ATOM   4292  HA  LEU A 921      25.900  53.990  50.190  1.00  0.00           H
ATOM   4293  CB  LEU A 921      24.850  55.740  50.870  1.00  0.00           C
ATOM   4294  HB1 LEU A 921      24.900  56.470  51.700  1.00  0.00           H
ATOM   4295  HB2 LEU A 921      23.930  55.140  50.980  1.00  0.00           H
ATOM   4296  CG  LEU A 921      24.960  56.600  49.510  1.00  0.00           C
ATOM   4297  HG  LEU A 921      25.980  57.050  49.570  1.00  0.00           H
ATOM   4298  CD1 LEU A 921      24.730  55.850  48.290  1.00  0.00           C
ATOM   4299 HD11 LEU A 921      25.400  54.980  48.340  1.00  0.00           H
ATOM   4300 HD12 LEU A 921      25.030  56.380  47.350  1.00  0.00           H
ATOM   4301 HD13 LEU A 921      23.680  55.470  48.210  1.00  0.00           H
ATOM   4302  CD2 LEU A 921      24.130  57.910  49.450  1.00  0.00           C
ATOM   4303 HD21 LEU A 921      24.390  58.610  50.270  1.00  0.00           H
ATOM   4304 HD22 LEU A 921      23.060  57.580  49.510  1.00  0.00           H
ATOM   4305 HD23 LEU A 921      24.270  58.430  48.480  1.00  0.00           H
ATOM   4306  C   LEU A 921      27.220  55.300  51.050  1.00  0.00           C
ATOM   4307  O   LEU A 921      27.900  55.120  50.070  1.00  0.00           O
ATOM   4308  N   LEU A 922      27.710  55.870  52.160  1.00  0.00           N
ATOM   4309  HN  LEU A 922      27.060  55.930  52.900  1.00  0.00           H
ATOM   4310  CA  LEU A 922      29.120  56.400  52.290  1.00  0.00           C
ATOM   4311  HA  LEU A 922      29.260  57.100  51.490  1.00  0.00           H
ATOM   4312  CB  LEU A 922      29.310  57.090  53.740  1.00  0.00           C
ATOM   4313  HB1 LEU A 922      28.860  56.420  54.510  1.00  0.00           H
ATOM   4314  HB2 LEU A 922      28.690  58.010  53.670  1.00  0.00           H
ATOM   4315  CG  LEU A 922      30.670  57.600  54.010  1.00  0.00           C
ATOM   4316  HG  LEU A 922      31.360  56.760  54.230  1.00  0.00           H
ATOM   4317  CD1 LEU A 922      31.260  58.340  52.730  1.00  0.00           C
ATOM   4318 HD11 LEU A 922      31.690  57.620  52.000  1.00  0.00           H
ATOM   4319 HD12 LEU A 922      32.060  59.020  53.090  1.00  0.00           H
ATOM   4320 HD13 LEU A 922      30.530  59.040  52.260  1.00  0.00           H
ATOM   4321  CD2 LEU A 922      30.740  58.440  55.230  1.00  0.00           C
ATOM   4322 HD21 LEU A 922      30.120  59.360  55.190  1.00  0.00           H
ATOM   4323 HD22 LEU A 922      31.770  58.830  55.410  1.00  0.00           H
ATOM   4324 HD23 LEU A 922      30.500  57.900  56.170  1.00  0.00           H
ATOM   4325  C   LEU A 922      30.150  55.290  52.230  1.00  0.00           C
ATOM   4326  O   LEU A 922      31.200  55.350  51.570  1.00  0.00           O
ATOM   4327  N   CYS A 923      29.870  54.130  52.880  1.00  0.00           N
ATOM   4328  HN  CYS A 923      29.080  54.150  53.490  1.00  0.00           H
ATOM   4329  CA  CYS A 923      30.790  53.040  52.860  1.00  0.00           C
ATOM   4330  HA  CYS A 923      31.770  53.470  53.040  1.00  0.00           H
ATOM   4331  CB  CYS A 923      30.620  52.060  53.990  1.00  0.00           C
ATOM   4332  HB1 CYS A 923      29.650  51.510  53.890  1.00  0.00           H
ATOM   4333  HB2 CYS A 923      30.510  52.550  54.980  1.00  0.00           H
ATOM   4334  SG  CYS A 923      32.000  50.810  54.060  1.00  0.00           S
ATOM   4335  HG1 CYS A 923      31.370  50.050  53.180  1.00  0.00           H
ATOM   4336  C   CYS A 923      30.880  52.370  51.510  1.00  0.00           C
ATOM   4337  O   CYS A 923      31.890  51.750  51.260  1.00  0.00           O
ATOM   4338  N   THR A 924      29.820  52.430  50.720  1.00  0.00           N
ATOM   4339  HN  THR A 924      28.930  52.710  51.080  1.00  0.00           H
ATOM   4340  CA  THR A 924      29.850  51.960  49.340  1.00  0.00           C
ATOM   4341  HA  THR A 924      30.310  50.980  49.320  1.00  0.00           H
ATOM   4342  CB  THR A 924      28.440  51.770  48.820  1.00  0.00           C
ATOM   4343  HB  THR A 924      27.930  52.750  48.760  1.00  0.00           H
ATOM   4344  OG1 THR A 924      27.610  50.990  49.710  1.00  0.00           O
ATOM   4345  HG1 THR A 924      27.390  51.530  50.480  1.00  0.00           H
ATOM   4346  CG2 THR A 924      28.560  51.030  47.450  1.00  0.00           C
ATOM   4347 HG21 THR A 924      28.830  51.750  46.640  1.00  0.00           H
ATOM   4348 HG22 THR A 924      27.610  50.520  47.170  1.00  0.00           H
ATOM   4349 HG23 THR A 924      29.380  50.280  47.530  1.00  0.00           H
ATOM   4350  C   THR A 924      30.780  52.790  48.480  1.00  0.00           C
ATOM   4351  O   THR A 924      31.570  52.290  47.700  1.00  0.00           O
ATOM   4352  N   ILE A 925      30.700  54.150  48.580  1.00  0.00           N
ATOM   4353  HN  ILE A 925      30.050  54.650  49.160  1.00  0.00           H
ATOM   4354  CA  ILE A 925      31.710  55.000  48.040  1.00  0.00           C
ATOM   4355  HA  ILE A 925      31.600  54.870  46.980  1.00  0.00           H
ATOM   4356  CB  ILE A 925      31.360  56.530  48.280  1.00  0.00           C
ATOM   4357  HB  ILE A 925      31.510  56.760  49.350  1.00  0.00           H
ATOM   4358  CG2 ILE A 925      32.430  57.330  47.540  1.00  0.00           C
ATOM   4359 HG21 ILE A 925      32.190  58.420  47.450  1.00  0.00           H
ATOM   4360 HG22 ILE A 925      32.530  57.040  46.480  1.00  0.00           H
ATOM   4361 HG23 ILE A 925      33.410  57.340  48.060  1.00  0.00           H
ATOM   4362  CG1 ILE A 925      29.920  56.900  47.800  1.00  0.00           C
ATOM   4363 HG11 ILE A 925      29.200  56.130  48.140  1.00  0.00           H
ATOM   4364 HG12 ILE A 925      29.930  56.940  46.690  1.00  0.00           H
ATOM   4365  CD  ILE A 925      29.450  58.270  48.310  1.00  0.00           C
ATOM   4366  HD1 ILE A 925      28.440  58.570  47.940  1.00  0.00           H
ATOM   4367  HD2 ILE A 925      30.210  59.040  48.090  1.00  0.00           H
ATOM   4368  HD3 ILE A 925      29.440  58.250  49.420  1.00  0.00           H
ATOM   4369  C   ILE A 925      33.110  54.650  48.460  1.00  0.00           C
ATOM   4370  O   ILE A 925      34.050  54.490  47.630  1.00  0.00           O
ATOM   4371  N   LEU A 926      33.370  54.370  49.750  1.00  0.00           N
ATOM   4372  HN  LEU A 926      32.730  54.570  50.470  1.00  0.00           H
ATOM   4373  CA  LEU A 926      34.640  53.820  50.140  1.00  0.00           C
ATOM   4374  HA  LEU A 926      35.410  54.500  49.840  1.00  0.00           H
ATOM   4375  CB  LEU A 926      34.720  53.600  51.730  1.00  0.00           C
ATOM   4376  HB1 LEU A 926      35.360  52.700  51.850  1.00  0.00           H
ATOM   4377  HB2 LEU A 926      33.780  53.400  52.280  1.00  0.00           H
ATOM   4378  CG  LEU A 926      35.300  54.790  52.600  1.00  0.00           C
ATOM   4379  HG  LEU A 926      36.410  54.870  52.510  1.00  0.00           H
ATOM   4380  CD1 LEU A 926      34.740  56.070  52.100  1.00  0.00           C
ATOM   4381 HD11 LEU A 926      34.870  56.250  51.000  1.00  0.00           H
ATOM   4382 HD12 LEU A 926      35.210  56.880  52.680  1.00  0.00           H
ATOM   4383 HD13 LEU A 926      33.640  56.110  52.290  1.00  0.00           H
ATOM   4384  CD2 LEU A 926      34.880  54.740  54.090  1.00  0.00           C
ATOM   4385 HD21 LEU A 926      35.200  55.660  54.650  1.00  0.00           H
ATOM   4386 HD22 LEU A 926      35.240  53.830  54.620  1.00  0.00           H
ATOM   4387 HD23 LEU A 926      33.780  54.860  54.260  1.00  0.00           H
ATOM   4388  C   LEU A 926      35.100  52.450  49.570  1.00  0.00           C
ATOM   4389  O   LEU A 926      36.240  52.260  49.110  1.00  0.00           O
ATOM   4390  N   ILE A 927      34.200  51.430  49.620  1.00  0.00           N
ATOM   4391  HN  ILE A 927      33.410  51.490  50.230  1.00  0.00           H
ATOM   4392  CA  ILE A 927      34.410  50.050  49.200  1.00  0.00           C
ATOM   4393  HA  ILE A 927      35.360  49.750  49.610  1.00  0.00           H
ATOM   4394  CB  ILE A 927      33.360  49.060  49.630  1.00  0.00           C
ATOM   4395  HB  ILE A 927      32.310  49.400  49.570  1.00  0.00           H
ATOM   4396  CG2 ILE A 927      33.480  47.750  48.860  1.00  0.00           C
ATOM   4397 HG21 ILE A 927      33.070  47.860  47.830  1.00  0.00           H
ATOM   4398 HG22 ILE A 927      32.940  46.910  49.360  1.00  0.00           H
ATOM   4399 HG23 ILE A 927      34.560  47.510  48.770  1.00  0.00           H
ATOM   4400  CG1 ILE A 927      33.450  48.650  51.130  1.00  0.00           C
ATOM   4401 HG11 ILE A 927      32.590  47.980  51.370  1.00  0.00           H
ATOM   4402 HG12 ILE A 927      33.330  49.600  51.680  1.00  0.00           H
ATOM   4403  CD  ILE A 927      34.710  47.910  51.790  1.00  0.00           C
ATOM   4404  HD1 ILE A 927      34.450  47.540  52.800  1.00  0.00           H
ATOM   4405  HD2 ILE A 927      35.570  48.590  51.980  1.00  0.00           H
ATOM   4406  HD3 ILE A 927      34.970  46.950  51.300  1.00  0.00           H
ATOM   4407  C   ILE A 927      34.670  50.040  47.700  1.00  0.00           C
ATOM   4408  O   ILE A 927      35.640  49.520  47.190  1.00  0.00           O
ATOM   4409  N   PHE A 928      33.890  50.870  46.950  1.00  0.00           N
ATOM   4410  HN  PHE A 928      33.160  51.420  47.320  1.00  0.00           H
ATOM   4411  CA  PHE A 928      34.200  51.150  45.590  1.00  0.00           C
ATOM   4412  HA  PHE A 928      34.200  50.190  45.100  1.00  0.00           H
ATOM   4413  CB  PHE A 928      33.070  52.040  44.850  1.00  0.00           C
ATOM   4414  HB1 PHE A 928      33.200  53.090  45.190  1.00  0.00           H
ATOM   4415  HB2 PHE A 928      32.180  51.490  45.230  1.00  0.00           H
ATOM   4416  CG  PHE A 928      33.140  52.170  43.340  1.00  0.00           C
ATOM   4417  CD1 PHE A 928      32.310  51.300  42.620  1.00  0.00           C
ATOM   4418  HD1 PHE A 928      31.680  50.600  43.130  1.00  0.00           H
ATOM   4419  CE1 PHE A 928      32.070  51.560  41.260  1.00  0.00           C
ATOM   4420  HE1 PHE A 928      31.610  50.860  40.580  1.00  0.00           H
ATOM   4421  CZ  PHE A 928      32.740  52.640  40.610  1.00  0.00           C
ATOM   4422  HZ  PHE A 928      32.470  52.880  39.590  1.00  0.00           H
ATOM   4423  CD2 PHE A 928      33.860  53.190  42.710  1.00  0.00           C
ATOM   4424  HD2 PHE A 928      34.440  53.820  43.360  1.00  0.00           H
ATOM   4425  CE2 PHE A 928      33.580  53.450  41.350  1.00  0.00           C
ATOM   4426  HE2 PHE A 928      34.050  54.320  40.920  1.00  0.00           H
ATOM   4427  C   PHE A 928      35.680  51.690  45.280  1.00  0.00           C
ATOM   4428  O   PHE A 928      36.410  51.110  44.470  1.00  0.00           O
ATOM   4429  N   MET A 929      36.070  52.700  46.120  1.00  0.00           N
ATOM   4430  HN  MET A 929      35.380  53.010  46.770  1.00  0.00           H
ATOM   4431  CA  MET A 929      37.380  53.360  46.050  1.00  0.00           C
ATOM   4432  HA  MET A 929      37.370  53.640  45.010  1.00  0.00           H
ATOM   4433  CB  MET A 929      37.490  54.690  46.950  1.00  0.00           C
ATOM   4434  HB1 MET A 929      38.510  55.110  47.110  1.00  0.00           H
ATOM   4435  HB2 MET A 929      37.140  54.530  47.990  1.00  0.00           H
ATOM   4436  CG  MET A 929      36.730  55.920  46.260  1.00  0.00           C
ATOM   4437  HG1 MET A 929      36.800  56.770  46.950  1.00  0.00           H
ATOM   4438  HG2 MET A 929      35.690  55.510  46.270  1.00  0.00           H
ATOM   4439  SD  MET A 929      37.250  56.560  44.620  1.00  0.00           S
ATOM   4440  CE  MET A 929      35.610  56.960  44.020  1.00  0.00           C
ATOM   4441  HE1 MET A 929      35.640  57.400  43.010  1.00  0.00           H
ATOM   4442  HE2 MET A 929      35.230  57.670  44.790  1.00  0.00           H
ATOM   4443  HE3 MET A 929      34.870  56.130  43.920  1.00  0.00           H
ATOM   4444  C   MET A 929      38.650  52.560  46.350  1.00  0.00           C
ATOM   4445  O   MET A 929      39.750  52.760  45.760  1.00  0.00           O
ATOM   4446  N   ASP A 930      38.520  51.470  47.190  1.00  0.00           N
ATOM   4447  HN  ASP A 930      37.710  51.350  47.770  1.00  0.00           H
ATOM   4448  CA  ASP A 930      39.560  50.540  47.460  1.00  0.00           C
ATOM   4449  HA  ASP A 930      40.540  51.000  47.390  1.00  0.00           H
ATOM   4450  CB  ASP A 930      39.290  49.930  48.890  1.00  0.00           C
ATOM   4451  HB1 ASP A 930      39.760  48.930  48.990  1.00  0.00           H
ATOM   4452  HB2 ASP A 930      38.210  49.690  48.960  1.00  0.00           H
ATOM   4453  CG  ASP A 930      39.740  50.790  50.040  1.00  0.00           C
ATOM   4454  OD1 ASP A 930      39.450  50.450  51.210  1.00  0.00           O
ATOM   4455  OD2 ASP A 930      40.600  51.670  49.800  1.00  0.00           O
ATOM   4456  C   ASP A 930      39.680  49.440  46.460  1.00  0.00           C
ATOM   4457  O   ASP A 930      40.750  49.020  46.150  1.00  0.00           O
ATOM   4458  N   GLN A 931      38.590  49.010  45.870  1.00  0.00           N
ATOM   4459  HN  GLN A 931      37.710  49.360  46.180  1.00  0.00           H
ATOM   4460  CA  GLN A 931      38.570  47.780  45.100  1.00  0.00           C
ATOM   4461  HA  GLN A 931      39.370  47.130  45.420  1.00  0.00           H
ATOM   4462  CB  GLN A 931      37.240  47.130  45.360  1.00  0.00           C
ATOM   4463  HB1 GLN A 931      36.460  47.880  45.190  1.00  0.00           H
ATOM   4464  HB2 GLN A 931      37.130  47.000  46.460  1.00  0.00           H
ATOM   4465  CG  GLN A 931      37.060  45.750  44.710  1.00  0.00           C
ATOM   4466  HG1 GLN A 931      37.130  45.840  43.610  1.00  0.00           H
ATOM   4467  HG2 GLN A 931      36.020  45.440  44.920  1.00  0.00           H
ATOM   4468  CD  GLN A 931      38.020  44.660  45.260  1.00  0.00           C
ATOM   4469  OE1 GLN A 931      38.010  44.280  46.380  1.00  0.00           O
ATOM   4470  NE2 GLN A 931      38.780  44.060  44.310  1.00  0.00           N
ATOM   4471 HE21 GLN A 931      39.190  43.180  44.540  1.00  0.00           H
ATOM   4472 HE22 GLN A 931      38.980  44.460  43.420  1.00  0.00           H
ATOM   4473  C   GLN A 931      38.780  48.010  43.600  1.00  0.00           C
ATOM   4474  O   GLN A 931      39.320  47.200  42.910  1.00  0.00           O
ATOM   4475  N   GLN A 932      38.230  49.190  43.090  1.00  0.00           N
ATOM   4476  HN  GLN A 932      37.670  49.670  43.760  1.00  0.00           H
ATOM   4477  CA  GLN A 932      38.330  49.470  41.660  1.00  0.00           C
ATOM   4478  HA  GLN A 932      38.410  48.480  41.210  1.00  0.00           H
ATOM   4479  CB  GLN A 932      37.210  50.440  41.080  1.00  0.00           C
ATOM   4480  HB1 GLN A 932      37.400  50.460  39.990  1.00  0.00           H
ATOM   4481  HB2 GLN A 932      37.300  51.470  41.490  1.00  0.00           H
ATOM   4482  CG  GLN A 932      35.770  49.800  41.310  1.00  0.00           C
ATOM   4483  HG1 GLN A 932      34.950  50.420  40.880  1.00  0.00           H
ATOM   4484  HG2 GLN A 932      35.650  49.660  42.410  1.00  0.00           H
ATOM   4485  CD  GLN A 932      35.650  48.370  40.720  1.00  0.00           C
ATOM   4486  OE1 GLN A 932      36.270  47.490  41.290  1.00  0.00           O
ATOM   4487  NE2 GLN A 932      34.960  48.220  39.540  1.00  0.00           N
ATOM   4488 HE21 GLN A 932      34.930  47.300  39.110  1.00  0.00           H
ATOM   4489 HE22 GLN A 932      34.460  48.970  39.120  1.00  0.00           H
ATOM   4490  C   GLN A 932      39.730  50.060  41.320  1.00  0.00           C
ATOM   4491  O   GLN A 932      40.340  49.690  40.300  1.00  0.00           O
ATOM   4492  N   ILE A 933      40.240  51.000  42.130  1.00  0.00           N
ATOM   4493  HN  ILE A 933      39.750  51.190  42.970  1.00  0.00           H
ATOM   4494  CA  ILE A 933      41.600  51.450  41.970  1.00  0.00           C
ATOM   4495  HA  ILE A 933      41.670  51.880  40.990  1.00  0.00           H
ATOM   4496  CB  ILE A 933      41.860  52.610  42.960  1.00  0.00           C
ATOM   4497  HB  ILE A 933      41.860  52.230  44.010  1.00  0.00           H
ATOM   4498  CG2 ILE A 933      43.380  53.080  42.810  1.00  0.00           C
ATOM   4499 HG21 ILE A 933      43.540  53.510  41.800  1.00  0.00           H
ATOM   4500 HG22 ILE A 933      44.020  52.170  42.870  1.00  0.00           H
ATOM   4501 HG23 ILE A 933      43.590  53.660  43.730  1.00  0.00           H
ATOM   4502  CG1 ILE A 933      40.810  53.760  42.840  1.00  0.00           C
ATOM   4503 HG11 ILE A 933      41.230  54.630  43.410  1.00  0.00           H
ATOM   4504 HG12 ILE A 933      39.810  53.630  43.270  1.00  0.00           H
ATOM   4505  CD  ILE A 933      40.710  54.420  41.520  1.00  0.00           C
ATOM   4506  HD1 ILE A 933      40.450  55.490  41.640  1.00  0.00           H
ATOM   4507  HD2 ILE A 933      40.150  53.850  40.730  1.00  0.00           H
ATOM   4508  HD3 ILE A 933      41.720  54.480  41.080  1.00  0.00           H
ATOM   4509  C   ILE A 933      42.550  50.280  41.990  1.00  0.00           C
ATOM   4510  O   ILE A 933      43.400  50.260  41.120  1.00  0.00           O
ATOM   4511  N   THR A 934      42.380  49.390  42.950  1.00  0.00           N
ATOM   4512  HN  THR A 934      41.910  49.620  43.790  1.00  0.00           H
ATOM   4513  CA  THR A 934      43.240  48.200  42.950  1.00  0.00           C
ATOM   4514  HA  THR A 934      44.300  48.420  42.980  1.00  0.00           H
ATOM   4515  CB  THR A 934      42.970  47.380  44.160  1.00  0.00           C
ATOM   4516  HB  THR A 934      41.870  47.200  44.190  1.00  0.00           H
ATOM   4517  OG1 THR A 934      43.460  48.020  45.380  1.00  0.00           O
ATOM   4518  HG1 THR A 934      42.750  48.540  45.750  1.00  0.00           H
ATOM   4519  CG2 THR A 934      43.640  46.040  44.160  1.00  0.00           C
ATOM   4520 HG21 THR A 934      42.940  45.270  43.790  1.00  0.00           H
ATOM   4521 HG22 THR A 934      43.890  45.690  45.190  1.00  0.00           H
ATOM   4522 HG23 THR A 934      44.540  45.980  43.520  1.00  0.00           H
ATOM   4523  C   THR A 934      43.110  47.300  41.760  1.00  0.00           C
ATOM   4524  O   THR A 934      44.120  46.950  41.160  1.00  0.00           O
ATOM   4525  N   ALA A 935      41.890  46.990  41.220  1.00  0.00           N
ATOM   4526  HN  ALA A 935      41.030  47.190  41.680  1.00  0.00           H
ATOM   4527  CA  ALA A 935      41.790  46.310  39.970  1.00  0.00           C
ATOM   4528  HA  ALA A 935      42.420  45.440  40.040  1.00  0.00           H
ATOM   4529  CB  ALA A 935      40.360  45.840  39.660  1.00  0.00           C
ATOM   4530  HB1 ALA A 935      39.920  45.290  40.530  1.00  0.00           H
ATOM   4531  HB2 ALA A 935      40.400  45.120  38.820  1.00  0.00           H
ATOM   4532  HB3 ALA A 935      39.700  46.660  39.310  1.00  0.00           H
ATOM   4533  C   ALA A 935      42.360  47.050  38.720  1.00  0.00           C
ATOM   4534  O   ALA A 935      42.940  46.490  37.780  1.00  0.00           O
ATOM   4535  N   VAL A 936      42.040  48.350  38.610  1.00  0.00           N
ATOM   4536  HN  VAL A 936      41.450  48.690  39.330  1.00  0.00           H
ATOM   4537  CA  VAL A 936      42.390  49.280  37.530  1.00  0.00           C
ATOM   4538  HA  VAL A 936      41.970  48.900  36.610  1.00  0.00           H
ATOM   4539  CB  VAL A 936      41.770  50.740  37.710  1.00  0.00           C
ATOM   4540  HB  VAL A 936      41.890  50.960  38.800  1.00  0.00           H
ATOM   4541  CG1 VAL A 936      42.600  51.770  37.010  1.00  0.00           C
ATOM   4542 HG11 VAL A 936      42.520  51.690  35.900  1.00  0.00           H
ATOM   4543 HG12 VAL A 936      43.660  51.870  37.320  1.00  0.00           H
ATOM   4544 HG13 VAL A 936      42.120  52.770  37.130  1.00  0.00           H
ATOM   4545  CG2 VAL A 936      40.290  50.690  37.280  1.00  0.00           C
ATOM   4546 HG21 VAL A 936      39.660  49.800  37.520  1.00  0.00           H
ATOM   4547 HG22 VAL A 936      40.350  50.690  36.170  1.00  0.00           H
ATOM   4548 HG23 VAL A 936      39.760  51.650  37.440  1.00  0.00           H
ATOM   4549  C   VAL A 936      43.940  49.420  37.420  1.00  0.00           C
ATOM   4550  O   VAL A 936      44.480  49.310  36.360  1.00  0.00           O
ATOM   4551  N   ILE A 937      44.700  49.740  38.520  1.00  0.00           N
ATOM   4552  HN  ILE A 937      44.330  49.890  39.430  1.00  0.00           H
ATOM   4553  CA  ILE A 937      46.200  49.870  38.570  1.00  0.00           C
ATOM   4554  HA  ILE A 937      46.470  50.640  37.860  1.00  0.00           H
ATOM   4555  CB  ILE A 937      46.790  50.420  39.940  1.00  0.00           C
ATOM   4556  HB  ILE A 937      46.390  49.750  40.740  1.00  0.00           H
ATOM   4557  CG2 ILE A 937      48.310  50.430  39.860  1.00  0.00           C
ATOM   4558 HG21 ILE A 937      48.780  50.880  40.770  1.00  0.00           H
ATOM   4559 HG22 ILE A 937      48.820  51.000  39.050  1.00  0.00           H
ATOM   4560 HG23 ILE A 937      48.580  49.350  39.960  1.00  0.00           H
ATOM   4561  CG1 ILE A 937      46.240  51.800  40.380  1.00  0.00           C
ATOM   4562 HG11 ILE A 937      46.780  52.190  41.260  1.00  0.00           H
ATOM   4563 HG12 ILE A 937      45.210  51.570  40.710  1.00  0.00           H
ATOM   4564  CD  ILE A 937      46.160  52.850  39.220  1.00  0.00           C
ATOM   4565  HD1 ILE A 937      45.390  52.480  38.520  1.00  0.00           H
ATOM   4566  HD2 ILE A 937      47.200  53.010  38.840  1.00  0.00           H
ATOM   4567  HD3 ILE A 937      45.820  53.820  39.660  1.00  0.00           H
ATOM   4568  C   ILE A 937      46.880  48.540  38.210  1.00  0.00           C
ATOM   4569  O   ILE A 937      47.960  48.490  37.620  1.00  0.00           O
ATOM   4570  N   ILE A 938      46.200  47.430  38.550  1.00  0.00           N
ATOM   4571  HN  ILE A 938      45.350  47.580  39.040  1.00  0.00           H
ATOM   4572  CA  ILE A 938      46.610  46.020  38.230  1.00  0.00           C
ATOM   4573  HA  ILE A 938      47.650  45.950  38.510  1.00  0.00           H
ATOM   4574  CB  ILE A 938      45.810  44.880  38.950  1.00  0.00           C
ATOM   4575  HB  ILE A 938      44.750  45.190  38.890  1.00  0.00           H
ATOM   4576  CG2 ILE A 938      45.930  43.570  38.180  1.00  0.00           C
ATOM   4577 HG21 ILE A 938      45.270  43.590  37.290  1.00  0.00           H
ATOM   4578 HG22 ILE A 938      45.680  42.630  38.700  1.00  0.00           H
ATOM   4579 HG23 ILE A 938      47.000  43.470  37.870  1.00  0.00           H
ATOM   4580  CG1 ILE A 938      46.280  44.760  40.430  1.00  0.00           C
ATOM   4581 HG11 ILE A 938      45.770  43.860  40.840  1.00  0.00           H
ATOM   4582 HG12 ILE A 938      45.810  45.510  41.090  1.00  0.00           H
ATOM   4583  CD  ILE A 938      47.780  44.560  40.650  1.00  0.00           C
ATOM   4584  HD1 ILE A 938      47.910  44.860  41.720  1.00  0.00           H
ATOM   4585  HD2 ILE A 938      48.320  45.240  39.970  1.00  0.00           H
ATOM   4586  HD3 ILE A 938      48.150  43.540  40.410  1.00  0.00           H
ATOM   4587  C   ILE A 938      46.540  45.880  36.690  1.00  0.00           C
ATOM   4588  O   ILE A 938      47.430  45.280  36.140  1.00  0.00           O
ATOM   4589  N   ASN A 939      45.590  46.490  36.020  1.00  0.00           N
ATOM   4590  HN  ASN A 939      44.870  47.000  36.510  1.00  0.00           H
ATOM   4591  CA  ASN A 939      45.430  46.290  34.680  1.00  0.00           C
ATOM   4592  HA  ASN A 939      45.950  45.410  34.340  1.00  0.00           H
ATOM   4593  CB  ASN A 939      43.940  46.050  34.280  1.00  0.00           C
ATOM   4594  HB1 ASN A 939      43.370  46.970  34.530  1.00  0.00           H
ATOM   4595  HB2 ASN A 939      43.650  45.230  34.970  1.00  0.00           H
ATOM   4596  CG  ASN A 939      43.680  45.520  32.850  1.00  0.00           C
ATOM   4597  OD1 ASN A 939      44.410  44.700  32.310  1.00  0.00           O
ATOM   4598  ND2 ASN A 939      42.660  45.950  32.160  1.00  0.00           N
ATOM   4599 HD21 ASN A 939      42.080  46.620  32.630  1.00  0.00           H
ATOM   4600 HD22 ASN A 939      42.560  45.720  31.190  1.00  0.00           H
ATOM   4601  C   ASN A 939      46.090  47.400  33.830  1.00  0.00           C
ATOM   4602  O   ASN A 939      45.840  47.450  32.630  1.00  0.00           O
ATOM   4603  N   ARG A 940      46.970  48.280  34.370  1.00  0.00           N
ATOM   4604  HN  ARG A 940      47.200  48.240  35.340  1.00  0.00           H
ATOM   4605  CA  ARG A 940      47.840  49.160  33.610  1.00  0.00           C
ATOM   4606  HA  ARG A 940      47.280  49.950  33.140  1.00  0.00           H
ATOM   4607  CB  ARG A 940      48.840  49.870  34.540  1.00  0.00           C
ATOM   4608  HB1 ARG A 940      49.640  50.400  33.980  1.00  0.00           H
ATOM   4609  HB2 ARG A 940      49.370  49.090  35.120  1.00  0.00           H
ATOM   4610  CG  ARG A 940      48.130  50.820  35.520  1.00  0.00           C
ATOM   4611  HG1 ARG A 940      48.740  50.940  36.430  1.00  0.00           H
ATOM   4612  HG2 ARG A 940      47.140  50.440  35.850  1.00  0.00           H
ATOM   4613  CD  ARG A 940      47.820  52.310  35.090  1.00  0.00           C
ATOM   4614  HD1 ARG A 940      47.450  52.810  36.010  1.00  0.00           H
ATOM   4615  HD2 ARG A 940      47.140  52.290  34.230  1.00  0.00           H
ATOM   4616  NE  ARG A 940      49.160  52.870  34.660  1.00  0.00           N
ATOM   4617  HE  ARG A 940      49.980  52.560  35.130  1.00  0.00           H
ATOM   4618  CZ  ARG A 940      49.290  54.070  34.030  1.00  0.00           C
ATOM   4619  NH1 ARG A 940      48.260  54.620  33.520  1.00  0.00           N
ATOM   4620 HH11 ARG A 940      47.350  54.330  33.810  1.00  0.00           H
ATOM   4621 HH12 ARG A 940      48.460  55.490  33.060  1.00  0.00           H
ATOM   4622  NH2 ARG A 940      50.480  54.510  33.720  1.00  0.00           N
ATOM   4623 HH21 ARG A 940      51.290  53.920  33.860  1.00  0.00           H
ATOM   4624 HH22 ARG A 940      50.590  55.260  33.080  1.00  0.00           H
ATOM   4625  C   ARG A 940      48.590  48.500  32.420  1.00  0.00           C
ATOM   4626  O   ARG A 940      48.840  47.300  32.350  1.00  0.00           O
ATOM   4627  N   LYS A 941      48.880  49.220  31.370  1.00  0.00           N
ATOM   4628  HN  LYS A 941      48.740  50.200  31.310  1.00  0.00           H
ATOM   4629  CA  LYS A 941      49.370  48.480  30.150  1.00  0.00           C
ATOM   4630  HA  LYS A 941      48.630  47.820  29.720  1.00  0.00           H
ATOM   4631  CB  LYS A 941      49.750  49.420  28.970  1.00  0.00           C
ATOM   4632  HB1 LYS A 941      50.200  48.850  28.130  1.00  0.00           H
ATOM   4633  HB2 LYS A 941      50.420  50.250  29.280  1.00  0.00           H
ATOM   4634  CG  LYS A 941      48.500  50.080  28.390  1.00  0.00           C
ATOM   4635  HG1 LYS A 941      47.860  50.570  29.140  1.00  0.00           H
ATOM   4636  HG2 LYS A 941      47.900  49.290  27.890  1.00  0.00           H
ATOM   4637  CD  LYS A 941      48.840  51.280  27.380  1.00  0.00           C
ATOM   4638  HD1 LYS A 941      47.870  51.510  26.890  1.00  0.00           H
ATOM   4639  HD2 LYS A 941      49.550  50.880  26.630  1.00  0.00           H
ATOM   4640  CE  LYS A 941      49.580  52.460  28.010  1.00  0.00           C
ATOM   4641  HE1 LYS A 941      50.590  52.130  28.360  1.00  0.00           H
ATOM   4642  HE2 LYS A 941      49.040  52.970  28.840  1.00  0.00           H
ATOM   4643  NZ  LYS A 941      49.920  53.350  26.890  1.00  0.00           N
ATOM   4644  HZ1 LYS A 941      49.090  53.960  26.800  1.00  0.00           H
ATOM   4645  HZ2 LYS A 941      50.210  52.930  25.990  1.00  0.00           H
ATOM   4646  HZ3 LYS A 941      50.700  54.010  27.080  1.00  0.00           H
ATOM   4647  C   LYS A 941      50.680  47.690  30.310  1.00  0.00           C
ATOM   4648  O   LYS A 941      50.900  46.640  29.710  1.00  0.00           O
ATOM   4649  N   GLU A 942      51.600  48.200  31.210  1.00  0.00           N
ATOM   4650  HN  GLU A 942      51.470  49.070  31.680  1.00  0.00           H
ATOM   4651  CA  GLU A 942      52.810  47.520  31.590  1.00  0.00           C
ATOM   4652  HA  GLU A 942      53.460  47.420  30.740  1.00  0.00           H
ATOM   4653  CB  GLU A 942      53.560  48.390  32.620  1.00  0.00           C
ATOM   4654  HB1 GLU A 942      53.720  49.350  32.080  1.00  0.00           H
ATOM   4655  HB2 GLU A 942      54.550  47.900  32.760  1.00  0.00           H
ATOM   4656  CG  GLU A 942      52.950  48.590  34.050  1.00  0.00           C
ATOM   4657  HG1 GLU A 942      52.690  47.590  34.470  1.00  0.00           H
ATOM   4658  HG2 GLU A 942      51.970  49.110  33.920  1.00  0.00           H
ATOM   4659  CD  GLU A 942      53.760  49.570  34.910  1.00  0.00           C
ATOM   4660  OE1 GLU A 942      54.920  49.220  35.260  1.00  0.00           O
ATOM   4661  OE2 GLU A 942      53.180  50.630  35.210  1.00  0.00           O
ATOM   4662  C   GLU A 942      52.700  46.060  32.120  1.00  0.00           C
ATOM   4663  O   GLU A 942      53.640  45.230  32.030  1.00  0.00           O
ATOM   4664  N   HSD A 943      51.550  45.730  32.770  1.00  0.00           N
ATOM   4665  HN  HSD A 943      50.850  46.440  32.870  1.00  0.00           H
ATOM   4666  CA  HSD A 943      51.500  44.460  33.490  1.00  0.00           C
ATOM   4667  HA  HSD A 943      52.520  44.330  33.790  1.00  0.00           H
ATOM   4668  CB  HSD A 943      50.420  44.650  34.690  1.00  0.00           C
ATOM   4669  HB1 HSD A 943      50.280  43.650  35.150  1.00  0.00           H
ATOM   4670  HB2 HSD A 943      49.450  44.980  34.260  1.00  0.00           H
ATOM   4671  ND1 HSD A 943      50.220  46.770  36.060  1.00  0.00           N
ATOM   4672  HD1 HSD A 943      49.260  46.950  35.820  1.00  0.00           H
ATOM   4673  CG  HSD A 943      50.910  45.700  35.700  1.00  0.00           C
ATOM   4674  CE1 HSD A 943      50.990  47.450  37.010  1.00  0.00           C
ATOM   4675  HE1 HSD A 943      50.670  48.430  37.330  1.00  0.00           H
ATOM   4676  NE2 HSD A 943      52.050  46.740  37.330  1.00  0.00           N
ATOM   4677  CD2 HSD A 943      51.980  45.670  36.470  1.00  0.00           C
ATOM   4678  HD2 HSD A 943      52.780  44.940  36.500  1.00  0.00           H
ATOM   4679  C   HSD A 943      51.080  43.330  32.500  1.00  0.00           C
ATOM   4680  O   HSD A 943      51.140  42.150  32.960  1.00  0.00           O
ATOM   4681  N   LYS A 944      50.540  43.680  31.360  1.00  0.00           N
ATOM   4682  HN  LYS A 944      50.560  44.640  31.100  1.00  0.00           H
ATOM   4683  CA  LYS A 944      50.020  42.790  30.260  1.00  0.00           C
ATOM   4684  HA  LYS A 944      49.460  43.470  29.630  1.00  0.00           H
ATOM   4685  CB  LYS A 944      51.180  42.240  29.360  1.00  0.00           C
ATOM   4686  HB1 LYS A 944      50.730  41.650  28.530  1.00  0.00           H
ATOM   4687  HB2 LYS A 944      51.800  41.540  29.960  1.00  0.00           H
ATOM   4688  CG  LYS A 944      51.980  43.390  28.720  1.00  0.00           C
ATOM   4689  HG1 LYS A 944      52.700  43.870  29.410  1.00  0.00           H
ATOM   4690  HG2 LYS A 944      51.260  44.110  28.270  1.00  0.00           H
ATOM   4691  CD  LYS A 944      52.630  42.870  27.350  1.00  0.00           C
ATOM   4692  HD1 LYS A 944      51.760  42.540  26.740  1.00  0.00           H
ATOM   4693  HD2 LYS A 944      53.220  41.990  27.690  1.00  0.00           H
ATOM   4694  CE  LYS A 944      53.570  43.880  26.640  1.00  0.00           C
ATOM   4695  HE1 LYS A 944      54.320  43.260  26.100  1.00  0.00           H
ATOM   4696  HE2 LYS A 944      54.070  44.410  27.460  1.00  0.00           H
ATOM   4697  NZ  LYS A 944      52.980  44.760  25.790  1.00  0.00           N
ATOM   4698  HZ1 LYS A 944      52.600  44.240  24.960  1.00  0.00           H
ATOM   4699  HZ2 LYS A 944      53.660  45.510  25.530  1.00  0.00           H
ATOM   4700  HZ3 LYS A 944      52.170  45.230  26.250  1.00  0.00           H
ATOM   4701  C   LYS A 944      49.120  41.640  30.680  1.00  0.00           C
ATOM   4702  O   LYS A 944      49.510  40.510  30.400  1.00  0.00           O
ATOM   4703  N   LEU A 945      48.080  41.850  31.450  1.00  0.00           N
ATOM   4704  HN  LEU A 945      47.810  42.790  31.670  1.00  0.00           H
ATOM   4705  CA  LEU A 945      47.160  40.770  31.880  1.00  0.00           C
ATOM   4706  HA  LEU A 945      47.840  40.060  32.310  1.00  0.00           H
ATOM   4707  CB  LEU A 945      46.130  41.390  32.890  1.00  0.00           C
ATOM   4708  HB1 LEU A 945      45.340  40.660  33.160  1.00  0.00           H
ATOM   4709  HB2 LEU A 945      45.550  42.190  32.360  1.00  0.00           H
ATOM   4710  CG  LEU A 945      46.690  41.800  34.280  1.00  0.00           C
ATOM   4711  HG  LEU A 945      47.070  42.850  34.270  1.00  0.00           H
ATOM   4712  CD1 LEU A 945      45.620  41.500  35.340  1.00  0.00           C
ATOM   4713 HD11 LEU A 945      45.970  41.780  36.350  1.00  0.00           H
ATOM   4714 HD12 LEU A 945      45.490  40.400  35.420  1.00  0.00           H
ATOM   4715 HD13 LEU A 945      44.630  41.960  35.090  1.00  0.00           H
ATOM   4716  CD2 LEU A 945      47.940  40.940  34.650  1.00  0.00           C
ATOM   4717 HD21 LEU A 945      47.660  39.870  34.480  1.00  0.00           H
ATOM   4718 HD22 LEU A 945      48.150  40.990  35.740  1.00  0.00           H
ATOM   4719 HD23 LEU A 945      48.860  41.270  34.120  1.00  0.00           H
ATOM   4720  C   LEU A 945      46.320  40.160  30.770  1.00  0.00           C
ATOM   4721  O   LEU A 945      45.820  40.890  29.900  1.00  0.00           O
ATOM   4722  N   LYS A 946      45.920  38.880  30.790  1.00  0.00           N
ATOM   4723  HN  LYS A 946      46.270  38.300  31.520  1.00  0.00           H
ATOM   4724  CA  LYS A 946      45.070  38.220  29.730  1.00  0.00           C
ATOM   4725  HA  LYS A 946      45.500  38.410  28.750  1.00  0.00           H
ATOM   4726  CB  LYS A 946      45.080  36.680  29.980  1.00  0.00           C
ATOM   4727  HB1 LYS A 946      44.230  36.330  29.340  1.00  0.00           H
ATOM   4728  HB2 LYS A 946      44.810  36.430  31.020  1.00  0.00           H
ATOM   4729  CG  LYS A 946      46.290  35.860  29.460  1.00  0.00           C
ATOM   4730  HG1 LYS A 946      46.610  36.310  28.490  1.00  0.00           H
ATOM   4731  HG2 LYS A 946      45.880  34.830  29.320  1.00  0.00           H
ATOM   4732  CD  LYS A 946      47.370  35.810  30.540  1.00  0.00           C
ATOM   4733  HD1 LYS A 946      47.770  36.820  30.790  1.00  0.00           H
ATOM   4734  HD2 LYS A 946      48.240  35.280  30.090  1.00  0.00           H
ATOM   4735  CE  LYS A 946      47.040  34.980  31.820  1.00  0.00           C
ATOM   4736  HE1 LYS A 946      46.100  35.330  32.280  1.00  0.00           H
ATOM   4737  HE2 LYS A 946      47.850  35.070  32.570  1.00  0.00           H
ATOM   4738  NZ  LYS A 946      47.000  33.490  31.540  1.00  0.00           N
ATOM   4739  HZ1 LYS A 946      46.170  33.300  30.940  1.00  0.00           H
ATOM   4740  HZ2 LYS A 946      47.010  32.940  32.420  1.00  0.00           H
ATOM   4741  HZ3 LYS A 946      47.890  33.340  31.010  1.00  0.00           H
ATOM   4742  C   LYS A 946      43.550  38.610  29.790  1.00  0.00           C
ATOM   4743  O   LYS A 946      42.850  38.050  30.620  1.00  0.00           O
ATOM   4744  N   LYS A 947      42.990  39.460  28.950  1.00  0.00           N
ATOM   4745  HN  LYS A 947      43.510  40.030  28.300  1.00  0.00           H
ATOM   4746  CA  LYS A 947      41.500  39.690  28.910  1.00  0.00           C
ATOM   4747  HA  LYS A 947      41.330  40.250  28.010  1.00  0.00           H
ATOM   4748  CB  LYS A 947      40.570  38.460  28.890  1.00  0.00           C
ATOM   4749  HB1 LYS A 947      39.510  38.750  28.970  1.00  0.00           H
ATOM   4750  HB2 LYS A 947      40.640  37.880  29.830  1.00  0.00           H
ATOM   4751  CG  LYS A 947      40.630  37.540  27.610  1.00  0.00           C
ATOM   4752  HG1 LYS A 947      39.760  36.850  27.670  1.00  0.00           H
ATOM   4753  HG2 LYS A 947      41.520  36.880  27.730  1.00  0.00           H
ATOM   4754  CD  LYS A 947      40.530  38.240  26.240  1.00  0.00           C
ATOM   4755  HD1 LYS A 947      41.370  38.970  26.170  1.00  0.00           H
ATOM   4756  HD2 LYS A 947      39.550  38.750  26.100  1.00  0.00           H
ATOM   4757  CE  LYS A 947      40.580  37.280  25.060  1.00  0.00           C
ATOM   4758  HE1 LYS A 947      39.730  36.560  25.080  1.00  0.00           H
ATOM   4759  HE2 LYS A 947      41.580  36.820  25.180  1.00  0.00           H
ATOM   4760  NZ  LYS A 947      40.670  38.000  23.850  1.00  0.00           N
ATOM   4761  HZ1 LYS A 947      39.820  38.590  23.740  1.00  0.00           H
ATOM   4762  HZ2 LYS A 947      40.540  37.430  22.980  1.00  0.00           H
ATOM   4763  HZ3 LYS A 947      41.540  38.550  23.690  1.00  0.00           H
ATOM   4764  C   LYS A 947      41.070  40.610  29.990  1.00  0.00           C
ATOM   4765  O   LYS A 947      39.970  40.560  30.560  1.00  0.00           O
ATOM   4766  N   GLY A 948      41.930  41.590  30.410  1.00  0.00           N
ATOM   4767  HN  GLY A 948      42.700  41.950  29.890  1.00  0.00           H
ATOM   4768  CA  GLY A 948      41.560  42.470  31.580  1.00  0.00           C
ATOM   4769  HA1 GLY A 948      40.690  43.060  31.390  1.00  0.00           H
ATOM   4770  HA2 GLY A 948      42.430  43.090  31.760  1.00  0.00           H
ATOM   4771  C   GLY A 948      41.450  41.800  32.940  1.00  0.00           C
ATOM   4772  O   GLY A 948      41.910  40.690  33.140  1.00  0.00           O
ATOM   4773  N   ALA A 949      40.820  42.430  33.940  1.00  0.00           N
ATOM   4774  HN  ALA A 949      40.310  43.260  33.760  1.00  0.00           H
ATOM   4775  CA  ALA A 949      40.950  42.060  35.350  1.00  0.00           C
ATOM   4776  HA  ALA A 949      41.630  41.220  35.440  1.00  0.00           H
ATOM   4777  CB  ALA A 949      41.480  43.340  36.140  1.00  0.00           C
ATOM   4778  HB1 ALA A 949      40.740  44.170  36.060  1.00  0.00           H
ATOM   4779  HB2 ALA A 949      42.470  43.710  35.820  1.00  0.00           H
ATOM   4780  HB3 ALA A 949      41.650  42.960  37.170  1.00  0.00           H
ATOM   4781  C   ALA A 949      39.610  41.780  36.030  1.00  0.00           C
ATOM   4782  O   ALA A 949      39.550  41.650  37.260  1.00  0.00           O
ATOM   4783  N   GLY A 950      38.470  41.830  35.280  1.00  0.00           N
ATOM   4784  HN  GLY A 950      38.520  42.180  34.350  1.00  0.00           H
ATOM   4785  CA  GLY A 950      37.090  41.550  35.700  1.00  0.00           C
ATOM   4786  HA1 GLY A 950      37.000  40.610  36.240  1.00  0.00           H
ATOM   4787  HA2 GLY A 950      36.470  41.510  34.820  1.00  0.00           H
ATOM   4788  C   GLY A 950      36.580  42.550  36.670  1.00  0.00           C
ATOM   4789  O   GLY A 950      36.300  42.180  37.800  1.00  0.00           O
ATOM   4790  N   TYR A 951      36.340  43.880  36.280  1.00  0.00           N
ATOM   4791  HN  TYR A 951      36.180  44.130  35.320  1.00  0.00           H
ATOM   4792  CA  TYR A 951      35.980  44.910  37.230  1.00  0.00           C
ATOM   4793  HA  TYR A 951      36.750  45.030  37.980  1.00  0.00           H
ATOM   4794  CB  TYR A 951      35.960  46.320  36.510  1.00  0.00           C
ATOM   4795  HB1 TYR A 951      35.520  47.060  37.210  1.00  0.00           H
ATOM   4796  HB2 TYR A 951      35.270  46.340  35.640  1.00  0.00           H
ATOM   4797  CG  TYR A 951      37.230  46.800  35.930  1.00  0.00           C
ATOM   4798  CD1 TYR A 951      38.400  46.740  36.670  1.00  0.00           C
ATOM   4799  HD1 TYR A 951      38.460  46.140  37.570  1.00  0.00           H
ATOM   4800  CE1 TYR A 951      39.560  47.080  36.070  1.00  0.00           C
ATOM   4801  HE1 TYR A 951      40.510  47.050  36.580  1.00  0.00           H
ATOM   4802  CZ  TYR A 951      39.620  47.610  34.790  1.00  0.00           C
ATOM   4803  OH  TYR A 951      40.860  47.990  34.210  1.00  0.00           O
ATOM   4804  HH  TYR A 951      40.680  48.580  33.460  1.00  0.00           H
ATOM   4805  CD2 TYR A 951      37.210  47.410  34.640  1.00  0.00           C
ATOM   4806  HD2 TYR A 951      36.290  47.520  34.080  1.00  0.00           H
ATOM   4807  CE2 TYR A 951      38.460  47.780  34.080  1.00  0.00           C
ATOM   4808  HE2 TYR A 951      38.380  48.160  33.080  1.00  0.00           H
ATOM   4809  C   TYR A 951      34.640  44.790  37.900  1.00  0.00           C
ATOM   4810  O   TYR A 951      34.550  45.070  39.100  1.00  0.00           O
ATOM   4811  N   HSD A 952      33.540  44.320  37.230  1.00  0.00           N
ATOM   4812  HN  HSD A 952      33.620  44.050  36.280  1.00  0.00           H
ATOM   4813  CA  HSD A 952      32.280  44.060  37.900  1.00  0.00           C
ATOM   4814  HA  HSD A 952      32.110  44.870  38.600  1.00  0.00           H
ATOM   4815  CB  HSD A 952      31.130  44.050  36.840  1.00  0.00           C
ATOM   4816  HB1 HSD A 952      30.230  43.580  37.270  1.00  0.00           H
ATOM   4817  HB2 HSD A 952      31.520  43.410  36.030  1.00  0.00           H
ATOM   4818  ND1 HSD A 952      30.920  45.900  35.100  1.00  0.00           N
ATOM   4819  HD1 HSD A 952      31.520  45.440  34.450  1.00  0.00           H
ATOM   4820  CG  HSD A 952      30.730  45.390  36.410  1.00  0.00           C
ATOM   4821  CE1 HSD A 952      30.260  47.060  35.050  1.00  0.00           C
ATOM   4822  HE1 HSD A 952      30.050  47.520  34.080  1.00  0.00           H
ATOM   4823  NE2 HSD A 952      29.530  47.240  36.170  1.00  0.00           N
ATOM   4824  CD2 HSD A 952      29.850  46.190  37.010  1.00  0.00           C
ATOM   4825  HD2 HSD A 952      29.480  46.150  38.030  1.00  0.00           H
ATOM   4826  C   HSD A 952      32.370  42.870  38.770  1.00  0.00           C
ATOM   4827  O   HSD A 952      31.600  42.650  39.750  1.00  0.00           O
ATOM   4828  N   LEU A 953      33.310  41.890  38.400  1.00  0.00           N
ATOM   4829  HN  LEU A 953      33.970  42.000  37.660  1.00  0.00           H
ATOM   4830  CA  LEU A 953      33.360  40.550  38.940  1.00  0.00           C
ATOM   4831  HA  LEU A 953      32.370  40.210  39.190  1.00  0.00           H
ATOM   4832  CB  LEU A 953      34.030  39.600  37.870  1.00  0.00           C
ATOM   4833  HB1 LEU A 953      35.130  39.750  37.820  1.00  0.00           H
ATOM   4834  HB2 LEU A 953      33.550  39.790  36.890  1.00  0.00           H
ATOM   4835  CG  LEU A 953      33.830  38.100  38.300  1.00  0.00           C
ATOM   4836  HG  LEU A 953      34.490  38.000  39.190  1.00  0.00           H
ATOM   4837  CD1 LEU A 953      32.420  37.610  38.630  1.00  0.00           C
ATOM   4838 HD11 LEU A 953      32.290  36.510  38.700  1.00  0.00           H
ATOM   4839 HD12 LEU A 953      31.700  37.990  37.880  1.00  0.00           H
ATOM   4840 HD13 LEU A 953      31.970  38.100  39.520  1.00  0.00           H
ATOM   4841  CD2 LEU A 953      34.360  37.170  37.310  1.00  0.00           C
ATOM   4842 HD21 LEU A 953      35.310  37.380  36.790  1.00  0.00           H
ATOM   4843 HD22 LEU A 953      33.630  37.020  36.480  1.00  0.00           H
ATOM   4844 HD23 LEU A 953      34.510  36.200  37.810  1.00  0.00           H
ATOM   4845  C   LEU A 953      34.140  40.590  40.280  1.00  0.00           C
ATOM   4846  O   LEU A 953      33.800  39.890  41.230  1.00  0.00           O
ATOM   4847  N   ASP A 954      35.130  41.450  40.310  1.00  0.00           N
ATOM   4848  HN  ASP A 954      35.280  41.980  39.480  1.00  0.00           H
ATOM   4849  CA  ASP A 954      35.880  41.810  41.570  1.00  0.00           C
ATOM   4850  HA  ASP A 954      36.260  40.950  42.080  1.00  0.00           H
ATOM   4851  CB  ASP A 954      37.090  42.780  41.350  1.00  0.00           C
ATOM   4852  HB1 ASP A 954      37.710  42.770  42.280  1.00  0.00           H
ATOM   4853  HB2 ASP A 954      36.880  43.810  40.980  1.00  0.00           H
ATOM   4854  CG  ASP A 954      38.000  42.050  40.400  1.00  0.00           C
ATOM   4855  OD1 ASP A 954      38.220  40.850  40.350  1.00  0.00           O
ATOM   4856  OD2 ASP A 954      38.570  42.890  39.410  1.00  0.00           O
ATOM   4857  HD2 ASP A 954      38.940  42.300  38.740  1.00  0.00           H
ATOM   4858  C   ASP A 954      34.900  42.370  42.620  1.00  0.00           C
ATOM   4859  O   ASP A 954      34.880  41.990  43.790  1.00  0.00           O
ATOM   4860  N   LEU A 955      34.110  43.330  42.100  1.00  0.00           N
ATOM   4861  HN  LEU A 955      34.220  43.610  41.150  1.00  0.00           H
ATOM   4862  CA  LEU A 955      33.200  44.220  42.800  1.00  0.00           C
ATOM   4863  HA  LEU A 955      33.770  44.690  43.600  1.00  0.00           H
ATOM   4864  CB  LEU A 955      32.680  45.220  41.770  1.00  0.00           C
ATOM   4865  HB1 LEU A 955      31.920  44.870  41.050  1.00  0.00           H
ATOM   4866  HB2 LEU A 955      33.590  45.610  41.270  1.00  0.00           H
ATOM   4867  CG  LEU A 955      31.990  46.510  42.430  1.00  0.00           C
ATOM   4868  HG  LEU A 955      31.230  46.190  43.180  1.00  0.00           H
ATOM   4869  CD1 LEU A 955      33.070  47.300  43.150  1.00  0.00           C
ATOM   4870 HD11 LEU A 955      32.740  48.360  43.220  1.00  0.00           H
ATOM   4871 HD12 LEU A 955      34.100  47.250  42.760  1.00  0.00           H
ATOM   4872 HD13 LEU A 955      33.180  46.970  44.220  1.00  0.00           H
ATOM   4873  CD2 LEU A 955      31.350  47.310  41.210  1.00  0.00           C
ATOM   4874 HD21 LEU A 955      32.160  47.600  40.500  1.00  0.00           H
ATOM   4875 HD22 LEU A 955      30.920  48.300  41.450  1.00  0.00           H
ATOM   4876 HD23 LEU A 955      30.620  46.610  40.760  1.00  0.00           H
ATOM   4877  C   LEU A 955      32.180  43.340  43.410  1.00  0.00           C
ATOM   4878  O   LEU A 955      31.710  43.460  44.580  1.00  0.00           O
ATOM   4879  N   LEU A 956      31.650  42.360  42.630  1.00  0.00           N
ATOM   4880  HN  LEU A 956      31.900  42.400  41.670  1.00  0.00           H
ATOM   4881  CA  LEU A 956      30.670  41.460  43.030  1.00  0.00           C
ATOM   4882  HA  LEU A 956      29.800  41.980  43.370  1.00  0.00           H
ATOM   4883  CB  LEU A 956      30.310  40.630  41.770  1.00  0.00           C
ATOM   4884  HB1 LEU A 956      31.330  40.300  41.450  1.00  0.00           H
ATOM   4885  HB2 LEU A 956      29.830  41.260  40.990  1.00  0.00           H
ATOM   4886  CG  LEU A 956      29.210  39.450  41.890  1.00  0.00           C
ATOM   4887  HG  LEU A 956      29.670  38.530  42.330  1.00  0.00           H
ATOM   4888  CD1 LEU A 956      27.910  39.850  42.560  1.00  0.00           C
ATOM   4889 HD11 LEU A 956      28.050  39.960  43.660  1.00  0.00           H
ATOM   4890 HD12 LEU A 956      27.130  39.080  42.370  1.00  0.00           H
ATOM   4891 HD13 LEU A 956      27.590  40.840  42.160  1.00  0.00           H
ATOM   4892  CD2 LEU A 956      28.940  39.160  40.410  1.00  0.00           C
ATOM   4893 HD21 LEU A 956      29.890  38.760  40.020  1.00  0.00           H
ATOM   4894 HD22 LEU A 956      28.580  40.040  39.830  1.00  0.00           H
ATOM   4895 HD23 LEU A 956      28.090  38.450  40.280  1.00  0.00           H
ATOM   4896  C   LEU A 956      31.020  40.570  44.210  1.00  0.00           C
ATOM   4897  O   LEU A 956      30.370  40.530  45.240  1.00  0.00           O
ATOM   4898  N   MET A 957      32.210  39.970  44.100  1.00  0.00           N
ATOM   4899  HN  MET A 957      32.680  40.000  43.220  1.00  0.00           H
ATOM   4900  CA  MET A 957      32.710  39.060  45.110  1.00  0.00           C
ATOM   4901  HA  MET A 957      31.850  38.430  45.320  1.00  0.00           H
ATOM   4902  CB  MET A 957      33.930  38.250  44.530  1.00  0.00           C
ATOM   4903  HB1 MET A 957      34.470  37.790  45.380  1.00  0.00           H
ATOM   4904  HB2 MET A 957      34.600  38.890  43.920  1.00  0.00           H
ATOM   4905  CG  MET A 957      33.550  37.200  43.420  1.00  0.00           C
ATOM   4906  HG1 MET A 957      34.470  36.710  43.030  1.00  0.00           H
ATOM   4907  HG2 MET A 957      33.100  37.650  42.500  1.00  0.00           H
ATOM   4908  SD  MET A 957      32.250  36.040  44.020  1.00  0.00           S
ATOM   4909  CE  MET A 957      33.130  35.630  45.490  1.00  0.00           C
ATOM   4910  HE1 MET A 957      32.520  34.780  45.870  1.00  0.00           H
ATOM   4911  HE2 MET A 957      33.260  36.500  46.160  1.00  0.00           H
ATOM   4912  HE3 MET A 957      34.130  35.310  45.140  1.00  0.00           H
ATOM   4913  C   MET A 957      33.070  39.720  46.470  1.00  0.00           C
ATOM   4914  O   MET A 957      32.700  39.220  47.490  1.00  0.00           O
ATOM   4915  N   VAL A 958      33.700  40.910  46.460  1.00  0.00           N
ATOM   4916  HN  VAL A 958      33.870  41.460  45.640  1.00  0.00           H
ATOM   4917  CA  VAL A 958      33.850  41.730  47.670  1.00  0.00           C
ATOM   4918  HA  VAL A 958      34.290  41.130  48.450  1.00  0.00           H
ATOM   4919  CB  VAL A 958      35.000  42.690  47.490  1.00  0.00           C
ATOM   4920  HB  VAL A 958      35.760  42.100  46.950  1.00  0.00           H
ATOM   4921  CG1 VAL A 958      34.480  43.910  46.590  1.00  0.00           C
ATOM   4922 HG11 VAL A 958      34.130  43.720  45.560  1.00  0.00           H
ATOM   4923 HG12 VAL A 958      35.300  44.660  46.620  1.00  0.00           H
ATOM   4924 HG13 VAL A 958      33.650  44.340  47.190  1.00  0.00           H
ATOM   4925  CG2 VAL A 958      35.370  43.230  48.860  1.00  0.00           C
ATOM   4926 HG21 VAL A 958      36.150  44.020  48.740  1.00  0.00           H
ATOM   4927 HG22 VAL A 958      35.750  42.500  49.600  1.00  0.00           H
ATOM   4928 HG23 VAL A 958      34.530  43.780  49.340  1.00  0.00           H
ATOM   4929  C   VAL A 958      32.540  42.180  48.310  1.00  0.00           C
ATOM   4930  O   VAL A 958      32.410  42.130  49.540  1.00  0.00           O
ATOM   4931  N   GLY A 959      31.520  42.550  47.460  1.00  0.00           N
ATOM   4932  HN  GLY A 959      31.750  42.730  46.510  1.00  0.00           H
ATOM   4933  CA  GLY A 959      30.210  42.900  47.970  1.00  0.00           C
ATOM   4934  HA1 GLY A 959      29.550  43.340  47.230  1.00  0.00           H
ATOM   4935  HA2 GLY A 959      30.300  43.690  48.690  1.00  0.00           H
ATOM   4936  C   GLY A 959      29.510  41.700  48.640  1.00  0.00           C
ATOM   4937  O   GLY A 959      28.940  41.900  49.740  1.00  0.00           O
ATOM   4938  N   VAL A 960      29.450  40.470  48.000  1.00  0.00           N
ATOM   4939  HN  VAL A 960      29.910  40.300  47.120  1.00  0.00           H
ATOM   4940  CA  VAL A 960      28.880  39.260  48.750  1.00  0.00           C
ATOM   4941  HA  VAL A 960      27.910  39.550  49.120  1.00  0.00           H
ATOM   4942  CB  VAL A 960      28.600  38.050  47.890  1.00  0.00           C
ATOM   4943  HB  VAL A 960      28.270  37.210  48.540  1.00  0.00           H
ATOM   4944  CG1 VAL A 960      27.500  38.340  46.780  1.00  0.00           C
ATOM   4945 HG11 VAL A 960      26.600  38.570  47.380  1.00  0.00           H
ATOM   4946 HG12 VAL A 960      27.240  37.470  46.140  1.00  0.00           H
ATOM   4947 HG13 VAL A 960      27.880  39.230  46.240  1.00  0.00           H
ATOM   4948  CG2 VAL A 960      29.780  37.630  47.040  1.00  0.00           C
ATOM   4949 HG21 VAL A 960      30.010  38.250  46.140  1.00  0.00           H
ATOM   4950 HG22 VAL A 960      29.560  36.650  46.590  1.00  0.00           H
ATOM   4951 HG23 VAL A 960      30.740  37.570  47.610  1.00  0.00           H
ATOM   4952  C   VAL A 960      29.670  38.900  49.970  1.00  0.00           C
ATOM   4953  O   VAL A 960      29.080  38.410  50.910  1.00  0.00           O
ATOM   4954  N   MET A 961      31.010  38.950  50.020  1.00  0.00           N
ATOM   4955  HN  MET A 961      31.580  39.400  49.330  1.00  0.00           H
ATOM   4956  CA  MET A 961      31.680  38.440  51.160  1.00  0.00           C
ATOM   4957  HA  MET A 961      31.220  37.590  51.640  1.00  0.00           H
ATOM   4958  CB  MET A 961      33.110  37.920  50.840  1.00  0.00           C
ATOM   4959  HB1 MET A 961      33.760  37.760  51.730  1.00  0.00           H
ATOM   4960  HB2 MET A 961      33.620  38.720  50.260  1.00  0.00           H
ATOM   4961  CG  MET A 961      33.300  36.530  50.260  1.00  0.00           C
ATOM   4962  HG1 MET A 961      34.400  36.480  50.120  1.00  0.00           H
ATOM   4963  HG2 MET A 961      32.860  36.450  49.250  1.00  0.00           H
ATOM   4964  SD  MET A 961      32.650  35.300  51.440  1.00  0.00           S
ATOM   4965  CE  MET A 961      31.120  34.860  50.670  1.00  0.00           C
ATOM   4966  HE1 MET A 961      30.500  34.320  51.430  1.00  0.00           H
ATOM   4967  HE2 MET A 961      31.310  34.170  49.830  1.00  0.00           H
ATOM   4968  HE3 MET A 961      30.570  35.790  50.440  1.00  0.00           H
ATOM   4969  C   MET A 961      31.640  39.490  52.280  1.00  0.00           C
ATOM   4970  O   MET A 961      31.840  39.160  53.410  1.00  0.00           O
ATOM   4971  N   LEU A 962      31.310  40.760  51.940  1.00  0.00           N
ATOM   4972  HN  LEU A 962      31.240  41.040  50.980  1.00  0.00           H
ATOM   4973  CA  LEU A 962      31.020  41.810  52.880  1.00  0.00           C
ATOM   4974  HA  LEU A 962      31.860  41.840  53.560  1.00  0.00           H
ATOM   4975  CB  LEU A 962      30.850  43.220  52.240  1.00  0.00           C
ATOM   4976  HB1 LEU A 962      29.850  43.270  51.760  1.00  0.00           H
ATOM   4977  HB2 LEU A 962      31.590  43.370  51.440  1.00  0.00           H
ATOM   4978  CG  LEU A 962      30.950  44.380  53.240  1.00  0.00           C
ATOM   4979  HG  LEU A 962      31.710  44.100  54.000  1.00  0.00           H
ATOM   4980  CD1 LEU A 962      31.400  45.730  52.720  1.00  0.00           C
ATOM   4981 HD11 LEU A 962      30.780  46.010  51.840  1.00  0.00           H
ATOM   4982 HD12 LEU A 962      32.430  45.550  52.350  1.00  0.00           H
ATOM   4983 HD13 LEU A 962      31.550  46.540  53.470  1.00  0.00           H
ATOM   4984  CD2 LEU A 962      29.650  44.670  54.000  1.00  0.00           C
ATOM   4985 HD21 LEU A 962      29.810  45.680  54.460  1.00  0.00           H
ATOM   4986 HD22 LEU A 962      29.450  43.850  54.720  1.00  0.00           H
ATOM   4987 HD23 LEU A 962      28.870  44.790  53.220  1.00  0.00           H
ATOM   4988  C   LEU A 962      29.810  41.450  53.770  1.00  0.00           C
ATOM   4989  O   LEU A 962      29.760  41.580  54.980  1.00  0.00           O
ATOM   4990  N   GLY A 963      28.730  41.010  53.060  1.00  0.00           N
ATOM   4991  HN  GLY A 963      28.790  40.960  52.070  1.00  0.00           H
ATOM   4992  CA  GLY A 963      27.380  40.710  53.600  1.00  0.00           C
ATOM   4993  HA1 GLY A 963      26.730  40.490  52.770  1.00  0.00           H
ATOM   4994  HA2 GLY A 963      27.030  41.450  54.310  1.00  0.00           H
ATOM   4995  C   GLY A 963      27.410  39.520  54.380  1.00  0.00           C
ATOM   4996  O   GLY A 963      26.950  39.480  55.500  1.00  0.00           O
ATOM   4997  N   VAL A 964      28.130  38.480  53.900  1.00  0.00           N
ATOM   4998  HN  VAL A 964      28.550  38.590  53.010  1.00  0.00           H
ATOM   4999  CA  VAL A 964      28.390  37.180  54.570  1.00  0.00           C
ATOM   5000  HA  VAL A 964      27.480  36.760  54.960  1.00  0.00           H
ATOM   5001  CB  VAL A 964      28.800  36.120  53.520  1.00  0.00           C
ATOM   5002  HB  VAL A 964      29.770  36.470  53.100  1.00  0.00           H
ATOM   5003  CG1 VAL A 964      29.070  34.790  54.210  1.00  0.00           C
ATOM   5004 HG11 VAL A 964      29.240  33.960  53.480  1.00  0.00           H
ATOM   5005 HG12 VAL A 964      28.300  34.590  54.970  1.00  0.00           H
ATOM   5006 HG13 VAL A 964      30.010  34.960  54.790  1.00  0.00           H
ATOM   5007  CG2 VAL A 964      27.750  36.020  52.410  1.00  0.00           C
ATOM   5008 HG21 VAL A 964      26.810  35.520  52.710  1.00  0.00           H
ATOM   5009 HG22 VAL A 964      28.260  35.520  51.550  1.00  0.00           H
ATOM   5010 HG23 VAL A 964      27.330  37.000  52.120  1.00  0.00           H
ATOM   5011  C   VAL A 964      29.220  37.300  55.870  1.00  0.00           C
ATOM   5012  O   VAL A 964      28.780  36.840  56.900  1.00  0.00           O
ATOM   5013  N   CYS A 965      30.350  38.100  55.820  1.00  0.00           N
ATOM   5014  HN  CYS A 965      30.780  38.500  55.020  1.00  0.00           H
ATOM   5015  CA  CYS A 965      31.030  38.480  57.080  1.00  0.00           C
ATOM   5016  HA  CYS A 965      31.190  37.550  57.570  1.00  0.00           H
ATOM   5017  CB  CYS A 965      32.350  39.210  56.680  1.00  0.00           C
ATOM   5018  HB1 CYS A 965      32.950  39.400  57.600  1.00  0.00           H
ATOM   5019  HB2 CYS A 965      32.160  40.200  56.220  1.00  0.00           H
ATOM   5020  SG  CYS A 965      33.550  38.290  55.830  1.00  0.00           S
ATOM   5021  HG1 CYS A 965      33.090  38.520  54.610  1.00  0.00           H
ATOM   5022  C   CYS A 965      30.210  39.350  58.000  1.00  0.00           C
ATOM   5023  O   CYS A 965      30.450  39.250  59.210  1.00  0.00           O
ATOM   5024  N   SER A 966      29.260  40.160  57.520  1.00  0.00           N
ATOM   5025  HN  SER A 966      29.130  40.340  56.550  1.00  0.00           H
ATOM   5026  CA  SER A 966      28.400  40.850  58.420  1.00  0.00           C
ATOM   5027  HA  SER A 966      28.980  41.270  59.240  1.00  0.00           H
ATOM   5028  CB  SER A 966      27.580  41.950  57.730  1.00  0.00           C
ATOM   5029  HB1 SER A 966      27.020  42.620  58.430  1.00  0.00           H
ATOM   5030  HB2 SER A 966      26.880  41.560  56.970  1.00  0.00           H
ATOM   5031  OG  SER A 966      28.380  42.890  57.030  1.00  0.00           O
ATOM   5032  HG1 SER A 966      28.970  42.450  56.410  1.00  0.00           H
ATOM   5033  C   SER A 966      27.510  39.910  59.180  1.00  0.00           C
ATOM   5034  O   SER A 966      27.280  40.070  60.350  1.00  0.00           O
ATOM   5035  N   VAL A 967      26.870  38.860  58.480  1.00  0.00           N
ATOM   5036  HN  VAL A 967      27.060  38.810  57.510  1.00  0.00           H
ATOM   5037  CA  VAL A 967      26.080  37.780  59.000  1.00  0.00           C
ATOM   5038  HA  VAL A 967      25.230  38.150  59.550  1.00  0.00           H
ATOM   5039  CB  VAL A 967      25.300  36.970  58.010  1.00  0.00           C
ATOM   5040  HB  VAL A 967      26.010  36.590  57.240  1.00  0.00           H
ATOM   5041  CG1 VAL A 967      24.680  35.720  58.690  1.00  0.00           C
ATOM   5042 HG11 VAL A 967      25.340  34.930  59.080  1.00  0.00           H
ATOM   5043 HG12 VAL A 967      24.150  35.210  57.860  1.00  0.00           H
ATOM   5044 HG13 VAL A 967      23.970  35.920  59.520  1.00  0.00           H
ATOM   5045  CG2 VAL A 967      24.260  37.890  57.410  1.00  0.00           C
ATOM   5046 HG21 VAL A 967      23.470  37.320  56.860  1.00  0.00           H
ATOM   5047 HG22 VAL A 967      24.650  38.590  56.670  1.00  0.00           H
ATOM   5048 HG23 VAL A 967      23.660  38.490  58.140  1.00  0.00           H
ATOM   5049  C   VAL A 967      26.920  36.970  59.980  1.00  0.00           C
ATOM   5050  O   VAL A 967      26.450  36.700  61.100  1.00  0.00           O
ATOM   5051  N   MET A 968      28.170  36.570  59.750  1.00  0.00           N
ATOM   5052  HN  MET A 968      28.550  36.740  58.850  1.00  0.00           H
ATOM   5053  CA  MET A 968      29.070  35.760  60.610  1.00  0.00           C
ATOM   5054  HA  MET A 968      28.500  34.950  61.070  1.00  0.00           H
ATOM   5055  CB  MET A 968      30.220  35.030  59.830  1.00  0.00           C
ATOM   5056  HB1 MET A 968      30.860  34.520  60.580  1.00  0.00           H
ATOM   5057  HB2 MET A 968      30.880  35.700  59.230  1.00  0.00           H
ATOM   5058  CG  MET A 968      29.590  34.020  58.770  1.00  0.00           C
ATOM   5059  HG1 MET A 968      29.080  34.520  57.920  1.00  0.00           H
ATOM   5060  HG2 MET A 968      28.860  33.400  59.320  1.00  0.00           H
[truncated: 6,873,249 more chars]
