# Supplementary material for: CryoEM and computational modeling structural insights into the pH regulator NBCn1
Source: Nat Commun. 2025 Nov 11;16:9932. doi: 10.1038/s41467-025-64868-z (PMC12606367; doi:10.1038/s41467-025-64868-z)
Supplement: Supplementary file 8 — Supplementary Data 6 [file 41467_2025_64868_MOESM8_ESM.zip]

Archive with 64 entries (64 files):
- 1us_unrestr_MD_OF_IF_transition_apoNBCn1/transition_rep2_traj16_last.pdb
- 1us_unrestr_MD_OF_IF_transition_apoNBCn1/transition_rep1_traj14_last.pdb
- 1us_unrestr_MD_OF_IF_transition_apoNBCn1/transition_rep1_traj9_last.pdb
- 1us_unrestr_MD_OF_IF_transition_apoNBCn1/transition_rep1_traj16_first.pdb
- 1us_unrestr_MD_OF_IF_transition_apoNBCn1/transition_rep2_traj15_last.pdb
- 1us_unrestr_MD_OF_IF_transition_apoNBCn1/transition_rep1_traj13_first.pdb
- 1us_unrestr_MD_OF_IF_transition_apoNBCn1/transition_rep1_traj12_last.pdb
- 1us_unrestr_MD_OF_IF_transition_apoNBCn1/transition_rep2_traj9_last.pdb
- 1us_unrestr_MD_OF_IF_transition_apoNBCn1/transition_rep1_traj10_last.pdb
- 1us_unrestr_MD_OF_IF_transition_apoNBCn1/transition_rep2_traj8_last.pdb
- 1us_unrestr_MD_OF_IF_transition_apoNBCn1/transition_rep2_traj14_last.pdb
- 1us_unrestr_MD_OF_IF_transition_apoNBCn1/transition_rep2_traj13_last.pdb
- 1us_unrestr_MD_OF_IF_transition_apoNBCn1/transition_rep2_traj14_first.pdb
- 1us_unrestr_MD_OF_IF_transition_apoNBCn1/transition_rep1_traj12_first.pdb
- 1us_unrestr_MD_OF_IF_transition_apoNBCn1/transition_rep1_traj15_first.pdb
- 1us_unrestr_MD_OF_IF_transition_apoNBCn1/transition_rep2_traj10_first.pdb
- 1us_unrestr_MD_OF_IF_transition_apoNBCn1/transition_rep2_traj16_first.pdb
- 1us_unrestr_MD_OF_IF_transition_apoNBCn1/transition_rep2_traj15_first.pdb
- 1us_unrestr_MD_OF_IF_transition_apoNBCn1/transition_rep2_traj10_last.pdb
- 1us_unrestr_MD_OF_IF_transition_apoNBCn1/transition_rep1_traj9_first.pdb
- 1us_unrestr_MD_OF_IF_transition_apoNBCn1/transition_rep1_traj16_last.pdb
- 1us_unrestr_MD_OF_IF_transition_apoNBCn1/transition_rep1_traj14_first.pdb
- 1us_unrestr_MD_OF_IF_transition_apoNBCn1/transition_rep2_traj12_last.pdb
- 1us_unrestr_MD_OF_IF_transition_apoNBCn1/transition_rep2_traj11_first.pdb
- 1us_unrestr_MD_OF_IF_transition_apoNBCn1/transition_rep1_traj11_first.pdb
- 1us_unrestr_MD_OF_IF_transition_apoNBCn1/transition_rep1_traj13_last.pdb
- 1us_unrestr_MD_OF_IF_transition_apoNBCn1/transition_rep1_traj10_first.pdb
- 1us_unrestr_MD_OF_IF_transition_apoNBCn1/transition_rep1_traj8_first.pdb
- 1us_unrestr_MD_OF_IF_transition_apoNBCn1/transition_rep1_traj7_first.pdb
- 1us_unrestr_MD_OF_IF_transition_apoNBCn1/transition_rep1_traj8_last.pdb
- 1us_unrestr_MD_OF_IF_transition_apoNBCn1/transition_rep2_traj6_first.pdb
- 1us_unrestr_MD_OF_IF_transition_apoNBCn1/transition_rep2_traj11_last.pdb
- 1us_unrestr_MD_OF_IF_transition_apoNBCn1/transition_rep2_traj12_first.pdb
- 1us_unrestr_MD_OF_IF_transition_apoNBCn1/transition_rep2_traj8_first.pdb
- 1us_unrestr_MD_OF_IF_transition_apoNBCn1/transition_rep1_traj15_last.pdb
- 1us_unrestr_MD_OF_IF_transition_apoNBCn1/transition_rep1_traj11_last.pdb
- 1us_unrestr_MD_OF_IF_transition_apoNBCn1/transition_rep2_traj7_last.pdb
- 1us_unrestr_MD_OF_IF_transition_apoNBCn1/transition_rep2_traj13_first.pdb
- 1us_unrestr_MD_OF_IF_transition_apoNBCn1/transition_rep2_traj9_first.pdb
- 1us_unrestr_MD_OF_IF_transition_apoNBCn1/transition_rep1_traj5_first.pdb
- 1us_unrestr_MD_OF_IF_transition_apoNBCn1/transition_rep2_traj4_last.pdb
- 1us_unrestr_MD_OF_IF_transition_apoNBCn1/transition_rep1_traj4_first.pdb
- 1us_unrestr_MD_OF_IF_transition_apoNBCn1/transition_rep1_traj6_first.pdb
- 1us_unrestr_MD_OF_IF_transition_apoNBCn1/transition_rep1_traj7_last.pdb
- 1us_unrestr_MD_OF_IF_transition_apoNBCn1/transition_rep2_traj6_last.pdb
- 1us_unrestr_MD_OF_IF_transition_apoNBCn1/transition_rep2_traj5_first.pdb
- 1us_unrestr_MD_OF_IF_transition_apoNBCn1/transition_rep1_traj3_last.pdb
- 1us_unrestr_MD_OF_IF_transition_apoNBCn1/transition_rep2_traj7_first.pdb
- 1us_unrestr_MD_OF_IF_transition_apoNBCn1/transition_rep1_traj3_first.pdb
- 1us_unrestr_MD_OF_IF_transition_apoNBCn1/transition_rep1_traj6_last.pdb
- 1us_unrestr_MD_OF_IF_transition_apoNBCn1/transition_rep2_traj2_last.pdb
- 1us_unrestr_MD_OF_IF_transition_apoNBCn1/transition_rep2_traj5_last.pdb
- 1us_unrestr_MD_OF_IF_transition_apoNBCn1/transition_rep1_traj1_last.pdb
- 1us_unrestr_MD_OF_IF_transition_apoNBCn1/transition_rep2_traj1_last.pdb
- 1us_unrestr_MD_OF_IF_transition_apoNBCn1/transition_rep1_traj2_last.pdb
- 1us_unrestr_MD_OF_IF_transition_apoNBCn1/transition_rep1_traj4_last.pdb
- 1us_unrestr_MD_OF_IF_transition_apoNBCn1/transition_rep1_traj5_last.pdb
- 1us_unrestr_MD_OF_IF_transition_apoNBCn1/transition_rep2_traj3_first.pdb
- 1us_unrestr_MD_OF_IF_transition_apoNBCn1/transition_rep1_traj2_first.pdb
- 1us_unrestr_MD_OF_IF_transition_apoNBCn1/transition_rep2_traj1_first.pdb
- 1us_unrestr_MD_OF_IF_transition_apoNBCn1/transition_rep2_traj4_first.pdb
- 1us_unrestr_MD_OF_IF_transition_apoNBCn1/transition_rep2_traj2_first.pdb
- 1us_unrestr_MD_OF_IF_transition_apoNBCn1/transition_rep2_traj3_last.pdb
- 1us_unrestr_MD_OF_IF_transition_apoNBCn1/transition_rep1_traj1_first.pdb
