# Supplementary material for: CryoEM and computational modeling structural insights into the pH regulator NBCn1
Source: Nat Commun. 2025 Nov 11;16:9932. doi: 10.1038/s41467-025-64868-z (PMC12606367; doi:10.1038/s41467-025-64868-z)
Supplement: Supplementary file 8 — Supplementary Data 6 [file 41467_2025_64868_MOESM8_ESM.zip › 1us_unrestr_MD_OF_IF_transition_apoNBCn1/transition_rep2_traj16_last.pdb]

REMARK    GENERATED BY TRJCONV
TITLE     Title t= 1000000.00000 step= 500000000
REMARK    THIS IS A SIMULATION BOX
CRYST1   97.158   97.158  102.374  90.00  90.00  90.00 P 1           1
MODEL        1
ATOM      1  N   LEU A 585      27.440  35.680  37.240  1.00  0.00           N
ATOM      2  HT1 LEU A 585      26.560  36.000  37.700  1.00  0.00           H
ATOM      3  HT2 LEU A 585      27.480  34.650  37.110  1.00  0.00           H
ATOM      4  HT3 LEU A 585      27.400  36.080  36.280  1.00  0.00           H
ATOM      5  CA  LEU A 585      28.710  36.110  37.900  1.00  0.00           C
ATOM      6  HA  LEU A 585      29.540  35.680  37.360  1.00  0.00           H
ATOM      7  CB  LEU A 585      28.800  37.650  37.670  1.00  0.00           C
ATOM      8  HB1 LEU A 585      27.880  38.180  37.980  1.00  0.00           H
ATOM      9  HB2 LEU A 585      28.950  37.820  36.590  1.00  0.00           H
ATOM     10  CG  LEU A 585      30.110  38.330  38.150  1.00  0.00           C
ATOM     11  HG  LEU A 585      29.990  38.630  39.220  1.00  0.00           H
ATOM     12  CD1 LEU A 585      31.330  37.460  38.020  1.00  0.00           C
ATOM     13 HD11 LEU A 585      31.400  36.690  38.820  1.00  0.00           H
ATOM     14 HD12 LEU A 585      32.230  38.100  38.130  1.00  0.00           H
ATOM     15 HD13 LEU A 585      31.320  36.990  37.010  1.00  0.00           H
ATOM     16  CD2 LEU A 585      30.340  39.590  37.440  1.00  0.00           C
ATOM     17 HD21 LEU A 585      30.520  39.500  36.340  1.00  0.00           H
ATOM     18 HD22 LEU A 585      31.310  39.970  37.830  1.00  0.00           H
ATOM     19 HD23 LEU A 585      29.460  40.240  37.560  1.00  0.00           H
ATOM     20  C   LEU A 585      28.870  35.840  39.430  1.00  0.00           C
ATOM     21  O   LEU A 585      29.720  35.050  39.860  1.00  0.00           O
ATOM     22  N   ILE A 586      28.010  36.520  40.280  1.00  0.00           N
ATOM     23  HN  ILE A 586      27.180  36.950  39.950  1.00  0.00           H
ATOM     24  CA  ILE A 586      28.130  36.620  41.730  1.00  0.00           C
ATOM     25  HA  ILE A 586      29.120  36.750  42.150  1.00  0.00           H
ATOM     26  CB  ILE A 586      27.310  37.830  42.210  1.00  0.00           C
ATOM     27  HB  ILE A 586      26.280  37.710  41.770  1.00  0.00           H
ATOM     28  CG2 ILE A 586      27.150  37.780  43.760  1.00  0.00           C
ATOM     29 HG21 ILE A 586      26.680  38.690  44.190  1.00  0.00           H
ATOM     30 HG22 ILE A 586      28.160  37.710  44.210  1.00  0.00           H
ATOM     31 HG23 ILE A 586      26.570  36.850  43.920  1.00  0.00           H
ATOM     32  CG1 ILE A 586      27.890  39.170  41.600  1.00  0.00           C
ATOM     33 HG11 ILE A 586      27.800  39.110  40.490  1.00  0.00           H
ATOM     34 HG12 ILE A 586      28.950  39.190  41.950  1.00  0.00           H
ATOM     35  CD  ILE A 586      27.210  40.490  42.100  1.00  0.00           C
ATOM     36  HD1 ILE A 586      26.160  40.160  42.280  1.00  0.00           H
ATOM     37  HD2 ILE A 586      27.220  41.250  41.300  1.00  0.00           H
ATOM     38  HD3 ILE A 586      27.740  40.900  42.990  1.00  0.00           H
ATOM     39  C   ILE A 586      27.770  35.240  42.300  1.00  0.00           C
ATOM     40  O   ILE A 586      28.320  34.940  43.360  1.00  0.00           O
ATOM     41  N   LEU A 587      26.980  34.360  41.600  1.00  0.00           N
ATOM     42  HN  LEU A 587      26.450  34.640  40.800  1.00  0.00           H
ATOM     43  CA  LEU A 587      26.630  33.000  42.160  1.00  0.00           C
ATOM     44  HA  LEU A 587      26.890  32.970  43.210  1.00  0.00           H
ATOM     45  CB  LEU A 587      25.110  32.620  42.170  1.00  0.00           C
ATOM     46  HB1 LEU A 587      24.990  31.670  42.740  1.00  0.00           H
ATOM     47  HB2 LEU A 587      24.810  32.340  41.130  1.00  0.00           H
ATOM     48  CG  LEU A 587      24.180  33.640  42.730  1.00  0.00           C
ATOM     49  HG  LEU A 587      24.060  34.440  41.970  1.00  0.00           H
ATOM     50  CD1 LEU A 587      22.780  33.050  42.960  1.00  0.00           C
ATOM     51 HD11 LEU A 587      22.450  32.560  42.030  1.00  0.00           H
ATOM     52 HD12 LEU A 587      22.130  33.780  43.480  1.00  0.00           H
ATOM     53 HD13 LEU A 587      22.910  32.210  43.660  1.00  0.00           H
ATOM     54  CD2 LEU A 587      24.640  34.340  44.010  1.00  0.00           C
ATOM     55 HD21 LEU A 587      24.560  33.640  44.860  1.00  0.00           H
ATOM     56 HD22 LEU A 587      23.910  35.150  44.250  1.00  0.00           H
ATOM     57 HD23 LEU A 587      25.710  34.630  43.920  1.00  0.00           H
ATOM     58  C   LEU A 587      27.290  31.830  41.440  1.00  0.00           C
ATOM     59  O   LEU A 587      26.820  30.680  41.450  1.00  0.00           O
ATOM     60  N   ASP A 588      28.460  32.090  40.850  1.00  0.00           N
ATOM     61  HN  ASP A 588      28.940  32.960  40.900  1.00  0.00           H
ATOM     62  CA  ASP A 588      29.140  31.160  39.880  1.00  0.00           C
ATOM     63  HA  ASP A 588      28.440  30.390  39.620  1.00  0.00           H
ATOM     64  CB  ASP A 588      29.580  31.900  38.640  1.00  0.00           C
ATOM     65  HB1 ASP A 588      30.000  31.200  37.880  1.00  0.00           H
ATOM     66  HB2 ASP A 588      30.320  32.690  38.870  1.00  0.00           H
ATOM     67  CG  ASP A 588      28.380  32.570  37.920  1.00  0.00           C
ATOM     68  OD1 ASP A 588      28.620  33.320  36.890  1.00  0.00           O
ATOM     69  OD2 ASP A 588      27.240  32.290  38.370  1.00  0.00           O
ATOM     70  C   ASP A 588      30.220  30.310  40.460  1.00  0.00           C
ATOM     71  O   ASP A 588      30.720  29.430  39.760  1.00  0.00           O
ATOM     72  N   ILE A 589      30.640  30.590  41.730  1.00  0.00           N
ATOM     73  HN  ILE A 589      30.080  31.130  42.360  1.00  0.00           H
ATOM     74  CA  ILE A 589      31.790  29.990  42.290  1.00  0.00           C
ATOM     75  HA  ILE A 589      32.530  30.310  41.570  1.00  0.00           H
ATOM     76  CB  ILE A 589      32.030  30.570  43.650  1.00  0.00           C
ATOM     77  HB  ILE A 589      31.200  30.260  44.330  1.00  0.00           H
ATOM     78  CG2 ILE A 589      33.350  30.050  44.220  1.00  0.00           C
ATOM     79 HG21 ILE A 589      33.580  30.530  45.190  1.00  0.00           H
ATOM     80 HG22 ILE A 589      34.180  30.340  43.540  1.00  0.00           H
ATOM     81 HG23 ILE A 589      33.250  28.960  44.380  1.00  0.00           H
ATOM     82  CG1 ILE A 589      32.040  32.070  43.850  1.00  0.00           C
ATOM     83 HG11 ILE A 589      32.430  32.560  42.940  1.00  0.00           H
ATOM     84 HG12 ILE A 589      32.710  32.390  44.680  1.00  0.00           H
ATOM     85  CD  ILE A 589      30.640  32.560  44.100  1.00  0.00           C
ATOM     86  HD1 ILE A 589      30.710  33.660  43.980  1.00  0.00           H
ATOM     87  HD2 ILE A 589      30.280  32.210  45.090  1.00  0.00           H
ATOM     88  HD3 ILE A 589      29.840  32.310  43.360  1.00  0.00           H
ATOM     89  C   ILE A 589      31.760  28.400  42.370  1.00  0.00           C
ATOM     90  O   ILE A 589      32.720  27.750  41.930  1.00  0.00           O
ATOM     91  N   LYS A 590      30.590  27.880  42.690  1.00  0.00           N
ATOM     92  HN  LYS A 590      29.850  28.420  43.090  1.00  0.00           H
ATOM     93  CA  LYS A 590      30.260  26.460  42.680  1.00  0.00           C
ATOM     94  HA  LYS A 590      31.060  26.050  43.290  1.00  0.00           H
ATOM     95  CB  LYS A 590      28.980  26.070  43.480  1.00  0.00           C
ATOM     96  HB1 LYS A 590      28.200  26.870  43.460  1.00  0.00           H
ATOM     97  HB2 LYS A 590      29.340  26.060  44.520  1.00  0.00           H
ATOM     98  CG  LYS A 590      28.320  24.620  43.260  1.00  0.00           C
ATOM     99  HG1 LYS A 590      27.750  24.420  44.200  1.00  0.00           H
ATOM    100  HG2 LYS A 590      29.150  23.870  43.310  1.00  0.00           H
ATOM    101  CD  LYS A 590      27.450  24.440  42.060  1.00  0.00           C
ATOM    102  HD1 LYS A 590      28.060  24.180  41.160  1.00  0.00           H
ATOM    103  HD2 LYS A 590      26.940  25.330  41.640  1.00  0.00           H
ATOM    104  CE  LYS A 590      26.380  23.430  42.320  1.00  0.00           C
ATOM    105  HE1 LYS A 590      25.700  23.640  43.170  1.00  0.00           H
ATOM    106  HE2 LYS A 590      26.900  22.480  42.540  1.00  0.00           H
ATOM    107  NZ  LYS A 590      25.550  23.210  41.100  1.00  0.00           N
ATOM    108  HZ1 LYS A 590      24.850  22.450  41.270  1.00  0.00           H
ATOM    109  HZ2 LYS A 590      26.150  22.990  40.280  1.00  0.00           H
ATOM    110  HZ3 LYS A 590      24.980  24.050  40.860  1.00  0.00           H
ATOM    111  C   LYS A 590      30.330  25.780  41.360  1.00  0.00           C
ATOM    112  O   LYS A 590      30.690  24.650  41.320  1.00  0.00           O
ATOM    113  N   ARG A 591      29.990  26.460  40.260  1.00  0.00           N
ATOM    114  HN  ARG A 591      29.500  27.310  40.470  1.00  0.00           H
ATOM    115  CA  ARG A 591      29.870  25.890  38.850  1.00  0.00           C
ATOM    116  HA  ARG A 591      29.770  24.820  39.000  1.00  0.00           H
ATOM    117  CB  ARG A 591      28.660  26.440  38.140  1.00  0.00           C
ATOM    118  HB1 ARG A 591      27.840  26.160  38.840  1.00  0.00           H
ATOM    119  HB2 ARG A 591      28.560  25.890  37.180  1.00  0.00           H
ATOM    120  CG  ARG A 591      28.540  27.870  37.650  1.00  0.00           C
ATOM    121  HG1 ARG A 591      29.420  28.100  37.000  1.00  0.00           H
ATOM    122  HG2 ARG A 591      28.620  28.630  38.460  1.00  0.00           H
ATOM    123  CD  ARG A 591      27.140  28.320  37.010  1.00  0.00           C
ATOM    124  HD1 ARG A 591      26.440  28.220  37.870  1.00  0.00           H
ATOM    125  HD2 ARG A 591      26.840  27.590  36.230  1.00  0.00           H
ATOM    126  NE  ARG A 591      27.190  29.760  36.550  1.00  0.00           N
ATOM    127  HE  ARG A 591      26.770  30.480  37.090  1.00  0.00           H
ATOM    128  CZ  ARG A 591      27.790  30.150  35.430  1.00  0.00           C
ATOM    129  NH1 ARG A 591      28.370  29.270  34.650  1.00  0.00           N
ATOM    130 HH11 ARG A 591      28.860  29.640  33.850  1.00  0.00           H
ATOM    131 HH12 ARG A 591      28.250  28.310  34.870  1.00  0.00           H
ATOM    132  NH2 ARG A 591      27.930  31.450  35.130  1.00  0.00           N
ATOM    133 HH21 ARG A 591      27.560  32.130  35.760  1.00  0.00           H
ATOM    134 HH22 ARG A 591      28.410  31.760  34.320  1.00  0.00           H
ATOM    135  C   ARG A 591      31.100  26.250  37.990  1.00  0.00           C
ATOM    136  O   ARG A 591      31.230  25.840  36.860  1.00  0.00           O
ATOM    137  N   LYS A 592      32.060  27.000  38.600  1.00  0.00           N
ATOM    138  HN  LYS A 592      31.790  27.540  39.390  1.00  0.00           H
ATOM    139  CA  LYS A 592      33.430  27.120  38.170  1.00  0.00           C
ATOM    140  HA  LYS A 592      33.400  26.730  37.160  1.00  0.00           H
ATOM    141  CB  LYS A 592      33.850  28.690  38.250  1.00  0.00           C
ATOM    142  HB1 LYS A 592      34.940  28.810  38.080  1.00  0.00           H
ATOM    143  HB2 LYS A 592      33.630  29.090  39.260  1.00  0.00           H
ATOM    144  CG  LYS A 592      33.030  29.580  37.300  1.00  0.00           C
ATOM    145  HG1 LYS A 592      33.330  30.630  37.460  1.00  0.00           H
ATOM    146  HG2 LYS A 592      31.960  29.510  37.610  1.00  0.00           H
ATOM    147  CD  LYS A 592      33.070  29.200  35.850  1.00  0.00           C
ATOM    148  HD1 LYS A 592      32.650  28.180  35.800  1.00  0.00           H
ATOM    149  HD2 LYS A 592      34.110  29.080  35.480  1.00  0.00           H
ATOM    150  CE  LYS A 592      32.220  30.090  34.910  1.00  0.00           C
ATOM    151  HE1 LYS A 592      32.700  31.010  34.500  1.00  0.00           H
ATOM    152  HE2 LYS A 592      31.240  30.320  35.380  1.00  0.00           H
ATOM    153  NZ  LYS A 592      31.930  29.330  33.630  1.00  0.00           N
ATOM    154  HZ1 LYS A 592      31.540  28.380  33.800  1.00  0.00           H
ATOM    155  HZ2 LYS A 592      32.780  29.310  33.040  1.00  0.00           H
ATOM    156  HZ3 LYS A 592      31.230  29.920  33.130  1.00  0.00           H
ATOM    157  C   LYS A 592      34.450  26.330  38.990  1.00  0.00           C
ATOM    158  O   LYS A 592      35.530  26.040  38.530  1.00  0.00           O
ATOM    159  N   ALA A 593      34.070  25.890  40.240  1.00  0.00           N
ATOM    160  HN  ALA A 593      33.250  26.290  40.640  1.00  0.00           H
ATOM    161  CA  ALA A 593      34.840  25.070  41.230  1.00  0.00           C
ATOM    162  HA  ALA A 593      35.760  25.620  41.440  1.00  0.00           H
ATOM    163  CB  ALA A 593      33.970  24.800  42.540  1.00  0.00           C
ATOM    164  HB1 ALA A 593      32.950  24.340  42.460  1.00  0.00           H
ATOM    165  HB2 ALA A 593      33.760  25.790  43.000  1.00  0.00           H
ATOM    166  HB3 ALA A 593      34.690  24.350  43.240  1.00  0.00           H
ATOM    167  C   ALA A 593      35.310  23.690  40.590  1.00  0.00           C
ATOM    168  O   ALA A 593      36.510  23.350  40.770  1.00  0.00           O
ATOM    169  N   PRO A 594      34.600  22.800  39.820  1.00  0.00           N
ATOM    170  CD  PRO A 594      33.200  22.690  39.680  1.00  0.00           C
ATOM    171  HD1 PRO A 594      32.610  23.630  39.550  1.00  0.00           H
ATOM    172  HD2 PRO A 594      32.750  22.140  40.530  1.00  0.00           H
ATOM    173  CA  PRO A 594      35.170  21.780  39.100  1.00  0.00           C
ATOM    174  HA  PRO A 594      35.680  21.120  39.790  1.00  0.00           H
ATOM    175  CB  PRO A 594      34.090  21.000  38.370  1.00  0.00           C
ATOM    176  HB1 PRO A 594      33.780  20.100  38.940  1.00  0.00           H
ATOM    177  HB2 PRO A 594      34.550  20.560  37.460  1.00  0.00           H
ATOM    178  CG  PRO A 594      32.950  21.970  38.380  1.00  0.00           C
ATOM    179  HG1 PRO A 594      33.130  22.690  37.560  1.00  0.00           H
ATOM    180  HG2 PRO A 594      31.930  21.530  38.470  1.00  0.00           H
ATOM    181  C   PRO A 594      36.250  22.250  38.050  1.00  0.00           C
ATOM    182  O   PRO A 594      37.160  21.490  37.870  1.00  0.00           O
ATOM    183  N   PHE A 595      36.120  23.420  37.400  1.00  0.00           N
ATOM    184  HN  PHE A 595      35.310  23.940  37.680  1.00  0.00           H
ATOM    185  CA  PHE A 595      37.030  24.060  36.460  1.00  0.00           C
ATOM    186  HA  PHE A 595      37.350  23.220  35.860  1.00  0.00           H
ATOM    187  CB  PHE A 595      36.410  25.260  35.660  1.00  0.00           C
ATOM    188  HB1 PHE A 595      37.230  25.650  35.020  1.00  0.00           H
ATOM    189  HB2 PHE A 595      36.060  26.060  36.340  1.00  0.00           H
ATOM    190  CG  PHE A 595      35.270  24.850  34.760  1.00  0.00           C
ATOM    191  CD1 PHE A 595      34.910  23.500  34.450  1.00  0.00           C
ATOM    192  HD1 PHE A 595      35.510  22.680  34.800  1.00  0.00           H
ATOM    193  CE1 PHE A 595      33.830  23.240  33.540  1.00  0.00           C
ATOM    194  HE1 PHE A 595      33.600  22.200  33.370  1.00  0.00           H
ATOM    195  CZ  PHE A 595      33.080  24.300  33.060  1.00  0.00           C
ATOM    196  HZ  PHE A 595      32.200  24.230  32.440  1.00  0.00           H
ATOM    197  CD2 PHE A 595      34.590  25.890  34.140  1.00  0.00           C
ATOM    198  HD2 PHE A 595      34.790  26.940  34.310  1.00  0.00           H
ATOM    199  CE2 PHE A 595      33.450  25.600  33.340  1.00  0.00           C
ATOM    200  HE2 PHE A 595      32.960  26.480  32.940  1.00  0.00           H
ATOM    201  C   PHE A 595      38.290  24.450  37.200  1.00  0.00           C
ATOM    202  O   PHE A 595      39.440  24.280  36.680  1.00  0.00           O
ATOM    203  N   PHE A 596      38.250  24.990  38.430  1.00  0.00           N
ATOM    204  HN  PHE A 596      37.390  25.280  38.850  1.00  0.00           H
ATOM    205  CA  PHE A 596      39.420  25.260  39.230  1.00  0.00           C
ATOM    206  HA  PHE A 596      40.090  25.900  38.680  1.00  0.00           H
ATOM    207  CB  PHE A 596      39.180  26.060  40.580  1.00  0.00           C
ATOM    208  HB1 PHE A 596      40.230  26.330  40.810  1.00  0.00           H
ATOM    209  HB2 PHE A 596      38.910  25.340  41.390  1.00  0.00           H
ATOM    210  CG  PHE A 596      38.370  27.310  40.560  1.00  0.00           C
ATOM    211  CD1 PHE A 596      38.210  28.150  39.410  1.00  0.00           C
ATOM    212  HD1 PHE A 596      38.750  27.900  38.510  1.00  0.00           H
ATOM    213  CE1 PHE A 596      37.500  29.370  39.530  1.00  0.00           C
ATOM    214  HE1 PHE A 596      37.430  29.960  38.630  1.00  0.00           H
ATOM    215  CZ  PHE A 596      36.730  29.560  40.680  1.00  0.00           C
ATOM    216  HZ  PHE A 596      36.070  30.410  40.780  1.00  0.00           H
ATOM    217  CD2 PHE A 596      37.700  27.580  41.750  1.00  0.00           C
ATOM    218  HD2 PHE A 596      37.660  26.900  42.590  1.00  0.00           H
ATOM    219  CE2 PHE A 596      36.970  28.740  41.800  1.00  0.00           C
ATOM    220  HE2 PHE A 596      36.320  28.910  42.640  1.00  0.00           H
ATOM    221  C   PHE A 596      40.160  23.970  39.490  1.00  0.00           C
ATOM    222  O   PHE A 596      41.430  23.920  39.500  1.00  0.00           O
ATOM    223  N   LEU A 597      39.400  22.860  39.800  1.00  0.00           N
ATOM    224  HN  LEU A 597      38.420  23.020  39.880  1.00  0.00           H
ATOM    225  CA  LEU A 597      40.010  21.490  40.010  1.00  0.00           C
ATOM    226  HA  LEU A 597      40.780  21.650  40.740  1.00  0.00           H
ATOM    227  CB  LEU A 597      39.070  20.430  40.400  1.00  0.00           C
ATOM    228  HB1 LEU A 597      38.480  20.100  39.520  1.00  0.00           H
ATOM    229  HB2 LEU A 597      38.390  20.870  41.150  1.00  0.00           H
ATOM    230  CG  LEU A 597      39.770  19.210  41.040  1.00  0.00           C
ATOM    231  HG  LEU A 597      40.710  19.060  40.480  1.00  0.00           H
ATOM    232  CD1 LEU A 597      40.170  19.510  42.500  1.00  0.00           C
ATOM    233 HD11 LEU A 597      40.810  18.680  42.860  1.00  0.00           H
ATOM    234 HD12 LEU A 597      39.250  19.420  43.120  1.00  0.00           H
ATOM    235 HD13 LEU A 597      40.660  20.510  42.540  1.00  0.00           H
ATOM    236  CD2 LEU A 597      39.030  17.860  40.840  1.00  0.00           C
ATOM    237 HD21 LEU A 597      39.370  17.370  39.910  1.00  0.00           H
ATOM    238 HD22 LEU A 597      37.960  18.020  40.580  1.00  0.00           H
ATOM    239 HD23 LEU A 597      39.240  17.150  41.670  1.00  0.00           H
ATOM    240  C   LEU A 597      40.630  21.130  38.680  1.00  0.00           C
ATOM    241  O   LEU A 597      41.750  20.670  38.740  1.00  0.00           O
ATOM    242  N   SER A 598      39.960  21.350  37.470  1.00  0.00           N
ATOM    243  HN  SER A 598      39.010  21.640  37.410  1.00  0.00           H
ATOM    244  CA  SER A 598      40.610  21.120  36.190  1.00  0.00           C
ATOM    245  HA  SER A 598      40.870  20.070  36.210  1.00  0.00           H
ATOM    246  CB  SER A 598      39.770  21.490  34.990  1.00  0.00           C
ATOM    247  HB1 SER A 598      40.280  21.140  34.070  1.00  0.00           H
ATOM    248  HB2 SER A 598      39.700  22.600  34.960  1.00  0.00           H
ATOM    249  OG  SER A 598      38.520  20.830  34.930  1.00  0.00           O
ATOM    250  HG1 SER A 598      38.670  19.890  34.780  1.00  0.00           H
ATOM    251  C   SER A 598      41.910  21.740  35.910  1.00  0.00           C
ATOM    252  O   SER A 598      42.840  21.000  35.550  1.00  0.00           O
ATOM    253  N   ASP A 599      42.050  23.120  36.160  1.00  0.00           N
ATOM    254  HN  ASP A 599      41.210  23.650  36.290  1.00  0.00           H
ATOM    255  CA  ASP A 599      43.350  23.770  36.040  1.00  0.00           C
ATOM    256  HA  ASP A 599      43.700  23.620  35.030  1.00  0.00           H
ATOM    257  CB  ASP A 599      43.240  25.330  36.270  1.00  0.00           C
ATOM    258  HB1 ASP A 599      44.170  25.900  36.090  1.00  0.00           H
ATOM    259  HB2 ASP A 599      42.840  25.570  37.290  1.00  0.00           H
ATOM    260  CG  ASP A 599      42.230  25.830  35.290  1.00  0.00           C
ATOM    261  OD1 ASP A 599      42.150  25.310  34.130  1.00  0.00           O
ATOM    262  OD2 ASP A 599      41.540  26.840  35.610  1.00  0.00           O
ATOM    263  C   ASP A 599      44.440  23.250  36.980  1.00  0.00           C
ATOM    264  O   ASP A 599      45.590  23.050  36.650  1.00  0.00           O
ATOM    265  N   PHE A 600      43.980  22.870  38.190  1.00  0.00           N
ATOM    266  HN  PHE A 600      43.210  23.380  38.540  1.00  0.00           H
ATOM    267  CA  PHE A 600      44.780  22.020  39.130  1.00  0.00           C
ATOM    268  HA  PHE A 600      45.760  22.420  39.320  1.00  0.00           H
ATOM    269  CB  PHE A 600      44.090  21.940  40.560  1.00  0.00           C
ATOM    270  HB1 PHE A 600      43.020  21.980  40.280  1.00  0.00           H
ATOM    271  HB2 PHE A 600      44.250  22.990  40.930  1.00  0.00           H
ATOM    272  CG  PHE A 600      44.410  20.870  41.500  1.00  0.00           C
ATOM    273  CD1 PHE A 600      43.490  19.770  41.660  1.00  0.00           C
ATOM    274  HD1 PHE A 600      42.560  19.900  41.150  1.00  0.00           H
ATOM    275  CE1 PHE A 600      43.760  18.780  42.630  1.00  0.00           C
ATOM    276  HE1 PHE A 600      43.000  18.010  42.760  1.00  0.00           H
ATOM    277  CZ  PHE A 600      45.040  18.750  43.260  1.00  0.00           C
ATOM    278  HZ  PHE A 600      45.320  17.970  43.950  1.00  0.00           H
ATOM    279  CD2 PHE A 600      45.670  20.820  42.080  1.00  0.00           C
ATOM    280  HD2 PHE A 600      46.400  21.520  41.740  1.00  0.00           H
ATOM    281  CE2 PHE A 600      45.930  19.810  42.920  1.00  0.00           C
ATOM    282  HE2 PHE A 600      46.880  19.830  43.420  1.00  0.00           H
ATOM    283  C   PHE A 600      45.230  20.610  38.570  1.00  0.00           C
ATOM    284  O   PHE A 600      46.440  20.280  38.590  1.00  0.00           O
ATOM    285  N   LYS A 601      44.350  19.860  38.040  1.00  0.00           N
ATOM    286  HN  LYS A 601      43.400  20.150  38.080  1.00  0.00           H
ATOM    287  CA  LYS A 601      44.530  18.670  37.310  1.00  0.00           C
ATOM    288  HA  LYS A 601      45.250  18.080  37.850  1.00  0.00           H
ATOM    289  CB  LYS A 601      43.190  18.000  37.060  1.00  0.00           C
ATOM    290  HB1 LYS A 601      43.280  17.260  36.250  1.00  0.00           H
ATOM    291  HB2 LYS A 601      42.370  18.700  36.750  1.00  0.00           H
ATOM    292  CG  LYS A 601      42.680  17.350  38.360  1.00  0.00           C
ATOM    293  HG1 LYS A 601      42.460  18.130  39.120  1.00  0.00           H
ATOM    294  HG2 LYS A 601      43.450  16.730  38.840  1.00  0.00           H
ATOM    295  CD  LYS A 601      41.470  16.480  38.020  1.00  0.00           C
ATOM    296  HD1 LYS A 601      41.170  16.010  38.990  1.00  0.00           H
ATOM    297  HD2 LYS A 601      41.760  15.670  37.330  1.00  0.00           H
ATOM    298  CE  LYS A 601      40.300  17.160  37.400  1.00  0.00           C
ATOM    299  HE1 LYS A 601      40.510  17.520  36.370  1.00  0.00           H
ATOM    300  HE2 LYS A 601      40.050  18.010  38.050  1.00  0.00           H
ATOM    301  NZ  LYS A 601      39.150  16.220  37.390  1.00  0.00           N
ATOM    302  HZ1 LYS A 601      38.350  16.590  36.840  1.00  0.00           H
ATOM    303  HZ2 LYS A 601      38.870  15.910  38.350  1.00  0.00           H
ATOM    304  HZ3 LYS A 601      39.340  15.280  36.970  1.00  0.00           H
ATOM    305  C   LYS A 601      45.360  18.860  36.000  1.00  0.00           C
ATOM    306  O   LYS A 601      46.320  18.070  35.870  1.00  0.00           O
ATOM    307  N   ASP A 602      45.250  20.050  35.300  1.00  0.00           N
ATOM    308  HN  ASP A 602      44.640  20.800  35.540  1.00  0.00           H
ATOM    309  CA  ASP A 602      46.050  20.310  34.100  1.00  0.00           C
ATOM    310  HA  ASP A 602      45.860  19.470  33.450  1.00  0.00           H
ATOM    311  CB  ASP A 602      45.740  21.700  33.390  1.00  0.00           C
ATOM    312  HB1 ASP A 602      46.600  22.040  32.790  1.00  0.00           H
ATOM    313  HB2 ASP A 602      45.580  22.450  34.200  1.00  0.00           H
ATOM    314  CG  ASP A 602      44.550  21.690  32.460  1.00  0.00           C
ATOM    315  OD1 ASP A 602      43.960  20.610  32.190  1.00  0.00           O
ATOM    316  OD2 ASP A 602      44.140  22.740  31.930  1.00  0.00           O
ATOM    317  C   ASP A 602      47.550  20.200  34.400  1.00  0.00           C
ATOM    318  O   ASP A 602      48.230  19.390  33.800  1.00  0.00           O
ATOM    319  N   ALA A 603      48.030  20.830  35.530  1.00  0.00           N
ATOM    320  HN  ALA A 603      47.480  21.390  36.150  1.00  0.00           H
ATOM    321  CA  ALA A 603      49.420  21.150  35.730  1.00  0.00           C
ATOM    322  HA  ALA A 603      49.930  20.420  35.120  1.00  0.00           H
ATOM    323  CB  ALA A 603      49.560  22.640  35.330  1.00  0.00           C
ATOM    324  HB1 ALA A 603      50.600  23.040  35.350  1.00  0.00           H
ATOM    325  HB2 ALA A 603      48.870  23.190  36.000  1.00  0.00           H
ATOM    326  HB3 ALA A 603      49.200  22.590  34.290  1.00  0.00           H
ATOM    327  C   ALA A 603      49.810  20.820  37.060  1.00  0.00           C
ATOM    328  O   ALA A 603      50.570  21.570  37.660  1.00  0.00           O
ATOM    329  N   LEU A 604      49.340  19.670  37.570  1.00  0.00           N
ATOM    330  HN  LEU A 604      48.620  19.230  37.030  1.00  0.00           H
ATOM    331  CA  LEU A 604      49.550  19.150  38.910  1.00  0.00           C
ATOM    332  HA  LEU A 604      49.450  19.920  39.660  1.00  0.00           H
ATOM    333  CB  LEU A 604      48.740  17.910  39.120  1.00  0.00           C
ATOM    334  HB1 LEU A 604      48.870  17.240  38.250  1.00  0.00           H
ATOM    335  HB2 LEU A 604      47.650  18.130  39.060  1.00  0.00           H
ATOM    336  CG  LEU A 604      48.870  17.080  40.400  1.00  0.00           C
ATOM    337  HG  LEU A 604      49.770  16.450  40.260  1.00  0.00           H
ATOM    338  CD1 LEU A 604      48.870  17.940  41.660  1.00  0.00           C
ATOM    339 HD11 LEU A 604      49.850  18.450  41.670  1.00  0.00           H
ATOM    340 HD12 LEU A 604      48.640  17.350  42.580  1.00  0.00           H
ATOM    341 HD13 LEU A 604      48.100  18.750  41.700  1.00  0.00           H
ATOM    342  CD2 LEU A 604      47.630  16.160  40.540  1.00  0.00           C
ATOM    343 HD21 LEU A 604      47.780  15.550  41.460  1.00  0.00           H
ATOM    344 HD22 LEU A 604      47.560  15.490  39.650  1.00  0.00           H
ATOM    345 HD23 LEU A 604      46.780  16.880  40.570  1.00  0.00           H
ATOM    346  C   LEU A 604      51.050  18.730  39.050  1.00  0.00           C
ATOM    347  O   LEU A 604      51.630  18.000  38.250  1.00  0.00           O
ATOM    348  N   SER A 605      51.790  19.340  40.010  1.00  0.00           N
ATOM    349  HN  SER A 605      51.300  19.920  40.670  1.00  0.00           H
ATOM    350  CA  SER A 605      53.260  19.330  40.040  1.00  0.00           C
ATOM    351  HA  SER A 605      53.580  18.380  40.430  1.00  0.00           H
ATOM    352  CB  SER A 605      53.920  19.830  38.740  1.00  0.00           C
ATOM    353  HB1 SER A 605      53.580  20.830  38.390  1.00  0.00           H
ATOM    354  HB2 SER A 605      53.650  19.170  37.900  1.00  0.00           H
ATOM    355  OG  SER A 605      55.380  19.700  38.770  1.00  0.00           O
ATOM    356  HG1 SER A 605      55.580  18.870  38.340  1.00  0.00           H
ATOM    357  C   SER A 605      53.620  20.350  41.120  1.00  0.00           C
ATOM    358  O   SER A 605      52.710  21.130  41.500  1.00  0.00           O
ATOM    359  N   LEU A 606      54.880  20.400  41.590  1.00  0.00           N
ATOM    360  HN  LEU A 606      55.540  19.770  41.230  1.00  0.00           H
ATOM    361  CA  LEU A 606      55.310  21.320  42.700  1.00  0.00           C
ATOM    362  HA  LEU A 606      54.620  22.150  42.700  1.00  0.00           H
ATOM    363  CB  LEU A 606      55.090  20.530  44.030  1.00  0.00           C
ATOM    364  HB1 LEU A 606      55.670  19.580  44.000  1.00  0.00           H
ATOM    365  HB2 LEU A 606      53.980  20.410  44.060  1.00  0.00           H
ATOM    366  CG  LEU A 606      55.640  21.160  45.310  1.00  0.00           C
ATOM    367  HG  LEU A 606      56.700  21.460  45.200  1.00  0.00           H
ATOM    368  CD1 LEU A 606      54.810  22.440  45.680  1.00  0.00           C
ATOM    369 HD11 LEU A 606      54.980  23.280  44.960  1.00  0.00           H
ATOM    370 HD12 LEU A 606      55.060  22.840  46.690  1.00  0.00           H
ATOM    371 HD13 LEU A 606      53.720  22.230  45.800  1.00  0.00           H
ATOM    372  CD2 LEU A 606      55.620  20.110  46.470  1.00  0.00           C
ATOM    373 HD21 LEU A 606      55.830  20.690  47.410  1.00  0.00           H
ATOM    374 HD22 LEU A 606      56.470  19.430  46.250  1.00  0.00           H
ATOM    375 HD23 LEU A 606      54.700  19.490  46.430  1.00  0.00           H
ATOM    376  C   LEU A 606      56.710  21.820  42.420  1.00  0.00           C
ATOM    377  O   LEU A 606      57.620  21.150  41.870  1.00  0.00           O
ATOM    378  N   GLN A 607      57.070  23.100  42.730  1.00  0.00           N
ATOM    379  HN  GLN A 607      56.420  23.740  43.130  1.00  0.00           H
ATOM    380  CA  GLN A 607      58.350  23.720  42.530  1.00  0.00           C
ATOM    381  HA  GLN A 607      58.610  23.450  41.510  1.00  0.00           H
ATOM    382  CB  GLN A 607      58.310  25.310  42.540  1.00  0.00           C
ATOM    383  HB1 GLN A 607      59.260  25.710  42.160  1.00  0.00           H
ATOM    384  HB2 GLN A 607      58.200  25.690  43.570  1.00  0.00           H
ATOM    385  CG  GLN A 607      57.200  25.770  41.580  1.00  0.00           C
ATOM    386  HG1 GLN A 607      57.440  26.830  41.350  1.00  0.00           H
ATOM    387  HG2 GLN A 607      56.150  25.690  41.960  1.00  0.00           H
ATOM    388  CD  GLN A 607      57.040  24.970  40.260  1.00  0.00           C
ATOM    389  OE1 GLN A 607      56.210  24.070  40.130  1.00  0.00           O
ATOM    390  NE2 GLN A 607      57.890  25.400  39.270  1.00  0.00           N
ATOM    391 HE21 GLN A 607      57.690  25.090  38.340  1.00  0.00           H
ATOM    392 HE22 GLN A 607      58.430  26.220  39.410  1.00  0.00           H
ATOM    393  C   GLN A 607      59.410  23.230  43.440  1.00  0.00           C
ATOM    394  O   GLN A 607      59.140  22.780  44.540  1.00  0.00           O
ATOM    395  N   CYS A 608      60.710  23.450  43.010  1.00  0.00           N
ATOM    396  HN  CYS A 608      60.850  23.830  42.100  1.00  0.00           H
ATOM    397  CA  CYS A 608      61.920  23.230  43.770  1.00  0.00           C
ATOM    398  HA  CYS A 608      61.900  22.180  44.030  1.00  0.00           H
ATOM    399  CB  CYS A 608      63.190  23.250  42.930  1.00  0.00           C
ATOM    400  HB1 CYS A 608      64.110  22.970  43.480  1.00  0.00           H
ATOM    401  HB2 CYS A 608      63.290  24.240  42.440  1.00  0.00           H
ATOM    402  SG  CYS A 608      63.100  22.030  41.600  1.00  0.00           S
ATOM    403  HG1 CYS A 608      62.600  22.830  40.660  1.00  0.00           H
ATOM    404  C   CYS A 608      62.070  23.950  45.050  1.00  0.00           C
ATOM    405  O   CYS A 608      61.530  25.000  45.260  1.00  0.00           O
ATOM    406  N   LEU A 609      62.920  23.420  45.950  1.00  0.00           N
ATOM    407  HN  LEU A 609      63.360  22.540  45.770  1.00  0.00           H
ATOM    408  CA  LEU A 609      63.010  23.900  47.270  1.00  0.00           C
ATOM    409  HA  LEU A 609      62.060  23.830  47.790  1.00  0.00           H
ATOM    410  CB  LEU A 609      64.130  23.090  47.970  1.00  0.00           C
ATOM    411  HB1 LEU A 609      65.070  23.450  47.480  1.00  0.00           H
ATOM    412  HB2 LEU A 609      64.150  22.000  47.730  1.00  0.00           H
ATOM    413  CG  LEU A 609      64.340  23.170  49.530  1.00  0.00           C
ATOM    414  HG  LEU A 609      64.580  24.230  49.780  1.00  0.00           H
ATOM    415  CD1 LEU A 609      63.050  22.790  50.370  1.00  0.00           C
ATOM    416 HD11 LEU A 609      62.230  23.520  50.180  1.00  0.00           H
ATOM    417 HD12 LEU A 609      63.340  22.710  51.440  1.00  0.00           H
ATOM    418 HD13 LEU A 609      62.710  21.790  49.990  1.00  0.00           H
ATOM    419  CD2 LEU A 609      65.590  22.410  49.850  1.00  0.00           C
ATOM    420 HD21 LEU A 609      66.340  22.470  49.030  1.00  0.00           H
ATOM    421 HD22 LEU A 609      65.390  21.340  50.070  1.00  0.00           H
ATOM    422 HD23 LEU A 609      66.170  22.780  50.730  1.00  0.00           H
ATOM    423  C   LEU A 609      63.370  25.410  47.380  1.00  0.00           C
ATOM    424  O   LEU A 609      62.850  26.070  48.240  1.00  0.00           O
ATOM    425  N   ALA A 610      64.220  26.050  46.560  1.00  0.00           N
ATOM    426  HN  ALA A 610      64.560  25.520  45.780  1.00  0.00           H
ATOM    427  CA  ALA A 610      64.480  27.460  46.600  1.00  0.00           C
ATOM    428  HA  ALA A 610      64.870  27.650  47.590  1.00  0.00           H
ATOM    429  CB  ALA A 610      65.580  27.830  45.630  1.00  0.00           C
ATOM    430  HB1 ALA A 610      65.360  27.600  44.560  1.00  0.00           H
ATOM    431  HB2 ALA A 610      66.520  27.300  45.940  1.00  0.00           H
ATOM    432  HB3 ALA A 610      65.780  28.920  45.570  1.00  0.00           H
ATOM    433  C   ALA A 610      63.270  28.330  46.360  1.00  0.00           C
ATOM    434  O   ALA A 610      63.030  29.340  47.020  1.00  0.00           O
ATOM    435  N   SER A 611      62.460  28.050  45.330  1.00  0.00           N
ATOM    436  HN  SER A 611      62.460  27.210  44.780  1.00  0.00           H
ATOM    437  CA  SER A 611      61.300  28.720  44.920  1.00  0.00           C
ATOM    438  HA  SER A 611      61.500  29.750  44.630  1.00  0.00           H
ATOM    439  CB  SER A 611      60.690  27.940  43.670  1.00  0.00           C
ATOM    440  HB1 SER A 611      59.930  28.560  43.120  1.00  0.00           H
ATOM    441  HB2 SER A 611      60.050  27.070  43.930  1.00  0.00           H
ATOM    442  OG  SER A 611      61.740  27.540  42.790  1.00  0.00           O
ATOM    443  HG1 SER A 611      62.220  28.330  42.500  1.00  0.00           H
ATOM    444  C   SER A 611      60.230  28.740  45.980  1.00  0.00           C
ATOM    445  O   SER A 611      59.590  29.770  46.290  1.00  0.00           O
ATOM    446  N   ILE A 612      59.950  27.570  46.690  1.00  0.00           N
ATOM    447  HN  ILE A 612      60.280  26.670  46.420  1.00  0.00           H
ATOM    448  CA  ILE A 612      59.110  27.600  47.860  1.00  0.00           C
ATOM    449  HA  ILE A 612      58.140  27.910  47.500  1.00  0.00           H
ATOM    450  CB  ILE A 612      59.000  26.210  48.520  1.00  0.00           C
ATOM    451  HB  ILE A 612      59.920  25.870  49.040  1.00  0.00           H
ATOM    452  CG2 ILE A 612      57.810  26.180  49.530  1.00  0.00           C
ATOM    453 HG21 ILE A 612      56.830  26.570  49.170  1.00  0.00           H
ATOM    454 HG22 ILE A 612      58.150  26.750  50.420  1.00  0.00           H
ATOM    455 HG23 ILE A 612      57.690  25.120  49.840  1.00  0.00           H
ATOM    456  CG1 ILE A 612      58.890  25.040  47.500  1.00  0.00           C
ATOM    457 HG11 ILE A 612      58.890  24.150  48.170  1.00  0.00           H
ATOM    458 HG12 ILE A 612      59.810  24.930  46.890  1.00  0.00           H
ATOM    459  CD  ILE A 612      57.640  25.120  46.740  1.00  0.00           C
ATOM    460  HD1 ILE A 612      57.620  26.110  46.220  1.00  0.00           H
ATOM    461  HD2 ILE A 612      56.740  24.990  47.380  1.00  0.00           H
ATOM    462  HD3 ILE A 612      57.630  24.340  45.960  1.00  0.00           H
ATOM    463  C   ILE A 612      59.550  28.550  49.000  1.00  0.00           C
ATOM    464  O   ILE A 612      58.870  29.480  49.490  1.00  0.00           O
ATOM    465  N   LEU A 613      60.880  28.430  49.380  1.00  0.00           N
ATOM    466  HN  LEU A 613      61.420  27.680  49.000  1.00  0.00           H
ATOM    467  CA  LEU A 613      61.470  29.300  50.320  1.00  0.00           C
ATOM    468  HA  LEU A 613      60.930  29.230  51.260  1.00  0.00           H
ATOM    469  CB  LEU A 613      63.050  28.840  50.460  1.00  0.00           C
ATOM    470  HB1 LEU A 613      63.720  29.630  50.880  1.00  0.00           H
ATOM    471  HB2 LEU A 613      63.520  28.530  49.500  1.00  0.00           H
ATOM    472  CG  LEU A 613      63.210  27.530  51.310  1.00  0.00           C
ATOM    473  HG  LEU A 613      62.610  26.760  50.800  1.00  0.00           H
ATOM    474  CD1 LEU A 613      64.710  27.160  51.270  1.00  0.00           C
ATOM    475 HD11 LEU A 613      64.870  26.180  51.780  1.00  0.00           H
ATOM    476 HD12 LEU A 613      65.360  27.880  51.800  1.00  0.00           H
ATOM    477 HD13 LEU A 613      65.070  26.900  50.250  1.00  0.00           H
ATOM    478  CD2 LEU A 613      62.630  27.530  52.750  1.00  0.00           C
ATOM    479 HD21 LEU A 613      61.540  27.370  52.820  1.00  0.00           H
ATOM    480 HD22 LEU A 613      63.020  28.430  53.270  1.00  0.00           H
ATOM    481 HD23 LEU A 613      63.090  26.740  53.380  1.00  0.00           H
ATOM    482  C   LEU A 613      61.420  30.750  50.000  1.00  0.00           C
ATOM    483  O   LEU A 613      61.280  31.590  50.940  1.00  0.00           O
ATOM    484  N   PHE A 614      61.600  31.050  48.700  1.00  0.00           N
ATOM    485  HN  PHE A 614      61.920  30.390  48.040  1.00  0.00           H
ATOM    486  CA  PHE A 614      61.490  32.390  48.100  1.00  0.00           C
ATOM    487  HA  PHE A 614      62.150  33.030  48.670  1.00  0.00           H
ATOM    488  CB  PHE A 614      62.040  32.320  46.670  1.00  0.00           C
ATOM    489  HB1 PHE A 614      61.860  31.330  46.220  1.00  0.00           H
ATOM    490  HB2 PHE A 614      63.150  32.340  46.730  1.00  0.00           H
ATOM    491  CG  PHE A 614      61.660  33.390  45.600  1.00  0.00           C
ATOM    492  CD1 PHE A 614      60.710  33.000  44.670  1.00  0.00           C
ATOM    493  HD1 PHE A 614      60.220  32.040  44.750  1.00  0.00           H
ATOM    494  CE1 PHE A 614      60.580  33.780  43.520  1.00  0.00           C
ATOM    495  HE1 PHE A 614      59.830  33.470  42.810  1.00  0.00           H
ATOM    496  CZ  PHE A 614      61.180  35.000  43.390  1.00  0.00           C
ATOM    497  HZ  PHE A 614      60.860  35.600  42.550  1.00  0.00           H
ATOM    498  CD2 PHE A 614      62.290  34.640  45.450  1.00  0.00           C
ATOM    499  HD2 PHE A 614      63.010  34.950  46.190  1.00  0.00           H
ATOM    500  CE2 PHE A 614      62.060  35.450  44.380  1.00  0.00           C
ATOM    501  HE2 PHE A 614      62.510  36.430  44.380  1.00  0.00           H
ATOM    502  C   PHE A 614      60.120  33.030  48.180  1.00  0.00           C
ATOM    503  O   PHE A 614      59.970  34.130  48.690  1.00  0.00           O
ATOM    504  N   LEU A 615      59.060  32.340  47.740  1.00  0.00           N
ATOM    505  HN  LEU A 615      59.120  31.580  47.110  1.00  0.00           H
ATOM    506  CA  LEU A 615      57.680  32.730  47.970  1.00  0.00           C
ATOM    507  HA  LEU A 615      57.570  33.720  47.570  1.00  0.00           H
ATOM    508  CB  LEU A 615      56.710  31.690  47.240  1.00  0.00           C
ATOM    509  HB1 LEU A 615      56.080  31.170  48.000  1.00  0.00           H
ATOM    510  HB2 LEU A 615      57.400  30.930  46.820  1.00  0.00           H
ATOM    511  CG  LEU A 615      55.720  32.290  46.180  1.00  0.00           C
ATOM    512  HG  LEU A 615      56.410  32.590  45.350  1.00  0.00           H
ATOM    513  CD1 LEU A 615      54.810  31.290  45.490  1.00  0.00           C
ATOM    514 HD11 LEU A 615      54.090  31.890  44.890  1.00  0.00           H
ATOM    515 HD12 LEU A 615      54.170  30.780  46.240  1.00  0.00           H
ATOM    516 HD13 LEU A 615      55.330  30.470  44.960  1.00  0.00           H
ATOM    517  CD2 LEU A 615      55.000  33.620  46.570  1.00  0.00           C
ATOM    518 HD21 LEU A 615      54.240  33.830  45.780  1.00  0.00           H
ATOM    519 HD22 LEU A 615      55.880  34.300  46.590  1.00  0.00           H
ATOM    520 HD23 LEU A 615      54.500  33.490  47.550  1.00  0.00           H
ATOM    521  C   LEU A 615      57.290  32.850  49.450  1.00  0.00           C
ATOM    522  O   LEU A 615      56.510  33.730  49.890  1.00  0.00           O
ATOM    523  N   TYR A 616      57.880  32.030  50.310  1.00  0.00           N
ATOM    524  HN  TYR A 616      58.350  31.260  49.870  1.00  0.00           H
ATOM    525  CA  TYR A 616      57.820  32.150  51.730  1.00  0.00           C
ATOM    526  HA  TYR A 616      56.790  32.280  51.990  1.00  0.00           H
ATOM    527  CB  TYR A 616      58.230  30.820  52.420  1.00  0.00           C
ATOM    528  HB1 TYR A 616      59.300  30.580  52.210  1.00  0.00           H
ATOM    529  HB2 TYR A 616      57.630  29.960  52.060  1.00  0.00           H
ATOM    530  CG  TYR A 616      58.220  30.620  53.930  1.00  0.00           C
ATOM    531  CD1 TYR A 616      57.200  31.050  54.800  1.00  0.00           C
ATOM    532  HD1 TYR A 616      56.450  31.710  54.390  1.00  0.00           H
ATOM    533  CE1 TYR A 616      57.200  30.680  56.110  1.00  0.00           C
ATOM    534  HE1 TYR A 616      56.270  30.900  56.610  1.00  0.00           H
ATOM    535  CZ  TYR A 616      58.310  29.960  56.630  1.00  0.00           C
ATOM    536  OH  TYR A 616      58.400  29.560  58.030  1.00  0.00           O
ATOM    537  HH  TYR A 616      57.690  30.040  58.460  1.00  0.00           H
ATOM    538  CD2 TYR A 616      59.200  29.700  54.450  1.00  0.00           C
ATOM    539  HD2 TYR A 616      59.890  29.320  53.720  1.00  0.00           H
ATOM    540  CE2 TYR A 616      59.290  29.420  55.810  1.00  0.00           C
ATOM    541  HE2 TYR A 616      60.070  28.810  56.230  1.00  0.00           H
ATOM    542  C   TYR A 616      58.380  33.380  52.450  1.00  0.00           C
ATOM    543  O   TYR A 616      57.610  34.080  53.120  1.00  0.00           O
ATOM    544  N   CYS A 617      59.600  33.720  52.140  1.00  0.00           N
ATOM    545  HN  CYS A 617      60.200  33.070  51.660  1.00  0.00           H
ATOM    546  CA  CYS A 617      60.160  34.970  52.460  1.00  0.00           C
ATOM    547  HA  CYS A 617      60.080  35.180  53.520  1.00  0.00           H
ATOM    548  CB  CYS A 617      61.690  34.890  52.010  1.00  0.00           C
ATOM    549  HB1 CYS A 617      61.700  34.720  50.910  1.00  0.00           H
ATOM    550  HB2 CYS A 617      62.090  33.940  52.390  1.00  0.00           H
ATOM    551  SG  CYS A 617      62.620  36.430  52.310  1.00  0.00           S
ATOM    552  HG1 CYS A 617      62.270  37.150  51.260  1.00  0.00           H
ATOM    553  C   CYS A 617      59.400  36.110  51.800  1.00  0.00           C
ATOM    554  O   CYS A 617      59.080  37.040  52.530  1.00  0.00           O
ATOM    555  N   ALA A 618      58.980  36.110  50.550  1.00  0.00           N
ATOM    556  HN  ALA A 618      59.310  35.390  49.930  1.00  0.00           H
ATOM    557  CA  ALA A 618      58.030  37.050  49.980  1.00  0.00           C
ATOM    558  HA  ALA A 618      58.460  38.030  49.850  1.00  0.00           H
ATOM    559  CB  ALA A 618      57.660  36.660  48.470  1.00  0.00           C
ATOM    560  HB1 ALA A 618      58.630  36.590  47.930  1.00  0.00           H
ATOM    561  HB2 ALA A 618      57.070  37.370  47.830  1.00  0.00           H
ATOM    562  HB3 ALA A 618      57.110  35.720  48.310  1.00  0.00           H
ATOM    563  C   ALA A 618      56.770  37.240  50.690  1.00  0.00           C
ATOM    564  O   ALA A 618      56.460  38.380  51.070  1.00  0.00           O
ATOM    565  N   CYS A 619      56.060  36.180  51.020  1.00  0.00           N
ATOM    566  HN  CYS A 619      56.470  35.310  50.790  1.00  0.00           H
ATOM    567  CA  CYS A 619      54.760  36.180  51.680  1.00  0.00           C
ATOM    568  HA  CYS A 619      54.090  36.840  51.140  1.00  0.00           H
ATOM    569  CB  CYS A 619      54.070  34.800  51.550  1.00  0.00           C
ATOM    570  HB1 CYS A 619      53.300  34.700  52.360  1.00  0.00           H
ATOM    571  HB2 CYS A 619      54.770  33.990  51.860  1.00  0.00           H
ATOM    572  SG  CYS A 619      53.180  34.660  50.010  1.00  0.00           S
ATOM    573  HG1 CYS A 619      54.190  34.420  49.200  1.00  0.00           H
ATOM    574  C   CYS A 619      54.820  36.690  53.200  1.00  0.00           C
ATOM    575  O   CYS A 619      54.020  37.530  53.670  1.00  0.00           O
ATOM    576  N   MET A 620      55.810  36.200  53.980  1.00  0.00           N
ATOM    577  HN  MET A 620      56.270  35.390  53.610  1.00  0.00           H
ATOM    578  CA  MET A 620      56.080  36.600  55.370  1.00  0.00           C
ATOM    579  HA  MET A 620      55.160  36.320  55.850  1.00  0.00           H
ATOM    580  CB  MET A 620      57.250  35.820  56.070  1.00  0.00           C
ATOM    581  HB1 MET A 620      57.550  36.360  56.990  1.00  0.00           H
ATOM    582  HB2 MET A 620      58.120  35.990  55.400  1.00  0.00           H
ATOM    583  CG  MET A 620      56.880  34.290  56.360  1.00  0.00           C
ATOM    584  HG1 MET A 620      57.860  33.830  56.630  1.00  0.00           H
ATOM    585  HG2 MET A 620      56.460  33.870  55.420  1.00  0.00           H
ATOM    586  SD  MET A 620      55.620  33.750  57.630  1.00  0.00           S
ATOM    587  CE  MET A 620      56.710  34.060  58.970  1.00  0.00           C
ATOM    588  HE1 MET A 620      57.210  35.050  58.910  1.00  0.00           H
ATOM    589  HE2 MET A 620      57.470  33.240  58.980  1.00  0.00           H
ATOM    590  HE3 MET A 620      56.150  33.870  59.910  1.00  0.00           H
ATOM    591  C   MET A 620      56.410  38.090  55.500  1.00  0.00           C
ATOM    592  O   MET A 620      56.020  38.700  56.480  1.00  0.00           O
ATOM    593  N   SER A 621      57.150  38.690  54.520  1.00  0.00           N
ATOM    594  HN  SER A 621      57.360  38.060  53.770  1.00  0.00           H
ATOM    595  CA  SER A 621      57.640  40.010  54.500  1.00  0.00           C
ATOM    596  HA  SER A 621      58.350  40.050  55.300  1.00  0.00           H
ATOM    597  CB  SER A 621      58.380  40.400  53.190  1.00  0.00           C
ATOM    598  HB1 SER A 621      58.680  41.470  53.170  1.00  0.00           H
ATOM    599  HB2 SER A 621      57.870  40.210  52.220  1.00  0.00           H
ATOM    600  OG  SER A 621      59.580  39.740  53.180  1.00  0.00           O
ATOM    601  HG1 SER A 621      59.510  38.790  53.010  1.00  0.00           H
ATOM    602  C   SER A 621      56.640  41.100  54.860  1.00  0.00           C
ATOM    603  O   SER A 621      56.910  41.890  55.800  1.00  0.00           O
ATOM    604  N   PRO A 622      55.470  41.280  54.240  1.00  0.00           N
ATOM    605  CD  PRO A 622      54.980  40.790  53.030  1.00  0.00           C
ATOM    606  HD1 PRO A 622      54.820  39.700  53.020  1.00  0.00           H
ATOM    607  HD2 PRO A 622      55.610  41.160  52.190  1.00  0.00           H
ATOM    608  CA  PRO A 622      54.610  42.400  54.710  1.00  0.00           C
ATOM    609  HA  PRO A 622      55.070  43.360  54.920  1.00  0.00           H
ATOM    610  CB  PRO A 622      53.690  42.690  53.550  1.00  0.00           C
ATOM    611  HB1 PRO A 622      54.190  43.290  52.750  1.00  0.00           H
ATOM    612  HB2 PRO A 622      52.730  43.170  53.830  1.00  0.00           H
ATOM    613  CG  PRO A 622      53.620  41.330  52.790  1.00  0.00           C
ATOM    614  HG1 PRO A 622      52.750  40.720  53.140  1.00  0.00           H
ATOM    615  HG2 PRO A 622      53.390  41.550  51.720  1.00  0.00           H
ATOM    616  C   PRO A 622      53.840  42.040  55.950  1.00  0.00           C
ATOM    617  O   PRO A 622      53.560  42.940  56.790  1.00  0.00           O
ATOM    618  N   VAL A 623      53.420  40.740  56.080  1.00  0.00           N
ATOM    619  HN  VAL A 623      53.630  40.050  55.380  1.00  0.00           H
ATOM    620  CA  VAL A 623      52.580  40.320  57.190  1.00  0.00           C
ATOM    621  HA  VAL A 623      51.720  40.970  57.090  1.00  0.00           H
ATOM    622  CB  VAL A 623      52.090  38.910  56.900  1.00  0.00           C
ATOM    623  HB  VAL A 623      52.990  38.270  56.820  1.00  0.00           H
ATOM    624  CG1 VAL A 623      51.120  38.340  58.040  1.00  0.00           C
ATOM    625 HG11 VAL A 623      50.750  37.370  57.630  1.00  0.00           H
ATOM    626 HG12 VAL A 623      50.260  38.970  58.340  1.00  0.00           H
ATOM    627 HG13 VAL A 623      51.680  38.160  58.990  1.00  0.00           H
ATOM    628  CG2 VAL A 623      51.390  38.910  55.520  1.00  0.00           C
ATOM    629 HG21 VAL A 623      50.580  39.660  55.540  1.00  0.00           H
ATOM    630 HG22 VAL A 623      50.870  37.930  55.460  1.00  0.00           H
ATOM    631 HG23 VAL A 623      52.040  39.130  54.640  1.00  0.00           H
ATOM    632  C   VAL A 623      53.160  40.510  58.540  1.00  0.00           C
ATOM    633  O   VAL A 623      52.480  40.830  59.540  1.00  0.00           O
ATOM    634  N   ILE A 624      54.470  40.210  58.710  1.00  0.00           N
ATOM    635  HN  ILE A 624      54.980  39.690  58.040  1.00  0.00           H
ATOM    636  CA  ILE A 624      55.160  40.460  59.920  1.00  0.00           C
ATOM    637  HA  ILE A 624      54.520  40.120  60.720  1.00  0.00           H
ATOM    638  CB  ILE A 624      56.470  39.750  59.930  1.00  0.00           C
ATOM    639  HB  ILE A 624      57.000  39.950  58.990  1.00  0.00           H
ATOM    640  CG2 ILE A 624      57.410  40.340  61.040  1.00  0.00           C
ATOM    641 HG21 ILE A 624      58.370  39.800  60.860  1.00  0.00           H
ATOM    642 HG22 ILE A 624      57.050  40.010  62.040  1.00  0.00           H
ATOM    643 HG23 ILE A 624      57.540  41.440  60.930  1.00  0.00           H
ATOM    644  CG1 ILE A 624      56.530  38.150  60.070  1.00  0.00           C
ATOM    645 HG11 ILE A 624      57.540  37.690  60.100  1.00  0.00           H
ATOM    646 HG12 ILE A 624      56.090  37.780  59.120  1.00  0.00           H
ATOM    647  CD  ILE A 624      55.650  37.720  61.240  1.00  0.00           C
ATOM    648  HD1 ILE A 624      55.950  38.330  62.110  1.00  0.00           H
ATOM    649  HD2 ILE A 624      55.710  36.630  61.430  1.00  0.00           H
ATOM    650  HD3 ILE A 624      54.570  37.970  61.090  1.00  0.00           H
ATOM    651  C   ILE A 624      55.440  41.950  60.130  1.00  0.00           C
ATOM    652  O   ILE A 624      55.150  42.520  61.150  1.00  0.00           O
ATOM    653  N   THR A 625      55.920  42.710  59.110  1.00  0.00           N
ATOM    654  HN  THR A 625      56.100  42.290  58.230  1.00  0.00           H
ATOM    655  CA  THR A 625      56.380  44.190  59.190  1.00  0.00           C
ATOM    656  HA  THR A 625      57.100  44.270  59.990  1.00  0.00           H
ATOM    657  CB  THR A 625      57.060  44.800  57.950  1.00  0.00           C
ATOM    658  HB  THR A 625      56.310  45.110  57.200  1.00  0.00           H
ATOM    659  OG1 THR A 625      58.050  43.960  57.370  1.00  0.00           O
ATOM    660  HG1 THR A 625      57.630  43.280  56.840  1.00  0.00           H
ATOM    661  CG2 THR A 625      57.660  46.140  58.410  1.00  0.00           C
ATOM    662 HG21 THR A 625      56.900  46.850  58.820  1.00  0.00           H
ATOM    663 HG22 THR A 625      58.100  46.660  57.540  1.00  0.00           H
ATOM    664 HG23 THR A 625      58.550  45.930  59.040  1.00  0.00           H
ATOM    665  C   THR A 625      55.140  45.100  59.610  1.00  0.00           C
ATOM    666  O   THR A 625      55.190  45.950  60.520  1.00  0.00           O
ATOM    667  N   PHE A 626      54.020  44.990  58.890  1.00  0.00           N
ATOM    668  HN  PHE A 626      53.940  44.350  58.150  1.00  0.00           H
ATOM    669  CA  PHE A 626      52.930  45.900  59.040  1.00  0.00           C
ATOM    670  HA  PHE A 626      53.280  46.880  59.320  1.00  0.00           H
ATOM    671  CB  PHE A 626      52.120  45.950  57.740  1.00  0.00           C
ATOM    672  HB1 PHE A 626      51.220  46.600  57.790  1.00  0.00           H
ATOM    673  HB2 PHE A 626      51.650  44.950  57.580  1.00  0.00           H
ATOM    674  CG  PHE A 626      52.980  46.490  56.560  1.00  0.00           C
ATOM    675  CD1 PHE A 626      53.680  47.770  56.730  1.00  0.00           C
ATOM    676  HD1 PHE A 626      53.720  48.260  57.690  1.00  0.00           H
ATOM    677  CE1 PHE A 626      54.450  48.210  55.620  1.00  0.00           C
ATOM    678  HE1 PHE A 626      54.800  49.240  55.580  1.00  0.00           H
ATOM    679  CZ  PHE A 626      54.400  47.600  54.400  1.00  0.00           C
ATOM    680  HZ  PHE A 626      55.070  48.000  53.650  1.00  0.00           H
ATOM    681  CD2 PHE A 626      52.990  45.860  55.330  1.00  0.00           C
ATOM    682  HD2 PHE A 626      52.490  44.900  55.330  1.00  0.00           H
ATOM    683  CE2 PHE A 626      53.790  46.390  54.290  1.00  0.00           C
ATOM    684  HE2 PHE A 626      53.940  45.900  53.340  1.00  0.00           H
ATOM    685  C   PHE A 626      52.060  45.340  60.140  1.00  0.00           C
ATOM    686  O   PHE A 626      51.350  46.080  60.790  1.00  0.00           O
ATOM    687  N   GLY A 627      52.130  44.040  60.460  1.00  0.00           N
ATOM    688  HN  GLY A 627      52.680  43.390  59.940  1.00  0.00           H
ATOM    689  CA  GLY A 627      51.460  43.400  61.560  1.00  0.00           C
ATOM    690  HA1 GLY A 627      51.410  42.340  61.400  1.00  0.00           H
ATOM    691  HA2 GLY A 627      50.480  43.850  61.630  1.00  0.00           H
ATOM    692  C   GLY A 627      52.090  43.590  62.940  1.00  0.00           C
ATOM    693  O   GLY A 627      51.390  43.850  63.940  1.00  0.00           O
ATOM    694  N   GLY A 628      53.450  43.580  62.980  1.00  0.00           N
ATOM    695  HN  GLY A 628      53.890  43.140  62.200  1.00  0.00           H
ATOM    696  CA  GLY A 628      54.210  43.980  64.210  1.00  0.00           C
ATOM    697  HA1 GLY A 628      55.270  44.000  63.960  1.00  0.00           H
ATOM    698  HA2 GLY A 628      53.830  43.340  64.990  1.00  0.00           H
ATOM    699  C   GLY A 628      53.870  45.340  64.570  1.00  0.00           C
ATOM    700  O   GLY A 628      53.440  45.690  65.710  1.00  0.00           O
ATOM    701  N   LEU A 629      54.000  46.310  63.620  1.00  0.00           N
ATOM    702  HN  LEU A 629      54.160  46.010  62.680  1.00  0.00           H
ATOM    703  CA  LEU A 629      53.770  47.770  63.940  1.00  0.00           C
ATOM    704  HA  LEU A 629      54.140  48.050  64.920  1.00  0.00           H
ATOM    705  CB  LEU A 629      54.420  48.750  62.950  1.00  0.00           C
ATOM    706  HB1 LEU A 629      54.170  49.770  63.310  1.00  0.00           H
ATOM    707  HB2 LEU A 629      53.890  48.520  62.010  1.00  0.00           H
ATOM    708  CG  LEU A 629      55.870  48.480  62.700  1.00  0.00           C
ATOM    709  HG  LEU A 629      55.850  47.460  62.260  1.00  0.00           H
ATOM    710  CD1 LEU A 629      56.380  49.570  61.690  1.00  0.00           C
ATOM    711 HD11 LEU A 629      57.460  49.430  61.480  1.00  0.00           H
ATOM    712 HD12 LEU A 629      56.260  50.570  62.160  1.00  0.00           H
ATOM    713 HD13 LEU A 629      55.790  49.570  60.750  1.00  0.00           H
ATOM    714  CD2 LEU A 629      56.800  48.370  63.920  1.00  0.00           C
ATOM    715 HD21 LEU A 629      57.880  48.390  63.670  1.00  0.00           H
ATOM    716 HD22 LEU A 629      56.730  47.400  64.450  1.00  0.00           H
ATOM    717 HD23 LEU A 629      56.720  49.290  64.530  1.00  0.00           H
ATOM    718  C   LEU A 629      52.230  48.060  64.110  1.00  0.00           C
ATOM    719  O   LEU A 629      51.940  48.980  64.890  1.00  0.00           O
ATOM    720  N   LEU A 630      51.270  47.260  63.560  1.00  0.00           N
ATOM    721  HN  LEU A 630      51.420  46.620  62.800  1.00  0.00           H
ATOM    722  CA  LEU A 630      49.880  47.330  63.900  1.00  0.00           C
ATOM    723  HA  LEU A 630      49.630  48.360  63.690  1.00  0.00           H
ATOM    724  CB  LEU A 630      48.970  46.430  63.090  1.00  0.00           C
ATOM    725  HB1 LEU A 630      49.130  45.340  63.210  1.00  0.00           H
ATOM    726  HB2 LEU A 630      49.200  46.640  62.010  1.00  0.00           H
ATOM    727  CG  LEU A 630      47.410  46.590  63.140  1.00  0.00           C
ATOM    728  HG  LEU A 630      47.090  46.230  64.140  1.00  0.00           H
ATOM    729  CD1 LEU A 630      46.890  48.060  63.120  1.00  0.00           C
ATOM    730 HD11 LEU A 630      46.970  48.450  62.090  1.00  0.00           H
ATOM    731 HD12 LEU A 630      47.610  48.540  63.830  1.00  0.00           H
ATOM    732 HD13 LEU A 630      45.860  48.080  63.530  1.00  0.00           H
ATOM    733  CD2 LEU A 630      46.760  45.750  62.050  1.00  0.00           C
ATOM    734 HD21 LEU A 630      45.660  45.930  62.050  1.00  0.00           H
ATOM    735 HD22 LEU A 630      46.980  44.680  62.210  1.00  0.00           H
ATOM    736 HD23 LEU A 630      47.090  46.030  61.020  1.00  0.00           H
ATOM    737  C   LEU A 630      49.570  47.130  65.380  1.00  0.00           C
ATOM    738  O   LEU A 630      48.800  47.740  66.050  1.00  0.00           O
ATOM    739  N   GLY A 631      50.300  46.140  65.980  1.00  0.00           N
ATOM    740  HN  GLY A 631      50.890  45.650  65.340  1.00  0.00           H
ATOM    741  CA  GLY A 631      50.010  45.710  67.370  1.00  0.00           C
ATOM    742  HA1 GLY A 631      50.650  44.890  67.640  1.00  0.00           H
ATOM    743  HA2 GLY A 631      48.940  45.590  67.380  1.00  0.00           H
ATOM    744  C   GLY A 631      50.460  46.740  68.330  1.00  0.00           C
ATOM    745  O   GLY A 631      49.690  47.120  69.230  1.00  0.00           O
ATOM    746  N   GLU A 632      51.660  47.290  68.120  1.00  0.00           N
ATOM    747  HN  GLU A 632      52.160  47.100  67.280  1.00  0.00           H
ATOM    748  CA  GLU A 632      52.140  48.450  68.810  1.00  0.00           C
ATOM    749  HA  GLU A 632      52.120  48.220  69.860  1.00  0.00           H
ATOM    750  CB  GLU A 632      53.630  48.740  68.410  1.00  0.00           C
ATOM    751  HB1 GLU A 632      53.720  48.660  67.300  1.00  0.00           H
ATOM    752  HB2 GLU A 632      54.220  47.850  68.750  1.00  0.00           H
ATOM    753  CG  GLU A 632      54.340  50.000  68.910  1.00  0.00           C
ATOM    754  HG1 GLU A 632      53.860  50.890  68.420  1.00  0.00           H
ATOM    755  HG2 GLU A 632      55.430  50.110  68.760  1.00  0.00           H
ATOM    756  CD  GLU A 632      54.360  50.160  70.450  1.00  0.00           C
ATOM    757  OE1 GLU A 632      54.090  51.360  70.820  1.00  0.00           O
ATOM    758  OE2 GLU A 632      54.640  49.250  71.260  1.00  0.00           O
ATOM    759  C   GLU A 632      51.360  49.730  68.620  1.00  0.00           C
ATOM    760  O   GLU A 632      51.080  50.460  69.620  1.00  0.00           O
ATOM    761  N   ALA A 633      50.850  49.970  67.390  1.00  0.00           N
ATOM    762  HN  ALA A 633      50.990  49.350  66.630  1.00  0.00           H
ATOM    763  CA  ALA A 633      50.250  51.240  67.050  1.00  0.00           C
ATOM    764  HA  ALA A 633      50.690  51.960  67.720  1.00  0.00           H
ATOM    765  CB  ALA A 633      50.430  51.520  65.530  1.00  0.00           C
ATOM    766  HB1 ALA A 633      49.840  50.870  64.850  1.00  0.00           H
ATOM    767  HB2 ALA A 633      51.520  51.350  65.360  1.00  0.00           H
ATOM    768  HB3 ALA A 633      50.120  52.560  65.270  1.00  0.00           H
ATOM    769  C   ALA A 633      48.800  51.270  67.260  1.00  0.00           C
ATOM    770  O   ALA A 633      48.260  52.330  67.570  1.00  0.00           O
ATOM    771  N   THR A 634      48.080  50.150  67.290  1.00  0.00           N
ATOM    772  HN  THR A 634      48.480  49.280  67.020  1.00  0.00           H
ATOM    773  CA  THR A 634      46.700  50.280  67.910  1.00  0.00           C
ATOM    774  HA  THR A 634      46.260  51.260  68.000  1.00  0.00           H
ATOM    775  CB  THR A 634      45.700  49.470  67.110  1.00  0.00           C
ATOM    776  HB  THR A 634      44.740  49.460  67.650  1.00  0.00           H
ATOM    777  OG1 THR A 634      45.990  48.090  67.150  1.00  0.00           O
ATOM    778  HG1 THR A 634      46.630  47.900  66.470  1.00  0.00           H
ATOM    779  CG2 THR A 634      45.690  49.990  65.720  1.00  0.00           C
ATOM    780 HG21 THR A 634      45.410  51.060  65.710  1.00  0.00           H
ATOM    781 HG22 THR A 634      44.920  49.360  65.220  1.00  0.00           H
ATOM    782 HG23 THR A 634      46.670  49.810  65.230  1.00  0.00           H
ATOM    783  C   THR A 634      46.630  49.880  69.400  1.00  0.00           C
ATOM    784  O   THR A 634      45.640  49.810  70.050  1.00  0.00           O
ATOM    785  N   GLU A 635      47.810  49.790  69.980  1.00  0.00           N
ATOM    786  HN  GLU A 635      48.590  49.960  69.380  1.00  0.00           H
ATOM    787  CA  GLU A 635      48.050  49.630  71.430  1.00  0.00           C
ATOM    788  HA  GLU A 635      49.120  49.710  71.400  1.00  0.00           H
ATOM    789  CB  GLU A 635      47.620  50.880  72.240  1.00  0.00           C
ATOM    790  HB1 GLU A 635      47.530  50.610  73.310  1.00  0.00           H
ATOM    791  HB2 GLU A 635      46.610  51.180  71.900  1.00  0.00           H
ATOM    792  CG  GLU A 635      48.560  52.080  71.990  1.00  0.00           C
ATOM    793  HG1 GLU A 635      48.470  52.540  70.990  1.00  0.00           H
ATOM    794  HG2 GLU A 635      49.620  51.790  72.130  1.00  0.00           H
ATOM    795  CD  GLU A 635      48.250  53.210  72.980  1.00  0.00           C
ATOM    796  OE1 GLU A 635      49.180  53.850  73.500  1.00  0.00           O
ATOM    797  OE2 GLU A 635      47.020  53.450  73.220  1.00  0.00           O
ATOM    798  C   GLU A 635      47.630  48.330  72.070  1.00  0.00           C
ATOM    799  O   GLU A 635      46.830  48.330  73.050  1.00  0.00           O
ATOM    800  N   GLY A 636      48.080  47.210  71.450  1.00  0.00           N
ATOM    801  HN  GLY A 636      48.700  47.210  70.670  1.00  0.00           H
ATOM    802  CA  GLY A 636      47.970  45.890  72.110  1.00  0.00           C
ATOM    803  HA1 GLY A 636      47.940  46.080  73.180  1.00  0.00           H
ATOM    804  HA2 GLY A 636      48.820  45.300  71.760  1.00  0.00           H
ATOM    805  C   GLY A 636      46.680  45.110  71.720  1.00  0.00           C
ATOM    806  O   GLY A 636      46.160  44.440  72.580  1.00  0.00           O
ATOM    807  N   ARG A 637      46.220  45.320  70.450  1.00  0.00           N
ATOM    808  HN  ARG A 637      46.590  45.950  69.770  1.00  0.00           H
ATOM    809  CA  ARG A 637      45.250  44.390  69.850  1.00  0.00           C
ATOM    810  HA  ARG A 637      45.370  43.440  70.350  1.00  0.00           H
ATOM    811  CB  ARG A 637      43.800  44.870  69.960  1.00  0.00           C
ATOM    812  HB1 ARG A 637      43.550  44.990  71.030  1.00  0.00           H
ATOM    813  HB2 ARG A 637      43.170  44.070  69.530  1.00  0.00           H
ATOM    814  CG  ARG A 637      43.390  46.150  69.160  1.00  0.00           C
ATOM    815  HG1 ARG A 637      42.320  45.940  68.950  1.00  0.00           H
ATOM    816  HG2 ARG A 637      44.030  46.190  68.260  1.00  0.00           H
ATOM    817  CD  ARG A 637      43.680  47.470  69.940  1.00  0.00           C
ATOM    818  HD1 ARG A 637      43.530  48.400  69.360  1.00  0.00           H
ATOM    819  HD2 ARG A 637      44.770  47.430  70.190  1.00  0.00           H
ATOM    820  NE  ARG A 637      42.800  47.570  71.130  1.00  0.00           N
ATOM    821  HE  ARG A 637      41.960  47.040  71.240  1.00  0.00           H
ATOM    822  CZ  ARG A 637      43.100  48.370  72.160  1.00  0.00           C
ATOM    823  NH1 ARG A 637      44.170  49.160  72.290  1.00  0.00           N
ATOM    824 HH11 ARG A 637      44.290  49.660  73.150  1.00  0.00           H
ATOM    825 HH12 ARG A 637      44.840  49.350  71.570  1.00  0.00           H
ATOM    826  NH2 ARG A 637      42.170  48.440  73.060  1.00  0.00           N
ATOM    827 HH21 ARG A 637      42.450  48.840  73.930  1.00  0.00           H
ATOM    828 HH22 ARG A 637      41.280  48.000  72.910  1.00  0.00           H
ATOM    829  C   ARG A 637      45.710  44.070  68.470  1.00  0.00           C
ATOM    830  O   ARG A 637      46.650  44.770  68.000  1.00  0.00           O
ATOM    831  N   LEU A 638      45.130  43.080  67.770  1.00  0.00           N
ATOM    832  HN  LEU A 638      44.460  42.560  68.320  1.00  0.00           H
ATOM    833  CA  LEU A 638      45.540  42.780  66.400  1.00  0.00           C
ATOM    834  HA  LEU A 638      44.850  42.050  66.020  1.00  0.00           H
ATOM    835  CB  LEU A 638      45.100  43.930  65.410  1.00  0.00           C
ATOM    836  HB1 LEU A 638      45.230  43.670  64.340  1.00  0.00           H
ATOM    837  HB2 LEU A 638      45.790  44.800  65.540  1.00  0.00           H
ATOM    838  CG  LEU A 638      43.640  44.490  65.650  1.00  0.00           C
ATOM    839  HG  LEU A 638      43.650  45.120  66.550  1.00  0.00           H
ATOM    840  CD1 LEU A 638      43.150  45.300  64.470  1.00  0.00           C
ATOM    841 HD11 LEU A 638      43.820  46.170  64.490  1.00  0.00           H
ATOM    842 HD12 LEU A 638      42.100  45.640  64.650  1.00  0.00           H
ATOM    843 HD13 LEU A 638      43.220  44.800  63.480  1.00  0.00           H
ATOM    844  CD2 LEU A 638      42.620  43.370  65.810  1.00  0.00           C
ATOM    845 HD21 LEU A 638      41.580  43.750  65.940  1.00  0.00           H
ATOM    846 HD22 LEU A 638      42.750  42.810  66.740  1.00  0.00           H
ATOM    847 HD23 LEU A 638      42.660  42.650  64.970  1.00  0.00           H
ATOM    848  C   LEU A 638      46.990  42.310  66.120  1.00  0.00           C
ATOM    849  O   LEU A 638      47.590  42.780  65.110  1.00  0.00           O
ATOM    850  N   SER A 639      47.570  41.320  66.850  1.00  0.00           N
ATOM    851  HN  SER A 639      47.020  40.860  67.540  1.00  0.00           H
ATOM    852  CA  SER A 639      49.050  41.030  66.840  1.00  0.00           C
ATOM    853  HA  SER A 639      49.580  41.930  67.110  1.00  0.00           H
ATOM    854  CB  SER A 639      49.440  40.000  67.970  1.00  0.00           C
ATOM    855  HB1 SER A 639      49.150  40.460  68.930  1.00  0.00           H
ATOM    856  HB2 SER A 639      50.530  39.800  68.070  1.00  0.00           H
ATOM    857  OG  SER A 639      48.760  38.750  67.880  1.00  0.00           O
ATOM    858  HG1 SER A 639      47.930  38.880  68.350  1.00  0.00           H
ATOM    859  C   SER A 639      49.590  40.420  65.640  1.00  0.00           C
ATOM    860  O   SER A 639      48.900  40.190  64.630  1.00  0.00           O
ATOM    861  N   ALA A 640      50.970  40.220  65.590  1.00  0.00           N
ATOM    862  HN  ALA A 640      51.530  40.600  66.310  1.00  0.00           H
ATOM    863  CA  ALA A 640      51.710  39.520  64.530  1.00  0.00           C
ATOM    864  HA  ALA A 640      51.460  40.020  63.610  1.00  0.00           H
ATOM    865  CB  ALA A 640      53.230  39.510  64.800  1.00  0.00           C
ATOM    866  HB1 ALA A 640      53.470  39.040  65.780  1.00  0.00           H
ATOM    867  HB2 ALA A 640      53.590  40.560  64.800  1.00  0.00           H
ATOM    868  HB3 ALA A 640      53.760  38.940  64.010  1.00  0.00           H
ATOM    869  C   ALA A 640      51.200  38.110  64.470  1.00  0.00           C
ATOM    870  O   ALA A 640      51.130  37.490  63.390  1.00  0.00           O
ATOM    871  N   ILE A 641      50.920  37.500  65.590  1.00  0.00           N
ATOM    872  HN  ILE A 641      51.010  38.080  66.390  1.00  0.00           H
ATOM    873  CA  ILE A 641      50.410  36.170  65.680  1.00  0.00           C
ATOM    874  HA  ILE A 641      51.040  35.530  65.100  1.00  0.00           H
ATOM    875  CB  ILE A 641      50.300  35.490  67.090  1.00  0.00           C
ATOM    876  HB  ILE A 641      49.690  36.210  67.670  1.00  0.00           H
ATOM    877  CG2 ILE A 641      49.580  34.130  66.990  1.00  0.00           C
ATOM    878 HG21 ILE A 641      49.750  33.630  67.970  1.00  0.00           H
ATOM    879 HG22 ILE A 641      50.060  33.590  66.150  1.00  0.00           H
ATOM    880 HG23 ILE A 641      48.480  34.200  66.840  1.00  0.00           H
ATOM    881  CG1 ILE A 641      51.630  35.380  67.830  1.00  0.00           C
ATOM    882 HG11 ILE A 641      51.540  35.340  68.950  1.00  0.00           H
ATOM    883 HG12 ILE A 641      52.190  36.330  67.820  1.00  0.00           H
ATOM    884  CD  ILE A 641      52.460  34.180  67.430  1.00  0.00           C
ATOM    885  HD1 ILE A 641      53.470  34.280  67.900  1.00  0.00           H
ATOM    886  HD2 ILE A 641      52.650  34.150  66.340  1.00  0.00           H
ATOM    887  HD3 ILE A 641      51.870  33.260  67.640  1.00  0.00           H
ATOM    888  C   ILE A 641      49.010  36.140  65.110  1.00  0.00           C
ATOM    889  O   ILE A 641      48.820  35.300  64.290  1.00  0.00           O
ATOM    890  N   GLU A 642      48.120  37.070  65.410  1.00  0.00           N
ATOM    891  HN  GLU A 642      48.400  37.720  66.110  1.00  0.00           H
ATOM    892  CA  GLU A 642      46.790  37.200  64.770  1.00  0.00           C
ATOM    893  HA  GLU A 642      46.270  36.270  64.900  1.00  0.00           H
ATOM    894  CB  GLU A 642      46.010  38.380  65.380  1.00  0.00           C
ATOM    895  HB1 GLU A 642      45.230  38.660  64.640  1.00  0.00           H
ATOM    896  HB2 GLU A 642      46.700  39.240  65.400  1.00  0.00           H
ATOM    897  CG  GLU A 642      45.480  38.120  66.820  1.00  0.00           C
ATOM    898  HG1 GLU A 642      46.090  37.330  67.310  1.00  0.00           H
ATOM    899  HG2 GLU A 642      44.480  37.630  66.780  1.00  0.00           H
ATOM    900  CD  GLU A 642      45.300  39.320  67.680  1.00  0.00           C
ATOM    901  OE1 GLU A 642      44.290  40.000  67.450  1.00  0.00           O
ATOM    902  OE2 GLU A 642      46.180  39.560  68.560  1.00  0.00           O
ATOM    903  C   GLU A 642      47.010  37.460  63.180  1.00  0.00           C
ATOM    904  O   GLU A 642      46.380  36.850  62.400  1.00  0.00           O
ATOM    905  N   SER A 643      47.950  38.400  62.770  1.00  0.00           N
ATOM    906  HN  SER A 643      48.440  38.980  63.420  1.00  0.00           H
ATOM    907  CA  SER A 643      48.310  38.530  61.400  1.00  0.00           C
ATOM    908  HA  SER A 643      47.420  38.860  60.910  1.00  0.00           H
ATOM    909  CB  SER A 643      49.400  39.670  61.330  1.00  0.00           C
ATOM    910  HB1 SER A 643      49.650  39.950  60.280  1.00  0.00           H
ATOM    911  HB2 SER A 643      50.250  39.200  61.870  1.00  0.00           H
ATOM    912  OG  SER A 643      49.000  40.960  61.870  1.00  0.00           O
ATOM    913  HG1 SER A 643      48.930  40.900  62.840  1.00  0.00           H
ATOM    914  C   SER A 643      48.760  37.370  60.660  1.00  0.00           C
ATOM    915  O   SER A 643      48.430  37.210  59.470  1.00  0.00           O
ATOM    916  N   LEU A 644      49.520  36.430  61.250  1.00  0.00           N
ATOM    917  HN  LEU A 644      49.920  36.710  62.120  1.00  0.00           H
ATOM    918  CA  LEU A 644      49.860  35.150  60.690  1.00  0.00           C
ATOM    919  HA  LEU A 644      50.190  35.300  59.670  1.00  0.00           H
ATOM    920  CB  LEU A 644      51.080  34.560  61.410  1.00  0.00           C
ATOM    921  HB1 LEU A 644      51.190  33.490  61.130  1.00  0.00           H
ATOM    922  HB2 LEU A 644      50.780  34.520  62.490  1.00  0.00           H
ATOM    923  CG  LEU A 644      52.360  35.420  61.300  1.00  0.00           C
ATOM    924  HG  LEU A 644      52.060  36.490  61.410  1.00  0.00           H
ATOM    925  CD1 LEU A 644      53.370  35.030  62.400  1.00  0.00           C
ATOM    926 HD11 LEU A 644      52.910  35.030  63.400  1.00  0.00           H
ATOM    927 HD12 LEU A 644      54.190  35.790  62.420  1.00  0.00           H
ATOM    928 HD13 LEU A 644      53.820  34.060  62.120  1.00  0.00           H
ATOM    929  CD2 LEU A 644      53.020  35.110  59.970  1.00  0.00           C
ATOM    930 HD21 LEU A 644      54.030  35.560  59.970  1.00  0.00           H
ATOM    931 HD22 LEU A 644      52.440  35.410  59.060  1.00  0.00           H
ATOM    932 HD23 LEU A 644      53.230  34.020  59.970  1.00  0.00           H
ATOM    933  C   LEU A 644      48.710  34.140  60.710  1.00  0.00           C
ATOM    934  O   LEU A 644      48.510  33.500  59.730  1.00  0.00           O
ATOM    935  N   PHE A 645      47.980  33.990  61.810  1.00  0.00           N
ATOM    936  HN  PHE A 645      48.220  34.470  62.660  1.00  0.00           H
ATOM    937  CA  PHE A 645      46.700  33.250  61.810  1.00  0.00           C
ATOM    938  HA  PHE A 645      46.870  32.200  61.620  1.00  0.00           H
ATOM    939  CB  PHE A 645      46.000  33.330  63.260  1.00  0.00           C
ATOM    940  HB1 PHE A 645      45.990  34.390  63.600  1.00  0.00           H
ATOM    941  HB2 PHE A 645      46.730  32.910  63.990  1.00  0.00           H
ATOM    942  CG  PHE A 645      44.640  32.660  63.410  1.00  0.00           C
ATOM    943  CD1 PHE A 645      43.440  33.260  63.780  1.00  0.00           C
ATOM    944  HD1 PHE A 645      43.490  34.320  64.010  1.00  0.00           H
ATOM    945  CE1 PHE A 645      42.210  32.540  63.980  1.00  0.00           C
ATOM    946  HE1 PHE A 645      41.460  33.050  64.550  1.00  0.00           H
ATOM    947  CZ  PHE A 645      42.120  31.250  63.530  1.00  0.00           C
ATOM    948  HZ  PHE A 645      41.280  30.600  63.640  1.00  0.00           H
ATOM    949  CD2 PHE A 645      44.510  31.350  62.920  1.00  0.00           C
ATOM    950  HD2 PHE A 645      45.350  30.780  62.540  1.00  0.00           H
ATOM    951  CE2 PHE A 645      43.300  30.670  62.980  1.00  0.00           C
ATOM    952  HE2 PHE A 645      43.190  29.670  62.600  1.00  0.00           H
ATOM    953  C   PHE A 645      45.670  33.620  60.700  1.00  0.00           C
ATOM    954  O   PHE A 645      45.140  32.780  60.020  1.00  0.00           O
ATOM    955  N   GLY A 646      45.600  34.880  60.410  1.00  0.00           N
ATOM    956  HN  GLY A 646      46.040  35.600  60.940  1.00  0.00           H
ATOM    957  CA  GLY A 646      44.660  35.430  59.470  1.00  0.00           C
ATOM    958  HA1 GLY A 646      44.620  36.470  59.760  1.00  0.00           H
ATOM    959  HA2 GLY A 646      43.680  34.990  59.590  1.00  0.00           H
ATOM    960  C   GLY A 646      45.120  35.220  58.000  1.00  0.00           C
ATOM    961  O   GLY A 646      44.370  34.840  57.120  1.00  0.00           O
ATOM    962  N   ALA A 647      46.420  35.480  57.650  1.00  0.00           N
ATOM    963  HN  ALA A 647      47.050  35.760  58.390  1.00  0.00           H
ATOM    964  CA  ALA A 647      47.020  35.190  56.340  1.00  0.00           C
ATOM    965  HA  ALA A 647      46.490  35.730  55.580  1.00  0.00           H
ATOM    966  CB  ALA A 647      48.550  35.610  56.370  1.00  0.00           C
ATOM    967  HB1 ALA A 647      48.990  35.550  55.340  1.00  0.00           H
ATOM    968  HB2 ALA A 647      49.080  34.970  57.110  1.00  0.00           H
ATOM    969  HB3 ALA A 647      48.710  36.680  56.620  1.00  0.00           H
ATOM    970  C   ALA A 647      46.870  33.730  55.930  1.00  0.00           C
ATOM    971  O   ALA A 647      46.580  33.370  54.800  1.00  0.00           O
ATOM    972  N   SER A 648      47.080  32.800  56.890  1.00  0.00           N
ATOM    973  HN  SER A 648      47.740  33.030  57.610  1.00  0.00           H
ATOM    974  CA  SER A 648      47.010  31.350  56.600  1.00  0.00           C
ATOM    975  HA  SER A 648      47.650  31.140  55.770  1.00  0.00           H
ATOM    976  CB  SER A 648      47.500  30.450  57.800  1.00  0.00           C
ATOM    977  HB1 SER A 648      46.830  30.550  58.670  1.00  0.00           H
ATOM    978  HB2 SER A 648      48.500  30.710  58.180  1.00  0.00           H
ATOM    979  OG  SER A 648      47.460  29.040  57.540  1.00  0.00           O
ATOM    980  HG1 SER A 648      48.070  28.770  56.840  1.00  0.00           H
ATOM    981  C   SER A 648      45.610  30.900  56.200  1.00  0.00           C
ATOM    982  O   SER A 648      45.280  30.300  55.180  1.00  0.00           O
ATOM    983  N   LEU A 649      44.650  31.320  57.070  1.00  0.00           N
ATOM    984  HN  LEU A 649      44.850  31.840  57.900  1.00  0.00           H
ATOM    985  CA  LEU A 649      43.220  31.190  56.910  1.00  0.00           C
ATOM    986  HA  LEU A 649      43.120  30.110  56.830  1.00  0.00           H
ATOM    987  CB  LEU A 649      42.530  31.670  58.220  1.00  0.00           C
ATOM    988  HB1 LEU A 649      43.010  32.600  58.570  1.00  0.00           H
ATOM    989  HB2 LEU A 649      42.780  30.900  58.990  1.00  0.00           H
ATOM    990  CG  LEU A 649      40.980  31.830  58.120  1.00  0.00           C
ATOM    991  HG  LEU A 649      40.740  32.620  57.390  1.00  0.00           H
ATOM    992  CD1 LEU A 649      40.220  30.580  57.680  1.00  0.00           C
ATOM    993 HD11 LEU A 649      40.320  29.830  58.480  1.00  0.00           H
ATOM    994 HD12 LEU A 649      40.800  30.300  56.770  1.00  0.00           H
ATOM    995 HD13 LEU A 649      39.170  30.830  57.380  1.00  0.00           H
ATOM    996  CD2 LEU A 649      40.460  32.380  59.490  1.00  0.00           C
ATOM    997 HD21 LEU A 649      39.360  32.300  59.490  1.00  0.00           H
ATOM    998 HD22 LEU A 649      40.680  33.470  59.620  1.00  0.00           H
ATOM    999 HD23 LEU A 649      40.810  31.720  60.310  1.00  0.00           H
ATOM   1000  C   LEU A 649      42.650  31.760  55.610  1.00  0.00           C
ATOM   1001  O   LEU A 649      41.910  31.170  54.790  1.00  0.00           O
ATOM   1002  N   THR A 650      42.900  33.070  55.350  1.00  0.00           N
ATOM   1003  HN  THR A 650      43.420  33.600  56.000  1.00  0.00           H
ATOM   1004  CA  THR A 650      42.450  33.840  54.200  1.00  0.00           C
ATOM   1005  HA  THR A 650      41.370  33.730  54.230  1.00  0.00           H
ATOM   1006  CB  THR A 650      42.770  35.330  54.230  1.00  0.00           C
ATOM   1007  HB  THR A 650      43.770  35.660  53.920  1.00  0.00           H
ATOM   1008  OG1 THR A 650      42.460  35.880  55.540  1.00  0.00           O
ATOM   1009  HG1 THR A 650      43.180  35.590  56.120  1.00  0.00           H
ATOM   1010  CG2 THR A 650      41.770  36.020  53.210  1.00  0.00           C
ATOM   1011 HG21 THR A 650      41.960  35.680  52.170  1.00  0.00           H
ATOM   1012 HG22 THR A 650      41.880  37.120  53.280  1.00  0.00           H
ATOM   1013 HG23 THR A 650      40.740  35.740  53.520  1.00  0.00           H
ATOM   1014  C   THR A 650      43.070  33.250  52.980  1.00  0.00           C
ATOM   1015  O   THR A 650      42.470  33.100  51.910  1.00  0.00           O
ATOM   1016  N   GLY A 651      44.350  32.700  53.080  1.00  0.00           N
ATOM   1017  HN  GLY A 651      44.760  32.730  54.000  1.00  0.00           H
ATOM   1018  CA  GLY A 651      45.210  32.310  51.890  1.00  0.00           C
ATOM   1019  HA1 GLY A 651      46.120  32.030  52.410  1.00  0.00           H
ATOM   1020  HA2 GLY A 651      45.200  33.150  51.210  1.00  0.00           H
ATOM   1021  C   GLY A 651      44.730  31.060  51.220  1.00  0.00           C
ATOM   1022  O   GLY A 651      44.680  31.030  49.990  1.00  0.00           O
ATOM   1023  N   ILE A 652      44.510  29.930  51.940  1.00  0.00           N
ATOM   1024  HN  ILE A 652      44.500  29.960  52.940  1.00  0.00           H
ATOM   1025  CA  ILE A 652      44.020  28.620  51.520  1.00  0.00           C
ATOM   1026  HA  ILE A 652      44.770  28.150  50.910  1.00  0.00           H
ATOM   1027  CB  ILE A 652      43.810  27.720  52.770  1.00  0.00           C
ATOM   1028  HB  ILE A 652      43.060  28.250  53.400  1.00  0.00           H
ATOM   1029  CG2 ILE A 652      43.280  26.420  52.320  1.00  0.00           C
ATOM   1030 HG21 ILE A 652      43.350  25.670  53.150  1.00  0.00           H
ATOM   1031 HG22 ILE A 652      43.820  25.990  51.450  1.00  0.00           H
ATOM   1032 HG23 ILE A 652      42.200  26.470  52.090  1.00  0.00           H
ATOM   1033  CG1 ILE A 652      45.060  27.660  53.680  1.00  0.00           C
ATOM   1034 HG11 ILE A 652      45.630  28.610  53.720  1.00  0.00           H
ATOM   1035 HG12 ILE A 652      45.780  27.020  53.150  1.00  0.00           H
ATOM   1036  CD  ILE A 652      44.770  27.160  55.100  1.00  0.00           C
ATOM   1037  HD1 ILE A 652      44.960  27.930  55.880  1.00  0.00           H
ATOM   1038  HD2 ILE A 652      45.400  26.280  55.320  1.00  0.00           H
ATOM   1039  HD3 ILE A 652      43.740  26.790  55.290  1.00  0.00           H
ATOM   1040  C   ILE A 652      42.690  28.700  50.800  1.00  0.00           C
ATOM   1041  O   ILE A 652      42.520  28.090  49.760  1.00  0.00           O
ATOM   1042  N   ALA A 653      41.680  29.470  51.350  1.00  0.00           N
ATOM   1043  HN  ALA A 653      41.830  30.010  52.180  1.00  0.00           H
ATOM   1044  CA  ALA A 653      40.370  29.710  50.890  1.00  0.00           C
ATOM   1045  HA  ALA A 653      39.870  28.770  50.670  1.00  0.00           H
ATOM   1046  CB  ALA A 653      39.710  30.650  51.940  1.00  0.00           C
ATOM   1047  HB1 ALA A 653      38.730  31.000  51.540  1.00  0.00           H
ATOM   1048  HB2 ALA A 653      40.300  31.490  52.360  1.00  0.00           H
ATOM   1049  HB3 ALA A 653      39.530  30.030  52.840  1.00  0.00           H
ATOM   1050  C   ALA A 653      40.440  30.460  49.610  1.00  0.00           C
ATOM   1051  O   ALA A 653      39.870  30.110  48.620  1.00  0.00           O
ATOM   1052  N   TYR A 654      41.180  31.530  49.610  1.00  0.00           N
ATOM   1053  HN  TYR A 654      41.650  31.820  50.450  1.00  0.00           H
ATOM   1054  CA  TYR A 654      41.510  32.320  48.410  1.00  0.00           C
ATOM   1055  HA  TYR A 654      40.600  32.660  47.930  1.00  0.00           H
ATOM   1056  CB  TYR A 654      42.340  33.580  48.720  1.00  0.00           C
ATOM   1057  HB1 TYR A 654      43.410  33.350  48.910  1.00  0.00           H
ATOM   1058  HB2 TYR A 654      41.970  33.980  49.690  1.00  0.00           H
ATOM   1059  CG  TYR A 654      42.270  34.610  47.660  1.00  0.00           C
ATOM   1060  CD1 TYR A 654      43.420  34.970  46.930  1.00  0.00           C
ATOM   1061  HD1 TYR A 654      44.380  34.580  47.220  1.00  0.00           H
ATOM   1062  CE1 TYR A 654      43.400  35.980  45.920  1.00  0.00           C
ATOM   1063  HE1 TYR A 654      44.330  36.360  45.550  1.00  0.00           H
ATOM   1064  CZ  TYR A 654      42.260  36.600  45.690  1.00  0.00           C
ATOM   1065  OH  TYR A 654      42.230  37.750  44.780  1.00  0.00           O
ATOM   1066  HH  TYR A 654      42.950  37.630  44.160  1.00  0.00           H
ATOM   1067  CD2 TYR A 654      41.040  35.250  47.320  1.00  0.00           C
ATOM   1068  HD2 TYR A 654      40.150  35.030  47.880  1.00  0.00           H
ATOM   1069  CE2 TYR A 654      41.070  36.260  46.370  1.00  0.00           C
ATOM   1070  HE2 TYR A 654      40.200  36.830  46.050  1.00  0.00           H
ATOM   1071  C   TYR A 654      42.170  31.410  47.300  1.00  0.00           C
ATOM   1072  O   TYR A 654      41.890  31.510  46.140  1.00  0.00           O
ATOM   1073  N   SER A 655      43.150  30.600  47.660  1.00  0.00           N
ATOM   1074  HN  SER A 655      43.340  30.710  48.640  1.00  0.00           H
ATOM   1075  CA  SER A 655      43.820  29.650  46.830  1.00  0.00           C
ATOM   1076  HA  SER A 655      44.250  30.190  46.000  1.00  0.00           H
ATOM   1077  CB  SER A 655      45.010  28.840  47.510  1.00  0.00           C
ATOM   1078  HB1 SER A 655      45.550  28.250  46.740  1.00  0.00           H
ATOM   1079  HB2 SER A 655      44.640  28.110  48.260  1.00  0.00           H
ATOM   1080  OG  SER A 655      45.970  29.700  48.150  1.00  0.00           O
ATOM   1081  HG1 SER A 655      45.490  30.330  48.690  1.00  0.00           H
ATOM   1082  C   SER A 655      42.880  28.610  46.180  1.00  0.00           C
ATOM   1083  O   SER A 655      43.110  28.330  45.010  1.00  0.00           O
ATOM   1084  N   LEU A 656      41.890  28.120  46.920  1.00  0.00           N
ATOM   1085  HN  LEU A 656      41.820  28.350  47.880  1.00  0.00           H
ATOM   1086  CA  LEU A 656      40.810  27.380  46.380  1.00  0.00           C
ATOM   1087  HA  LEU A 656      41.180  26.620  45.710  1.00  0.00           H
ATOM   1088  CB  LEU A 656      39.920  26.710  47.390  1.00  0.00           C
ATOM   1089  HB1 LEU A 656      39.040  26.150  46.960  1.00  0.00           H
ATOM   1090  HB2 LEU A 656      39.540  27.460  48.100  1.00  0.00           H
ATOM   1091  CG  LEU A 656      40.660  25.650  48.350  1.00  0.00           C
ATOM   1092  HG  LEU A 656      41.590  26.160  48.690  1.00  0.00           H
ATOM   1093  CD1 LEU A 656      39.750  25.290  49.510  1.00  0.00           C
ATOM   1094 HD11 LEU A 656      38.830  24.820  49.100  1.00  0.00           H
ATOM   1095 HD12 LEU A 656      39.490  26.200  50.080  1.00  0.00           H
ATOM   1096 HD13 LEU A 656      40.150  24.530  50.220  1.00  0.00           H
ATOM   1097  CD2 LEU A 656      40.960  24.400  47.520  1.00  0.00           C
ATOM   1098 HD21 LEU A 656      41.140  23.490  48.130  1.00  0.00           H
ATOM   1099 HD22 LEU A 656      41.750  24.600  46.770  1.00  0.00           H
ATOM   1100 HD23 LEU A 656      40.070  24.080  46.950  1.00  0.00           H
ATOM   1101  C   LEU A 656      39.860  28.080  45.420  1.00  0.00           C
ATOM   1102  O   LEU A 656      39.660  27.750  44.270  1.00  0.00           O
ATOM   1103  N   PHE A 657      39.270  29.160  45.870  1.00  0.00           N
ATOM   1104  HN  PHE A 657      39.620  29.500  46.740  1.00  0.00           H
ATOM   1105  CA  PHE A 657      38.100  29.840  45.260  1.00  0.00           C
ATOM   1106  HA  PHE A 657      37.650  29.130  44.570  1.00  0.00           H
ATOM   1107  CB  PHE A 657      36.930  30.110  46.150  1.00  0.00           C
ATOM   1108  HB1 PHE A 657      36.000  30.540  45.710  1.00  0.00           H
ATOM   1109  HB2 PHE A 657      37.230  30.820  46.950  1.00  0.00           H
ATOM   1110  CG  PHE A 657      36.620  28.840  46.890  1.00  0.00           C
ATOM   1111  CD1 PHE A 657      36.050  27.770  46.130  1.00  0.00           C
ATOM   1112  HD1 PHE A 657      36.040  27.860  45.060  1.00  0.00           H
ATOM   1113  CE1 PHE A 657      35.770  26.590  46.760  1.00  0.00           C
ATOM   1114  HE1 PHE A 657      35.430  25.790  46.110  1.00  0.00           H
ATOM   1115  CZ  PHE A 657      35.980  26.390  48.150  1.00  0.00           C
ATOM   1116  HZ  PHE A 657      35.630  25.450  48.570  1.00  0.00           H
ATOM   1117  CD2 PHE A 657      36.730  28.670  48.280  1.00  0.00           C
ATOM   1118  HD2 PHE A 657      36.880  29.590  48.830  1.00  0.00           H
ATOM   1119  CE2 PHE A 657      36.370  27.450  48.950  1.00  0.00           C
ATOM   1120  HE2 PHE A 657      36.520  27.290  50.000  1.00  0.00           H
ATOM   1121  C   PHE A 657      38.490  31.140  44.470  1.00  0.00           C
ATOM   1122  O   PHE A 657      37.630  31.790  43.960  1.00  0.00           O
ATOM   1123  N   ALA A 658      39.740  31.650  44.350  1.00  0.00           N
ATOM   1124  HN  ALA A 658      40.510  31.340  44.900  1.00  0.00           H
ATOM   1125  CA  ALA A 658      40.050  32.760  43.440  1.00  0.00           C
ATOM   1126  HA  ALA A 658      39.400  33.600  43.630  1.00  0.00           H
ATOM   1127  CB  ALA A 658      41.540  33.220  43.390  1.00  0.00           C
ATOM   1128  HB1 ALA A 658      42.230  32.360  43.270  1.00  0.00           H
ATOM   1129  HB2 ALA A 658      41.820  33.730  44.340  1.00  0.00           H
ATOM   1130  HB3 ALA A 658      41.690  33.990  42.590  1.00  0.00           H
ATOM   1131  C   ALA A 658      39.820  32.470  41.920  1.00  0.00           C
ATOM   1132  O   ALA A 658      40.020  31.360  41.410  1.00  0.00           O
ATOM   1133  N   GLY A 659      39.350  33.490  41.100  1.00  0.00           N
ATOM   1134  HN  GLY A 659      39.190  34.380  41.510  1.00  0.00           H
ATOM   1135  CA  GLY A 659      39.160  33.420  39.610  1.00  0.00           C
ATOM   1136  HA1 GLY A 659      38.500  34.240  39.350  1.00  0.00           H
ATOM   1137  HA2 GLY A 659      38.660  32.530  39.260  1.00  0.00           H
ATOM   1138  C   GLY A 659      40.550  33.660  38.900  1.00  0.00           C
ATOM   1139  O   GLY A 659      40.920  33.070  37.900  1.00  0.00           O
ATOM   1140  N   GLN A 660      41.300  34.550  39.540  1.00  0.00           N
ATOM   1141  HN  GLN A 660      40.980  34.970  40.380  1.00  0.00           H
ATOM   1142  CA  GLN A 660      42.680  34.770  39.160  1.00  0.00           C
ATOM   1143  HA  GLN A 660      43.000  34.130  38.350  1.00  0.00           H
ATOM   1144  CB  GLN A 660      43.080  36.210  38.660  1.00  0.00           C
ATOM   1145  HB1 GLN A 660      42.670  37.090  39.190  1.00  0.00           H
ATOM   1146  HB2 GLN A 660      42.540  36.220  37.680  1.00  0.00           H
ATOM   1147  CG  GLN A 660      44.550  36.430  38.430  1.00  0.00           C
ATOM   1148  HG1 GLN A 660      45.000  36.460  39.440  1.00  0.00           H
ATOM   1149  HG2 GLN A 660      44.740  37.370  37.880  1.00  0.00           H
ATOM   1150  CD  GLN A 660      45.110  35.320  37.500  1.00  0.00           C
ATOM   1151  OE1 GLN A 660      45.670  34.330  37.940  1.00  0.00           O
ATOM   1152  NE2 GLN A 660      45.050  35.570  36.150  1.00  0.00           N
ATOM   1153 HE21 GLN A 660      45.700  35.070  35.570  1.00  0.00           H
ATOM   1154 HE22 GLN A 660      44.320  36.180  35.840  1.00  0.00           H
ATOM   1155  C   GLN A 660      43.600  34.420  40.350  1.00  0.00           C
ATOM   1156  O   GLN A 660      43.660  35.190  41.310  1.00  0.00           O
ATOM   1157  N   PRO A 661      44.240  33.240  40.420  1.00  0.00           N
ATOM   1158  CD  PRO A 661      43.970  32.120  39.500  1.00  0.00           C
ATOM   1159  HD1 PRO A 661      44.070  32.330  38.420  1.00  0.00           H
ATOM   1160  HD2 PRO A 661      43.000  31.650  39.810  1.00  0.00           H
ATOM   1161  CA  PRO A 661      45.030  32.790  41.640  1.00  0.00           C
ATOM   1162  HA  PRO A 661      44.660  33.150  42.590  1.00  0.00           H
ATOM   1163  CB  PRO A 661      44.950  31.270  41.520  1.00  0.00           C
ATOM   1164  HB1 PRO A 661      43.990  30.950  41.970  1.00  0.00           H
ATOM   1165  HB2 PRO A 661      45.810  30.720  41.940  1.00  0.00           H
ATOM   1166  CG  PRO A 661      44.980  31.010  39.990  1.00  0.00           C
ATOM   1167  HG1 PRO A 661      45.950  31.270  39.520  1.00  0.00           H
ATOM   1168  HG2 PRO A 661      44.610  29.990  39.740  1.00  0.00           H
ATOM   1169  C   PRO A 661      46.440  33.290  41.590  1.00  0.00           C
ATOM   1170  O   PRO A 661      47.210  33.040  42.450  1.00  0.00           O
ATOM   1171  N   LEU A 662      46.860  34.020  40.540  1.00  0.00           N
ATOM   1172  HN  LEU A 662      46.320  34.230  39.730  1.00  0.00           H
ATOM   1173  CA  LEU A 662      48.200  34.640  40.460  1.00  0.00           C
ATOM   1174  HA  LEU A 662      48.880  33.870  40.790  1.00  0.00           H
ATOM   1175  CB  LEU A 662      48.660  34.840  38.960  1.00  0.00           C
ATOM   1176  HB1 LEU A 662      49.670  35.310  38.940  1.00  0.00           H
ATOM   1177  HB2 LEU A 662      47.950  35.580  38.530  1.00  0.00           H
ATOM   1178  CG  LEU A 662      48.670  33.600  38.090  1.00  0.00           C
ATOM   1179  HG  LEU A 662      47.760  32.990  38.260  1.00  0.00           H
ATOM   1180  CD1 LEU A 662      48.710  34.050  36.640  1.00  0.00           C
ATOM   1181 HD11 LEU A 662      47.690  34.470  36.480  1.00  0.00           H
ATOM   1182 HD12 LEU A 662      48.850  33.210  35.930  1.00  0.00           H
ATOM   1183 HD13 LEU A 662      49.530  34.790  36.470  1.00  0.00           H
ATOM   1184  CD2 LEU A 662      49.940  32.820  38.380  1.00  0.00           C
ATOM   1185 HD21 LEU A 662      49.910  31.880  37.790  1.00  0.00           H
ATOM   1186 HD22 LEU A 662      50.050  32.540  39.450  1.00  0.00           H
ATOM   1187 HD23 LEU A 662      50.860  33.330  38.060  1.00  0.00           H
ATOM   1188  C   LEU A 662      48.400  35.880  41.400  1.00  0.00           C
ATOM   1189  O   LEU A 662      49.500  36.220  41.780  1.00  0.00           O
ATOM   1190  N   THR A 663      47.270  36.430  41.810  1.00  0.00           N
ATOM   1191  HN  THR A 663      46.360  36.080  41.580  1.00  0.00           H
ATOM   1192  CA  THR A 663      47.230  37.490  42.840  1.00  0.00           C
ATOM   1193  HA  THR A 663      48.020  38.200  42.630  1.00  0.00           H
ATOM   1194  CB  THR A 663      45.950  38.340  42.770  1.00  0.00           C
ATOM   1195  HB  THR A 663      46.270  39.290  43.210  1.00  0.00           H
ATOM   1196  OG1 THR A 663      44.860  37.800  43.470  1.00  0.00           O
ATOM   1197  HG1 THR A 663      44.960  38.010  44.410  1.00  0.00           H
ATOM   1198  CG2 THR A 663      45.480  38.780  41.380  1.00  0.00           C
ATOM   1199 HG21 THR A 663      44.560  39.370  41.490  1.00  0.00           H
ATOM   1200 HG22 THR A 663      45.220  37.930  40.710  1.00  0.00           H
ATOM   1201 HG23 THR A 663      46.300  39.420  40.980  1.00  0.00           H
ATOM   1202  C   THR A 663      47.500  36.920  44.230  1.00  0.00           C
ATOM   1203  O   THR A 663      46.840  35.990  44.680  1.00  0.00           O
ATOM   1204  N   ILE A 664      48.460  37.470  45.000  1.00  0.00           N
ATOM   1205  HN  ILE A 664      48.980  38.280  44.710  1.00  0.00           H
ATOM   1206  CA  ILE A 664      48.760  36.980  46.320  1.00  0.00           C
ATOM   1207  HA  ILE A 664      48.170  36.120  46.560  1.00  0.00           H
ATOM   1208  CB  ILE A 664      50.190  36.510  46.430  1.00  0.00           C
ATOM   1209  HB  ILE A 664      50.830  37.310  45.990  1.00  0.00           H
ATOM   1210  CG2 ILE A 664      50.580  36.220  47.920  1.00  0.00           C
ATOM   1211 HG21 ILE A 664      51.550  35.700  48.070  1.00  0.00           H
ATOM   1212 HG22 ILE A 664      49.830  35.500  48.300  1.00  0.00           H
ATOM   1213 HG23 ILE A 664      50.480  37.090  48.610  1.00  0.00           H
ATOM   1214  CG1 ILE A 664      50.380  35.290  45.500  1.00  0.00           C
ATOM   1215 HG11 ILE A 664      51.480  35.150  45.610  1.00  0.00           H
ATOM   1216 HG12 ILE A 664      50.180  35.540  44.430  1.00  0.00           H
ATOM   1217  CD  ILE A 664      49.630  33.970  45.850  1.00  0.00           C
ATOM   1218  HD1 ILE A 664      49.720  33.210  45.040  1.00  0.00           H
ATOM   1219  HD2 ILE A 664      48.560  34.090  46.090  1.00  0.00           H
ATOM   1220  HD3 ILE A 664      50.120  33.530  46.740  1.00  0.00           H
ATOM   1221  C   ILE A 664      48.520  37.990  47.370  1.00  0.00           C
ATOM   1222  O   ILE A 664      49.070  39.110  47.260  1.00  0.00           O
ATOM   1223  N   LEU A 665      47.720  37.630  48.400  1.00  0.00           N
ATOM   1224  HN  LEU A 665      47.290  36.740  48.280  1.00  0.00           H
ATOM   1225  CA  LEU A 665      47.520  38.280  49.640  1.00  0.00           C
ATOM   1226  HA  LEU A 665      46.950  39.170  49.420  1.00  0.00           H
ATOM   1227  CB  LEU A 665      46.480  37.490  50.460  1.00  0.00           C
ATOM   1228  HB1 LEU A 665      46.190  38.140  51.320  1.00  0.00           H
ATOM   1229  HB2 LEU A 665      47.030  36.610  50.870  1.00  0.00           H
ATOM   1230  CG  LEU A 665      45.160  37.120  49.710  1.00  0.00           C
ATOM   1231  HG  LEU A 665      45.480  36.450  48.890  1.00  0.00           H
ATOM   1232  CD1 LEU A 665      44.330  36.230  50.640  1.00  0.00           C
ATOM   1233 HD11 LEU A 665      43.410  35.930  50.080  1.00  0.00           H
ATOM   1234 HD12 LEU A 665      44.130  36.760  51.590  1.00  0.00           H
ATOM   1235 HD13 LEU A 665      44.830  35.340  51.050  1.00  0.00           H
ATOM   1236  CD2 LEU A 665      44.370  38.330  49.210  1.00  0.00           C
ATOM   1237 HD21 LEU A 665      43.490  38.090  48.570  1.00  0.00           H
ATOM   1238 HD22 LEU A 665      45.060  38.780  48.470  1.00  0.00           H
ATOM   1239 HD23 LEU A 665      44.130  39.100  49.980  1.00  0.00           H
ATOM   1240  C   LEU A 665      48.760  38.910  50.410  1.00  0.00           C
ATOM   1241  O   LEU A 665      49.760  38.220  50.530  1.00  0.00           O
ATOM   1242  N   GLY A 666      48.720  40.180  50.930  1.00  0.00           N
ATOM   1243  HN  GLY A 666      47.860  40.660  50.730  1.00  0.00           H
ATOM   1244  CA  GLY A 666      49.650  40.740  51.920  1.00  0.00           C
ATOM   1245  HA1 GLY A 666      50.440  41.290  51.450  1.00  0.00           H
ATOM   1246  HA2 GLY A 666      50.160  39.910  52.400  1.00  0.00           H
ATOM   1247  C   GLY A 666      48.930  41.560  52.960  1.00  0.00           C
ATOM   1248  O   GLY A 666      47.720  41.720  52.940  1.00  0.00           O
ATOM   1249  N   SER A 667      49.650  42.150  53.980  1.00  0.00           N
ATOM   1250  HN  SER A 667      50.610  41.910  54.120  1.00  0.00           H
ATOM   1251  CA  SER A 667      49.240  43.270  54.830  1.00  0.00           C
ATOM   1252  HA  SER A 667      48.170  43.210  54.820  1.00  0.00           H
ATOM   1253  CB  SER A 667      49.830  43.050  56.230  1.00  0.00           C
ATOM   1254  HB1 SER A 667      49.500  43.770  57.000  1.00  0.00           H
ATOM   1255  HB2 SER A 667      50.940  42.960  56.150  1.00  0.00           H
ATOM   1256  OG  SER A 667      49.420  41.720  56.650  1.00  0.00           O
ATOM   1257  HG1 SER A 667      48.470  41.780  56.740  1.00  0.00           H
ATOM   1258  C   SER A 667      49.690  44.550  54.150  1.00  0.00           C
ATOM   1259  O   SER A 667      50.680  44.500  53.500  1.00  0.00           O
ATOM   1260  N   THR A 668      49.000  45.750  54.300  1.00  0.00           N
ATOM   1261  HN  THR A 668      48.300  45.940  54.970  1.00  0.00           H
ATOM   1262  CA  THR A 668      49.250  46.870  53.410  1.00  0.00           C
ATOM   1263  HA  THR A 668      50.250  46.730  53.030  1.00  0.00           H
ATOM   1264  CB  THR A 668      48.420  46.910  52.080  1.00  0.00           C
ATOM   1265  HB  THR A 668      48.520  45.960  51.510  1.00  0.00           H
ATOM   1266  OG1 THR A 668      48.770  47.910  51.160  1.00  0.00           O
ATOM   1267  HG1 THR A 668      48.170  47.860  50.410  1.00  0.00           H
ATOM   1268  CG2 THR A 668      46.970  47.150  52.540  1.00  0.00           C
ATOM   1269 HG21 THR A 668      46.430  47.390  51.590  1.00  0.00           H
ATOM   1270 HG22 THR A 668      46.790  47.930  53.320  1.00  0.00           H
ATOM   1271 HG23 THR A 668      46.630  46.140  52.840  1.00  0.00           H
ATOM   1272  C   THR A 668      49.330  48.160  54.100  1.00  0.00           C
ATOM   1273  O   THR A 668      48.600  48.480  55.020  1.00  0.00           O
ATOM   1274  N   GLY A 669      50.430  48.890  53.700  1.00  0.00           N
ATOM   1275  HN  GLY A 669      50.750  48.480  52.860  1.00  0.00           H
ATOM   1276  CA  GLY A 669      50.890  50.200  54.160  1.00  0.00           C
ATOM   1277  HA1 GLY A 669      51.580  50.590  53.440  1.00  0.00           H
ATOM   1278  HA2 GLY A 669      51.350  50.060  55.130  1.00  0.00           H
ATOM   1279  C   GLY A 669      49.820  51.280  54.400  1.00  0.00           C
ATOM   1280  O   GLY A 669      49.730  51.860  55.500  1.00  0.00           O
ATOM   1281  N   PRO A 670      48.880  51.500  53.550  1.00  0.00           N
ATOM   1282  CD  PRO A 670      48.970  51.300  52.090  1.00  0.00           C
ATOM   1283  HD1 PRO A 670      48.280  50.510  51.720  1.00  0.00           H
ATOM   1284  HD2 PRO A 670      50.010  51.080  51.760  1.00  0.00           H
ATOM   1285  CA  PRO A 670      47.850  52.450  53.790  1.00  0.00           C
ATOM   1286  HA  PRO A 670      48.270  53.360  54.220  1.00  0.00           H
ATOM   1287  CB  PRO A 670      47.170  52.690  52.430  1.00  0.00           C
ATOM   1288  HB1 PRO A 670      46.790  53.730  52.380  1.00  0.00           H
ATOM   1289  HB2 PRO A 670      46.320  52.000  52.220  1.00  0.00           H
ATOM   1290  CG  PRO A 670      48.330  52.500  51.490  1.00  0.00           C
ATOM   1291  HG1 PRO A 670      48.100  52.390  50.400  1.00  0.00           H
ATOM   1292  HG2 PRO A 670      49.000  53.390  51.580  1.00  0.00           H
ATOM   1293  C   PRO A 670      46.840  51.960  54.790  1.00  0.00           C
ATOM   1294  O   PRO A 670      46.270  52.870  55.480  1.00  0.00           O
ATOM   1295  N   VAL A 671      46.490  50.650  54.860  1.00  0.00           N
ATOM   1296  HN  VAL A 671      46.990  50.050  54.250  1.00  0.00           H
ATOM   1297  CA  VAL A 671      45.380  50.170  55.760  1.00  0.00           C
ATOM   1298  HA  VAL A 671      44.520  50.820  55.660  1.00  0.00           H
ATOM   1299  CB  VAL A 671      44.850  48.740  55.400  1.00  0.00           C
ATOM   1300  HB  VAL A 671      45.660  48.000  55.260  1.00  0.00           H
ATOM   1301  CG1 VAL A 671      43.800  48.190  56.360  1.00  0.00           C
ATOM   1302 HG11 VAL A 671      43.060  48.920  56.740  1.00  0.00           H
ATOM   1303 HG12 VAL A 671      44.280  47.760  57.260  1.00  0.00           H
ATOM   1304 HG13 VAL A 671      43.200  47.390  55.870  1.00  0.00           H
ATOM   1305  CG2 VAL A 671      44.210  48.920  54.030  1.00  0.00           C
ATOM   1306 HG21 VAL A 671      43.880  47.890  53.760  1.00  0.00           H
ATOM   1307 HG22 VAL A 671      44.980  49.280  53.320  1.00  0.00           H
ATOM   1308 HG23 VAL A 671      43.340  49.620  54.040  1.00  0.00           H
ATOM   1309  C   VAL A 671      45.850  50.270  57.210  1.00  0.00           C
ATOM   1310  O   VAL A 671      45.100  50.580  58.180  1.00  0.00           O
ATOM   1311  N   LEU A 672      47.160  50.020  57.370  1.00  0.00           N
ATOM   1312  HN  LEU A 672      47.800  49.850  56.620  1.00  0.00           H
ATOM   1313  CA  LEU A 672      47.840  50.230  58.640  1.00  0.00           C
ATOM   1314  HA  LEU A 672      47.320  49.620  59.370  1.00  0.00           H
ATOM   1315  CB  LEU A 672      49.340  49.690  58.460  1.00  0.00           C
ATOM   1316  HB1 LEU A 672      49.760  50.030  57.500  1.00  0.00           H
ATOM   1317  HB2 LEU A 672      49.170  48.600  58.350  1.00  0.00           H
ATOM   1318  CG  LEU A 672      50.320  49.980  59.630  1.00  0.00           C
ATOM   1319  HG  LEU A 672      50.400  51.090  59.760  1.00  0.00           H
ATOM   1320  CD1 LEU A 672      49.790  49.380  60.930  1.00  0.00           C
ATOM   1321 HD11 LEU A 672      50.520  49.800  61.640  1.00  0.00           H
ATOM   1322 HD12 LEU A 672      49.840  48.270  60.850  1.00  0.00           H
ATOM   1323 HD13 LEU A 672      48.770  49.750  61.190  1.00  0.00           H
ATOM   1324  CD2 LEU A 672      51.690  49.460  59.340  1.00  0.00           C
ATOM   1325 HD21 LEU A 672      52.270  49.280  60.270  1.00  0.00           H
ATOM   1326 HD22 LEU A 672      52.140  50.260  58.720  1.00  0.00           H
ATOM   1327 HD23 LEU A 672      51.610  48.490  58.820  1.00  0.00           H
ATOM   1328  C   LEU A 672      47.850  51.680  59.050  1.00  0.00           C
ATOM   1329  O   LEU A 672      47.390  51.920  60.160  1.00  0.00           O
ATOM   1330  N   VAL A 673      48.140  52.600  58.260  1.00  0.00           N
ATOM   1331  HN  VAL A 673      48.630  52.360  57.420  1.00  0.00           H
ATOM   1332  CA  VAL A 673      48.010  54.080  58.460  1.00  0.00           C
ATOM   1333  HA  VAL A 673      48.570  54.270  59.370  1.00  0.00           H
ATOM   1334  CB  VAL A 673      48.530  54.900  57.270  1.00  0.00           C
ATOM   1335  HB  VAL A 673      48.020  54.500  56.370  1.00  0.00           H
ATOM   1336  CG1 VAL A 673      48.010  56.380  57.380  1.00  0.00           C
ATOM   1337 HG11 VAL A 673      48.420  57.110  56.660  1.00  0.00           H
ATOM   1338 HG12 VAL A 673      48.180  56.740  58.420  1.00  0.00           H
ATOM   1339 HG13 VAL A 673      46.920  56.370  57.150  1.00  0.00           H
ATOM   1340  CG2 VAL A 673      50.020  54.830  57.200  1.00  0.00           C
ATOM   1341 HG21 VAL A 673      50.370  55.650  56.530  1.00  0.00           H
ATOM   1342 HG22 VAL A 673      50.310  53.800  56.920  1.00  0.00           H
ATOM   1343 HG23 VAL A 673      50.410  55.140  58.190  1.00  0.00           H
ATOM   1344  C   VAL A 673      46.590  54.530  58.790  1.00  0.00           C
ATOM   1345  O   VAL A 673      46.260  55.280  59.760  1.00  0.00           O
ATOM   1346  N   PHE A 674      45.540  54.040  58.080  1.00  0.00           N
ATOM   1347  HN  PHE A 674      45.610  53.380  57.320  1.00  0.00           H
ATOM   1348  CA  PHE A 674      44.150  54.330  58.360  1.00  0.00           C
ATOM   1349  HA  PHE A 674      43.960  55.390  58.440  1.00  0.00           H
ATOM   1350  CB  PHE A 674      43.540  53.670  57.080  1.00  0.00           C
ATOM   1351  HB1 PHE A 674      43.760  52.590  56.970  1.00  0.00           H
ATOM   1352  HB2 PHE A 674      44.020  54.190  56.240  1.00  0.00           H
ATOM   1353  CG  PHE A 674      42.020  53.870  56.930  1.00  0.00           C
ATOM   1354  CD1 PHE A 674      41.490  55.160  56.900  1.00  0.00           C
ATOM   1355  HD1 PHE A 674      42.180  55.960  57.140  1.00  0.00           H
ATOM   1356  CE1 PHE A 674      40.180  55.430  56.540  1.00  0.00           C
ATOM   1357  HE1 PHE A 674      39.910  56.460  56.360  1.00  0.00           H
ATOM   1358  CZ  PHE A 674      39.340  54.360  56.370  1.00  0.00           C
ATOM   1359  HZ  PHE A 674      38.360  54.710  56.080  1.00  0.00           H
ATOM   1360  CD2 PHE A 674      41.080  52.770  56.960  1.00  0.00           C
ATOM   1361  HD2 PHE A 674      41.390  51.750  57.100  1.00  0.00           H
ATOM   1362  CE2 PHE A 674      39.720  53.050  56.680  1.00  0.00           C
ATOM   1363  HE2 PHE A 674      39.000  52.240  56.650  1.00  0.00           H
ATOM   1364  C   PHE A 674      43.650  53.670  59.650  1.00  0.00           C
ATOM   1365  O   PHE A 674      42.880  54.350  60.410  1.00  0.00           O
ATOM   1366  N   GLU A 675      43.960  52.460  59.910  1.00  0.00           N
ATOM   1367  HN  GLU A 675      44.550  51.910  59.320  1.00  0.00           H
ATOM   1368  CA  GLU A 675      43.760  51.880  61.250  1.00  0.00           C
ATOM   1369  HA  GLU A 675      42.720  52.120  61.380  1.00  0.00           H
ATOM   1370  CB  GLU A 675      44.030  50.360  61.170  1.00  0.00           C
ATOM   1371  HB1 GLU A 675      44.060  50.000  62.210  1.00  0.00           H
ATOM   1372  HB2 GLU A 675      45.010  50.080  60.730  1.00  0.00           H
ATOM   1373  CG  GLU A 675      42.840  49.630  60.450  1.00  0.00           C
ATOM   1374  HG1 GLU A 675      43.200  49.400  59.430  1.00  0.00           H
ATOM   1375  HG2 GLU A 675      42.000  50.360  60.350  1.00  0.00           H
ATOM   1376  CD  GLU A 675      42.320  48.380  61.070  1.00  0.00           C
ATOM   1377  OE1 GLU A 675      42.840  47.300  60.730  1.00  0.00           O
ATOM   1378  OE2 GLU A 675      41.410  48.480  61.920  1.00  0.00           O
ATOM   1379  C   GLU A 675      44.400  52.570  62.440  1.00  0.00           C
ATOM   1380  O   GLU A 675      43.690  52.760  63.360  1.00  0.00           O
ATOM   1381  N   LYS A 676      45.630  53.070  62.380  1.00  0.00           N
ATOM   1382  HN  LYS A 676      46.110  52.930  61.520  1.00  0.00           H
ATOM   1383  CA  LYS A 676      46.130  53.960  63.410  1.00  0.00           C
ATOM   1384  HA  LYS A 676      45.970  53.490  64.360  1.00  0.00           H
ATOM   1385  CB  LYS A 676      47.620  54.270  63.140  1.00  0.00           C
ATOM   1386  HB1 LYS A 676      47.830  54.390  62.060  1.00  0.00           H
ATOM   1387  HB2 LYS A 676      48.220  53.420  63.520  1.00  0.00           H
ATOM   1388  CG  LYS A 676      48.100  55.490  63.860  1.00  0.00           C
ATOM   1389  HG1 LYS A 676      47.410  55.820  64.670  1.00  0.00           H
ATOM   1390  HG2 LYS A 676      48.050  56.400  63.210  1.00  0.00           H
ATOM   1391  CD  LYS A 676      49.530  55.330  64.440  1.00  0.00           C
ATOM   1392  HD1 LYS A 676      50.170  54.980  63.610  1.00  0.00           H
ATOM   1393  HD2 LYS A 676      49.500  54.580  65.250  1.00  0.00           H
ATOM   1394  CE  LYS A 676      50.140  56.640  65.000  1.00  0.00           C
ATOM   1395  HE1 LYS A 676      49.440  56.950  65.810  1.00  0.00           H
ATOM   1396  HE2 LYS A 676      50.190  57.390  64.190  1.00  0.00           H
ATOM   1397  NZ  LYS A 676      51.450  56.440  65.480  1.00  0.00           N
ATOM   1398  HZ1 LYS A 676      51.440  55.800  66.300  1.00  0.00           H
ATOM   1399  HZ2 LYS A 676      51.860  57.370  65.720  1.00  0.00           H
ATOM   1400  HZ3 LYS A 676      51.970  56.030  64.680  1.00  0.00           H
ATOM   1401  C   LYS A 676      45.260  55.250  63.580  1.00  0.00           C
ATOM   1402  O   LYS A 676      44.930  55.650  64.680  1.00  0.00           O
ATOM   1403  N   ILE A 677      44.910  55.960  62.460  1.00  0.00           N
ATOM   1404  HN  ILE A 677      45.150  55.510  61.600  1.00  0.00           H
ATOM   1405  CA  ILE A 677      44.060  57.190  62.500  1.00  0.00           C
ATOM   1406  HA  ILE A 677      44.590  57.860  63.160  1.00  0.00           H
ATOM   1407  CB  ILE A 677      43.840  57.750  61.080  1.00  0.00           C
ATOM   1408  HB  ILE A 677      43.580  56.900  60.410  1.00  0.00           H
ATOM   1409  CG2 ILE A 677      42.680  58.770  60.860  1.00  0.00           C
ATOM   1410 HG21 ILE A 677      42.770  59.300  59.890  1.00  0.00           H
ATOM   1411 HG22 ILE A 677      42.770  59.450  61.740  1.00  0.00           H
ATOM   1412 HG23 ILE A 677      41.760  58.140  60.890  1.00  0.00           H
ATOM   1413  CG1 ILE A 677      45.140  58.340  60.430  1.00  0.00           C
ATOM   1414 HG11 ILE A 677      44.820  58.720  59.430  1.00  0.00           H
ATOM   1415 HG12 ILE A 677      45.910  57.590  60.160  1.00  0.00           H
ATOM   1416  CD  ILE A 677      45.770  59.530  61.210  1.00  0.00           C
ATOM   1417  HD1 ILE A 677      44.930  60.180  61.550  1.00  0.00           H
ATOM   1418  HD2 ILE A 677      46.400  60.120  60.500  1.00  0.00           H
ATOM   1419  HD3 ILE A 677      46.380  59.120  62.040  1.00  0.00           H
ATOM   1420  C   ILE A 677      42.690  56.940  63.120  1.00  0.00           C
ATOM   1421  O   ILE A 677      42.170  57.650  64.030  1.00  0.00           O
ATOM   1422  N   LEU A 678      42.080  55.860  62.660  1.00  0.00           N
ATOM   1423  HN  LEU A 678      42.470  55.350  61.910  1.00  0.00           H
ATOM   1424  CA  LEU A 678      40.890  55.280  63.330  1.00  0.00           C
ATOM   1425  HA  LEU A 678      40.070  55.980  63.210  1.00  0.00           H
ATOM   1426  CB  LEU A 678      40.560  53.910  62.620  1.00  0.00           C
ATOM   1427  HB1 LEU A 678      41.360  53.160  62.800  1.00  0.00           H
ATOM   1428  HB2 LEU A 678      40.430  54.220  61.560  1.00  0.00           H
ATOM   1429  CG  LEU A 678      39.220  53.140  62.970  1.00  0.00           C
ATOM   1430  HG  LEU A 678      39.210  52.850  64.040  1.00  0.00           H
ATOM   1431  CD1 LEU A 678      37.910  54.010  62.740  1.00  0.00           C
ATOM   1432 HD11 LEU A 678      37.960  54.920  63.380  1.00  0.00           H
ATOM   1433 HD12 LEU A 678      37.050  53.380  63.070  1.00  0.00           H
ATOM   1434 HD13 LEU A 678      37.890  54.220  61.650  1.00  0.00           H
ATOM   1435  CD2 LEU A 678      39.060  51.930  62.030  1.00  0.00           C
ATOM   1436 HD21 LEU A 678      40.040  51.440  61.840  1.00  0.00           H
ATOM   1437 HD22 LEU A 678      38.600  52.240  61.060  1.00  0.00           H
ATOM   1438 HD23 LEU A 678      38.420  51.200  62.560  1.00  0.00           H
ATOM   1439  C   LEU A 678      41.020  55.030  64.820  1.00  0.00           C
ATOM   1440  O   LEU A 678      40.120  55.360  65.610  1.00  0.00           O
ATOM   1441  N   TYR A 679      42.090  54.320  65.300  1.00  0.00           N
ATOM   1442  HN  TYR A 679      42.810  53.890  64.760  1.00  0.00           H
ATOM   1443  CA  TYR A 679      42.310  54.000  66.700  1.00  0.00           C
ATOM   1444  HA  TYR A 679      41.390  53.560  67.070  1.00  0.00           H
ATOM   1445  CB  TYR A 679      43.550  53.010  66.810  1.00  0.00           C
ATOM   1446  HB1 TYR A 679      44.420  53.370  66.220  1.00  0.00           H
ATOM   1447  HB2 TYR A 679      43.330  52.050  66.300  1.00  0.00           H
ATOM   1448  CG  TYR A 679      43.850  52.780  68.260  1.00  0.00           C
ATOM   1449  CD1 TYR A 679      45.010  53.400  68.820  1.00  0.00           C
ATOM   1450  HD1 TYR A 679      45.660  53.990  68.190  1.00  0.00           H
ATOM   1451  CE1 TYR A 679      45.330  53.330  70.150  1.00  0.00           C
ATOM   1452  HE1 TYR A 679      46.200  53.840  70.530  1.00  0.00           H
ATOM   1453  CZ  TYR A 679      44.470  52.640  70.980  1.00  0.00           C
ATOM   1454  OH  TYR A 679      44.650  52.810  72.390  1.00  0.00           O
ATOM   1455  HH  TYR A 679      45.580  52.920  72.590  1.00  0.00           H
ATOM   1456  CD2 TYR A 679      42.960  52.060  69.120  1.00  0.00           C
ATOM   1457  HD2 TYR A 679      42.030  51.730  68.690  1.00  0.00           H
ATOM   1458  CE2 TYR A 679      43.260  51.950  70.520  1.00  0.00           C
ATOM   1459  HE2 TYR A 679      42.550  51.580  71.230  1.00  0.00           H
ATOM   1460  C   TYR A 679      42.480  55.290  67.540  1.00  0.00           C
ATOM   1461  O   TYR A 679      41.900  55.380  68.620  1.00  0.00           O
ATOM   1462  N   LYS A 680      43.320  56.320  67.070  1.00  0.00           N
ATOM   1463  HN  LYS A 680      43.830  56.110  66.230  1.00  0.00           H
ATOM   1464  CA  LYS A 680      43.400  57.660  67.620  1.00  0.00           C
ATOM   1465  HA  LYS A 680      43.760  57.630  68.640  1.00  0.00           H
ATOM   1466  CB  LYS A 680      44.500  58.450  66.900  1.00  0.00           C
ATOM   1467  HB1 LYS A 680      44.540  59.500  67.280  1.00  0.00           H
ATOM   1468  HB2 LYS A 680      44.180  58.550  65.850  1.00  0.00           H
ATOM   1469  CG  LYS A 680      45.910  57.960  67.000  1.00  0.00           C
ATOM   1470  HG1 LYS A 680      46.590  58.620  66.410  1.00  0.00           H
ATOM   1471  HG2 LYS A 680      46.190  56.960  66.600  1.00  0.00           H
ATOM   1472  CD  LYS A 680      46.430  57.960  68.440  1.00  0.00           C
ATOM   1473  HD1 LYS A 680      45.940  57.160  69.030  1.00  0.00           H
ATOM   1474  HD2 LYS A 680      46.150  58.960  68.810  1.00  0.00           H
ATOM   1475  CE  LYS A 680      47.930  57.740  68.490  1.00  0.00           C
ATOM   1476  HE1 LYS A 680      48.380  58.530  67.850  1.00  0.00           H
ATOM   1477  HE2 LYS A 680      48.260  56.730  68.120  1.00  0.00           H
ATOM   1478  NZ  LYS A 680      48.370  57.840  69.850  1.00  0.00           N
ATOM   1479  HZ1 LYS A 680      47.880  57.160  70.480  1.00  0.00           H
ATOM   1480  HZ2 LYS A 680      48.190  58.730  70.360  1.00  0.00           H
ATOM   1481  HZ3 LYS A 680      49.380  57.600  69.930  1.00  0.00           H
ATOM   1482  C   LYS A 680      42.120  58.470  67.650  1.00  0.00           C
ATOM   1483  O   LYS A 680      41.830  59.160  68.650  1.00  0.00           O
ATOM   1484  N   PHE A 681      41.300  58.390  66.550  1.00  0.00           N
ATOM   1485  HN  PHE A 681      41.630  58.150  65.650  1.00  0.00           H
ATOM   1486  CA  PHE A 681      39.910  58.910  66.520  1.00  0.00           C
ATOM   1487  HA  PHE A 681      39.940  59.950  66.780  1.00  0.00           H
ATOM   1488  CB  PHE A 681      39.330  58.960  65.110  1.00  0.00           C
ATOM   1489  HB1 PHE A 681      39.820  58.110  64.580  1.00  0.00           H
ATOM   1490  HB2 PHE A 681      39.800  59.860  64.670  1.00  0.00           H
ATOM   1491  CG  PHE A 681      37.820  58.860  64.890  1.00  0.00           C
ATOM   1492  CD1 PHE A 681      37.200  57.580  64.720  1.00  0.00           C
ATOM   1493  HD1 PHE A 681      37.930  56.790  64.670  1.00  0.00           H
ATOM   1494  CE1 PHE A 681      35.830  57.460  64.570  1.00  0.00           C
ATOM   1495  HE1 PHE A 681      35.380  56.480  64.610  1.00  0.00           H
ATOM   1496  CZ  PHE A 681      35.020  58.610  64.360  1.00  0.00           C
ATOM   1497  HZ  PHE A 681      33.940  58.540  64.240  1.00  0.00           H
ATOM   1498  CD2 PHE A 681      37.010  59.920  64.780  1.00  0.00           C
ATOM   1499  HD2 PHE A 681      37.560  60.850  64.680  1.00  0.00           H
ATOM   1500  CE2 PHE A 681      35.640  59.890  64.510  1.00  0.00           C
ATOM   1501  HE2 PHE A 681      35.080  60.790  64.330  1.00  0.00           H
ATOM   1502  C   PHE A 681      39.010  58.220  67.510  1.00  0.00           C
ATOM   1503  O   PHE A 681      38.130  58.870  68.110  1.00  0.00           O
ATOM   1504  N   CYS A 682      39.070  56.870  67.670  1.00  0.00           N
ATOM   1505  HN  CYS A 682      39.630  56.250  67.130  1.00  0.00           H
ATOM   1506  CA  CYS A 682      38.330  56.130  68.630  1.00  0.00           C
ATOM   1507  HA  CYS A 682      37.310  56.400  68.400  1.00  0.00           H
ATOM   1508  CB  CYS A 682      38.500  54.630  68.430  1.00  0.00           C
ATOM   1509  HB1 CYS A 682      38.100  54.180  69.370  1.00  0.00           H
ATOM   1510  HB2 CYS A 682      39.570  54.440  68.200  1.00  0.00           H
ATOM   1511  SG  CYS A 682      37.570  54.110  66.990  1.00  0.00           S
ATOM   1512  HG1 CYS A 682      38.580  54.340  66.170  1.00  0.00           H
ATOM   1513  C   CYS A 682      38.680  56.610  70.050  1.00  0.00           C
ATOM   1514  O   CYS A 682      37.720  56.840  70.810  1.00  0.00           O
ATOM   1515  N   ARG A 683      39.950  56.850  70.380  1.00  0.00           N
ATOM   1516  HN  ARG A 683      40.680  56.700  69.720  1.00  0.00           H
ATOM   1517  CA  ARG A 683      40.290  57.510  71.610  1.00  0.00           C
ATOM   1518  HA  ARG A 683      39.750  56.970  72.360  1.00  0.00           H
ATOM   1519  CB  ARG A 683      41.810  57.480  71.950  1.00  0.00           C
ATOM   1520  HB1 ARG A 683      41.950  57.960  72.950  1.00  0.00           H
ATOM   1521  HB2 ARG A 683      42.460  58.020  71.220  1.00  0.00           H
ATOM   1522  CG  ARG A 683      42.450  56.100  72.070  1.00  0.00           C
ATOM   1523  HG1 ARG A 683      43.300  56.080  72.790  1.00  0.00           H
ATOM   1524  HG2 ARG A 683      42.780  55.810  71.050  1.00  0.00           H
ATOM   1525  CD  ARG A 683      41.440  55.150  72.690  1.00  0.00           C
ATOM   1526  HD1 ARG A 683      40.510  54.950  72.120  1.00  0.00           H
ATOM   1527  HD2 ARG A 683      41.170  55.490  73.720  1.00  0.00           H
ATOM   1528  NE  ARG A 683      42.030  53.810  72.890  1.00  0.00           N
ATOM   1529  HE  ARG A 683      42.930  53.630  72.500  1.00  0.00           H
ATOM   1530  CZ  ARG A 683      41.500  52.910  73.660  1.00  0.00           C
ATOM   1531  NH1 ARG A 683      40.390  53.140  74.300  1.00  0.00           N
ATOM   1532 HH11 ARG A 683      39.800  53.920  74.100  1.00  0.00           H
ATOM   1533 HH12 ARG A 683      40.080  52.390  74.910  1.00  0.00           H
ATOM   1534  NH2 ARG A 683      42.290  51.930  73.980  1.00  0.00           N
ATOM   1535 HH21 ARG A 683      43.260  51.920  73.750  1.00  0.00           H
ATOM   1536 HH22 ARG A 683      41.900  51.220  74.560  1.00  0.00           H
ATOM   1537  C   ARG A 683      39.650  58.910  71.760  1.00  0.00           C
ATOM   1538  O   ARG A 683      38.850  59.130  72.680  1.00  0.00           O
ATOM   1539  N   ASP A 684      39.920  59.830  70.780  1.00  0.00           N
ATOM   1540  HN  ASP A 684      40.650  59.700  70.120  1.00  0.00           H
ATOM   1541  CA  ASP A 684      39.390  61.130  70.800  1.00  0.00           C
ATOM   1542  HA  ASP A 684      39.780  61.580  71.710  1.00  0.00           H
ATOM   1543  CB  ASP A 684      39.710  61.860  69.510  1.00  0.00           C
ATOM   1544  HB1 ASP A 684      39.100  62.790  69.410  1.00  0.00           H
ATOM   1545  HB2 ASP A 684      39.330  61.100  68.800  1.00  0.00           H
ATOM   1546  CG  ASP A 684      41.130  62.270  69.370  1.00  0.00           C
ATOM   1547  OD1 ASP A 684      41.800  62.420  70.460  1.00  0.00           O
ATOM   1548  OD2 ASP A 684      41.560  62.470  68.200  1.00  0.00           O
ATOM   1549  C   ASP A 684      37.900  61.330  71.030  1.00  0.00           C
ATOM   1550  O   ASP A 684      37.460  62.290  71.700  1.00  0.00           O
ATOM   1551  N   TYR A 685      37.060  60.490  70.380  1.00  0.00           N
ATOM   1552  HN  TYR A 685      37.400  59.830  69.720  1.00  0.00           H
ATOM   1553  CA  TYR A 685      35.620  60.560  70.440  1.00  0.00           C
ATOM   1554  HA  TYR A 685      35.350  61.560  70.730  1.00  0.00           H
ATOM   1555  CB  TYR A 685      34.940  60.370  69.040  1.00  0.00           C
ATOM   1556  HB1 TYR A 685      33.870  60.070  69.080  1.00  0.00           H
ATOM   1557  HB2 TYR A 685      35.490  59.560  68.520  1.00  0.00           H
ATOM   1558  CG  TYR A 685      35.130  61.540  68.180  1.00  0.00           C
ATOM   1559  CD1 TYR A 685      36.380  61.750  67.540  1.00  0.00           C
ATOM   1560  HD1 TYR A 685      37.130  60.980  67.690  1.00  0.00           H
ATOM   1561  CE1 TYR A 685      36.520  62.830  66.630  1.00  0.00           C
ATOM   1562  HE1 TYR A 685      37.400  62.970  66.010  1.00  0.00           H
ATOM   1563  CZ  TYR A 685      35.440  63.700  66.410  1.00  0.00           C
ATOM   1564  OH  TYR A 685      35.500  64.850  65.570  1.00  0.00           O
ATOM   1565  HH  TYR A 685      34.700  65.310  65.860  1.00  0.00           H
ATOM   1566  CD2 TYR A 685      34.160  62.490  68.010  1.00  0.00           C
ATOM   1567  HD2 TYR A 685      33.230  62.360  68.560  1.00  0.00           H
ATOM   1568  CE2 TYR A 685      34.270  63.530  67.080  1.00  0.00           C
ATOM   1569  HE2 TYR A 685      33.410  64.180  66.910  1.00  0.00           H
ATOM   1570  C   TYR A 685      35.040  59.620  71.540  1.00  0.00           C
ATOM   1571  O   TYR A 685      33.840  59.650  71.820  1.00  0.00           O
ATOM   1572  N   GLN A 686      35.930  58.860  72.170  1.00  0.00           N
ATOM   1573  HN  GLN A 686      36.880  59.140  72.050  1.00  0.00           H
ATOM   1574  CA  GLN A 686      35.480  57.800  73.130  1.00  0.00           C
ATOM   1575  HA  GLN A 686      36.430  57.350  73.420  1.00  0.00           H
ATOM   1576  CB  GLN A 686      34.960  58.340  74.550  1.00  0.00           C
ATOM   1577  HB1 GLN A 686      34.630  57.520  75.220  1.00  0.00           H
ATOM   1578  HB2 GLN A 686      34.090  59.010  74.460  1.00  0.00           H
ATOM   1579  CG  GLN A 686      35.990  59.170  75.410  1.00  0.00           C
ATOM   1580  HG1 GLN A 686      35.470  59.640  76.270  1.00  0.00           H
ATOM   1581  HG2 GLN A 686      36.320  59.890  74.630  1.00  0.00           H
ATOM   1582  CD  GLN A 686      37.180  58.310  75.780  1.00  0.00           C
ATOM   1583  OE1 GLN A 686      37.150  57.280  76.420  1.00  0.00           O
ATOM   1584  NE2 GLN A 686      38.380  58.730  75.420  1.00  0.00           N
ATOM   1585 HE21 GLN A 686      39.100  58.110  75.750  1.00  0.00           H
ATOM   1586 HE22 GLN A 686      38.570  59.470  74.770  1.00  0.00           H
ATOM   1587  C   GLN A 686      34.620  56.610  72.600  1.00  0.00           C
ATOM   1588  O   GLN A 686      33.490  56.350  73.030  1.00  0.00           O
ATOM   1589  N   LEU A 687      35.250  55.950  71.710  1.00  0.00           N
ATOM   1590  HN  LEU A 687      36.140  56.230  71.380  1.00  0.00           H
ATOM   1591  CA  LEU A 687      34.610  54.940  70.920  1.00  0.00           C
ATOM   1592  HA  LEU A 687      33.560  54.910  71.180  1.00  0.00           H
ATOM   1593  CB  LEU A 687      34.550  55.250  69.440  1.00  0.00           C
ATOM   1594  HB1 LEU A 687      34.070  54.470  68.800  1.00  0.00           H
ATOM   1595  HB2 LEU A 687      35.590  55.370  69.070  1.00  0.00           H
ATOM   1596  CG  LEU A 687      33.850  56.590  69.080  1.00  0.00           C
ATOM   1597  HG  LEU A 687      34.280  57.440  69.650  1.00  0.00           H
ATOM   1598  CD1 LEU A 687      34.160  56.820  67.630  1.00  0.00           C
ATOM   1599 HD11 LEU A 687      35.230  57.080  67.550  1.00  0.00           H
ATOM   1600 HD12 LEU A 687      33.650  57.740  67.290  1.00  0.00           H
ATOM   1601 HD13 LEU A 687      33.850  56.000  66.940  1.00  0.00           H
ATOM   1602  CD2 LEU A 687      32.340  56.490  69.370  1.00  0.00           C
ATOM   1603 HD21 LEU A 687      31.980  55.430  69.420  1.00  0.00           H
ATOM   1604 HD22 LEU A 687      31.660  57.050  68.700  1.00  0.00           H
ATOM   1605 HD23 LEU A 687      32.250  56.810  70.430  1.00  0.00           H
ATOM   1606  C   LEU A 687      35.140  53.580  71.230  1.00  0.00           C
ATOM   1607  O   LEU A 687      36.330  53.530  71.450  1.00  0.00           O
ATOM   1608  N   SER A 688      34.340  52.430  71.160  1.00  0.00           N
ATOM   1609  HN  SER A 688      33.350  52.460  71.040  1.00  0.00           H
ATOM   1610  CA  SER A 688      35.010  51.150  71.140  1.00  0.00           C
ATOM   1611  HA  SER A 688      35.790  51.040  71.870  1.00  0.00           H
ATOM   1612  CB  SER A 688      33.930  49.960  71.250  1.00  0.00           C
ATOM   1613  HB1 SER A 688      32.980  50.090  70.680  1.00  0.00           H
ATOM   1614  HB2 SER A 688      33.680  49.830  72.310  1.00  0.00           H
ATOM   1615  OG  SER A 688      34.420  48.630  71.090  1.00  0.00           O
ATOM   1616  HG1 SER A 688      35.160  48.660  71.700  1.00  0.00           H
ATOM   1617  C   SER A 688      35.610  50.970  69.790  1.00  0.00           C
ATOM   1618  O   SER A 688      34.930  50.850  68.770  1.00  0.00           O
ATOM   1619  N   TYR A 689      36.950  50.870  69.620  1.00  0.00           N
ATOM   1620  HN  TYR A 689      37.570  51.100  70.360  1.00  0.00           H
ATOM   1621  CA  TYR A 689      37.550  50.560  68.330  1.00  0.00           C
ATOM   1622  HA  TYR A 689      37.230  51.350  67.660  1.00  0.00           H
ATOM   1623  CB  TYR A 689      39.120  50.770  68.340  1.00  0.00           C
ATOM   1624  HB1 TYR A 689      39.410  50.340  69.330  1.00  0.00           H
ATOM   1625  HB2 TYR A 689      39.430  51.840  68.420  1.00  0.00           H
ATOM   1626  CG  TYR A 689      39.940  50.000  67.190  1.00  0.00           C
ATOM   1627  CD1 TYR A 689      39.830  50.350  65.820  1.00  0.00           C
ATOM   1628  HD1 TYR A 689      39.040  51.020  65.520  1.00  0.00           H
ATOM   1629  CE1 TYR A 689      40.730  49.870  64.890  1.00  0.00           C
ATOM   1630  HE1 TYR A 689      40.810  50.250  63.880  1.00  0.00           H
ATOM   1631  CZ  TYR A 689      41.710  49.080  65.340  1.00  0.00           C
ATOM   1632  OH  TYR A 689      42.600  48.520  64.360  1.00  0.00           O
ATOM   1633  HH  TYR A 689      42.120  48.340  63.550  1.00  0.00           H
ATOM   1634  CD2 TYR A 689      41.020  49.190  67.580  1.00  0.00           C
ATOM   1635  HD2 TYR A 689      41.250  48.950  68.610  1.00  0.00           H
ATOM   1636  CE2 TYR A 689      41.900  48.640  66.650  1.00  0.00           C
ATOM   1637  HE2 TYR A 689      42.720  47.980  66.930  1.00  0.00           H
ATOM   1638  C   TYR A 689      37.180  49.260  67.650  1.00  0.00           C
ATOM   1639  O   TYR A 689      36.730  49.370  66.550  1.00  0.00           O
ATOM   1640  N   LEU A 690      37.330  48.030  68.230  1.00  0.00           N
ATOM   1641  HN  LEU A 690      37.590  48.040  69.200  1.00  0.00           H
ATOM   1642  CA  LEU A 690      37.030  46.820  67.570  1.00  0.00           C
ATOM   1643  HA  LEU A 690      37.530  46.810  66.620  1.00  0.00           H
ATOM   1644  CB  LEU A 690      37.550  45.620  68.440  1.00  0.00           C
ATOM   1645  HB1 LEU A 690      37.460  44.680  67.850  1.00  0.00           H
ATOM   1646  HB2 LEU A 690      36.910  45.390  69.310  1.00  0.00           H
ATOM   1647  CG  LEU A 690      39.080  45.740  68.850  1.00  0.00           C
ATOM   1648  HG  LEU A 690      39.290  46.650  69.460  1.00  0.00           H
ATOM   1649  CD1 LEU A 690      39.570  44.460  69.540  1.00  0.00           C
ATOM   1650 HD11 LEU A 690      40.660  44.440  69.760  1.00  0.00           H
ATOM   1651 HD12 LEU A 690      39.300  43.650  68.820  1.00  0.00           H
ATOM   1652 HD13 LEU A 690      39.030  44.210  70.470  1.00  0.00           H
ATOM   1653  CD2 LEU A 690      39.860  45.900  67.500  1.00  0.00           C
ATOM   1654 HD21 LEU A 690      40.950  45.890  67.710  1.00  0.00           H
ATOM   1655 HD22 LEU A 690      39.600  46.860  66.990  1.00  0.00           H
ATOM   1656 HD23 LEU A 690      39.540  45.120  66.790  1.00  0.00           H
ATOM   1657  C   LEU A 690      35.550  46.620  67.230  1.00  0.00           C
ATOM   1658  O   LEU A 690      35.170  46.170  66.160  1.00  0.00           O
ATOM   1659  N   SER A 691      34.600  47.110  68.040  1.00  0.00           N
ATOM   1660  HN  SER A 691      34.950  47.370  68.930  1.00  0.00           H
ATOM   1661  CA  SER A 691      33.170  47.160  67.680  1.00  0.00           C
ATOM   1662  HA  SER A 691      32.780  46.170  67.480  1.00  0.00           H
ATOM   1663  CB  SER A 691      32.340  47.720  68.870  1.00  0.00           C
ATOM   1664  HB1 SER A 691      32.750  48.720  69.100  1.00  0.00           H
ATOM   1665  HB2 SER A 691      32.500  47.130  69.790  1.00  0.00           H
ATOM   1666  OG  SER A 691      30.950  47.930  68.600  1.00  0.00           O
ATOM   1667  HG1 SER A 691      30.710  47.200  68.040  1.00  0.00           H
ATOM   1668  C   SER A 691      32.750  47.970  66.430  1.00  0.00           C
ATOM   1669  O   SER A 691      31.960  47.560  65.550  1.00  0.00           O
ATOM   1670  N   LEU A 692      33.320  49.170  66.330  1.00  0.00           N
ATOM   1671  HN  LEU A 692      33.920  49.490  67.070  1.00  0.00           H
ATOM   1672  CA  LEU A 692      33.300  50.130  65.250  1.00  0.00           C
ATOM   1673  HA  LEU A 692      32.270  50.310  64.950  1.00  0.00           H
ATOM   1674  CB  LEU A 692      33.890  51.530  65.690  1.00  0.00           C
ATOM   1675  HB1 LEU A 692      35.000  51.480  65.700  1.00  0.00           H
ATOM   1676  HB2 LEU A 692      33.590  51.790  66.720  1.00  0.00           H
ATOM   1677  CG  LEU A 692      33.460  52.660  64.720  1.00  0.00           C
ATOM   1678  HG  LEU A 692      33.390  52.270  63.680  1.00  0.00           H
ATOM   1679  CD1 LEU A 692      32.010  53.040  65.130  1.00  0.00           C
ATOM   1680 HD11 LEU A 692      31.710  54.040  64.760  1.00  0.00           H
ATOM   1681 HD12 LEU A 692      31.940  53.220  66.230  1.00  0.00           H
ATOM   1682 HD13 LEU A 692      31.290  52.320  64.690  1.00  0.00           H
ATOM   1683  CD2 LEU A 692      34.390  53.850  64.800  1.00  0.00           C
ATOM   1684 HD21 LEU A 692      34.030  54.430  65.680  1.00  0.00           H
ATOM   1685 HD22 LEU A 692      34.250  54.570  63.960  1.00  0.00           H
ATOM   1686 HD23 LEU A 692      35.450  53.560  64.980  1.00  0.00           H
ATOM   1687  C   LEU A 692      33.950  49.680  63.960  1.00  0.00           C
ATOM   1688  O   LEU A 692      33.400  49.670  62.850  1.00  0.00           O
ATOM   1689  N   ARG A 693      35.180  49.150  64.170  1.00  0.00           N
ATOM   1690  HN  ARG A 693      35.660  49.230  65.040  1.00  0.00           H
ATOM   1691  CA  ARG A 693      35.980  48.560  63.190  1.00  0.00           C
ATOM   1692  HA  ARG A 693      36.130  49.270  62.390  1.00  0.00           H
ATOM   1693  CB  ARG A 693      37.370  48.470  63.750  1.00  0.00           C
ATOM   1694  HB1 ARG A 693      37.400  47.950  64.730  1.00  0.00           H
ATOM   1695  HB2 ARG A 693      37.620  49.540  63.950  1.00  0.00           H
ATOM   1696  CG  ARG A 693      38.420  47.850  62.740  1.00  0.00           C
ATOM   1697  HG1 ARG A 693      39.390  48.090  63.250  1.00  0.00           H
ATOM   1698  HG2 ARG A 693      38.390  48.270  61.710  1.00  0.00           H
ATOM   1699  CD  ARG A 693      38.560  46.310  62.780  1.00  0.00           C
ATOM   1700  HD1 ARG A 693      37.860  45.630  62.260  1.00  0.00           H
ATOM   1701  HD2 ARG A 693      38.530  46.010  63.860  1.00  0.00           H
ATOM   1702  NE  ARG A 693      39.920  46.040  62.270  1.00  0.00           N
ATOM   1703  HE  ARG A 693      40.460  46.880  62.270  1.00  0.00           H
ATOM   1704  CZ  ARG A 693      40.390  44.860  62.020  1.00  0.00           C
ATOM   1705  NH1 ARG A 693      41.470  44.830  61.280  1.00  0.00           N
ATOM   1706 HH11 ARG A 693      41.870  45.680  60.930  1.00  0.00           H
ATOM   1707 HH12 ARG A 693      41.690  43.980  60.810  1.00  0.00           H
ATOM   1708  NH2 ARG A 693      39.720  43.750  62.150  1.00  0.00           N
ATOM   1709 HH21 ARG A 693      38.840  43.710  62.620  1.00  0.00           H
ATOM   1710 HH22 ARG A 693      40.270  42.980  61.850  1.00  0.00           H
ATOM   1711  C   ARG A 693      35.410  47.250  62.570  1.00  0.00           C
ATOM   1712  O   ARG A 693      35.420  47.010  61.380  1.00  0.00           O
ATOM   1713  N   THR A 694      34.830  46.340  63.380  1.00  0.00           N
ATOM   1714  HN  THR A 694      34.730  46.600  64.330  1.00  0.00           H
ATOM   1715  CA  THR A 694      34.140  45.140  62.860  1.00  0.00           C
ATOM   1716  HA  THR A 694      34.830  44.560  62.280  1.00  0.00           H
ATOM   1717  CB  THR A 694      33.590  44.220  64.030  1.00  0.00           C
ATOM   1718  HB  THR A 694      32.860  44.770  64.680  1.00  0.00           H
ATOM   1719  OG1 THR A 694      34.620  43.850  64.890  1.00  0.00           O
ATOM   1720  HG1 THR A 694      34.700  44.640  65.430  1.00  0.00           H
ATOM   1721  CG2 THR A 694      32.860  42.940  63.540  1.00  0.00           C
ATOM   1722 HG21 THR A 694      33.180  42.180  64.270  1.00  0.00           H
ATOM   1723 HG22 THR A 694      33.230  42.600  62.540  1.00  0.00           H
ATOM   1724 HG23 THR A 694      31.780  43.050  63.340  1.00  0.00           H
ATOM   1725  C   THR A 694      32.940  45.650  61.970  1.00  0.00           C
ATOM   1726  O   THR A 694      32.790  45.200  60.800  1.00  0.00           O
ATOM   1727  N   SER A 695      32.050  46.570  62.460  1.00  0.00           N
ATOM   1728  HN  SER A 695      32.040  46.930  63.400  1.00  0.00           H
ATOM   1729  CA  SER A 695      31.000  47.260  61.680  1.00  0.00           C
ATOM   1730  HA  SER A 695      30.260  46.480  61.480  1.00  0.00           H
ATOM   1731  CB  SER A 695      30.160  48.230  62.520  1.00  0.00           C
ATOM   1732  HB1 SER A 695      29.310  48.690  61.980  1.00  0.00           H
ATOM   1733  HB2 SER A 695      30.690  49.100  62.950  1.00  0.00           H
ATOM   1734  OG  SER A 695      29.540  47.500  63.610  1.00  0.00           O
ATOM   1735  HG1 SER A 695      29.520  48.010  64.420  1.00  0.00           H
ATOM   1736  C   SER A 695      31.460  48.000  60.460  1.00  0.00           C
ATOM   1737  O   SER A 695      30.910  47.870  59.330  1.00  0.00           O
ATOM   1738  N   ILE A 696      32.540  48.750  60.530  1.00  0.00           N
ATOM   1739  HN  ILE A 696      32.950  48.870  61.420  1.00  0.00           H
ATOM   1740  CA  ILE A 696      33.180  49.360  59.370  1.00  0.00           C
ATOM   1741  HA  ILE A 696      32.500  49.960  58.800  1.00  0.00           H
ATOM   1742  CB  ILE A 696      34.440  50.160  59.810  1.00  0.00           C
ATOM   1743  HB  ILE A 696      35.110  49.480  60.370  1.00  0.00           H
ATOM   1744  CG2 ILE A 696      35.400  50.470  58.600  1.00  0.00           C
ATOM   1745 HG21 ILE A 696      36.010  49.570  58.370  1.00  0.00           H
ATOM   1746 HG22 ILE A 696      36.050  51.270  59.020  1.00  0.00           H
ATOM   1747 HG23 ILE A 696      34.780  50.750  57.720  1.00  0.00           H
ATOM   1748  CG1 ILE A 696      34.120  51.480  60.610  1.00  0.00           C
ATOM   1749 HG11 ILE A 696      33.230  51.430  61.270  1.00  0.00           H
ATOM   1750 HG12 ILE A 696      33.740  52.210  59.860  1.00  0.00           H
ATOM   1751  CD  ILE A 696      35.260  52.120  61.340  1.00  0.00           C
ATOM   1752  HD1 ILE A 696      36.180  52.290  60.740  1.00  0.00           H
ATOM   1753  HD2 ILE A 696      35.630  51.550  62.210  1.00  0.00           H
ATOM   1754  HD3 ILE A 696      34.930  53.110  61.730  1.00  0.00           H
ATOM   1755  C   ILE A 696      33.640  48.230  58.390  1.00  0.00           C
ATOM   1756  O   ILE A 696      33.440  48.300  57.180  1.00  0.00           O
ATOM   1757  N   GLY A 697      34.180  47.160  58.970  1.00  0.00           N
ATOM   1758  HN  GLY A 697      34.480  47.140  59.920  1.00  0.00           H
ATOM   1759  CA  GLY A 697      34.540  45.940  58.250  1.00  0.00           C
ATOM   1760  HA1 GLY A 697      34.720  45.190  59.010  1.00  0.00           H
ATOM   1761  HA2 GLY A 697      35.310  46.120  57.530  1.00  0.00           H
ATOM   1762  C   GLY A 697      33.460  45.230  57.450  1.00  0.00           C
ATOM   1763  O   GLY A 697      33.600  44.960  56.240  1.00  0.00           O
ATOM   1764  N   LEU A 698      32.290  44.940  58.110  1.00  0.00           N
ATOM   1765  HN  LEU A 698      32.250  45.020  59.100  1.00  0.00           H
ATOM   1766  CA  LEU A 698      30.990  44.620  57.480  1.00  0.00           C
ATOM   1767  HA  LEU A 698      31.210  43.720  56.940  1.00  0.00           H
ATOM   1768  CB  LEU A 698      30.000  44.330  58.690  1.00  0.00           C
ATOM   1769  HB1 LEU A 698      28.990  44.260  58.220  1.00  0.00           H
ATOM   1770  HB2 LEU A 698      30.180  45.260  59.280  1.00  0.00           H
ATOM   1771  CG  LEU A 698      30.180  43.000  59.520  1.00  0.00           C
ATOM   1772  HG  LEU A 698      31.270  42.770  59.500  1.00  0.00           H
ATOM   1773  CD1 LEU A 698      29.740  43.280  60.970  1.00  0.00           C
ATOM   1774 HD11 LEU A 698      29.840  42.350  61.560  1.00  0.00           H
ATOM   1775 HD12 LEU A 698      28.670  43.590  60.960  1.00  0.00           H
ATOM   1776 HD13 LEU A 698      30.390  44.060  61.400  1.00  0.00           H
ATOM   1777  CD2 LEU A 698      29.570  41.740  58.880  1.00  0.00           C
ATOM   1778 HD21 LEU A 698      29.720  40.780  59.400  1.00  0.00           H
ATOM   1779 HD22 LEU A 698      29.960  41.640  57.840  1.00  0.00           H
ATOM   1780 HD23 LEU A 698      28.470  41.780  58.760  1.00  0.00           H
ATOM   1781  C   LEU A 698      30.390  45.610  56.430  1.00  0.00           C
ATOM   1782  O   LEU A 698      29.990  45.100  55.350  1.00  0.00           O
ATOM   1783  N   TRP A 699      30.460  46.940  56.610  1.00  0.00           N
ATOM   1784  HN  TRP A 699      30.680  47.400  57.470  1.00  0.00           H
ATOM   1785  CA  TRP A 699      30.140  47.860  55.570  1.00  0.00           C
ATOM   1786  HA  TRP A 699      29.220  47.640  55.050  1.00  0.00           H
ATOM   1787  CB  TRP A 699      30.060  49.340  56.100  1.00  0.00           C
ATOM   1788  HB1 TRP A 699      30.170  49.990  55.210  1.00  0.00           H
ATOM   1789  HB2 TRP A 699      30.960  49.530  56.730  1.00  0.00           H
ATOM   1790  CG  TRP A 699      28.760  49.750  56.760  1.00  0.00           C
ATOM   1791  CD1 TRP A 699      28.700  49.940  58.100  1.00  0.00           C
ATOM   1792  HD1 TRP A 699      29.400  49.520  58.800  1.00  0.00           H
ATOM   1793  NE1 TRP A 699      27.500  50.560  58.370  1.00  0.00           N
ATOM   1794  HE1 TRP A 699      27.170  50.900  59.220  1.00  0.00           H
ATOM   1795  CE2 TRP A 699      26.860  50.900  57.220  1.00  0.00           C
ATOM   1796  CD2 TRP A 699      27.630  50.350  56.150  1.00  0.00           C
ATOM   1797  CE3 TRP A 699      27.200  50.540  54.820  1.00  0.00           C
ATOM   1798  HE3 TRP A 699      27.830  50.170  54.040  1.00  0.00           H
ATOM   1799  CZ3 TRP A 699      25.990  51.240  54.620  1.00  0.00           C
ATOM   1800  HZ3 TRP A 699      25.720  51.400  53.590  1.00  0.00           H
ATOM   1801  CZ2 TRP A 699      25.600  51.460  56.980  1.00  0.00           C
ATOM   1802  HZ2 TRP A 699      24.880  51.700  57.750  1.00  0.00           H
ATOM   1803  CH2 TRP A 699      25.230  51.720  55.640  1.00  0.00           C
ATOM   1804  HH2 TRP A 699      24.270  52.210  55.550  1.00  0.00           H
ATOM   1805  C   TRP A 699      31.070  47.700  54.360  1.00  0.00           C
ATOM   1806  O   TRP A 699      30.640  47.720  53.210  1.00  0.00           O
ATOM   1807  N   THR A 700      32.380  47.580  54.470  1.00  0.00           N
ATOM   1808  HN  THR A 700      32.690  47.660  55.420  1.00  0.00           H
ATOM   1809  CA  THR A 700      33.420  47.440  53.460  1.00  0.00           C
ATOM   1810  HA  THR A 700      33.260  48.210  52.720  1.00  0.00           H
ATOM   1811  CB  THR A 700      34.790  47.430  54.100  1.00  0.00           C
ATOM   1812  HB  THR A 700      34.880  46.510  54.720  1.00  0.00           H
ATOM   1813  OG1 THR A 700      34.990  48.580  54.910  1.00  0.00           O
ATOM   1814  HG1 THR A 700      34.370  48.470  55.630  1.00  0.00           H
ATOM   1815  CG2 THR A 700      35.860  47.440  53.010  1.00  0.00           C
ATOM   1816 HG21 THR A 700      35.890  48.330  52.350  1.00  0.00           H
ATOM   1817 HG22 THR A 700      35.720  46.620  52.280  1.00  0.00           H
ATOM   1818 HG23 THR A 700      36.860  47.340  53.490  1.00  0.00           H
ATOM   1819  C   THR A 700      33.210  46.190  52.670  1.00  0.00           C
ATOM   1820  O   THR A 700      33.300  46.200  51.430  1.00  0.00           O
ATOM   1821  N   SER A 701      32.910  45.090  53.310  1.00  0.00           N
ATOM   1822  HN  SER A 701      32.890  45.120  54.300  1.00  0.00           H
ATOM   1823  CA  SER A 701      32.550  43.790  52.690  1.00  0.00           C
ATOM   1824  HA  SER A 701      33.380  43.410  52.110  1.00  0.00           H
ATOM   1825  CB  SER A 701      32.270  42.780  53.810  1.00  0.00           C
ATOM   1826  HB1 SER A 701      31.370  43.030  54.420  1.00  0.00           H
ATOM   1827  HB2 SER A 701      33.090  42.770  54.550  1.00  0.00           H
ATOM   1828  OG  SER A 701      31.950  41.460  53.180  1.00  0.00           O
ATOM   1829  HG1 SER A 701      32.850  41.140  53.050  1.00  0.00           H
ATOM   1830  C   SER A 701      31.340  43.870  51.800  1.00  0.00           C
ATOM   1831  O   SER A 701      31.350  43.510  50.600  1.00  0.00           O
ATOM   1832  N   PHE A 702      30.270  44.480  52.380  1.00  0.00           N
ATOM   1833  HN  PHE A 702      30.190  44.750  53.330  1.00  0.00           H
ATOM   1834  CA  PHE A 702      29.050  44.830  51.600  1.00  0.00           C
ATOM   1835  HA  PHE A 702      28.850  43.960  50.980  1.00  0.00           H
ATOM   1836  CB  PHE A 702      27.880  45.340  52.470  1.00  0.00           C
ATOM   1837  HB1 PHE A 702      28.300  46.060  53.220  1.00  0.00           H
ATOM   1838  HB2 PHE A 702      27.310  44.560  53.010  1.00  0.00           H
ATOM   1839  CG  PHE A 702      26.820  46.120  51.690  1.00  0.00           C
ATOM   1840  CD1 PHE A 702      26.600  47.400  52.240  1.00  0.00           C
ATOM   1841  HD1 PHE A 702      27.260  47.800  52.990  1.00  0.00           H
ATOM   1842  CE1 PHE A 702      25.680  48.170  51.660  1.00  0.00           C
ATOM   1843  HE1 PHE A 702      25.470  49.120  52.110  1.00  0.00           H
ATOM   1844  CZ  PHE A 702      24.930  47.770  50.550  1.00  0.00           C
ATOM   1845  HZ  PHE A 702      24.260  48.450  50.060  1.00  0.00           H
ATOM   1846  CD2 PHE A 702      26.010  45.620  50.700  1.00  0.00           C
ATOM   1847  HD2 PHE A 702      26.060  44.580  50.380  1.00  0.00           H
ATOM   1848  CE2 PHE A 702      25.080  46.490  50.020  1.00  0.00           C
ATOM   1849  HE2 PHE A 702      24.550  46.140  49.130  1.00  0.00           H
ATOM   1850  C   PHE A 702      29.370  45.790  50.450  1.00  0.00           C
ATOM   1851  O   PHE A 702      28.920  45.530  49.280  1.00  0.00           O
ATOM   1852  N   LEU A 703      30.110  46.910  50.650  1.00  0.00           N
ATOM   1853  HN  LEU A 703      30.280  47.320  51.540  1.00  0.00           H
ATOM   1854  CA  LEU A 703      30.520  47.720  49.530  1.00  0.00           C
ATOM   1855  HA  LEU A 703      29.620  47.990  48.990  1.00  0.00           H
ATOM   1856  CB  LEU A 703      31.340  49.000  50.070  1.00  0.00           C
ATOM   1857  HB1 LEU A 703      31.570  49.590  49.150  1.00  0.00           H
ATOM   1858  HB2 LEU A 703      32.280  48.620  50.500  1.00  0.00           H
ATOM   1859  CG  LEU A 703      30.490  49.960  50.940  1.00  0.00           C
ATOM   1860  HG  LEU A 703      29.970  49.270  51.640  1.00  0.00           H
ATOM   1861  CD1 LEU A 703      31.270  50.980  51.640  1.00  0.00           C
ATOM   1862 HD11 LEU A 703      30.530  51.510  52.280  1.00  0.00           H
ATOM   1863 HD12 LEU A 703      31.870  51.650  50.990  1.00  0.00           H
ATOM   1864 HD13 LEU A 703      31.950  50.440  52.350  1.00  0.00           H
ATOM   1865  CD2 LEU A 703      29.390  50.730  50.070  1.00  0.00           C
ATOM   1866 HD21 LEU A 703      29.040  50.120  49.210  1.00  0.00           H
ATOM   1867 HD22 LEU A 703      29.890  51.620  49.630  1.00  0.00           H
ATOM   1868 HD23 LEU A 703      28.640  51.100  50.800  1.00  0.00           H
ATOM   1869  C   LEU A 703      31.360  47.070  48.460  1.00  0.00           C
ATOM   1870  O   LEU A 703      31.190  47.300  47.250  1.00  0.00           O
ATOM   1871  N   CYS A 704      32.230  46.120  48.870  1.00  0.00           N
ATOM   1872  HN  CYS A 704      32.460  46.090  49.840  1.00  0.00           H
ATOM   1873  CA  CYS A 704      33.010  45.330  47.950  1.00  0.00           C
ATOM   1874  HA  CYS A 704      33.410  45.960  47.180  1.00  0.00           H
ATOM   1875  CB  CYS A 704      34.120  44.450  48.710  1.00  0.00           C
ATOM   1876  HB1 CYS A 704      34.440  43.710  47.930  1.00  0.00           H
ATOM   1877  HB2 CYS A 704      33.730  43.900  49.590  1.00  0.00           H
ATOM   1878  SG  CYS A 704      35.650  45.380  49.080  1.00  0.00           S
ATOM   1879  HG1 CYS A 704      35.110  45.920  50.160  1.00  0.00           H
ATOM   1880  C   CYS A 704      32.210  44.420  47.140  1.00  0.00           C
ATOM   1881  O   CYS A 704      32.390  44.320  45.960  1.00  0.00           O
ATOM   1882  N   ILE A 705      31.160  43.720  47.680  1.00  0.00           N
ATOM   1883  HN  ILE A 705      31.030  43.650  48.660  1.00  0.00           H
ATOM   1884  CA  ILE A 705      30.250  42.930  46.830  1.00  0.00           C
ATOM   1885  HA  ILE A 705      30.780  42.270  46.180  1.00  0.00           H
ATOM   1886  CB  ILE A 705      29.380  42.010  47.740  1.00  0.00           C
ATOM   1887  HB  ILE A 705      28.970  42.650  48.550  1.00  0.00           H
ATOM   1888  CG2 ILE A 705      28.180  41.460  46.970  1.00  0.00           C
ATOM   1889 HG21 ILE A 705      28.510  40.820  46.130  1.00  0.00           H
ATOM   1890 HG22 ILE A 705      27.430  42.190  46.600  1.00  0.00           H
ATOM   1891 HG23 ILE A 705      27.780  40.720  47.700  1.00  0.00           H
ATOM   1892  CG1 ILE A 705      30.270  40.930  48.430  1.00  0.00           C
ATOM   1893 HG11 ILE A 705      31.190  41.460  48.750  1.00  0.00           H
ATOM   1894 HG12 ILE A 705      30.630  40.150  47.720  1.00  0.00           H
ATOM   1895  CD  ILE A 705      29.700  40.400  49.730  1.00  0.00           C
ATOM   1896  HD1 ILE A 705      29.880  41.140  50.550  1.00  0.00           H
ATOM   1897  HD2 ILE A 705      30.050  39.390  50.030  1.00  0.00           H
ATOM   1898  HD3 ILE A 705      28.610  40.250  49.590  1.00  0.00           H
ATOM   1899  C   ILE A 705      29.480  43.820  45.770  1.00  0.00           C
ATOM   1900  O   ILE A 705      29.380  43.380  44.610  1.00  0.00           O
ATOM   1901  N   VAL A 706      28.990  44.990  46.170  1.00  0.00           N
ATOM   1902  HN  VAL A 706      29.180  45.300  47.100  1.00  0.00           H
ATOM   1903  CA  VAL A 706      28.350  45.930  45.310  1.00  0.00           C
ATOM   1904  HA  VAL A 706      27.500  45.420  44.910  1.00  0.00           H
ATOM   1905  CB  VAL A 706      27.930  47.130  46.230  1.00  0.00           C
ATOM   1906  HB  VAL A 706      28.800  47.440  46.840  1.00  0.00           H
ATOM   1907  CG1 VAL A 706      27.330  48.220  45.330  1.00  0.00           C
ATOM   1908 HG11 VAL A 706      27.070  49.120  45.940  1.00  0.00           H
ATOM   1909 HG12 VAL A 706      26.450  47.800  44.800  1.00  0.00           H
ATOM   1910 HG13 VAL A 706      28.110  48.660  44.680  1.00  0.00           H
ATOM   1911  CG2 VAL A 706      26.740  46.700  47.110  1.00  0.00           C
ATOM   1912 HG21 VAL A 706      25.890  46.470  46.430  1.00  0.00           H
ATOM   1913 HG22 VAL A 706      26.430  47.510  47.810  1.00  0.00           H
ATOM   1914 HG23 VAL A 706      26.880  45.740  47.650  1.00  0.00           H
ATOM   1915  C   VAL A 706      29.190  46.450  44.030  1.00  0.00           C
ATOM   1916  O   VAL A 706      28.670  46.650  42.910  1.00  0.00           O
ATOM   1917  N   LEU A 707      30.460  46.630  44.220  1.00  0.00           N
ATOM   1918  HN  LEU A 707      30.840  46.250  45.050  1.00  0.00           H
ATOM   1919  CA  LEU A 707      31.490  47.050  43.270  1.00  0.00           C
ATOM   1920  HA  LEU A 707      31.120  47.920  42.750  1.00  0.00           H
ATOM   1921  CB  LEU A 707      32.740  47.330  44.080  1.00  0.00           C
ATOM   1922  HB1 LEU A 707      33.190  46.460  44.610  1.00  0.00           H
ATOM   1923  HB2 LEU A 707      32.450  48.020  44.900  1.00  0.00           H
ATOM   1924  CG  LEU A 707      33.870  47.970  43.230  1.00  0.00           C
ATOM   1925  HG  LEU A 707      34.250  47.180  42.550  1.00  0.00           H
ATOM   1926  CD1 LEU A 707      33.410  49.250  42.430  1.00  0.00           C
ATOM   1927 HD11 LEU A 707      34.310  49.870  42.200  1.00  0.00           H
ATOM   1928 HD12 LEU A 707      32.730  49.880  43.060  1.00  0.00           H
ATOM   1929 HD13 LEU A 707      32.870  48.930  41.520  1.00  0.00           H
ATOM   1930  CD2 LEU A 707      35.000  48.440  44.140  1.00  0.00           C
ATOM   1931 HD21 LEU A 707      35.640  49.190  43.630  1.00  0.00           H
ATOM   1932 HD22 LEU A 707      35.620  47.530  44.340  1.00  0.00           H
ATOM   1933 HD23 LEU A 707      34.520  48.950  45.000  1.00  0.00           H
ATOM   1934  C   LEU A 707      31.760  46.040  42.240  1.00  0.00           C
ATOM   1935  O   LEU A 707      31.950  46.380  41.080  1.00  0.00           O
ATOM   1936  N   VAL A 708      31.590  44.660  42.520  1.00  0.00           N
ATOM   1937  HN  VAL A 708      31.350  44.410  43.450  1.00  0.00           H
ATOM   1938  CA  VAL A 708      31.770  43.650  41.520  1.00  0.00           C
ATOM   1939  HA  VAL A 708      32.720  43.820  41.030  1.00  0.00           H
ATOM   1940  CB  VAL A 708      31.670  42.260  42.190  1.00  0.00           C
ATOM   1941  HB  VAL A 708      30.650  42.120  42.610  1.00  0.00           H
ATOM   1942  CG1 VAL A 708      31.830  41.100  41.130  1.00  0.00           C
ATOM   1943 HG11 VAL A 708      32.740  41.250  40.510  1.00  0.00           H
ATOM   1944 HG12 VAL A 708      31.020  41.030  40.380  1.00  0.00           H
ATOM   1945 HG13 VAL A 708      31.930  40.150  41.700  1.00  0.00           H
ATOM   1946  CG2 VAL A 708      32.650  42.260  43.410  1.00  0.00           C
ATOM   1947 HG21 VAL A 708      33.710  42.450  43.160  1.00  0.00           H
ATOM   1948 HG22 VAL A 708      32.690  41.230  43.840  1.00  0.00           H
ATOM   1949 HG23 VAL A 708      32.320  42.930  44.230  1.00  0.00           H
ATOM   1950  C   VAL A 708      30.620  43.790  40.540  1.00  0.00           C
ATOM   1951  O   VAL A 708      30.650  43.650  39.330  1.00  0.00           O
ATOM   1952  N   ALA A 709      29.400  44.060  41.040  1.00  0.00           N
ATOM   1953  HN  ALA A 709      29.220  44.190  42.010  1.00  0.00           H
ATOM   1954  CA  ALA A 709      28.200  44.100  40.240  1.00  0.00           C
ATOM   1955  HA  ALA A 709      28.080  43.240  39.600  1.00  0.00           H
ATOM   1956  CB  ALA A 709      27.000  43.990  41.280  1.00  0.00           C
ATOM   1957  HB1 ALA A 709      27.360  43.150  41.910  1.00  0.00           H
ATOM   1958  HB2 ALA A 709      26.050  43.630  40.830  1.00  0.00           H
ATOM   1959  HB3 ALA A 709      26.960  44.930  41.880  1.00  0.00           H
ATOM   1960  C   ALA A 709      28.070  45.330  39.330  1.00  0.00           C
ATOM   1961  O   ALA A 709      27.050  45.410  38.650  1.00  0.00           O
ATOM   1962  N   THR A 710      29.110  46.270  39.260  1.00  0.00           N
ATOM   1963  HN  THR A 710      29.990  45.980  39.630  1.00  0.00           H
ATOM   1964  CA  THR A 710      29.160  47.460  38.400  1.00  0.00           C
ATOM   1965  HA  THR A 710      28.400  47.520  37.650  1.00  0.00           H
ATOM   1966  CB  THR A 710      28.940  48.770  39.240  1.00  0.00           C
ATOM   1967  HB  THR A 710      28.200  48.560  40.030  1.00  0.00           H
ATOM   1968  OG1 THR A 710      28.400  49.880  38.440  1.00  0.00           O
ATOM   1969  HG1 THR A 710      27.610  49.540  38.040  1.00  0.00           H
ATOM   1970  CG2 THR A 710      30.260  49.230  39.900  1.00  0.00           C
ATOM   1971 HG21 THR A 710      30.860  49.730  39.110  1.00  0.00           H
ATOM   1972 HG22 THR A 710      30.800  48.430  40.470  1.00  0.00           H
ATOM   1973 HG23 THR A 710      30.030  50.080  40.580  1.00  0.00           H
ATOM   1974  C   THR A 710      30.480  47.450  37.610  1.00  0.00           C
ATOM   1975  O   THR A 710      31.360  46.600  37.890  1.00  0.00           O
ATOM   1976  N   ASP A 711      30.710  48.300  36.610  1.00  0.00           N
ATOM   1977  HN  ASP A 711      29.980  48.910  36.290  1.00  0.00           H
ATOM   1978  CA  ASP A 711      31.970  48.520  35.950  1.00  0.00           C
ATOM   1979  HA  ASP A 711      32.430  47.550  35.760  1.00  0.00           H
ATOM   1980  CB  ASP A 711      31.700  49.190  34.520  1.00  0.00           C
ATOM   1981  HB1 ASP A 711      31.350  50.240  34.690  1.00  0.00           H
ATOM   1982  HB2 ASP A 711      30.950  48.680  33.880  1.00  0.00           H
ATOM   1983  CG  ASP A 711      32.900  49.290  33.620  1.00  0.00           C
ATOM   1984  OD1 ASP A 711      33.940  48.670  33.850  1.00  0.00           O
ATOM   1985  OD2 ASP A 711      32.670  49.900  32.580  1.00  0.00           O
ATOM   1986  C   ASP A 711      32.850  49.430  36.720  1.00  0.00           C
ATOM   1987  O   ASP A 711      32.690  50.620  36.900  1.00  0.00           O
ATOM   1988  N   ALA A 712      34.020  48.800  37.070  1.00  0.00           N
ATOM   1989  HN  ALA A 712      34.270  47.860  36.890  1.00  0.00           H
ATOM   1990  CA  ALA A 712      35.040  49.310  37.900  1.00  0.00           C
ATOM   1991  HA  ALA A 712      34.740  50.250  38.360  1.00  0.00           H
ATOM   1992  CB  ALA A 712      35.270  48.410  39.090  1.00  0.00           C
ATOM   1993  HB1 ALA A 712      35.620  48.980  39.970  1.00  0.00           H
ATOM   1994  HB2 ALA A 712      36.020  47.610  38.880  1.00  0.00           H
ATOM   1995  HB3 ALA A 712      34.290  47.960  39.380  1.00  0.00           H
ATOM   1996  C   ALA A 712      36.350  49.640  37.140  1.00  0.00           C
ATOM   1997  O   ALA A 712      37.370  50.100  37.600  1.00  0.00           O
ATOM   1998  N   SER A 713      36.180  49.500  35.780  1.00  0.00           N
ATOM   1999  HN  SER A 713      35.360  49.290  35.250  1.00  0.00           H
ATOM   2000  CA  SER A 713      37.340  49.670  34.900  1.00  0.00           C
ATOM   2001  HA  SER A 713      38.110  49.120  35.410  1.00  0.00           H
ATOM   2002  CB  SER A 713      36.970  49.190  33.500  1.00  0.00           C
ATOM   2003  HB1 SER A 713      36.690  48.130  33.660  1.00  0.00           H
ATOM   2004  HB2 SER A 713      37.780  49.330  32.750  1.00  0.00           H
ATOM   2005  OG  SER A 713      35.860  49.860  32.930  1.00  0.00           O
ATOM   2006  HG1 SER A 713      35.140  49.300  33.240  1.00  0.00           H
ATOM   2007  C   SER A 713      38.040  51.040  34.910  1.00  0.00           C
ATOM   2008  O   SER A 713      39.230  51.040  34.780  1.00  0.00           O
ATOM   2009  N   SER A 714      37.380  52.170  35.080  1.00  0.00           N
ATOM   2010  HN  SER A 714      36.390  52.210  35.220  1.00  0.00           H
ATOM   2011  CA  SER A 714      38.080  53.500  34.950  1.00  0.00           C
ATOM   2012  HA  SER A 714      39.110  53.330  34.660  1.00  0.00           H
ATOM   2013  CB  SER A 714      37.480  54.500  33.920  1.00  0.00           C
ATOM   2014  HB1 SER A 714      38.010  55.470  33.870  1.00  0.00           H
ATOM   2015  HB2 SER A 714      36.420  54.690  34.150  1.00  0.00           H
ATOM   2016  OG  SER A 714      37.560  53.780  32.670  1.00  0.00           O
ATOM   2017  HG1 SER A 714      38.480  53.830  32.400  1.00  0.00           H
ATOM   2018  C   SER A 714      38.140  54.250  36.270  1.00  0.00           C
ATOM   2019  O   SER A 714      38.660  55.340  36.300  1.00  0.00           O
ATOM   2020  N   LEU A 715      37.660  53.600  37.400  1.00  0.00           N
ATOM   2021  HN  LEU A 715      37.170  52.750  37.210  1.00  0.00           H
ATOM   2022  CA  LEU A 715      37.550  54.220  38.730  1.00  0.00           C
ATOM   2023  HA  LEU A 715      37.020  55.140  38.540  1.00  0.00           H
ATOM   2024  CB  LEU A 715      36.640  53.230  39.560  1.00  0.00           C
ATOM   2025  HB1 LEU A 715      36.680  53.620  40.600  1.00  0.00           H
ATOM   2026  HB2 LEU A 715      37.100  52.220  39.470  1.00  0.00           H
ATOM   2027  CG  LEU A 715      35.170  53.170  39.240  1.00  0.00           C
ATOM   2028  HG  LEU A 715      34.970  52.530  38.350  1.00  0.00           H
ATOM   2029  CD1 LEU A 715      34.290  52.410  40.240  1.00  0.00           C
ATOM   2030 HD11 LEU A 715      33.260  52.330  39.840  1.00  0.00           H
ATOM   2031 HD12 LEU A 715      34.340  52.910  41.220  1.00  0.00           H
ATOM   2032 HD13 LEU A 715      34.720  51.380  40.270  1.00  0.00           H
ATOM   2033  CD2 LEU A 715      34.450  54.500  39.150  1.00  0.00           C
ATOM   2034 HD21 LEU A 715      34.840  55.120  38.310  1.00  0.00           H
ATOM   2035 HD22 LEU A 715      34.560  55.170  40.020  1.00  0.00           H
ATOM   2036 HD23 LEU A 715      33.360  54.440  38.930  1.00  0.00           H
ATOM   2037  C   LEU A 715      38.770  54.670  39.410  1.00  0.00           C
ATOM   2038  O   LEU A 715      38.860  55.700  40.090  1.00  0.00           O
ATOM   2039  N   VAL A 716      39.960  53.990  39.210  1.00  0.00           N
ATOM   2040  HN  VAL A 716      39.910  53.140  38.670  1.00  0.00           H
ATOM   2041  CA  VAL A 716      41.350  54.480  39.500  1.00  0.00           C
ATOM   2042  HA  VAL A 716      41.420  54.890  40.500  1.00  0.00           H
ATOM   2043  CB  VAL A 716      42.240  53.250  39.520  1.00  0.00           C
ATOM   2044  HB  VAL A 716      42.120  52.620  38.610  1.00  0.00           H
ATOM   2045  CG1 VAL A 716      43.730  53.680  39.550  1.00  0.00           C
ATOM   2046 HG11 VAL A 716      44.280  52.710  39.620  1.00  0.00           H
ATOM   2047 HG12 VAL A 716      43.930  54.240  40.490  1.00  0.00           H
ATOM   2048 HG13 VAL A 716      44.040  54.280  38.670  1.00  0.00           H
ATOM   2049  CG2 VAL A 716      41.900  52.440  40.860  1.00  0.00           C
ATOM   2050 HG21 VAL A 716      40.890  51.970  40.830  1.00  0.00           H
ATOM   2051 HG22 VAL A 716      41.910  53.090  41.760  1.00  0.00           H
ATOM   2052 HG23 VAL A 716      42.610  51.590  40.940  1.00  0.00           H
ATOM   2053  C   VAL A 716      41.880  55.600  38.530  1.00  0.00           C
ATOM   2054  O   VAL A 716      42.740  56.410  38.810  1.00  0.00           O
ATOM   2055  N   CYS A 717      41.290  55.740  37.370  1.00  0.00           N
ATOM   2056  HN  CYS A 717      40.560  55.120  37.080  1.00  0.00           H
ATOM   2057  CA  CYS A 717      41.610  56.800  36.440  1.00  0.00           C
ATOM   2058  HA  CYS A 717      42.610  57.160  36.650  1.00  0.00           H
ATOM   2059  CB  CYS A 717      41.530  56.290  34.970  1.00  0.00           C
ATOM   2060  HB1 CYS A 717      41.580  57.080  34.190  1.00  0.00           H
ATOM   2061  HB2 CYS A 717      40.590  55.690  34.900  1.00  0.00           H
ATOM   2062  SG  CYS A 717      42.920  55.190  34.590  1.00  0.00           S
ATOM   2063  HG1 CYS A 717      43.850  55.980  35.110  1.00  0.00           H
ATOM   2064  C   CYS A 717      40.810  58.030  36.750  1.00  0.00           C
ATOM   2065  O   CYS A 717      41.050  59.060  36.090  1.00  0.00           O
ATOM   2066  N   TYR A 718      39.860  58.030  37.760  1.00  0.00           N
ATOM   2067  HN  TYR A 718      39.640  57.200  38.270  1.00  0.00           H
ATOM   2068  CA  TYR A 718      39.100  59.160  38.150  1.00  0.00           C
ATOM   2069  HA  TYR A 718      39.190  59.970  37.460  1.00  0.00           H
ATOM   2070  CB  TYR A 718      37.560  58.940  38.300  1.00  0.00           C
ATOM   2071  HB1 TYR A 718      36.880  59.740  38.610  1.00  0.00           H
ATOM   2072  HB2 TYR A 718      37.440  58.050  38.940  1.00  0.00           H
ATOM   2073  CG  TYR A 718      36.930  58.560  36.940  1.00  0.00           C
ATOM   2074  CD1 TYR A 718      37.480  58.920  35.690  1.00  0.00           C
ATOM   2075  HD1 TYR A 718      38.330  59.550  35.510  1.00  0.00           H
ATOM   2076  CE1 TYR A 718      36.990  58.400  34.400  1.00  0.00           C
ATOM   2077  HE1 TYR A 718      37.480  58.570  33.460  1.00  0.00           H
ATOM   2078  CZ  TYR A 718      35.830  57.600  34.440  1.00  0.00           C
ATOM   2079  OH  TYR A 718      35.300  57.230  33.270  1.00  0.00           O
ATOM   2080  HH  TYR A 718      34.410  56.910  33.440  1.00  0.00           H
ATOM   2081  CD2 TYR A 718      35.760  57.780  36.890  1.00  0.00           C
ATOM   2082  HD2 TYR A 718      35.350  57.320  37.780  1.00  0.00           H
ATOM   2083  CE2 TYR A 718      35.210  57.320  35.650  1.00  0.00           C
ATOM   2084  HE2 TYR A 718      34.320  56.700  35.680  1.00  0.00           H
ATOM   2085  C   TYR A 718      39.610  59.590  39.500  1.00  0.00           C
ATOM   2086  O   TYR A 718      39.030  60.530  40.090  1.00  0.00           O
ATOM   2087  N   ILE A 719      40.640  58.890  40.140  1.00  0.00           N
ATOM   2088  HN  ILE A 719      40.940  58.050  39.690  1.00  0.00           H
ATOM   2089  CA  ILE A 719      41.130  59.380  41.450  1.00  0.00           C
ATOM   2090  HA  ILE A 719      40.350  59.850  42.030  1.00  0.00           H
ATOM   2091  CB  ILE A 719      41.470  58.350  42.370  1.00  0.00           C
ATOM   2092  HB  ILE A 719      41.620  58.760  43.390  1.00  0.00           H
ATOM   2093  CG2 ILE A 719      40.280  57.350  42.560  1.00  0.00           C
ATOM   2094 HG21 ILE A 719      40.370  56.740  43.490  1.00  0.00           H
ATOM   2095 HG22 ILE A 719      40.230  56.600  41.730  1.00  0.00           H
ATOM   2096 HG23 ILE A 719      39.300  57.860  42.480  1.00  0.00           H
ATOM   2097  CG1 ILE A 719      42.700  57.460  42.030  1.00  0.00           C
ATOM   2098 HG11 ILE A 719      43.530  58.180  41.840  1.00  0.00           H
ATOM   2099 HG12 ILE A 719      42.510  56.720  41.230  1.00  0.00           H
ATOM   2100  CD  ILE A 719      43.200  56.640  43.230  1.00  0.00           C
ATOM   2101  HD1 ILE A 719      44.200  56.250  42.960  1.00  0.00           H
ATOM   2102  HD2 ILE A 719      42.500  55.810  43.470  1.00  0.00           H
ATOM   2103  HD3 ILE A 719      43.370  57.280  44.110  1.00  0.00           H
ATOM   2104  C   ILE A 719      42.350  60.280  41.360  1.00  0.00           C
ATOM   2105  O   ILE A 719      42.860  60.800  42.340  1.00  0.00           O
ATOM   2106  N   THR A 720      42.790  60.410  40.100  1.00  0.00           N
ATOM   2107  HN  THR A 720      42.360  59.940  39.340  1.00  0.00           H
ATOM   2108  CA  THR A 720      44.040  61.160  39.820  1.00  0.00           C
ATOM   2109  HA  THR A 720      43.950  61.290  38.750  1.00  0.00           H
ATOM   2110  CB  THR A 720      44.110  62.640  40.250  1.00  0.00           C
ATOM   2111  HB  THR A 720      44.890  63.150  39.640  1.00  0.00           H
ATOM   2112  OG1 THR A 720      44.480  62.680  41.660  1.00  0.00           O
ATOM   2113  HG1 THR A 720      43.710  62.260  42.050  1.00  0.00           H
ATOM   2114  CG2 THR A 720      42.700  63.360  40.090  1.00  0.00           C
ATOM   2115 HG21 THR A 720      41.990  62.930  40.830  1.00  0.00           H
ATOM   2116 HG22 THR A 720      42.270  63.240  39.060  1.00  0.00           H
ATOM   2117 HG23 THR A 720      42.810  64.440  40.360  1.00  0.00           H
ATOM   2118  C   THR A 720      45.490  60.560  40.070  1.00  0.00           C
ATOM   2119  O   THR A 720      45.820  60.130  41.150  1.00  0.00           O
ATOM   2120  N   ARG A 721      46.360  60.500  39.060  1.00  0.00           N
ATOM   2121  HN  ARG A 721      46.120  60.790  38.140  1.00  0.00           H
ATOM   2122  CA  ARG A 721      47.750  60.200  39.210  1.00  0.00           C
ATOM   2123  HA  ARG A 721      47.740  59.310  39.810  1.00  0.00           H
ATOM   2124  CB  ARG A 721      48.560  59.910  38.030  1.00  0.00           C
ATOM   2125  HB1 ARG A 721      48.490  60.810  37.390  1.00  0.00           H
ATOM   2126  HB2 ARG A 721      48.030  59.150  37.400  1.00  0.00           H
ATOM   2127  CG  ARG A 721      50.070  59.630  38.300  1.00  0.00           C
ATOM   2128  HG1 ARG A 721      50.460  60.500  38.880  1.00  0.00           H
ATOM   2129  HG2 ARG A 721      50.610  59.530  37.330  1.00  0.00           H
ATOM   2130  CD  ARG A 721      50.380  58.370  39.190  1.00  0.00           C
ATOM   2131  HD1 ARG A 721      50.140  57.430  38.660  1.00  0.00           H
ATOM   2132  HD2 ARG A 721      49.850  58.340  40.170  1.00  0.00           H
ATOM   2133  NE  ARG A 721      51.870  58.400  39.390  1.00  0.00           N
ATOM   2134  HE  ARG A 721      52.540  59.010  38.970  1.00  0.00           H
ATOM   2135  CZ  ARG A 721      52.430  57.780  40.420  1.00  0.00           C
ATOM   2136  NH1 ARG A 721      51.870  56.970  41.240  1.00  0.00           N
ATOM   2137 HH11 ARG A 721      50.870  56.850  41.170  1.00  0.00           H
ATOM   2138 HH12 ARG A 721      52.410  56.250  41.670  1.00  0.00           H
ATOM   2139  NH2 ARG A 721      53.730  57.880  40.560  1.00  0.00           N
ATOM   2140 HH21 ARG A 721      54.140  58.630  40.030  1.00  0.00           H
ATOM   2141 HH22 ARG A 721      54.140  57.550  41.420  1.00  0.00           H
ATOM   2142  C   ARG A 721      48.390  61.160  40.190  1.00  0.00           C
ATOM   2143  O   ARG A 721      49.180  60.690  41.040  1.00  0.00           O
ATOM   2144  N   PHE A 722      48.000  62.470  40.260  1.00  0.00           N
ATOM   2145  HN  PHE A 722      47.460  62.800  39.490  1.00  0.00           H
ATOM   2146  CA  PHE A 722      48.410  63.480  41.170  1.00  0.00           C
ATOM   2147  HA  PHE A 722      49.440  63.720  40.970  1.00  0.00           H
ATOM   2148  CB  PHE A 722      47.660  64.760  40.820  1.00  0.00           C
ATOM   2149  HB1 PHE A 722      46.580  64.540  40.730  1.00  0.00           H
ATOM   2150  HB2 PHE A 722      48.140  65.050  39.860  1.00  0.00           H
ATOM   2151  CG  PHE A 722      47.920  65.890  41.830  1.00  0.00           C
ATOM   2152  CD1 PHE A 722      49.240  66.600  41.810  1.00  0.00           C
ATOM   2153  HD1 PHE A 722      50.000  66.240  41.140  1.00  0.00           H
ATOM   2154  CE1 PHE A 722      49.380  67.770  42.520  1.00  0.00           C
ATOM   2155  HE1 PHE A 722      50.360  68.210  42.530  1.00  0.00           H
ATOM   2156  CZ  PHE A 722      48.410  68.270  43.340  1.00  0.00           C
ATOM   2157  HZ  PHE A 722      48.490  69.210  43.890  1.00  0.00           H
ATOM   2158  CD2 PHE A 722      46.910  66.480  42.580  1.00  0.00           C
ATOM   2159  HD2 PHE A 722      45.950  65.990  42.500  1.00  0.00           H
ATOM   2160  CE2 PHE A 722      47.140  67.590  43.380  1.00  0.00           C
ATOM   2161  HE2 PHE A 722      46.330  68.030  43.940  1.00  0.00           H
ATOM   2162  C   PHE A 722      48.210  62.960  42.600  1.00  0.00           C
ATOM   2163  O   PHE A 722      49.140  62.930  43.370  1.00  0.00           O
ATOM   2164  N   THR A 723      46.950  62.530  43.040  1.00  0.00           N
ATOM   2165  HN  THR A 723      46.170  62.560  42.410  1.00  0.00           H
ATOM   2166  CA  THR A 723      46.830  62.100  44.410  1.00  0.00           C
ATOM   2167  HA  THR A 723      47.270  62.860  45.030  1.00  0.00           H
ATOM   2168  CB  THR A 723      45.360  61.890  44.740  1.00  0.00           C
ATOM   2169  HB  THR A 723      44.840  61.210  44.030  1.00  0.00           H
ATOM   2170  OG1 THR A 723      44.680  63.100  44.490  1.00  0.00           O
ATOM   2171  HG1 THR A 723      44.850  63.480  43.620  1.00  0.00           H
ATOM   2172  CG2 THR A 723      44.940  61.440  46.170  1.00  0.00           C
ATOM   2173 HG21 THR A 723      43.840  61.420  46.240  1.00  0.00           H
ATOM   2174 HG22 THR A 723      45.440  62.150  46.870  1.00  0.00           H
ATOM   2175 HG23 THR A 723      45.350  60.420  46.390  1.00  0.00           H
ATOM   2176  C   THR A 723      47.620  60.830  44.790  1.00  0.00           C
ATOM   2177  O   THR A 723      48.170  60.690  45.910  1.00  0.00           O
ATOM   2178  N   GLU A 724      47.800  59.850  43.820  1.00  0.00           N
ATOM   2179  HN  GLU A 724      47.360  60.040  42.940  1.00  0.00           H
ATOM   2180  CA  GLU A 724      48.450  58.560  43.960  1.00  0.00           C
ATOM   2181  HA  GLU A 724      48.090  57.950  44.780  1.00  0.00           H
ATOM   2182  CB  GLU A 724      48.180  57.510  42.860  1.00  0.00           C
ATOM   2183  HB1 GLU A 724      48.460  57.990  41.910  1.00  0.00           H
ATOM   2184  HB2 GLU A 724      47.090  57.300  42.890  1.00  0.00           H
ATOM   2185  CG  GLU A 724      48.990  56.150  42.880  1.00  0.00           C
ATOM   2186  HG1 GLU A 724      48.540  55.630  43.750  1.00  0.00           H
ATOM   2187  HG2 GLU A 724      50.060  56.400  42.970  1.00  0.00           H
ATOM   2188  CD  GLU A 724      48.880  55.340  41.610  1.00  0.00           C
ATOM   2189  OE1 GLU A 724      48.630  54.090  41.640  1.00  0.00           O
ATOM   2190  OE2 GLU A 724      49.000  55.940  40.520  1.00  0.00           O
ATOM   2191  C   GLU A 724      50.010  58.760  44.220  1.00  0.00           C
ATOM   2192  O   GLU A 724      50.660  58.350  45.170  1.00  0.00           O
ATOM   2193  N   GLU A 725      50.600  59.670  43.340  1.00  0.00           N
ATOM   2194  HN  GLU A 725      49.990  59.960  42.600  1.00  0.00           H
ATOM   2195  CA  GLU A 725      51.920  60.260  43.450  1.00  0.00           C
ATOM   2196  HA  GLU A 725      52.690  59.490  43.480  1.00  0.00           H
ATOM   2197  CB  GLU A 725      52.250  61.080  42.230  1.00  0.00           C
ATOM   2198  HB1 GLU A 725      51.510  61.910  42.250  1.00  0.00           H
ATOM   2199  HB2 GLU A 725      52.090  60.430  41.340  1.00  0.00           H
ATOM   2200  CG  GLU A 725      53.660  61.690  42.180  1.00  0.00           C
ATOM   2201  HG1 GLU A 725      54.430  60.920  42.410  1.00  0.00           H
ATOM   2202  HG2 GLU A 725      53.750  62.490  42.940  1.00  0.00           H
ATOM   2203  CD  GLU A 725      54.110  62.290  40.820  1.00  0.00           C
ATOM   2204  OE1 GLU A 725      53.710  61.790  39.740  1.00  0.00           O
ATOM   2205  OE2 GLU A 725      54.940  63.250  40.800  1.00  0.00           O
ATOM   2206  C   GLU A 725      52.250  61.020  44.670  1.00  0.00           C
ATOM   2207  O   GLU A 725      53.290  60.950  45.330  1.00  0.00           O
ATOM   2208  N   ALA A 726      51.310  61.930  45.070  1.00  0.00           N
ATOM   2209  HN  ALA A 726      50.570  62.220  44.470  1.00  0.00           H
ATOM   2210  CA  ALA A 726      51.490  62.680  46.270  1.00  0.00           C
ATOM   2211  HA  ALA A 726      52.510  63.020  46.390  1.00  0.00           H
ATOM   2212  CB  ALA A 726      50.380  63.740  46.260  1.00  0.00           C
ATOM   2213  HB1 ALA A 726      49.390  63.290  46.020  1.00  0.00           H
ATOM   2214  HB2 ALA A 726      50.740  64.390  45.430  1.00  0.00           H
ATOM   2215  HB3 ALA A 726      50.160  64.280  47.200  1.00  0.00           H
ATOM   2216  C   ALA A 726      51.130  61.880  47.560  1.00  0.00           C
ATOM   2217  O   ALA A 726      51.630  62.230  48.660  1.00  0.00           O
ATOM   2218  N   PHE A 727      50.400  60.740  47.500  1.00  0.00           N
ATOM   2219  HN  PHE A 727      50.060  60.510  46.590  1.00  0.00           H
ATOM   2220  CA  PHE A 727      50.120  59.940  48.670  1.00  0.00           C
ATOM   2221  HA  PHE A 727      50.020  60.550  49.560  1.00  0.00           H
ATOM   2222  CB  PHE A 727      48.800  59.080  48.390  1.00  0.00           C
ATOM   2223  HB1 PHE A 727      49.040  58.470  47.500  1.00  0.00           H
ATOM   2224  HB2 PHE A 727      48.030  59.850  48.180  1.00  0.00           H
ATOM   2225  CG  PHE A 727      48.280  58.220  49.580  1.00  0.00           C
ATOM   2226  CD1 PHE A 727      47.280  57.290  49.380  1.00  0.00           C
ATOM   2227  HD1 PHE A 727      46.810  57.230  48.410  1.00  0.00           H
ATOM   2228  CE1 PHE A 727      46.700  56.590  50.490  1.00  0.00           C
ATOM   2229  HE1 PHE A 727      45.750  56.120  50.290  1.00  0.00           H
ATOM   2230  CZ  PHE A 727      47.230  56.690  51.780  1.00  0.00           C
ATOM   2231  HZ  PHE A 727      46.970  55.940  52.510  1.00  0.00           H
ATOM   2232  CD2 PHE A 727      48.780  58.310  50.890  1.00  0.00           C
ATOM   2233  HD2 PHE A 727      49.580  58.990  51.160  1.00  0.00           H
ATOM   2234  CE2 PHE A 727      48.270  57.590  52.000  1.00  0.00           C
ATOM   2235  HE2 PHE A 727      48.750  57.690  52.960  1.00  0.00           H
ATOM   2236  C   PHE A 727      51.250  58.930  48.840  1.00  0.00           C
ATOM   2237  O   PHE A 727      51.520  58.560  49.990  1.00  0.00           O
ATOM   2238  N   ALA A 728      51.990  58.530  47.750  1.00  0.00           N
ATOM   2239  HN  ALA A 728      51.670  58.700  46.830  1.00  0.00           H
ATOM   2240  CA  ALA A 728      53.240  57.880  47.900  1.00  0.00           C
ATOM   2241  HA  ALA A 728      53.060  57.000  48.480  1.00  0.00           H
ATOM   2242  CB  ALA A 728      53.700  57.620  46.430  1.00  0.00           C
ATOM   2243  HB1 ALA A 728      52.880  57.010  45.980  1.00  0.00           H
ATOM   2244  HB2 ALA A 728      54.710  57.160  46.480  1.00  0.00           H
ATOM   2245  HB3 ALA A 728      53.690  58.520  45.780  1.00  0.00           H
ATOM   2246  C   ALA A 728      54.370  58.700  48.500  1.00  0.00           C
ATOM   2247  O   ALA A 728      55.170  58.300  49.310  1.00  0.00           O
ATOM   2248  N   ALA A 729      54.480  59.990  48.100  1.00  0.00           N
ATOM   2249  HN  ALA A 729      54.080  60.350  47.260  1.00  0.00           H
ATOM   2250  CA  ALA A 729      55.340  60.920  48.790  1.00  0.00           C
ATOM   2251  HA  ALA A 729      56.370  60.640  48.940  1.00  0.00           H
ATOM   2252  CB  ALA A 729      55.340  62.310  48.120  1.00  0.00           C
ATOM   2253  HB1 ALA A 729      56.040  62.930  48.740  1.00  0.00           H
ATOM   2254  HB2 ALA A 729      54.340  62.800  48.030  1.00  0.00           H
ATOM   2255  HB3 ALA A 729      55.750  62.200  47.090  1.00  0.00           H
ATOM   2256  C   ALA A 729      54.920  61.050  50.280  1.00  0.00           C
ATOM   2257  O   ALA A 729      55.810  61.050  51.180  1.00  0.00           O
ATOM   2258  N   LEU A 730      53.650  61.080  50.610  1.00  0.00           N
ATOM   2259  HN  LEU A 730      52.990  61.150  49.850  1.00  0.00           H
ATOM   2260  CA  LEU A 730      53.070  61.210  51.970  1.00  0.00           C
ATOM   2261  HA  LEU A 730      53.540  62.090  52.370  1.00  0.00           H
ATOM   2262  CB  LEU A 730      51.490  61.480  51.890  1.00  0.00           C
ATOM   2263  HB1 LEU A 730      50.990  60.650  51.350  1.00  0.00           H
ATOM   2264  HB2 LEU A 730      51.380  62.470  51.390  1.00  0.00           H
ATOM   2265  CG  LEU A 730      50.890  61.770  53.340  1.00  0.00           C
ATOM   2266  HG  LEU A 730      51.020  60.890  53.990  1.00  0.00           H
ATOM   2267  CD1 LEU A 730      51.610  62.940  54.190  1.00  0.00           C
ATOM   2268 HD11 LEU A 730      51.260  63.830  53.620  1.00  0.00           H
ATOM   2269 HD12 LEU A 730      52.700  62.770  54.020  1.00  0.00           H
ATOM   2270 HD13 LEU A 730      51.370  62.910  55.270  1.00  0.00           H
ATOM   2271  CD2 LEU A 730      49.420  62.040  53.070  1.00  0.00           C
ATOM   2272 HD21 LEU A 730      49.010  62.300  54.080  1.00  0.00           H
ATOM   2273 HD22 LEU A 730      48.860  61.210  52.590  1.00  0.00           H
ATOM   2274 HD23 LEU A 730      49.380  62.950  52.430  1.00  0.00           H
ATOM   2275  C   LEU A 730      53.320  59.970  52.910  1.00  0.00           C
ATOM   2276  O   LEU A 730      53.660  60.210  54.060  1.00  0.00           O
ATOM   2277  N   ILE A 731      53.260  58.770  52.310  1.00  0.00           N
ATOM   2278  HN  ILE A 731      53.030  58.850  51.340  1.00  0.00           H
ATOM   2279  CA  ILE A 731      53.460  57.490  52.900  1.00  0.00           C
ATOM   2280  HA  ILE A 731      52.800  57.500  53.760  1.00  0.00           H
ATOM   2281  CB  ILE A 731      53.040  56.360  51.990  1.00  0.00           C
ATOM   2282  HB  ILE A 731      53.310  56.840  51.030  1.00  0.00           H
ATOM   2283  CG2 ILE A 731      53.780  55.020  52.190  1.00  0.00           C
ATOM   2284 HG21 ILE A 731      54.870  55.080  52.070  1.00  0.00           H
ATOM   2285 HG22 ILE A 731      53.360  54.350  51.400  1.00  0.00           H
ATOM   2286 HG23 ILE A 731      53.550  54.660  53.210  1.00  0.00           H
ATOM   2287  CG1 ILE A 731      51.470  56.220  51.990  1.00  0.00           C
ATOM   2288 HG11 ILE A 731      51.150  55.960  50.950  1.00  0.00           H
ATOM   2289 HG12 ILE A 731      51.160  57.280  52.130  1.00  0.00           H
ATOM   2290  CD  ILE A 731      50.870  55.270  53.010  1.00  0.00           C
ATOM   2291  HD1 ILE A 731      49.760  55.350  52.970  1.00  0.00           H
ATOM   2292  HD2 ILE A 731      51.220  55.570  54.020  1.00  0.00           H
ATOM   2293  HD3 ILE A 731      51.100  54.220  52.710  1.00  0.00           H
ATOM   2294  C   ILE A 731      54.880  57.260  53.400  1.00  0.00           C
ATOM   2295  O   ILE A 731      55.140  56.750  54.520  1.00  0.00           O
ATOM   2296  N   CYS A 732      55.840  57.910  52.670  1.00  0.00           N
ATOM   2297  HN  CYS A 732      55.620  58.270  51.770  1.00  0.00           H
ATOM   2298  CA  CYS A 732      57.240  58.040  53.180  1.00  0.00           C
ATOM   2299  HA  CYS A 732      57.650  57.120  53.570  1.00  0.00           H
ATOM   2300  CB  CYS A 732      58.150  58.310  51.870  1.00  0.00           C
ATOM   2301  HB1 CYS A 732      59.210  58.340  52.210  1.00  0.00           H
ATOM   2302  HB2 CYS A 732      57.870  59.240  51.340  1.00  0.00           H
ATOM   2303  SG  CYS A 732      57.960  57.030  50.620  1.00  0.00           S
ATOM   2304  HG1 CYS A 732      56.980  57.760  50.120  1.00  0.00           H
ATOM   2305  C   CYS A 732      57.480  59.080  54.310  1.00  0.00           C
ATOM   2306  O   CYS A 732      58.200  58.790  55.230  1.00  0.00           O
ATOM   2307  N   ILE A 733      56.700  60.230  54.330  1.00  0.00           N
ATOM   2308  HN  ILE A 733      56.170  60.460  53.510  1.00  0.00           H
ATOM   2309  CA  ILE A 733      56.690  61.150  55.440  1.00  0.00           C
ATOM   2310  HA  ILE A 733      57.680  61.400  55.820  1.00  0.00           H
ATOM   2311  CB  ILE A 733      55.940  62.490  55.140  1.00  0.00           C
ATOM   2312  HB  ILE A 733      54.930  62.260  54.740  1.00  0.00           H
ATOM   2313  CG2 ILE A 733      55.530  63.230  56.480  1.00  0.00           C
ATOM   2314 HG21 ILE A 733      54.730  62.610  56.920  1.00  0.00           H
ATOM   2315 HG22 ILE A 733      55.110  64.240  56.290  1.00  0.00           H
ATOM   2316 HG23 ILE A 733      56.320  63.350  57.250  1.00  0.00           H
ATOM   2317  CG1 ILE A 733      56.800  63.390  54.230  1.00  0.00           C
ATOM   2318 HG11 ILE A 733      57.020  62.740  53.350  1.00  0.00           H
ATOM   2319 HG12 ILE A 733      57.740  63.570  54.800  1.00  0.00           H
ATOM   2320  CD  ILE A 733      56.120  64.680  53.770  1.00  0.00           C
ATOM   2321  HD1 ILE A 733      55.090  64.660  53.350  1.00  0.00           H
ATOM   2322  HD2 ILE A 733      56.710  65.030  52.880  1.00  0.00           H
ATOM   2323  HD3 ILE A 733      56.200  65.550  54.450  1.00  0.00           H
ATOM   2324  C   ILE A 733      56.170  60.420  56.710  1.00  0.00           C
ATOM   2325  O   ILE A 733      56.800  60.380  57.800  1.00  0.00           O
ATOM   2326  N   ILE A 734      55.090  59.730  56.550  1.00  0.00           N
ATOM   2327  HN  ILE A 734      54.630  59.740  55.660  1.00  0.00           H
ATOM   2328  CA  ILE A 734      54.380  58.930  57.640  1.00  0.00           C
ATOM   2329  HA  ILE A 734      54.120  59.520  58.500  1.00  0.00           H
ATOM   2330  CB  ILE A 734      53.040  58.430  57.190  1.00  0.00           C
ATOM   2331  HB  ILE A 734      53.210  57.930  56.220  1.00  0.00           H
ATOM   2332  CG2 ILE A 734      52.380  57.390  58.110  1.00  0.00           C
ATOM   2333 HG21 ILE A 734      51.290  57.200  58.050  1.00  0.00           H
ATOM   2334 HG22 ILE A 734      52.660  57.610  59.160  1.00  0.00           H
ATOM   2335 HG23 ILE A 734      52.840  56.380  57.970  1.00  0.00           H
ATOM   2336  CG1 ILE A 734      52.070  59.680  56.880  1.00  0.00           C
ATOM   2337 HG11 ILE A 734      51.250  59.270  56.260  1.00  0.00           H
ATOM   2338 HG12 ILE A 734      52.600  60.390  56.210  1.00  0.00           H
ATOM   2339  CD  ILE A 734      51.730  60.470  58.140  1.00  0.00           C
ATOM   2340  HD1 ILE A 734      51.000  61.270  57.870  1.00  0.00           H
ATOM   2341  HD2 ILE A 734      52.560  61.050  58.590  1.00  0.00           H
ATOM   2342  HD3 ILE A 734      51.270  59.740  58.850  1.00  0.00           H
ATOM   2343  C   ILE A 734      55.250  57.830  58.220  1.00  0.00           C
ATOM   2344  O   ILE A 734      55.280  57.540  59.430  1.00  0.00           O
ATOM   2345  N   PHE A 735      56.000  57.090  57.350  1.00  0.00           N
ATOM   2346  HN  PHE A 735      55.930  57.150  56.350  1.00  0.00           H
ATOM   2347  CA  PHE A 735      56.900  56.050  57.860  1.00  0.00           C
ATOM   2348  HA  PHE A 735      56.330  55.530  58.630  1.00  0.00           H
ATOM   2349  CB  PHE A 735      57.310  55.030  56.810  1.00  0.00           C
ATOM   2350  HB1 PHE A 735      57.880  54.190  57.270  1.00  0.00           H
ATOM   2351  HB2 PHE A 735      57.930  55.390  55.970  1.00  0.00           H
ATOM   2352  CG  PHE A 735      56.080  54.310  56.250  1.00  0.00           C
ATOM   2353  CD1 PHE A 735      56.450  53.400  55.220  1.00  0.00           C
ATOM   2354  HD1 PHE A 735      57.450  53.440  54.810  1.00  0.00           H
ATOM   2355  CE1 PHE A 735      55.540  52.450  54.730  1.00  0.00           C
ATOM   2356  HE1 PHE A 735      55.950  51.790  53.980  1.00  0.00           H
ATOM   2357  CZ  PHE A 735      54.160  52.480  55.100  1.00  0.00           C
ATOM   2358  HZ  PHE A 735      53.440  51.830  54.610  1.00  0.00           H
ATOM   2359  CD2 PHE A 735      54.820  54.290  56.700  1.00  0.00           C
ATOM   2360  HD2 PHE A 735      54.540  54.910  57.550  1.00  0.00           H
ATOM   2361  CE2 PHE A 735      53.850  53.410  56.070  1.00  0.00           C
ATOM   2362  HE2 PHE A 735      52.820  53.410  56.420  1.00  0.00           H
ATOM   2363  C   PHE A 735      58.140  56.580  58.560  1.00  0.00           C
ATOM   2364  O   PHE A 735      58.630  55.840  59.410  1.00  0.00           O
ATOM   2365  N   ILE A 736      58.610  57.780  58.210  1.00  0.00           N
ATOM   2366  HN  ILE A 736      58.290  58.100  57.330  1.00  0.00           H
ATOM   2367  CA  ILE A 736      59.430  58.510  59.100  1.00  0.00           C
ATOM   2368  HA  ILE A 736      60.210  57.800  59.340  1.00  0.00           H
ATOM   2369  CB  ILE A 736      59.930  59.850  58.490  1.00  0.00           C
ATOM   2370  HB  ILE A 736      59.050  60.500  58.330  1.00  0.00           H
ATOM   2371  CG2 ILE A 736      60.800  60.650  59.460  1.00  0.00           C
ATOM   2372 HG21 ILE A 736      61.660  60.070  59.860  1.00  0.00           H
ATOM   2373 HG22 ILE A 736      60.290  61.030  60.360  1.00  0.00           H
ATOM   2374 HG23 ILE A 736      61.140  61.560  58.920  1.00  0.00           H
ATOM   2375  CG1 ILE A 736      60.700  59.600  57.110  1.00  0.00           C
ATOM   2376 HG11 ILE A 736      61.080  60.580  56.740  1.00  0.00           H
ATOM   2377 HG12 ILE A 736      60.000  59.100  56.420  1.00  0.00           H
ATOM   2378  CD  ILE A 736      61.910  58.660  57.290  1.00  0.00           C
ATOM   2379  HD1 ILE A 736      61.760  57.550  57.300  1.00  0.00           H
ATOM   2380  HD2 ILE A 736      62.440  58.930  58.230  1.00  0.00           H
ATOM   2381  HD3 ILE A 736      62.690  58.850  56.540  1.00  0.00           H
ATOM   2382  C   ILE A 736      58.700  58.850  60.460  1.00  0.00           C
ATOM   2383  O   ILE A 736      59.210  58.630  61.530  1.00  0.00           O
ATOM   2384  N   TYR A 737      57.470  59.440  60.460  1.00  0.00           N
ATOM   2385  HN  TYR A 737      57.080  59.540  59.540  1.00  0.00           H
ATOM   2386  CA  TYR A 737      56.690  59.970  61.660  1.00  0.00           C
ATOM   2387  HA  TYR A 737      57.370  60.630  62.180  1.00  0.00           H
ATOM   2388  CB  TYR A 737      55.380  60.760  61.120  1.00  0.00           C
ATOM   2389  HB1 TYR A 737      54.530  60.070  60.950  1.00  0.00           H
ATOM   2390  HB2 TYR A 737      55.720  61.220  60.160  1.00  0.00           H
ATOM   2391  CG  TYR A 737      54.960  61.900  62.020  1.00  0.00           C
ATOM   2392  CD1 TYR A 737      55.120  63.240  61.650  1.00  0.00           C
ATOM   2393  HD1 TYR A 737      55.450  63.490  60.650  1.00  0.00           H
ATOM   2394  CE1 TYR A 737      54.790  64.260  62.600  1.00  0.00           C
ATOM   2395  HE1 TYR A 737      54.820  65.300  62.280  1.00  0.00           H
ATOM   2396  CZ  TYR A 737      54.320  63.870  63.870  1.00  0.00           C
ATOM   2397  OH  TYR A 737      53.820  64.840  64.760  1.00  0.00           O
ATOM   2398  HH  TYR A 737      53.600  64.460  65.620  1.00  0.00           H
ATOM   2399  CD2 TYR A 737      54.470  61.520  63.290  1.00  0.00           C
ATOM   2400  HD2 TYR A 737      54.230  60.490  63.490  1.00  0.00           H
ATOM   2401  CE2 TYR A 737      54.160  62.540  64.200  1.00  0.00           C
ATOM   2402  HE2 TYR A 737      53.770  62.190  65.140  1.00  0.00           H
ATOM   2403  C   TYR A 737      56.380  58.880  62.630  1.00  0.00           C
ATOM   2404  O   TYR A 737      56.630  59.050  63.810  1.00  0.00           O
ATOM   2405  N   GLU A 738      56.030  57.670  62.210  1.00  0.00           N
ATOM   2406  HN  GLU A 738      55.980  57.470  61.240  1.00  0.00           H
ATOM   2407  CA  GLU A 738      55.920  56.560  63.100  1.00  0.00           C
ATOM   2408  HA  GLU A 738      55.200  56.810  63.870  1.00  0.00           H
ATOM   2409  CB  GLU A 738      55.520  55.420  62.130  1.00  0.00           C
ATOM   2410  HB1 GLU A 738      55.720  54.490  62.710  1.00  0.00           H
ATOM   2411  HB2 GLU A 738      56.190  55.390  61.240  1.00  0.00           H
ATOM   2412  CG  GLU A 738      54.050  55.180  61.680  1.00  0.00           C
ATOM   2413  HG1 GLU A 738      53.750  54.200  61.260  1.00  0.00           H
ATOM   2414  HG2 GLU A 738      53.830  55.910  60.870  1.00  0.00           H
ATOM   2415  CD  GLU A 738      53.090  55.480  62.870  1.00  0.00           C
ATOM   2416  OE1 GLU A 738      53.220  54.740  63.820  1.00  0.00           O
ATOM   2417  OE2 GLU A 738      52.120  56.240  62.690  1.00  0.00           O
ATOM   2418  C   GLU A 738      57.190  56.180  63.920  1.00  0.00           C
ATOM   2419  O   GLU A 738      57.170  55.870  65.090  1.00  0.00           O
ATOM   2420  N   ALA A 739      58.400  56.160  63.270  1.00  0.00           N
ATOM   2421  HN  ALA A 739      58.580  56.360  62.310  1.00  0.00           H
ATOM   2422  CA  ALA A 739      59.590  55.800  63.900  1.00  0.00           C
ATOM   2423  HA  ALA A 739      59.420  54.850  64.410  1.00  0.00           H
ATOM   2424  CB  ALA A 739      60.740  55.710  62.840  1.00  0.00           C
ATOM   2425  HB1 ALA A 739      61.710  55.470  63.330  1.00  0.00           H
ATOM   2426  HB2 ALA A 739      60.970  56.630  62.240  1.00  0.00           H
ATOM   2427  HB3 ALA A 739      60.490  54.940  62.090  1.00  0.00           H
ATOM   2428  C   ALA A 739      59.990  56.910  64.870  1.00  0.00           C
ATOM   2429  O   ALA A 739      60.450  56.750  65.970  1.00  0.00           O
ATOM   2430  N   LEU A 740      59.770  58.150  64.370  1.00  0.00           N
ATOM   2431  HN  LEU A 740      59.650  58.230  63.380  1.00  0.00           H
ATOM   2432  CA  LEU A 740      60.020  59.300  65.130  1.00  0.00           C
ATOM   2433  HA  LEU A 740      61.030  59.220  65.500  1.00  0.00           H
ATOM   2434  CB  LEU A 740      59.730  60.510  64.250  1.00  0.00           C
ATOM   2435  HB1 LEU A 740      58.670  60.560  63.900  1.00  0.00           H
ATOM   2436  HB2 LEU A 740      60.290  60.370  63.290  1.00  0.00           H
ATOM   2437  CG  LEU A 740      60.140  61.990  64.750  1.00  0.00           C
ATOM   2438  HG  LEU A 740      59.470  62.290  65.570  1.00  0.00           H
ATOM   2439  CD1 LEU A 740      61.600  62.020  65.260  1.00  0.00           C
ATOM   2440 HD11 LEU A 740      62.200  61.500  64.480  1.00  0.00           H
ATOM   2441 HD12 LEU A 740      61.730  61.380  66.150  1.00  0.00           H
ATOM   2442 HD13 LEU A 740      61.960  63.040  65.540  1.00  0.00           H
ATOM   2443  CD2 LEU A 740      59.890  63.050  63.620  1.00  0.00           C
ATOM   2444 HD21 LEU A 740      59.870  64.040  64.120  1.00  0.00           H
ATOM   2445 HD22 LEU A 740      58.890  62.860  63.180  1.00  0.00           H
ATOM   2446 HD23 LEU A 740      60.690  62.990  62.850  1.00  0.00           H
ATOM   2447  C   LEU A 740      59.200  59.540  66.450  1.00  0.00           C
ATOM   2448  O   LEU A 740      59.850  59.880  67.440  1.00  0.00           O
ATOM   2449  N   GLU A 741      57.840  59.410  66.400  1.00  0.00           N
ATOM   2450  HN  GLU A 741      57.380  59.240  65.530  1.00  0.00           H
ATOM   2451  CA  GLU A 741      57.040  59.210  67.630  1.00  0.00           C
ATOM   2452  HA  GLU A 741      56.870  60.180  68.070  1.00  0.00           H
ATOM   2453  CB  GLU A 741      55.650  58.550  67.350  1.00  0.00           C
ATOM   2454  HB1 GLU A 741      55.360  58.190  68.360  1.00  0.00           H
ATOM   2455  HB2 GLU A 741      55.750  57.700  66.650  1.00  0.00           H
ATOM   2456  CG  GLU A 741      54.680  59.500  66.540  1.00  0.00           C
ATOM   2457  HG1 GLU A 741      55.010  59.420  65.480  1.00  0.00           H
ATOM   2458  HG2 GLU A 741      54.830  60.520  66.960  1.00  0.00           H
ATOM   2459  CD  GLU A 741      53.230  59.100  66.600  1.00  0.00           C
ATOM   2460  OE1 GLU A 741      52.600  59.110  67.720  1.00  0.00           O
ATOM   2461  OE2 GLU A 741      52.660  58.770  65.510  1.00  0.00           O
ATOM   2462  C   GLU A 741      57.750  58.300  68.680  1.00  0.00           C
ATOM   2463  O   GLU A 741      57.880  58.620  69.850  1.00  0.00           O
ATOM   2464  N   LYS A 742      58.130  57.060  68.300  1.00  0.00           N
ATOM   2465  HN  LYS A 742      58.040  56.840  67.330  1.00  0.00           H
ATOM   2466  CA  LYS A 742      58.750  56.160  69.180  1.00  0.00           C
ATOM   2467  HA  LYS A 742      58.220  56.080  70.120  1.00  0.00           H
ATOM   2468  CB  LYS A 742      58.770  54.710  68.550  1.00  0.00           C
ATOM   2469  HB1 LYS A 742      59.320  54.120  69.330  1.00  0.00           H
ATOM   2470  HB2 LYS A 742      59.290  54.640  67.570  1.00  0.00           H
ATOM   2471  CG  LYS A 742      57.380  54.050  68.410  1.00  0.00           C
ATOM   2472  HG1 LYS A 742      57.600  53.040  68.010  1.00  0.00           H
ATOM   2473  HG2 LYS A 742      56.800  54.500  67.570  1.00  0.00           H
ATOM   2474  CD  LYS A 742      56.510  53.830  69.670  1.00  0.00           C
ATOM   2475  HD1 LYS A 742      55.510  53.450  69.370  1.00  0.00           H
ATOM   2476  HD2 LYS A 742      56.330  54.860  70.030  1.00  0.00           H
ATOM   2477  CE  LYS A 742      57.240  53.000  70.780  1.00  0.00           C
ATOM   2478  HE1 LYS A 742      58.030  53.640  71.230  1.00  0.00           H
ATOM   2479  HE2 LYS A 742      57.740  52.070  70.410  1.00  0.00           H
ATOM   2480  NZ  LYS A 742      56.220  52.590  71.790  1.00  0.00           N
ATOM   2481  HZ1 LYS A 742      55.880  53.370  72.390  1.00  0.00           H
ATOM   2482  HZ2 LYS A 742      56.730  52.000  72.480  1.00  0.00           H
ATOM   2483  HZ3 LYS A 742      55.390  52.110  71.400  1.00  0.00           H
ATOM   2484  C   LYS A 742      60.190  56.510  69.730  1.00  0.00           C
ATOM   2485  O   LYS A 742      60.540  56.400  70.890  1.00  0.00           O
ATOM   2486  N   LEU A 743      61.190  56.800  68.750  1.00  0.00           N
ATOM   2487  HN  LEU A 743      60.950  56.660  67.790  1.00  0.00           H
ATOM   2488  CA  LEU A 743      62.560  57.270  69.030  1.00  0.00           C
ATOM   2489  HA  LEU A 743      63.180  56.480  69.450  1.00  0.00           H
ATOM   2490  CB  LEU A 743      63.270  57.580  67.730  1.00  0.00           C
ATOM   2491  HB1 LEU A 743      64.230  58.080  67.980  1.00  0.00           H
ATOM   2492  HB2 LEU A 743      62.670  58.300  67.150  1.00  0.00           H
ATOM   2493  CG  LEU A 743      63.720  56.370  66.960  1.00  0.00           C
ATOM   2494  HG  LEU A 743      62.870  55.700  66.760  1.00  0.00           H
ATOM   2495  CD1 LEU A 743      64.260  56.650  65.550  1.00  0.00           C
ATOM   2496 HD11 LEU A 743      63.530  57.010  64.790  1.00  0.00           H
ATOM   2497 HD12 LEU A 743      64.670  55.750  65.050  1.00  0.00           H
ATOM   2498 HD13 LEU A 743      65.040  57.430  65.690  1.00  0.00           H
ATOM   2499  CD2 LEU A 743      64.720  55.500  67.750  1.00  0.00           C
ATOM   2500 HD21 LEU A 743      64.300  55.100  68.700  1.00  0.00           H
ATOM   2501 HD22 LEU A 743      65.570  56.190  67.980  1.00  0.00           H
ATOM   2502 HD23 LEU A 743      65.070  54.510  67.370  1.00  0.00           H
ATOM   2503  C   LEU A 743      62.550  58.450  70.010  1.00  0.00           C
ATOM   2504  O   LEU A 743      63.330  58.670  71.000  1.00  0.00           O
ATOM   2505  N   PHE A 744      61.680  59.470  69.760  1.00  0.00           N
ATOM   2506  HN  PHE A 744      61.170  59.250  68.930  1.00  0.00           H
ATOM   2507  CA  PHE A 744      61.530  60.670  70.550  1.00  0.00           C
ATOM   2508  HA  PHE A 744      62.460  61.220  70.440  1.00  0.00           H
ATOM   2509  CB  PHE A 744      60.350  61.470  69.930  1.00  0.00           C
ATOM   2510  HB1 PHE A 744      59.420  60.900  70.100  1.00  0.00           H
ATOM   2511  HB2 PHE A 744      60.530  61.610  68.850  1.00  0.00           H
ATOM   2512  CG  PHE A 744      60.040  62.820  70.530  1.00  0.00           C
ATOM   2513  CD1 PHE A 744      59.110  62.970  71.600  1.00  0.00           C
ATOM   2514  HD1 PHE A 744      58.570  62.100  71.940  1.00  0.00           H
ATOM   2515  CE1 PHE A 744      59.020  64.100  72.390  1.00  0.00           C
ATOM   2516  HE1 PHE A 744      58.390  64.100  73.260  1.00  0.00           H
ATOM   2517  CZ  PHE A 744      59.850  65.200  72.030  1.00  0.00           C
ATOM   2518  HZ  PHE A 744      59.800  66.140  72.560  1.00  0.00           H
ATOM   2519  CD2 PHE A 744      60.780  63.950  70.170  1.00  0.00           C
ATOM   2520  HD2 PHE A 744      61.560  63.670  69.480  1.00  0.00           H
ATOM   2521  CE2 PHE A 744      60.720  65.140  70.850  1.00  0.00           C
ATOM   2522  HE2 PHE A 744      61.360  65.990  70.670  1.00  0.00           H
ATOM   2523  C   PHE A 744      61.370  60.460  72.010  1.00  0.00           C
ATOM   2524  O   PHE A 744      61.990  61.080  72.860  1.00  0.00           O
ATOM   2525  N   ASP A 745      60.490  59.500  72.360  1.00  0.00           N
ATOM   2526  HN  ASP A 745      59.790  59.160  71.750  1.00  0.00           H
ATOM   2527  CA  ASP A 745      60.230  59.260  73.790  1.00  0.00           C
ATOM   2528  HA  ASP A 745      59.830  60.190  74.160  1.00  0.00           H
ATOM   2529  CB  ASP A 745      59.050  58.230  73.860  1.00  0.00           C
ATOM   2530  HB1 ASP A 745      59.110  57.590  74.760  1.00  0.00           H
ATOM   2531  HB2 ASP A 745      59.090  57.540  72.990  1.00  0.00           H
ATOM   2532  CG  ASP A 745      57.640  58.860  73.770  1.00  0.00           C
ATOM   2533  OD1 ASP A 745      57.520  60.090  73.770  1.00  0.00           O
ATOM   2534  OD2 ASP A 745      56.650  58.140  73.650  1.00  0.00           O
ATOM   2535  C   ASP A 745      61.350  58.640  74.610  1.00  0.00           C
ATOM   2536  O   ASP A 745      61.530  58.930  75.810  1.00  0.00           O
ATOM   2537  N   LEU A 746      62.160  57.800  74.010  1.00  0.00           N
ATOM   2538  HN  LEU A 746      61.840  57.570  73.090  1.00  0.00           H
ATOM   2539  CA  LEU A 746      63.420  57.290  74.400  1.00  0.00           C
ATOM   2540  HA  LEU A 746      63.250  56.710  75.300  1.00  0.00           H
ATOM   2541  CB  LEU A 746      64.190  56.600  73.260  1.00  0.00           C
ATOM   2542  HB1 LEU A 746      65.190  56.270  73.630  1.00  0.00           H
ATOM   2543  HB2 LEU A 746      64.310  57.420  72.530  1.00  0.00           H
ATOM   2544  CG  LEU A 746      63.550  55.350  72.580  1.00  0.00           C
ATOM   2545  HG  LEU A 746      62.760  55.700  71.880  1.00  0.00           H
ATOM   2546  CD1 LEU A 746      64.520  54.520  71.710  1.00  0.00           C
ATOM   2547 HD11 LEU A 746      63.960  53.830  71.060  1.00  0.00           H
ATOM   2548 HD12 LEU A 746      65.360  54.090  72.290  1.00  0.00           H
ATOM   2549 HD13 LEU A 746      64.990  55.130  70.920  1.00  0.00           H
ATOM   2550  CD2 LEU A 746      62.960  54.410  73.700  1.00  0.00           C
ATOM   2551 HD21 LEU A 746      63.800  54.190  74.400  1.00  0.00           H
ATOM   2552 HD22 LEU A 746      62.590  53.460  73.270  1.00  0.00           H
ATOM   2553 HD23 LEU A 746      62.130  54.960  74.190  1.00  0.00           H
ATOM   2554  C   LEU A 746      64.260  58.410  75.000  1.00  0.00           C
ATOM   2555  O   LEU A 746      64.690  58.320  76.160  1.00  0.00           O
ATOM   2556  N   GLY A 747      64.430  59.500  74.310  1.00  0.00           N
ATOM   2557  HN  GLY A 747      63.950  59.490  73.430  1.00  0.00           H
ATOM   2558  CA  GLY A 747      65.050  60.810  74.590  1.00  0.00           C
ATOM   2559  HA1 GLY A 747      64.300  61.360  75.140  1.00  0.00           H
ATOM   2560  HA2 GLY A 747      65.310  61.230  73.630  1.00  0.00           H
ATOM   2561  C   GLY A 747      66.260  60.800  75.490  1.00  0.00           C
ATOM   2562  O   GLY A 747      67.180  60.030  75.360  1.00  0.00           O
ATOM   2563  N   GLU A 748      66.210  61.740  76.460  1.00  0.00           N
ATOM   2564  HN  GLU A 748      65.350  62.220  76.600  1.00  0.00           H
ATOM   2565  CA  GLU A 748      67.280  61.820  77.440  1.00  0.00           C
ATOM   2566  HA  GLU A 748      68.180  61.970  76.860  1.00  0.00           H
ATOM   2567  CB  GLU A 748      67.190  63.110  78.240  1.00  0.00           C
ATOM   2568  HB1 GLU A 748      66.170  63.130  78.690  1.00  0.00           H
ATOM   2569  HB2 GLU A 748      67.280  63.960  77.540  1.00  0.00           H
ATOM   2570  CG  GLU A 748      68.210  63.160  79.480  1.00  0.00           C
ATOM   2571  HG1 GLU A 748      69.180  62.720  79.180  1.00  0.00           H
ATOM   2572  HG2 GLU A 748      67.800  62.560  80.310  1.00  0.00           H
ATOM   2573  CD  GLU A 748      68.560  64.580  80.080  1.00  0.00           C
ATOM   2574  OE1 GLU A 748      67.670  65.210  80.680  1.00  0.00           O
ATOM   2575  OE2 GLU A 748      69.740  64.990  79.960  1.00  0.00           O
ATOM   2576  C   GLU A 748      67.640  60.630  78.330  1.00  0.00           C
ATOM   2577  O   GLU A 748      68.820  60.280  78.510  1.00  0.00           O
ATOM   2578  N   THR A 749      66.590  60.030  79.020  1.00  0.00           N
ATOM   2579  HN  THR A 749      65.630  60.250  78.880  1.00  0.00           H
ATOM   2580  CA  THR A 749      66.750  58.900  79.890  1.00  0.00           C
ATOM   2581  HA  THR A 749      67.440  59.230  80.650  1.00  0.00           H
ATOM   2582  CB  THR A 749      65.580  58.540  80.830  1.00  0.00           C
ATOM   2583  HB  THR A 749      65.870  57.870  81.650  1.00  0.00           H
ATOM   2584  OG1 THR A 749      64.460  58.010  80.060  1.00  0.00           O
ATOM   2585  HG1 THR A 749      64.420  58.650  79.360  1.00  0.00           H
ATOM   2586  CG2 THR A 749      65.040  59.790  81.460  1.00  0.00           C
ATOM   2587 HG21 THR A 749      64.170  59.550  82.100  1.00  0.00           H
ATOM   2588 HG22 THR A 749      64.580  60.450  80.710  1.00  0.00           H
ATOM   2589 HG23 THR A 749      65.750  60.260  82.180  1.00  0.00           H
ATOM   2590  C   THR A 749      67.360  57.660  79.290  1.00  0.00           C
ATOM   2591  O   THR A 749      68.060  56.850  79.890  1.00  0.00           O
ATOM   2592  N   TYR A 750      67.110  57.470  77.980  1.00  0.00           N
ATOM   2593  HN  TYR A 750      66.350  57.930  77.530  1.00  0.00           H
ATOM   2594  CA  TYR A 750      67.520  56.330  77.270  1.00  0.00           C
ATOM   2595  HA  TYR A 750      68.190  55.660  77.780  1.00  0.00           H
ATOM   2596  CB  TYR A 750      66.300  55.520  76.750  1.00  0.00           C
ATOM   2597  HB1 TYR A 750      66.750  54.590  76.340  1.00  0.00           H
ATOM   2598  HB2 TYR A 750      65.680  56.010  75.970  1.00  0.00           H
ATOM   2599  CG  TYR A 750      65.450  55.030  77.890  1.00  0.00           C
ATOM   2600  CD1 TYR A 750      64.070  55.320  77.880  1.00  0.00           C
ATOM   2601  HD1 TYR A 750      63.670  55.820  77.010  1.00  0.00           H
ATOM   2602  CE1 TYR A 750      63.190  54.770  78.860  1.00  0.00           C
ATOM   2603  HE1 TYR A 750      62.130  54.930  78.910  1.00  0.00           H
ATOM   2604  CZ  TYR A 750      63.770  54.050  79.940  1.00  0.00           C
ATOM   2605  OH  TYR A 750      62.930  53.700  81.090  1.00  0.00           O
ATOM   2606  HH  TYR A 750      61.990  53.650  80.930  1.00  0.00           H
ATOM   2607  CD2 TYR A 750      65.930  54.250  78.960  1.00  0.00           C
ATOM   2608  HD2 TYR A 750      66.960  53.920  78.950  1.00  0.00           H
ATOM   2609  CE2 TYR A 750      65.110  53.670  79.890  1.00  0.00           C
ATOM   2610  HE2 TYR A 750      65.640  53.130  80.650  1.00  0.00           H
ATOM   2611  C   TYR A 750      68.420  56.650  76.100  1.00  0.00           C
ATOM   2612  O   TYR A 750      68.330  55.940  75.140  1.00  0.00           O
ATOM   2613  N   ALA A 751      69.180  57.730  76.080  1.00  0.00           N
ATOM   2614  HN  ALA A 751      69.200  58.250  76.930  1.00  0.00           H
ATOM   2615  CA  ALA A 751      70.040  58.130  75.000  1.00  0.00           C
ATOM   2616  HA  ALA A 751      69.440  58.510  74.170  1.00  0.00           H
ATOM   2617  CB  ALA A 751      70.940  59.360  75.320  1.00  0.00           C
ATOM   2618  HB1 ALA A 751      70.270  60.250  75.310  1.00  0.00           H
ATOM   2619  HB2 ALA A 751      71.630  59.580  74.480  1.00  0.00           H
ATOM   2620  HB3 ALA A 751      71.480  59.170  76.270  1.00  0.00           H
ATOM   2621  C   ALA A 751      70.950  56.970  74.390  1.00  0.00           C
ATOM   2622  O   ALA A 751      71.070  56.820  73.140  1.00  0.00           O
ATOM   2623  N   ASP A 752      71.590  56.140  75.300  1.00  0.00           N
ATOM   2624  HN  ASP A 752      71.460  56.130  76.290  1.00  0.00           H
ATOM   2625  CA  ASP A 752      72.360  55.080  74.750  1.00  0.00           C
ATOM   2626  HA  ASP A 752      73.170  55.430  74.120  1.00  0.00           H
ATOM   2627  CB  ASP A 752      73.090  54.410  75.860  1.00  0.00           C
ATOM   2628  HB1 ASP A 752      73.760  55.020  76.510  1.00  0.00           H
ATOM   2629  HB2 ASP A 752      73.700  53.600  75.410  1.00  0.00           H
ATOM   2630  CG  ASP A 752      72.310  53.690  76.970  1.00  0.00           C
ATOM   2631  OD1 ASP A 752      71.210  54.040  77.300  1.00  0.00           O
ATOM   2632  OD2 ASP A 752      73.030  52.900  77.620  1.00  0.00           O
ATOM   2633  C   ASP A 752      71.650  54.020  73.810  1.00  0.00           C
ATOM   2634  O   ASP A 752      72.050  53.780  72.660  1.00  0.00           O
ATOM   2635  N   VAL A 753      70.480  53.610  74.340  1.00  0.00           N
ATOM   2636  HN  VAL A 753      70.300  53.790  75.300  1.00  0.00           H
ATOM   2637  CA  VAL A 753      69.520  52.850  73.490  1.00  0.00           C
ATOM   2638  HA  VAL A 753      70.090  52.070  73.030  1.00  0.00           H
ATOM   2639  CB  VAL A 753      68.360  52.290  74.310  1.00  0.00           C
ATOM   2640  HB  VAL A 753      67.910  53.100  74.920  1.00  0.00           H
ATOM   2641  CG1 VAL A 753      67.180  51.600  73.430  1.00  0.00           C
ATOM   2642 HG11 VAL A 753      66.900  52.260  72.600  1.00  0.00           H
ATOM   2643 HG12 VAL A 753      66.310  51.420  74.110  1.00  0.00           H
ATOM   2644 HG13 VAL A 753      67.700  50.650  73.210  1.00  0.00           H
ATOM   2645  CG2 VAL A 753      68.860  51.280  75.370  1.00  0.00           C
ATOM   2646 HG21 VAL A 753      69.260  50.360  74.880  1.00  0.00           H
ATOM   2647 HG22 VAL A 753      67.950  50.970  75.910  1.00  0.00           H
ATOM   2648 HG23 VAL A 753      69.630  51.620  76.070  1.00  0.00           H
ATOM   2649  C   VAL A 753      69.040  53.650  72.300  1.00  0.00           C
ATOM   2650  O   VAL A 753      69.020  53.180  71.140  1.00  0.00           O
ATOM   2651  N   LEU A 754      68.620  54.880  72.450  1.00  0.00           N
ATOM   2652  HN  LEU A 754      68.650  55.280  73.360  1.00  0.00           H
ATOM   2653  CA  LEU A 754      68.300  55.730  71.300  1.00  0.00           C
ATOM   2654  HA  LEU A 754      67.400  55.390  70.810  1.00  0.00           H
ATOM   2655  CB  LEU A 754      67.900  57.160  71.750  1.00  0.00           C
ATOM   2656  HB1 LEU A 754      68.740  57.440  72.410  1.00  0.00           H
ATOM   2657  HB2 LEU A 754      66.970  57.140  72.360  1.00  0.00           H
ATOM   2658  CG  LEU A 754      67.720  58.230  70.590  1.00  0.00           C
ATOM   2659  HG  LEU A 754      68.640  58.110  69.970  1.00  0.00           H
ATOM   2660  CD1 LEU A 754      66.530  57.940  69.720  1.00  0.00           C
ATOM   2661 HD11 LEU A 754      65.730  58.180  70.460  1.00  0.00           H
ATOM   2662 HD12 LEU A 754      66.580  56.890  69.350  1.00  0.00           H
ATOM   2663 HD13 LEU A 754      66.410  58.620  68.850  1.00  0.00           H
ATOM   2664  CD2 LEU A 754      67.630  59.660  71.160  1.00  0.00           C
ATOM   2665 HD21 LEU A 754      68.620  59.900  71.610  1.00  0.00           H
ATOM   2666 HD22 LEU A 754      66.780  59.820  71.870  1.00  0.00           H
ATOM   2667 HD23 LEU A 754      67.520  60.380  70.320  1.00  0.00           H
ATOM   2668  C   LEU A 754      69.390  55.900  70.240  1.00  0.00           C
ATOM   2669  O   LEU A 754      69.120  55.670  69.090  1.00  0.00           O
ATOM   2670  N   PHE A 755      70.600  56.210  70.660  1.00  0.00           N
ATOM   2671  HN  PHE A 755      70.810  56.270  71.630  1.00  0.00           H
ATOM   2672  CA  PHE A 755      71.710  56.260  69.770  1.00  0.00           C
ATOM   2673  HA  PHE A 755      71.420  56.920  68.970  1.00  0.00           H
ATOM   2674  CB  PHE A 755      73.090  56.610  70.410  1.00  0.00           C
ATOM   2675  HB1 PHE A 755      74.000  56.270  69.880  1.00  0.00           H
ATOM   2676  HB2 PHE A 755      73.000  56.200  71.450  1.00  0.00           H
ATOM   2677  CG  PHE A 755      73.240  58.080  70.630  1.00  0.00           C
ATOM   2678  CD1 PHE A 755      73.250  58.840  69.460  1.00  0.00           C
ATOM   2679  HD1 PHE A 755      73.180  58.270  68.550  1.00  0.00           H
ATOM   2680  CE1 PHE A 755      73.260  60.180  69.570  1.00  0.00           C
ATOM   2681  HE1 PHE A 755      73.190  60.770  68.670  1.00  0.00           H
ATOM   2682  CZ  PHE A 755      73.350  60.780  70.840  1.00  0.00           C
ATOM   2683  HZ  PHE A 755      73.420  61.850  70.970  1.00  0.00           H
ATOM   2684  CD2 PHE A 755      73.180  58.670  71.940  1.00  0.00           C
ATOM   2685  HD2 PHE A 755      73.120  58.140  72.870  1.00  0.00           H
ATOM   2686  CE2 PHE A 755      73.400  60.040  71.990  1.00  0.00           C
ATOM   2687  HE2 PHE A 755      73.370  60.530  72.950  1.00  0.00           H
ATOM   2688  C   PHE A 755      72.000  54.970  69.030  1.00  0.00           C
ATOM   2689  O   PHE A 755      72.260  54.910  67.820  1.00  0.00           O
ATOM   2690  N   TRP A 756      71.980  53.810  69.690  1.00  0.00           N
ATOM   2691  HN  TRP A 756      71.810  53.920  70.670  1.00  0.00           H
ATOM   2692  CA  TRP A 756      72.190  52.520  69.020  1.00  0.00           C
ATOM   2693  HA  TRP A 756      73.110  52.630  68.460  1.00  0.00           H
ATOM   2694  CB  TRP A 756      72.330  51.400  70.060  1.00  0.00           C
ATOM   2695  HB1 TRP A 756      71.550  51.530  70.840  1.00  0.00           H
ATOM   2696  HB2 TRP A 756      73.290  51.400  70.610  1.00  0.00           H
ATOM   2697  CG  TRP A 756      72.250  49.960  69.500  1.00  0.00           C
ATOM   2698  CD1 TRP A 756      71.340  49.020  69.940  1.00  0.00           C
ATOM   2699  HD1 TRP A 756      70.710  49.190  70.790  1.00  0.00           H
ATOM   2700  NE1 TRP A 756      71.360  47.940  69.040  1.00  0.00           N
ATOM   2701  HE1 TRP A 756      70.950  47.060  69.110  1.00  0.00           H
ATOM   2702  CE2 TRP A 756      72.250  48.200  68.050  1.00  0.00           C
ATOM   2703  CD2 TRP A 756      72.890  49.450  68.280  1.00  0.00           C
ATOM   2704  CE3 TRP A 756      73.780  50.000  67.420  1.00  0.00           C
ATOM   2705  HE3 TRP A 756      74.290  50.910  67.680  1.00  0.00           H
ATOM   2706  CZ3 TRP A 756      74.130  49.260  66.260  1.00  0.00           C
ATOM   2707  HZ3 TRP A 756      74.810  49.750  65.570  1.00  0.00           H
ATOM   2708  CZ2 TRP A 756      72.700  47.470  67.010  1.00  0.00           C
ATOM   2709  HZ2 TRP A 756      72.360  46.450  66.850  1.00  0.00           H
ATOM   2710  CH2 TRP A 756      73.620  48.030  66.110  1.00  0.00           C
ATOM   2711  HH2 TRP A 756      73.920  47.500  65.220  1.00  0.00           H
ATOM   2712  C   TRP A 756      71.090  52.190  67.960  1.00  0.00           C
ATOM   2713  O   TRP A 756      71.390  51.970  66.800  1.00  0.00           O
ATOM   2714  N   CYS A 757      69.860  52.350  68.380  1.00  0.00           N
ATOM   2715  HN  CYS A 757      69.570  52.770  69.240  1.00  0.00           H
ATOM   2716  CA  CYS A 757      68.620  52.230  67.560  1.00  0.00           C
ATOM   2717  HA  CYS A 757      68.630  51.220  67.190  1.00  0.00           H
ATOM   2718  CB  CYS A 757      67.350  52.400  68.410  1.00  0.00           C
ATOM   2719  HB1 CYS A 757      66.510  52.270  67.690  1.00  0.00           H
ATOM   2720  HB2 CYS A 757      67.320  53.450  68.730  1.00  0.00           H
ATOM   2721  SG  CYS A 757      67.420  51.140  69.760  1.00  0.00           S
ATOM   2722  HG1 CYS A 757      68.080  51.920  70.620  1.00  0.00           H
ATOM   2723  C   CYS A 757      68.530  53.050  66.320  1.00  0.00           C
ATOM   2724  O   CYS A 757      68.060  52.560  65.260  1.00  0.00           O
ATOM   2725  N   VAL A 758      68.990  54.320  66.310  1.00  0.00           N
ATOM   2726  HN  VAL A 758      69.220  54.700  67.200  1.00  0.00           H
ATOM   2727  CA  VAL A 758      69.170  55.080  65.090  1.00  0.00           C
ATOM   2728  HA  VAL A 758      68.280  55.050  64.460  1.00  0.00           H
ATOM   2729  CB  VAL A 758      69.420  56.520  65.310  1.00  0.00           C
ATOM   2730  HB  VAL A 758      70.420  56.710  65.770  1.00  0.00           H
ATOM   2731  CG1 VAL A 758      69.350  57.350  64.020  1.00  0.00           C
ATOM   2732 HG11 VAL A 758      68.480  57.070  63.410  1.00  0.00           H
ATOM   2733 HG12 VAL A 758      70.330  57.130  63.550  1.00  0.00           H
ATOM   2734 HG13 VAL A 758      69.340  58.440  64.240  1.00  0.00           H
ATOM   2735  CG2 VAL A 758      68.340  57.020  66.270  1.00  0.00           C
ATOM   2736 HG21 VAL A 758      68.640  58.010  66.660  1.00  0.00           H
ATOM   2737 HG22 VAL A 758      68.180  56.510  67.240  1.00  0.00           H
ATOM   2738 HG23 VAL A 758      67.350  57.050  65.780  1.00  0.00           H
ATOM   2739  C   VAL A 758      70.270  54.520  64.150  1.00  0.00           C
ATOM   2740  O   VAL A 758      70.070  54.480  62.910  1.00  0.00           O
ATOM   2741  N   ILE A 759      71.430  54.060  64.720  1.00  0.00           N
ATOM   2742  HN  ILE A 759      71.560  54.110  65.700  1.00  0.00           H
ATOM   2743  CA  ILE A 759      72.500  53.470  63.860  1.00  0.00           C
ATOM   2744  HA  ILE A 759      72.710  54.160  63.060  1.00  0.00           H
ATOM   2745  CB  ILE A 759      73.830  53.220  64.710  1.00  0.00           C
ATOM   2746  HB  ILE A 759      73.490  52.610  65.570  1.00  0.00           H
ATOM   2747  CG2 ILE A 759      74.760  52.300  63.900  1.00  0.00           C
ATOM   2748 HG21 ILE A 759      75.680  51.980  64.420  1.00  0.00           H
ATOM   2749 HG22 ILE A 759      75.080  52.820  62.980  1.00  0.00           H
ATOM   2750 HG23 ILE A 759      74.330  51.300  63.650  1.00  0.00           H
ATOM   2751  CG1 ILE A 759      74.450  54.480  65.210  1.00  0.00           C
ATOM   2752 HG11 ILE A 759      73.620  55.150  65.540  1.00  0.00           H
ATOM   2753 HG12 ILE A 759      74.920  55.000  64.340  1.00  0.00           H
ATOM   2754  CD  ILE A 759      75.450  54.360  66.270  1.00  0.00           C
ATOM   2755  HD1 ILE A 759      74.870  54.240  67.220  1.00  0.00           H
ATOM   2756  HD2 ILE A 759      75.990  55.330  66.300  1.00  0.00           H
ATOM   2757  HD3 ILE A 759      76.130  53.480  66.190  1.00  0.00           H
ATOM   2758  C   ILE A 759      71.970  52.160  63.350  1.00  0.00           C
ATOM   2759  O   ILE A 759      72.200  51.800  62.210  1.00  0.00           O
ATOM   2760  N   LEU A 760      71.260  51.340  64.210  1.00  0.00           N
ATOM   2761  HN  LEU A 760      71.320  51.450  65.200  1.00  0.00           H
ATOM   2762  CA  LEU A 760      70.620  50.060  63.790  1.00  0.00           C
ATOM   2763  HA  LEU A 760      71.430  49.410  63.470  1.00  0.00           H
ATOM   2764  CB  LEU A 760      70.020  49.370  65.050  1.00  0.00           C
ATOM   2765  HB1 LEU A 760      69.250  50.020  65.520  1.00  0.00           H
ATOM   2766  HB2 LEU A 760      70.770  49.300  65.860  1.00  0.00           H
ATOM   2767  CG  LEU A 760      69.350  47.940  64.810  1.00  0.00           C
ATOM   2768  HG  LEU A 760      68.500  48.120  64.130  1.00  0.00           H
ATOM   2769  CD1 LEU A 760      70.350  46.890  64.210  1.00  0.00           C
ATOM   2770 HD11 LEU A 760      70.630  47.020  63.140  1.00  0.00           H
ATOM   2771 HD12 LEU A 760      69.970  45.850  64.260  1.00  0.00           H
ATOM   2772 HD13 LEU A 760      71.320  46.830  64.770  1.00  0.00           H
ATOM   2773  CD2 LEU A 760      68.830  47.340  66.170  1.00  0.00           C
ATOM   2774 HD21 LEU A 760      68.080  46.540  65.970  1.00  0.00           H
ATOM   2775 HD22 LEU A 760      68.410  48.180  66.750  1.00  0.00           H
ATOM   2776 HD23 LEU A 760      69.720  46.920  66.680  1.00  0.00           H
ATOM   2777  C   LEU A 760      69.530  50.190  62.690  1.00  0.00           C
ATOM   2778  O   LEU A 760      69.460  49.410  61.720  1.00  0.00           O
ATOM   2779  N   PHE A 761      68.640  51.240  62.900  1.00  0.00           N
ATOM   2780  HN  PHE A 761      68.510  51.690  63.790  1.00  0.00           H
ATOM   2781  CA  PHE A 761      67.760  51.770  61.880  1.00  0.00           C
ATOM   2782  HA  PHE A 761      67.010  50.990  61.810  1.00  0.00           H
ATOM   2783  CB  PHE A 761      67.030  53.050  62.400  1.00  0.00           C
ATOM   2784  HB1 PHE A 761      67.800  53.780  62.710  1.00  0.00           H
ATOM   2785  HB2 PHE A 761      66.380  52.730  63.230  1.00  0.00           H
ATOM   2786  CG  PHE A 761      66.000  53.730  61.430  1.00  0.00           C
ATOM   2787  CD1 PHE A 761      66.070  55.080  61.290  1.00  0.00           C
ATOM   2788  HD1 PHE A 761      66.870  55.620  61.790  1.00  0.00           H
ATOM   2789  CE1 PHE A 761      65.230  55.710  60.370  1.00  0.00           C
ATOM   2790  HE1 PHE A 761      65.200  56.790  60.300  1.00  0.00           H
ATOM   2791  CZ  PHE A 761      64.290  55.020  59.610  1.00  0.00           C
ATOM   2792  HZ  PHE A 761      63.590  55.630  59.050  1.00  0.00           H
ATOM   2793  CD2 PHE A 761      65.130  52.980  60.630  1.00  0.00           C
ATOM   2794  HD2 PHE A 761      65.130  51.900  60.770  1.00  0.00           H
ATOM   2795  CE2 PHE A 761      64.260  53.630  59.700  1.00  0.00           C
ATOM   2796  HE2 PHE A 761      63.630  53.010  59.070  1.00  0.00           H
ATOM   2797  C   PHE A 761      68.360  51.900  60.480  1.00  0.00           C
ATOM   2798  O   PHE A 761      67.990  51.280  59.460  1.00  0.00           O
ATOM   2799  N   PHE A 762      69.340  52.780  60.420  1.00  0.00           N
ATOM   2800  HN  PHE A 762      69.710  53.280  61.200  1.00  0.00           H
ATOM   2801  CA  PHE A 762      70.070  53.160  59.230  1.00  0.00           C
ATOM   2802  HA  PHE A 762      69.320  53.500  58.520  1.00  0.00           H
ATOM   2803  CB  PHE A 762      71.040  54.450  59.290  1.00  0.00           C
ATOM   2804  HB1 PHE A 762      71.620  54.480  58.340  1.00  0.00           H
ATOM   2805  HB2 PHE A 762      71.850  54.540  60.050  1.00  0.00           H
ATOM   2806  CG  PHE A 762      70.330  55.740  59.310  1.00  0.00           C
ATOM   2807  CD1 PHE A 762      70.210  56.450  60.500  1.00  0.00           C
ATOM   2808  HD1 PHE A 762      70.870  56.130  61.290  1.00  0.00           H
ATOM   2809  CE1 PHE A 762      69.380  57.610  60.550  1.00  0.00           C
ATOM   2810  HE1 PHE A 762      69.190  58.100  61.480  1.00  0.00           H
ATOM   2811  CZ  PHE A 762      68.630  57.850  59.360  1.00  0.00           C
ATOM   2812  HZ  PHE A 762      67.960  58.690  59.230  1.00  0.00           H
ATOM   2813  CD2 PHE A 762      69.540  56.000  58.180  1.00  0.00           C
ATOM   2814  HD2 PHE A 762      69.530  55.420  57.270  1.00  0.00           H
ATOM   2815  CE2 PHE A 762      68.740  57.100  58.170  1.00  0.00           C
ATOM   2816  HE2 PHE A 762      68.160  57.170  57.260  1.00  0.00           H
ATOM   2817  C   PHE A 762      70.750  52.060  58.520  1.00  0.00           C
ATOM   2818  O   PHE A 762      70.650  51.900  57.300  1.00  0.00           O
ATOM   2819  N   THR A 763      71.470  51.440  59.380  1.00  0.00           N
ATOM   2820  HN  THR A 763      71.540  51.640  60.350  1.00  0.00           H
ATOM   2821  CA  THR A 763      72.320  50.280  58.920  1.00  0.00           C
ATOM   2822  HA  THR A 763      72.900  50.640  58.080  1.00  0.00           H
ATOM   2823  CB  THR A 763      73.240  49.680  60.000  1.00  0.00           C
ATOM   2824  HB  THR A 763      72.670  49.240  60.850  1.00  0.00           H
ATOM   2825  OG1 THR A 763      74.000  50.670  60.520  1.00  0.00           O
ATOM   2826  HG1 THR A 763      73.350  51.250  60.900  1.00  0.00           H
ATOM   2827  CG2 THR A 763      74.220  48.670  59.410  1.00  0.00           C
ATOM   2828 HG21 THR A 763      75.010  49.290  58.930  1.00  0.00           H
ATOM   2829 HG22 THR A 763      73.760  47.930  58.710  1.00  0.00           H
ATOM   2830 HG23 THR A 763      74.780  48.150  60.210  1.00  0.00           H
ATOM   2831  C   THR A 763      71.450  49.190  58.420  1.00  0.00           C
ATOM   2832  O   THR A 763      71.800  48.610  57.370  1.00  0.00           O
ATOM   2833  N   THR A 764      70.260  48.800  59.020  1.00  0.00           N
ATOM   2834  HN  THR A 764      69.920  49.310  59.810  1.00  0.00           H
ATOM   2835  CA  THR A 764      69.320  47.910  58.380  1.00  0.00           C
ATOM   2836  HA  THR A 764      69.730  46.920  58.280  1.00  0.00           H
ATOM   2837  CB  THR A 764      68.040  47.720  59.110  1.00  0.00           C
ATOM   2838  HB  THR A 764      67.390  48.590  59.310  1.00  0.00           H
ATOM   2839  OG1 THR A 764      68.430  47.210  60.410  1.00  0.00           O
ATOM   2840  HG1 THR A 764      68.740  47.930  60.970  1.00  0.00           H
ATOM   2841  CG2 THR A 764      67.280  46.510  58.440  1.00  0.00           C
ATOM   2842 HG21 THR A 764      66.330  46.330  58.990  1.00  0.00           H
ATOM   2843 HG22 THR A 764      67.870  45.590  58.580  1.00  0.00           H
ATOM   2844 HG23 THR A 764      67.050  46.730  57.360  1.00  0.00           H
ATOM   2845  C   THR A 764      68.850  48.440  57.030  1.00  0.00           C
ATOM   2846  O   THR A 764      68.920  47.730  56.060  1.00  0.00           O
ATOM   2847  N   PHE A 765      68.520  49.730  56.950  1.00  0.00           N
ATOM   2848  HN  PHE A 765      68.740  50.290  57.740  1.00  0.00           H
ATOM   2849  CA  PHE A 765      67.970  50.280  55.790  1.00  0.00           C
ATOM   2850  HA  PHE A 765      67.040  49.770  55.560  1.00  0.00           H
ATOM   2851  CB  PHE A 765      67.450  51.750  56.210  1.00  0.00           C
ATOM   2852  HB1 PHE A 765      68.280  52.350  56.610  1.00  0.00           H
ATOM   2853  HB2 PHE A 765      66.720  51.810  57.040  1.00  0.00           H
ATOM   2854  CG  PHE A 765      66.880  52.540  55.120  1.00  0.00           C
ATOM   2855  CD1 PHE A 765      65.670  52.200  54.560  1.00  0.00           C
ATOM   2856  HD1 PHE A 765      65.190  51.350  55.040  1.00  0.00           H
ATOM   2857  CE1 PHE A 765      65.020  52.980  53.590  1.00  0.00           C
ATOM   2858  HE1 PHE A 765      64.130  52.620  53.090  1.00  0.00           H
ATOM   2859  CZ  PHE A 765      65.790  54.040  53.060  1.00  0.00           C
ATOM   2860  HZ  PHE A 765      65.440  54.600  52.200  1.00  0.00           H
ATOM   2861  CD2 PHE A 765      67.500  53.720  54.630  1.00  0.00           C
ATOM   2862  HD2 PHE A 765      68.440  53.930  55.140  1.00  0.00           H
ATOM   2863  CE2 PHE A 765      66.960  54.490  53.610  1.00  0.00           C
ATOM   2864  HE2 PHE A 765      67.470  55.350  53.220  1.00  0.00           H
ATOM   2865  C   PHE A 765      68.960  50.210  54.640  1.00  0.00           C
ATOM   2866  O   PHE A 765      68.710  49.820  53.510  1.00  0.00           O
ATOM   2867  N   PHE A 766      70.230  50.710  54.840  1.00  0.00           N
ATOM   2868  HN  PHE A 766      70.530  51.090  55.720  1.00  0.00           H
ATOM   2869  CA  PHE A 766      71.350  50.720  53.940  1.00  0.00           C
ATOM   2870  HA  PHE A 766      71.070  51.080  52.950  1.00  0.00           H
ATOM   2871  CB  PHE A 766      72.590  51.380  54.590  1.00  0.00           C
ATOM   2872  HB1 PHE A 766      73.440  51.220  53.880  1.00  0.00           H
ATOM   2873  HB2 PHE A 766      72.730  51.000  55.620  1.00  0.00           H
ATOM   2874  CG  PHE A 766      72.370  52.910  54.610  1.00  0.00           C
ATOM   2875  CD1 PHE A 766      71.970  53.580  53.480  1.00  0.00           C
ATOM   2876  HD1 PHE A 766      71.830  52.990  52.580  1.00  0.00           H
ATOM   2877  CE1 PHE A 766      71.660  54.920  53.440  1.00  0.00           C
ATOM   2878  HE1 PHE A 766      71.360  55.490  52.570  1.00  0.00           H
ATOM   2879  CZ  PHE A 766      71.940  55.630  54.600  1.00  0.00           C
ATOM   2880  HZ  PHE A 766      71.720  56.690  54.670  1.00  0.00           H
ATOM   2881  CD2 PHE A 766      72.610  53.620  55.790  1.00  0.00           C
ATOM   2882  HD2 PHE A 766      73.000  53.260  56.720  1.00  0.00           H
ATOM   2883  CE2 PHE A 766      72.490  55.070  55.730  1.00  0.00           C
ATOM   2884  HE2 PHE A 766      72.820  55.660  56.570  1.00  0.00           H
ATOM   2885  C   PHE A 766      71.690  49.370  53.420  1.00  0.00           C
ATOM   2886  O   PHE A 766      71.950  49.180  52.260  1.00  0.00           O
ATOM   2887  N   LEU A 767      71.610  48.290  54.300  1.00  0.00           N
ATOM   2888  HN  LEU A 767      71.370  48.380  55.270  1.00  0.00           H
ATOM   2889  CA  LEU A 767      71.990  46.930  53.860  1.00  0.00           C
ATOM   2890  HA  LEU A 767      72.790  46.930  53.140  1.00  0.00           H
ATOM   2891  CB  LEU A 767      72.380  46.130  55.110  1.00  0.00           C
ATOM   2892  HB1 LEU A 767      71.460  46.020  55.720  1.00  0.00           H
ATOM   2893  HB2 LEU A 767      73.140  46.700  55.690  1.00  0.00           H
ATOM   2894  CG  LEU A 767      72.880  44.650  54.790  1.00  0.00           C
ATOM   2895  HG  LEU A 767      72.170  44.030  54.200  1.00  0.00           H
ATOM   2896  CD1 LEU A 767      74.210  44.640  54.100  1.00  0.00           C
ATOM   2897 HD11 LEU A 767      74.590  43.620  53.870  1.00  0.00           H
ATOM   2898 HD12 LEU A 767      75.010  45.190  54.640  1.00  0.00           H
ATOM   2899 HD13 LEU A 767      74.200  45.160  53.110  1.00  0.00           H
ATOM   2900  CD2 LEU A 767      72.930  43.900  56.130  1.00  0.00           C
ATOM   2901 HD21 LEU A 767      73.800  44.320  56.680  1.00  0.00           H
ATOM   2902 HD22 LEU A 767      73.070  42.790  56.110  1.00  0.00           H
ATOM   2903 HD23 LEU A 767      72.060  44.000  56.800  1.00  0.00           H
ATOM   2904  C   LEU A 767      70.880  46.280  53.090  1.00  0.00           C
ATOM   2905  O   LEU A 767      71.100  45.450  52.260  1.00  0.00           O
ATOM   2906  N   SER A 768      69.590  46.660  53.340  1.00  0.00           N
ATOM   2907  HN  SER A 768      69.400  47.260  54.120  1.00  0.00           H
ATOM   2908  CA  SER A 768      68.400  46.160  52.640  1.00  0.00           C
ATOM   2909  HA  SER A 768      68.490  45.080  52.630  1.00  0.00           H
ATOM   2910  CB  SER A 768      67.070  46.690  53.350  1.00  0.00           C
ATOM   2911  HB1 SER A 768      67.110  47.780  53.500  1.00  0.00           H
ATOM   2912  HB2 SER A 768      66.970  46.320  54.390  1.00  0.00           H
ATOM   2913  OG  SER A 768      65.890  46.230  52.710  1.00  0.00           O
ATOM   2914  HG1 SER A 768      65.690  46.880  52.030  1.00  0.00           H
ATOM   2915  C   SER A 768      68.450  46.590  51.170  1.00  0.00           C
ATOM   2916  O   SER A 768      68.260  45.800  50.240  1.00  0.00           O
ATOM   2917  N   SER A 769      68.760  47.850  50.900  1.00  0.00           N
ATOM   2918  HN  SER A 769      68.760  48.510  51.650  1.00  0.00           H
ATOM   2919  CA  SER A 769      69.060  48.270  49.610  1.00  0.00           C
ATOM   2920  HA  SER A 769      68.340  47.770  48.970  1.00  0.00           H
ATOM   2921  CB  SER A 769      68.910  49.830  49.380  1.00  0.00           C
ATOM   2922  HB1 SER A 769      69.550  50.450  50.060  1.00  0.00           H
ATOM   2923  HB2 SER A 769      67.850  50.060  49.610  1.00  0.00           H
ATOM   2924  OG  SER A 769      69.140  50.190  48.050  1.00  0.00           O
ATOM   2925  HG1 SER A 769      68.590  49.580  47.540  1.00  0.00           H
ATOM   2926  C   SER A 769      70.420  47.810  49.040  1.00  0.00           C
ATOM   2927  O   SER A 769      70.520  47.550  47.810  1.00  0.00           O
ATOM   2928  N   PHE A 770      71.540  47.710  49.870  1.00  0.00           N
ATOM   2929  HN  PHE A 770      71.570  48.110  50.770  1.00  0.00           H
ATOM   2930  CA  PHE A 770      72.780  47.170  49.240  1.00  0.00           C
ATOM   2931  HA  PHE A 770      72.970  47.760  48.360  1.00  0.00           H
ATOM   2932  CB  PHE A 770      74.050  47.530  50.000  1.00  0.00           C
ATOM   2933  HB1 PHE A 770      74.080  47.060  51.010  1.00  0.00           H
ATOM   2934  HB2 PHE A 770      74.070  48.630  50.170  1.00  0.00           H
ATOM   2935  CG  PHE A 770      75.240  47.110  49.240  1.00  0.00           C
ATOM   2936  CD1 PHE A 770      76.000  46.030  49.670  1.00  0.00           C
ATOM   2937  HD1 PHE A 770      75.830  45.520  50.610  1.00  0.00           H
ATOM   2938  CE1 PHE A 770      77.100  45.640  48.960  1.00  0.00           C
ATOM   2939  HE1 PHE A 770      77.650  44.800  49.380  1.00  0.00           H
ATOM   2940  CZ  PHE A 770      77.510  46.440  47.880  1.00  0.00           C
ATOM   2941  HZ  PHE A 770      78.480  46.200  47.480  1.00  0.00           H
ATOM   2942  CD2 PHE A 770      75.590  47.790  48.090  1.00  0.00           C
ATOM   2943  HD2 PHE A 770      75.160  48.750  47.850  1.00  0.00           H
ATOM   2944  CE2 PHE A 770      76.780  47.550  47.420  1.00  0.00           C
ATOM   2945  HE2 PHE A 770      77.070  48.090  46.540  1.00  0.00           H
ATOM   2946  C   PHE A 770      72.790  45.710  48.730  1.00  0.00           C
ATOM   2947  O   PHE A 770      73.300  45.450  47.620  1.00  0.00           O
ATOM   2948  N   LEU A 771      72.140  44.790  49.500  1.00  0.00           N
ATOM   2949  HN  LEU A 771      71.690  45.150  50.310  1.00  0.00           H
ATOM   2950  CA  LEU A 771      71.890  43.380  49.120  1.00  0.00           C
ATOM   2951  HA  LEU A 771      72.910  43.050  48.950  1.00  0.00           H
ATOM   2952  CB  LEU A 771      71.460  42.330  50.220  1.00  0.00           C
ATOM   2953  HB1 LEU A 771      71.410  41.270  49.870  1.00  0.00           H
ATOM   2954  HB2 LEU A 771      70.440  42.580  50.600  1.00  0.00           H
ATOM   2955  CG  LEU A 771      72.440  42.260  51.490  1.00  0.00           C
ATOM   2956  HG  LEU A 771      72.410  43.310  51.850  1.00  0.00           H
ATOM   2957  CD1 LEU A 771      71.940  41.280  52.560  1.00  0.00           C
ATOM   2958 HD11 LEU A 771      72.610  41.180  53.450  1.00  0.00           H
ATOM   2959 HD12 LEU A 771      71.830  40.240  52.170  1.00  0.00           H
ATOM   2960 HD13 LEU A 771      70.900  41.460  52.910  1.00  0.00           H
ATOM   2961  CD2 LEU A 771      73.890  41.860  51.120  1.00  0.00           C
ATOM   2962 HD21 LEU A 771      74.630  41.780  51.950  1.00  0.00           H
ATOM   2963 HD22 LEU A 771      74.350  42.630  50.460  1.00  0.00           H
ATOM   2964 HD23 LEU A 771      73.870  40.850  50.670  1.00  0.00           H
ATOM   2965  C   LEU A 771      71.160  43.240  47.780  1.00  0.00           C
ATOM   2966  O   LEU A 771      71.430  42.340  46.990  1.00  0.00           O
ATOM   2967  N   LYS A 772      70.080  44.080  47.580  1.00  0.00           N
ATOM   2968  HN  LYS A 772      69.830  44.740  48.280  1.00  0.00           H
ATOM   2969  CA  LYS A 772      69.350  44.140  46.310  1.00  0.00           C
ATOM   2970  HA  LYS A 772      69.150  43.130  45.990  1.00  0.00           H
ATOM   2971  CB  LYS A 772      68.090  44.980  46.590  1.00  0.00           C
ATOM   2972  HB1 LYS A 772      67.600  45.260  45.630  1.00  0.00           H
ATOM   2973  HB2 LYS A 772      68.400  45.970  46.980  1.00  0.00           H
ATOM   2974  CG  LYS A 772      67.030  44.360  47.420  1.00  0.00           C
ATOM   2975  HG1 LYS A 772      66.090  44.910  47.660  1.00  0.00           H
ATOM   2976  HG2 LYS A 772      67.390  44.230  48.470  1.00  0.00           H
ATOM   2977  CD  LYS A 772      66.510  43.040  46.940  1.00  0.00           C
ATOM   2978  HD1 LYS A 772      65.630  42.890  47.600  1.00  0.00           H
ATOM   2979  HD2 LYS A 772      67.330  42.290  47.040  1.00  0.00           H
ATOM   2980  CE  LYS A 772      66.100  43.010  45.430  1.00  0.00           C
ATOM   2981  HE1 LYS A 772      66.950  43.170  44.740  1.00  0.00           H
ATOM   2982  HE2 LYS A 772      65.290  43.740  45.280  1.00  0.00           H
ATOM   2983  NZ  LYS A 772      65.510  41.720  45.140  1.00  0.00           N
ATOM   2984  HZ1 LYS A 772      64.780  41.570  45.860  1.00  0.00           H
ATOM   2985  HZ2 LYS A 772      66.260  41.020  45.310  1.00  0.00           H
ATOM   2986  HZ3 LYS A 772      65.180  41.740  44.150  1.00  0.00           H
ATOM   2987  C   LYS A 772      70.100  44.660  45.130  1.00  0.00           C
ATOM   2988  O   LYS A 772      69.870  44.340  43.940  1.00  0.00           O
ATOM   2989  N   GLN A 773      71.110  45.560  45.320  1.00  0.00           N
ATOM   2990  HN  GLN A 773      71.150  45.940  46.230  1.00  0.00           H
ATOM   2991  CA  GLN A 773      72.020  45.910  44.140  1.00  0.00           C
ATOM   2992  HA  GLN A 773      71.510  45.870  43.200  1.00  0.00           H
ATOM   2993  CB  GLN A 773      72.570  47.330  44.380  1.00  0.00           C
ATOM   2994  HB1 GLN A 773      73.400  47.560  43.670  1.00  0.00           H
ATOM   2995  HB2 GLN A 773      73.080  47.360  45.360  1.00  0.00           H
ATOM   2996  CG  GLN A 773      71.550  48.460  44.410  1.00  0.00           C
ATOM   2997  HG1 GLN A 773      72.100  49.430  44.380  1.00  0.00           H
ATOM   2998  HG2 GLN A 773      71.000  48.410  45.370  1.00  0.00           H
ATOM   2999  CD  GLN A 773      70.470  48.290  43.350  1.00  0.00           C
ATOM   3000  OE1 GLN A 773      69.290  48.260  43.600  1.00  0.00           O
ATOM   3001  NE2 GLN A 773      70.960  48.150  42.070  1.00  0.00           N
ATOM   3002 HE21 GLN A 773      70.320  47.870  41.360  1.00  0.00           H
ATOM   3003 HE22 GLN A 773      71.920  48.280  41.810  1.00  0.00           H
ATOM   3004  C   GLN A 773      73.190  44.990  43.970  1.00  0.00           C
ATOM   3005  O   GLN A 773      74.020  45.100  43.080  1.00  0.00           O
ATOM   3006  N   PHE A 774      73.320  44.020  44.910  1.00  0.00           N
ATOM   3007  HN  PHE A 774      72.680  43.980  45.670  1.00  0.00           H
ATOM   3008  CA  PHE A 774      74.540  43.150  44.890  1.00  0.00           C
ATOM   3009  HA  PHE A 774      75.390  43.770  44.630  1.00  0.00           H
ATOM   3010  CB  PHE A 774      74.680  42.530  46.260  1.00  0.00           C
ATOM   3011  HB1 PHE A 774      73.830  41.910  46.620  1.00  0.00           H
ATOM   3012  HB2 PHE A 774      74.860  43.260  47.080  1.00  0.00           H
ATOM   3013  CG  PHE A 774      75.970  41.790  46.470  1.00  0.00           C
ATOM   3014  CD1 PHE A 774      77.220  42.440  46.400  1.00  0.00           C
ATOM   3015  HD1 PHE A 774      77.310  43.500  46.190  1.00  0.00           H
ATOM   3016  CE1 PHE A 774      78.370  41.700  46.670  1.00  0.00           C
ATOM   3017  HE1 PHE A 774      79.330  42.210  46.760  1.00  0.00           H
ATOM   3018  CZ  PHE A 774      78.360  40.360  46.900  1.00  0.00           C
ATOM   3019  HZ  PHE A 774      79.250  39.760  47.050  1.00  0.00           H
ATOM   3020  CD2 PHE A 774      75.970  40.470  46.560  1.00  0.00           C
ATOM   3021  HD2 PHE A 774      75.050  39.920  46.420  1.00  0.00           H
ATOM   3022  CE2 PHE A 774      77.160  39.740  46.840  1.00  0.00           C
ATOM   3023  HE2 PHE A 774      77.040  38.710  47.160  1.00  0.00           H
ATOM   3024  C   PHE A 774      74.480  42.090  43.810  1.00  0.00           C
ATOM   3025  O   PHE A 774      75.510  41.650  43.340  1.00  0.00           O
ATOM   3026  N   LYS A 775      73.190  41.770  43.310  1.00  0.00           N
ATOM   3027  HN  LYS A 775      72.280  42.020  43.660  1.00  0.00           H
ATOM   3028  CA  LYS A 775      73.080  40.830  42.140  1.00  0.00           C
ATOM   3029  HA  LYS A 775      73.690  39.960  42.320  1.00  0.00           H
ATOM   3030  CB  LYS A 775      71.610  40.500  41.820  1.00  0.00           C
ATOM   3031  HB1 LYS A 775      71.030  41.430  42.000  1.00  0.00           H
ATOM   3032  HB2 LYS A 775      71.160  39.800  42.570  1.00  0.00           H
ATOM   3033  CG  LYS A 775      71.280  40.040  40.330  1.00  0.00           C
ATOM   3034  HG1 LYS A 775      72.040  39.280  40.080  1.00  0.00           H
ATOM   3035  HG2 LYS A 775      71.500  40.910  39.660  1.00  0.00           H
ATOM   3036  CD  LYS A 775      69.920  39.330  40.020  1.00  0.00           C
ATOM   3037  HD1 LYS A 775      69.920  38.350  40.560  1.00  0.00           H
ATOM   3038  HD2 LYS A 775      69.930  39.180  38.920  1.00  0.00           H
ATOM   3039  CE  LYS A 775      68.710  40.160  40.420  1.00  0.00           C
ATOM   3040  HE1 LYS A 775      68.590  41.080  39.800  1.00  0.00           H
ATOM   3041  HE2 LYS A 775      68.780  40.410  41.500  1.00  0.00           H
ATOM   3042  NZ  LYS A 775      67.540  39.320  40.120  1.00  0.00           N
ATOM   3043  HZ1 LYS A 775      67.640  38.340  40.460  1.00  0.00           H
ATOM   3044  HZ2 LYS A 775      67.400  39.230  39.090  1.00  0.00           H
ATOM   3045  HZ3 LYS A 775      66.660  39.680  40.520  1.00  0.00           H
ATOM   3046  C   LYS A 775      73.600  41.480  40.810  1.00  0.00           C
ATOM   3047  O   LYS A 775      74.220  40.840  39.960  1.00  0.00           O
ATOM   3048  N   THR A 776      73.440  42.790  40.590  1.00  0.00           N
ATOM   3049  HN  THR A 776      72.850  43.320  41.190  1.00  0.00           H
ATOM   3050  CA  THR A 776      73.770  43.500  39.340  1.00  0.00           C
ATOM   3051  HA  THR A 776      73.620  42.740  38.580  1.00  0.00           H
ATOM   3052  CB  THR A 776      72.920  44.810  38.950  1.00  0.00           C
ATOM   3053  HB  THR A 776      73.430  45.410  38.160  1.00  0.00           H
ATOM   3054  OG1 THR A 776      72.610  45.720  40.030  1.00  0.00           O
ATOM   3055  HG1 THR A 776      71.880  45.240  40.400  1.00  0.00           H
ATOM   3056  CG2 THR A 776      71.440  44.560  38.420  1.00  0.00           C
ATOM   3057 HG21 THR A 776      70.890  45.500  38.320  1.00  0.00           H
ATOM   3058 HG22 THR A 776      71.020  43.690  38.980  1.00  0.00           H
ATOM   3059 HG23 THR A 776      71.640  44.090  37.430  1.00  0.00           H
ATOM   3060  C   THR A 776      75.290  43.890  39.180  1.00  0.00           C
ATOM   3061  O   THR A 776      75.860  44.080  38.100  1.00  0.00           O
ATOM   3062  N   LYS A 777      75.950  43.960  40.300  1.00  0.00           N
ATOM   3063  HN  LYS A 777      75.420  43.880  41.140  1.00  0.00           H
ATOM   3064  CA  LYS A 777      77.360  44.220  40.520  1.00  0.00           C
ATOM   3065  HA  LYS A 777      77.680  44.960  39.810  1.00  0.00           H
ATOM   3066  CB  LYS A 777      77.610  44.780  41.970  1.00  0.00           C
ATOM   3067  HB1 LYS A 777      78.700  44.860  42.140  1.00  0.00           H
ATOM   3068  HB2 LYS A 777      77.220  44.150  42.800  1.00  0.00           H
ATOM   3069  CG  LYS A 777      76.950  46.140  42.140  1.00  0.00           C
ATOM   3070  HG1 LYS A 777      75.890  46.160  41.850  1.00  0.00           H
ATOM   3071  HG2 LYS A 777      77.500  46.770  41.410  1.00  0.00           H
ATOM   3072  CD  LYS A 777      77.070  46.810  43.500  1.00  0.00           C
ATOM   3073  HD1 LYS A 777      78.080  46.690  43.940  1.00  0.00           H
ATOM   3074  HD2 LYS A 777      76.450  46.170  44.160  1.00  0.00           H
ATOM   3075  CE  LYS A 777      76.680  48.310  43.410  1.00  0.00           C
ATOM   3076  HE1 LYS A 777      76.440  48.560  44.460  1.00  0.00           H
ATOM   3077  HE2 LYS A 777      75.780  48.520  42.800  1.00  0.00           H
ATOM   3078  NZ  LYS A 777      77.900  49.040  42.960  1.00  0.00           N
ATOM   3079  HZ1 LYS A 777      78.200  48.880  41.990  1.00  0.00           H
ATOM   3080  HZ2 LYS A 777      78.600  48.850  43.710  1.00  0.00           H
ATOM   3081  HZ3 LYS A 777      77.710  50.060  43.070  1.00  0.00           H
ATOM   3082  C   LYS A 777      78.090  42.920  40.380  1.00  0.00           C
ATOM   3083  O   LYS A 777      77.910  42.060  41.250  1.00  0.00           O
ATOM   3084  N   ARG A 778      78.830  42.620  39.230  1.00  0.00           N
ATOM   3085  HN  ARG A 778      79.040  43.280  38.520  1.00  0.00           H
ATOM   3086  CA  ARG A 778      79.480  41.340  39.180  1.00  0.00           C
ATOM   3087  HA  ARG A 778      78.780  40.600  39.510  1.00  0.00           H
ATOM   3088  CB  ARG A 778      79.820  41.220  37.640  1.00  0.00           C
ATOM   3089  HB1 ARG A 778      80.370  42.150  37.400  1.00  0.00           H
ATOM   3090  HB2 ARG A 778      78.820  41.240  37.140  1.00  0.00           H
ATOM   3091  CG  ARG A 778      80.720  40.040  37.350  1.00  0.00           C
ATOM   3092  HG1 ARG A 778      80.310  39.190  37.940  1.00  0.00           H
ATOM   3093  HG2 ARG A 778      81.760  40.220  37.730  1.00  0.00           H
ATOM   3094  CD  ARG A 778      80.870  39.580  35.870  1.00  0.00           C
ATOM   3095  HD1 ARG A 778      81.500  40.360  35.380  1.00  0.00           H
ATOM   3096  HD2 ARG A 778      79.940  39.620  35.270  1.00  0.00           H
ATOM   3097  NE  ARG A 778      81.290  38.150  35.930  1.00  0.00           N
ATOM   3098  HE  ARG A 778      80.820  37.490  36.520  1.00  0.00           H
ATOM   3099  CZ  ARG A 778      82.170  37.620  35.090  1.00  0.00           C
ATOM   3100  NH1 ARG A 778      82.730  38.230  34.040  1.00  0.00           N
ATOM   3101 HH11 ARG A 778      82.550  39.150  33.690  1.00  0.00           H
ATOM   3102 HH12 ARG A 778      83.100  37.530  33.430  1.00  0.00           H
ATOM   3103  NH2 ARG A 778      82.460  36.380  35.250  1.00  0.00           N
ATOM   3104 HH21 ARG A 778      82.000  35.820  35.950  1.00  0.00           H
ATOM   3105 HH22 ARG A 778      83.270  36.040  34.760  1.00  0.00           H
ATOM   3106  C   ARG A 778      80.720  41.340  40.000  1.00  0.00           C
ATOM   3107  O   ARG A 778      81.490  42.320  40.090  1.00  0.00           O
ATOM   3108  N   TYR A 779      80.880  40.210  40.710  1.00  0.00           N
ATOM   3109  HN  TYR A 779      80.260  39.440  40.630  1.00  0.00           H
ATOM   3110  CA  TYR A 779      81.960  40.050  41.670  1.00  0.00           C
ATOM   3111  HA  TYR A 779      82.920  40.250  41.210  1.00  0.00           H
ATOM   3112  CB  TYR A 779      81.690  41.030  42.800  1.00  0.00           C
ATOM   3113  HB1 TYR A 779      80.770  40.910  43.400  1.00  0.00           H
ATOM   3114  HB2 TYR A 779      81.730  42.080  42.440  1.00  0.00           H
ATOM   3115  CG  TYR A 779      82.870  41.090  43.820  1.00  0.00           C
ATOM   3116  CD1 TYR A 779      84.020  41.790  43.420  1.00  0.00           C
ATOM   3117  HD1 TYR A 779      84.110  42.420  42.550  1.00  0.00           H
ATOM   3118  CE1 TYR A 779      85.130  41.700  44.200  1.00  0.00           C
ATOM   3119  HE1 TYR A 779      86.050  42.190  43.910  1.00  0.00           H
ATOM   3120  CZ  TYR A 779      85.140  41.010  45.440  1.00  0.00           C
ATOM   3121  OH  TYR A 779      86.220  41.040  46.340  1.00  0.00           O
ATOM   3122  HH  TYR A 779      86.830  41.740  46.080  1.00  0.00           H
ATOM   3123  CD2 TYR A 779      82.810  40.430  45.040  1.00  0.00           C
ATOM   3124  HD2 TYR A 779      82.000  39.740  45.230  1.00  0.00           H
ATOM   3125  CE2 TYR A 779      83.960  40.370  45.870  1.00  0.00           C
ATOM   3126  HE2 TYR A 779      83.930  39.910  46.850  1.00  0.00           H
ATOM   3127  C   TYR A 779      81.990  38.590  42.210  1.00  0.00           C
ATOM   3128  O   TYR A 779      83.020  37.930  42.080  1.00  0.00           O
ATOM   3129  N   PHE A 780      80.840  38.110  42.760  1.00  0.00           N
ATOM   3130  HN  PHE A 780      79.990  38.630  42.760  1.00  0.00           H
ATOM   3131  CA  PHE A 780      80.710  36.740  43.070  1.00  0.00           C
ATOM   3132  HA  PHE A 780      81.610  36.200  43.330  1.00  0.00           H
ATOM   3133  CB  PHE A 780      79.610  36.670  44.140  1.00  0.00           C
ATOM   3134  HB1 PHE A 780      79.080  35.710  44.270  1.00  0.00           H
ATOM   3135  HB2 PHE A 780      78.820  37.400  43.880  1.00  0.00           H
ATOM   3136  CG  PHE A 780      80.070  36.930  45.610  1.00  0.00           C
ATOM   3137  CD1 PHE A 780      79.070  36.980  46.580  1.00  0.00           C
ATOM   3138  HD1 PHE A 780      78.060  36.870  46.190  1.00  0.00           H
ATOM   3139  CE1 PHE A 780      79.420  37.210  47.940  1.00  0.00           C
ATOM   3140  HE1 PHE A 780      78.640  37.240  48.690  1.00  0.00           H
ATOM   3141  CZ  PHE A 780      80.800  37.380  48.330  1.00  0.00           C
ATOM   3142  HZ  PHE A 780      81.050  37.550  49.370  1.00  0.00           H
ATOM   3143  CD2 PHE A 780      81.420  36.990  46.020  1.00  0.00           C
ATOM   3144  HD2 PHE A 780      82.260  36.810  45.360  1.00  0.00           H
ATOM   3145  CE2 PHE A 780      81.790  37.310  47.380  1.00  0.00           C
ATOM   3146  HE2 PHE A 780      82.780  37.420  47.790  1.00  0.00           H
ATOM   3147  C   PHE A 780      80.100  36.020  41.960  1.00  0.00           C
ATOM   3148  O   PHE A 780      79.480  36.710  41.160  1.00  0.00           O
ATOM   3149  N   PRO A 781      80.180  34.770  41.750  1.00  0.00           N
ATOM   3150  CD  PRO A 781      81.010  33.880  42.550  1.00  0.00           C
ATOM   3151  HD1 PRO A 781      80.710  33.970  43.620  1.00  0.00           H
ATOM   3152  HD2 PRO A 781      82.070  34.210  42.430  1.00  0.00           H
ATOM   3153  CA  PRO A 781      79.310  34.050  40.860  1.00  0.00           C
ATOM   3154  HA  PRO A 781      79.640  34.110  39.840  1.00  0.00           H
ATOM   3155  CB  PRO A 781      79.340  32.660  41.430  1.00  0.00           C
ATOM   3156  HB1 PRO A 781      78.930  31.890  40.750  1.00  0.00           H
ATOM   3157  HB2 PRO A 781      78.820  32.650  42.420  1.00  0.00           H
ATOM   3158  CG  PRO A 781      80.800  32.490  41.840  1.00  0.00           C
ATOM   3159  HG1 PRO A 781      80.990  31.630  42.520  1.00  0.00           H
ATOM   3160  HG2 PRO A 781      81.500  32.540  40.980  1.00  0.00           H
ATOM   3161  C   PRO A 781      77.850  34.490  40.800  1.00  0.00           C
ATOM   3162  O   PRO A 781      77.270  34.720  41.800  1.00  0.00           O
ATOM   3163  N   THR A 782      77.290  34.540  39.570  1.00  0.00           N
ATOM   3164  HN  THR A 782      77.870  34.430  38.760  1.00  0.00           H
ATOM   3165  CA  THR A 782      75.960  35.000  39.110  1.00  0.00           C
ATOM   3166  HA  THR A 782      76.050  36.060  39.330  1.00  0.00           H
ATOM   3167  CB  THR A 782      75.560  34.720  37.710  1.00  0.00           C
ATOM   3168  HB  THR A 782      75.550  33.630  37.450  1.00  0.00           H
ATOM   3169  OG1 THR A 782      76.500  35.380  36.930  1.00  0.00           O
ATOM   3170  HG1 THR A 782      77.350  34.940  37.030  1.00  0.00           H
ATOM   3171  CG2 THR A 782      74.180  35.250  37.280  1.00  0.00           C
ATOM   3172 HG21 THR A 782      73.960  35.000  36.220  1.00  0.00           H
ATOM   3173 HG22 THR A 782      74.020  36.350  37.280  1.00  0.00           H
ATOM   3174 HG23 THR A 782      73.410  34.800  37.940  1.00  0.00           H
ATOM   3175  C   THR A 782      74.850  34.480  39.970  1.00  0.00           C
ATOM   3176  O   THR A 782      74.190  35.210  40.730  1.00  0.00           O
ATOM   3177  N   LYS A 783      74.760  33.100  40.100  1.00  0.00           N
ATOM   3178  HN  LYS A 783      75.230  32.430  39.550  1.00  0.00           H
ATOM   3179  CA  LYS A 783      73.890  32.510  40.980  1.00  0.00           C
ATOM   3180  HA  LYS A 783      72.910  32.890  40.770  1.00  0.00           H
ATOM   3181  CB  LYS A 783      73.800  30.920  40.750  1.00  0.00           C
ATOM   3182  HB1 LYS A 783      73.280  30.520  41.640  1.00  0.00           H
ATOM   3183  HB2 LYS A 783      74.870  30.610  40.750  1.00  0.00           H
ATOM   3184  CG  LYS A 783      73.100  30.380  39.530  1.00  0.00           C
ATOM   3185  HG1 LYS A 783      73.340  29.300  39.560  1.00  0.00           H
ATOM   3186  HG2 LYS A 783      73.640  30.800  38.650  1.00  0.00           H
ATOM   3187  CD  LYS A 783      71.580  30.540  39.650  1.00  0.00           C
ATOM   3188  HD1 LYS A 783      71.380  31.620  39.740  1.00  0.00           H
ATOM   3189  HD2 LYS A 783      71.300  30.110  40.630  1.00  0.00           H
ATOM   3190  CE  LYS A 783      70.900  29.820  38.530  1.00  0.00           C
ATOM   3191  HE1 LYS A 783      71.140  28.750  38.600  1.00  0.00           H
ATOM   3192  HE2 LYS A 783      71.260  30.150  37.540  1.00  0.00           H
ATOM   3193  NZ  LYS A 783      69.390  29.910  38.630  1.00  0.00           N
ATOM   3194  HZ1 LYS A 783      69.110  30.890  38.760  1.00  0.00           H
ATOM   3195  HZ2 LYS A 783      69.020  29.380  39.440  1.00  0.00           H
ATOM   3196  HZ3 LYS A 783      68.980  29.560  37.740  1.00  0.00           H
ATOM   3197  C   LYS A 783      73.990  32.790  42.500  1.00  0.00           C
ATOM   3198  O   LYS A 783      73.010  33.160  43.110  1.00  0.00           O
ATOM   3199  N   VAL A 784      75.190  32.790  43.120  1.00  0.00           N
ATOM   3200  HN  VAL A 784      76.010  32.700  42.550  1.00  0.00           H
ATOM   3201  CA  VAL A 784      75.270  33.110  44.530  1.00  0.00           C
ATOM   3202  HA  VAL A 784      74.640  32.360  44.980  1.00  0.00           H
ATOM   3203  CB  VAL A 784      76.780  33.010  45.000  1.00  0.00           C
ATOM   3204  HB  VAL A 784      77.230  33.610  44.180  1.00  0.00           H
ATOM   3205  CG1 VAL A 784      77.080  33.610  46.360  1.00  0.00           C
ATOM   3206 HG11 VAL A 784      77.180  34.710  46.410  1.00  0.00           H
ATOM   3207 HG12 VAL A 784      78.100  33.250  46.610  1.00  0.00           H
ATOM   3208 HG13 VAL A 784      76.260  33.240  47.030  1.00  0.00           H
ATOM   3209  CG2 VAL A 784      77.330  31.610  44.890  1.00  0.00           C
ATOM   3210 HG21 VAL A 784      77.210  31.260  43.840  1.00  0.00           H
ATOM   3211 HG22 VAL A 784      76.740  30.850  45.470  1.00  0.00           H
ATOM   3212 HG23 VAL A 784      78.400  31.420  45.130  1.00  0.00           H
ATOM   3213  C   VAL A 784      74.740  34.460  44.800  1.00  0.00           C
ATOM   3214  O   VAL A 784      74.010  34.730  45.780  1.00  0.00           O
ATOM   3215  N   ARG A 785      75.220  35.470  44.050  1.00  0.00           N
ATOM   3216  HN  ARG A 785      75.850  35.230  43.320  1.00  0.00           H
ATOM   3217  CA  ARG A 785      74.840  36.840  44.190  1.00  0.00           C
ATOM   3218  HA  ARG A 785      74.870  37.160  45.230  1.00  0.00           H
ATOM   3219  CB  ARG A 785      75.620  38.000  43.460  1.00  0.00           C
ATOM   3220  HB1 ARG A 785      76.670  38.070  43.840  1.00  0.00           H
ATOM   3221  HB2 ARG A 785      75.200  39.000  43.710  1.00  0.00           H
ATOM   3222  CG  ARG A 785      75.680  37.850  41.940  1.00  0.00           C
ATOM   3223  HG1 ARG A 785      74.660  37.950  41.530  1.00  0.00           H
ATOM   3224  HG2 ARG A 785      76.100  36.860  41.670  1.00  0.00           H
ATOM   3225  CD  ARG A 785      76.540  38.910  41.180  1.00  0.00           C
ATOM   3226  HD1 ARG A 785      77.620  38.790  41.360  1.00  0.00           H
ATOM   3227  HD2 ARG A 785      76.190  39.930  41.500  1.00  0.00           H
ATOM   3228  NE  ARG A 785      76.320  38.830  39.690  1.00  0.00           N
ATOM   3229  HE  ARG A 785      75.520  39.350  39.370  1.00  0.00           H
ATOM   3230  CZ  ARG A 785      77.020  38.270  38.730  1.00  0.00           C
ATOM   3231  NH1 ARG A 785      78.140  37.660  38.950  1.00  0.00           N
ATOM   3232 HH11 ARG A 785      78.650  37.100  38.290  1.00  0.00           H
ATOM   3233 HH12 ARG A 785      78.260  37.330  39.890  1.00  0.00           H
ATOM   3234  NH2 ARG A 785      76.560  38.350  37.480  1.00  0.00           N
ATOM   3235 HH21 ARG A 785      77.100  37.940  36.750  1.00  0.00           H
ATOM   3236 HH22 ARG A 785      75.710  38.840  37.300  1.00  0.00           H
ATOM   3237  C   ARG A 785      73.330  37.070  43.870  1.00  0.00           C
ATOM   3238  O   ARG A 785      72.710  37.900  44.560  1.00  0.00           O
ATOM   3239  N   SER A 786      72.680  36.370  42.960  1.00  0.00           N
ATOM   3240  HN  SER A 786      73.320  35.800  42.470  1.00  0.00           H
ATOM   3241  CA  SER A 786      71.270  36.420  42.640  1.00  0.00           C
ATOM   3242  HA  SER A 786      71.010  37.450  42.460  1.00  0.00           H
ATOM   3243  CB  SER A 786      70.850  35.550  41.400  1.00  0.00           C
ATOM   3244  HB1 SER A 786      69.750  35.570  41.210  1.00  0.00           H
ATOM   3245  HB2 SER A 786      71.150  34.510  41.630  1.00  0.00           H
ATOM   3246  OG  SER A 786      71.600  36.050  40.320  1.00  0.00           O
ATOM   3247  HG1 SER A 786      72.420  35.560  40.360  1.00  0.00           H
ATOM   3248  C   SER A 786      70.470  35.940  43.890  1.00  0.00           C
ATOM   3249  O   SER A 786      69.640  36.710  44.410  1.00  0.00           O
ATOM   3250  N   THR A 787      70.920  34.850  44.530  1.00  0.00           N
ATOM   3251  HN  THR A 787      71.750  34.370  44.230  1.00  0.00           H
ATOM   3252  CA  THR A 787      70.270  34.350  45.770  1.00  0.00           C
ATOM   3253  HA  THR A 787      69.200  34.350  45.630  1.00  0.00           H
ATOM   3254  CB  THR A 787      70.720  32.910  46.120  1.00  0.00           C
ATOM   3255  HB  THR A 787      71.730  32.700  45.690  1.00  0.00           H
ATOM   3256  OG1 THR A 787      69.720  31.970  45.570  1.00  0.00           O
ATOM   3257  HG1 THR A 787      70.240  31.170  45.440  1.00  0.00           H
ATOM   3258  CG2 THR A 787      70.740  32.590  47.620  1.00  0.00           C
ATOM   3259 HG21 THR A 787      70.990  31.510  47.730  1.00  0.00           H
ATOM   3260 HG22 THR A 787      69.740  32.750  48.070  1.00  0.00           H
ATOM   3261 HG23 THR A 787      71.420  33.240  48.210  1.00  0.00           H
ATOM   3262  C   THR A 787      70.450  35.310  46.900  1.00  0.00           C
ATOM   3263  O   THR A 787      69.530  35.540  47.680  1.00  0.00           O
ATOM   3264  N   ILE A 788      71.580  35.950  47.000  1.00  0.00           N
ATOM   3265  HN  ILE A 788      72.440  35.720  46.550  1.00  0.00           H
ATOM   3266  CA  ILE A 788      71.740  36.980  48.050  1.00  0.00           C
ATOM   3267  HA  ILE A 788      71.470  36.510  48.970  1.00  0.00           H
ATOM   3268  CB  ILE A 788      73.200  37.460  48.110  1.00  0.00           C
ATOM   3269  HB  ILE A 788      73.620  37.560  47.080  1.00  0.00           H
ATOM   3270  CG2 ILE A 788      73.330  38.720  48.910  1.00  0.00           C
ATOM   3271 HG21 ILE A 788      74.390  39.040  48.840  1.00  0.00           H
ATOM   3272 HG22 ILE A 788      73.000  38.600  49.960  1.00  0.00           H
ATOM   3273 HG23 ILE A 788      72.840  39.600  48.460  1.00  0.00           H
ATOM   3274  CG1 ILE A 788      74.040  36.320  48.850  1.00  0.00           C
ATOM   3275 HG11 ILE A 788      73.780  35.340  48.380  1.00  0.00           H
ATOM   3276 HG12 ILE A 788      73.930  36.290  49.960  1.00  0.00           H
ATOM   3277  CD  ILE A 788      75.500  36.500  48.480  1.00  0.00           C
ATOM   3278  HD1 ILE A 788      75.510  36.330  47.380  1.00  0.00           H
ATOM   3279  HD2 ILE A 788      76.120  35.660  48.840  1.00  0.00           H
ATOM   3280  HD3 ILE A 788      75.940  37.500  48.700  1.00  0.00           H
ATOM   3281  C   ILE A 788      70.720  38.180  47.890  1.00  0.00           C
ATOM   3282  O   ILE A 788      70.040  38.600  48.770  1.00  0.00           O
ATOM   3283  N   SER A 789      70.500  38.620  46.650  1.00  0.00           N
ATOM   3284  HN  SER A 789      71.080  38.310  45.900  1.00  0.00           H
ATOM   3285  CA  SER A 789      69.510  39.630  46.280  1.00  0.00           C
ATOM   3286  HA  SER A 789      69.610  40.420  47.010  1.00  0.00           H
ATOM   3287  CB  SER A 789      69.680  40.240  44.850  1.00  0.00           C
ATOM   3288  HB1 SER A 789      69.740  39.340  44.210  1.00  0.00           H
ATOM   3289  HB2 SER A 789      70.680  40.730  44.870  1.00  0.00           H
ATOM   3290  OG  SER A 789      68.630  41.130  44.470  1.00  0.00           O
ATOM   3291  HG1 SER A 789      67.980  40.600  44.020  1.00  0.00           H
ATOM   3292  C   SER A 789      68.080  39.040  46.440  1.00  0.00           C
ATOM   3293  O   SER A 789      67.130  39.780  46.670  1.00  0.00           O
ATOM   3294  N   ASP A 790      67.800  37.710  46.150  1.00  0.00           N
ATOM   3295  HN  ASP A 790      68.400  37.110  45.610  1.00  0.00           H
ATOM   3296  CA  ASP A 790      66.460  37.200  46.240  1.00  0.00           C
ATOM   3297  HA  ASP A 790      65.760  37.790  45.650  1.00  0.00           H
ATOM   3298  CB  ASP A 790      66.350  35.760  45.640  1.00  0.00           C
ATOM   3299  HB1 ASP A 790      65.370  35.340  45.940  1.00  0.00           H
ATOM   3300  HB2 ASP A 790      67.150  35.160  46.100  1.00  0.00           H
ATOM   3301  CG  ASP A 790      66.430  35.690  44.160  1.00  0.00           C
ATOM   3302  OD1 ASP A 790      66.560  34.550  43.680  1.00  0.00           O
ATOM   3303  OD2 ASP A 790      66.310  36.690  43.400  1.00  0.00           O
ATOM   3304  C   ASP A 790      66.020  37.130  47.660  1.00  0.00           C
ATOM   3305  O   ASP A 790      64.840  37.480  47.970  1.00  0.00           O
ATOM   3306  N   PHE A 791      66.890  36.740  48.650  1.00  0.00           N
ATOM   3307  HN  PHE A 791      67.800  36.430  48.400  1.00  0.00           H
ATOM   3308  CA  PHE A 791      66.580  36.640  50.060  1.00  0.00           C
ATOM   3309  HA  PHE A 791      65.500  36.620  50.210  1.00  0.00           H
ATOM   3310  CB  PHE A 791      67.090  35.380  50.850  1.00  0.00           C
ATOM   3311  HB1 PHE A 791      66.810  35.500  51.920  1.00  0.00           H
ATOM   3312  HB2 PHE A 791      68.180  35.330  50.720  1.00  0.00           H
ATOM   3313  CG  PHE A 791      66.410  34.170  50.290  1.00  0.00           C
ATOM   3314  CD1 PHE A 791      66.960  33.610  49.180  1.00  0.00           C
ATOM   3315  HD1 PHE A 791      67.840  34.060  48.750  1.00  0.00           H
ATOM   3316  CE1 PHE A 791      66.290  32.640  48.470  1.00  0.00           C
ATOM   3317  HE1 PHE A 791      66.600  32.250  47.520  1.00  0.00           H
ATOM   3318  CZ  PHE A 791      65.160  31.970  49.040  1.00  0.00           C
ATOM   3319  HZ  PHE A 791      64.720  31.160  48.490  1.00  0.00           H
ATOM   3320  CD2 PHE A 791      65.200  33.590  50.870  1.00  0.00           C
ATOM   3321  HD2 PHE A 791      64.790  33.800  51.840  1.00  0.00           H
ATOM   3322  CE2 PHE A 791      64.690  32.360  50.280  1.00  0.00           C
ATOM   3323  HE2 PHE A 791      63.840  31.910  50.780  1.00  0.00           H
ATOM   3324  C   PHE A 791      67.020  37.870  50.840  1.00  0.00           C
ATOM   3325  O   PHE A 791      67.010  37.870  52.050  1.00  0.00           O
ATOM   3326  N   ALA A 792      67.330  39.020  50.150  1.00  0.00           N
ATOM   3327  HN  ALA A 792      67.310  39.020  49.150  1.00  0.00           H
ATOM   3328  CA  ALA A 792      67.800  40.250  50.780  1.00  0.00           C
ATOM   3329  HA  ALA A 792      68.830  39.980  50.970  1.00  0.00           H
ATOM   3330  CB  ALA A 792      67.930  41.380  49.700  1.00  0.00           C
ATOM   3331  HB1 ALA A 792      66.890  41.640  49.390  1.00  0.00           H
ATOM   3332  HB2 ALA A 792      68.360  40.980  48.750  1.00  0.00           H
ATOM   3333  HB3 ALA A 792      68.470  42.300  50.010  1.00  0.00           H
ATOM   3334  C   ALA A 792      67.240  40.700  52.120  1.00  0.00           C
ATOM   3335  O   ALA A 792      68.020  40.770  53.040  1.00  0.00           O
ATOM   3336  N   VAL A 793      65.930  40.840  52.200  1.00  0.00           N
ATOM   3337  HN  VAL A 793      65.450  40.860  51.320  1.00  0.00           H
ATOM   3338  CA  VAL A 793      65.170  41.220  53.420  1.00  0.00           C
ATOM   3339  HA  VAL A 793      65.640  42.160  53.720  1.00  0.00           H
ATOM   3340  CB  VAL A 793      63.650  41.370  53.280  1.00  0.00           C
ATOM   3341  HB  VAL A 793      63.300  40.510  52.670  1.00  0.00           H
ATOM   3342  CG1 VAL A 793      62.730  41.420  54.590  1.00  0.00           C
ATOM   3343 HG11 VAL A 793      63.130  42.140  55.330  1.00  0.00           H
ATOM   3344 HG12 VAL A 793      62.690  40.360  54.930  1.00  0.00           H
ATOM   3345 HG13 VAL A 793      61.700  41.600  54.230  1.00  0.00           H
ATOM   3346  CG2 VAL A 793      63.440  42.760  52.600  1.00  0.00           C
ATOM   3347 HG21 VAL A 793      62.390  43.120  52.490  1.00  0.00           H
ATOM   3348 HG22 VAL A 793      63.920  42.640  51.610  1.00  0.00           H
ATOM   3349 HG23 VAL A 793      64.040  43.510  53.130  1.00  0.00           H
ATOM   3350  C   VAL A 793      65.490  40.270  54.590  1.00  0.00           C
ATOM   3351  O   VAL A 793      65.870  40.640  55.680  1.00  0.00           O
ATOM   3352  N   PHE A 794      65.350  38.970  54.400  1.00  0.00           N
ATOM   3353  HN  PHE A 794      65.050  38.650  53.510  1.00  0.00           H
ATOM   3354  CA  PHE A 794      65.700  37.960  55.380  1.00  0.00           C
ATOM   3355  HA  PHE A 794      65.130  38.200  56.260  1.00  0.00           H
ATOM   3356  CB  PHE A 794      65.340  36.580  54.780  1.00  0.00           C
ATOM   3357  HB1 PHE A 794      65.880  36.580  53.810  1.00  0.00           H
ATOM   3358  HB2 PHE A 794      64.280  36.470  54.500  1.00  0.00           H
ATOM   3359  CG  PHE A 794      65.780  35.410  55.640  1.00  0.00           C
ATOM   3360  CD1 PHE A 794      65.060  35.030  56.800  1.00  0.00           C
ATOM   3361  HD1 PHE A 794      64.090  35.450  56.980  1.00  0.00           H
ATOM   3362  CE1 PHE A 794      65.410  33.960  57.620  1.00  0.00           C
ATOM   3363  HE1 PHE A 794      64.950  33.870  58.600  1.00  0.00           H
ATOM   3364  CZ  PHE A 794      66.600  33.330  57.400  1.00  0.00           C
ATOM   3365  HZ  PHE A 794      67.040  32.560  58.000  1.00  0.00           H
ATOM   3366  CD2 PHE A 794      66.970  34.660  55.450  1.00  0.00           C
ATOM   3367  HD2 PHE A 794      67.650  34.780  54.610  1.00  0.00           H
ATOM   3368  CE2 PHE A 794      67.390  33.670  56.290  1.00  0.00           C
ATOM   3369  HE2 PHE A 794      68.380  33.240  56.180  1.00  0.00           H
ATOM   3370  C   PHE A 794      67.170  37.960  55.820  1.00  0.00           C
ATOM   3371  O   PHE A 794      67.430  37.990  57.030  1.00  0.00           O
ATOM   3372  N   LEU A 795      68.120  37.980  54.850  1.00  0.00           N
ATOM   3373  HN  LEU A 795      67.890  37.820  53.880  1.00  0.00           H
ATOM   3374  CA  LEU A 795      69.520  38.130  55.150  1.00  0.00           C
ATOM   3375  HA  LEU A 795      69.750  37.370  55.880  1.00  0.00           H
ATOM   3376  CB  LEU A 795      70.340  37.900  53.900  1.00  0.00           C
ATOM   3377  HB1 LEU A 795      71.410  38.190  53.960  1.00  0.00           H
ATOM   3378  HB2 LEU A 795      70.030  38.670  53.170  1.00  0.00           H
ATOM   3379  CG  LEU A 795      70.400  36.470  53.300  1.00  0.00           C
ATOM   3380  HG  LEU A 795      69.320  36.230  53.220  1.00  0.00           H
ATOM   3381  CD1 LEU A 795      71.030  36.380  51.880  1.00  0.00           C
ATOM   3382 HD11 LEU A 795      71.270  35.330  51.610  1.00  0.00           H
ATOM   3383 HD12 LEU A 795      71.970  36.960  51.860  1.00  0.00           H
ATOM   3384 HD13 LEU A 795      70.340  36.880  51.170  1.00  0.00           H
ATOM   3385  CD2 LEU A 795      71.200  35.460  54.160  1.00  0.00           C
ATOM   3386 HD21 LEU A 795      72.170  35.900  54.470  1.00  0.00           H
ATOM   3387 HD22 LEU A 795      71.240  34.490  53.620  1.00  0.00           H
ATOM   3388 HD23 LEU A 795      70.650  35.270  55.110  1.00  0.00           H
ATOM   3389  C   LEU A 795      69.980  39.390  55.880  1.00  0.00           C
ATOM   3390  O   LEU A 795      70.900  39.400  56.700  1.00  0.00           O
ATOM   3391  N   THR A 796      69.280  40.530  55.610  1.00  0.00           N
ATOM   3392  HN  THR A 796      68.740  40.520  54.780  1.00  0.00           H
ATOM   3393  CA  THR A 796      69.370  41.800  56.250  1.00  0.00           C
ATOM   3394  HA  THR A 796      70.380  42.160  56.150  1.00  0.00           H
ATOM   3395  CB  THR A 796      68.610  42.830  55.460  1.00  0.00           C
ATOM   3396  HB  THR A 796      67.540  42.530  55.400  1.00  0.00           H
ATOM   3397  OG1 THR A 796      69.110  42.930  54.090  1.00  0.00           O
ATOM   3398  HG1 THR A 796      68.800  42.170  53.610  1.00  0.00           H
ATOM   3399  CG2 THR A 796      68.960  44.220  55.990  1.00  0.00           C
ATOM   3400 HG21 THR A 796      70.070  44.310  55.960  1.00  0.00           H
ATOM   3401 HG22 THR A 796      68.520  44.310  57.020  1.00  0.00           H
ATOM   3402 HG23 THR A 796      68.590  45.040  55.350  1.00  0.00           H
ATOM   3403  C   THR A 796      69.020  41.730  57.670  1.00  0.00           C
ATOM   3404  O   THR A 796      69.660  42.320  58.560  1.00  0.00           O
ATOM   3405  N   ILE A 797      67.950  40.990  58.020  1.00  0.00           N
ATOM   3406  HN  ILE A 797      67.380  40.740  57.240  1.00  0.00           H
ATOM   3407  CA  ILE A 797      67.540  40.640  59.400  1.00  0.00           C
ATOM   3408  HA  ILE A 797      67.480  41.540  59.980  1.00  0.00           H
ATOM   3409  CB  ILE A 797      66.140  39.960  59.410  1.00  0.00           C
ATOM   3410  HB  ILE A 797      66.060  39.060  58.760  1.00  0.00           H
ATOM   3411  CG2 ILE A 797      65.760  39.460  60.800  1.00  0.00           C
ATOM   3412 HG21 ILE A 797      64.750  39.010  60.810  1.00  0.00           H
ATOM   3413 HG22 ILE A 797      65.640  40.290  61.530  1.00  0.00           H
ATOM   3414 HG23 ILE A 797      66.410  38.640  61.190  1.00  0.00           H
ATOM   3415  CG1 ILE A 797      65.010  40.950  59.020  1.00  0.00           C
ATOM   3416 HG11 ILE A 797      65.260  41.470  58.070  1.00  0.00           H
ATOM   3417 HG12 ILE A 797      64.800  41.670  59.830  1.00  0.00           H
ATOM   3418  CD  ILE A 797      63.740  40.220  58.470  1.00  0.00           C
ATOM   3419  HD1 ILE A 797      63.170  39.780  59.320  1.00  0.00           H
ATOM   3420  HD2 ILE A 797      64.050  39.430  57.760  1.00  0.00           H
ATOM   3421  HD3 ILE A 797      63.180  41.010  57.920  1.00  0.00           H
ATOM   3422  C   ILE A 797      68.520  39.780  60.050  1.00  0.00           C
ATOM   3423  O   ILE A 797      69.000  40.080  61.190  1.00  0.00           O
ATOM   3424  N   VAL A 798      69.010  38.710  59.410  1.00  0.00           N
ATOM   3425  HN  VAL A 798      68.650  38.370  58.540  1.00  0.00           H
ATOM   3426  CA  VAL A 798      70.030  37.930  60.060  1.00  0.00           C
ATOM   3427  HA  VAL A 798      69.790  37.570  61.060  1.00  0.00           H
ATOM   3428  CB  VAL A 798      70.240  36.720  59.100  1.00  0.00           C
ATOM   3429  HB  VAL A 798      70.330  37.090  58.050  1.00  0.00           H
ATOM   3430  CG1 VAL A 798      71.470  35.910  59.380  1.00  0.00           C
ATOM   3431 HG11 VAL A 798      72.360  36.530  59.160  1.00  0.00           H
ATOM   3432 HG12 VAL A 798      71.540  35.020  58.720  1.00  0.00           H
ATOM   3433 HG13 VAL A 798      71.570  35.570  60.430  1.00  0.00           H
ATOM   3434  CG2 VAL A 798      69.000  35.790  59.200  1.00  0.00           C
ATOM   3435 HG21 VAL A 798      68.730  35.470  60.230  1.00  0.00           H
ATOM   3436 HG22 VAL A 798      69.280  34.850  58.680  1.00  0.00           H
ATOM   3437 HG23 VAL A 798      68.100  36.210  58.700  1.00  0.00           H
ATOM   3438  C   VAL A 798      71.350  38.590  60.390  1.00  0.00           C
ATOM   3439  O   VAL A 798      71.910  38.320  61.460  1.00  0.00           O
ATOM   3440  N   ILE A 799      71.930  39.450  59.480  1.00  0.00           N
ATOM   3441  HN  ILE A 799      71.450  39.530  58.610  1.00  0.00           H
ATOM   3442  CA  ILE A 799      73.140  40.280  59.750  1.00  0.00           C
ATOM   3443  HA  ILE A 799      73.920  39.640  60.130  1.00  0.00           H
ATOM   3444  CB  ILE A 799      73.650  40.870  58.390  1.00  0.00           C
ATOM   3445  HB  ILE A 799      72.750  41.200  57.840  1.00  0.00           H
ATOM   3446  CG2 ILE A 799      74.650  42.030  58.580  1.00  0.00           C
ATOM   3447 HG21 ILE A 799      74.170  42.880  59.130  1.00  0.00           H
ATOM   3448 HG22 ILE A 799      74.990  42.410  57.590  1.00  0.00           H
ATOM   3449 HG23 ILE A 799      75.520  41.630  59.120  1.00  0.00           H
ATOM   3450  CG1 ILE A 799      74.260  39.720  57.580  1.00  0.00           C
ATOM   3451 HG11 ILE A 799      73.530  38.890  57.620  1.00  0.00           H
ATOM   3452 HG12 ILE A 799      75.310  39.480  57.830  1.00  0.00           H
ATOM   3453  CD  ILE A 799      74.480  40.110  56.140  1.00  0.00           C
ATOM   3454  HD1 ILE A 799      75.040  39.330  55.580  1.00  0.00           H
ATOM   3455  HD2 ILE A 799      75.130  40.990  55.920  1.00  0.00           H
ATOM   3456  HD3 ILE A 799      73.480  40.220  55.660  1.00  0.00           H
ATOM   3457  C   ILE A 799      72.840  41.240  60.870  1.00  0.00           C
ATOM   3458  O   ILE A 799      73.520  41.250  61.910  1.00  0.00           O
ATOM   3459  N   MET A 800      71.770  42.020  60.760  1.00  0.00           N
ATOM   3460  HN  MET A 800      71.110  41.770  60.050  1.00  0.00           H
ATOM   3461  CA  MET A 800      71.440  43.000  61.780  1.00  0.00           C
ATOM   3462  HA  MET A 800      72.300  43.630  61.930  1.00  0.00           H
ATOM   3463  CB  MET A 800      70.260  43.950  61.390  1.00  0.00           C
ATOM   3464  HB1 MET A 800      70.100  44.660  62.220  1.00  0.00           H
ATOM   3465  HB2 MET A 800      69.280  43.430  61.250  1.00  0.00           H
ATOM   3466  CG  MET A 800      70.580  44.750  60.100  1.00  0.00           C
ATOM   3467  HG1 MET A 800      69.600  45.120  59.750  1.00  0.00           H
ATOM   3468  HG2 MET A 800      70.950  44.060  59.310  1.00  0.00           H
ATOM   3469  SD  MET A 800      71.740  46.190  60.200  1.00  0.00           S
ATOM   3470  CE  MET A 800      73.270  45.420  59.770  1.00  0.00           C
ATOM   3471  HE1 MET A 800      73.420  45.470  58.680  1.00  0.00           H
ATOM   3472  HE2 MET A 800      73.220  44.400  60.220  1.00  0.00           H
ATOM   3473  HE3 MET A 800      74.020  46.120  60.190  1.00  0.00           H
ATOM   3474  C   MET A 800      71.240  42.430  63.180  1.00  0.00           C
ATOM   3475  O   MET A 800      71.650  42.910  64.180  1.00  0.00           O
ATOM   3476  N   VAL A 801      70.590  41.260  63.320  1.00  0.00           N
ATOM   3477  HN  VAL A 801      70.250  40.780  62.520  1.00  0.00           H
ATOM   3478  CA  VAL A 801      70.340  40.590  64.510  1.00  0.00           C
ATOM   3479  HA  VAL A 801      69.990  41.180  65.330  1.00  0.00           H
ATOM   3480  CB  VAL A 801      69.420  39.450  64.320  1.00  0.00           C
ATOM   3481  HB  VAL A 801      69.680  39.010  63.340  1.00  0.00           H
ATOM   3482  CG1 VAL A 801      69.520  38.250  65.300  1.00  0.00           C
ATOM   3483 HG11 VAL A 801      69.430  38.630  66.340  1.00  0.00           H
ATOM   3484 HG12 VAL A 801      70.410  37.600  65.100  1.00  0.00           H
ATOM   3485 HG13 VAL A 801      68.690  37.580  65.010  1.00  0.00           H
ATOM   3486  CG2 VAL A 801      67.970  40.070  64.190  1.00  0.00           C
ATOM   3487 HG21 VAL A 801      67.720  40.590  65.130  1.00  0.00           H
ATOM   3488 HG22 VAL A 801      67.350  39.260  63.770  1.00  0.00           H
ATOM   3489 HG23 VAL A 801      68.080  40.860  63.410  1.00  0.00           H
ATOM   3490  C   VAL A 801      71.660  40.020  65.090  1.00  0.00           C
ATOM   3491  O   VAL A 801      71.940  40.220  66.280  1.00  0.00           O
ATOM   3492  N   THR A 802      72.510  39.360  64.200  1.00  0.00           N
ATOM   3493  HN  THR A 802      72.300  39.120  63.260  1.00  0.00           H
ATOM   3494  CA  THR A 802      73.890  38.990  64.610  1.00  0.00           C
ATOM   3495  HA  THR A 802      73.890  38.310  65.450  1.00  0.00           H
ATOM   3496  CB  THR A 802      74.670  38.170  63.560  1.00  0.00           C
ATOM   3497  HB  THR A 802      74.860  38.760  62.630  1.00  0.00           H
ATOM   3498  OG1 THR A 802      74.040  36.990  63.210  1.00  0.00           O
ATOM   3499  HG1 THR A 802      73.230  36.930  63.730  1.00  0.00           H
ATOM   3500  CG2 THR A 802      76.150  37.820  64.100  1.00  0.00           C
ATOM   3501 HG21 THR A 802      76.530  36.940  63.530  1.00  0.00           H
ATOM   3502 HG22 THR A 802      75.980  37.450  65.140  1.00  0.00           H
ATOM   3503 HG23 THR A 802      76.840  38.670  63.960  1.00  0.00           H
ATOM   3504  C   THR A 802      74.820  40.140  65.070  1.00  0.00           C
ATOM   3505  O   THR A 802      75.480  40.090  66.080  1.00  0.00           O
ATOM   3506  N   ILE A 803      74.720  41.300  64.410  1.00  0.00           N
ATOM   3507  HN  ILE A 803      74.270  41.400  63.530  1.00  0.00           H
ATOM   3508  CA  ILE A 803      75.280  42.540  64.910  1.00  0.00           C
ATOM   3509  HA  ILE A 803      76.340  42.390  65.050  1.00  0.00           H
ATOM   3510  CB  ILE A 803      75.140  43.650  63.810  1.00  0.00           C
ATOM   3511  HB  ILE A 803      74.250  43.470  63.160  1.00  0.00           H
ATOM   3512  CG2 ILE A 803      74.940  45.180  64.300  1.00  0.00           C
ATOM   3513 HG21 ILE A 803      74.740  45.880  63.460  1.00  0.00           H
ATOM   3514 HG22 ILE A 803      75.700  45.460  65.060  1.00  0.00           H
ATOM   3515 HG23 ILE A 803      73.970  45.300  64.840  1.00  0.00           H
ATOM   3516  CG1 ILE A 803      76.250  43.730  62.760  1.00  0.00           C
ATOM   3517 HG11 ILE A 803      77.090  44.170  63.320  1.00  0.00           H
ATOM   3518 HG12 ILE A 803      75.790  44.450  62.040  1.00  0.00           H
ATOM   3519  CD  ILE A 803      76.690  42.440  62.090  1.00  0.00           C
ATOM   3520  HD1 ILE A 803      77.120  41.710  62.810  1.00  0.00           H
ATOM   3521  HD2 ILE A 803      77.330  42.660  61.210  1.00  0.00           H
ATOM   3522  HD3 ILE A 803      75.800  41.940  61.660  1.00  0.00           H
ATOM   3523  C   ILE A 803      74.700  43.030  66.260  1.00  0.00           C
ATOM   3524  O   ILE A 803      75.480  43.220  67.230  1.00  0.00           O
ATOM   3525  N   ASP A 804      73.370  43.140  66.390  1.00  0.00           N
ATOM   3526  HN  ASP A 804      72.740  42.950  65.630  1.00  0.00           H
ATOM   3527  CA  ASP A 804      72.710  43.560  67.610  1.00  0.00           C
ATOM   3528  HA  ASP A 804      73.010  44.540  67.950  1.00  0.00           H
ATOM   3529  CB  ASP A 804      71.110  43.680  67.380  1.00  0.00           C
ATOM   3530  HB1 ASP A 804      70.600  42.740  67.060  1.00  0.00           H
ATOM   3531  HB2 ASP A 804      71.010  44.520  66.670  1.00  0.00           H
ATOM   3532  CG  ASP A 804      70.400  44.150  68.630  1.00  0.00           C
ATOM   3533  OD1 ASP A 804      70.640  45.280  69.100  1.00  0.00           O
ATOM   3534  OD2 ASP A 804      69.610  43.300  69.130  1.00  0.00           O
ATOM   3535  C   ASP A 804      73.000  42.680  68.920  1.00  0.00           C
ATOM   3536  O   ASP A 804      73.110  43.140  70.080  1.00  0.00           O
ATOM   3537  N   TYR A 805      73.130  41.360  68.590  1.00  0.00           N
ATOM   3538  HN  TYR A 805      72.900  41.060  67.660  1.00  0.00           H
ATOM   3539  CA  TYR A 805      73.750  40.260  69.450  1.00  0.00           C
ATOM   3540  HA  TYR A 805      73.140  40.210  70.340  1.00  0.00           H
ATOM   3541  CB  TYR A 805      73.530  38.920  68.730  1.00  0.00           C
ATOM   3542  HB1 TYR A 805      73.840  39.020  67.670  1.00  0.00           H
ATOM   3543  HB2 TYR A 805      72.440  38.770  68.560  1.00  0.00           H
ATOM   3544  CG  TYR A 805      74.280  37.730  69.320  1.00  0.00           C
ATOM   3545  CD1 TYR A 805      73.790  37.240  70.580  1.00  0.00           C
ATOM   3546  HD1 TYR A 805      72.860  37.650  70.930  1.00  0.00           H
ATOM   3547  CE1 TYR A 805      74.450  36.160  71.190  1.00  0.00           C
ATOM   3548  HE1 TYR A 805      74.120  35.810  72.160  1.00  0.00           H
ATOM   3549  CZ  TYR A 805      75.600  35.590  70.620  1.00  0.00           C
ATOM   3550  OH  TYR A 805      76.370  34.690  71.430  1.00  0.00           O
ATOM   3551  HH  TYR A 805      75.960  34.710  72.310  1.00  0.00           H
ATOM   3552  CD2 TYR A 805      75.460  37.140  68.770  1.00  0.00           C
ATOM   3553  HD2 TYR A 805      75.790  37.520  67.810  1.00  0.00           H
ATOM   3554  CE2 TYR A 805      76.100  36.010  69.390  1.00  0.00           C
ATOM   3555  HE2 TYR A 805      76.970  35.510  68.990  1.00  0.00           H
ATOM   3556  C   TYR A 805      75.140  40.490  70.020  1.00  0.00           C
ATOM   3557  O   TYR A 805      75.430  40.330  71.220  1.00  0.00           O
ATOM   3558  N   LEU A 806      76.080  41.030  69.210  1.00  0.00           N
ATOM   3559  HN  LEU A 806      75.860  41.330  68.270  1.00  0.00           H
ATOM   3560  CA  LEU A 806      77.450  41.380  69.670  1.00  0.00           C
ATOM   3561  HA  LEU A 806      77.770  40.640  70.390  1.00  0.00           H
ATOM   3562  CB  LEU A 806      78.470  41.210  68.430  1.00  0.00           C
ATOM   3563  HB1 LEU A 806      79.480  41.450  68.830  1.00  0.00           H
ATOM   3564  HB2 LEU A 806      78.250  42.030  67.710  1.00  0.00           H
ATOM   3565  CG  LEU A 806      78.460  39.840  67.700  1.00  0.00           C
ATOM   3566  HG  LEU A 806      77.480  39.600  67.250  1.00  0.00           H
ATOM   3567  CD1 LEU A 806      79.390  39.930  66.430  1.00  0.00           C
ATOM   3568 HD11 LEU A 806      79.270  40.840  65.810  1.00  0.00           H
ATOM   3569 HD12 LEU A 806      79.320  39.030  65.770  1.00  0.00           H
ATOM   3570 HD13 LEU A 806      80.450  40.030  66.750  1.00  0.00           H
ATOM   3571  CD2 LEU A 806      78.780  38.660  68.690  1.00  0.00           C
ATOM   3572 HD21 LEU A 806      79.660  38.900  69.320  1.00  0.00           H
ATOM   3573 HD22 LEU A 806      78.910  37.710  68.150  1.00  0.00           H
ATOM   3574 HD23 LEU A 806      77.950  38.420  69.390  1.00  0.00           H
ATOM   3575  C   LEU A 806      77.690  42.780  70.210  1.00  0.00           C
ATOM   3576  O   LEU A 806      78.790  43.110  70.660  1.00  0.00           O
ATOM   3577  N   VAL A 807      76.600  43.630  70.010  1.00  0.00           N
ATOM   3578  HN  VAL A 807      75.920  43.200  69.420  1.00  0.00           H
ATOM   3579  CA  VAL A 807      76.620  44.960  70.530  1.00  0.00           C
ATOM   3580  HA  VAL A 807      77.620  45.370  70.540  1.00  0.00           H
ATOM   3581  CB  VAL A 807      75.910  46.010  69.720  1.00  0.00           C
ATOM   3582  HB  VAL A 807      74.870  45.810  69.420  1.00  0.00           H
ATOM   3583  CG1 VAL A 807      75.780  47.350  70.430  1.00  0.00           C
ATOM   3584 HG11 VAL A 807      76.740  47.500  70.970  1.00  0.00           H
ATOM   3585 HG12 VAL A 807      74.990  47.230  71.200  1.00  0.00           H
ATOM   3586 HG13 VAL A 807      75.460  48.130  69.700  1.00  0.00           H
ATOM   3587  CG2 VAL A 807      76.730  46.090  68.380  1.00  0.00           C
ATOM   3588 HG21 VAL A 807      77.780  46.390  68.540  1.00  0.00           H
ATOM   3589 HG22 VAL A 807      76.270  46.870  67.730  1.00  0.00           H
ATOM   3590 HG23 VAL A 807      76.750  45.150  67.800  1.00  0.00           H
ATOM   3591  C   VAL A 807      76.170  44.870  71.960  1.00  0.00           C
ATOM   3592  O   VAL A 807      76.930  45.070  72.880  1.00  0.00           O
ATOM   3593  N   GLY A 808      74.940  44.380  72.200  1.00  0.00           N
ATOM   3594  HN  GLY A 808      74.350  44.190  71.430  1.00  0.00           H
ATOM   3595  CA  GLY A 808      74.440  44.240  73.590  1.00  0.00           C
ATOM   3596  HA1 GLY A 808      75.200  43.790  74.220  1.00  0.00           H
ATOM   3597  HA2 GLY A 808      73.530  43.680  73.490  1.00  0.00           H
ATOM   3598  C   GLY A 808      74.080  45.570  74.190  1.00  0.00           C
ATOM   3599  O   GLY A 808      74.080  45.720  75.400  1.00  0.00           O
ATOM   3600  N   VAL A 809      73.740  46.610  73.470  1.00  0.00           N
ATOM   3601  HN  VAL A 809      73.950  46.700  72.490  1.00  0.00           H
ATOM   3602  CA  VAL A 809      73.060  47.730  73.990  1.00  0.00           C
ATOM   3603  HA  VAL A 809      73.400  47.880  75.010  1.00  0.00           H
ATOM   3604  CB  VAL A 809      73.410  49.030  73.240  1.00  0.00           C
ATOM   3605  HB  VAL A 809      73.290  48.850  72.160  1.00  0.00           H
ATOM   3606  CG1 VAL A 809      72.640  50.250  73.820  1.00  0.00           C
ATOM   3607 HG11 VAL A 809      71.550  50.290  73.580  1.00  0.00           H
ATOM   3608 HG12 VAL A 809      73.170  51.180  73.530  1.00  0.00           H
ATOM   3609 HG13 VAL A 809      72.780  50.280  74.920  1.00  0.00           H
ATOM   3610  CG2 VAL A 809      74.960  49.200  73.410  1.00  0.00           C
ATOM   3611 HG21 VAL A 809      75.550  48.330  73.040  1.00  0.00           H
ATOM   3612 HG22 VAL A 809      75.070  49.390  74.500  1.00  0.00           H
ATOM   3613 HG23 VAL A 809      75.220  50.090  72.790  1.00  0.00           H
ATOM   3614  C   VAL A 809      71.550  47.540  73.690  1.00  0.00           C
ATOM   3615  O   VAL A 809      71.070  47.540  72.530  1.00  0.00           O
ATOM   3616  N   PRO A 810      70.600  47.300  74.620  1.00  0.00           N
ATOM   3617  CD  PRO A 810      70.910  47.470  76.090  1.00  0.00           C
ATOM   3618  HD1 PRO A 810      71.440  48.430  76.250  1.00  0.00           H
ATOM   3619  HD2 PRO A 810      71.670  46.710  76.350  1.00  0.00           H
ATOM   3620  CA  PRO A 810      69.270  46.690  74.430  1.00  0.00           C
ATOM   3621  HA  PRO A 810      69.440  45.710  73.990  1.00  0.00           H
ATOM   3622  CB  PRO A 810      68.800  46.460  75.830  1.00  0.00           C
ATOM   3623  HB1 PRO A 810      69.120  45.410  75.980  1.00  0.00           H
ATOM   3624  HB2 PRO A 810      67.720  46.460  76.060  1.00  0.00           H
ATOM   3625  CG  PRO A 810      69.590  47.350  76.740  1.00  0.00           C
ATOM   3626  HG1 PRO A 810      69.040  48.310  76.840  1.00  0.00           H
ATOM   3627  HG2 PRO A 810      69.700  46.930  77.760  1.00  0.00           H
ATOM   3628  C   PRO A 810      68.240  47.320  73.590  1.00  0.00           C
ATOM   3629  O   PRO A 810      67.420  48.080  74.210  1.00  0.00           O
ATOM   3630  N   SER A 811      68.110  47.010  72.270  1.00  0.00           N
ATOM   3631  HN  SER A 811      68.730  46.330  71.910  1.00  0.00           H
ATOM   3632  CA  SER A 811      67.130  47.440  71.330  1.00  0.00           C
ATOM   3633  HA  SER A 811      67.170  48.520  71.210  1.00  0.00           H
ATOM   3634  CB  SER A 811      67.530  46.830  69.960  1.00  0.00           C
ATOM   3635  HB1 SER A 811      68.460  47.390  69.690  1.00  0.00           H
ATOM   3636  HB2 SER A 811      66.820  47.190  69.180  1.00  0.00           H
ATOM   3637  OG  SER A 811      67.630  45.450  69.860  1.00  0.00           O
ATOM   3638  HG1 SER A 811      68.290  45.310  69.180  1.00  0.00           H
ATOM   3639  C   SER A 811      65.750  46.930  71.760  1.00  0.00           C
ATOM   3640  O   SER A 811      65.660  45.710  72.040  1.00  0.00           O
ATOM   3641  N   PRO A 812      64.690  47.680  71.800  1.00  0.00           N
ATOM   3642  CD  PRO A 812      64.780  49.060  71.350  1.00  0.00           C
ATOM   3643  HD1 PRO A 812      65.020  49.130  70.270  1.00  0.00           H
ATOM   3644  HD2 PRO A 812      65.470  49.610  72.030  1.00  0.00           H
ATOM   3645  CA  PRO A 812      63.260  47.170  71.790  1.00  0.00           C
ATOM   3646  HA  PRO A 812      62.920  46.840  72.760  1.00  0.00           H
ATOM   3647  CB  PRO A 812      62.500  48.410  71.270  1.00  0.00           C
ATOM   3648  HB1 PRO A 812      61.490  48.500  71.730  1.00  0.00           H
ATOM   3649  HB2 PRO A 812      62.560  48.450  70.150  1.00  0.00           H
ATOM   3650  CG  PRO A 812      63.400  49.630  71.680  1.00  0.00           C
ATOM   3651  HG1 PRO A 812      63.320  50.640  71.220  1.00  0.00           H
ATOM   3652  HG2 PRO A 812      63.290  49.720  72.790  1.00  0.00           H
ATOM   3653  C   PRO A 812      63.030  45.910  70.870  1.00  0.00           C
ATOM   3654  O   PRO A 812      63.380  46.030  69.710  1.00  0.00           O
ATOM   3655  N   LYS A 813      62.570  44.800  71.370  1.00  0.00           N
ATOM   3656  HN  LYS A 813      62.210  44.780  72.300  1.00  0.00           H
ATOM   3657  CA  LYS A 813      62.230  43.610  70.530  1.00  0.00           C
ATOM   3658  HA  LYS A 813      62.580  43.740  69.510  1.00  0.00           H
ATOM   3659  CB  LYS A 813      62.960  42.320  71.010  1.00  0.00           C
ATOM   3660  HB1 LYS A 813      63.000  41.660  70.120  1.00  0.00           H
ATOM   3661  HB2 LYS A 813      62.310  41.850  71.780  1.00  0.00           H
ATOM   3662  CG  LYS A 813      64.310  42.480  71.460  1.00  0.00           C
ATOM   3663  HG1 LYS A 813      64.560  41.510  71.970  1.00  0.00           H
ATOM   3664  HG2 LYS A 813      64.470  43.250  72.250  1.00  0.00           H
ATOM   3665  CD  LYS A 813      65.380  42.760  70.380  1.00  0.00           C
ATOM   3666  HD1 LYS A 813      65.350  43.850  70.140  1.00  0.00           H
ATOM   3667  HD2 LYS A 813      65.090  42.100  69.530  1.00  0.00           H
ATOM   3668  CE  LYS A 813      66.780  42.310  70.750  1.00  0.00           C
ATOM   3669  HE1 LYS A 813      67.330  42.330  69.770  1.00  0.00           H
ATOM   3670  HE2 LYS A 813      66.860  41.280  71.160  1.00  0.00           H
ATOM   3671  NZ  LYS A 813      67.470  43.200  71.720  1.00  0.00           N
ATOM   3672  HZ1 LYS A 813      67.190  44.160  71.420  1.00  0.00           H
ATOM   3673  HZ2 LYS A 813      68.510  43.170  71.730  1.00  0.00           H
ATOM   3674  HZ3 LYS A 813      67.190  43.030  72.690  1.00  0.00           H
ATOM   3675  C   LYS A 813      60.690  43.490  70.470  1.00  0.00           C
ATOM   3676  O   LYS A 813      59.970  43.840  71.440  1.00  0.00           O
ATOM   3677  N   LEU A 814      60.130  43.080  69.290  1.00  0.00           N
ATOM   3678  HN  LEU A 814      60.570  42.770  68.450  1.00  0.00           H
ATOM   3679  CA  LEU A 814      58.660  43.010  69.100  1.00  0.00           C
ATOM   3680  HA  LEU A 814      58.220  43.980  69.240  1.00  0.00           H
ATOM   3681  CB  LEU A 814      58.380  42.700  67.640  1.00  0.00           C
ATOM   3682  HB1 LEU A 814      59.100  41.890  67.360  1.00  0.00           H
ATOM   3683  HB2 LEU A 814      58.670  43.550  66.980  1.00  0.00           H
ATOM   3684  CG  LEU A 814      56.890  42.400  67.220  1.00  0.00           C
ATOM   3685  HG  LEU A 814      56.400  41.840  68.050  1.00  0.00           H
ATOM   3686  CD1 LEU A 814      56.080  43.740  67.290  1.00  0.00           C
ATOM   3687 HD11 LEU A 814      56.270  44.290  68.230  1.00  0.00           H
ATOM   3688 HD12 LEU A 814      54.990  43.580  67.210  1.00  0.00           H
ATOM   3689 HD13 LEU A 814      56.440  44.420  66.480  1.00  0.00           H
ATOM   3690  CD2 LEU A 814      56.720  41.640  65.940  1.00  0.00           C
ATOM   3691 HD21 LEU A 814      55.640  41.550  65.690  1.00  0.00           H
ATOM   3692 HD22 LEU A 814      57.170  40.630  65.940  1.00  0.00           H
ATOM   3693 HD23 LEU A 814      57.250  42.150  65.100  1.00  0.00           H
ATOM   3694  C   LEU A 814      57.940  42.170  70.120  1.00  0.00           C
ATOM   3695  O   LEU A 814      58.330  41.020  70.340  1.00  0.00           O
ATOM   3696  N   HSD A 815      56.930  42.690  70.860  1.00  0.00           N
ATOM   3697  HN  HSD A 815      56.690  43.650  70.750  1.00  0.00           H
ATOM   3698  CA  HSD A 815      56.030  42.050  71.890  1.00  0.00           C
ATOM   3699  HA  HSD A 815      56.760  41.520  72.490  1.00  0.00           H
ATOM   3700  CB  HSD A 815      55.100  42.970  72.740  1.00  0.00           C
ATOM   3701  HB1 HSD A 815      54.480  42.290  73.350  1.00  0.00           H
ATOM   3702  HB2 HSD A 815      54.390  43.500  72.060  1.00  0.00           H
ATOM   3703  ND1 HSD A 815      56.680  43.150  74.740  1.00  0.00           N
ATOM   3704  HD1 HSD A 815      56.890  42.170  74.790  1.00  0.00           H
ATOM   3705  CG  HSD A 815      55.940  43.800  73.760  1.00  0.00           C
ATOM   3706  CE1 HSD A 815      57.200  44.150  75.490  1.00  0.00           C
ATOM   3707  HE1 HSD A 815      57.770  43.930  76.400  1.00  0.00           H
ATOM   3708  NE2 HSD A 815      56.910  45.330  75.020  1.00  0.00           N
ATOM   3709  CD2 HSD A 815      56.150  45.080  73.950  1.00  0.00           C
ATOM   3710  HD2 HSD A 815      55.630  45.860  73.420  1.00  0.00           H
ATOM   3711  C   HSD A 815      55.220  41.020  71.190  1.00  0.00           C
ATOM   3712  O   HSD A 815      54.440  41.380  70.250  1.00  0.00           O
ATOM   3713  N   VAL A 816      55.400  39.710  71.460  1.00  0.00           N
ATOM   3714  HN  VAL A 816      56.080  39.460  72.140  1.00  0.00           H
ATOM   3715  CA  VAL A 816      54.830  38.610  70.690  1.00  0.00           C
ATOM   3716  HA  VAL A 816      54.030  39.010  70.080  1.00  0.00           H
ATOM   3717  CB  VAL A 816      55.820  37.830  69.830  1.00  0.00           C
ATOM   3718  HB  VAL A 816      56.720  37.580  70.430  1.00  0.00           H
ATOM   3719  CG1 VAL A 816      55.130  36.610  69.190  1.00  0.00           C
ATOM   3720 HG11 VAL A 816      54.200  36.880  68.650  1.00  0.00           H
ATOM   3721 HG12 VAL A 816      54.830  35.770  69.850  1.00  0.00           H
ATOM   3722 HG13 VAL A 816      55.840  36.170  68.460  1.00  0.00           H
ATOM   3723  CG2 VAL A 816      56.160  38.780  68.630  1.00  0.00           C
ATOM   3724 HG21 VAL A 816      55.180  39.050  68.210  1.00  0.00           H
ATOM   3725 HG22 VAL A 816      56.790  38.340  67.840  1.00  0.00           H
ATOM   3726 HG23 VAL A 816      56.720  39.610  69.110  1.00  0.00           H
ATOM   3727  C   VAL A 816      54.210  37.580  71.600  1.00  0.00           C
ATOM   3728  O   VAL A 816      54.920  36.970  72.470  1.00  0.00           O
ATOM   3729  N   PRO A 817      52.930  37.190  71.540  1.00  0.00           N
ATOM   3730  CD  PRO A 817      51.930  37.850  70.690  1.00  0.00           C
ATOM   3731  HD1 PRO A 817      52.200  37.770  69.620  1.00  0.00           H
ATOM   3732  HD2 PRO A 817      52.090  38.950  70.840  1.00  0.00           H
ATOM   3733  CA  PRO A 817      52.310  36.070  72.290  1.00  0.00           C
ATOM   3734  HA  PRO A 817      52.460  36.360  73.320  1.00  0.00           H
ATOM   3735  CB  PRO A 817      50.790  36.040  71.900  1.00  0.00           C
ATOM   3736  HB1 PRO A 817      50.180  35.950  72.820  1.00  0.00           H
ATOM   3737  HB2 PRO A 817      50.490  35.160  71.310  1.00  0.00           H
ATOM   3738  CG  PRO A 817      50.610  37.370  71.020  1.00  0.00           C
ATOM   3739  HG1 PRO A 817      49.940  37.310  70.140  1.00  0.00           H
ATOM   3740  HG2 PRO A 817      50.100  38.110  71.660  1.00  0.00           H
ATOM   3741  C   PRO A 817      53.040  34.650  72.200  1.00  0.00           C
ATOM   3742  O   PRO A 817      53.200  34.020  71.210  1.00  0.00           O
ATOM   3743  N   GLU A 818      53.440  34.120  73.410  1.00  0.00           N
ATOM   3744  HN  GLU A 818      53.310  34.680  74.230  1.00  0.00           H
ATOM   3745  CA  GLU A 818      54.330  32.950  73.610  1.00  0.00           C
ATOM   3746  HA  GLU A 818      54.780  32.800  72.650  1.00  0.00           H
ATOM   3747  CB  GLU A 818      55.340  33.010  74.670  1.00  0.00           C
ATOM   3748  HB1 GLU A 818      55.930  32.060  74.600  1.00  0.00           H
ATOM   3749  HB2 GLU A 818      54.800  33.100  75.650  1.00  0.00           H
ATOM   3750  CG  GLU A 818      56.290  34.120  74.380  1.00  0.00           C
ATOM   3751  HG1 GLU A 818      55.810  35.110  74.540  1.00  0.00           H
ATOM   3752  HG2 GLU A 818      56.650  34.210  73.340  1.00  0.00           H
ATOM   3753  CD  GLU A 818      57.490  34.120  75.330  1.00  0.00           C
ATOM   3754  OE1 GLU A 818      57.280  34.460  76.550  1.00  0.00           O
ATOM   3755  OE2 GLU A 818      58.590  33.680  74.910  1.00  0.00           O
ATOM   3756  C   GLU A 818      53.380  31.760  73.800  1.00  0.00           C
ATOM   3757  O   GLU A 818      53.870  30.630  73.860  1.00  0.00           O
ATOM   3758  N   LYS A 819      52.080  32.000  73.880  1.00  0.00           N
ATOM   3759  HN  LYS A 819      51.820  32.960  73.830  1.00  0.00           H
ATOM   3760  CA  LYS A 819      51.020  31.040  74.020  1.00  0.00           C
ATOM   3761  HA  LYS A 819      51.370  30.040  73.810  1.00  0.00           H
ATOM   3762  CB  LYS A 819      50.300  31.250  75.410  1.00  0.00           C
ATOM   3763  HB1 LYS A 819      51.120  31.230  76.160  1.00  0.00           H
ATOM   3764  HB2 LYS A 819      49.680  30.340  75.540  1.00  0.00           H
ATOM   3765  CG  LYS A 819      49.340  32.450  75.570  1.00  0.00           C
ATOM   3766  HG1 LYS A 819      48.630  32.280  76.410  1.00  0.00           H
ATOM   3767  HG2 LYS A 819      48.660  32.410  74.700  1.00  0.00           H
ATOM   3768  CD  LYS A 819      50.040  33.770  75.780  1.00  0.00           C
ATOM   3769  HD1 LYS A 819      50.550  34.090  74.850  1.00  0.00           H
ATOM   3770  HD2 LYS A 819      50.770  33.570  76.600  1.00  0.00           H
ATOM   3771  CE  LYS A 819      49.300  35.070  76.170  1.00  0.00           C
ATOM   3772  HE1 LYS A 819      48.580  35.270  75.340  1.00  0.00           H
ATOM   3773  HE2 LYS A 819      49.960  35.960  76.220  1.00  0.00           H
ATOM   3774  NZ  LYS A 819      48.550  34.930  77.410  1.00  0.00           N
ATOM   3775  HZ1 LYS A 819      48.640  35.810  77.950  1.00  0.00           H
ATOM   3776  HZ2 LYS A 819      48.820  34.130  78.020  1.00  0.00           H
ATOM   3777  HZ3 LYS A 819      47.570  34.790  77.110  1.00  0.00           H
ATOM   3778  C   LYS A 819      50.090  31.430  72.870  1.00  0.00           C
ATOM   3779  O   LYS A 819      49.870  32.600  72.490  1.00  0.00           O
ATOM   3780  N   PHE A 820      49.390  30.390  72.280  1.00  0.00           N
ATOM   3781  HN  PHE A 820      49.340  29.510  72.750  1.00  0.00           H
ATOM   3782  CA  PHE A 820      48.330  30.710  71.230  1.00  0.00           C
ATOM   3783  HA  PHE A 820      48.730  31.540  70.670  1.00  0.00           H
ATOM   3784  CB  PHE A 820      48.170  29.410  70.370  1.00  0.00           C
ATOM   3785  HB1 PHE A 820      47.780  28.520  70.890  1.00  0.00           H
ATOM   3786  HB2 PHE A 820      49.180  29.140  69.980  1.00  0.00           H
ATOM   3787  CG  PHE A 820      47.470  29.770  69.080  1.00  0.00           C
ATOM   3788  CD1 PHE A 820      48.060  30.630  68.170  1.00  0.00           C
ATOM   3789  HD1 PHE A 820      49.090  30.920  68.320  1.00  0.00           H
ATOM   3790  CE1 PHE A 820      47.390  30.900  66.950  1.00  0.00           C
ATOM   3791  HE1 PHE A 820      47.820  31.480  66.160  1.00  0.00           H
ATOM   3792  CZ  PHE A 820      46.140  30.380  66.660  1.00  0.00           C
ATOM   3793  HZ  PHE A 820      45.570  30.670  65.780  1.00  0.00           H
ATOM   3794  CD2 PHE A 820      46.250  29.200  68.790  1.00  0.00           C
ATOM   3795  HD2 PHE A 820      45.690  28.590  69.500  1.00  0.00           H
ATOM   3796  CE2 PHE A 820      45.530  29.500  67.600  1.00  0.00           C
ATOM   3797  HE2 PHE A 820      44.590  29.030  67.350  1.00  0.00           H
ATOM   3798  C   PHE A 820      47.040  31.220  71.800  1.00  0.00           C
ATOM   3799  O   PHE A 820      46.060  30.560  72.060  1.00  0.00           O
ATOM   3800  N   GLU A 821      46.980  32.570  71.980  1.00  0.00           N
ATOM   3801  HN  GLU A 821      47.790  33.090  71.710  1.00  0.00           H
ATOM   3802  CA  GLU A 821      45.810  33.330  72.340  1.00  0.00           C
ATOM   3803  HA  GLU A 821      44.910  32.840  72.010  1.00  0.00           H
ATOM   3804  CB  GLU A 821      45.920  33.610  73.910  1.00  0.00           C
ATOM   3805  HB1 GLU A 821      45.240  34.440  74.210  1.00  0.00           H
ATOM   3806  HB2 GLU A 821      46.970  33.930  74.070  1.00  0.00           H
ATOM   3807  CG  GLU A 821      45.680  32.430  74.910  1.00  0.00           C
ATOM   3808  HG1 GLU A 821      46.540  31.720  74.930  1.00  0.00           H
ATOM   3809  HG2 GLU A 821      44.690  31.960  74.720  1.00  0.00           H
ATOM   3810  CD  GLU A 821      45.480  33.130  76.270  1.00  0.00           C
ATOM   3811  OE1 GLU A 821      44.820  32.580  77.190  1.00  0.00           O
ATOM   3812  OE2 GLU A 821      46.030  34.220  76.510  1.00  0.00           O
ATOM   3813  C   GLU A 821      45.820  34.680  71.720  1.00  0.00           C
ATOM   3814  O   GLU A 821      46.910  35.280  71.610  1.00  0.00           O
ATOM   3815  N   PRO A 822      44.800  35.440  71.350  1.00  0.00           N
ATOM   3816  CD  PRO A 822      43.390  34.930  71.530  1.00  0.00           C
ATOM   3817  HD1 PRO A 822      43.200  34.660  72.600  1.00  0.00           H
ATOM   3818  HD2 PRO A 822      43.390  33.990  70.930  1.00  0.00           H
ATOM   3819  CA  PRO A 822      44.840  36.740  70.750  1.00  0.00           C
ATOM   3820  HA  PRO A 822      45.630  36.810  70.010  1.00  0.00           H
ATOM   3821  CB  PRO A 822      43.520  36.860  69.990  1.00  0.00           C
ATOM   3822  HB1 PRO A 822      43.710  36.400  69.000  1.00  0.00           H
ATOM   3823  HB2 PRO A 822      43.110  37.870  69.860  1.00  0.00           H
ATOM   3824  CG  PRO A 822      42.540  36.040  70.910  1.00  0.00           C
ATOM   3825  HG1 PRO A 822      42.130  36.690  71.720  1.00  0.00           H
ATOM   3826  HG2 PRO A 822      41.720  35.610  70.300  1.00  0.00           H
ATOM   3827  C   PRO A 822      45.100  37.850  71.640  1.00  0.00           C
ATOM   3828  O   PRO A 822      44.800  37.730  72.810  1.00  0.00           O
ATOM   3829  N   THR A 823      45.770  38.930  71.200  1.00  0.00           N
ATOM   3830  HN  THR A 823      46.140  38.930  70.270  1.00  0.00           H
ATOM   3831  CA  THR A 823      46.000  40.050  72.150  1.00  0.00           C
ATOM   3832  HA  THR A 823      46.310  39.560  73.070  1.00  0.00           H
ATOM   3833  CB  THR A 823      47.020  41.080  71.700  1.00  0.00           C
ATOM   3834  HB  THR A 823      47.200  41.950  72.350  1.00  0.00           H
ATOM   3835  OG1 THR A 823      47.030  41.410  70.320  1.00  0.00           O
ATOM   3836  HG1 THR A 823      46.760  40.630  69.820  1.00  0.00           H
ATOM   3837  CG2 THR A 823      48.310  40.250  71.800  1.00  0.00           C
ATOM   3838 HG21 THR A 823      49.200  40.870  71.530  1.00  0.00           H
ATOM   3839 HG22 THR A 823      48.310  39.450  71.030  1.00  0.00           H
ATOM   3840 HG23 THR A 823      48.470  39.730  72.770  1.00  0.00           H
ATOM   3841  C   THR A 823      44.700  40.910  72.460  1.00  0.00           C
ATOM   3842  O   THR A 823      43.760  41.140  71.690  1.00  0.00           O
ATOM   3843  N   HSD A 824      44.680  41.420  73.700  1.00  0.00           N
ATOM   3844  HN  HSD A 824      45.520  41.300  74.240  1.00  0.00           H
ATOM   3845  CA  HSD A 824      43.590  42.200  74.320  1.00  0.00           C
ATOM   3846  HA  HSD A 824      44.230  42.820  74.930  1.00  0.00           H
ATOM   3847  CB  HSD A 824      42.730  43.170  73.390  1.00  0.00           C
ATOM   3848  HB1 HSD A 824      42.030  42.590  72.750  1.00  0.00           H
ATOM   3849  HB2 HSD A 824      43.400  43.770  72.740  1.00  0.00           H
ATOM   3850  ND1 HSD A 824      42.470  45.280  74.750  1.00  0.00           N
ATOM   3851  HD1 HSD A 824      43.440  45.460  74.890  1.00  0.00           H
ATOM   3852  CG  HSD A 824      41.910  44.130  74.240  1.00  0.00           C
ATOM   3853  CE1 HSD A 824      41.440  46.060  75.190  1.00  0.00           C
ATOM   3854  HE1 HSD A 824      41.650  47.080  75.510  1.00  0.00           H
ATOM   3855  NE2 HSD A 824      40.320  45.450  75.050  1.00  0.00           N
ATOM   3856  CD2 HSD A 824      40.550  44.220  74.410  1.00  0.00           C
ATOM   3857  HD2 HSD A 824      39.730  43.650  74.020  1.00  0.00           H
ATOM   3858  C   HSD A 824      42.750  41.390  75.260  1.00  0.00           C
ATOM   3859  O   HSD A 824      42.020  40.520  74.850  1.00  0.00           O
ATOM   3860  N   PRO A 825      42.770  41.740  76.530  1.00  0.00           N
ATOM   3861  CD  PRO A 825      43.640  42.810  77.200  1.00  0.00           C
ATOM   3862  HD1 PRO A 825      43.060  43.750  77.090  1.00  0.00           H
ATOM   3863  HD2 PRO A 825      44.720  42.800  76.930  1.00  0.00           H
ATOM   3864  CA  PRO A 825      41.920  41.040  77.500  1.00  0.00           C
ATOM   3865  HA  PRO A 825      42.530  40.170  77.680  1.00  0.00           H
ATOM   3866  CB  PRO A 825      42.100  41.920  78.770  1.00  0.00           C
ATOM   3867  HB1 PRO A 825      41.820  41.390  79.700  1.00  0.00           H
ATOM   3868  HB2 PRO A 825      41.480  42.830  78.660  1.00  0.00           H
ATOM   3869  CG  PRO A 825      43.460  42.470  78.680  1.00  0.00           C
ATOM   3870  HG1 PRO A 825      43.630  43.350  79.350  1.00  0.00           H
ATOM   3871  HG2 PRO A 825      44.210  41.690  78.940  1.00  0.00           H
ATOM   3872  C   PRO A 825      40.530  40.640  77.170  1.00  0.00           C
ATOM   3873  O   PRO A 825      39.800  41.460  76.620  1.00  0.00           O
ATOM   3874  N   GLU A 826      40.090  39.420  77.310  1.00  0.00           N
ATOM   3875  HN  GLU A 826      40.720  38.720  77.650  1.00  0.00           H
ATOM   3876  CA  GLU A 826      38.760  38.870  77.170  1.00  0.00           C
ATOM   3877  HA  GLU A 826      38.770  37.920  77.670  1.00  0.00           H
ATOM   3878  CB  GLU A 826      37.590  39.740  77.820  1.00  0.00           C
ATOM   3879  HB1 GLU A 826      36.610  39.250  77.630  1.00  0.00           H
ATOM   3880  HB2 GLU A 826      37.620  40.720  77.320  1.00  0.00           H
ATOM   3881  CG  GLU A 826      37.570  39.980  79.330  1.00  0.00           C
ATOM   3882  HG1 GLU A 826      36.770  40.670  79.680  1.00  0.00           H
ATOM   3883  HG2 GLU A 826      38.500  40.540  79.550  1.00  0.00           H
ATOM   3884  CD  GLU A 826      37.640  38.720  80.150  1.00  0.00           C
ATOM   3885  OE1 GLU A 826      36.510  38.180  80.420  1.00  0.00           O
ATOM   3886  OE2 GLU A 826      38.710  38.160  80.480  1.00  0.00           O
ATOM   3887  C   GLU A 826      38.550  38.480  75.690  1.00  0.00           C
ATOM   3888  O   GLU A 826      37.570  37.810  75.370  1.00  0.00           O
ATOM   3889  N   ARG A 827      39.540  38.730  74.760  1.00  0.00           N
ATOM   3890  HN  ARG A 827      40.340  39.240  75.060  1.00  0.00           H
ATOM   3891  CA  ARG A 827      39.460  38.230  73.390  1.00  0.00           C
ATOM   3892  HA  ARG A 827      38.460  38.190  73.010  1.00  0.00           H
ATOM   3893  CB  ARG A 827      40.310  39.060  72.320  1.00  0.00           C
ATOM   3894  HB1 ARG A 827      40.440  38.420  71.420  1.00  0.00           H
ATOM   3895  HB2 ARG A 827      41.330  39.260  72.720  1.00  0.00           H
ATOM   3896  CG  ARG A 827      39.800  40.510  71.970  1.00  0.00           C
ATOM   3897  HG1 ARG A 827      40.620  40.910  71.340  1.00  0.00           H
ATOM   3898  HG2 ARG A 827      39.820  41.030  72.960  1.00  0.00           H
ATOM   3899  CD  ARG A 827      38.490  40.520  71.180  1.00  0.00           C
ATOM   3900  HD1 ARG A 827      38.110  41.560  71.150  1.00  0.00           H
ATOM   3901  HD2 ARG A 827      37.640  40.000  71.660  1.00  0.00           H
ATOM   3902  NE  ARG A 827      38.760  39.930  69.800  1.00  0.00           N
ATOM   3903  HE  ARG A 827      39.610  40.180  69.350  1.00  0.00           H
ATOM   3904  CZ  ARG A 827      38.010  39.020  69.210  1.00  0.00           C
ATOM   3905  NH1 ARG A 827      36.820  38.620  69.650  1.00  0.00           N
ATOM   3906 HH11 ARG A 827      36.390  39.190  70.350  1.00  0.00           H
ATOM   3907 HH12 ARG A 827      36.300  38.030  69.030  1.00  0.00           H
ATOM   3908  NH2 ARG A 827      38.500  38.380  68.170  1.00  0.00           N
ATOM   3909 HH21 ARG A 827      39.470  38.370  67.930  1.00  0.00           H
ATOM   3910 HH22 ARG A 827      38.080  37.530  67.860  1.00  0.00           H
ATOM   3911  C   ARG A 827      39.620  36.790  73.310  1.00  0.00           C
ATOM   3912  O   ARG A 827      40.110  36.110  74.200  1.00  0.00           O
ATOM   3913  N   GLY A 828      38.960  36.150  72.330  1.00  0.00           N
ATOM   3914  HN  GLY A 828      38.570  36.670  71.570  1.00  0.00           H
ATOM   3915  CA  GLY A 828      39.020  34.720  72.140  1.00  0.00           C
ATOM   3916  HA1 GLY A 828      38.140  34.270  72.580  1.00  0.00           H
ATOM   3917  HA2 GLY A 828      39.970  34.360  72.500  1.00  0.00           H
ATOM   3918  C   GLY A 828      39.030  34.490  70.660  1.00  0.00           C
ATOM   3919  O   GLY A 828      38.560  35.350  69.910  1.00  0.00           O
ATOM   3920  N   TRP A 829      39.510  33.380  70.180  1.00  0.00           N
ATOM   3921  HN  TRP A 829      39.840  32.680  70.820  1.00  0.00           H
ATOM   3922  CA  TRP A 829      39.760  33.160  68.800  1.00  0.00           C
ATOM   3923  HA  TRP A 829      40.350  34.020  68.510  1.00  0.00           H
ATOM   3924  CB  TRP A 829      40.520  31.750  68.560  1.00  0.00           C
ATOM   3925  HB1 TRP A 829      40.450  31.560  67.470  1.00  0.00           H
ATOM   3926  HB2 TRP A 829      39.950  30.950  69.080  1.00  0.00           H
ATOM   3927  CG  TRP A 829      41.920  31.740  68.900  1.00  0.00           C
ATOM   3928  CD1 TRP A 829      42.580  31.090  69.900  1.00  0.00           C
ATOM   3929  HD1 TRP A 829      42.090  30.460  70.620  1.00  0.00           H
ATOM   3930  NE1 TRP A 829      43.900  31.430  69.970  1.00  0.00           N
ATOM   3931  HE1 TRP A 829      44.520  31.170  70.680  1.00  0.00           H
ATOM   3932  CE2 TRP A 829      44.200  32.250  68.940  1.00  0.00           C
ATOM   3933  CD2 TRP A 829      43.000  32.600  68.320  1.00  0.00           C
ATOM   3934  CE3 TRP A 829      43.000  33.590  67.350  1.00  0.00           C
ATOM   3935  HE3 TRP A 829      42.150  33.810  66.710  1.00  0.00           H
ATOM   3936  CZ3 TRP A 829      44.230  34.320  67.120  1.00  0.00           C
ATOM   3937  HZ3 TRP A 829      44.220  35.150  66.430  1.00  0.00           H
ATOM   3938  CZ2 TRP A 829      45.370  32.970  68.750  1.00  0.00           C
ATOM   3939  HZ2 TRP A 829      46.320  32.590  69.110  1.00  0.00           H
ATOM   3940  CH2 TRP A 829      45.360  33.990  67.900  1.00  0.00           C
ATOM   3941  HH2 TRP A 829      46.210  34.640  67.750  1.00  0.00           H
ATOM   3942  C   TRP A 829      38.470  33.240  67.910  1.00  0.00           C
ATOM   3943  O   TRP A 829      38.460  33.920  66.900  1.00  0.00           O
ATOM   3944  N   ILE A 830      37.260  32.650  68.250  1.00  0.00           N
ATOM   3945  HN  ILE A 830      36.990  32.270  69.130  1.00  0.00           H
ATOM   3946  CA  ILE A 830      36.140  32.600  67.330  1.00  0.00           C
ATOM   3947  HA  ILE A 830      36.280  33.160  66.420  1.00  0.00           H
ATOM   3948  CB  ILE A 830      35.900  31.160  66.950  1.00  0.00           C
ATOM   3949  HB  ILE A 830      36.890  30.750  66.650  1.00  0.00           H
ATOM   3950  CG2 ILE A 830      35.550  30.180  68.170  1.00  0.00           C
ATOM   3951 HG21 ILE A 830      34.590  30.480  68.630  1.00  0.00           H
ATOM   3952 HG22 ILE A 830      36.370  29.970  68.900  1.00  0.00           H
ATOM   3953 HG23 ILE A 830      35.400  29.150  67.770  1.00  0.00           H
ATOM   3954  CG1 ILE A 830      34.930  30.930  65.760  1.00  0.00           C
ATOM   3955 HG11 ILE A 830      34.910  31.830  65.110  1.00  0.00           H
ATOM   3956 HG12 ILE A 830      33.850  30.840  66.020  1.00  0.00           H
ATOM   3957  CD  ILE A 830      35.340  29.670  64.880  1.00  0.00           C
ATOM   3958  HD1 ILE A 830      34.480  29.410  64.230  1.00  0.00           H
ATOM   3959  HD2 ILE A 830      35.460  28.840  65.620  1.00  0.00           H
ATOM   3960  HD3 ILE A 830      36.280  29.920  64.340  1.00  0.00           H
ATOM   3961  C   ILE A 830      35.010  33.450  67.930  1.00  0.00           C
ATOM   3962  O   ILE A 830      34.020  33.650  67.240  1.00  0.00           O
ATOM   3963  N   ILE A 831      35.060  34.110  69.060  1.00  0.00           N
ATOM   3964  HN  ILE A 831      35.790  33.950  69.720  1.00  0.00           H
ATOM   3965  CA  ILE A 831      34.070  35.090  69.340  1.00  0.00           C
ATOM   3966  HA  ILE A 831      33.090  34.760  69.020  1.00  0.00           H
ATOM   3967  CB  ILE A 831      33.890  35.350  70.950  1.00  0.00           C
ATOM   3968  HB  ILE A 831      33.310  36.290  71.060  1.00  0.00           H
ATOM   3969  CG2 ILE A 831      33.120  34.160  71.500  1.00  0.00           C
ATOM   3970 HG21 ILE A 831      33.640  33.180  71.360  1.00  0.00           H
ATOM   3971 HG22 ILE A 831      32.100  34.050  71.080  1.00  0.00           H
ATOM   3972 HG23 ILE A 831      33.080  34.270  72.610  1.00  0.00           H
ATOM   3973  CG1 ILE A 831      35.270  35.550  71.660  1.00  0.00           C
ATOM   3974 HG11 ILE A 831      35.900  36.000  70.860  1.00  0.00           H
ATOM   3975 HG12 ILE A 831      35.820  34.590  71.800  1.00  0.00           H
ATOM   3976  CD  ILE A 831      35.110  36.360  72.970  1.00  0.00           C
ATOM   3977  HD1 ILE A 831      34.610  37.330  72.840  1.00  0.00           H
ATOM   3978  HD2 ILE A 831      36.110  36.570  73.420  1.00  0.00           H
ATOM   3979  HD3 ILE A 831      34.460  35.770  73.660  1.00  0.00           H
ATOM   3980  C   ILE A 831      34.200  36.400  68.660  1.00  0.00           C
ATOM   3981  O   ILE A 831      35.340  36.820  68.340  1.00  0.00           O
ATOM   3982  N   SER A 832      33.190  37.200  68.490  1.00  0.00           N
ATOM   3983  HN  SER A 832      32.270  36.940  68.750  1.00  0.00           H
ATOM   3984  CA  SER A 832      33.280  38.370  67.580  1.00  0.00           C
ATOM   3985  HA  SER A 832      34.200  38.290  67.020  1.00  0.00           H
ATOM   3986  CB  SER A 832      32.000  38.480  66.680  1.00  0.00           C
ATOM   3987  HB1 SER A 832      31.120  38.640  67.330  1.00  0.00           H
ATOM   3988  HB2 SER A 832      31.900  37.550  66.110  1.00  0.00           H
ATOM   3989  OG  SER A 832      32.230  39.490  65.690  1.00  0.00           O
ATOM   3990  HG1 SER A 832      33.010  39.210  65.210  1.00  0.00           H
ATOM   3991  C   SER A 832      33.360  39.710  68.380  1.00  0.00           C
ATOM   3992  O   SER A 832      32.820  39.810  69.480  1.00  0.00           O
ATOM   3993  N   PRO A 833      34.150  40.760  67.930  1.00  0.00           N
ATOM   3994  CD  PRO A 833      35.260  40.680  66.980  1.00  0.00           C
ATOM   3995  HD1 PRO A 833      35.000  40.990  65.940  1.00  0.00           H
ATOM   3996  HD2 PRO A 833      35.690  39.650  66.930  1.00  0.00           H
ATOM   3997  CA  PRO A 833      34.240  41.990  68.670  1.00  0.00           C
ATOM   3998  HA  PRO A 833      34.340  41.760  69.720  1.00  0.00           H
ATOM   3999  CB  PRO A 833      35.490  42.740  68.160  1.00  0.00           C
ATOM   4000  HB1 PRO A 833      36.110  43.290  68.900  1.00  0.00           H
ATOM   4001  HB2 PRO A 833      35.350  43.410  67.280  1.00  0.00           H
ATOM   4002  CG  PRO A 833      36.360  41.670  67.550  1.00  0.00           C
ATOM   4003  HG1 PRO A 833      37.010  41.990  66.700  1.00  0.00           H
ATOM   4004  HG2 PRO A 833      37.030  41.140  68.260  1.00  0.00           H
ATOM   4005  C   PRO A 833      33.050  42.920  68.400  1.00  0.00           C
ATOM   4006  O   PRO A 833      33.120  44.060  68.840  1.00  0.00           O
ATOM   4007  N   LEU A 834      32.070  42.570  67.560  1.00  0.00           N
ATOM   4008  HN  LEU A 834      32.120  41.680  67.100  1.00  0.00           H
ATOM   4009  CA  LEU A 834      30.920  43.370  67.030  1.00  0.00           C
ATOM   4010  HA  LEU A 834      31.500  44.000  66.360  1.00  0.00           H
ATOM   4011  CB  LEU A 834      29.820  42.610  66.230  1.00  0.00           C
ATOM   4012  HB1 LEU A 834      29.440  41.790  66.860  1.00  0.00           H
ATOM   4013  HB2 LEU A 834      30.130  42.180  65.250  1.00  0.00           H
ATOM   4014  CG  LEU A 834      28.580  43.420  65.930  1.00  0.00           C
ATOM   4015  HG  LEU A 834      28.180  44.030  66.780  1.00  0.00           H
ATOM   4016  CD1 LEU A 834      28.800  44.420  64.750  1.00  0.00           C
ATOM   4017 HD11 LEU A 834      29.420  45.310  65.050  1.00  0.00           H
ATOM   4018 HD12 LEU A 834      27.830  44.810  64.420  1.00  0.00           H
ATOM   4019 HD13 LEU A 834      29.290  43.810  63.950  1.00  0.00           H
ATOM   4020  CD2 LEU A 834      27.470  42.400  65.520  1.00  0.00           C
ATOM   4021 HD21 LEU A 834      27.270  41.740  66.390  1.00  0.00           H
ATOM   4022 HD22 LEU A 834      27.730  41.800  64.620  1.00  0.00           H
ATOM   4023 HD23 LEU A 834      26.530  42.950  65.280  1.00  0.00           H
ATOM   4024  C   LEU A 834      30.300  44.270  68.030  1.00  0.00           C
ATOM   4025  O   LEU A 834      30.250  45.470  67.890  1.00  0.00           O
ATOM   4026  N   GLY A 835      29.890  43.770  69.250  1.00  0.00           N
ATOM   4027  HN  GLY A 835      29.860  42.800  69.470  1.00  0.00           H
ATOM   4028  CA  GLY A 835      29.600  44.670  70.360  1.00  0.00           C
ATOM   4029  HA1 GLY A 835      30.490  45.280  70.470  1.00  0.00           H
ATOM   4030  HA2 GLY A 835      29.460  44.120  71.270  1.00  0.00           H
ATOM   4031  C   GLY A 835      28.400  45.500  70.130  1.00  0.00           C
ATOM   4032  O   GLY A 835      27.540  45.280  69.270  1.00  0.00           O
ATOM   4033  N   ASP A 836      28.190  46.390  71.110  1.00  0.00           N
ATOM   4034  HN  ASP A 836      28.880  46.460  71.830  1.00  0.00           H
ATOM   4035  CA  ASP A 836      27.050  47.250  71.110  1.00  0.00           C
ATOM   4036  HA  ASP A 836      26.100  46.780  70.870  1.00  0.00           H
ATOM   4037  CB  ASP A 836      26.990  47.680  72.570  1.00  0.00           C
ATOM   4038  HB1 ASP A 836      27.990  48.030  72.890  1.00  0.00           H
ATOM   4039  HB2 ASP A 836      26.750  46.770  73.160  1.00  0.00           H
ATOM   4040  CG  ASP A 836      26.030  48.790  72.990  1.00  0.00           C
ATOM   4041  OD1 ASP A 836      26.190  49.540  73.990  1.00  0.00           O
ATOM   4042  OD2 ASP A 836      24.970  48.760  72.330  1.00  0.00           O
ATOM   4043  C   ASP A 836      27.150  48.360  70.100  1.00  0.00           C
ATOM   4044  O   ASP A 836      27.830  49.370  70.280  1.00  0.00           O
ATOM   4045  N   ASN A 837      26.440  48.280  68.990  1.00  0.00           N
ATOM   4046  HN  ASN A 837      25.830  47.500  68.840  1.00  0.00           H
ATOM   4047  CA  ASN A 837      26.220  49.350  68.070  1.00  0.00           C
ATOM   4048  HA  ASN A 837      26.950  50.090  68.350  1.00  0.00           H
ATOM   4049  CB  ASN A 837      26.510  49.000  66.610  1.00  0.00           C
ATOM   4050  HB1 ASN A 837      26.360  49.880  65.940  1.00  0.00           H
ATOM   4051  HB2 ASN A 837      25.880  48.140  66.280  1.00  0.00           H
ATOM   4052  CG  ASN A 837      27.980  48.610  66.280  1.00  0.00           C
ATOM   4053  OD1 ASN A 837      28.800  49.250  65.570  1.00  0.00           O
ATOM   4054  ND2 ASN A 837      28.370  47.430  66.780  1.00  0.00           N
ATOM   4055 HD21 ASN A 837      27.770  46.960  67.440  1.00  0.00           H
ATOM   4056 HD22 ASN A 837      29.260  47.030  66.600  1.00  0.00           H
ATOM   4057  C   ASN A 837      24.800  49.910  68.170  1.00  0.00           C
ATOM   4058  O   ASN A 837      23.860  49.200  67.740  1.00  0.00           O
ATOM   4059  N   PRO A 838      24.610  51.140  68.690  1.00  0.00           N
ATOM   4060  CD  PRO A 838      25.540  51.840  69.620  1.00  0.00           C
ATOM   4061  HD1 PRO A 838      26.460  52.120  69.060  1.00  0.00           H
ATOM   4062  HD2 PRO A 838      25.910  51.110  70.370  1.00  0.00           H
ATOM   4063  CA  PRO A 838      23.500  52.080  68.270  1.00  0.00           C
ATOM   4064  HA  PRO A 838      22.600  51.650  68.690  1.00  0.00           H
ATOM   4065  CB  PRO A 838      23.840  53.470  68.900  1.00  0.00           C
ATOM   4066  HB1 PRO A 838      22.950  54.030  69.220  1.00  0.00           H
ATOM   4067  HB2 PRO A 838      24.520  53.920  68.140  1.00  0.00           H
ATOM   4068  CG  PRO A 838      24.720  53.030  70.130  1.00  0.00           C
ATOM   4069  HG1 PRO A 838      25.230  53.960  70.470  1.00  0.00           H
ATOM   4070  HG2 PRO A 838      24.110  52.620  70.960  1.00  0.00           H
ATOM   4071  C   PRO A 838      23.330  52.170  66.730  1.00  0.00           C
ATOM   4072  O   PRO A 838      24.350  52.180  66.020  1.00  0.00           O
ATOM   4073  N   TRP A 839      22.100  52.280  66.320  1.00  0.00           N
ATOM   4074  HN  TRP A 839      21.380  52.220  67.010  1.00  0.00           H
ATOM   4075  CA  TRP A 839      21.840  52.470  64.900  1.00  0.00           C
ATOM   4076  HA  TRP A 839      22.150  51.550  64.400  1.00  0.00           H
ATOM   4077  CB  TRP A 839      20.300  52.490  64.660  1.00  0.00           C
ATOM   4078  HB1 TRP A 839      20.040  53.040  63.720  1.00  0.00           H
ATOM   4079  HB2 TRP A 839      19.940  53.150  65.470  1.00  0.00           H
ATOM   4080  CG  TRP A 839      19.640  51.170  64.740  1.00  0.00           C
ATOM   4081  CD1 TRP A 839      19.150  50.510  65.800  1.00  0.00           C
ATOM   4082  HD1 TRP A 839      19.180  50.990  66.770  1.00  0.00           H
ATOM   4083  NE1 TRP A 839      18.740  49.220  65.450  1.00  0.00           N
ATOM   4084  HE1 TRP A 839      18.600  48.390  65.940  1.00  0.00           H
ATOM   4085  CE2 TRP A 839      19.110  49.070  64.130  1.00  0.00           C
ATOM   4086  CD2 TRP A 839      19.710  50.210  63.660  1.00  0.00           C
ATOM   4087  CE3 TRP A 839      20.170  50.260  62.320  1.00  0.00           C
ATOM   4088  HE3 TRP A 839      20.620  51.140  61.880  1.00  0.00           H
ATOM   4089  CZ3 TRP A 839      20.130  49.050  61.600  1.00  0.00           C
ATOM   4090  HZ3 TRP A 839      20.570  49.060  60.600  1.00  0.00           H
ATOM   4091  CZ2 TRP A 839      19.020  47.930  63.370  1.00  0.00           C
ATOM   4092  HZ2 TRP A 839      18.580  47.020  63.740  1.00  0.00           H
ATOM   4093  CH2 TRP A 839      19.480  47.920  62.050  1.00  0.00           C
ATOM   4094  HH2 TRP A 839      19.320  47.090  61.370  1.00  0.00           H
ATOM   4095  C   TRP A 839      22.480  53.740  64.240  1.00  0.00           C
ATOM   4096  O   TRP A 839      22.910  53.740  63.080  1.00  0.00           O
ATOM   4097  N   TRP A 840      22.660  54.820  65.030  1.00  0.00           N
ATOM   4098  HN  TRP A 840      22.350  55.020  65.950  1.00  0.00           H
ATOM   4099  CA  TRP A 840      23.420  56.030  64.620  1.00  0.00           C
ATOM   4100  HA  TRP A 840      23.120  56.430  63.660  1.00  0.00           H
ATOM   4101  CB  TRP A 840      23.260  57.200  65.620  1.00  0.00           C
ATOM   4102  HB1 TRP A 840      23.770  57.020  66.590  1.00  0.00           H
ATOM   4103  HB2 TRP A 840      22.220  57.370  65.990  1.00  0.00           H
ATOM   4104  CG  TRP A 840      23.600  58.570  65.110  1.00  0.00           C
ATOM   4105  CD1 TRP A 840      24.510  59.450  65.630  1.00  0.00           C
ATOM   4106  HD1 TRP A 840      25.250  59.150  66.360  1.00  0.00           H
ATOM   4107  NE1 TRP A 840      24.570  60.530  64.800  1.00  0.00           N
ATOM   4108  HE1 TRP A 840      25.240  61.240  64.930  1.00  0.00           H
ATOM   4109  CE2 TRP A 840      23.660  60.390  63.730  1.00  0.00           C
ATOM   4110  CD2 TRP A 840      23.000  59.160  63.960  1.00  0.00           C
ATOM   4111  CE3 TRP A 840      22.030  58.740  63.040  1.00  0.00           C
ATOM   4112  HE3 TRP A 840      21.430  57.840  63.130  1.00  0.00           H
ATOM   4113  CZ3 TRP A 840      21.680  59.620  62.060  1.00  0.00           C
ATOM   4114  HZ3 TRP A 840      21.030  59.340  61.250  1.00  0.00           H
ATOM   4115  CZ2 TRP A 840      23.380  61.230  62.690  1.00  0.00           C
ATOM   4116  HZ2 TRP A 840      23.960  62.070  62.340  1.00  0.00           H
ATOM   4117  CH2 TRP A 840      22.330  60.820  61.850  1.00  0.00           C
ATOM   4118  HH2 TRP A 840      22.130  61.420  60.980  1.00  0.00           H
ATOM   4119  C   TRP A 840      24.920  55.760  64.450  1.00  0.00           C
ATOM   4120  O   TRP A 840      25.520  56.130  63.460  1.00  0.00           O
ATOM   4121  N   THR A 841      25.550  54.940  65.390  1.00  0.00           N
ATOM   4122  HN  THR A 841      25.180  54.660  66.270  1.00  0.00           H
ATOM   4123  CA  THR A 841      26.920  54.480  65.360  1.00  0.00           C
ATOM   4124  HA  THR A 841      27.550  55.340  65.210  1.00  0.00           H
ATOM   4125  CB  THR A 841      27.300  53.740  66.690  1.00  0.00           C
ATOM   4126  HB  THR A 841      26.640  52.900  66.980  1.00  0.00           H
ATOM   4127  OG1 THR A 841      27.220  54.550  67.820  1.00  0.00           O
ATOM   4128  HG1 THR A 841      27.750  55.320  67.600  1.00  0.00           H
ATOM   4129  CG2 THR A 841      28.780  53.340  66.680  1.00  0.00           C
ATOM   4130 HG21 THR A 841      28.950  52.630  65.840  1.00  0.00           H
ATOM   4131 HG22 THR A 841      29.140  52.860  67.610  1.00  0.00           H
ATOM   4132 HG23 THR A 841      29.400  54.220  66.380  1.00  0.00           H
ATOM   4133  C   THR A 841      27.140  53.500  64.230  1.00  0.00           C
ATOM   4134  O   THR A 841      28.020  53.740  63.400  1.00  0.00           O
ATOM   4135  N   LEU A 842      26.230  52.510  64.090  1.00  0.00           N
ATOM   4136  HN  LEU A 842      25.530  52.280  64.770  1.00  0.00           H
ATOM   4137  CA  LEU A 842      26.220  51.660  62.870  1.00  0.00           C
ATOM   4138  HA  LEU A 842      27.070  51.000  62.910  1.00  0.00           H
ATOM   4139  CB  LEU A 842      24.990  50.740  62.930  1.00  0.00           C
ATOM   4140  HB1 LEU A 842      24.060  51.360  62.900  1.00  0.00           H
ATOM   4141  HB2 LEU A 842      24.940  50.370  63.970  1.00  0.00           H
ATOM   4142  CG  LEU A 842      24.920  49.540  61.970  1.00  0.00           C
ATOM   4143  HG  LEU A 842      25.180  49.890  60.960  1.00  0.00           H
ATOM   4144  CD1 LEU A 842      25.930  48.520  62.490  1.00  0.00           C
ATOM   4145 HD11 LEU A 842      26.060  47.820  61.640  1.00  0.00           H
ATOM   4146 HD12 LEU A 842      25.670  48.130  63.490  1.00  0.00           H
ATOM   4147 HD13 LEU A 842      26.940  48.930  62.680  1.00  0.00           H
ATOM   4148  CD2 LEU A 842      23.460  49.050  61.820  1.00  0.00           C
ATOM   4149 HD21 LEU A 842      23.340  48.360  60.950  1.00  0.00           H
ATOM   4150 HD22 LEU A 842      22.770  49.840  61.490  1.00  0.00           H
ATOM   4151 HD23 LEU A 842      23.200  48.590  62.800  1.00  0.00           H
ATOM   4152  C   LEU A 842      26.160  52.440  61.560  1.00  0.00           C
ATOM   4153  O   LEU A 842      26.920  52.180  60.570  1.00  0.00           O
ATOM   4154  N   LEU A 843      25.350  53.540  61.520  1.00  0.00           N
ATOM   4155  HN  LEU A 843      24.790  53.780  62.310  1.00  0.00           H
ATOM   4156  CA  LEU A 843      25.240  54.430  60.380  1.00  0.00           C
ATOM   4157  HA  LEU A 843      24.990  53.670  59.650  1.00  0.00           H
ATOM   4158  CB  LEU A 843      24.050  55.400  60.560  1.00  0.00           C
ATOM   4159  HB1 LEU A 843      24.200  56.070  61.440  1.00  0.00           H
ATOM   4160  HB2 LEU A 843      23.190  54.760  60.840  1.00  0.00           H
ATOM   4161  CG  LEU A 843      23.650  56.210  59.310  1.00  0.00           C
ATOM   4162  HG  LEU A 843      24.530  56.840  59.060  1.00  0.00           H
ATOM   4163  CD1 LEU A 843      23.560  55.180  58.180  1.00  0.00           C
ATOM   4164 HD11 LEU A 843      22.710  54.510  58.460  1.00  0.00           H
ATOM   4165 HD12 LEU A 843      24.440  54.530  57.970  1.00  0.00           H
ATOM   4166 HD13 LEU A 843      23.230  55.660  57.240  1.00  0.00           H
ATOM   4167  CD2 LEU A 843      22.410  57.050  59.410  1.00  0.00           C
ATOM   4168 HD21 LEU A 843      21.480  56.450  59.550  1.00  0.00           H
ATOM   4169 HD22 LEU A 843      22.320  57.770  58.580  1.00  0.00           H
ATOM   4170 HD23 LEU A 843      22.420  57.720  60.310  1.00  0.00           H
ATOM   4171  C   LEU A 843      26.480  55.150  59.930  1.00  0.00           C
ATOM   4172  O   LEU A 843      27.000  55.110  58.780  1.00  0.00           O
ATOM   4173  N   ILE A 844      27.180  55.780  60.920  1.00  0.00           N
ATOM   4174  HN  ILE A 844      26.630  55.850  61.740  1.00  0.00           H
ATOM   4175  CA  ILE A 844      28.430  56.550  60.830  1.00  0.00           C
ATOM   4176  HA  ILE A 844      28.090  57.260  60.100  1.00  0.00           H
ATOM   4177  CB  ILE A 844      28.800  57.110  62.210  1.00  0.00           C
ATOM   4178  HB  ILE A 844      28.790  56.330  63.000  1.00  0.00           H
ATOM   4179  CG2 ILE A 844      30.280  57.690  62.330  1.00  0.00           C
ATOM   4180 HG21 ILE A 844      30.580  58.210  63.270  1.00  0.00           H
ATOM   4181 HG22 ILE A 844      30.420  58.280  61.400  1.00  0.00           H
ATOM   4182 HG23 ILE A 844      30.950  56.810  62.250  1.00  0.00           H
ATOM   4183  CG1 ILE A 844      27.810  58.160  62.700  1.00  0.00           C
ATOM   4184 HG11 ILE A 844      26.790  57.790  62.440  1.00  0.00           H
ATOM   4185 HG12 ILE A 844      27.890  59.100  62.110  1.00  0.00           H
ATOM   4186  CD  ILE A 844      27.890  58.590  64.140  1.00  0.00           C
ATOM   4187  HD1 ILE A 844      27.360  57.830  64.750  1.00  0.00           H
ATOM   4188  HD2 ILE A 844      27.390  59.570  64.300  1.00  0.00           H
ATOM   4189  HD3 ILE A 844      28.950  58.720  64.410  1.00  0.00           H
ATOM   4190  C   ILE A 844      29.570  55.700  60.190  1.00  0.00           C
ATOM   4191  O   ILE A 844      30.400  56.150  59.350  1.00  0.00           O
ATOM   4192  N   ALA A 845      29.630  54.430  60.510  1.00  0.00           N
ATOM   4193  HN  ALA A 845      28.970  54.120  61.190  1.00  0.00           H
ATOM   4194  CA  ALA A 845      30.530  53.410  60.060  1.00  0.00           C
ATOM   4195  HA  ALA A 845      31.530  53.750  60.290  1.00  0.00           H
ATOM   4196  CB  ALA A 845      30.290  52.070  60.890  1.00  0.00           C
ATOM   4197  HB1 ALA A 845      30.900  51.260  60.450  1.00  0.00           H
ATOM   4198  HB2 ALA A 845      29.190  51.900  60.880  1.00  0.00           H
ATOM   4199  HB3 ALA A 845      30.630  52.300  61.920  1.00  0.00           H
ATOM   4200  C   ALA A 845      30.600  53.240  58.570  1.00  0.00           C
ATOM   4201  O   ALA A 845      31.520  52.610  57.930  1.00  0.00           O
ATOM   4202  N   ALA A 846      29.620  53.780  57.880  1.00  0.00           N
ATOM   4203  HN  ALA A 846      28.890  54.250  58.380  1.00  0.00           H
ATOM   4204  CA  ALA A 846      29.580  53.750  56.460  1.00  0.00           C
ATOM   4205  HA  ALA A 846      29.650  52.720  56.120  1.00  0.00           H
ATOM   4206  CB  ALA A 846      28.270  54.440  55.920  1.00  0.00           C
ATOM   4207  HB1 ALA A 846      28.010  55.380  56.450  1.00  0.00           H
ATOM   4208  HB2 ALA A 846      27.550  53.720  56.380  1.00  0.00           H
ATOM   4209  HB3 ALA A 846      28.110  54.340  54.830  1.00  0.00           H
ATOM   4210  C   ALA A 846      30.740  54.620  55.900  1.00  0.00           C
ATOM   4211  O   ALA A 846      31.400  54.210  54.920  1.00  0.00           O
ATOM   4212  N   ILE A 847      30.970  55.840  56.500  1.00  0.00           N
ATOM   4213  HN  ILE A 847      30.490  56.170  57.320  1.00  0.00           H
ATOM   4214  CA  ILE A 847      31.960  56.830  55.940  1.00  0.00           C
ATOM   4215  HA  ILE A 847      31.680  56.860  54.890  1.00  0.00           H
ATOM   4216  CB  ILE A 847      31.790  58.270  56.430  1.00  0.00           C
ATOM   4217  HB  ILE A 847      32.180  58.300  57.460  1.00  0.00           H
ATOM   4218  CG2 ILE A 847      32.620  59.380  55.630  1.00  0.00           C
ATOM   4219 HG21 ILE A 847      32.640  60.340  56.190  1.00  0.00           H
ATOM   4220 HG22 ILE A 847      32.120  59.710  54.680  1.00  0.00           H
ATOM   4221 HG23 ILE A 847      33.670  59.100  55.460  1.00  0.00           H
ATOM   4222  CG1 ILE A 847      30.320  58.700  56.470  1.00  0.00           C
ATOM   4223 HG11 ILE A 847      30.320  59.790  56.640  1.00  0.00           H
ATOM   4224 HG12 ILE A 847      29.790  58.140  57.270  1.00  0.00           H
ATOM   4225  CD  ILE A 847      29.510  58.510  55.190  1.00  0.00           C
ATOM   4226  HD1 ILE A 847      28.460  58.810  55.340  1.00  0.00           H
ATOM   4227  HD2 ILE A 847      29.490  57.420  55.020  1.00  0.00           H
ATOM   4228  HD3 ILE A 847      29.840  59.090  54.300  1.00  0.00           H
ATOM   4229  C   ILE A 847      33.420  56.400  55.930  1.00  0.00           C
ATOM   4230  O   ILE A 847      34.090  56.440  54.890  1.00  0.00           O
ATOM   4231  N   PRO A 848      33.930  55.740  56.970  1.00  0.00           N
ATOM   4232  CD  PRO A 848      33.400  55.780  58.280  1.00  0.00           C
ATOM   4233  HD1 PRO A 848      32.690  54.940  58.410  1.00  0.00           H
ATOM   4234  HD2 PRO A 848      32.900  56.730  58.570  1.00  0.00           H
ATOM   4235  CA  PRO A 848      35.230  55.110  56.880  1.00  0.00           C
ATOM   4236  HA  PRO A 848      35.850  55.860  56.410  1.00  0.00           H
ATOM   4237  CB  PRO A 848      35.510  54.650  58.310  1.00  0.00           C
ATOM   4238  HB1 PRO A 848      36.530  54.950  58.610  1.00  0.00           H
ATOM   4239  HB2 PRO A 848      35.600  53.550  58.480  1.00  0.00           H
ATOM   4240  CG  PRO A 848      34.520  55.320  59.220  1.00  0.00           C
ATOM   4241  HG1 PRO A 848      34.310  54.640  60.060  1.00  0.00           H
ATOM   4242  HG2 PRO A 848      34.970  56.280  59.580  1.00  0.00           H
ATOM   4243  C   PRO A 848      35.240  53.900  55.970  1.00  0.00           C
ATOM   4244  O   PRO A 848      36.210  53.640  55.270  1.00  0.00           O
ATOM   4245  N   ALA A 849      34.090  53.110  55.860  1.00  0.00           N
ATOM   4246  HN  ALA A 849      33.340  53.320  56.490  1.00  0.00           H
ATOM   4247  CA  ALA A 849      34.060  51.960  54.920  1.00  0.00           C
ATOM   4248  HA  ALA A 849      34.890  51.320  55.160  1.00  0.00           H
ATOM   4249  CB  ALA A 849      32.700  51.250  55.100  1.00  0.00           C
ATOM   4250  HB1 ALA A 849      32.630  51.040  56.200  1.00  0.00           H
ATOM   4251  HB2 ALA A 849      32.650  50.310  54.520  1.00  0.00           H
ATOM   4252  HB3 ALA A 849      31.760  51.840  55.000  1.00  0.00           H
ATOM   4253  C   ALA A 849      34.130  52.360  53.480  1.00  0.00           C
ATOM   4254  O   ALA A 849      34.690  51.640  52.650  1.00  0.00           O
ATOM   4255  N   LEU A 850      33.500  53.520  53.150  1.00  0.00           N
ATOM   4256  HN  LEU A 850      32.860  53.980  53.770  1.00  0.00           H
ATOM   4257  CA  LEU A 850      33.770  54.080  51.850  1.00  0.00           C
ATOM   4258  HA  LEU A 850      33.500  53.370  51.080  1.00  0.00           H
ATOM   4259  CB  LEU A 850      32.740  55.300  51.650  1.00  0.00           C
ATOM   4260  HB1 LEU A 850      33.020  55.890  50.740  1.00  0.00           H
ATOM   4261  HB2 LEU A 850      32.910  55.970  52.520  1.00  0.00           H
ATOM   4262  CG  LEU A 850      31.330  54.750  51.660  1.00  0.00           C
ATOM   4263  HG  LEU A 850      31.170  54.060  52.510  1.00  0.00           H
ATOM   4264  CD1 LEU A 850      30.390  55.950  51.860  1.00  0.00           C
ATOM   4265 HD11 LEU A 850      30.510  56.640  50.990  1.00  0.00           H
ATOM   4266 HD12 LEU A 850      30.800  56.600  52.660  1.00  0.00           H
ATOM   4267 HD13 LEU A 850      29.310  55.710  51.990  1.00  0.00           H
ATOM   4268  CD2 LEU A 850      30.940  54.060  50.320  1.00  0.00           C
ATOM   4269 HD21 LEU A 850      29.890  53.720  50.480  1.00  0.00           H
ATOM   4270 HD22 LEU A 850      31.560  53.250  49.900  1.00  0.00           H
ATOM   4271 HD23 LEU A 850      31.020  54.850  49.530  1.00  0.00           H
ATOM   4272  C   LEU A 850      35.240  54.470  51.580  1.00  0.00           C
ATOM   4273  O   LEU A 850      35.810  54.320  50.450  1.00  0.00           O
ATOM   4274  N   LEU A 851      35.910  54.970  52.540  1.00  0.00           N
ATOM   4275  HN  LEU A 851      35.550  54.840  53.460  1.00  0.00           H
ATOM   4276  CA  LEU A 851      37.350  55.300  52.430  1.00  0.00           C
ATOM   4277  HA  LEU A 851      37.550  55.840  51.510  1.00  0.00           H
ATOM   4278  CB  LEU A 851      37.720  56.200  53.620  1.00  0.00           C
ATOM   4279  HB1 LEU A 851      38.790  56.190  53.890  1.00  0.00           H
ATOM   4280  HB2 LEU A 851      37.110  55.730  54.410  1.00  0.00           H
ATOM   4281  CG  LEU A 851      37.130  57.600  53.500  1.00  0.00           C
ATOM   4282  HG  LEU A 851      36.100  57.590  53.100  1.00  0.00           H
ATOM   4283  CD1 LEU A 851      37.040  58.220  54.880  1.00  0.00           C
ATOM   4284 HD11 LEU A 851      36.520  59.200  54.850  1.00  0.00           H
ATOM   4285 HD12 LEU A 851      37.960  58.580  55.390  1.00  0.00           H
ATOM   4286 HD13 LEU A 851      36.560  57.580  55.660  1.00  0.00           H
ATOM   4287  CD2 LEU A 851      37.870  58.510  52.460  1.00  0.00           C
ATOM   4288 HD21 LEU A 851      37.390  59.510  52.300  1.00  0.00           H
ATOM   4289 HD22 LEU A 851      38.100  58.030  51.490  1.00  0.00           H
ATOM   4290 HD23 LEU A 851      38.860  58.810  52.860  1.00  0.00           H
ATOM   4291  C   LEU A 851      38.290  54.040  52.350  1.00  0.00           C
ATOM   4292  O   LEU A 851      39.150  54.020  51.520  1.00  0.00           O
ATOM   4293  N   CYS A 852      37.950  53.010  53.140  1.00  0.00           N
ATOM   4294  HN  CYS A 852      37.310  53.060  53.900  1.00  0.00           H
ATOM   4295  CA  CYS A 852      38.600  51.720  53.160  1.00  0.00           C
ATOM   4296  HA  CYS A 852      39.680  51.860  53.180  1.00  0.00           H
ATOM   4297  CB  CYS A 852      37.970  50.900  54.310  1.00  0.00           C
ATOM   4298  HB1 CYS A 852      36.970  50.490  54.030  1.00  0.00           H
ATOM   4299  HB2 CYS A 852      37.830  51.480  55.240  1.00  0.00           H
ATOM   4300  SG  CYS A 852      38.940  49.410  54.580  1.00  0.00           S
ATOM   4301  HG1 CYS A 852      39.830  49.990  55.370  1.00  0.00           H
ATOM   4302  C   CYS A 852      38.380  51.050  51.820  1.00  0.00           C
ATOM   4303  O   CYS A 852      39.270  50.490  51.220  1.00  0.00           O
ATOM   4304  N   THR A 853      37.120  51.130  51.250  1.00  0.00           N
ATOM   4305  HN  THR A 853      36.330  51.490  51.730  1.00  0.00           H
ATOM   4306  CA  THR A 853      36.730  50.450  49.950  1.00  0.00           C
ATOM   4307  HA  THR A 853      36.980  49.410  50.140  1.00  0.00           H
ATOM   4308  CB  THR A 853      35.280  50.600  49.620  1.00  0.00           C
ATOM   4309  HB  THR A 853      34.990  51.670  49.540  1.00  0.00           H
ATOM   4310  OG1 THR A 853      34.480  49.990  50.610  1.00  0.00           O
ATOM   4311  HG1 THR A 853      34.800  50.340  51.450  1.00  0.00           H
ATOM   4312  CG2 THR A 853      34.910  49.820  48.290  1.00  0.00           C
ATOM   4313 HG21 THR A 853      33.810  49.870  48.080  1.00  0.00           H
ATOM   4314 HG22 THR A 853      35.180  48.750  48.330  1.00  0.00           H
ATOM   4315 HG23 THR A 853      35.340  50.300  47.380  1.00  0.00           H
ATOM   4316  C   THR A 853      37.480  51.030  48.780  1.00  0.00           C
ATOM   4317  O   THR A 853      37.790  50.230  47.880  1.00  0.00           O
ATOM   4318  N   ILE A 854      37.870  52.310  48.730  1.00  0.00           N
ATOM   4319  HN  ILE A 854      37.670  52.900  49.510  1.00  0.00           H
ATOM   4320  CA  ILE A 854      38.920  52.780  47.840  1.00  0.00           C
ATOM   4321  HA  ILE A 854      38.720  52.490  46.820  1.00  0.00           H
ATOM   4322  CB  ILE A 854      39.060  54.240  47.840  1.00  0.00           C
ATOM   4323  HB  ILE A 854      39.510  54.520  48.830  1.00  0.00           H
ATOM   4324  CG2 ILE A 854      40.150  54.690  46.810  1.00  0.00           C
ATOM   4325 HG21 ILE A 854      41.120  54.150  46.890  1.00  0.00           H
ATOM   4326 HG22 ILE A 854      40.100  55.800  46.800  1.00  0.00           H
ATOM   4327 HG23 ILE A 854      39.830  54.280  45.820  1.00  0.00           H
ATOM   4328  CG1 ILE A 854      37.790  54.990  47.630  1.00  0.00           C
ATOM   4329 HG11 ILE A 854      36.840  54.640  48.100  1.00  0.00           H
ATOM   4330 HG12 ILE A 854      37.580  55.090  46.540  1.00  0.00           H
ATOM   4331  CD  ILE A 854      37.920  56.400  48.290  1.00  0.00           C
ATOM   4332  HD1 ILE A 854      37.010  57.020  48.140  1.00  0.00           H
ATOM   4333  HD2 ILE A 854      38.790  56.950  47.890  1.00  0.00           H
ATOM   4334  HD3 ILE A 854      37.960  56.290  49.410  1.00  0.00           H
ATOM   4335  C   ILE A 854      40.280  52.010  48.080  1.00  0.00           C
ATOM   4336  O   ILE A 854      40.900  51.570  47.110  1.00  0.00           O
ATOM   4337  N   LEU A 855      40.780  51.860  49.280  1.00  0.00           N
ATOM   4338  HN  LEU A 855      40.100  52.210  49.920  1.00  0.00           H
ATOM   4339  CA  LEU A 855      42.060  51.250  49.660  1.00  0.00           C
ATOM   4340  HA  LEU A 855      42.780  51.750  49.040  1.00  0.00           H
ATOM   4341  CB  LEU A 855      42.490  51.310  51.160  1.00  0.00           C
ATOM   4342  HB1 LEU A 855      43.320  50.600  51.380  1.00  0.00           H
ATOM   4343  HB2 LEU A 855      41.590  51.020  51.750  1.00  0.00           H
ATOM   4344  CG  LEU A 855      42.830  52.780  51.540  1.00  0.00           C
ATOM   4345  HG  LEU A 855      41.980  53.470  51.410  1.00  0.00           H
ATOM   4346  CD1 LEU A 855      43.240  52.940  52.980  1.00  0.00           C
ATOM   4347 HD11 LEU A 855      43.930  52.120  53.280  1.00  0.00           H
ATOM   4348 HD12 LEU A 855      42.310  52.950  53.600  1.00  0.00           H
ATOM   4349 HD13 LEU A 855      43.870  53.850  53.130  1.00  0.00           H
ATOM   4350  CD2 LEU A 855      43.980  53.230  50.520  1.00  0.00           C
ATOM   4351 HD21 LEU A 855      44.970  52.730  50.620  1.00  0.00           H
ATOM   4352 HD22 LEU A 855      44.170  54.300  50.780  1.00  0.00           H
ATOM   4353 HD23 LEU A 855      43.630  53.310  49.470  1.00  0.00           H
ATOM   4354  C   LEU A 855      42.130  49.750  49.230  1.00  0.00           C
ATOM   4355  O   LEU A 855      43.060  49.290  48.620  1.00  0.00           O
ATOM   4356  N   ILE A 856      41.060  49.030  49.520  1.00  0.00           N
ATOM   4357  HN  ILE A 856      40.400  49.390  50.190  1.00  0.00           H
ATOM   4358  CA  ILE A 856      40.900  47.620  49.130  1.00  0.00           C
ATOM   4359  HA  ILE A 856      41.770  47.130  49.530  1.00  0.00           H
ATOM   4360  CB  ILE A 856      39.720  46.980  49.820  1.00  0.00           C
ATOM   4361  HB  ILE A 856      38.760  47.530  49.710  1.00  0.00           H
ATOM   4362  CG2 ILE A 856      39.400  45.560  49.230  1.00  0.00           C
ATOM   4363 HG21 ILE A 856      38.390  45.220  49.590  1.00  0.00           H
ATOM   4364 HG22 ILE A 856      40.260  44.900  49.450  1.00  0.00           H
ATOM   4365 HG23 ILE A 856      39.230  45.630  48.140  1.00  0.00           H
ATOM   4366  CG1 ILE A 856      39.820  46.880  51.380  1.00  0.00           C
ATOM   4367 HG11 ILE A 856      38.900  46.370  51.740  1.00  0.00           H
ATOM   4368 HG12 ILE A 856      39.740  47.890  51.850  1.00  0.00           H
ATOM   4369  CD  ILE A 856      41.010  46.150  52.000  1.00  0.00           C
ATOM   4370  HD1 ILE A 856      40.780  46.210  53.080  1.00  0.00           H
ATOM   4371  HD2 ILE A 856      42.010  46.540  51.720  1.00  0.00           H
ATOM   4372  HD3 ILE A 856      41.020  45.080  51.710  1.00  0.00           H
ATOM   4373  C   ILE A 856      40.980  47.390  47.630  1.00  0.00           C
ATOM   4374  O   ILE A 856      41.690  46.520  47.020  1.00  0.00           O
ATOM   4375  N   PHE A 857      40.170  48.220  46.910  1.00  0.00           N
ATOM   4376  HN  PHE A 857      39.640  48.950  47.330  1.00  0.00           H
ATOM   4377  CA  PHE A 857      40.100  48.180  45.470  1.00  0.00           C
ATOM   4378  HA  PHE A 857      39.890  47.160  45.190  1.00  0.00           H
ATOM   4379  CB  PHE A 857      39.030  49.170  45.030  1.00  0.00           C
ATOM   4380  HB1 PHE A 857      39.180  50.230  45.300  1.00  0.00           H
ATOM   4381  HB2 PHE A 857      38.040  48.830  45.420  1.00  0.00           H
ATOM   4382  CG  PHE A 857      38.850  49.070  43.480  1.00  0.00           C
ATOM   4383  CD1 PHE A 857      38.750  50.190  42.700  1.00  0.00           C
ATOM   4384  HD1 PHE A 857      38.880  51.170  43.110  1.00  0.00           H
ATOM   4385  CE1 PHE A 857      38.520  50.170  41.310  1.00  0.00           C
ATOM   4386  HE1 PHE A 857      38.530  51.070  40.720  1.00  0.00           H
ATOM   4387  CZ  PHE A 857      38.250  48.920  40.720  1.00  0.00           C
ATOM   4388  HZ  PHE A 857      37.980  48.820  39.690  1.00  0.00           H
ATOM   4389  CD2 PHE A 857      38.580  47.840  42.880  1.00  0.00           C
ATOM   4390  HD2 PHE A 857      38.550  47.000  43.560  1.00  0.00           H
ATOM   4391  CE2 PHE A 857      38.210  47.770  41.570  1.00  0.00           C
ATOM   4392  HE2 PHE A 857      37.880  46.820  41.180  1.00  0.00           H
ATOM   4393  C   PHE A 857      41.410  48.580  44.890  1.00  0.00           C
ATOM   4394  O   PHE A 857      41.860  47.980  43.900  1.00  0.00           O
ATOM   4395  N   MET A 858      42.110  49.490  45.480  1.00  0.00           N
ATOM   4396  HN  MET A 858      41.800  49.970  46.300  1.00  0.00           H
ATOM   4397  CA  MET A 858      43.380  50.020  44.940  1.00  0.00           C
ATOM   4398  HA  MET A 858      43.120  50.340  43.930  1.00  0.00           H
ATOM   4399  CB  MET A 858      43.840  51.320  45.600  1.00  0.00           C
ATOM   4400  HB1 MET A 858      44.940  51.460  45.560  1.00  0.00           H
ATOM   4401  HB2 MET A 858      43.730  51.080  46.680  1.00  0.00           H
ATOM   4402  CG  MET A 858      43.180  52.580  45.160  1.00  0.00           C
ATOM   4403  HG1 MET A 858      43.340  53.360  45.940  1.00  0.00           H
ATOM   4404  HG2 MET A 858      42.110  52.340  44.960  1.00  0.00           H
ATOM   4405  SD  MET A 858      43.870  53.320  43.590  1.00  0.00           S
ATOM   4406  CE  MET A 858      45.450  53.850  44.190  1.00  0.00           C
ATOM   4407  HE1 MET A 858      46.080  54.250  43.370  1.00  0.00           H
ATOM   4408  HE2 MET A 858      45.910  52.940  44.620  1.00  0.00           H
ATOM   4409  HE3 MET A 858      45.360  54.670  44.950  1.00  0.00           H
ATOM   4410  C   MET A 858      44.500  49.060  44.880  1.00  0.00           C
ATOM   4411  O   MET A 858      45.150  48.840  43.870  1.00  0.00           O
ATOM   4412  N   ASP A 859      44.810  48.310  45.900  1.00  0.00           N
ATOM   4413  HN  ASP A 859      44.440  48.240  46.830  1.00  0.00           H
ATOM   4414  CA  ASP A 859      45.790  47.250  45.790  1.00  0.00           C
ATOM   4415  HA  ASP A 859      46.670  47.590  45.260  1.00  0.00           H
ATOM   4416  CB  ASP A 859      46.160  46.770  47.220  1.00  0.00           C
ATOM   4417  HB1 ASP A 859      46.750  45.810  47.170  1.00  0.00           H
ATOM   4418  HB2 ASP A 859      45.300  46.450  47.840  1.00  0.00           H
ATOM   4419  CG  ASP A 859      47.050  47.810  47.920  1.00  0.00           C
ATOM   4420  OD1 ASP A 859      47.660  48.650  47.210  1.00  0.00           O
ATOM   4421  OD2 ASP A 859      47.210  47.780  49.160  1.00  0.00           O
ATOM   4422  C   ASP A 859      45.410  46.110  44.800  1.00  0.00           C
ATOM   4423  O   ASP A 859      46.240  45.610  44.030  1.00  0.00           O
ATOM   4424  N   GLN A 860      44.090  45.800  44.690  1.00  0.00           N
ATOM   4425  HN  GLN A 860      43.420  46.110  45.380  1.00  0.00           H
ATOM   4426  CA  GLN A 860      43.560  44.890  43.670  1.00  0.00           C
ATOM   4427  HA  GLN A 860      44.040  43.940  43.870  1.00  0.00           H
ATOM   4428  CB  GLN A 860      42.030  44.620  43.840  1.00  0.00           C
ATOM   4429  HB1 GLN A 860      41.670  44.000  42.990  1.00  0.00           H
ATOM   4430  HB2 GLN A 860      41.400  45.540  43.800  1.00  0.00           H
ATOM   4431  CG  GLN A 860      41.700  43.770  45.120  1.00  0.00           C
ATOM   4432  HG1 GLN A 860      40.640  43.470  45.260  1.00  0.00           H
ATOM   4433  HG2 GLN A 860      42.030  44.410  45.970  1.00  0.00           H
ATOM   4434  CD  GLN A 860      42.430  42.330  45.160  1.00  0.00           C
ATOM   4435  OE1 GLN A 860      42.980  42.050  46.230  1.00  0.00           O
ATOM   4436  NE2 GLN A 860      42.360  41.370  44.160  1.00  0.00           N
ATOM   4437 HE21 GLN A 860      42.810  40.490  44.240  1.00  0.00           H
ATOM   4438 HE22 GLN A 860      42.310  41.700  43.210  1.00  0.00           H
ATOM   4439  C   GLN A 860      43.890  45.300  42.200  1.00  0.00           C
ATOM   4440  O   GLN A 860      44.350  44.510  41.380  1.00  0.00           O
ATOM   4441  N   GLN A 861      43.690  46.600  41.910  1.00  0.00           N
ATOM   4442  HN  GLN A 861      43.320  47.280  42.540  1.00  0.00           H
ATOM   4443  CA  GLN A 861      43.810  47.130  40.570  1.00  0.00           C
ATOM   4444  HA  GLN A 861      43.300  46.390  39.970  1.00  0.00           H
ATOM   4445  CB  GLN A 861      43.150  48.460  40.370  1.00  0.00           C
ATOM   4446  HB1 GLN A 861      43.360  48.770  39.320  1.00  0.00           H
ATOM   4447  HB2 GLN A 861      43.460  49.230  41.100  1.00  0.00           H
ATOM   4448  CG  GLN A 861      41.600  48.440  40.490  1.00  0.00           C
ATOM   4449  HG1 GLN A 861      41.330  49.520  40.600  1.00  0.00           H
ATOM   4450  HG2 GLN A 861      41.310  48.090  41.500  1.00  0.00           H
ATOM   4451  CD  GLN A 861      40.870  47.760  39.390  1.00  0.00           C
ATOM   4452  OE1 GLN A 861      40.710  46.530  39.390  1.00  0.00           O
ATOM   4453  NE2 GLN A 861      40.340  48.540  38.440  1.00  0.00           N
ATOM   4454 HE21 GLN A 861      39.770  48.220  37.690  1.00  0.00           H
ATOM   4455 HE22 GLN A 861      40.620  49.510  38.460  1.00  0.00           H
ATOM   4456  C   GLN A 861      45.260  47.170  40.060  1.00  0.00           C
ATOM   4457  O   GLN A 861      45.510  46.910  38.860  1.00  0.00           O
ATOM   4458  N   ILE A 862      46.280  47.590  40.860  1.00  0.00           N
ATOM   4459  HN  ILE A 862      46.110  47.800  41.830  1.00  0.00           H
ATOM   4460  CA  ILE A 862      47.670  47.530  40.340  1.00  0.00           C
ATOM   4461  HA  ILE A 862      47.740  47.990  39.360  1.00  0.00           H
ATOM   4462  CB  ILE A 862      48.610  48.480  41.130  1.00  0.00           C
ATOM   4463  HB  ILE A 862      48.020  49.420  41.170  1.00  0.00           H
ATOM   4464  CG2 ILE A 862      48.830  47.980  42.580  1.00  0.00           C
ATOM   4465 HG21 ILE A 862      47.840  47.750  43.030  1.00  0.00           H
ATOM   4466 HG22 ILE A 862      49.360  48.710  43.230  1.00  0.00           H
ATOM   4467 HG23 ILE A 862      49.550  47.130  42.560  1.00  0.00           H
ATOM   4468  CG1 ILE A 862      49.980  48.860  40.480  1.00  0.00           C
ATOM   4469 HG11 ILE A 862      50.700  48.030  40.570  1.00  0.00           H
ATOM   4470 HG12 ILE A 862      50.490  49.650  41.080  1.00  0.00           H
ATOM   4471  CD  ILE A 862      50.010  49.270  38.940  1.00  0.00           C
ATOM   4472  HD1 ILE A 862      49.090  49.890  38.830  1.00  0.00           H
ATOM   4473  HD2 ILE A 862      50.030  48.370  38.290  1.00  0.00           H
ATOM   4474  HD3 ILE A 862      50.900  49.890  38.720  1.00  0.00           H
ATOM   4475  C   ILE A 862      48.250  46.120  40.260  1.00  0.00           C
ATOM   4476  O   ILE A 862      49.030  45.820  39.350  1.00  0.00           O
ATOM   4477  N   THR A 863      47.780  45.230  41.080  1.00  0.00           N
ATOM   4478  HN  THR A 863      47.070  45.490  41.750  1.00  0.00           H
ATOM   4479  CA  THR A 863      48.130  43.820  40.980  1.00  0.00           C
ATOM   4480  HA  THR A 863      49.160  43.650  40.680  1.00  0.00           H
ATOM   4481  CB  THR A 863      47.980  43.070  42.220  1.00  0.00           C
ATOM   4482  HB  THR A 863      47.150  43.510  42.830  1.00  0.00           H
ATOM   4483  OG1 THR A 863      49.130  43.060  43.030  1.00  0.00           O
ATOM   4484  HG1 THR A 863      48.890  43.730  43.690  1.00  0.00           H
ATOM   4485  CG2 THR A 863      47.780  41.590  42.020  1.00  0.00           C
ATOM   4486 HG21 THR A 863      48.610  41.170  41.410  1.00  0.00           H
ATOM   4487 HG22 THR A 863      46.740  41.330  41.740  1.00  0.00           H
ATOM   4488 HG23 THR A 863      47.880  40.990  42.950  1.00  0.00           H
ATOM   4489  C   THR A 863      47.500  43.130  39.740  1.00  0.00           C
ATOM   4490  O   THR A 863      48.080  42.410  38.960  1.00  0.00           O
ATOM   4491  N   ALA A 864      46.240  43.460  39.450  1.00  0.00           N
ATOM   4492  HN  ALA A 864      45.640  43.990  40.040  1.00  0.00           H
ATOM   4493  CA  ALA A 864      45.650  43.090  38.150  1.00  0.00           C
ATOM   4494  HA  ALA A 864      45.610  42.010  38.080  1.00  0.00           H
ATOM   4495  CB  ALA A 864      44.220  43.640  38.120  1.00  0.00           C
ATOM   4496  HB1 ALA A 864      43.590  43.190  38.910  1.00  0.00           H
ATOM   4497  HB2 ALA A 864      43.710  43.240  37.200  1.00  0.00           H
ATOM   4498  HB3 ALA A 864      44.050  44.740  38.140  1.00  0.00           H
ATOM   4499  C   ALA A 864      46.400  43.580  36.930  1.00  0.00           C
ATOM   4500  O   ALA A 864      46.550  42.790  36.020  1.00  0.00           O
ATOM   4501  N   VAL A 865      46.870  44.830  36.870  1.00  0.00           N
ATOM   4502  HN  VAL A 865      46.670  45.450  37.620  1.00  0.00           H
ATOM   4503  CA  VAL A 865      47.810  45.300  35.830  1.00  0.00           C
ATOM   4504  HA  VAL A 865      47.330  45.400  34.870  1.00  0.00           H
ATOM   4505  CB  VAL A 865      48.170  46.840  36.210  1.00  0.00           C
ATOM   4506  HB  VAL A 865      48.460  46.880  37.290  1.00  0.00           H
ATOM   4507  CG1 VAL A 865      49.390  47.340  35.330  1.00  0.00           C
ATOM   4508 HG11 VAL A 865      49.600  48.390  35.610  1.00  0.00           H
ATOM   4509 HG12 VAL A 865      49.130  47.390  34.250  1.00  0.00           H
ATOM   4510 HG13 VAL A 865      50.310  46.740  35.500  1.00  0.00           H
ATOM   4511  CG2 VAL A 865      46.920  47.700  36.000  1.00  0.00           C
ATOM   4512 HG21 VAL A 865      47.080  48.600  36.640  1.00  0.00           H
ATOM   4513 HG22 VAL A 865      45.970  47.150  36.190  1.00  0.00           H
ATOM   4514 HG23 VAL A 865      46.790  48.260  35.050  1.00  0.00           H
ATOM   4515  C   VAL A 865      49.160  44.470  35.690  1.00  0.00           C
ATOM   4516  O   VAL A 865      49.710  44.100  34.610  1.00  0.00           O
ATOM   4517  N   ILE A 866      49.760  44.130  36.870  1.00  0.00           N
ATOM   4518  HN  ILE A 866      49.380  44.550  37.690  1.00  0.00           H
ATOM   4519  CA  ILE A 866      51.010  43.370  37.080  1.00  0.00           C
ATOM   4520  HA  ILE A 866      51.750  43.720  36.390  1.00  0.00           H
ATOM   4521  CB  ILE A 866      51.470  43.420  38.530  1.00  0.00           C
ATOM   4522  HB  ILE A 866      50.530  43.500  39.110  1.00  0.00           H
ATOM   4523  CG2 ILE A 866      52.360  42.280  39.020  1.00  0.00           C
ATOM   4524 HG21 ILE A 866      53.320  42.120  38.490  1.00  0.00           H
ATOM   4525 HG22 ILE A 866      51.730  41.370  39.120  1.00  0.00           H
ATOM   4526 HG23 ILE A 866      52.640  42.570  40.060  1.00  0.00           H
ATOM   4527  CG1 ILE A 866      52.230  44.730  38.890  1.00  0.00           C
ATOM   4528 HG11 ILE A 866      52.230  44.700  40.000  1.00  0.00           H
ATOM   4529 HG12 ILE A 866      51.650  45.660  38.690  1.00  0.00           H
ATOM   4530  CD  ILE A 866      53.610  44.930  38.210  1.00  0.00           C
ATOM   4531  HD1 ILE A 866      54.140  43.960  38.240  1.00  0.00           H
ATOM   4532  HD2 ILE A 866      54.070  45.780  38.760  1.00  0.00           H
ATOM   4533  HD3 ILE A 866      53.490  45.170  37.130  1.00  0.00           H
ATOM   4534  C   ILE A 866      50.870  41.990  36.530  1.00  0.00           C
ATOM   4535  O   ILE A 866      51.750  41.570  35.850  1.00  0.00           O
ATOM   4536  N   ILE A 867      49.680  41.300  36.770  1.00  0.00           N
ATOM   4537  HN  ILE A 867      49.040  41.690  37.420  1.00  0.00           H
ATOM   4538  CA  ILE A 867      49.460  39.970  36.270  1.00  0.00           C
ATOM   4539  HA  ILE A 867      50.360  39.400  36.460  1.00  0.00           H
ATOM   4540  CB  ILE A 867      48.480  39.260  37.120  1.00  0.00           C
ATOM   4541  HB  ILE A 867      47.540  39.850  37.070  1.00  0.00           H
ATOM   4542  CG2 ILE A 867      48.120  37.850  36.560  1.00  0.00           C
ATOM   4543 HG21 ILE A 867      47.420  37.920  35.690  1.00  0.00           H
ATOM   4544 HG22 ILE A 867      47.540  37.300  37.330  1.00  0.00           H
ATOM   4545 HG23 ILE A 867      48.990  37.270  36.200  1.00  0.00           H
ATOM   4546  CG1 ILE A 867      48.990  39.000  38.630  1.00  0.00           C
ATOM   4547 HG11 ILE A 867      48.280  38.260  39.080  1.00  0.00           H
ATOM   4548 HG12 ILE A 867      49.000  40.000  39.100  1.00  0.00           H
ATOM   4549  CD  ILE A 867      50.390  38.310  38.680  1.00  0.00           C
ATOM   4550  HD1 ILE A 867      50.390  37.390  38.050  1.00  0.00           H
ATOM   4551  HD2 ILE A 867      50.590  38.060  39.750  1.00  0.00           H
ATOM   4552  HD3 ILE A 867      51.010  39.060  38.130  1.00  0.00           H
ATOM   4553  C   ILE A 867      49.200  39.950  34.800  1.00  0.00           C
ATOM   4554  O   ILE A 867      49.460  38.930  34.120  1.00  0.00           O
ATOM   4555  N   ASN A 868      48.820  41.110  34.270  1.00  0.00           N
ATOM   4556  HN  ASN A 868      48.650  41.790  34.990  1.00  0.00           H
ATOM   4557  CA  ASN A 868      48.410  41.430  32.900  1.00  0.00           C
ATOM   4558  HA  ASN A 868      48.080  40.530  32.410  1.00  0.00           H
ATOM   4559  CB  ASN A 868      47.270  42.460  32.830  1.00  0.00           C
ATOM   4560  HB1 ASN A 868      47.060  42.830  31.800  1.00  0.00           H
ATOM   4561  HB2 ASN A 868      47.610  43.330  33.440  1.00  0.00           H
ATOM   4562  CG  ASN A 868      45.960  41.950  33.360  1.00  0.00           C
ATOM   4563  OD1 ASN A 868      45.790  40.720  33.580  1.00  0.00           O
ATOM   4564  ND2 ASN A 868      44.940  42.800  33.480  1.00  0.00           N
ATOM   4565 HD21 ASN A 868      44.140  42.560  34.020  1.00  0.00           H
ATOM   4566 HD22 ASN A 868      45.130  43.750  33.260  1.00  0.00           H
ATOM   4567  C   ASN A 868      49.510  41.930  32.030  1.00  0.00           C
ATOM   4568  O   ASN A 868      49.310  41.960  30.820  1.00  0.00           O
ATOM   4569  N   ARG A 869      50.730  42.130  32.570  1.00  0.00           N
ATOM   4570  HN  ARG A 869      50.820  41.820  33.510  1.00  0.00           H
ATOM   4571  CA  ARG A 869      51.850  42.500  31.800  1.00  0.00           C
ATOM   4572  HA  ARG A 869      51.440  43.370  31.290  1.00  0.00           H
ATOM   4573  CB  ARG A 869      53.100  42.700  32.720  1.00  0.00           C
ATOM   4574  HB1 ARG A 869      54.050  42.670  32.150  1.00  0.00           H
ATOM   4575  HB2 ARG A 869      53.050  41.860  33.440  1.00  0.00           H
ATOM   4576  CG  ARG A 869      53.190  43.940  33.590  1.00  0.00           C
ATOM   4577  HG1 ARG A 869      52.480  43.910  34.440  1.00  0.00           H
ATOM   4578  HG2 ARG A 869      52.800  44.740  32.920  1.00  0.00           H
ATOM   4579  CD  ARG A 869      54.620  44.290  34.180  1.00  0.00           C
ATOM   4580  HD1 ARG A 869      54.620  45.260  34.740  1.00  0.00           H
ATOM   4581  HD2 ARG A 869      55.350  44.290  33.350  1.00  0.00           H
ATOM   4582  NE  ARG A 869      55.140  43.330  35.150  1.00  0.00           N
ATOM   4583  HE  ARG A 869      54.670  42.460  35.260  1.00  0.00           H
ATOM   4584  CZ  ARG A 869      56.090  43.570  36.020  1.00  0.00           C
ATOM   4585  NH1 ARG A 869      56.850  44.650  35.980  1.00  0.00           N
ATOM   4586 HH11 ARG A 869      57.540  44.700  36.720  1.00  0.00           H
ATOM   4587 HH12 ARG A 869      56.690  45.330  35.260  1.00  0.00           H
ATOM   4588  NH2 ARG A 869      56.450  42.670  36.890  1.00  0.00           N
ATOM   4589 HH21 ARG A 869      56.270  41.730  36.610  1.00  0.00           H
ATOM   4590 HH22 ARG A 869      57.360  42.690  37.300  1.00  0.00           H
ATOM   4591  C   ARG A 869      52.230  41.540  30.690  1.00  0.00           C
ATOM   4592  O   ARG A 869      52.060  40.310  30.690  1.00  0.00           O
ATOM   4593  N   LYS A 870      52.750  42.090  29.590  1.00  0.00           N
ATOM   4594  HN  LYS A 870      53.150  43.000  29.640  1.00  0.00           H
ATOM   4595  CA  LYS A 870      52.950  41.340  28.370  1.00  0.00           C
ATOM   4596  HA  LYS A 870      52.150  40.640  28.190  1.00  0.00           H
ATOM   4597  CB  LYS A 870      53.040  42.300  27.160  1.00  0.00           C
ATOM   4598  HB1 LYS A 870      52.700  41.530  26.430  1.00  0.00           H
ATOM   4599  HB2 LYS A 870      54.060  42.630  26.890  1.00  0.00           H
ATOM   4600  CG  LYS A 870      51.940  43.330  27.020  1.00  0.00           C
ATOM   4601  HG1 LYS A 870      50.930  42.920  27.240  1.00  0.00           H
ATOM   4602  HG2 LYS A 870      51.880  43.480  25.920  1.00  0.00           H
ATOM   4603  CD  LYS A 870      52.260  44.710  27.610  1.00  0.00           C
ATOM   4604  HD1 LYS A 870      53.250  45.140  27.330  1.00  0.00           H
ATOM   4605  HD2 LYS A 870      52.140  44.570  28.700  1.00  0.00           H
ATOM   4606  CE  LYS A 870      51.200  45.860  27.430  1.00  0.00           C
ATOM   4607  HE1 LYS A 870      51.500  46.730  28.050  1.00  0.00           H
ATOM   4608  HE2 LYS A 870      50.200  45.380  27.580  1.00  0.00           H
ATOM   4609  NZ  LYS A 870      51.120  46.470  26.100  1.00  0.00           N
ATOM   4610  HZ1 LYS A 870      50.930  47.490  26.140  1.00  0.00           H
ATOM   4611  HZ2 LYS A 870      50.330  46.070  25.550  1.00  0.00           H
ATOM   4612  HZ3 LYS A 870      51.990  46.470  25.520  1.00  0.00           H
ATOM   4613  C   LYS A 870      54.280  40.470  28.490  1.00  0.00           C
ATOM   4614  O   LYS A 870      54.840  40.010  27.500  1.00  0.00           O
ATOM   4615  N   GLU A 871      54.860  40.480  29.680  1.00  0.00           N
ATOM   4616  HN  GLU A 871      54.530  41.150  30.330  1.00  0.00           H
ATOM   4617  CA  GLU A 871      55.900  39.640  30.250  1.00  0.00           C
ATOM   4618  HA  GLU A 871      56.820  39.840  29.720  1.00  0.00           H
ATOM   4619  CB  GLU A 871      56.110  39.930  31.770  1.00  0.00           C
ATOM   4620  HB1 GLU A 871      56.810  39.220  32.270  1.00  0.00           H
ATOM   4621  HB2 GLU A 871      55.100  39.920  32.210  1.00  0.00           H
ATOM   4622  CG  GLU A 871      56.710  41.370  32.060  1.00  0.00           C
ATOM   4623  HG1 GLU A 871      56.510  41.710  33.100  1.00  0.00           H
ATOM   4624  HG2 GLU A 871      56.210  42.100  31.390  1.00  0.00           H
ATOM   4625  CD  GLU A 871      58.200  41.480  31.910  1.00  0.00           C
ATOM   4626  OE1 GLU A 871      58.690  42.160  30.920  1.00  0.00           O
ATOM   4627  OE2 GLU A 871      58.950  40.860  32.740  1.00  0.00           O
ATOM   4628  C   GLU A 871      55.650  38.140  29.980  1.00  0.00           C
ATOM   4629  O   GLU A 871      56.560  37.360  29.670  1.00  0.00           O
ATOM   4630  N   HSD A 872      54.330  37.730  29.970  1.00  0.00           N
ATOM   4631  HN  HSD A 872      53.680  38.460  30.110  1.00  0.00           H
ATOM   4632  CA  HSD A 872      53.910  36.300  29.960  1.00  0.00           C
ATOM   4633  HA  HSD A 872      54.510  35.680  29.310  1.00  0.00           H
ATOM   4634  CB  HSD A 872      53.920  35.670  31.390  1.00  0.00           C
ATOM   4635  HB1 HSD A 872      53.650  34.600  31.320  1.00  0.00           H
ATOM   4636  HB2 HSD A 872      53.220  36.150  32.100  1.00  0.00           H
ATOM   4637  ND1 HSD A 872      55.960  34.430  32.140  1.00  0.00           N
ATOM   4638  HD1 HSD A 872      56.050  33.650  31.520  1.00  0.00           H
ATOM   4639  CG  HSD A 872      55.230  35.600  32.050  1.00  0.00           C
ATOM   4640  CE1 HSD A 872      56.900  34.660  33.090  1.00  0.00           C
ATOM   4641  HE1 HSD A 872      57.620  33.860  33.260  1.00  0.00           H
ATOM   4642  NE2 HSD A 872      56.790  35.870  33.670  1.00  0.00           N
ATOM   4643  CD2 HSD A 872      55.690  36.460  32.980  1.00  0.00           C
ATOM   4644  HD2 HSD A 872      55.440  37.470  33.250  1.00  0.00           H
ATOM   4645  C   HSD A 872      52.520  36.170  29.550  1.00  0.00           C
ATOM   4646  O   HSD A 872      51.720  37.050  29.880  1.00  0.00           O
ATOM   4647  N   LYS A 873      52.160  35.140  28.780  1.00  0.00           N
ATOM   4648  HN  LYS A 873      52.830  34.410  28.820  1.00  0.00           H
ATOM   4649  CA  LYS A 873      50.890  34.840  28.140  1.00  0.00           C
ATOM   4650  HA  LYS A 873      50.280  35.730  28.080  1.00  0.00           H
ATOM   4651  CB  LYS A 873      51.210  34.280  26.710  1.00  0.00           C
ATOM   4652  HB1 LYS A 873      50.300  33.900  26.200  1.00  0.00           H
ATOM   4653  HB2 LYS A 873      51.800  33.350  26.850  1.00  0.00           H
ATOM   4654  CG  LYS A 873      51.950  35.250  25.790  1.00  0.00           C
ATOM   4655  HG1 LYS A 873      52.790  35.790  26.270  1.00  0.00           H
ATOM   4656  HG2 LYS A 873      51.230  36.080  25.600  1.00  0.00           H
ATOM   4657  CD  LYS A 873      52.440  34.680  24.490  1.00  0.00           C
ATOM   4658  HD1 LYS A 873      51.550  34.200  24.020  1.00  0.00           H
ATOM   4659  HD2 LYS A 873      53.220  33.970  24.840  1.00  0.00           H
ATOM   4660  CE  LYS A 873      53.040  35.650  23.460  1.00  0.00           C
ATOM   4661  HE1 LYS A 873      52.320  36.480  23.370  1.00  0.00           H
ATOM   4662  HE2 LYS A 873      53.020  35.100  22.490  1.00  0.00           H
ATOM   4663  NZ  LYS A 873      54.410  36.050  23.820  1.00  0.00           N
ATOM   4664  HZ1 LYS A 873      54.510  36.740  24.600  1.00  0.00           H
ATOM   4665  HZ2 LYS A 873      54.770  36.560  22.980  1.00  0.00           H
ATOM   4666  HZ3 LYS A 873      55.060  35.250  23.930  1.00  0.00           H
ATOM   4667  C   LYS A 873      50.080  33.810  28.900  1.00  0.00           C
ATOM   4668  O   LYS A 873      50.200  32.600  28.800  1.00  0.00           O
ATOM   4669  N   LEU A 874      49.130  34.300  29.720  1.00  0.00           N
ATOM   4670  HN  LEU A 874      48.800  35.220  29.520  1.00  0.00           H
ATOM   4671  CA  LEU A 874      48.240  33.450  30.560  1.00  0.00           C
ATOM   4672  HA  LEU A 874      48.770  32.720  31.150  1.00  0.00           H
ATOM   4673  CB  LEU A 874      47.440  34.280  31.610  1.00  0.00           C
ATOM   4674  HB1 LEU A 874      47.040  33.490  32.280  1.00  0.00           H
ATOM   4675  HB2 LEU A 874      46.610  34.860  31.130  1.00  0.00           H
ATOM   4676  CG  LEU A 874      48.220  35.300  32.440  1.00  0.00           C
ATOM   4677  HG  LEU A 874      48.520  36.100  31.740  1.00  0.00           H
ATOM   4678  CD1 LEU A 874      47.350  36.000  33.540  1.00  0.00           C
ATOM   4679 HD11 LEU A 874      46.970  35.280  34.290  1.00  0.00           H
ATOM   4680 HD12 LEU A 874      46.460  36.410  33.010  1.00  0.00           H
ATOM   4681 HD13 LEU A 874      47.970  36.730  34.090  1.00  0.00           H
ATOM   4682  CD2 LEU A 874      49.560  34.780  33.040  1.00  0.00           C
ATOM   4683 HD21 LEU A 874      49.340  34.070  33.870  1.00  0.00           H
ATOM   4684 HD22 LEU A 874      50.290  35.560  33.360  1.00  0.00           H
ATOM   4685 HD23 LEU A 874      50.030  34.250  32.190  1.00  0.00           H
ATOM   4686  C   LEU A 874      47.370  32.550  29.610  1.00  0.00           C
ATOM   4687  O   LEU A 874      47.180  32.920  28.510  1.00  0.00           O
ATOM   4688  N   LYS A 875      46.930  31.430  30.140  1.00  0.00           N
ATOM   4689  HN  LYS A 875      47.150  31.250  31.090  1.00  0.00           H
ATOM   4690  CA  LYS A 875      46.180  30.430  29.380  1.00  0.00           C
ATOM   4691  HA  LYS A 875      46.700  30.240  28.460  1.00  0.00           H
ATOM   4692  CB  LYS A 875      46.090  29.150  30.220  1.00  0.00           C
ATOM   4693  HB1 LYS A 875      45.280  28.460  29.900  1.00  0.00           H
ATOM   4694  HB2 LYS A 875      45.740  29.390  31.240  1.00  0.00           H
ATOM   4695  CG  LYS A 875      47.330  28.250  30.330  1.00  0.00           C
ATOM   4696  HG1 LYS A 875      47.100  27.370  30.970  1.00  0.00           H
ATOM   4697  HG2 LYS A 875      48.120  28.800  30.910  1.00  0.00           H
ATOM   4698  CD  LYS A 875      47.900  27.670  28.960  1.00  0.00           C
ATOM   4699  HD1 LYS A 875      48.860  27.120  29.120  1.00  0.00           H
ATOM   4700  HD2 LYS A 875      48.190  28.530  28.320  1.00  0.00           H
ATOM   4701  CE  LYS A 875      46.790  26.840  28.310  1.00  0.00           C
ATOM   4702  HE1 LYS A 875      45.900  27.470  28.080  1.00  0.00           H
ATOM   4703  HE2 LYS A 875      46.350  26.010  28.900  1.00  0.00           H
ATOM   4704  NZ  LYS A 875      47.340  26.410  27.080  1.00  0.00           N
ATOM   4705  HZ1 LYS A 875      46.600  25.820  26.660  1.00  0.00           H
ATOM   4706  HZ2 LYS A 875      48.050  25.700  27.340  1.00  0.00           H
ATOM   4707  HZ3 LYS A 875      47.770  27.130  26.470  1.00  0.00           H
ATOM   4708  C   LYS A 875      44.840  30.950  29.010  1.00  0.00           C
ATOM   4709  O   LYS A 875      44.290  30.560  27.970  1.00  0.00           O
ATOM   4710  N   LYS A 876      44.300  31.860  29.850  1.00  0.00           N
ATOM   4711  HN  LYS A 876      44.790  32.030  30.710  1.00  0.00           H
ATOM   4712  CA  LYS A 876      43.030  32.470  29.510  1.00  0.00           C
ATOM   4713  HA  LYS A 876      43.010  32.590  28.440  1.00  0.00           H
ATOM   4714  CB  LYS A 876      41.950  31.390  29.930  1.00  0.00           C
ATOM   4715  HB1 LYS A 876      42.070  30.530  29.240  1.00  0.00           H
ATOM   4716  HB2 LYS A 876      40.940  31.850  29.790  1.00  0.00           H
ATOM   4717  CG  LYS A 876      42.220  30.720  31.300  1.00  0.00           C
ATOM   4718  HG1 LYS A 876      42.260  31.510  32.060  1.00  0.00           H
ATOM   4719  HG2 LYS A 876      43.180  30.160  31.290  1.00  0.00           H
ATOM   4720  CD  LYS A 876      41.040  29.740  31.610  1.00  0.00           C
ATOM   4721  HD1 LYS A 876      41.070  28.880  30.910  1.00  0.00           H
ATOM   4722  HD2 LYS A 876      40.190  30.390  31.320  1.00  0.00           H
ATOM   4723  CE  LYS A 876      41.040  29.100  32.940  1.00  0.00           C
ATOM   4724  HE1 LYS A 876      40.110  28.490  33.020  1.00  0.00           H
ATOM   4725  HE2 LYS A 876      40.980  29.870  33.740  1.00  0.00           H
ATOM   4726  NZ  LYS A 876      42.150  28.200  33.210  1.00  0.00           N
ATOM   4727  HZ1 LYS A 876      41.800  27.490  33.880  1.00  0.00           H
ATOM   4728  HZ2 LYS A 876      42.940  28.770  33.590  1.00  0.00           H
ATOM   4729  HZ3 LYS A 876      42.400  27.740  32.310  1.00  0.00           H
ATOM   4730  C   LYS A 876      42.730  33.820  30.060  1.00  0.00           C
ATOM   4731  O   LYS A 876      41.650  34.360  29.770  1.00  0.00           O
ATOM   4732  N   GLY A 877      43.550  34.420  30.890  1.00  0.00           N
ATOM   4733  HN  GLY A 877      44.300  33.870  31.220  1.00  0.00           H
ATOM   4734  CA  GLY A 877      43.410  35.750  31.510  1.00  0.00           C
ATOM   4735  HA1 GLY A 877      43.180  36.470  30.740  1.00  0.00           H
ATOM   4736  HA2 GLY A 877      44.280  36.010  32.070  1.00  0.00           H
ATOM   4737  C   GLY A 877      42.250  35.940  32.510  1.00  0.00           C
ATOM   4738  O   GLY A 877      41.570  34.960  32.850  1.00  0.00           O
ATOM   4739  N   ALA A 878      41.900  37.200  32.830  1.00  0.00           N
ATOM   4740  HN  ALA A 878      42.400  37.900  32.330  1.00  0.00           H
ATOM   4741  CA  ALA A 878      40.770  37.610  33.650  1.00  0.00           C
ATOM   4742  HA  ALA A 878      40.890  38.680  33.750  1.00  0.00           H
ATOM   4743  CB  ALA A 878      39.470  37.240  32.870  1.00  0.00           C
ATOM   4744  HB1 ALA A 878      38.570  37.800  33.210  1.00  0.00           H
ATOM   4745  HB2 ALA A 878      39.190  36.160  32.900  1.00  0.00           H
ATOM   4746  HB3 ALA A 878      39.630  37.630  31.840  1.00  0.00           H
ATOM   4747  C   ALA A 878      40.600  36.950  35.080  1.00  0.00           C
ATOM   4748  O   ALA A 878      41.570  36.440  35.610  1.00  0.00           O
ATOM   4749  N   GLY A 879      39.380  37.040  35.660  1.00  0.00           N
ATOM   4750  HN  GLY A 879      38.620  37.460  35.180  1.00  0.00           H
ATOM   4751  CA  GLY A 879      38.950  36.480  36.960  1.00  0.00           C
ATOM   4752  HA1 GLY A 879      39.620  35.680  37.240  1.00  0.00           H
ATOM   4753  HA2 GLY A 879      37.920  36.180  36.810  1.00  0.00           H
ATOM   4754  C   GLY A 879      39.090  37.480  38.050  1.00  0.00           C
ATOM   4755  O   GLY A 879      38.910  37.060  39.220  1.00  0.00           O
ATOM   4756  N   TYR A 880      39.380  38.770  37.730  1.00  0.00           N
ATOM   4757  HN  TYR A 880      39.480  39.030  36.770  1.00  0.00           H
ATOM   4758  CA  TYR A 880      39.600  39.870  38.660  1.00  0.00           C
ATOM   4759  HA  TYR A 880      40.320  39.560  39.400  1.00  0.00           H
ATOM   4760  CB  TYR A 880      40.270  41.060  38.000  1.00  0.00           C
ATOM   4761  HB1 TYR A 880      40.360  41.960  38.650  1.00  0.00           H
ATOM   4762  HB2 TYR A 880      39.520  41.440  37.260  1.00  0.00           H
ATOM   4763  CG  TYR A 880      41.580  40.650  37.340  1.00  0.00           C
ATOM   4764  CD1 TYR A 880      41.770  40.690  35.930  1.00  0.00           C
ATOM   4765  HD1 TYR A 880      41.070  41.150  35.240  1.00  0.00           H
ATOM   4766  CE1 TYR A 880      42.960  40.100  35.440  1.00  0.00           C
ATOM   4767  HE1 TYR A 880      43.140  40.050  34.380  1.00  0.00           H
ATOM   4768  CZ  TYR A 880      43.910  39.570  36.290  1.00  0.00           C
ATOM   4769  OH  TYR A 880      45.120  39.150  35.750  1.00  0.00           O
ATOM   4770  HH  TYR A 880      45.300  39.720  35.010  1.00  0.00           H
ATOM   4771  CD2 TYR A 880      42.650  40.300  38.180  1.00  0.00           C
ATOM   4772  HD2 TYR A 880      42.480  40.290  39.250  1.00  0.00           H
ATOM   4773  CE2 TYR A 880      43.770  39.730  37.610  1.00  0.00           C
ATOM   4774  HE2 TYR A 880      44.600  39.450  38.270  1.00  0.00           H
ATOM   4775  C   TYR A 880      38.260  40.180  39.420  1.00  0.00           C
ATOM   4776  O   TYR A 880      38.320  40.710  40.590  1.00  0.00           O
ATOM   4777  N   HSD A 881      37.100  40.040  38.760  1.00  0.00           N
ATOM   4778  HN  HSD A 881      37.120  39.680  37.830  1.00  0.00           H
ATOM   4779  CA  HSD A 881      35.750  40.200  39.340  1.00  0.00           C
ATOM   4780  HA  HSD A 881      35.730  41.150  39.850  1.00  0.00           H
ATOM   4781  CB  HSD A 881      34.640  40.280  38.290  1.00  0.00           C
ATOM   4782  HB1 HSD A 881      33.660  40.210  38.810  1.00  0.00           H
ATOM   4783  HB2 HSD A 881      34.770  39.350  37.700  1.00  0.00           H
ATOM   4784  ND1 HSD A 881      35.470  41.840  36.420  1.00  0.00           N
ATOM   4785  HD1 HSD A 881      36.370  41.390  36.380  1.00  0.00           H
ATOM   4786  CG  HSD A 881      34.590  41.540  37.410  1.00  0.00           C
ATOM   4787  CE1 HSD A 881      34.990  42.900  35.740  1.00  0.00           C
ATOM   4788  HE1 HSD A 881      35.530  43.330  34.900  1.00  0.00           H
ATOM   4789  NE2 HSD A 881      33.870  43.320  36.280  1.00  0.00           N
ATOM   4790  CD2 HSD A 881      33.570  42.460  37.290  1.00  0.00           C
ATOM   4791  HD2 HSD A 881      32.670  42.440  37.890  1.00  0.00           H
ATOM   4792  C   HSD A 881      35.450  39.190  40.450  1.00  0.00           C
ATOM   4793  O   HSD A 881      34.970  39.640  41.510  1.00  0.00           O
ATOM   4794  N   LEU A 882      35.720  37.830  40.270  1.00  0.00           N
ATOM   4795  HN  LEU A 882      35.820  37.510  39.330  1.00  0.00           H
ATOM   4796  CA  LEU A 882      35.620  36.770  41.340  1.00  0.00           C
ATOM   4797  HA  LEU A 882      34.620  36.960  41.710  1.00  0.00           H
ATOM   4798  CB  LEU A 882      35.800  35.280  40.890  1.00  0.00           C
ATOM   4799  HB1 LEU A 882      36.730  35.150  40.310  1.00  0.00           H
ATOM   4800  HB2 LEU A 882      34.930  35.130  40.210  1.00  0.00           H
ATOM   4801  CG  LEU A 882      35.730  34.140  41.970  1.00  0.00           C
ATOM   4802  HG  LEU A 882      36.660  34.150  42.570  1.00  0.00           H
ATOM   4803  CD1 LEU A 882      34.470  34.280  42.900  1.00  0.00           C
ATOM   4804 HD11 LEU A 882      33.590  34.010  42.280  1.00  0.00           H
ATOM   4805 HD12 LEU A 882      34.360  35.310  43.290  1.00  0.00           H
ATOM   4806 HD13 LEU A 882      34.560  33.600  43.780  1.00  0.00           H
ATOM   4807  CD2 LEU A 882      35.670  32.850  41.230  1.00  0.00           C
ATOM   4808 HD21 LEU A 882      34.720  32.690  40.670  1.00  0.00           H
ATOM   4809 HD22 LEU A 882      35.740  31.990  41.930  1.00  0.00           H
ATOM   4810 HD23 LEU A 882      36.430  32.740  40.430  1.00  0.00           H
ATOM   4811  C   LEU A 882      36.590  37.130  42.390  1.00  0.00           C
ATOM   4812  O   LEU A 882      36.300  37.110  43.610  1.00  0.00           O
ATOM   4813  N   ASP A 883      37.860  37.630  42.040  1.00  0.00           N
ATOM   4814  HN  ASP A 883      38.280  37.410  41.150  1.00  0.00           H
ATOM   4815  CA  ASP A 883      38.860  38.050  43.050  1.00  0.00           C
ATOM   4816  HA  ASP A 883      38.960  37.260  43.780  1.00  0.00           H
ATOM   4817  CB  ASP A 883      40.190  38.460  42.360  1.00  0.00           C
ATOM   4818  HB1 ASP A 883      40.710  38.920  43.230  1.00  0.00           H
ATOM   4819  HB2 ASP A 883      39.900  39.100  41.500  1.00  0.00           H
ATOM   4820  CG  ASP A 883      40.770  37.180  41.940  1.00  0.00           C
ATOM   4821  OD1 ASP A 883      40.250  36.060  41.830  1.00  0.00           O
ATOM   4822  OD2 ASP A 883      42.160  37.350  41.730  1.00  0.00           O
ATOM   4823  HD2 ASP A 883      42.630  36.510  41.720  1.00  0.00           H
ATOM   4824  C   ASP A 883      38.270  39.180  43.960  1.00  0.00           C
ATOM   4825  O   ASP A 883      38.410  39.050  45.150  1.00  0.00           O
ATOM   4826  N   LEU A 884      37.640  40.200  43.470  1.00  0.00           N
ATOM   4827  HN  LEU A 884      37.560  40.250  42.470  1.00  0.00           H
ATOM   4828  CA  LEU A 884      37.050  41.280  44.270  1.00  0.00           C
ATOM   4829  HA  LEU A 884      37.840  41.530  44.960  1.00  0.00           H
ATOM   4830  CB  LEU A 884      36.690  42.460  43.320  1.00  0.00           C
ATOM   4831  HB1 LEU A 884      35.890  42.170  42.610  1.00  0.00           H
ATOM   4832  HB2 LEU A 884      37.590  42.630  42.680  1.00  0.00           H
ATOM   4833  CG  LEU A 884      36.290  43.750  44.110  1.00  0.00           C
ATOM   4834  HG  LEU A 884      35.440  43.450  44.760  1.00  0.00           H
ATOM   4835  CD1 LEU A 884      37.460  44.300  44.890  1.00  0.00           C
ATOM   4836 HD11 LEU A 884      37.200  45.280  45.350  1.00  0.00           H
ATOM   4837 HD12 LEU A 884      38.360  44.350  44.260  1.00  0.00           H
ATOM   4838 HD13 LEU A 884      37.590  43.640  45.780  1.00  0.00           H
ATOM   4839  CD2 LEU A 884      35.620  44.740  43.110  1.00  0.00           C
ATOM   4840 HD21 LEU A 884      36.420  45.180  42.480  1.00  0.00           H
ATOM   4841 HD22 LEU A 884      35.100  45.540  43.680  1.00  0.00           H
ATOM   4842 HD23 LEU A 884      34.940  44.200  42.410  1.00  0.00           H
ATOM   4843  C   LEU A 884      35.870  40.750  45.070  1.00  0.00           C
ATOM   4844  O   LEU A 884      35.750  41.050  46.250  1.00  0.00           O
ATOM   4845  N   LEU A 885      35.060  39.820  44.440  1.00  0.00           N
ATOM   4846  HN  LEU A 885      35.290  39.580  43.500  1.00  0.00           H
ATOM   4847  CA  LEU A 885      34.010  39.210  45.110  1.00  0.00           C
ATOM   4848  HA  LEU A 885      33.420  40.060  45.430  1.00  0.00           H
ATOM   4849  CB  LEU A 885      33.180  38.250  44.180  1.00  0.00           C
ATOM   4850  HB1 LEU A 885      33.850  37.430  43.820  1.00  0.00           H
ATOM   4851  HB2 LEU A 885      32.850  38.780  43.260  1.00  0.00           H
ATOM   4852  CG  LEU A 885      31.880  37.700  44.750  1.00  0.00           C
ATOM   4853  HG  LEU A 885      32.050  37.370  45.800  1.00  0.00           H
ATOM   4854  CD1 LEU A 885      30.810  38.780  44.740  1.00  0.00           C
ATOM   4855 HD11 LEU A 885      31.060  39.660  45.370  1.00  0.00           H
ATOM   4856 HD12 LEU A 885      30.000  38.400  45.420  1.00  0.00           H
ATOM   4857 HD13 LEU A 885      30.540  38.990  43.690  1.00  0.00           H
ATOM   4858  CD2 LEU A 885      31.500  36.530  43.860  1.00  0.00           C
ATOM   4859 HD21 LEU A 885      30.770  35.920  44.460  1.00  0.00           H
ATOM   4860 HD22 LEU A 885      32.310  35.850  43.530  1.00  0.00           H
ATOM   4861 HD23 LEU A 885      31.020  36.840  42.910  1.00  0.00           H
ATOM   4862  C   LEU A 885      34.510  38.410  46.330  1.00  0.00           C
ATOM   4863  O   LEU A 885      34.100  38.640  47.430  1.00  0.00           O
ATOM   4864  N   MET A 886      35.540  37.510  46.160  1.00  0.00           N
ATOM   4865  HN  MET A 886      35.880  37.320  45.240  1.00  0.00           H
ATOM   4866  CA  MET A 886      36.200  36.810  47.230  1.00  0.00           C
ATOM   4867  HA  MET A 886      35.470  36.240  47.790  1.00  0.00           H
ATOM   4868  CB  MET A 886      37.280  35.850  46.830  1.00  0.00           C
ATOM   4869  HB1 MET A 886      37.740  35.520  47.790  1.00  0.00           H
ATOM   4870  HB2 MET A 886      38.010  36.330  46.130  1.00  0.00           H
ATOM   4871  CG  MET A 886      36.820  34.600  46.070  1.00  0.00           C
ATOM   4872  HG1 MET A 886      37.630  33.990  45.630  1.00  0.00           H
ATOM   4873  HG2 MET A 886      36.450  34.960  45.090  1.00  0.00           H
ATOM   4874  SD  MET A 886      35.740  33.410  46.950  1.00  0.00           S
ATOM   4875  CE  MET A 886      34.110  34.270  46.610  1.00  0.00           C
ATOM   4876  HE1 MET A 886      33.450  34.410  47.490  1.00  0.00           H
ATOM   4877  HE2 MET A 886      33.450  33.740  45.890  1.00  0.00           H
ATOM   4878  HE3 MET A 886      34.170  35.300  46.190  1.00  0.00           H
ATOM   4879  C   MET A 886      36.900  37.770  48.310  1.00  0.00           C
ATOM   4880  O   MET A 886      36.950  37.410  49.490  1.00  0.00           O
ATOM   4881  N   VAL A 887      37.610  38.780  47.840  1.00  0.00           N
ATOM   4882  HN  VAL A 887      37.790  39.110  46.920  1.00  0.00           H
ATOM   4883  CA  VAL A 887      38.310  39.610  48.830  1.00  0.00           C
ATOM   4884  HA  VAL A 887      38.880  39.030  49.550  1.00  0.00           H
ATOM   4885  CB  VAL A 887      39.250  40.630  48.130  1.00  0.00           C
ATOM   4886  HB  VAL A 887      38.660  41.040  47.290  1.00  0.00           H
ATOM   4887  CG1 VAL A 887      39.660  41.870  48.910  1.00  0.00           C
ATOM   4888 HG11 VAL A 887      40.370  41.610  49.720  1.00  0.00           H
ATOM   4889 HG12 VAL A 887      38.910  42.440  49.500  1.00  0.00           H
ATOM   4890 HG13 VAL A 887      40.320  42.520  48.280  1.00  0.00           H
ATOM   4891  CG2 VAL A 887      40.530  39.940  47.690  1.00  0.00           C
ATOM   4892 HG21 VAL A 887      41.150  40.640  47.060  1.00  0.00           H
ATOM   4893 HG22 VAL A 887      40.270  39.130  46.970  1.00  0.00           H
ATOM   4894 HG23 VAL A 887      41.040  39.490  48.550  1.00  0.00           H
ATOM   4895  C   VAL A 887      37.310  40.290  49.780  1.00  0.00           C
ATOM   4896  O   VAL A 887      37.510  40.320  50.960  1.00  0.00           O
ATOM   4897  N   GLY A 888      36.150  40.810  49.270  1.00  0.00           N
ATOM   4898  HN  GLY A 888      35.990  40.780  48.280  1.00  0.00           H
ATOM   4899  CA  GLY A 888      35.070  41.290  50.090  1.00  0.00           C
ATOM   4900  HA1 GLY A 888      34.330  41.620  49.380  1.00  0.00           H
ATOM   4901  HA2 GLY A 888      35.510  42.120  50.630  1.00  0.00           H
ATOM   4902  C   GLY A 888      34.410  40.300  51.020  1.00  0.00           C
ATOM   4903  O   GLY A 888      34.170  40.730  52.160  1.00  0.00           O
ATOM   4904  N   VAL A 889      34.140  39.080  50.570  1.00  0.00           N
ATOM   4905  HN  VAL A 889      34.340  38.830  49.630  1.00  0.00           H
ATOM   4906  CA  VAL A 889      33.530  38.080  51.450  1.00  0.00           C
ATOM   4907  HA  VAL A 889      32.650  38.400  51.980  1.00  0.00           H
ATOM   4908  CB  VAL A 889      33.230  36.890  50.530  1.00  0.00           C
ATOM   4909  HB  VAL A 889      34.170  36.620  50.000  1.00  0.00           H
ATOM   4910  CG1 VAL A 889      32.810  35.660  51.440  1.00  0.00           C
ATOM   4911 HG11 VAL A 889      33.720  35.210  51.890  1.00  0.00           H
ATOM   4912 HG12 VAL A 889      32.400  34.910  50.730  1.00  0.00           H
ATOM   4913 HG13 VAL A 889      31.920  36.010  52.020  1.00  0.00           H
ATOM   4914  CG2 VAL A 889      32.070  37.230  49.590  1.00  0.00           C
ATOM   4915 HG21 VAL A 889      31.120  37.470  50.100  1.00  0.00           H
ATOM   4916 HG22 VAL A 889      31.840  36.330  48.970  1.00  0.00           H
ATOM   4917 HG23 VAL A 889      32.220  38.040  48.850  1.00  0.00           H
ATOM   4918  C   VAL A 889      34.550  37.650  52.640  1.00  0.00           C
ATOM   4919  O   VAL A 889      34.140  37.570  53.760  1.00  0.00           O
ATOM   4920  N   MET A 890      35.860  37.370  52.270  1.00  0.00           N
ATOM   4921  HN  MET A 890      36.160  37.580  51.340  1.00  0.00           H
ATOM   4922  CA  MET A 890      36.940  37.080  53.190  1.00  0.00           C
ATOM   4923  HA  MET A 890      36.620  36.310  53.860  1.00  0.00           H
ATOM   4924  CB  MET A 890      38.250  36.670  52.520  1.00  0.00           C
ATOM   4925  HB1 MET A 890      39.010  36.640  53.330  1.00  0.00           H
ATOM   4926  HB2 MET A 890      38.410  37.470  51.770  1.00  0.00           H
ATOM   4927  CG  MET A 890      37.960  35.320  51.740  1.00  0.00           C
ATOM   4928  HG1 MET A 890      37.040  35.340  51.120  1.00  0.00           H
ATOM   4929  HG2 MET A 890      37.760  34.590  52.550  1.00  0.00           H
ATOM   4930  SD  MET A 890      39.200  34.690  50.640  1.00  0.00           S
ATOM   4931  CE  MET A 890      38.080  33.510  49.880  1.00  0.00           C
ATOM   4932  HE1 MET A 890      37.720  32.710  50.570  1.00  0.00           H
ATOM   4933  HE2 MET A 890      38.670  33.090  49.040  1.00  0.00           H
ATOM   4934  HE3 MET A 890      37.200  34.010  49.420  1.00  0.00           H
ATOM   4935  C   MET A 890      37.210  38.230  54.130  1.00  0.00           C
ATOM   4936  O   MET A 890      37.430  37.920  55.330  1.00  0.00           O
ATOM   4937  N   LEU A 891      37.130  39.500  53.700  1.00  0.00           N
ATOM   4938  HN  LEU A 891      37.040  39.590  52.720  1.00  0.00           H
ATOM   4939  CA  LEU A 891      37.230  40.630  54.560  1.00  0.00           C
ATOM   4940  HA  LEU A 891      38.090  40.510  55.200  1.00  0.00           H
ATOM   4941  CB  LEU A 891      37.390  41.980  53.790  1.00  0.00           C
ATOM   4942  HB1 LEU A 891      36.460  42.130  53.200  1.00  0.00           H
ATOM   4943  HB2 LEU A 891      38.220  41.880  53.060  1.00  0.00           H
ATOM   4944  CG  LEU A 891      37.690  43.270  54.600  1.00  0.00           C
ATOM   4945  HG  LEU A 891      38.260  42.830  55.460  1.00  0.00           H
ATOM   4946  CD1 LEU A 891      38.660  44.060  53.710  1.00  0.00           C
ATOM   4947 HD11 LEU A 891      39.390  43.400  53.210  1.00  0.00           H
ATOM   4948 HD12 LEU A 891      39.270  44.780  54.310  1.00  0.00           H
ATOM   4949 HD13 LEU A 891      38.230  44.550  52.810  1.00  0.00           H
ATOM   4950  CD2 LEU A 891      36.430  44.030  54.950  1.00  0.00           C
ATOM   4951 HD21 LEU A 891      36.650  44.950  55.530  1.00  0.00           H
ATOM   4952 HD22 LEU A 891      35.810  43.350  55.570  1.00  0.00           H
ATOM   4953 HD23 LEU A 891      35.810  44.400  54.110  1.00  0.00           H
ATOM   4954  C   LEU A 891      36.210  40.690  55.590  1.00  0.00           C
ATOM   4955  O   LEU A 891      36.440  40.970  56.790  1.00  0.00           O
ATOM   4956  N   GLY A 892      34.980  40.350  55.200  1.00  0.00           N
ATOM   4957  HN  GLY A 892      34.940  39.930  54.300  1.00  0.00           H
ATOM   4958  CA  GLY A 892      33.690  40.300  55.980  1.00  0.00           C
ATOM   4959  HA1 GLY A 892      32.870  40.230  55.300  1.00  0.00           H
ATOM   4960  HA2 GLY A 892      33.650  41.250  56.500  1.00  0.00           H
ATOM   4961  C   GLY A 892      33.740  39.220  57.100  1.00  0.00           C
ATOM   4962  O   GLY A 892      33.550  39.540  58.240  1.00  0.00           O
ATOM   4963  N   VAL A 893      34.100  38.000  56.740  1.00  0.00           N
ATOM   4964  HN  VAL A 893      34.130  37.750  55.770  1.00  0.00           H
ATOM   4965  CA  VAL A 893      34.460  36.960  57.690  1.00  0.00           C
ATOM   4966  HA  VAL A 893      33.560  36.830  58.280  1.00  0.00           H
ATOM   4967  CB  VAL A 893      34.640  35.550  57.040  1.00  0.00           C
ATOM   4968  HB  VAL A 893      35.500  35.700  56.350  1.00  0.00           H
ATOM   4969  CG1 VAL A 893      34.930  34.450  58.100  1.00  0.00           C
ATOM   4970 HG11 VAL A 893      35.960  34.600  58.480  1.00  0.00           H
ATOM   4971 HG12 VAL A 893      34.790  33.470  57.590  1.00  0.00           H
ATOM   4972 HG13 VAL A 893      34.230  34.620  58.940  1.00  0.00           H
ATOM   4973  CG2 VAL A 893      33.340  35.130  56.330  1.00  0.00           C
ATOM   4974 HG21 VAL A 893      33.350  34.130  55.880  1.00  0.00           H
ATOM   4975 HG22 VAL A 893      33.150  35.860  55.500  1.00  0.00           H
ATOM   4976 HG23 VAL A 893      32.460  35.180  57.000  1.00  0.00           H
ATOM   4977  C   VAL A 893      35.570  37.260  58.700  1.00  0.00           C
ATOM   4978  O   VAL A 893      35.530  36.970  59.910  1.00  0.00           O
ATOM   4979  N   CYS A 894      36.630  37.930  58.280  1.00  0.00           N
ATOM   4980  HN  CYS A 894      36.610  38.090  57.290  1.00  0.00           H
ATOM   4981  CA  CYS A 894      37.790  38.430  59.040  1.00  0.00           C
ATOM   4982  HA  CYS A 894      38.120  37.670  59.730  1.00  0.00           H
ATOM   4983  CB  CYS A 894      38.860  38.740  58.040  1.00  0.00           C
ATOM   4984  HB1 CYS A 894      39.650  39.270  58.590  1.00  0.00           H
ATOM   4985  HB2 CYS A 894      38.440  39.260  57.150  1.00  0.00           H
ATOM   4986  SG  CYS A 894      39.560  37.210  57.460  1.00  0.00           S
ATOM   4987  HG1 CYS A 894      38.430  36.780  56.930  1.00  0.00           H
ATOM   4988  C   CYS A 894      37.390  39.590  59.910  1.00  0.00           C
ATOM   4989  O   CYS A 894      37.840  39.600  61.050  1.00  0.00           O
ATOM   4990  N   SER A 895      36.500  40.470  59.540  1.00  0.00           N
ATOM   4991  HN  SER A 895      36.220  40.390  58.580  1.00  0.00           H
ATOM   4992  CA  SER A 895      35.930  41.470  60.510  1.00  0.00           C
ATOM   4993  HA  SER A 895      36.640  42.150  60.960  1.00  0.00           H
ATOM   4994  CB  SER A 895      34.950  42.370  59.750  1.00  0.00           C
ATOM   4995  HB1 SER A 895      34.650  43.220  60.390  1.00  0.00           H
ATOM   4996  HB2 SER A 895      33.980  41.870  59.530  1.00  0.00           H
ATOM   4997  OG  SER A 895      35.430  42.960  58.530  1.00  0.00           O
ATOM   4998  HG1 SER A 895      35.720  42.240  57.960  1.00  0.00           H
ATOM   4999  C   SER A 895      35.140  40.780  61.630  1.00  0.00           C
ATOM   5000  O   SER A 895      35.400  40.940  62.820  1.00  0.00           O
ATOM   5001  N   VAL A 896      34.240  39.780  61.330  1.00  0.00           N
ATOM   5002  HN  VAL A 896      34.020  39.560  60.370  1.00  0.00           H
ATOM   5003  CA  VAL A 896      33.550  38.950  62.420  1.00  0.00           C
ATOM   5004  HA  VAL A 896      32.960  39.630  63.010  1.00  0.00           H
ATOM   5005  CB  VAL A 896      32.670  37.800  62.000  1.00  0.00           C
ATOM   5006  HB  VAL A 896      33.290  37.010  61.540  1.00  0.00           H
ATOM   5007  CG1 VAL A 896      31.950  37.190  63.210  1.00  0.00           C
ATOM   5008 HG11 VAL A 896      31.200  36.460  62.810  1.00  0.00           H
ATOM   5009 HG12 VAL A 896      31.370  37.860  63.880  1.00  0.00           H
ATOM   5010 HG13 VAL A 896      32.630  36.640  63.880  1.00  0.00           H
ATOM   5011  CG2 VAL A 896      31.750  38.380  60.870  1.00  0.00           C
ATOM   5012 HG21 VAL A 896      31.000  37.560  60.780  1.00  0.00           H
ATOM   5013 HG22 VAL A 896      32.290  38.610  59.930  1.00  0.00           H
ATOM   5014 HG23 VAL A 896      31.170  39.220  61.310  1.00  0.00           H
ATOM   5015  C   VAL A 896      34.640  38.340  63.320  1.00  0.00           C
ATOM   5016  O   VAL A 896      34.550  38.490  64.560  1.00  0.00           O
ATOM   5017  N   MET A 897      35.700  37.680  62.740  1.00  0.00           N
ATOM   5018  HN  MET A 897      35.790  37.550  61.760  1.00  0.00           H
ATOM   5019  CA  MET A 897      36.700  37.060  63.530  1.00  0.00           C
ATOM   5020  HA  MET A 897      36.160  36.440  64.230  1.00  0.00           H
ATOM   5021  CB  MET A 897      37.550  36.190  62.510  1.00  0.00           C
ATOM   5022  HB1 MET A 897      38.600  36.060  62.820  1.00  0.00           H
ATOM   5023  HB2 MET A 897      37.510  36.860  61.610  1.00  0.00           H
ATOM   5024  CG  MET A 897      36.870  34.840  62.150  1.00  0.00           C
ATOM   5025  HG1 MET A 897      37.600  34.320  61.500  1.00  0.00           H
ATOM   5026  HG2 MET A 897      35.890  34.990  61.640  1.00  0.00           H
ATOM   5027  SD  MET A 897      36.540  33.870  63.650  1.00  0.00           S
ATOM   5028  CE  MET A 897      38.030  32.870  63.820  1.00  0.00           C
ATOM   5029  HE1 MET A 897      37.900  31.860  64.290  1.00  0.00           H
ATOM   5030  HE2 MET A 897      38.710  33.380  64.520  1.00  0.00           H
ATOM   5031  HE3 MET A 897      38.660  32.690  62.930  1.00  0.00           H
ATOM   5032  C   MET A 897      37.700  37.960  64.270  1.00  0.00           C
ATOM   5033  O   MET A 897      38.440  37.500  65.080  1.00  0.00           O
ATOM   5034  N   GLY A 898      37.610  39.320  64.020  1.00  0.00           N
ATOM   5035  HN  GLY A 898      36.890  39.680  63.430  1.00  0.00           H
ATOM   5036  CA  GLY A 898      38.390  40.280  64.730  1.00  0.00           C
ATOM   5037  HA1 GLY A 898      38.490  40.160  65.800  1.00  0.00           H
ATOM   5038  HA2 GLY A 898      37.970  41.260  64.530  1.00  0.00           H
ATOM   5039  C   GLY A 898      39.800  40.370  64.180  1.00  0.00           C
ATOM   5040  O   GLY A 898      40.740  40.760  64.890  1.00  0.00           O
ATOM   5041  N   LEU A 899      40.000  39.930  62.930  1.00  0.00           N
ATOM   5042  HN  LEU A 899      39.270  39.650  62.320  1.00  0.00           H
ATOM   5043  CA  LEU A 899      41.370  39.700  62.370  1.00  0.00           C
ATOM   5044  HA  LEU A 899      42.010  39.680  63.240  1.00  0.00           H
ATOM   5045  CB  LEU A 899      41.310  38.480  61.440  1.00  0.00           C
ATOM   5046  HB1 LEU A 899      42.070  38.520  60.630  1.00  0.00           H
ATOM   5047  HB2 LEU A 899      40.340  38.610  60.900  1.00  0.00           H
ATOM   5048  CG  LEU A 899      41.360  37.110  62.000  1.00  0.00           C
ATOM   5049  HG  LEU A 899      40.800  37.070  62.970  1.00  0.00           H
ATOM   5050  CD1 LEU A 899      40.850  36.010  60.980  1.00  0.00           C
ATOM   5051 HD11 LEU A 899      40.960  35.020  61.470  1.00  0.00           H
ATOM   5052 HD12 LEU A 899      41.400  35.980  60.010  1.00  0.00           H
ATOM   5053 HD13 LEU A 899      39.790  36.230  60.740  1.00  0.00           H
ATOM   5054  CD2 LEU A 899      42.770  36.970  62.580  1.00  0.00           C
ATOM   5055 HD21 LEU A 899      42.940  37.450  63.560  1.00  0.00           H
ATOM   5056 HD22 LEU A 899      43.470  37.330  61.800  1.00  0.00           H
ATOM   5057 HD23 LEU A 899      42.980  35.890  62.750  1.00  0.00           H
ATOM   5058  C   LEU A 899      41.870  40.830  61.520  1.00  0.00           C
ATOM   5059  O   LEU A 899      41.030  41.550  60.940  1.00  0.00           O
ATOM   5060  N   PRO A 900      43.180  41.170  61.460  1.00  0.00           N
[truncated: 7,490,634 more chars]
