# Supplementary material for: CryoEM and computational modeling structural insights into the pH regulator NBCn1
Source: Nat Commun. 2025 Nov 11;16:9932. doi: 10.1038/s41467-025-64868-z (PMC12606367; doi:10.1038/s41467-025-64868-z)
Supplement: Supplementary file 8 — Supplementary Data 6 [file 41467_2025_64868_MOESM8_ESM.zip › 1us_unrestr_MD_OF_IF_transition_apoNBCn1/transition_rep1_traj14_last.pdb]

REMARK    GENERATED BY TRJCONV
TITLE     Title t= 1000000.00000 step= 500000000
REMARK    THIS IS A SIMULATION BOX
CRYST1   96.409   96.409  104.066  90.00  90.00  90.00 P 1           1
MODEL        1
ATOM      1  N   LEU A 585      33.810  25.900  47.010  1.00  0.00           N
ATOM      2  HT1 LEU A 585      33.510  25.730  46.020  1.00  0.00           H
ATOM      3  HT2 LEU A 585      34.190  26.860  47.150  1.00  0.00           H
ATOM      4  HT3 LEU A 585      33.020  25.820  47.670  1.00  0.00           H
ATOM      5  CA  LEU A 585      34.850  24.920  47.400  1.00  0.00           C
ATOM      6  HA  LEU A 585      35.750  25.100  46.830  1.00  0.00           H
ATOM      7  CB  LEU A 585      35.280  25.190  48.830  1.00  0.00           C
ATOM      8  HB1 LEU A 585      34.540  24.860  49.600  1.00  0.00           H
ATOM      9  HB2 LEU A 585      35.430  26.250  49.140  1.00  0.00           H
ATOM     10  CG  LEU A 585      36.690  24.460  49.170  1.00  0.00           C
ATOM     11  HG  LEU A 585      36.650  23.420  48.770  1.00  0.00           H
ATOM     12  CD1 LEU A 585      37.950  25.240  48.730  1.00  0.00           C
ATOM     13 HD11 LEU A 585      37.840  26.270  49.120  1.00  0.00           H
ATOM     14 HD12 LEU A 585      38.070  25.370  47.630  1.00  0.00           H
ATOM     15 HD13 LEU A 585      38.890  24.740  49.040  1.00  0.00           H
ATOM     16  CD2 LEU A 585      36.680  24.480  50.720  1.00  0.00           C
ATOM     17 HD21 LEU A 585      36.580  25.520  51.100  1.00  0.00           H
ATOM     18 HD22 LEU A 585      37.530  24.000  51.260  1.00  0.00           H
ATOM     19 HD23 LEU A 585      35.800  23.920  51.110  1.00  0.00           H
ATOM     20  C   LEU A 585      34.480  23.460  47.180  1.00  0.00           C
ATOM     21  O   LEU A 585      35.200  22.760  46.410  1.00  0.00           O
ATOM     22  N   ILE A 586      33.350  22.880  47.710  1.00  0.00           N
ATOM     23  HN  ILE A 586      32.660  23.510  48.090  1.00  0.00           H
ATOM     24  CA  ILE A 586      32.960  21.480  47.690  1.00  0.00           C
ATOM     25  HA  ILE A 586      33.840  20.960  48.070  1.00  0.00           H
ATOM     26  CB  ILE A 586      31.660  21.210  48.460  1.00  0.00           C
ATOM     27  HB  ILE A 586      30.750  21.640  47.980  1.00  0.00           H
ATOM     28  CG2 ILE A 586      31.610  19.720  48.570  1.00  0.00           C
ATOM     29 HG21 ILE A 586      31.730  19.180  47.590  1.00  0.00           H
ATOM     30 HG22 ILE A 586      30.550  19.560  48.870  1.00  0.00           H
ATOM     31 HG23 ILE A 586      32.330  19.410  49.350  1.00  0.00           H
ATOM     32  CG1 ILE A 586      31.670  21.940  49.930  1.00  0.00           C
ATOM     33 HG11 ILE A 586      31.800  23.020  49.740  1.00  0.00           H
ATOM     34 HG12 ILE A 586      32.520  21.440  50.420  1.00  0.00           H
ATOM     35  CD  ILE A 586      30.300  21.820  50.660  1.00  0.00           C
ATOM     36  HD1 ILE A 586      29.990  20.760  50.780  1.00  0.00           H
ATOM     37  HD2 ILE A 586      29.550  22.350  50.030  1.00  0.00           H
ATOM     38  HD3 ILE A 586      30.330  22.360  51.640  1.00  0.00           H
ATOM     39  C   ILE A 586      32.760  20.970  46.230  1.00  0.00           C
ATOM     40  O   ILE A 586      33.160  19.900  45.770  1.00  0.00           O
ATOM     41  N   LEU A 587      32.040  21.780  45.410  1.00  0.00           N
ATOM     42  HN  LEU A 587      31.530  22.500  45.890  1.00  0.00           H
ATOM     43  CA  LEU A 587      31.730  21.520  43.950  1.00  0.00           C
ATOM     44  HA  LEU A 587      31.350  20.520  43.910  1.00  0.00           H
ATOM     45  CB  LEU A 587      30.760  22.670  43.440  1.00  0.00           C
ATOM     46  HB1 LEU A 587      31.170  23.680  43.650  1.00  0.00           H
ATOM     47  HB2 LEU A 587      29.830  22.590  44.060  1.00  0.00           H
ATOM     48  CG  LEU A 587      30.360  22.480  41.960  1.00  0.00           C
ATOM     49  HG  LEU A 587      31.250  22.530  41.290  1.00  0.00           H
ATOM     50  CD1 LEU A 587      29.610  21.160  41.630  1.00  0.00           C
ATOM     51 HD11 LEU A 587      29.400  21.010  40.550  1.00  0.00           H
ATOM     52 HD12 LEU A 587      28.670  21.100  42.210  1.00  0.00           H
ATOM     53 HD13 LEU A 587      30.250  20.300  41.950  1.00  0.00           H
ATOM     54  CD2 LEU A 587      29.420  23.660  41.620  1.00  0.00           C
ATOM     55 HD21 LEU A 587      29.900  24.640  41.800  1.00  0.00           H
ATOM     56 HD22 LEU A 587      28.640  23.580  42.400  1.00  0.00           H
ATOM     57 HD23 LEU A 587      29.120  23.720  40.550  1.00  0.00           H
ATOM     58  C   LEU A 587      32.980  21.390  43.080  1.00  0.00           C
ATOM     59  O   LEU A 587      33.050  20.520  42.200  1.00  0.00           O
ATOM     60  N   ASP A 588      34.010  22.200  43.260  1.00  0.00           N
ATOM     61  HN  ASP A 588      33.940  22.950  43.920  1.00  0.00           H
ATOM     62  CA  ASP A 588      35.340  21.980  42.670  1.00  0.00           C
ATOM     63  HA  ASP A 588      35.240  21.710  41.630  1.00  0.00           H
ATOM     64  CB  ASP A 588      36.300  23.140  42.730  1.00  0.00           C
ATOM     65  HB1 ASP A 588      37.280  22.910  42.260  1.00  0.00           H
ATOM     66  HB2 ASP A 588      36.720  23.500  43.700  1.00  0.00           H
ATOM     67  CG  ASP A 588      35.690  24.370  42.080  1.00  0.00           C
ATOM     68  OD1 ASP A 588      35.680  25.450  42.720  1.00  0.00           O
ATOM     69  OD2 ASP A 588      35.090  24.190  40.990  1.00  0.00           O
ATOM     70  C   ASP A 588      36.020  20.750  43.080  1.00  0.00           C
ATOM     71  O   ASP A 588      36.640  20.010  42.340  1.00  0.00           O
ATOM     72  N   ILE A 589      35.800  20.380  44.350  1.00  0.00           N
ATOM     73  HN  ILE A 589      35.300  20.960  44.990  1.00  0.00           H
ATOM     74  CA  ILE A 589      36.290  19.060  44.850  1.00  0.00           C
ATOM     75  HA  ILE A 589      37.320  18.990  44.540  1.00  0.00           H
ATOM     76  CB  ILE A 589      36.280  18.920  46.340  1.00  0.00           C
ATOM     77  HB  ILE A 589      35.330  19.410  46.660  1.00  0.00           H
ATOM     78  CG2 ILE A 589      36.250  17.490  46.780  1.00  0.00           C
ATOM     79 HG21 ILE A 589      36.500  17.340  47.840  1.00  0.00           H
ATOM     80 HG22 ILE A 589      36.860  16.810  46.170  1.00  0.00           H
ATOM     81 HG23 ILE A 589      35.200  17.120  46.720  1.00  0.00           H
ATOM     82  CG1 ILE A 589      37.510  19.720  46.930  1.00  0.00           C
ATOM     83 HG11 ILE A 589      37.620  20.680  46.390  1.00  0.00           H
ATOM     84 HG12 ILE A 589      38.430  19.100  46.840  1.00  0.00           H
ATOM     85  CD  ILE A 589      37.200  20.170  48.360  1.00  0.00           C
ATOM     86  HD1 ILE A 589      36.300  20.820  48.360  1.00  0.00           H
ATOM     87  HD2 ILE A 589      38.030  20.670  48.920  1.00  0.00           H
ATOM     88  HD3 ILE A 589      36.810  19.320  48.960  1.00  0.00           H
ATOM     89  C   ILE A 589      35.580  17.950  44.050  1.00  0.00           C
ATOM     90  O   ILE A 589      36.160  17.020  43.550  1.00  0.00           O
ATOM     91  N   LYS A 590      34.280  18.040  43.930  1.00  0.00           N
ATOM     92  HN  LYS A 590      33.770  18.760  44.390  1.00  0.00           H
ATOM     93  CA  LYS A 590      33.490  17.010  43.340  1.00  0.00           C
ATOM     94  HA  LYS A 590      33.840  16.090  43.800  1.00  0.00           H
ATOM     95  CB  LYS A 590      31.950  17.010  43.610  1.00  0.00           C
ATOM     96  HB1 LYS A 590      31.320  16.460  42.890  1.00  0.00           H
ATOM     97  HB2 LYS A 590      31.590  18.030  43.330  1.00  0.00           H
ATOM     98  CG  LYS A 590      31.570  16.790  45.140  1.00  0.00           C
ATOM     99  HG1 LYS A 590      32.150  17.480  45.780  1.00  0.00           H
ATOM    100  HG2 LYS A 590      31.800  15.740  45.400  1.00  0.00           H
ATOM    101  CD  LYS A 590      30.000  16.840  45.400  1.00  0.00           C
ATOM    102  HD1 LYS A 590      29.730  16.230  46.280  1.00  0.00           H
ATOM    103  HD2 LYS A 590      29.540  16.360  44.500  1.00  0.00           H
ATOM    104  CE  LYS A 590      29.440  18.270  45.480  1.00  0.00           C
ATOM    105  HE1 LYS A 590      29.240  18.540  44.420  1.00  0.00           H
ATOM    106  HE2 LYS A 590      30.100  19.050  45.920  1.00  0.00           H
ATOM    107  NZ  LYS A 590      28.060  18.470  46.180  1.00  0.00           N
ATOM    108  HZ1 LYS A 590      27.770  19.460  46.060  1.00  0.00           H
ATOM    109  HZ2 LYS A 590      28.180  18.270  47.190  1.00  0.00           H
ATOM    110  HZ3 LYS A 590      27.320  17.880  45.730  1.00  0.00           H
ATOM    111  C   LYS A 590      33.660  16.860  41.840  1.00  0.00           C
ATOM    112  O   LYS A 590      33.750  15.840  41.260  1.00  0.00           O
ATOM    113  N   ARG A 591      33.800  17.950  41.100  1.00  0.00           N
ATOM    114  HN  ARG A 591      33.640  18.800  41.580  1.00  0.00           H
ATOM    115  CA  ARG A 591      33.620  17.950  39.650  1.00  0.00           C
ATOM    116  HA  ARG A 591      33.120  17.080  39.270  1.00  0.00           H
ATOM    117  CB  ARG A 591      32.900  19.220  39.230  1.00  0.00           C
ATOM    118  HB1 ARG A 591      32.080  19.410  39.960  1.00  0.00           H
ATOM    119  HB2 ARG A 591      32.560  19.030  38.190  1.00  0.00           H
ATOM    120  CG  ARG A 591      33.730  20.530  39.180  1.00  0.00           C
ATOM    121  HG1 ARG A 591      34.480  20.390  38.370  1.00  0.00           H
ATOM    122  HG2 ARG A 591      34.230  20.700  40.150  1.00  0.00           H
ATOM    123  CD  ARG A 591      32.880  21.820  38.800  1.00  0.00           C
ATOM    124  HD1 ARG A 591      32.140  22.030  39.600  1.00  0.00           H
ATOM    125  HD2 ARG A 591      32.410  21.790  37.800  1.00  0.00           H
ATOM    126  NE  ARG A 591      33.840  22.990  38.900  1.00  0.00           N
ATOM    127  HE  ARG A 591      34.110  23.220  39.830  1.00  0.00           H
ATOM    128  CZ  ARG A 591      34.670  23.410  38.010  1.00  0.00           C
ATOM    129  NH1 ARG A 591      34.730  22.950  36.790  1.00  0.00           N
ATOM    130 HH11 ARG A 591      35.210  23.520  36.110  1.00  0.00           H
ATOM    131 HH12 ARG A 591      33.910  22.510  36.450  1.00  0.00           H
ATOM    132  NH2 ARG A 591      35.580  24.280  38.330  1.00  0.00           N
ATOM    133 HH21 ARG A 591      35.680  24.490  39.300  1.00  0.00           H
ATOM    134 HH22 ARG A 591      36.210  24.610  37.610  1.00  0.00           H
ATOM    135  C   ARG A 591      35.030  17.920  39.020  1.00  0.00           C
ATOM    136  O   ARG A 591      35.290  17.730  37.850  1.00  0.00           O
ATOM    137  N   LYS A 592      36.080  18.260  39.840  1.00  0.00           N
ATOM    138  HN  LYS A 592      36.000  18.480  40.800  1.00  0.00           H
ATOM    139  CA  LYS A 592      37.450  18.210  39.460  1.00  0.00           C
ATOM    140  HA  LYS A 592      37.470  17.870  38.430  1.00  0.00           H
ATOM    141  CB  LYS A 592      38.260  19.510  39.640  1.00  0.00           C
ATOM    142  HB1 LYS A 592      39.280  19.410  39.210  1.00  0.00           H
ATOM    143  HB2 LYS A 592      38.400  19.670  40.730  1.00  0.00           H
ATOM    144  CG  LYS A 592      37.670  20.750  38.880  1.00  0.00           C
ATOM    145  HG1 LYS A 592      38.360  21.620  39.000  1.00  0.00           H
ATOM    146  HG2 LYS A 592      36.700  21.000  39.350  1.00  0.00           H
ATOM    147  CD  LYS A 592      37.580  20.560  37.340  1.00  0.00           C
ATOM    148  HD1 LYS A 592      37.010  21.390  36.860  1.00  0.00           H
ATOM    149  HD2 LYS A 592      36.890  19.710  37.160  1.00  0.00           H
ATOM    150  CE  LYS A 592      38.820  20.290  36.550  1.00  0.00           C
ATOM    151  HE1 LYS A 592      38.460  20.070  35.520  1.00  0.00           H
ATOM    152  HE2 LYS A 592      39.500  19.490  36.920  1.00  0.00           H
ATOM    153  NZ  LYS A 592      39.640  21.520  36.470  1.00  0.00           N
ATOM    154  HZ1 LYS A 592      39.040  22.340  36.240  1.00  0.00           H
ATOM    155  HZ2 LYS A 592      40.410  21.470  35.780  1.00  0.00           H
ATOM    156  HZ3 LYS A 592      40.130  21.750  37.350  1.00  0.00           H
ATOM    157  C   LYS A 592      38.200  17.130  40.200  1.00  0.00           C
ATOM    158  O   LYS A 592      39.420  17.180  40.440  1.00  0.00           O
ATOM    159  N   ALA A 593      37.450  16.120  40.720  1.00  0.00           N
ATOM    160  HN  ALA A 593      36.570  16.000  40.270  1.00  0.00           H
ATOM    161  CA  ALA A 593      37.890  15.190  41.710  1.00  0.00           C
ATOM    162  HA  ALA A 593      38.200  15.720  42.600  1.00  0.00           H
ATOM    163  CB  ALA A 593      36.830  14.230  42.070  1.00  0.00           C
ATOM    164  HB1 ALA A 593      37.350  13.420  42.630  1.00  0.00           H
ATOM    165  HB2 ALA A 593      36.340  13.730  41.210  1.00  0.00           H
ATOM    166  HB3 ALA A 593      36.140  14.760  42.760  1.00  0.00           H
ATOM    167  C   ALA A 593      39.240  14.460  41.400  1.00  0.00           C
ATOM    168  O   ALA A 593      40.020  14.530  42.360  1.00  0.00           O
ATOM    169  N   PRO A 594      39.600  13.890  40.190  1.00  0.00           N
ATOM    170  CD  PRO A 594      38.630  13.450  39.210  1.00  0.00           C
ATOM    171  HD1 PRO A 594      38.450  14.300  38.520  1.00  0.00           H
ATOM    172  HD2 PRO A 594      37.710  13.070  39.710  1.00  0.00           H
ATOM    173  CA  PRO A 594      40.950  13.330  40.070  1.00  0.00           C
ATOM    174  HA  PRO A 594      41.210  12.810  40.970  1.00  0.00           H
ATOM    175  CB  PRO A 594      40.820  12.530  38.740  1.00  0.00           C
ATOM    176  HB1 PRO A 594      41.460  11.620  38.620  1.00  0.00           H
ATOM    177  HB2 PRO A 594      41.070  13.170  37.870  1.00  0.00           H
ATOM    178  CG  PRO A 594      39.330  12.300  38.570  1.00  0.00           C
ATOM    179  HG1 PRO A 594      39.020  12.060  37.520  1.00  0.00           H
ATOM    180  HG2 PRO A 594      39.080  11.370  39.140  1.00  0.00           H
ATOM    181  C   PRO A 594      42.010  14.450  40.040  1.00  0.00           C
ATOM    182  O   PRO A 594      43.130  14.310  40.600  1.00  0.00           O
ATOM    183  N   PHE A 595      41.840  15.540  39.340  1.00  0.00           N
ATOM    184  HN  PHE A 595      40.960  15.550  38.890  1.00  0.00           H
ATOM    185  CA  PHE A 595      42.720  16.560  39.010  1.00  0.00           C
ATOM    186  HA  PHE A 595      43.590  16.210  38.490  1.00  0.00           H
ATOM    187  CB  PHE A 595      42.060  17.700  38.190  1.00  0.00           C
ATOM    188  HB1 PHE A 595      42.830  18.480  38.020  1.00  0.00           H
ATOM    189  HB2 PHE A 595      41.190  18.070  38.760  1.00  0.00           H
ATOM    190  CG  PHE A 595      41.580  17.010  36.920  1.00  0.00           C
ATOM    191  CD1 PHE A 595      42.440  16.820  35.810  1.00  0.00           C
ATOM    192  HD1 PHE A 595      43.450  17.190  35.950  1.00  0.00           H
ATOM    193  CE1 PHE A 595      41.980  16.300  34.600  1.00  0.00           C
ATOM    194  HE1 PHE A 595      42.630  16.250  33.740  1.00  0.00           H
ATOM    195  CZ  PHE A 595      40.580  15.940  34.400  1.00  0.00           C
ATOM    196  HZ  PHE A 595      40.250  15.470  33.490  1.00  0.00           H
ATOM    197  CD2 PHE A 595      40.190  16.800  36.710  1.00  0.00           C
ATOM    198  HD2 PHE A 595      39.440  17.090  37.430  1.00  0.00           H
ATOM    199  CE2 PHE A 595      39.730  16.230  35.520  1.00  0.00           C
ATOM    200  HE2 PHE A 595      38.750  15.800  35.460  1.00  0.00           H
ATOM    201  C   PHE A 595      43.190  17.340  40.250  1.00  0.00           C
ATOM    202  O   PHE A 595      44.380  17.460  40.450  1.00  0.00           O
ATOM    203  N   PHE A 596      42.180  17.730  41.070  1.00  0.00           N
ATOM    204  HN  PHE A 596      41.250  17.530  40.760  1.00  0.00           H
ATOM    205  CA  PHE A 596      42.470  18.230  42.410  1.00  0.00           C
ATOM    206  HA  PHE A 596      43.150  19.060  42.240  1.00  0.00           H
ATOM    207  CB  PHE A 596      41.210  18.680  43.110  1.00  0.00           C
ATOM    208  HB1 PHE A 596      41.070  18.260  44.120  1.00  0.00           H
ATOM    209  HB2 PHE A 596      40.270  18.350  42.590  1.00  0.00           H
ATOM    210  CG  PHE A 596      40.980  20.140  43.280  1.00  0.00           C
ATOM    211  CD1 PHE A 596      41.420  21.060  42.300  1.00  0.00           C
ATOM    212  HD1 PHE A 596      41.890  20.770  41.380  1.00  0.00           H
ATOM    213  CE1 PHE A 596      41.050  22.410  42.410  1.00  0.00           C
ATOM    214  HE1 PHE A 596      41.220  23.090  41.590  1.00  0.00           H
ATOM    215  CZ  PHE A 596      40.110  22.810  43.440  1.00  0.00           C
ATOM    216  HZ  PHE A 596      39.710  23.810  43.490  1.00  0.00           H
ATOM    217  CD2 PHE A 596      40.100  20.610  44.310  1.00  0.00           C
ATOM    218  HD2 PHE A 596      39.730  19.860  45.000  1.00  0.00           H
ATOM    219  CE2 PHE A 596      39.700  21.910  44.350  1.00  0.00           C
ATOM    220  HE2 PHE A 596      38.980  22.300  45.070  1.00  0.00           H
ATOM    221  C   PHE A 596      43.160  17.380  43.400  1.00  0.00           C
ATOM    222  O   PHE A 596      44.100  17.810  44.080  1.00  0.00           O
ATOM    223  N   LEU A 597      42.720  16.120  43.530  1.00  0.00           N
ATOM    224  HN  LEU A 597      41.990  15.680  43.020  1.00  0.00           H
ATOM    225  CA  LEU A 597      43.540  15.130  44.270  1.00  0.00           C
ATOM    226  HA  LEU A 597      43.670  15.450  45.300  1.00  0.00           H
ATOM    227  CB  LEU A 597      42.670  13.820  44.350  1.00  0.00           C
ATOM    228  HB1 LEU A 597      42.570  13.360  43.340  1.00  0.00           H
ATOM    229  HB2 LEU A 597      41.690  14.020  44.840  1.00  0.00           H
ATOM    230  CG  LEU A 597      43.210  12.730  45.250  1.00  0.00           C
ATOM    231  HG  LEU A 597      44.290  12.580  45.040  1.00  0.00           H
ATOM    232  CD1 LEU A 597      43.290  13.110  46.710  1.00  0.00           C
ATOM    233 HD11 LEU A 597      43.370  12.270  47.430  1.00  0.00           H
ATOM    234 HD12 LEU A 597      42.480  13.790  47.010  1.00  0.00           H
ATOM    235 HD13 LEU A 597      44.240  13.660  46.930  1.00  0.00           H
ATOM    236  CD2 LEU A 597      42.540  11.370  44.990  1.00  0.00           C
ATOM    237 HD21 LEU A 597      41.530  11.490  45.450  1.00  0.00           H
ATOM    238 HD22 LEU A 597      43.100  10.530  45.460  1.00  0.00           H
ATOM    239 HD23 LEU A 597      42.510  11.190  43.890  1.00  0.00           H
ATOM    240  C   LEU A 597      44.990  14.890  43.770  1.00  0.00           C
ATOM    241  O   LEU A 597      45.870  14.880  44.640  1.00  0.00           O
ATOM    242  N   SER A 598      45.050  14.750  42.440  1.00  0.00           N
ATOM    243  HN  SER A 598      44.230  14.720  41.860  1.00  0.00           H
ATOM    244  CA  SER A 598      46.350  14.580  41.740  1.00  0.00           C
ATOM    245  HA  SER A 598      46.720  13.680  42.220  1.00  0.00           H
ATOM    246  CB  SER A 598      46.230  14.400  40.190  1.00  0.00           C
ATOM    247  HB1 SER A 598      47.270  14.200  39.870  1.00  0.00           H
ATOM    248  HB2 SER A 598      45.740  15.260  39.670  1.00  0.00           H
ATOM    249  OG  SER A 598      45.380  13.330  39.830  1.00  0.00           O
ATOM    250  HG1 SER A 598      44.510  13.670  40.070  1.00  0.00           H
ATOM    251  C   SER A 598      47.320  15.750  41.970  1.00  0.00           C
ATOM    252  O   SER A 598      48.390  15.540  42.490  1.00  0.00           O
ATOM    253  N   ASP A 599      46.910  17.020  41.650  1.00  0.00           N
ATOM    254  HN  ASP A 599      45.960  17.250  41.420  1.00  0.00           H
ATOM    255  CA  ASP A 599      47.710  18.120  41.930  1.00  0.00           C
ATOM    256  HA  ASP A 599      48.720  18.020  41.560  1.00  0.00           H
ATOM    257  CB  ASP A 599      47.180  19.290  41.130  1.00  0.00           C
ATOM    258  HB1 ASP A 599      47.830  20.160  41.350  1.00  0.00           H
ATOM    259  HB2 ASP A 599      46.150  19.560  41.440  1.00  0.00           H
ATOM    260  CG  ASP A 599      47.300  19.050  39.610  1.00  0.00           C
ATOM    261  OD1 ASP A 599      47.960  18.050  39.260  1.00  0.00           O
ATOM    262  OD2 ASP A 599      46.910  19.890  38.810  1.00  0.00           O
ATOM    263  C   ASP A 599      47.960  18.500  43.400  1.00  0.00           C
ATOM    264  O   ASP A 599      49.020  19.090  43.650  1.00  0.00           O
ATOM    265  N   PHE A 600      47.050  18.180  44.310  1.00  0.00           N
ATOM    266  HN  PHE A 600      46.120  17.900  44.060  1.00  0.00           H
ATOM    267  CA  PHE A 600      47.240  18.160  45.780  1.00  0.00           C
ATOM    268  HA  PHE A 600      47.460  19.140  46.170  1.00  0.00           H
ATOM    269  CB  PHE A 600      45.880  17.770  46.520  1.00  0.00           C
ATOM    270  HB1 PHE A 600      45.440  16.840  46.090  1.00  0.00           H
ATOM    271  HB2 PHE A 600      45.140  18.580  46.390  1.00  0.00           H
ATOM    272  CG  PHE A 600      46.030  17.430  47.950  1.00  0.00           C
ATOM    273  CD1 PHE A 600      46.100  18.520  48.840  1.00  0.00           C
ATOM    274  HD1 PHE A 600      46.180  19.550  48.540  1.00  0.00           H
ATOM    275  CE1 PHE A 600      46.160  18.210  50.190  1.00  0.00           C
ATOM    276  HE1 PHE A 600      46.330  18.980  50.920  1.00  0.00           H
ATOM    277  CZ  PHE A 600      46.150  16.810  50.610  1.00  0.00           C
ATOM    278  HZ  PHE A 600      46.070  16.570  51.660  1.00  0.00           H
ATOM    279  CD2 PHE A 600      46.070  16.080  48.370  1.00  0.00           C
ATOM    280  HD2 PHE A 600      46.040  15.310  47.610  1.00  0.00           H
ATOM    281  CE2 PHE A 600      46.070  15.800  49.720  1.00  0.00           C
ATOM    282  HE2 PHE A 600      45.960  14.770  50.020  1.00  0.00           H
ATOM    283  C   PHE A 600      48.380  17.260  46.190  1.00  0.00           C
ATOM    284  O   PHE A 600      49.260  17.640  47.020  1.00  0.00           O
ATOM    285  N   LYS A 601      48.520  16.010  45.690  1.00  0.00           N
ATOM    286  HN  LYS A 601      47.920  15.750  44.950  1.00  0.00           H
ATOM    287  CA  LYS A 601      49.580  15.060  46.010  1.00  0.00           C
ATOM    288  HA  LYS A 601      49.770  14.970  47.060  1.00  0.00           H
ATOM    289  CB  LYS A 601      49.170  13.670  45.440  1.00  0.00           C
ATOM    290  HB1 LYS A 601      50.010  12.960  45.470  1.00  0.00           H
ATOM    291  HB2 LYS A 601      48.900  13.950  44.400  1.00  0.00           H
ATOM    292  CG  LYS A 601      48.000  12.970  46.060  1.00  0.00           C
ATOM    293  HG1 LYS A 601      47.190  13.740  46.040  1.00  0.00           H
ATOM    294  HG2 LYS A 601      48.040  12.680  47.120  1.00  0.00           H
ATOM    295  CD  LYS A 601      47.600  11.680  45.360  1.00  0.00           C
ATOM    296  HD1 LYS A 601      46.790  11.350  46.040  1.00  0.00           H
ATOM    297  HD2 LYS A 601      48.560  11.120  45.440  1.00  0.00           H
ATOM    298  CE  LYS A 601      47.060  11.680  43.930  1.00  0.00           C
ATOM    299  HE1 LYS A 601      47.820  12.290  43.390  1.00  0.00           H
ATOM    300  HE2 LYS A 601      46.100  12.200  43.740  1.00  0.00           H
ATOM    301  NZ  LYS A 601      47.100  10.330  43.280  1.00  0.00           N
ATOM    302  HZ1 LYS A 601      48.040   9.900  43.380  1.00  0.00           H
ATOM    303  HZ2 LYS A 601      46.850  10.410  42.280  1.00  0.00           H
ATOM    304  HZ3 LYS A 601      46.340   9.770  43.720  1.00  0.00           H
ATOM    305  C   LYS A 601      50.980  15.400  45.440  1.00  0.00           C
ATOM    306  O   LYS A 601      51.990  14.940  45.890  1.00  0.00           O
ATOM    307  N   ASP A 602      51.020  16.250  44.380  1.00  0.00           N
ATOM    308  HN  ASP A 602      50.220  16.530  43.850  1.00  0.00           H
ATOM    309  CA  ASP A 602      52.130  16.730  43.710  1.00  0.00           C
ATOM    310  HA  ASP A 602      52.950  16.070  43.920  1.00  0.00           H
ATOM    311  CB  ASP A 602      51.890  16.910  42.160  1.00  0.00           C
ATOM    312  HB1 ASP A 602      52.730  17.460  41.700  1.00  0.00           H
ATOM    313  HB2 ASP A 602      50.960  17.500  42.010  1.00  0.00           H
ATOM    314  CG  ASP A 602      51.760  15.580  41.380  1.00  0.00           C
ATOM    315  OD1 ASP A 602      50.990  15.540  40.400  1.00  0.00           O
ATOM    316  OD2 ASP A 602      52.480  14.620  41.750  1.00  0.00           O
ATOM    317  C   ASP A 602      52.560  18.030  44.420  1.00  0.00           C
ATOM    318  O   ASP A 602      53.680  18.440  44.200  1.00  0.00           O
ATOM    319  N   ALA A 603      51.820  18.670  45.390  1.00  0.00           N
ATOM    320  HN  ALA A 603      50.860  18.440  45.560  1.00  0.00           H
ATOM    321  CA  ALA A 603      52.360  19.670  46.260  1.00  0.00           C
ATOM    322  HA  ALA A 603      52.920  20.400  45.710  1.00  0.00           H
ATOM    323  CB  ALA A 603      51.170  20.480  46.830  1.00  0.00           C
ATOM    324  HB1 ALA A 603      50.520  20.960  46.080  1.00  0.00           H
ATOM    325  HB2 ALA A 603      51.700  21.200  47.490  1.00  0.00           H
ATOM    326  HB3 ALA A 603      50.630  19.860  47.580  1.00  0.00           H
ATOM    327  C   ALA A 603      53.210  19.180  47.460  1.00  0.00           C
ATOM    328  O   ALA A 603      54.090  19.860  48.000  1.00  0.00           O
ATOM    329  N   LEU A 604      52.960  17.880  47.840  1.00  0.00           N
ATOM    330  HN  LEU A 604      52.230  17.390  47.350  1.00  0.00           H
ATOM    331  CA  LEU A 604      53.760  17.220  48.830  1.00  0.00           C
ATOM    332  HA  LEU A 604      53.750  17.810  49.730  1.00  0.00           H
ATOM    333  CB  LEU A 604      53.100  15.820  49.150  1.00  0.00           C
ATOM    334  HB1 LEU A 604      53.620  15.280  49.970  1.00  0.00           H
ATOM    335  HB2 LEU A 604      53.290  15.270  48.210  1.00  0.00           H
ATOM    336  CG  LEU A 604      51.590  15.800  49.260  1.00  0.00           C
ATOM    337  HG  LEU A 604      51.050  16.070  48.330  1.00  0.00           H
ATOM    338  CD1 LEU A 604      50.990  14.370  49.540  1.00  0.00           C
ATOM    339 HD11 LEU A 604      51.240  13.960  50.540  1.00  0.00           H
ATOM    340 HD12 LEU A 604      51.350  13.600  48.820  1.00  0.00           H
ATOM    341 HD13 LEU A 604      49.890  14.510  49.400  1.00  0.00           H
ATOM    342  CD2 LEU A 604      51.110  16.740  50.370  1.00  0.00           C
ATOM    343 HD21 LEU A 604      51.790  17.620  50.450  1.00  0.00           H
ATOM    344 HD22 LEU A 604      51.030  16.160  51.320  1.00  0.00           H
ATOM    345 HD23 LEU A 604      50.080  17.110  50.180  1.00  0.00           H
ATOM    346  C   LEU A 604      55.340  17.010  48.490  1.00  0.00           C
ATOM    347  O   LEU A 604      55.710  15.950  48.040  1.00  0.00           O
ATOM    348  N   SER A 605      56.230  18.040  48.720  1.00  0.00           N
ATOM    349  HN  SER A 605      55.860  18.880  49.110  1.00  0.00           H
ATOM    350  CA  SER A 605      57.580  17.990  48.370  1.00  0.00           C
ATOM    351  HA  SER A 605      57.940  17.000  48.620  1.00  0.00           H
ATOM    352  CB  SER A 605      57.790  18.310  46.810  1.00  0.00           C
ATOM    353  HB1 SER A 605      56.900  18.820  46.390  1.00  0.00           H
ATOM    354  HB2 SER A 605      57.920  17.310  46.340  1.00  0.00           H
ATOM    355  OG  SER A 605      59.010  19.080  46.530  1.00  0.00           O
ATOM    356  HG1 SER A 605      59.750  18.580  46.880  1.00  0.00           H
ATOM    357  C   SER A 605      58.370  18.940  49.300  1.00  0.00           C
ATOM    358  O   SER A 605      57.910  19.890  49.870  1.00  0.00           O
ATOM    359  N   LEU A 606      59.590  18.570  49.550  1.00  0.00           N
ATOM    360  HN  LEU A 606      59.980  17.730  49.190  1.00  0.00           H
ATOM    361  CA  LEU A 606      60.530  19.280  50.260  1.00  0.00           C
ATOM    362  HA  LEU A 606      60.040  19.540  51.190  1.00  0.00           H
ATOM    363  CB  LEU A 606      61.890  18.530  50.590  1.00  0.00           C
ATOM    364  HB1 LEU A 606      62.560  19.200  51.170  1.00  0.00           H
ATOM    365  HB2 LEU A 606      62.300  18.260  49.590  1.00  0.00           H
ATOM    366  CG  LEU A 606      61.570  17.220  51.350  1.00  0.00           C
ATOM    367  HG  LEU A 606      60.820  16.620  50.800  1.00  0.00           H
ATOM    368  CD1 LEU A 606      62.860  16.470  51.450  1.00  0.00           C
ATOM    369 HD11 LEU A 606      63.290  16.160  50.480  1.00  0.00           H
ATOM    370 HD12 LEU A 606      62.770  15.460  51.920  1.00  0.00           H
ATOM    371 HD13 LEU A 606      63.670  17.060  51.930  1.00  0.00           H
ATOM    372  CD2 LEU A 606      60.880  17.380  52.700  1.00  0.00           C
ATOM    373 HD21 LEU A 606      59.790  17.530  52.550  1.00  0.00           H
ATOM    374 HD22 LEU A 606      61.280  18.200  53.330  1.00  0.00           H
ATOM    375 HD23 LEU A 606      60.900  16.430  53.280  1.00  0.00           H
ATOM    376  C   LEU A 606      60.930  20.710  49.680  1.00  0.00           C
ATOM    377  O   LEU A 606      60.910  21.700  50.360  1.00  0.00           O
ATOM    378  N   GLN A 607      61.290  20.700  48.430  1.00  0.00           N
ATOM    379  HN  GLN A 607      61.280  19.790  48.020  1.00  0.00           H
ATOM    380  CA  GLN A 607      61.410  21.890  47.560  1.00  0.00           C
ATOM    381  HA  GLN A 607      62.300  22.450  47.790  1.00  0.00           H
ATOM    382  CB  GLN A 607      61.580  21.410  46.100  1.00  0.00           C
ATOM    383  HB1 GLN A 607      61.250  22.190  45.370  1.00  0.00           H
ATOM    384  HB2 GLN A 607      60.910  20.530  45.900  1.00  0.00           H
ATOM    385  CG  GLN A 607      63.010  20.910  45.850  1.00  0.00           C
ATOM    386  HG1 GLN A 607      63.170  20.820  44.750  1.00  0.00           H
ATOM    387  HG2 GLN A 607      63.140  19.890  46.270  1.00  0.00           H
ATOM    388  CD  GLN A 607      64.180  21.790  46.380  1.00  0.00           C
ATOM    389  OE1 GLN A 607      65.100  21.250  46.990  1.00  0.00           O
ATOM    390  NE2 GLN A 607      64.170  23.080  46.090  1.00  0.00           N
ATOM    391 HE21 GLN A 607      64.990  23.650  46.160  1.00  0.00           H
ATOM    392 HE22 GLN A 607      63.540  23.370  45.350  1.00  0.00           H
ATOM    393  C   GLN A 607      60.160  22.780  47.530  1.00  0.00           C
ATOM    394  O   GLN A 607      60.240  24.010  47.830  1.00  0.00           O
ATOM    395  N   CYS A 608      58.930  22.210  47.290  1.00  0.00           N
ATOM    396  HN  CYS A 608      58.710  21.250  47.110  1.00  0.00           H
ATOM    397  CA  CYS A 608      57.690  22.920  47.670  1.00  0.00           C
ATOM    398  HA  CYS A 608      57.640  23.810  47.080  1.00  0.00           H
ATOM    399  CB  CYS A 608      56.470  21.910  47.380  1.00  0.00           C
ATOM    400  HB1 CYS A 608      55.550  22.200  47.940  1.00  0.00           H
ATOM    401  HB2 CYS A 608      56.810  20.930  47.760  1.00  0.00           H
ATOM    402  SG  CYS A 608      56.040  21.840  45.630  1.00  0.00           S
ATOM    403  HG1 CYS A 608      55.050  21.000  45.830  1.00  0.00           H
ATOM    404  C   CYS A 608      57.610  23.530  49.070  1.00  0.00           C
ATOM    405  O   CYS A 608      57.420  24.730  49.240  1.00  0.00           O
ATOM    406  N   LEU A 609      57.850  22.760  50.170  1.00  0.00           N
ATOM    407  HN  LEU A 609      58.050  21.780  50.090  1.00  0.00           H
ATOM    408  CA  LEU A 609      57.890  23.330  51.580  1.00  0.00           C
ATOM    409  HA  LEU A 609      56.880  23.680  51.740  1.00  0.00           H
ATOM    410  CB  LEU A 609      58.230  22.180  52.460  1.00  0.00           C
ATOM    411  HB1 LEU A 609      59.210  21.780  52.160  1.00  0.00           H
ATOM    412  HB2 LEU A 609      57.490  21.350  52.510  1.00  0.00           H
ATOM    413  CG  LEU A 609      58.280  22.580  54.000  1.00  0.00           C
ATOM    414  HG  LEU A 609      59.150  23.250  54.140  1.00  0.00           H
ATOM    415  CD1 LEU A 609      57.000  23.370  54.400  1.00  0.00           C
ATOM    416 HD11 LEU A 609      56.930  24.410  54.010  1.00  0.00           H
ATOM    417 HD12 LEU A 609      57.020  23.630  55.480  1.00  0.00           H
ATOM    418 HD13 LEU A 609      56.080  22.760  54.280  1.00  0.00           H
ATOM    419  CD2 LEU A 609      58.400  21.350  54.910  1.00  0.00           C
ATOM    420 HD21 LEU A 609      58.300  21.640  55.980  1.00  0.00           H
ATOM    421 HD22 LEU A 609      59.370  20.790  54.930  1.00  0.00           H
ATOM    422 HD23 LEU A 609      57.560  20.640  54.750  1.00  0.00           H
ATOM    423  C   LEU A 609      58.820  24.460  51.800  1.00  0.00           C
ATOM    424  O   LEU A 609      58.590  25.480  52.390  1.00  0.00           O
ATOM    425  N   ALA A 610      60.010  24.400  51.220  1.00  0.00           N
ATOM    426  HN  ALA A 610      60.290  23.590  50.710  1.00  0.00           H
ATOM    427  CA  ALA A 610      61.020  25.490  51.300  1.00  0.00           C
ATOM    428  HA  ALA A 610      61.140  25.780  52.330  1.00  0.00           H
ATOM    429  CB  ALA A 610      62.360  24.960  50.750  1.00  0.00           C
ATOM    430  HB1 ALA A 610      62.120  24.270  49.920  1.00  0.00           H
ATOM    431  HB2 ALA A 610      62.850  24.350  51.560  1.00  0.00           H
ATOM    432  HB3 ALA A 610      63.010  25.800  50.420  1.00  0.00           H
ATOM    433  C   ALA A 610      60.500  26.690  50.530  1.00  0.00           C
ATOM    434  O   ALA A 610      60.500  27.790  51.080  1.00  0.00           O
ATOM    435  N   SER A 611      59.990  26.520  49.300  1.00  0.00           N
ATOM    436  HN  SER A 611      60.160  25.640  48.870  1.00  0.00           H
ATOM    437  CA  SER A 611      59.410  27.700  48.560  1.00  0.00           C
ATOM    438  HA  SER A 611      60.120  28.510  48.450  1.00  0.00           H
ATOM    439  CB  SER A 611      58.970  27.230  47.180  1.00  0.00           C
ATOM    440  HB1 SER A 611      58.300  26.350  47.300  1.00  0.00           H
ATOM    441  HB2 SER A 611      59.860  26.750  46.730  1.00  0.00           H
ATOM    442  OG  SER A 611      58.470  28.220  46.290  1.00  0.00           O
ATOM    443  HG1 SER A 611      59.210  28.730  45.960  1.00  0.00           H
ATOM    444  C   SER A 611      58.270  28.310  49.360  1.00  0.00           C
ATOM    445  O   SER A 611      58.140  29.520  49.480  1.00  0.00           O
ATOM    446  N   ILE A 612      57.400  27.440  50.010  1.00  0.00           N
ATOM    447  HN  ILE A 612      57.580  26.470  49.850  1.00  0.00           H
ATOM    448  CA  ILE A 612      56.270  27.870  50.790  1.00  0.00           C
ATOM    449  HA  ILE A 612      55.750  28.490  50.080  1.00  0.00           H
ATOM    450  CB  ILE A 612      55.350  26.650  51.050  1.00  0.00           C
ATOM    451  HB  ILE A 612      55.920  25.720  50.900  1.00  0.00           H
ATOM    452  CG2 ILE A 612      54.730  26.820  52.440  1.00  0.00           C
ATOM    453 HG21 ILE A 612      54.150  25.960  52.820  1.00  0.00           H
ATOM    454 HG22 ILE A 612      54.030  27.690  52.370  1.00  0.00           H
ATOM    455 HG23 ILE A 612      55.410  27.050  53.290  1.00  0.00           H
ATOM    456  CG1 ILE A 612      54.190  26.640  50.050  1.00  0.00           C
ATOM    457 HG11 ILE A 612      53.550  27.550  50.160  1.00  0.00           H
ATOM    458 HG12 ILE A 612      53.500  25.770  50.190  1.00  0.00           H
ATOM    459  CD  ILE A 612      54.720  26.430  48.580  1.00  0.00           C
ATOM    460  HD1 ILE A 612      55.380  25.570  48.380  1.00  0.00           H
ATOM    461  HD2 ILE A 612      55.410  27.240  48.280  1.00  0.00           H
ATOM    462  HD3 ILE A 612      53.880  26.430  47.850  1.00  0.00           H
ATOM    463  C   ILE A 612      56.750  28.690  52.000  1.00  0.00           C
ATOM    464  O   ILE A 612      56.280  29.800  52.250  1.00  0.00           O
ATOM    465  N   LEU A 613      57.710  28.140  52.740  1.00  0.00           N
ATOM    466  HN  LEU A 613      57.830  27.200  52.440  1.00  0.00           H
ATOM    467  CA  LEU A 613      58.330  28.730  53.880  1.00  0.00           C
ATOM    468  HA  LEU A 613      57.480  28.870  54.540  1.00  0.00           H
ATOM    469  CB  LEU A 613      59.290  27.810  54.620  1.00  0.00           C
ATOM    470  HB1 LEU A 613      59.820  28.360  55.440  1.00  0.00           H
ATOM    471  HB2 LEU A 613      60.080  27.570  53.880  1.00  0.00           H
ATOM    472  CG  LEU A 613      58.740  26.570  55.300  1.00  0.00           C
ATOM    473  HG  LEU A 613      57.870  26.120  54.790  1.00  0.00           H
ATOM    474  CD1 LEU A 613      59.810  25.530  55.640  1.00  0.00           C
ATOM    475 HD11 LEU A 613      59.210  24.670  55.990  1.00  0.00           H
ATOM    476 HD12 LEU A 613      60.500  25.950  56.400  1.00  0.00           H
ATOM    477 HD13 LEU A 613      60.390  25.240  54.740  1.00  0.00           H
ATOM    478  CD2 LEU A 613      58.000  27.010  56.580  1.00  0.00           C
ATOM    479 HD21 LEU A 613      57.670  26.090  57.090  1.00  0.00           H
ATOM    480 HD22 LEU A 613      57.110  27.600  56.240  1.00  0.00           H
ATOM    481 HD23 LEU A 613      58.570  27.650  57.300  1.00  0.00           H
ATOM    482  C   LEU A 613      59.080  30.030  53.580  1.00  0.00           C
ATOM    483  O   LEU A 613      59.040  30.950  54.370  1.00  0.00           O
ATOM    484  N   PHE A 614      59.670  30.100  52.350  1.00  0.00           N
ATOM    485  HN  PHE A 614      59.640  29.270  51.810  1.00  0.00           H
ATOM    486  CA  PHE A 614      60.270  31.320  51.690  1.00  0.00           C
ATOM    487  HA  PHE A 614      60.960  31.640  52.450  1.00  0.00           H
ATOM    488  CB  PHE A 614      61.020  30.970  50.330  1.00  0.00           C
ATOM    489  HB1 PHE A 614      60.390  30.280  49.720  1.00  0.00           H
ATOM    490  HB2 PHE A 614      61.920  30.400  50.640  1.00  0.00           H
ATOM    491  CG  PHE A 614      61.520  32.200  49.500  1.00  0.00           C
ATOM    492  CD1 PHE A 614      62.840  32.760  49.780  1.00  0.00           C
ATOM    493  HD1 PHE A 614      63.400  32.260  50.550  1.00  0.00           H
ATOM    494  CE1 PHE A 614      63.400  33.860  49.100  1.00  0.00           C
ATOM    495  HE1 PHE A 614      64.440  34.120  49.220  1.00  0.00           H
ATOM    496  CZ  PHE A 614      62.600  34.450  48.050  1.00  0.00           C
ATOM    497  HZ  PHE A 614      63.060  35.200  47.420  1.00  0.00           H
ATOM    498  CD2 PHE A 614      60.840  32.800  48.410  1.00  0.00           C
ATOM    499  HD2 PHE A 614      59.900  32.350  48.130  1.00  0.00           H
ATOM    500  CE2 PHE A 614      61.300  33.920  47.760  1.00  0.00           C
ATOM    501  HE2 PHE A 614      60.730  34.250  46.900  1.00  0.00           H
ATOM    502  C   PHE A 614      59.310  32.430  51.540  1.00  0.00           C
ATOM    503  O   PHE A 614      59.640  33.570  51.900  1.00  0.00           O
ATOM    504  N   LEU A 615      58.210  32.120  50.860  1.00  0.00           N
ATOM    505  HN  LEU A 615      58.040  31.180  50.560  1.00  0.00           H
ATOM    506  CA  LEU A 615      57.040  33.050  50.620  1.00  0.00           C
ATOM    507  HA  LEU A 615      57.360  33.950  50.110  1.00  0.00           H
ATOM    508  CB  LEU A 615      55.970  32.320  49.680  1.00  0.00           C
ATOM    509  HB1 LEU A 615      55.410  31.510  50.190  1.00  0.00           H
ATOM    510  HB2 LEU A 615      56.540  31.900  48.830  1.00  0.00           H
ATOM    511  CG  LEU A 615      54.890  33.270  49.130  1.00  0.00           C
ATOM    512  HG  LEU A 615      54.330  33.600  50.030  1.00  0.00           H
ATOM    513  CD1 LEU A 615      55.540  34.470  48.360  1.00  0.00           C
ATOM    514 HD11 LEU A 615      54.840  34.970  47.660  1.00  0.00           H
ATOM    515 HD12 LEU A 615      56.390  33.980  47.830  1.00  0.00           H
ATOM    516 HD13 LEU A 615      55.880  35.220  49.100  1.00  0.00           H
ATOM    517  CD2 LEU A 615      53.810  32.620  48.250  1.00  0.00           C
ATOM    518 HD21 LEU A 615      54.270  32.260  47.300  1.00  0.00           H
ATOM    519 HD22 LEU A 615      53.000  33.270  47.860  1.00  0.00           H
ATOM    520 HD23 LEU A 615      53.330  31.830  48.880  1.00  0.00           H
ATOM    521  C   LEU A 615      56.410  33.500  51.880  1.00  0.00           C
ATOM    522  O   LEU A 615      56.030  34.670  52.040  1.00  0.00           O
ATOM    523  N   TYR A 616      56.190  32.590  52.840  1.00  0.00           N
ATOM    524  HN  TYR A 616      56.270  31.630  52.590  1.00  0.00           H
ATOM    525  CA  TYR A 616      55.930  32.820  54.260  1.00  0.00           C
ATOM    526  HA  TYR A 616      55.030  33.400  54.330  1.00  0.00           H
ATOM    527  CB  TYR A 616      55.760  31.450  55.000  1.00  0.00           C
ATOM    528  HB1 TYR A 616      56.620  30.780  54.730  1.00  0.00           H
ATOM    529  HB2 TYR A 616      54.830  30.940  54.680  1.00  0.00           H
ATOM    530  CG  TYR A 616      55.680  31.540  56.490  1.00  0.00           C
ATOM    531  CD1 TYR A 616      54.780  32.340  57.160  1.00  0.00           C
ATOM    532  HD1 TYR A 616      54.120  32.950  56.570  1.00  0.00           H
ATOM    533  CE1 TYR A 616      54.770  32.340  58.560  1.00  0.00           C
ATOM    534  HE1 TYR A 616      54.080  32.920  59.160  1.00  0.00           H
ATOM    535  CZ  TYR A 616      55.680  31.560  59.190  1.00  0.00           C
ATOM    536  OH  TYR A 616      55.860  31.850  60.590  1.00  0.00           O
ATOM    537  HH  TYR A 616      55.120  32.340  60.960  1.00  0.00           H
ATOM    538  CD2 TYR A 616      56.590  30.700  57.170  1.00  0.00           C
ATOM    539  HD2 TYR A 616      57.360  30.140  56.670  1.00  0.00           H
ATOM    540  CE2 TYR A 616      56.580  30.780  58.540  1.00  0.00           C
ATOM    541  HE2 TYR A 616      57.450  30.460  59.110  1.00  0.00           H
ATOM    542  C   TYR A 616      56.890  33.860  54.940  1.00  0.00           C
ATOM    543  O   TYR A 616      56.400  34.850  55.440  1.00  0.00           O
ATOM    544  N   CYS A 617      58.220  33.670  54.780  1.00  0.00           N
ATOM    545  HN  CYS A 617      58.570  32.800  54.430  1.00  0.00           H
ATOM    546  CA  CYS A 617      59.190  34.760  55.100  1.00  0.00           C
ATOM    547  HA  CYS A 617      59.130  34.930  56.160  1.00  0.00           H
ATOM    548  CB  CYS A 617      60.650  34.370  54.820  1.00  0.00           C
ATOM    549  HB1 CYS A 617      61.220  35.230  55.230  1.00  0.00           H
ATOM    550  HB2 CYS A 617      60.890  34.240  53.750  1.00  0.00           H
ATOM    551  SG  CYS A 617      61.330  32.850  55.700  1.00  0.00           S
ATOM    552  HG1 CYS A 617      60.670  32.050  54.870  1.00  0.00           H
ATOM    553  C   CYS A 617      58.870  36.130  54.440  1.00  0.00           C
ATOM    554  O   CYS A 617      59.020  37.200  55.020  1.00  0.00           O
ATOM    555  N   ALA A 618      58.460  36.140  53.140  1.00  0.00           N
ATOM    556  HN  ALA A 618      58.500  35.390  52.490  1.00  0.00           H
ATOM    557  CA  ALA A 618      58.010  37.340  52.470  1.00  0.00           C
ATOM    558  HA  ALA A 618      58.750  38.120  52.560  1.00  0.00           H
ATOM    559  CB  ALA A 618      57.960  37.070  50.980  1.00  0.00           C
ATOM    560  HB1 ALA A 618      58.960  36.720  50.630  1.00  0.00           H
ATOM    561  HB2 ALA A 618      57.760  38.010  50.410  1.00  0.00           H
ATOM    562  HB3 ALA A 618      57.220  36.270  50.770  1.00  0.00           H
ATOM    563  C   ALA A 618      56.650  38.020  52.820  1.00  0.00           C
ATOM    564  O   ALA A 618      56.480  39.210  52.610  1.00  0.00           O
ATOM    565  N   CYS A 619      55.840  37.300  53.590  1.00  0.00           N
ATOM    566  HN  CYS A 619      56.150  36.360  53.730  1.00  0.00           H
ATOM    567  CA  CYS A 619      54.590  37.840  54.220  1.00  0.00           C
ATOM    568  HA  CYS A 619      54.280  38.670  53.600  1.00  0.00           H
ATOM    569  CB  CYS A 619      53.560  36.770  54.410  1.00  0.00           C
ATOM    570  HB1 CYS A 619      52.690  37.220  54.920  1.00  0.00           H
ATOM    571  HB2 CYS A 619      53.900  35.910  55.030  1.00  0.00           H
ATOM    572  SG  CYS A 619      52.970  36.090  52.810  1.00  0.00           S
ATOM    573  HG1 CYS A 619      53.940  35.220  52.580  1.00  0.00           H
ATOM    574  C   CYS A 619      54.960  38.340  55.570  1.00  0.00           C
ATOM    575  O   CYS A 619      54.580  39.400  55.980  1.00  0.00           O
ATOM    576  N   MET A 620      55.740  37.590  56.300  1.00  0.00           N
ATOM    577  HN  MET A 620      55.990  36.740  55.850  1.00  0.00           H
ATOM    578  CA  MET A 620      56.210  37.880  57.680  1.00  0.00           C
ATOM    579  HA  MET A 620      55.360  37.980  58.340  1.00  0.00           H
ATOM    580  CB  MET A 620      57.140  36.760  58.190  1.00  0.00           C
ATOM    581  HB1 MET A 620      57.660  37.160  59.090  1.00  0.00           H
ATOM    582  HB2 MET A 620      57.890  36.480  57.410  1.00  0.00           H
ATOM    583  CG  MET A 620      56.370  35.460  58.620  1.00  0.00           C
ATOM    584  HG1 MET A 620      57.130  34.680  58.870  1.00  0.00           H
ATOM    585  HG2 MET A 620      55.900  35.130  57.670  1.00  0.00           H
ATOM    586  SD  MET A 620      55.210  35.620  60.080  1.00  0.00           S
ATOM    587  CE  MET A 620      56.440  35.510  61.430  1.00  0.00           C
ATOM    588  HE1 MET A 620      57.350  36.110  61.200  1.00  0.00           H
ATOM    589  HE2 MET A 620      56.700  34.450  61.580  1.00  0.00           H
ATOM    590  HE3 MET A 620      56.070  35.800  62.440  1.00  0.00           H
ATOM    591  C   MET A 620      56.990  39.140  57.760  1.00  0.00           C
ATOM    592  O   MET A 620      56.690  39.920  58.640  1.00  0.00           O
ATOM    593  N   SER A 621      58.000  39.270  56.900  1.00  0.00           N
ATOM    594  HN  SER A 621      58.080  38.500  56.280  1.00  0.00           H
ATOM    595  CA  SER A 621      58.900  40.400  56.980  1.00  0.00           C
ATOM    596  HA  SER A 621      59.350  40.370  57.960  1.00  0.00           H
ATOM    597  CB  SER A 621      60.170  40.230  56.010  1.00  0.00           C
ATOM    598  HB1 SER A 621      60.940  41.000  56.240  1.00  0.00           H
ATOM    599  HB2 SER A 621      59.860  40.290  54.940  1.00  0.00           H
ATOM    600  OG  SER A 621      60.880  38.990  56.240  1.00  0.00           O
ATOM    601  HG1 SER A 621      60.480  38.440  55.570  1.00  0.00           H
ATOM    602  C   SER A 621      58.280  41.750  56.980  1.00  0.00           C
ATOM    603  O   SER A 621      58.550  42.520  57.920  1.00  0.00           O
ATOM    604  N   PRO A 622      57.330  42.100  56.120  1.00  0.00           N
ATOM    605  CD  PRO A 622      57.210  41.560  54.750  1.00  0.00           C
ATOM    606  HD1 PRO A 622      57.120  40.450  54.670  1.00  0.00           H
ATOM    607  HD2 PRO A 622      58.080  41.930  54.160  1.00  0.00           H
ATOM    608  CA  PRO A 622      56.420  43.240  56.280  1.00  0.00           C
ATOM    609  HA  PRO A 622      57.000  44.110  56.540  1.00  0.00           H
ATOM    610  CB  PRO A 622      55.810  43.450  54.880  1.00  0.00           C
ATOM    611  HB1 PRO A 622      56.410  44.290  54.470  1.00  0.00           H
ATOM    612  HB2 PRO A 622      54.770  43.860  54.990  1.00  0.00           H
ATOM    613  CG  PRO A 622      55.960  42.180  54.210  1.00  0.00           C
ATOM    614  HG1 PRO A 622      55.170  41.420  54.380  1.00  0.00           H
ATOM    615  HG2 PRO A 622      56.060  42.220  53.100  1.00  0.00           H
ATOM    616  C   PRO A 622      55.420  43.100  57.380  1.00  0.00           C
ATOM    617  O   PRO A 622      55.220  44.070  58.080  1.00  0.00           O
ATOM    618  N   VAL A 623      54.630  41.980  57.550  1.00  0.00           N
ATOM    619  HN  VAL A 623      54.870  41.220  56.960  1.00  0.00           H
ATOM    620  CA  VAL A 623      53.570  41.920  58.500  1.00  0.00           C
ATOM    621  HA  VAL A 623      52.950  42.750  58.220  1.00  0.00           H
ATOM    622  CB  VAL A 623      52.790  40.540  58.440  1.00  0.00           C
ATOM    623  HB  VAL A 623      53.450  39.700  58.170  1.00  0.00           H
ATOM    624  CG1 VAL A 623      52.100  40.240  59.720  1.00  0.00           C
ATOM    625 HG11 VAL A 623      51.290  39.530  59.420  1.00  0.00           H
ATOM    626 HG12 VAL A 623      51.530  41.080  60.180  1.00  0.00           H
ATOM    627 HG13 VAL A 623      52.780  39.680  60.390  1.00  0.00           H
ATOM    628  CG2 VAL A 623      51.690  40.630  57.340  1.00  0.00           C
ATOM    629 HG21 VAL A 623      51.110  41.570  57.490  1.00  0.00           H
ATOM    630 HG22 VAL A 623      51.140  39.670  57.350  1.00  0.00           H
ATOM    631 HG23 VAL A 623      52.190  40.560  56.360  1.00  0.00           H
ATOM    632  C   VAL A 623      53.960  42.220  59.950  1.00  0.00           C
ATOM    633  O   VAL A 623      53.350  43.080  60.620  1.00  0.00           O
ATOM    634  N   ILE A 624      55.110  41.600  60.410  1.00  0.00           N
ATOM    635  HN  ILE A 624      55.620  40.930  59.870  1.00  0.00           H
ATOM    636  CA  ILE A 624      55.730  41.940  61.670  1.00  0.00           C
ATOM    637  HA  ILE A 624      54.950  41.850  62.410  1.00  0.00           H
ATOM    638  CB  ILE A 624      56.800  40.970  62.080  1.00  0.00           C
ATOM    639  HB  ILE A 624      57.710  41.030  61.450  1.00  0.00           H
ATOM    640  CG2 ILE A 624      57.280  41.230  63.550  1.00  0.00           C
ATOM    641 HG21 ILE A 624      57.960  40.410  63.880  1.00  0.00           H
ATOM    642 HG22 ILE A 624      56.350  41.260  64.160  1.00  0.00           H
ATOM    643 HG23 ILE A 624      57.820  42.170  63.750  1.00  0.00           H
ATOM    644  CG1 ILE A 624      56.360  39.490  62.090  1.00  0.00           C
ATOM    645 HG11 ILE A 624      57.250  38.900  62.400  1.00  0.00           H
ATOM    646 HG12 ILE A 624      56.060  39.250  61.050  1.00  0.00           H
ATOM    647  CD  ILE A 624      55.130  39.130  62.990  1.00  0.00           C
ATOM    648  HD1 ILE A 624      54.900  38.040  62.970  1.00  0.00           H
ATOM    649  HD2 ILE A 624      54.360  39.700  62.420  1.00  0.00           H
ATOM    650  HD3 ILE A 624      55.140  39.540  64.030  1.00  0.00           H
ATOM    651  C   ILE A 624      56.200  43.410  61.810  1.00  0.00           C
ATOM    652  O   ILE A 624      55.950  44.110  62.750  1.00  0.00           O
ATOM    653  N   THR A 625      56.810  43.880  60.710  1.00  0.00           N
ATOM    654  HN  THR A 625      56.910  43.280  59.920  1.00  0.00           H
ATOM    655  CA  THR A 625      57.330  45.300  60.700  1.00  0.00           C
ATOM    656  HA  THR A 625      57.950  45.360  61.580  1.00  0.00           H
ATOM    657  CB  THR A 625      58.130  45.540  59.430  1.00  0.00           C
ATOM    658  HB  THR A 625      57.600  45.450  58.460  1.00  0.00           H
ATOM    659  OG1 THR A 625      59.280  44.620  59.420  1.00  0.00           O
ATOM    660  HG1 THR A 625      58.900  43.850  58.970  1.00  0.00           H
ATOM    661  CG2 THR A 625      58.710  47.010  59.350  1.00  0.00           C
ATOM    662 HG21 THR A 625      59.420  47.060  58.490  1.00  0.00           H
ATOM    663 HG22 THR A 625      59.250  47.280  60.280  1.00  0.00           H
ATOM    664 HG23 THR A 625      57.830  47.660  59.120  1.00  0.00           H
ATOM    665  C   THR A 625      56.260  46.300  60.660  1.00  0.00           C
ATOM    666  O   THR A 625      56.300  47.260  61.400  1.00  0.00           O
ATOM    667  N   PHE A 626      55.180  46.040  59.950  1.00  0.00           N
ATOM    668  HN  PHE A 626      55.260  45.270  59.340  1.00  0.00           H
ATOM    669  CA  PHE A 626      53.930  46.850  60.040  1.00  0.00           C
ATOM    670  HA  PHE A 626      54.220  47.880  59.910  1.00  0.00           H
ATOM    671  CB  PHE A 626      52.900  46.490  58.940  1.00  0.00           C
ATOM    672  HB1 PHE A 626      51.840  46.740  59.170  1.00  0.00           H
ATOM    673  HB2 PHE A 626      52.910  45.380  58.820  1.00  0.00           H
ATOM    674  CG  PHE A 626      53.350  47.100  57.570  1.00  0.00           C
ATOM    675  CD1 PHE A 626      53.190  46.330  56.440  1.00  0.00           C
ATOM    676  HD1 PHE A 626      53.060  45.270  56.520  1.00  0.00           H
ATOM    677  CE1 PHE A 626      53.390  46.920  55.150  1.00  0.00           C
ATOM    678  HE1 PHE A 626      53.310  46.250  54.300  1.00  0.00           H
ATOM    679  CZ  PHE A 626      53.530  48.280  55.070  1.00  0.00           C
ATOM    680  HZ  PHE A 626      53.480  48.760  54.110  1.00  0.00           H
ATOM    681  CD2 PHE A 626      53.580  48.460  57.430  1.00  0.00           C
ATOM    682  HD2 PHE A 626      53.510  49.090  58.310  1.00  0.00           H
ATOM    683  CE2 PHE A 626      53.660  49.070  56.210  1.00  0.00           C
ATOM    684  HE2 PHE A 626      53.750  50.130  56.000  1.00  0.00           H
ATOM    685  C   PHE A 626      53.170  46.870  61.340  1.00  0.00           C
ATOM    686  O   PHE A 626      53.110  47.840  62.120  1.00  0.00           O
ATOM    687  N   GLY A 627      52.780  45.700  61.850  1.00  0.00           N
ATOM    688  HN  GLY A 627      52.940  44.920  61.260  1.00  0.00           H
ATOM    689  CA  GLY A 627      52.050  45.390  63.070  1.00  0.00           C
ATOM    690  HA1 GLY A 627      52.000  44.320  63.030  1.00  0.00           H
ATOM    691  HA2 GLY A 627      51.110  45.930  63.060  1.00  0.00           H
ATOM    692  C   GLY A 627      52.720  45.650  64.330  1.00  0.00           C
ATOM    693  O   GLY A 627      52.150  46.190  65.220  1.00  0.00           O
ATOM    694  N   GLY A 628      54.100  45.350  64.310  1.00  0.00           N
ATOM    695  HN  GLY A 628      54.480  45.040  63.440  1.00  0.00           H
ATOM    696  CA  GLY A 628      55.050  45.830  65.360  1.00  0.00           C
ATOM    697  HA1 GLY A 628      56.050  45.470  65.170  1.00  0.00           H
ATOM    698  HA2 GLY A 628      54.690  45.480  66.310  1.00  0.00           H
ATOM    699  C   GLY A 628      55.110  47.350  65.540  1.00  0.00           C
ATOM    700  O   GLY A 628      55.010  47.800  66.660  1.00  0.00           O
ATOM    701  N   LEU A 629      55.310  48.030  64.420  1.00  0.00           N
ATOM    702  HN  LEU A 629      55.420  47.610  63.520  1.00  0.00           H
ATOM    703  CA  LEU A 629      55.360  49.520  64.350  1.00  0.00           C
ATOM    704  HA  LEU A 629      56.080  49.760  65.130  1.00  0.00           H
ATOM    705  CB  LEU A 629      56.000  49.950  62.990  1.00  0.00           C
ATOM    706  HB1 LEU A 629      55.420  49.420  62.200  1.00  0.00           H
ATOM    707  HB2 LEU A 629      56.980  49.430  63.080  1.00  0.00           H
ATOM    708  CG  LEU A 629      56.110  51.440  62.540  1.00  0.00           C
ATOM    709  HG  LEU A 629      56.720  51.410  61.610  1.00  0.00           H
ATOM    710  CD1 LEU A 629      54.750  52.030  62.060  1.00  0.00           C
ATOM    711 HD11 LEU A 629      54.040  52.130  62.910  1.00  0.00           H
ATOM    712 HD12 LEU A 629      54.280  51.320  61.340  1.00  0.00           H
ATOM    713 HD13 LEU A 629      54.840  52.980  61.500  1.00  0.00           H
ATOM    714  CD2 LEU A 629      56.870  52.270  63.560  1.00  0.00           C
ATOM    715 HD21 LEU A 629      56.850  53.300  63.150  1.00  0.00           H
ATOM    716 HD22 LEU A 629      57.940  51.990  63.690  1.00  0.00           H
ATOM    717 HD23 LEU A 629      56.340  52.280  64.540  1.00  0.00           H
ATOM    718  C   LEU A 629      54.050  50.200  64.740  1.00  0.00           C
ATOM    719  O   LEU A 629      54.070  51.160  65.530  1.00  0.00           O
ATOM    720  N   LEU A 630      52.940  49.680  64.200  1.00  0.00           N
ATOM    721  HN  LEU A 630      53.070  48.960  63.520  1.00  0.00           H
ATOM    722  CA  LEU A 630      51.560  49.930  64.660  1.00  0.00           C
ATOM    723  HA  LEU A 630      51.510  51.000  64.510  1.00  0.00           H
ATOM    724  CB  LEU A 630      50.470  49.180  63.810  1.00  0.00           C
ATOM    725  HB1 LEU A 630      50.740  48.110  63.940  1.00  0.00           H
ATOM    726  HB2 LEU A 630      50.650  49.240  62.710  1.00  0.00           H
ATOM    727  CG  LEU A 630      48.980  49.330  64.100  1.00  0.00           C
ATOM    728  HG  LEU A 630      48.800  49.020  65.160  1.00  0.00           H
ATOM    729  CD1 LEU A 630      48.420  50.820  64.040  1.00  0.00           C
ATOM    730 HD11 LEU A 630      48.510  51.290  63.040  1.00  0.00           H
ATOM    731 HD12 LEU A 630      48.980  51.480  64.750  1.00  0.00           H
ATOM    732 HD13 LEU A 630      47.370  50.740  64.380  1.00  0.00           H
ATOM    733  CD2 LEU A 630      48.200  48.510  63.060  1.00  0.00           C
ATOM    734 HD21 LEU A 630      47.130  48.550  63.340  1.00  0.00           H
ATOM    735 HD22 LEU A 630      48.430  47.440  63.190  1.00  0.00           H
ATOM    736 HD23 LEU A 630      48.440  48.980  62.080  1.00  0.00           H
ATOM    737  C   LEU A 630      51.260  49.780  66.140  1.00  0.00           C
ATOM    738  O   LEU A 630      50.710  50.630  66.800  1.00  0.00           O
ATOM    739  N   GLY A 631      51.730  48.620  66.580  1.00  0.00           N
ATOM    740  HN  GLY A 631      52.180  48.000  65.940  1.00  0.00           H
ATOM    741  CA  GLY A 631      51.810  48.230  68.000  1.00  0.00           C
ATOM    742  HA1 GLY A 631      52.530  47.420  67.980  1.00  0.00           H
ATOM    743  HA2 GLY A 631      50.860  47.880  68.370  1.00  0.00           H
ATOM    744  C   GLY A 631      52.330  49.310  68.960  1.00  0.00           C
ATOM    745  O   GLY A 631      51.740  49.580  70.000  1.00  0.00           O
ATOM    746  N   GLU A 632      53.460  49.890  68.650  1.00  0.00           N
ATOM    747  HN  GLU A 632      53.940  49.540  67.860  1.00  0.00           H
ATOM    748  CA  GLU A 632      54.140  50.980  69.320  1.00  0.00           C
ATOM    749  HA  GLU A 632      53.960  50.750  70.350  1.00  0.00           H
ATOM    750  CB  GLU A 632      55.650  50.930  68.940  1.00  0.00           C
ATOM    751  HB1 GLU A 632      56.310  51.800  69.140  1.00  0.00           H
ATOM    752  HB2 GLU A 632      55.630  50.760  67.840  1.00  0.00           H
ATOM    753  CG  GLU A 632      56.500  49.780  69.630  1.00  0.00           C
ATOM    754  HG1 GLU A 632      57.520  50.190  69.710  1.00  0.00           H
ATOM    755  HG2 GLU A 632      56.380  48.920  68.940  1.00  0.00           H
ATOM    756  CD  GLU A 632      56.010  49.380  71.030  1.00  0.00           C
ATOM    757  OE1 GLU A 632      55.710  48.170  71.210  1.00  0.00           O
ATOM    758  OE2 GLU A 632      56.020  50.230  72.010  1.00  0.00           O
ATOM    759  C   GLU A 632      53.430  52.340  69.090  1.00  0.00           C
ATOM    760  O   GLU A 632      53.370  53.130  70.030  1.00  0.00           O
ATOM    761  N   ALA A 633      53.000  52.570  67.860  1.00  0.00           N
ATOM    762  HN  ALA A 633      53.120  51.970  67.070  1.00  0.00           H
ATOM    763  CA  ALA A 633      52.480  53.870  67.650  1.00  0.00           C
ATOM    764  HA  ALA A 633      53.270  54.570  67.910  1.00  0.00           H
ATOM    765  CB  ALA A 633      52.350  54.130  66.110  1.00  0.00           C
ATOM    766  HB1 ALA A 633      53.250  53.880  65.520  1.00  0.00           H
ATOM    767  HB2 ALA A 633      52.010  55.180  66.030  1.00  0.00           H
ATOM    768  HB3 ALA A 633      51.520  53.490  65.740  1.00  0.00           H
ATOM    769  C   ALA A 633      51.210  54.220  68.270  1.00  0.00           C
ATOM    770  O   ALA A 633      50.890  55.370  68.550  1.00  0.00           O
ATOM    771  N   THR A 634      50.300  53.240  68.420  1.00  0.00           N
ATOM    772  HN  THR A 634      50.440  52.270  68.200  1.00  0.00           H
ATOM    773  CA  THR A 634      49.040  53.460  69.040  1.00  0.00           C
ATOM    774  HA  THR A 634      48.950  54.510  69.270  1.00  0.00           H
ATOM    775  CB  THR A 634      47.840  52.890  68.210  1.00  0.00           C
ATOM    776  HB  THR A 634      46.950  53.130  68.840  1.00  0.00           H
ATOM    777  OG1 THR A 634      47.760  51.500  68.010  1.00  0.00           O
ATOM    778  HG1 THR A 634      47.230  51.430  67.220  1.00  0.00           H
ATOM    779  CG2 THR A 634      47.700  53.690  66.910  1.00  0.00           C
ATOM    780 HG21 THR A 634      47.740  54.780  67.070  1.00  0.00           H
ATOM    781 HG22 THR A 634      46.770  53.520  66.320  1.00  0.00           H
ATOM    782 HG23 THR A 634      48.530  53.530  66.180  1.00  0.00           H
ATOM    783  C   THR A 634      49.090  52.790  70.420  1.00  0.00           C
ATOM    784  O   THR A 634      48.000  52.670  71.070  1.00  0.00           O
ATOM    785  N   GLU A 635      50.310  52.360  70.880  1.00  0.00           N
ATOM    786  HN  GLU A 635      51.160  52.380  70.340  1.00  0.00           H
ATOM    787  CA  GLU A 635      50.850  52.050  72.280  1.00  0.00           C
ATOM    788  HA  GLU A 635      51.890  51.750  72.210  1.00  0.00           H
ATOM    789  CB  GLU A 635      50.960  53.280  73.160  1.00  0.00           C
ATOM    790  HB1 GLU A 635      51.240  53.060  74.220  1.00  0.00           H
ATOM    791  HB2 GLU A 635      49.990  53.820  73.240  1.00  0.00           H
ATOM    792  CG  GLU A 635      52.030  54.280  72.560  1.00  0.00           C
ATOM    793  HG1 GLU A 635      51.820  54.430  71.480  1.00  0.00           H
ATOM    794  HG2 GLU A 635      53.060  53.870  72.700  1.00  0.00           H
ATOM    795  CD  GLU A 635      52.030  55.680  73.150  1.00  0.00           C
ATOM    796  OE1 GLU A 635      51.200  56.050  74.000  1.00  0.00           O
ATOM    797  OE2 GLU A 635      52.800  56.530  72.560  1.00  0.00           O
ATOM    798  C   GLU A 635      50.120  50.980  72.940  1.00  0.00           C
ATOM    799  O   GLU A 635      49.360  51.230  73.860  1.00  0.00           O
ATOM    800  N   GLY A 636      50.420  49.750  72.610  1.00  0.00           N
ATOM    801  HN  GLY A 636      50.840  49.540  71.720  1.00  0.00           H
ATOM    802  CA  GLY A 636      49.940  48.670  73.370  1.00  0.00           C
ATOM    803  HA1 GLY A 636      50.130  48.780  74.430  1.00  0.00           H
ATOM    804  HA2 GLY A 636      50.550  47.860  73.010  1.00  0.00           H
ATOM    805  C   GLY A 636      48.520  48.100  73.100  1.00  0.00           C
ATOM    806  O   GLY A 636      48.340  46.920  73.440  1.00  0.00           O
ATOM    807  N   ARG A 637      47.660  48.940  72.550  1.00  0.00           N
ATOM    808  HN  ARG A 637      48.010  49.850  72.340  1.00  0.00           H
ATOM    809  CA  ARG A 637      46.360  48.620  72.040  1.00  0.00           C
ATOM    810  HA  ARG A 637      45.870  48.210  72.910  1.00  0.00           H
ATOM    811  CB  ARG A 637      45.560  49.930  71.530  1.00  0.00           C
ATOM    812  HB1 ARG A 637      44.870  49.720  70.690  1.00  0.00           H
ATOM    813  HB2 ARG A 637      46.380  50.530  71.090  1.00  0.00           H
ATOM    814  CG  ARG A 637      44.870  50.680  72.670  1.00  0.00           C
ATOM    815  HG1 ARG A 637      44.430  50.000  73.430  1.00  0.00           H
ATOM    816  HG2 ARG A 637      44.070  51.270  72.160  1.00  0.00           H
ATOM    817  CD  ARG A 637      45.820  51.680  73.240  1.00  0.00           C
ATOM    818  HD1 ARG A 637      45.970  52.460  72.470  1.00  0.00           H
ATOM    819  HD2 ARG A 637      46.810  51.280  73.540  1.00  0.00           H
ATOM    820  NE  ARG A 637      45.230  52.310  74.460  1.00  0.00           N
ATOM    821  HE  ARG A 637      44.260  52.590  74.460  1.00  0.00           H
ATOM    822  CZ  ARG A 637      45.910  52.860  75.420  1.00  0.00           C
ATOM    823  NH1 ARG A 637      47.160  52.940  75.630  1.00  0.00           N
ATOM    824 HH11 ARG A 637      47.480  53.440  76.430  1.00  0.00           H
ATOM    825 HH12 ARG A 637      47.790  52.540  74.960  1.00  0.00           H
ATOM    826  NH2 ARG A 637      45.130  53.320  76.380  1.00  0.00           N
ATOM    827 HH21 ARG A 637      44.130  53.350  76.300  1.00  0.00           H
ATOM    828 HH22 ARG A 637      45.500  53.720  77.220  1.00  0.00           H
ATOM    829  C   ARG A 637      46.210  47.570  70.950  1.00  0.00           C
ATOM    830  O   ARG A 637      45.300  46.690  70.870  1.00  0.00           O
ATOM    831  N   LEU A 638      47.140  47.580  70.010  1.00  0.00           N
ATOM    832  HN  LEU A 638      47.920  48.200  70.030  1.00  0.00           H
ATOM    833  CA  LEU A 638      47.250  46.740  68.890  1.00  0.00           C
ATOM    834  HA  LEU A 638      46.610  45.900  69.060  1.00  0.00           H
ATOM    835  CB  LEU A 638      47.130  47.460  67.540  1.00  0.00           C
ATOM    836  HB1 LEU A 638      47.200  46.670  66.770  1.00  0.00           H
ATOM    837  HB2 LEU A 638      47.880  48.230  67.290  1.00  0.00           H
ATOM    838  CG  LEU A 638      45.760  48.160  67.340  1.00  0.00           C
ATOM    839  HG  LEU A 638      45.790  49.030  68.020  1.00  0.00           H
ATOM    840  CD1 LEU A 638      45.500  48.480  65.960  1.00  0.00           C
ATOM    841 HD11 LEU A 638      44.780  49.330  65.900  1.00  0.00           H
ATOM    842 HD12 LEU A 638      45.130  47.670  65.320  1.00  0.00           H
ATOM    843 HD13 LEU A 638      46.400  48.880  65.440  1.00  0.00           H
ATOM    844  CD2 LEU A 638      44.520  47.320  67.830  1.00  0.00           C
ATOM    845 HD21 LEU A 638      43.610  47.910  67.600  1.00  0.00           H
ATOM    846 HD22 LEU A 638      44.400  46.970  68.880  1.00  0.00           H
ATOM    847 HD23 LEU A 638      44.490  46.420  67.170  1.00  0.00           H
ATOM    848  C   LEU A 638      48.650  46.060  68.980  1.00  0.00           C
ATOM    849  O   LEU A 638      49.460  46.500  69.740  1.00  0.00           O
ATOM    850  N   SER A 639      48.960  44.850  68.320  1.00  0.00           N
ATOM    851  HN  SER A 639      48.240  44.370  67.830  1.00  0.00           H
ATOM    852  CA  SER A 639      50.300  44.290  68.300  1.00  0.00           C
ATOM    853  HA  SER A 639      51.020  45.100  68.340  1.00  0.00           H
ATOM    854  CB  SER A 639      50.500  43.200  69.450  1.00  0.00           C
ATOM    855  HB1 SER A 639      50.400  43.830  70.370  1.00  0.00           H
ATOM    856  HB2 SER A 639      51.520  42.760  69.470  1.00  0.00           H
ATOM    857  OG  SER A 639      49.470  42.210  69.460  1.00  0.00           O
ATOM    858  HG1 SER A 639      48.620  42.640  69.630  1.00  0.00           H
ATOM    859  C   SER A 639      50.550  43.540  67.080  1.00  0.00           C
ATOM    860  O   SER A 639      49.610  43.280  66.230  1.00  0.00           O
ATOM    861  N   ALA A 640      51.750  43.050  66.870  1.00  0.00           N
ATOM    862  HN  ALA A 640      52.470  43.310  67.500  1.00  0.00           H
ATOM    863  CA  ALA A 640      52.080  41.990  65.960  1.00  0.00           C
ATOM    864  HA  ALA A 640      51.850  42.270  64.940  1.00  0.00           H
ATOM    865  CB  ALA A 640      53.630  41.750  66.110  1.00  0.00           C
ATOM    866  HB1 ALA A 640      53.890  41.670  67.190  1.00  0.00           H
ATOM    867  HB2 ALA A 640      54.170  42.660  65.750  1.00  0.00           H
ATOM    868  HB3 ALA A 640      53.880  40.880  65.450  1.00  0.00           H
ATOM    869  C   ALA A 640      51.240  40.690  66.200  1.00  0.00           C
ATOM    870  O   ALA A 640      50.940  40.020  65.180  1.00  0.00           O
ATOM    871  N   ILE A 641      51.000  40.160  67.410  1.00  0.00           N
ATOM    872  HN  ILE A 641      51.260  40.740  68.180  1.00  0.00           H
ATOM    873  CA  ILE A 641      50.180  38.950  67.670  1.00  0.00           C
ATOM    874  HA  ILE A 641      50.590  38.200  67.010  1.00  0.00           H
ATOM    875  CB  ILE A 641      50.160  38.450  69.090  1.00  0.00           C
ATOM    876  HB  ILE A 641      49.680  39.180  69.760  1.00  0.00           H
ATOM    877  CG2 ILE A 641      49.290  37.180  69.200  1.00  0.00           C
ATOM    878 HG21 ILE A 641      49.450  36.660  70.160  1.00  0.00           H
ATOM    879 HG22 ILE A 641      49.450  36.430  68.410  1.00  0.00           H
ATOM    880 HG23 ILE A 641      48.200  37.410  69.080  1.00  0.00           H
ATOM    881  CG1 ILE A 641      51.550  38.080  69.580  1.00  0.00           C
ATOM    882 HG11 ILE A 641      51.610  37.990  70.680  1.00  0.00           H
ATOM    883 HG12 ILE A 641      52.240  38.930  69.360  1.00  0.00           H
ATOM    884  CD  ILE A 641      52.290  36.920  68.920  1.00  0.00           C
ATOM    885  HD1 ILE A 641      51.760  36.010  69.300  1.00  0.00           H
ATOM    886  HD2 ILE A 641      53.320  37.100  69.270  1.00  0.00           H
ATOM    887  HD3 ILE A 641      52.130  36.890  67.820  1.00  0.00           H
ATOM    888  C   ILE A 641      48.740  39.150  67.240  1.00  0.00           C
ATOM    889  O   ILE A 641      48.100  38.270  66.640  1.00  0.00           O
ATOM    890  N   GLU A 642      48.160  40.350  67.560  1.00  0.00           N
ATOM    891  HN  GLU A 642      48.500  41.000  68.230  1.00  0.00           H
ATOM    892  CA  GLU A 642      46.950  40.710  66.880  1.00  0.00           C
ATOM    893  HA  GLU A 642      46.240  39.910  67.000  1.00  0.00           H
ATOM    894  CB  GLU A 642      46.280  41.970  67.490  1.00  0.00           C
ATOM    895  HB1 GLU A 642      45.540  42.220  66.690  1.00  0.00           H
ATOM    896  HB2 GLU A 642      47.040  42.780  67.450  1.00  0.00           H
ATOM    897  CG  GLU A 642      45.540  41.780  68.840  1.00  0.00           C
ATOM    898  HG1 GLU A 642      45.240  40.730  69.040  1.00  0.00           H
ATOM    899  HG2 GLU A 642      44.710  42.520  68.850  1.00  0.00           H
ATOM    900  CD  GLU A 642      46.420  42.160  70.000  1.00  0.00           C
ATOM    901  OE1 GLU A 642      46.980  43.310  70.010  1.00  0.00           O
ATOM    902  OE2 GLU A 642      46.690  41.380  70.860  1.00  0.00           O
ATOM    903  C   GLU A 642      47.100  40.800  65.310  1.00  0.00           C
ATOM    904  O   GLU A 642      46.260  40.310  64.620  1.00  0.00           O
ATOM    905  N   SER A 643      48.160  41.380  64.760  1.00  0.00           N
ATOM    906  HN  SER A 643      48.820  41.920  65.280  1.00  0.00           H
ATOM    907  CA  SER A 643      48.390  41.340  63.310  1.00  0.00           C
ATOM    908  HA  SER A 643      47.630  41.900  62.800  1.00  0.00           H
ATOM    909  CB  SER A 643      49.710  42.030  62.900  1.00  0.00           C
ATOM    910  HB1 SER A 643      49.830  42.120  61.800  1.00  0.00           H
ATOM    911  HB2 SER A 643      50.600  41.510  63.280  1.00  0.00           H
ATOM    912  OG  SER A 643      49.700  43.330  63.500  1.00  0.00           O
ATOM    913  HG1 SER A 643      49.820  43.260  64.450  1.00  0.00           H
ATOM    914  C   SER A 643      48.400  39.920  62.710  1.00  0.00           C
ATOM    915  O   SER A 643      47.860  39.740  61.600  1.00  0.00           O
ATOM    916  N   LEU A 644      49.020  38.940  63.370  1.00  0.00           N
ATOM    917  HN  LEU A 644      49.480  39.260  64.200  1.00  0.00           H
ATOM    918  CA  LEU A 644      49.070  37.530  62.940  1.00  0.00           C
ATOM    919  HA  LEU A 644      49.380  37.580  61.900  1.00  0.00           H
ATOM    920  CB  LEU A 644      50.150  36.770  63.720  1.00  0.00           C
ATOM    921  HB1 LEU A 644      50.010  35.680  63.510  1.00  0.00           H
ATOM    922  HB2 LEU A 644      50.120  36.900  64.820  1.00  0.00           H
ATOM    923  CG  LEU A 644      51.610  37.200  63.400  1.00  0.00           C
ATOM    924  HG  LEU A 644      51.540  38.310  63.330  1.00  0.00           H
ATOM    925  CD1 LEU A 644      52.520  36.850  64.540  1.00  0.00           C
ATOM    926 HD11 LEU A 644      53.600  37.140  64.470  1.00  0.00           H
ATOM    927 HD12 LEU A 644      52.520  35.750  64.660  1.00  0.00           H
ATOM    928 HD13 LEU A 644      52.210  37.380  65.460  1.00  0.00           H
ATOM    929  CD2 LEU A 644      51.970  36.610  61.980  1.00  0.00           C
ATOM    930 HD21 LEU A 644      51.260  36.950  61.180  1.00  0.00           H
ATOM    931 HD22 LEU A 644      51.850  35.510  61.980  1.00  0.00           H
ATOM    932 HD23 LEU A 644      52.980  36.920  61.630  1.00  0.00           H
ATOM    933  C   LEU A 644      47.690  36.770  62.970  1.00  0.00           C
ATOM    934  O   LEU A 644      47.310  36.130  61.980  1.00  0.00           O
ATOM    935  N   PHE A 645      46.900  36.900  64.100  1.00  0.00           N
ATOM    936  HN  PHE A 645      47.220  37.380  64.920  1.00  0.00           H
ATOM    937  CA  PHE A 645      45.530  36.490  64.230  1.00  0.00           C
ATOM    938  HA  PHE A 645      45.580  35.480  63.850  1.00  0.00           H
ATOM    939  CB  PHE A 645      44.950  36.360  65.660  1.00  0.00           C
ATOM    940  HB1 PHE A 645      45.100  37.350  66.160  1.00  0.00           H
ATOM    941  HB2 PHE A 645      45.540  35.630  66.270  1.00  0.00           H
ATOM    942  CG  PHE A 645      43.510  36.040  65.720  1.00  0.00           C
ATOM    943  CD1 PHE A 645      42.660  36.740  66.600  1.00  0.00           C
ATOM    944  HD1 PHE A 645      42.970  37.540  67.240  1.00  0.00           H
ATOM    945  CE1 PHE A 645      41.300  36.360  66.600  1.00  0.00           C
ATOM    946  HE1 PHE A 645      40.650  36.910  67.250  1.00  0.00           H
ATOM    947  CZ  PHE A 645      40.770  35.320  65.800  1.00  0.00           C
ATOM    948  HZ  PHE A 645      39.720  35.080  65.770  1.00  0.00           H
ATOM    949  CD2 PHE A 645      42.990  34.910  64.980  1.00  0.00           C
ATOM    950  HD2 PHE A 645      43.690  34.430  64.310  1.00  0.00           H
ATOM    951  CE2 PHE A 645      41.630  34.550  65.000  1.00  0.00           C
ATOM    952  HE2 PHE A 645      41.310  33.800  64.310  1.00  0.00           H
ATOM    953  C   PHE A 645      44.650  37.190  63.230  1.00  0.00           C
ATOM    954  O   PHE A 645      43.870  36.540  62.510  1.00  0.00           O
ATOM    955  N   GLY A 646      44.810  38.520  63.090  1.00  0.00           N
ATOM    956  HN  GLY A 646      45.300  39.110  63.710  1.00  0.00           H
ATOM    957  CA  GLY A 646      44.170  39.400  62.080  1.00  0.00           C
ATOM    958  HA1 GLY A 646      44.490  40.440  62.090  1.00  0.00           H
ATOM    959  HA2 GLY A 646      43.100  39.330  62.240  1.00  0.00           H
ATOM    960  C   GLY A 646      44.370  38.880  60.670  1.00  0.00           C
ATOM    961  O   GLY A 646      43.450  38.700  59.910  1.00  0.00           O
ATOM    962  N   ALA A 647      45.620  38.620  60.320  1.00  0.00           N
ATOM    963  HN  ALA A 647      46.360  38.910  60.930  1.00  0.00           H
ATOM    964  CA  ALA A 647      46.030  37.970  59.070  1.00  0.00           C
ATOM    965  HA  ALA A 647      45.700  38.530  58.200  1.00  0.00           H
ATOM    966  CB  ALA A 647      47.600  37.760  59.070  1.00  0.00           C
ATOM    967  HB1 ALA A 647      48.010  38.730  59.440  1.00  0.00           H
ATOM    968  HB2 ALA A 647      48.040  37.500  58.090  1.00  0.00           H
ATOM    969  HB3 ALA A 647      47.870  37.080  59.910  1.00  0.00           H
ATOM    970  C   ALA A 647      45.470  36.640  58.790  1.00  0.00           C
ATOM    971  O   ALA A 647      45.090  36.420  57.620  1.00  0.00           O
ATOM    972  N   SER A 648      45.530  35.700  59.730  1.00  0.00           N
ATOM    973  HN  SER A 648      45.900  35.990  60.620  1.00  0.00           H
ATOM    974  CA  SER A 648      45.030  34.330  59.510  1.00  0.00           C
ATOM    975  HA  SER A 648      45.270  33.830  58.580  1.00  0.00           H
ATOM    976  CB  SER A 648      45.710  33.280  60.470  1.00  0.00           C
ATOM    977  HB1 SER A 648      46.700  33.040  60.010  1.00  0.00           H
ATOM    978  HB2 SER A 648      45.120  32.360  60.640  1.00  0.00           H
ATOM    979  OG  SER A 648      45.860  33.910  61.750  1.00  0.00           O
ATOM    980  HG1 SER A 648      46.300  34.760  61.720  1.00  0.00           H
ATOM    981  C   SER A 648      43.490  34.200  59.600  1.00  0.00           C
ATOM    982  O   SER A 648      42.930  33.320  58.980  1.00  0.00           O
ATOM    983  N   LEU A 649      42.780  35.000  60.370  1.00  0.00           N
ATOM    984  HN  LEU A 649      43.250  35.550  61.050  1.00  0.00           H
ATOM    985  CA  LEU A 649      41.280  35.110  60.350  1.00  0.00           C
ATOM    986  HA  LEU A 649      40.870  34.110  60.440  1.00  0.00           H
ATOM    987  CB  LEU A 649      40.920  36.140  61.490  1.00  0.00           C
ATOM    988  HB1 LEU A 649      41.430  37.110  61.290  1.00  0.00           H
ATOM    989  HB2 LEU A 649      41.300  35.790  62.470  1.00  0.00           H
ATOM    990  CG  LEU A 649      39.380  36.430  61.650  1.00  0.00           C
ATOM    991  HG  LEU A 649      39.000  36.570  60.620  1.00  0.00           H
ATOM    992  CD1 LEU A 649      38.780  35.190  62.350  1.00  0.00           C
ATOM    993 HD11 LEU A 649      39.300  35.040  63.310  1.00  0.00           H
ATOM    994 HD12 LEU A 649      38.800  34.260  61.730  1.00  0.00           H
ATOM    995 HD13 LEU A 649      37.730  35.400  62.630  1.00  0.00           H
ATOM    996  CD2 LEU A 649      39.190  37.730  62.470  1.00  0.00           C
ATOM    997 HD21 LEU A 649      39.580  37.420  63.460  1.00  0.00           H
ATOM    998 HD22 LEU A 649      38.140  38.070  62.570  1.00  0.00           H
ATOM    999 HD23 LEU A 649      39.880  38.480  62.020  1.00  0.00           H
ATOM   1000  C   LEU A 649      40.760  35.510  58.970  1.00  0.00           C
ATOM   1001  O   LEU A 649      39.910  34.880  58.360  1.00  0.00           O
ATOM   1002  N   THR A 650      41.370  36.630  58.420  1.00  0.00           N
ATOM   1003  HN  THR A 650      42.050  37.110  58.980  1.00  0.00           H
ATOM   1004  CA  THR A 650      41.080  37.150  57.130  1.00  0.00           C
ATOM   1005  HA  THR A 650      40.030  37.260  56.910  1.00  0.00           H
ATOM   1006  CB  THR A 650      41.670  38.550  56.850  1.00  0.00           C
ATOM   1007  HB  THR A 650      42.780  38.440  56.760  1.00  0.00           H
ATOM   1008  OG1 THR A 650      41.320  39.400  57.860  1.00  0.00           O
ATOM   1009  HG1 THR A 650      41.980  39.270  58.540  1.00  0.00           H
ATOM   1010  CG2 THR A 650      41.190  39.160  55.610  1.00  0.00           C
ATOM   1011 HG21 THR A 650      40.080  39.140  55.580  1.00  0.00           H
ATOM   1012 HG22 THR A 650      41.590  38.540  54.780  1.00  0.00           H
ATOM   1013 HG23 THR A 650      41.530  40.210  55.590  1.00  0.00           H
ATOM   1014  C   THR A 650      41.500  36.130  56.030  1.00  0.00           C
ATOM   1015  O   THR A 650      40.790  35.880  55.090  1.00  0.00           O
ATOM   1016  N   GLY A 651      42.720  35.500  56.200  1.00  0.00           N
ATOM   1017  HN  GLY A 651      43.240  35.740  57.020  1.00  0.00           H
ATOM   1018  CA  GLY A 651      43.330  34.550  55.290  1.00  0.00           C
ATOM   1019  HA1 GLY A 651      44.320  34.340  55.680  1.00  0.00           H
ATOM   1020  HA2 GLY A 651      43.390  35.000  54.320  1.00  0.00           H
ATOM   1021  C   GLY A 651      42.650  33.230  55.200  1.00  0.00           C
ATOM   1022  O   GLY A 651      42.460  32.720  54.090  1.00  0.00           O
ATOM   1023  N   ILE A 652      42.220  32.550  56.260  1.00  0.00           N
ATOM   1024  HN  ILE A 652      42.340  32.990  57.150  1.00  0.00           H
ATOM   1025  CA  ILE A 652      41.420  31.350  56.040  1.00  0.00           C
ATOM   1026  HA  ILE A 652      41.960  30.660  55.410  1.00  0.00           H
ATOM   1027  CB  ILE A 652      41.290  30.560  57.350  1.00  0.00           C
ATOM   1028  HB  ILE A 652      40.680  31.130  58.080  1.00  0.00           H
ATOM   1029  CG2 ILE A 652      40.600  29.220  56.940  1.00  0.00           C
ATOM   1030 HG21 ILE A 652      39.570  29.500  56.640  1.00  0.00           H
ATOM   1031 HG22 ILE A 652      40.490  28.420  57.710  1.00  0.00           H
ATOM   1032 HG23 ILE A 652      41.240  28.700  56.210  1.00  0.00           H
ATOM   1033  CG1 ILE A 652      42.670  30.200  57.960  1.00  0.00           C
ATOM   1034 HG11 ILE A 652      42.550  29.670  58.930  1.00  0.00           H
ATOM   1035 HG12 ILE A 652      43.170  31.180  58.090  1.00  0.00           H
ATOM   1036  CD  ILE A 652      43.730  29.550  57.050  1.00  0.00           C
ATOM   1037  HD1 ILE A 652      44.690  29.290  57.550  1.00  0.00           H
ATOM   1038  HD2 ILE A 652      44.110  30.120  56.180  1.00  0.00           H
ATOM   1039  HD3 ILE A 652      43.430  28.530  56.720  1.00  0.00           H
ATOM   1040  C   ILE A 652      40.120  31.580  55.280  1.00  0.00           C
ATOM   1041  O   ILE A 652      39.730  30.960  54.290  1.00  0.00           O
ATOM   1042  N   ALA A 653      39.320  32.590  55.760  1.00  0.00           N
ATOM   1043  HN  ALA A 653      39.620  33.140  56.540  1.00  0.00           H
ATOM   1044  CA  ALA A 653      38.040  32.960  55.100  1.00  0.00           C
ATOM   1045  HA  ALA A 653      37.370  32.120  54.970  1.00  0.00           H
ATOM   1046  CB  ALA A 653      37.200  33.890  55.940  1.00  0.00           C
ATOM   1047  HB1 ALA A 653      37.000  33.560  56.980  1.00  0.00           H
ATOM   1048  HB2 ALA A 653      36.190  33.960  55.490  1.00  0.00           H
ATOM   1049  HB3 ALA A 653      37.740  34.860  56.080  1.00  0.00           H
ATOM   1050  C   ALA A 653      38.290  33.440  53.710  1.00  0.00           C
ATOM   1051  O   ALA A 653      37.590  33.020  52.740  1.00  0.00           O
ATOM   1052  N   TYR A 654      39.260  34.310  53.350  1.00  0.00           N
ATOM   1053  HN  TYR A 654      39.780  34.780  54.060  1.00  0.00           H
ATOM   1054  CA  TYR A 654      39.530  34.810  52.040  1.00  0.00           C
ATOM   1055  HA  TYR A 654      38.580  34.910  51.540  1.00  0.00           H
ATOM   1056  CB  TYR A 654      40.390  36.140  52.160  1.00  0.00           C
ATOM   1057  HB1 TYR A 654      41.350  35.730  52.520  1.00  0.00           H
ATOM   1058  HB2 TYR A 654      40.060  36.970  52.820  1.00  0.00           H
ATOM   1059  CG  TYR A 654      40.600  36.830  50.840  1.00  0.00           C
ATOM   1060  CD1 TYR A 654      41.800  36.590  50.130  1.00  0.00           C
ATOM   1061  HD1 TYR A 654      42.610  36.000  50.550  1.00  0.00           H
ATOM   1062  CE1 TYR A 654      42.040  37.270  48.940  1.00  0.00           C
ATOM   1063  HE1 TYR A 654      42.950  37.080  48.380  1.00  0.00           H
ATOM   1064  CZ  TYR A 654      41.160  38.250  48.500  1.00  0.00           C
ATOM   1065  OH  TYR A 654      41.340  39.130  47.330  1.00  0.00           O
ATOM   1066  HH  TYR A 654      42.060  38.760  46.830  1.00  0.00           H
ATOM   1067  CD2 TYR A 654      39.660  37.720  50.320  1.00  0.00           C
ATOM   1068  HD2 TYR A 654      38.820  37.910  50.970  1.00  0.00           H
ATOM   1069  CE2 TYR A 654      39.940  38.450  49.160  1.00  0.00           C
ATOM   1070  HE2 TYR A 654      39.250  39.150  48.720  1.00  0.00           H
ATOM   1071  C   TYR A 654      40.190  33.800  51.160  1.00  0.00           C
ATOM   1072  O   TYR A 654      39.790  33.670  49.990  1.00  0.00           O
ATOM   1073  N   SER A 655      40.960  32.820  51.650  1.00  0.00           N
ATOM   1074  HN  SER A 655      41.260  32.930  52.600  1.00  0.00           H
ATOM   1075  CA  SER A 655      41.390  31.620  50.950  1.00  0.00           C
ATOM   1076  HA  SER A 655      41.920  31.920  50.060  1.00  0.00           H
ATOM   1077  CB  SER A 655      42.420  30.780  51.860  1.00  0.00           C
ATOM   1078  HB1 SER A 655      41.940  30.480  52.820  1.00  0.00           H
ATOM   1079  HB2 SER A 655      43.240  31.480  52.110  1.00  0.00           H
ATOM   1080  OG  SER A 655      42.930  29.660  51.090  1.00  0.00           O
ATOM   1081  HG1 SER A 655      43.540  30.070  50.470  1.00  0.00           H
ATOM   1082  C   SER A 655      40.310  30.650  50.450  1.00  0.00           C
ATOM   1083  O   SER A 655      40.360  30.230  49.290  1.00  0.00           O
ATOM   1084  N   LEU A 656      39.290  30.250  51.340  1.00  0.00           N
ATOM   1085  HN  LEU A 656      39.280  30.730  52.220  1.00  0.00           H
ATOM   1086  CA  LEU A 656      38.330  29.130  51.040  1.00  0.00           C
ATOM   1087  HA  LEU A 656      38.850  28.420  50.420  1.00  0.00           H
ATOM   1088  CB  LEU A 656      37.750  28.450  52.320  1.00  0.00           C
ATOM   1089  HB1 LEU A 656      37.010  27.700  51.980  1.00  0.00           H
ATOM   1090  HB2 LEU A 656      37.210  29.190  52.930  1.00  0.00           H
ATOM   1091  CG  LEU A 656      38.850  27.710  53.140  1.00  0.00           C
ATOM   1092  HG  LEU A 656      39.510  28.500  53.540  1.00  0.00           H
ATOM   1093  CD1 LEU A 656      38.150  26.950  54.290  1.00  0.00           C
ATOM   1094 HD11 LEU A 656      37.670  27.680  54.970  1.00  0.00           H
ATOM   1095 HD12 LEU A 656      38.810  26.320  54.920  1.00  0.00           H
ATOM   1096 HD13 LEU A 656      37.350  26.270  53.920  1.00  0.00           H
ATOM   1097  CD2 LEU A 656      39.660  26.760  52.200  1.00  0.00           C
ATOM   1098 HD21 LEU A 656      38.900  26.100  51.720  1.00  0.00           H
ATOM   1099 HD22 LEU A 656      40.380  26.170  52.810  1.00  0.00           H
ATOM   1100 HD23 LEU A 656      40.180  27.340  51.410  1.00  0.00           H
ATOM   1101  C   LEU A 656      37.200  29.610  50.190  1.00  0.00           C
ATOM   1102  O   LEU A 656      36.570  28.840  49.420  1.00  0.00           O
ATOM   1103  N   PHE A 657      36.980  30.960  50.190  1.00  0.00           N
ATOM   1104  HN  PHE A 657      37.540  31.580  50.740  1.00  0.00           H
ATOM   1105  CA  PHE A 657      36.000  31.670  49.460  1.00  0.00           C
ATOM   1106  HA  PHE A 657      35.040  31.210  49.690  1.00  0.00           H
ATOM   1107  CB  PHE A 657      36.050  33.150  50.090  1.00  0.00           C
ATOM   1108  HB1 PHE A 657      37.060  33.490  50.380  1.00  0.00           H
ATOM   1109  HB2 PHE A 657      35.440  33.050  51.020  1.00  0.00           H
ATOM   1110  CG  PHE A 657      35.420  34.210  49.230  1.00  0.00           C
ATOM   1111  CD1 PHE A 657      36.310  35.020  48.450  1.00  0.00           C
ATOM   1112  HD1 PHE A 657      37.340  34.710  48.380  1.00  0.00           H
ATOM   1113  CE1 PHE A 657      35.850  36.210  47.900  1.00  0.00           C
ATOM   1114  HE1 PHE A 657      36.560  36.820  47.340  1.00  0.00           H
ATOM   1115  CZ  PHE A 657      34.510  36.480  47.880  1.00  0.00           C
ATOM   1116  HZ  PHE A 657      34.140  37.320  47.330  1.00  0.00           H
ATOM   1117  CD2 PHE A 657      34.020  34.470  49.220  1.00  0.00           C
ATOM   1118  HD2 PHE A 657      33.360  34.020  49.940  1.00  0.00           H
ATOM   1119  CE2 PHE A 657      33.580  35.650  48.630  1.00  0.00           C
ATOM   1120  HE2 PHE A 657      32.530  35.910  48.640  1.00  0.00           H
ATOM   1121  C   PHE A 657      36.070  31.540  47.950  1.00  0.00           C
ATOM   1122  O   PHE A 657      37.170  31.340  47.390  1.00  0.00           O
ATOM   1123  N   ALA A 658      34.910  31.560  47.260  1.00  0.00           N
ATOM   1124  HN  ALA A 658      34.060  31.350  47.720  1.00  0.00           H
ATOM   1125  CA  ALA A 658      34.790  31.640  45.820  1.00  0.00           C
ATOM   1126  HA  ALA A 658      33.840  31.150  45.680  1.00  0.00           H
ATOM   1127  CB  ALA A 658      34.810  33.110  45.440  1.00  0.00           C
ATOM   1128  HB1 ALA A 658      34.690  33.220  44.340  1.00  0.00           H
ATOM   1129  HB2 ALA A 658      35.840  33.450  45.710  1.00  0.00           H
ATOM   1130  HB3 ALA A 658      33.940  33.650  45.840  1.00  0.00           H
ATOM   1131  C   ALA A 658      35.680  30.770  44.900  1.00  0.00           C
ATOM   1132  O   ALA A 658      36.040  29.690  45.340  1.00  0.00           O
ATOM   1133  N   GLY A 659      36.000  31.150  43.690  1.00  0.00           N
ATOM   1134  HN  GLY A 659      35.670  32.040  43.400  1.00  0.00           H
ATOM   1135  CA  GLY A 659      36.970  30.480  42.830  1.00  0.00           C
ATOM   1136  HA1 GLY A 659      37.020  31.000  41.880  1.00  0.00           H
ATOM   1137  HA2 GLY A 659      36.680  29.450  42.820  1.00  0.00           H
ATOM   1138  C   GLY A 659      38.390  30.460  43.340  1.00  0.00           C
ATOM   1139  O   GLY A 659      38.600  30.710  44.520  1.00  0.00           O
ATOM   1140  N   GLN A 660      39.340  30.280  42.420  1.00  0.00           N
ATOM   1141  HN  GLN A 660      38.940  30.180  41.510  1.00  0.00           H
ATOM   1142  CA  GLN A 660      40.830  30.110  42.660  1.00  0.00           C
ATOM   1143  HA  GLN A 660      40.810  29.250  43.310  1.00  0.00           H
ATOM   1144  CB  GLN A 660      41.640  29.820  41.310  1.00  0.00           C
ATOM   1145  HB1 GLN A 660      42.700  30.070  41.520  1.00  0.00           H
ATOM   1146  HB2 GLN A 660      41.350  30.580  40.550  1.00  0.00           H
ATOM   1147  CG  GLN A 660      41.420  28.390  40.760  1.00  0.00           C
ATOM   1148  HG1 GLN A 660      41.990  28.160  39.840  1.00  0.00           H
ATOM   1149  HG2 GLN A 660      40.320  28.320  40.570  1.00  0.00           H
ATOM   1150  CD  GLN A 660      41.790  27.360  41.830  1.00  0.00           C
ATOM   1151  OE1 GLN A 660      42.930  27.430  42.310  1.00  0.00           O
ATOM   1152  NE2 GLN A 660      41.030  26.270  42.030  1.00  0.00           N
ATOM   1153 HE21 GLN A 660      40.330  26.000  41.360  1.00  0.00           H
ATOM   1154 HE22 GLN A 660      41.270  25.670  42.790  1.00  0.00           H
ATOM   1155  C   GLN A 660      41.400  31.330  43.420  1.00  0.00           C
ATOM   1156  O   GLN A 660      41.270  32.530  43.080  1.00  0.00           O
ATOM   1157  N   PRO A 661      42.230  31.130  44.460  1.00  0.00           N
ATOM   1158  CD  PRO A 661      42.710  29.860  44.850  1.00  0.00           C
ATOM   1159  HD1 PRO A 661      43.460  29.500  44.100  1.00  0.00           H
ATOM   1160  HD2 PRO A 661      41.850  29.160  44.870  1.00  0.00           H
ATOM   1161  CA  PRO A 661      42.660  32.240  45.270  1.00  0.00           C
ATOM   1162  HA  PRO A 661      42.090  33.150  45.420  1.00  0.00           H
ATOM   1163  CB  PRO A 661      42.850  31.480  46.580  1.00  0.00           C
ATOM   1164  HB1 PRO A 661      41.810  31.520  46.960  1.00  0.00           H
ATOM   1165  HB2 PRO A 661      43.650  32.010  47.150  1.00  0.00           H
ATOM   1166  CG  PRO A 661      43.280  29.990  46.220  1.00  0.00           C
ATOM   1167  HG1 PRO A 661      44.390  29.980  46.130  1.00  0.00           H
ATOM   1168  HG2 PRO A 661      43.050  29.380  47.120  1.00  0.00           H
ATOM   1169  C   PRO A 661      44.000  32.840  44.780  1.00  0.00           C
ATOM   1170  O   PRO A 661      45.100  32.510  45.330  1.00  0.00           O
ATOM   1171  N   LEU A 662      43.870  33.710  43.780  1.00  0.00           N
ATOM   1172  HN  LEU A 662      43.010  34.070  43.420  1.00  0.00           H
ATOM   1173  CA  LEU A 662      45.110  34.280  43.170  1.00  0.00           C
ATOM   1174  HA  LEU A 662      45.810  33.450  43.060  1.00  0.00           H
ATOM   1175  CB  LEU A 662      44.760  34.760  41.790  1.00  0.00           C
ATOM   1176  HB1 LEU A 662      45.720  35.020  41.310  1.00  0.00           H
ATOM   1177  HB2 LEU A 662      44.170  35.700  41.790  1.00  0.00           H
ATOM   1178  CG  LEU A 662      44.000  33.810  40.840  1.00  0.00           C
ATOM   1179  HG  LEU A 662      43.100  33.420  41.360  1.00  0.00           H
ATOM   1180  CD1 LEU A 662      43.570  34.400  39.540  1.00  0.00           C
ATOM   1181 HD11 LEU A 662      42.840  35.240  39.590  1.00  0.00           H
ATOM   1182 HD12 LEU A 662      42.940  33.660  39.010  1.00  0.00           H
ATOM   1183 HD13 LEU A 662      44.360  34.660  38.800  1.00  0.00           H
ATOM   1184  CD2 LEU A 662      44.900  32.610  40.430  1.00  0.00           C
ATOM   1185 HD21 LEU A 662      45.800  33.050  39.930  1.00  0.00           H
ATOM   1186 HD22 LEU A 662      44.340  31.890  39.810  1.00  0.00           H
ATOM   1187 HD23 LEU A 662      45.200  32.120  41.390  1.00  0.00           H
ATOM   1188  C   LEU A 662      45.840  35.330  43.930  1.00  0.00           C
ATOM   1189  O   LEU A 662      47.090  35.370  43.920  1.00  0.00           O
ATOM   1190  N   THR A 663      44.980  36.060  44.620  1.00  0.00           N
ATOM   1191  HN  THR A 663      44.020  35.830  44.470  1.00  0.00           H
ATOM   1192  CA  THR A 663      45.410  37.180  45.510  1.00  0.00           C
ATOM   1193  HA  THR A 663      46.330  37.560  45.070  1.00  0.00           H
ATOM   1194  CB  THR A 663      44.580  38.430  45.450  1.00  0.00           C
ATOM   1195  HB  THR A 663      45.030  39.160  46.170  1.00  0.00           H
ATOM   1196  OG1 THR A 663      43.180  38.290  45.740  1.00  0.00           O
ATOM   1197  HG1 THR A 663      42.950  37.540  45.200  1.00  0.00           H
ATOM   1198  CG2 THR A 663      44.640  38.870  44.010  1.00  0.00           C
ATOM   1199 HG21 THR A 663      44.240  39.910  43.910  1.00  0.00           H
ATOM   1200 HG22 THR A 663      44.130  38.150  43.330  1.00  0.00           H
ATOM   1201 HG23 THR A 663      45.710  38.910  43.700  1.00  0.00           H
ATOM   1202  C   THR A 663      45.800  36.800  46.960  1.00  0.00           C
ATOM   1203  O   THR A 663      45.110  35.980  47.570  1.00  0.00           O
ATOM   1204  N   ILE A 664      47.000  37.400  47.530  1.00  0.00           N
ATOM   1205  HN  ILE A 664      47.470  38.020  46.900  1.00  0.00           H
ATOM   1206  CA  ILE A 664      47.520  37.160  48.830  1.00  0.00           C
ATOM   1207  HA  ILE A 664      47.020  36.350  49.340  1.00  0.00           H
ATOM   1208  CB  ILE A 664      49.020  36.830  48.730  1.00  0.00           C
ATOM   1209  HB  ILE A 664      49.570  37.730  48.350  1.00  0.00           H
ATOM   1210  CG2 ILE A 664      49.590  36.570  50.090  1.00  0.00           C
ATOM   1211 HG21 ILE A 664      49.830  37.540  50.580  1.00  0.00           H
ATOM   1212 HG22 ILE A 664      50.540  36.010  49.930  1.00  0.00           H
ATOM   1213 HG23 ILE A 664      48.930  35.960  50.730  1.00  0.00           H
ATOM   1214  CG1 ILE A 664      49.290  35.620  47.710  1.00  0.00           C
ATOM   1215 HG11 ILE A 664      50.360  35.380  47.590  1.00  0.00           H
ATOM   1216 HG12 ILE A 664      48.900  35.920  46.720  1.00  0.00           H
ATOM   1217  CD  ILE A 664      48.570  34.300  48.090  1.00  0.00           C
ATOM   1218  HD1 ILE A 664      48.900  33.490  47.390  1.00  0.00           H
ATOM   1219  HD2 ILE A 664      47.460  34.240  48.140  1.00  0.00           H
ATOM   1220  HD3 ILE A 664      48.990  33.900  49.040  1.00  0.00           H
ATOM   1221  C   ILE A 664      47.270  38.440  49.600  1.00  0.00           C
ATOM   1222  O   ILE A 664      47.050  39.510  49.020  1.00  0.00           O
ATOM   1223  N   LEU A 665      47.150  38.400  50.940  1.00  0.00           N
ATOM   1224  HN  LEU A 665      47.270  37.510  51.370  1.00  0.00           H
ATOM   1225  CA  LEU A 665      46.870  39.460  51.890  1.00  0.00           C
ATOM   1226  HA  LEU A 665      46.350  40.250  51.370  1.00  0.00           H
ATOM   1227  CB  LEU A 665      45.990  39.080  53.050  1.00  0.00           C
ATOM   1228  HB1 LEU A 665      45.860  40.020  53.630  1.00  0.00           H
ATOM   1229  HB2 LEU A 665      46.580  38.410  53.690  1.00  0.00           H
ATOM   1230  CG  LEU A 665      44.650  38.540  52.540  1.00  0.00           C
ATOM   1231  HG  LEU A 665      44.840  37.940  51.620  1.00  0.00           H
ATOM   1232  CD1 LEU A 665      43.950  37.630  53.570  1.00  0.00           C
ATOM   1233 HD11 LEU A 665      44.730  37.130  54.190  1.00  0.00           H
ATOM   1234 HD12 LEU A 665      43.150  37.000  53.140  1.00  0.00           H
ATOM   1235 HD13 LEU A 665      43.560  38.360  54.310  1.00  0.00           H
ATOM   1236  CD2 LEU A 665      43.590  39.530  52.060  1.00  0.00           C
ATOM   1237 HD21 LEU A 665      43.380  40.310  52.810  1.00  0.00           H
ATOM   1238 HD22 LEU A 665      42.620  39.060  51.800  1.00  0.00           H
ATOM   1239 HD23 LEU A 665      44.050  40.110  51.230  1.00  0.00           H
ATOM   1240  C   LEU A 665      48.200  39.940  52.460  1.00  0.00           C
ATOM   1241  O   LEU A 665      49.180  39.210  52.740  1.00  0.00           O
ATOM   1242  N   GLY A 666      48.300  41.230  52.570  1.00  0.00           N
ATOM   1243  HN  GLY A 666      47.590  41.810  52.180  1.00  0.00           H
ATOM   1244  CA  GLY A 666      49.190  41.990  53.380  1.00  0.00           C
ATOM   1245  HA1 GLY A 666      49.940  42.420  52.740  1.00  0.00           H
ATOM   1246  HA2 GLY A 666      49.610  41.390  54.170  1.00  0.00           H
ATOM   1247  C   GLY A 666      48.440  43.000  54.110  1.00  0.00           C
ATOM   1248  O   GLY A 666      47.210  43.180  53.980  1.00  0.00           O
ATOM   1249  N   SER A 667      49.120  43.900  54.810  1.00  0.00           N
ATOM   1250  HN  SER A 667      50.090  43.720  54.850  1.00  0.00           H
ATOM   1251  CA  SER A 667      48.440  44.990  55.570  1.00  0.00           C
ATOM   1252  HA  SER A 667      47.380  44.800  55.560  1.00  0.00           H
ATOM   1253  CB  SER A 667      48.860  44.960  57.100  1.00  0.00           C
ATOM   1254  HB1 SER A 667      49.850  45.440  57.220  1.00  0.00           H
ATOM   1255  HB2 SER A 667      48.890  43.910  57.440  1.00  0.00           H
ATOM   1256  OG  SER A 667      48.000  45.800  57.840  1.00  0.00           O
ATOM   1257  HG1 SER A 667      47.120  45.420  57.840  1.00  0.00           H
ATOM   1258  C   SER A 667      48.420  46.420  54.900  1.00  0.00           C
ATOM   1259  O   SER A 667      49.330  46.860  54.150  1.00  0.00           O
ATOM   1260  N   THR A 668      47.300  47.190  55.090  1.00  0.00           N
ATOM   1261  HN  THR A 668      46.560  46.850  55.670  1.00  0.00           H
ATOM   1262  CA  THR A 668      47.120  48.550  54.560  1.00  0.00           C
ATOM   1263  HA  THR A 668      47.590  48.550  53.590  1.00  0.00           H
ATOM   1264  CB  THR A 668      45.660  49.010  54.180  1.00  0.00           C
ATOM   1265  HB  THR A 668      45.330  48.410  53.300  1.00  0.00           H
ATOM   1266  OG1 THR A 668      45.640  50.380  53.950  1.00  0.00           O
ATOM   1267  HG1 THR A 668      45.300  50.530  53.060  1.00  0.00           H
ATOM   1268  CG2 THR A 668      44.860  48.600  55.440  1.00  0.00           C
ATOM   1269 HG21 THR A 668      45.280  49.070  56.370  1.00  0.00           H
ATOM   1270 HG22 THR A 668      44.730  47.520  55.680  1.00  0.00           H
ATOM   1271 HG23 THR A 668      43.920  49.130  55.210  1.00  0.00           H
ATOM   1272  C   THR A 668      48.010  49.610  55.220  1.00  0.00           C
ATOM   1273  O   THR A 668      47.780  50.080  56.370  1.00  0.00           O
ATOM   1274  N   GLY A 669      48.970  50.130  54.470  1.00  0.00           N
ATOM   1275  HN  GLY A 669      49.010  49.870  53.520  1.00  0.00           H
ATOM   1276  CA  GLY A 669      49.940  51.090  54.870  1.00  0.00           C
ATOM   1277  HA1 GLY A 669      50.780  51.020  54.210  1.00  0.00           H
ATOM   1278  HA2 GLY A 669      50.220  50.850  55.880  1.00  0.00           H
ATOM   1279  C   GLY A 669      49.610  52.550  54.960  1.00  0.00           C
ATOM   1280  O   GLY A 669      50.180  53.120  55.890  1.00  0.00           O
ATOM   1281  N   PRO A 670      48.730  53.190  54.230  1.00  0.00           N
ATOM   1282  CD  PRO A 670      48.600  52.850  52.800  1.00  0.00           C
ATOM   1283  HD1 PRO A 670      47.720  52.170  52.730  1.00  0.00           H
ATOM   1284  HD2 PRO A 670      49.530  52.430  52.390  1.00  0.00           H
ATOM   1285  CA  PRO A 670      48.240  54.550  54.540  1.00  0.00           C
ATOM   1286  HA  PRO A 670      49.080  55.170  54.820  1.00  0.00           H
ATOM   1287  CB  PRO A 670      47.620  55.030  53.160  1.00  0.00           C
ATOM   1288  HB1 PRO A 670      47.700  56.130  53.090  1.00  0.00           H
ATOM   1289  HB2 PRO A 670      46.580  54.670  53.260  1.00  0.00           H
ATOM   1290  CG  PRO A 670      48.330  54.230  52.110  1.00  0.00           C
ATOM   1291  HG1 PRO A 670      48.010  53.990  51.080  1.00  0.00           H
ATOM   1292  HG2 PRO A 670      49.180  54.890  51.870  1.00  0.00           H
ATOM   1293  C   PRO A 670      47.240  54.410  55.680  1.00  0.00           C
ATOM   1294  O   PRO A 670      47.130  55.390  56.500  1.00  0.00           O
ATOM   1295  N   VAL A 671      46.400  53.360  55.860  1.00  0.00           N
ATOM   1296  HN  VAL A 671      46.430  52.610  55.200  1.00  0.00           H
ATOM   1297  CA  VAL A 671      45.510  53.350  57.050  1.00  0.00           C
ATOM   1298  HA  VAL A 671      44.990  54.300  57.030  1.00  0.00           H
ATOM   1299  CB  VAL A 671      44.450  52.280  56.870  1.00  0.00           C
ATOM   1300  HB  VAL A 671      44.890  51.280  56.710  1.00  0.00           H
ATOM   1301  CG1 VAL A 671      43.630  52.280  58.150  1.00  0.00           C
ATOM   1302 HG11 VAL A 671      42.740  51.650  57.980  1.00  0.00           H
ATOM   1303 HG12 VAL A 671      43.310  53.340  58.270  1.00  0.00           H
ATOM   1304 HG13 VAL A 671      44.100  51.870  59.080  1.00  0.00           H
ATOM   1305  CG2 VAL A 671      43.530  52.570  55.700  1.00  0.00           C
ATOM   1306 HG21 VAL A 671      43.100  53.560  55.940  1.00  0.00           H
ATOM   1307 HG22 VAL A 671      42.640  51.920  55.830  1.00  0.00           H
ATOM   1308 HG23 VAL A 671      43.970  52.510  54.680  1.00  0.00           H
ATOM   1309  C   VAL A 671      46.310  53.240  58.330  1.00  0.00           C
ATOM   1310  O   VAL A 671      46.030  53.840  59.330  1.00  0.00           O
ATOM   1311  N   LEU A 672      47.480  52.590  58.330  1.00  0.00           N
ATOM   1312  HN  LEU A 672      47.690  52.030  57.530  1.00  0.00           H
ATOM   1313  CA  LEU A 672      48.440  52.350  59.350  1.00  0.00           C
ATOM   1314  HA  LEU A 672      47.930  52.020  60.240  1.00  0.00           H
ATOM   1315  CB  LEU A 672      49.450  51.320  58.770  1.00  0.00           C
ATOM   1316  HB1 LEU A 672      49.840  51.640  57.780  1.00  0.00           H
ATOM   1317  HB2 LEU A 672      48.930  50.390  58.450  1.00  0.00           H
ATOM   1318  CG  LEU A 672      50.600  50.940  59.640  1.00  0.00           C
ATOM   1319  HG  LEU A 672      50.310  51.410  60.600  1.00  0.00           H
ATOM   1320  CD1 LEU A 672      50.810  49.470  59.930  1.00  0.00           C
ATOM   1321 HD11 LEU A 672      51.520  49.360  60.780  1.00  0.00           H
ATOM   1322 HD12 LEU A 672      51.100  48.830  59.070  1.00  0.00           H
ATOM   1323 HD13 LEU A 672      49.880  49.120  60.430  1.00  0.00           H
ATOM   1324  CD2 LEU A 672      51.900  51.520  59.090  1.00  0.00           C
ATOM   1325 HD21 LEU A 672      51.960  51.170  58.030  1.00  0.00           H
ATOM   1326 HD22 LEU A 672      52.720  51.100  59.700  1.00  0.00           H
ATOM   1327 HD23 LEU A 672      51.950  52.630  59.100  1.00  0.00           H
ATOM   1328  C   LEU A 672      49.150  53.550  59.960  1.00  0.00           C
ATOM   1329  O   LEU A 672      49.250  53.710  61.210  1.00  0.00           O
ATOM   1330  N   VAL A 673      49.530  54.580  59.120  1.00  0.00           N
ATOM   1331  HN  VAL A 673      49.600  54.390  58.140  1.00  0.00           H
ATOM   1332  CA  VAL A 673      50.160  55.730  59.650  1.00  0.00           C
ATOM   1333  HA  VAL A 673      50.700  55.460  60.540  1.00  0.00           H
ATOM   1334  CB  VAL A 673      51.120  56.350  58.630  1.00  0.00           C
ATOM   1335  HB  VAL A 673      51.580  57.230  59.130  1.00  0.00           H
ATOM   1336  CG1 VAL A 673      52.340  55.410  58.350  1.00  0.00           C
ATOM   1337 HG11 VAL A 673      52.100  54.470  57.810  1.00  0.00           H
ATOM   1338 HG12 VAL A 673      52.770  55.220  59.360  1.00  0.00           H
ATOM   1339 HG13 VAL A 673      53.090  55.980  57.780  1.00  0.00           H
ATOM   1340  CG2 VAL A 673      50.410  56.700  57.250  1.00  0.00           C
ATOM   1341 HG21 VAL A 673      50.340  55.820  56.570  1.00  0.00           H
ATOM   1342 HG22 VAL A 673      51.000  57.500  56.760  1.00  0.00           H
ATOM   1343 HG23 VAL A 673      49.400  57.100  57.440  1.00  0.00           H
ATOM   1344  C   VAL A 673      49.100  56.820  60.090  1.00  0.00           C
ATOM   1345  O   VAL A 673      49.370  57.780  60.810  1.00  0.00           O
ATOM   1346  N   PHE A 674      47.850  56.590  59.690  1.00  0.00           N
ATOM   1347  HN  PHE A 674      47.730  55.820  59.070  1.00  0.00           H
ATOM   1348  CA  PHE A 674      46.640  57.290  59.980  1.00  0.00           C
ATOM   1349  HA  PHE A 674      46.900  58.330  60.090  1.00  0.00           H
ATOM   1350  CB  PHE A 674      45.660  57.190  58.790  1.00  0.00           C
ATOM   1351  HB1 PHE A 674      45.300  56.150  58.670  1.00  0.00           H
ATOM   1352  HB2 PHE A 674      46.160  57.580  57.870  1.00  0.00           H
ATOM   1353  CG  PHE A 674      44.320  57.990  59.080  1.00  0.00           C
ATOM   1354  CD1 PHE A 674      43.040  57.410  58.770  1.00  0.00           C
ATOM   1355  HD1 PHE A 674      42.880  56.460  58.280  1.00  0.00           H
ATOM   1356  CE1 PHE A 674      41.850  58.190  58.940  1.00  0.00           C
ATOM   1357  HE1 PHE A 674      40.930  57.790  58.570  1.00  0.00           H
ATOM   1358  CZ  PHE A 674      41.990  59.490  59.530  1.00  0.00           C
ATOM   1359  HZ  PHE A 674      41.070  60.060  59.580  1.00  0.00           H
ATOM   1360  CD2 PHE A 674      44.400  59.330  59.520  1.00  0.00           C
ATOM   1361  HD2 PHE A 674      45.400  59.700  59.640  1.00  0.00           H
ATOM   1362  CE2 PHE A 674      43.250  60.080  59.820  1.00  0.00           C
ATOM   1363  HE2 PHE A 674      43.290  61.130  60.040  1.00  0.00           H
ATOM   1364  C   PHE A 674      46.140  56.920  61.330  1.00  0.00           C
ATOM   1365  O   PHE A 674      45.610  57.760  62.090  1.00  0.00           O
ATOM   1366  N   GLU A 675      46.360  55.650  61.760  1.00  0.00           N
ATOM   1367  HN  GLU A 675      46.580  54.940  61.090  1.00  0.00           H
ATOM   1368  CA  GLU A 675      45.940  55.250  63.050  1.00  0.00           C
ATOM   1369  HA  GLU A 675      44.920  55.470  63.330  1.00  0.00           H
ATOM   1370  CB  GLU A 675      46.230  53.730  63.260  1.00  0.00           C
ATOM   1371  HB1 GLU A 675      46.070  53.430  64.320  1.00  0.00           H
ATOM   1372  HB2 GLU A 675      47.310  53.730  62.990  1.00  0.00           H
ATOM   1373  CG  GLU A 675      45.520  52.710  62.240  1.00  0.00           C
ATOM   1374  HG1 GLU A 675      46.400  52.240  61.760  1.00  0.00           H
ATOM   1375  HG2 GLU A 675      44.830  53.230  61.540  1.00  0.00           H
ATOM   1376  CD  GLU A 675      44.720  51.660  63.080  1.00  0.00           C
ATOM   1377  OE1 GLU A 675      43.800  52.070  63.860  1.00  0.00           O
ATOM   1378  OE2 GLU A 675      44.950  50.440  62.930  1.00  0.00           O
ATOM   1379  C   GLU A 675      46.820  55.950  64.160  1.00  0.00           C
ATOM   1380  O   GLU A 675      46.310  56.200  65.320  1.00  0.00           O
ATOM   1381  N   LYS A 676      48.020  56.310  63.810  1.00  0.00           N
ATOM   1382  HN  LYS A 676      48.330  56.030  62.900  1.00  0.00           H
ATOM   1383  CA  LYS A 676      48.890  57.130  64.590  1.00  0.00           C
ATOM   1384  HA  LYS A 676      48.760  56.920  65.640  1.00  0.00           H
ATOM   1385  CB  LYS A 676      50.380  57.030  64.070  1.00  0.00           C
ATOM   1386  HB1 LYS A 676      50.400  56.720  63.010  1.00  0.00           H
ATOM   1387  HB2 LYS A 676      50.850  56.070  64.380  1.00  0.00           H
ATOM   1388  CG  LYS A 676      51.360  58.240  64.200  1.00  0.00           C
ATOM   1389  HG1 LYS A 676      50.920  59.030  63.530  1.00  0.00           H
ATOM   1390  HG2 LYS A 676      52.320  57.930  63.740  1.00  0.00           H
ATOM   1391  CD  LYS A 676      51.590  58.790  65.650  1.00  0.00           C
ATOM   1392  HD1 LYS A 676      51.920  57.880  66.220  1.00  0.00           H
ATOM   1393  HD2 LYS A 676      50.640  59.290  65.900  1.00  0.00           H
ATOM   1394  CE  LYS A 676      52.750  59.850  65.720  1.00  0.00           C
ATOM   1395  HE1 LYS A 676      52.670  60.380  66.700  1.00  0.00           H
ATOM   1396  HE2 LYS A 676      52.760  60.640  64.940  1.00  0.00           H
ATOM   1397  NZ  LYS A 676      54.030  59.150  65.620  1.00  0.00           N
ATOM   1398  HZ1 LYS A 676      54.200  58.630  66.500  1.00  0.00           H
ATOM   1399  HZ2 LYS A 676      54.820  59.830  65.660  1.00  0.00           H
ATOM   1400  HZ3 LYS A 676      54.150  58.440  64.880  1.00  0.00           H
ATOM   1401  C   LYS A 676      48.370  58.550  64.690  1.00  0.00           C
ATOM   1402  O   LYS A 676      48.340  59.170  65.730  1.00  0.00           O
ATOM   1403  N   ILE A 677      47.840  59.150  63.650  1.00  0.00           N
ATOM   1404  HN  ILE A 677      47.730  58.610  62.820  1.00  0.00           H
ATOM   1405  CA  ILE A 677      47.130  60.430  63.660  1.00  0.00           C
ATOM   1406  HA  ILE A 677      47.810  61.170  64.070  1.00  0.00           H
ATOM   1407  CB  ILE A 677      46.730  60.850  62.200  1.00  0.00           C
ATOM   1408  HB  ILE A 677      45.980  60.150  61.750  1.00  0.00           H
ATOM   1409  CG2 ILE A 677      46.150  62.250  62.280  1.00  0.00           C
ATOM   1410 HG21 ILE A 677      46.880  63.080  62.390  1.00  0.00           H
ATOM   1411 HG22 ILE A 677      45.320  62.380  63.000  1.00  0.00           H
ATOM   1412 HG23 ILE A 677      45.730  62.470  61.270  1.00  0.00           H
ATOM   1413  CG1 ILE A 677      48.040  60.880  61.290  1.00  0.00           C
ATOM   1414 HG11 ILE A 677      48.590  59.920  61.290  1.00  0.00           H
ATOM   1415 HG12 ILE A 677      48.770  61.560  61.790  1.00  0.00           H
ATOM   1416  CD  ILE A 677      47.710  61.350  59.830  1.00  0.00           C
ATOM   1417  HD1 ILE A 677      47.010  60.730  59.240  1.00  0.00           H
ATOM   1418  HD2 ILE A 677      48.670  61.350  59.260  1.00  0.00           H
ATOM   1419  HD3 ILE A 677      47.300  62.370  59.890  1.00  0.00           H
ATOM   1420  C   ILE A 677      45.830  60.380  64.490  1.00  0.00           C
ATOM   1421  O   ILE A 677      45.580  61.270  65.290  1.00  0.00           O
ATOM   1422  N   LEU A 678      45.040  59.310  64.260  1.00  0.00           N
ATOM   1423  HN  LEU A 678      45.220  58.770  63.440  1.00  0.00           H
ATOM   1424  CA  LEU A 678      43.780  59.150  65.020  1.00  0.00           C
ATOM   1425  HA  LEU A 678      43.250  60.080  64.880  1.00  0.00           H
ATOM   1426  CB  LEU A 678      42.910  58.000  64.500  1.00  0.00           C
ATOM   1427  HB1 LEU A 678      42.110  57.690  65.200  1.00  0.00           H
ATOM   1428  HB2 LEU A 678      43.540  57.100  64.300  1.00  0.00           H
ATOM   1429  CG  LEU A 678      42.180  58.280  63.160  1.00  0.00           C
ATOM   1430  HG  LEU A 678      42.780  58.920  62.490  1.00  0.00           H
ATOM   1431  CD1 LEU A 678      41.860  56.980  62.440  1.00  0.00           C
ATOM   1432 HD11 LEU A 678      41.350  57.190  61.470  1.00  0.00           H
ATOM   1433 HD12 LEU A 678      41.180  56.270  62.960  1.00  0.00           H
ATOM   1434 HD13 LEU A 678      42.830  56.470  62.270  1.00  0.00           H
ATOM   1435  CD2 LEU A 678      40.780  58.830  63.570  1.00  0.00           C
ATOM   1436 HD21 LEU A 678      41.000  59.760  64.120  1.00  0.00           H
ATOM   1437 HD22 LEU A 678      40.200  58.080  64.150  1.00  0.00           H
ATOM   1438 HD23 LEU A 678      40.200  59.070  62.650  1.00  0.00           H
ATOM   1439  C   LEU A 678      44.060  59.050  66.490  1.00  0.00           C
ATOM   1440  O   LEU A 678      43.440  59.620  67.400  1.00  0.00           O
ATOM   1441  N   TYR A 679      45.020  58.130  66.910  1.00  0.00           N
ATOM   1442  HN  TYR A 679      45.410  57.460  66.300  1.00  0.00           H
ATOM   1443  CA  TYR A 679      45.350  57.810  68.310  1.00  0.00           C
ATOM   1444  HA  TYR A 679      44.440  57.470  68.780  1.00  0.00           H
ATOM   1445  CB  TYR A 679      46.350  56.660  68.400  1.00  0.00           C
ATOM   1446  HB1 TYR A 679      47.140  56.880  67.650  1.00  0.00           H
ATOM   1447  HB2 TYR A 679      45.860  55.700  68.110  1.00  0.00           H
ATOM   1448  CG  TYR A 679      47.050  56.420  69.710  1.00  0.00           C
ATOM   1449  CD1 TYR A 679      48.350  56.970  70.090  1.00  0.00           C
ATOM   1450  HD1 TYR A 679      48.910  57.660  69.480  1.00  0.00           H
ATOM   1451  CE1 TYR A 679      48.890  56.640  71.320  1.00  0.00           C
ATOM   1452  HE1 TYR A 679      49.850  57.050  71.610  1.00  0.00           H
ATOM   1453  CZ  TYR A 679      48.130  56.040  72.320  1.00  0.00           C
ATOM   1454  OH  TYR A 679      48.590  56.020  73.600  1.00  0.00           O
ATOM   1455  HH  TYR A 679      49.540  56.150  73.540  1.00  0.00           H
ATOM   1456  CD2 TYR A 679      46.360  55.690  70.700  1.00  0.00           C
ATOM   1457  HD2 TYR A 679      45.410  55.290  70.370  1.00  0.00           H
ATOM   1458  CE2 TYR A 679      46.890  55.530  71.950  1.00  0.00           C
ATOM   1459  HE2 TYR A 679      46.280  55.120  72.740  1.00  0.00           H
ATOM   1460  C   TYR A 679      45.810  59.000  69.120  1.00  0.00           C
ATOM   1461  O   TYR A 679      45.230  59.310  70.100  1.00  0.00           O
ATOM   1462  N   LYS A 680      46.790  59.790  68.550  1.00  0.00           N
ATOM   1463  HN  LYS A 680      47.120  59.410  67.680  1.00  0.00           H
ATOM   1464  CA  LYS A 680      47.300  61.130  69.110  1.00  0.00           C
ATOM   1465  HA  LYS A 680      47.720  60.980  70.100  1.00  0.00           H
ATOM   1466  CB  LYS A 680      48.440  61.690  68.320  1.00  0.00           C
ATOM   1467  HB1 LYS A 680      48.790  62.640  68.770  1.00  0.00           H
ATOM   1468  HB2 LYS A 680      48.060  61.850  67.280  1.00  0.00           H
ATOM   1469  CG  LYS A 680      49.730  60.830  68.050  1.00  0.00           C
ATOM   1470  HG1 LYS A 680      50.310  61.350  67.250  1.00  0.00           H
ATOM   1471  HG2 LYS A 680      49.440  59.840  67.660  1.00  0.00           H
ATOM   1472  CD  LYS A 680      50.600  60.560  69.290  1.00  0.00           C
ATOM   1473  HD1 LYS A 680      51.350  59.790  68.970  1.00  0.00           H
ATOM   1474  HD2 LYS A 680      49.970  59.980  69.980  1.00  0.00           H
ATOM   1475  CE  LYS A 680      51.330  61.820  69.820  1.00  0.00           C
ATOM   1476  HE1 LYS A 680      50.590  62.400  70.390  1.00  0.00           H
ATOM   1477  HE2 LYS A 680      51.760  62.420  68.990  1.00  0.00           H
ATOM   1478  NZ  LYS A 680      52.370  61.390  70.760  1.00  0.00           N
ATOM   1479  HZ1 LYS A 680      52.450  62.030  71.580  1.00  0.00           H
ATOM   1480  HZ2 LYS A 680      53.320  61.300  70.350  1.00  0.00           H
ATOM   1481  HZ3 LYS A 680      52.160  60.490  71.210  1.00  0.00           H
ATOM   1482  C   LYS A 680      46.140  62.170  69.240  1.00  0.00           C
ATOM   1483  O   LYS A 680      46.060  62.780  70.310  1.00  0.00           O
ATOM   1484  N   PHE A 681      45.260  62.220  68.280  1.00  0.00           N
ATOM   1485  HN  PHE A 681      45.370  61.720  67.430  1.00  0.00           H
ATOM   1486  CA  PHE A 681      44.030  63.040  68.410  1.00  0.00           C
ATOM   1487  HA  PHE A 681      44.350  64.070  68.540  1.00  0.00           H
ATOM   1488  CB  PHE A 681      43.300  63.120  66.980  1.00  0.00           C
ATOM   1489  HB1 PHE A 681      43.540  62.100  66.600  1.00  0.00           H
ATOM   1490  HB2 PHE A 681      43.740  63.820  66.230  1.00  0.00           H
ATOM   1491  CG  PHE A 681      41.780  63.350  67.060  1.00  0.00           C
ATOM   1492  CD1 PHE A 681      41.220  64.630  67.030  1.00  0.00           C
ATOM   1493  HD1 PHE A 681      41.880  65.440  66.770  1.00  0.00           H
ATOM   1494  CE1 PHE A 681      39.850  64.870  67.160  1.00  0.00           C
ATOM   1495  HE1 PHE A 681      39.510  65.900  67.170  1.00  0.00           H
ATOM   1496  CZ  PHE A 681      38.980  63.790  67.180  1.00  0.00           C
ATOM   1497  HZ  PHE A 681      37.920  63.930  67.200  1.00  0.00           H
ATOM   1498  CD2 PHE A 681      40.850  62.290  67.050  1.00  0.00           C
ATOM   1499  HD2 PHE A 681      41.280  61.290  67.000  1.00  0.00           H
ATOM   1500  CE2 PHE A 681      39.490  62.440  67.050  1.00  0.00           C
ATOM   1501  HE2 PHE A 681      38.740  61.670  66.950  1.00  0.00           H
ATOM   1502  C   PHE A 681      43.150  62.540  69.530  1.00  0.00           C
ATOM   1503  O   PHE A 681      42.790  63.290  70.460  1.00  0.00           O
ATOM   1504  N   CYS A 682      42.850  61.210  69.620  1.00  0.00           N
ATOM   1505  HN  CYS A 682      43.150  60.540  68.960  1.00  0.00           H
ATOM   1506  CA  CYS A 682      42.030  60.680  70.730  1.00  0.00           C
ATOM   1507  HA  CYS A 682      41.050  61.130  70.760  1.00  0.00           H
ATOM   1508  CB  CYS A 682      41.730  59.200  70.570  1.00  0.00           C
ATOM   1509  HB1 CYS A 682      41.230  58.760  71.460  1.00  0.00           H
ATOM   1510  HB2 CYS A 682      42.710  58.650  70.590  1.00  0.00           H
ATOM   1511  SG  CYS A 682      40.840  58.940  69.070  1.00  0.00           S
ATOM   1512  HG1 CYS A 682      41.910  59.070  68.310  1.00  0.00           H
ATOM   1513  C   CYS A 682      42.570  60.910  72.070  1.00  0.00           C
ATOM   1514  O   CYS A 682      41.940  61.400  72.970  1.00  0.00           O
ATOM   1515  N   ARG A 683      43.870  60.750  72.230  1.00  0.00           N
ATOM   1516  HN  ARG A 683      44.350  60.480  71.390  1.00  0.00           H
ATOM   1517  CA  ARG A 683      44.580  60.900  73.490  1.00  0.00           C
ATOM   1518  HA  ARG A 683      44.140  60.220  74.210  1.00  0.00           H
ATOM   1519  CB  ARG A 683      46.010  60.370  73.280  1.00  0.00           C
ATOM   1520  HB1 ARG A 683      46.770  60.720  74.010  1.00  0.00           H
ATOM   1521  HB2 ARG A 683      46.370  60.900  72.370  1.00  0.00           H
ATOM   1522  CG  ARG A 683      46.180  58.860  73.180  1.00  0.00           C
ATOM   1523  HG1 ARG A 683      47.240  58.730  72.890  1.00  0.00           H
ATOM   1524  HG2 ARG A 683      45.340  58.520  72.540  1.00  0.00           H
ATOM   1525  CD  ARG A 683      45.910  58.180  74.510  1.00  0.00           C
ATOM   1526  HD1 ARG A 683      45.920  57.070  74.450  1.00  0.00           H
ATOM   1527  HD2 ARG A 683      44.900  58.490  74.860  1.00  0.00           H
ATOM   1528  NE  ARG A 683      46.950  58.650  75.530  1.00  0.00           N
ATOM   1529  HE  ARG A 683      47.890  58.380  75.340  1.00  0.00           H
ATOM   1530  CZ  ARG A 683      46.740  59.160  76.680  1.00  0.00           C
ATOM   1531  NH1 ARG A 683      45.600  59.310  77.280  1.00  0.00           N
ATOM   1532 HH11 ARG A 683      44.830  58.930  76.770  1.00  0.00           H
ATOM   1533 HH12 ARG A 683      45.600  59.920  78.070  1.00  0.00           H
ATOM   1534  NH2 ARG A 683      47.810  59.500  77.410  1.00  0.00           N
ATOM   1535 HH21 ARG A 683      48.740  59.460  77.070  1.00  0.00           H
ATOM   1536 HH22 ARG A 683      47.630  59.790  78.360  1.00  0.00           H
ATOM   1537  C   ARG A 683      44.620  62.290  74.050  1.00  0.00           C
ATOM   1538  O   ARG A 683      44.430  62.440  75.250  1.00  0.00           O
ATOM   1539  N   ASP A 684      44.740  63.340  73.290  1.00  0.00           N
ATOM   1540  HN  ASP A 684      44.860  63.120  72.330  1.00  0.00           H
ATOM   1541  CA  ASP A 684      44.570  64.670  73.760  1.00  0.00           C
ATOM   1542  HA  ASP A 684      45.170  64.800  74.640  1.00  0.00           H
ATOM   1543  CB  ASP A 684      45.070  65.770  72.700  1.00  0.00           C
ATOM   1544  HB1 ASP A 684      44.630  66.760  72.950  1.00  0.00           H
ATOM   1545  HB2 ASP A 684      44.890  65.370  71.680  1.00  0.00           H
ATOM   1546  CG  ASP A 684      46.540  66.100  72.760  1.00  0.00           C
ATOM   1547  OD1 ASP A 684      47.290  65.720  73.680  1.00  0.00           O
ATOM   1548  OD2 ASP A 684      46.930  66.880  71.880  1.00  0.00           O
ATOM   1549  C   ASP A 684      43.110  64.990  74.170  1.00  0.00           C
ATOM   1550  O   ASP A 684      42.930  65.750  75.130  1.00  0.00           O
ATOM   1551  N   TYR A 685      42.090  64.510  73.490  1.00  0.00           N
ATOM   1552  HN  TYR A 685      42.250  63.900  72.730  1.00  0.00           H
ATOM   1553  CA  TYR A 685      40.700  64.890  73.790  1.00  0.00           C
ATOM   1554  HA  TYR A 685      40.670  65.790  74.390  1.00  0.00           H
ATOM   1555  CB  TYR A 685      39.850  65.070  72.490  1.00  0.00           C
ATOM   1556  HB1 TYR A 685      38.770  65.030  72.700  1.00  0.00           H
ATOM   1557  HB2 TYR A 685      40.160  64.240  71.820  1.00  0.00           H
ATOM   1558  CG  TYR A 685      40.130  66.280  71.630  1.00  0.00           C
ATOM   1559  CD1 TYR A 685      40.890  66.190  70.430  1.00  0.00           C
ATOM   1560  HD1 TYR A 685      41.240  65.220  70.130  1.00  0.00           H
ATOM   1561  CE1 TYR A 685      41.350  67.340  69.730  1.00  0.00           C
ATOM   1562  HE1 TYR A 685      41.970  67.260  68.850  1.00  0.00           H
ATOM   1563  CZ  TYR A 685      40.840  68.550  70.170  1.00  0.00           C
ATOM   1564  OH  TYR A 685      41.350  69.640  69.430  1.00  0.00           O
ATOM   1565  HH  TYR A 685      40.980  70.470  69.770  1.00  0.00           H
ATOM   1566  CD2 TYR A 685      39.570  67.560  72.020  1.00  0.00           C
ATOM   1567  HD2 TYR A 685      39.090  67.620  72.990  1.00  0.00           H
ATOM   1568  CE2 TYR A 685      39.890  68.680  71.190  1.00  0.00           C
ATOM   1569  HE2 TYR A 685      39.710  69.670  71.560  1.00  0.00           H
ATOM   1570  C   TYR A 685      40.140  63.810  74.670  1.00  0.00           C
ATOM   1571  O   TYR A 685      38.940  63.800  74.960  1.00  0.00           O
ATOM   1572  N   GLN A 686      40.970  62.850  75.120  1.00  0.00           N
ATOM   1573  HN  GLN A 686      41.920  63.000  74.880  1.00  0.00           H
ATOM   1574  CA  GLN A 686      40.650  61.920  76.240  1.00  0.00           C
ATOM   1575  HA  GLN A 686      41.530  61.330  76.420  1.00  0.00           H
ATOM   1576  CB  GLN A 686      40.160  62.590  77.600  1.00  0.00           C
ATOM   1577  HB1 GLN A 686      40.230  61.750  78.330  1.00  0.00           H
ATOM   1578  HB2 GLN A 686      39.100  62.910  77.450  1.00  0.00           H
ATOM   1579  CG  GLN A 686      41.030  63.740  78.200  1.00  0.00           C
ATOM   1580  HG1 GLN A 686      40.850  63.990  79.270  1.00  0.00           H
ATOM   1581  HG2 GLN A 686      40.880  64.630  77.550  1.00  0.00           H
ATOM   1582  CD  GLN A 686      42.520  63.340  78.180  1.00  0.00           C
ATOM   1583  OE1 GLN A 686      42.940  62.360  78.810  1.00  0.00           O
ATOM   1584  NE2 GLN A 686      43.380  64.140  77.500  1.00  0.00           N
ATOM   1585 HE21 GLN A 686      44.350  63.880  77.460  1.00  0.00           H
ATOM   1586 HE22 GLN A 686      43.080  64.930  76.980  1.00  0.00           H
ATOM   1587  C   GLN A 686      39.690  60.810  75.790  1.00  0.00           C
ATOM   1588  O   GLN A 686      38.940  60.130  76.560  1.00  0.00           O
ATOM   1589  N   LEU A 687      39.720  60.470  74.460  1.00  0.00           N
ATOM   1590  HN  LEU A 687      40.380  61.000  73.920  1.00  0.00           H
ATOM   1591  CA  LEU A 687      38.900  59.400  73.870  1.00  0.00           C
ATOM   1592  HA  LEU A 687      37.940  59.340  74.360  1.00  0.00           H
ATOM   1593  CB  LEU A 687      38.480  59.770  72.390  1.00  0.00           C
ATOM   1594  HB1 LEU A 687      37.690  59.020  72.140  1.00  0.00           H
ATOM   1595  HB2 LEU A 687      39.220  59.580  71.600  1.00  0.00           H
ATOM   1596  CG  LEU A 687      37.880  61.200  72.230  1.00  0.00           C
ATOM   1597  HG  LEU A 687      38.390  62.070  72.700  1.00  0.00           H
ATOM   1598  CD1 LEU A 687      37.830  61.470  70.710  1.00  0.00           C
ATOM   1599 HD11 LEU A 687      38.840  61.580  70.260  1.00  0.00           H
ATOM   1600 HD12 LEU A 687      37.260  62.360  70.390  1.00  0.00           H
ATOM   1601 HD13 LEU A 687      37.290  60.630  70.220  1.00  0.00           H
ATOM   1602  CD2 LEU A 687      36.480  61.130  72.910  1.00  0.00           C
ATOM   1603 HD21 LEU A 687      36.700  60.960  73.990  1.00  0.00           H
ATOM   1604 HD22 LEU A 687      35.820  60.360  72.470  1.00  0.00           H
ATOM   1605 HD23 LEU A 687      36.010  62.100  72.650  1.00  0.00           H
ATOM   1606  C   LEU A 687      39.430  57.990  73.870  1.00  0.00           C
ATOM   1607  O   LEU A 687      40.650  57.800  73.760  1.00  0.00           O
ATOM   1608  N   SER A 688      38.610  56.920  73.830  1.00  0.00           N
ATOM   1609  HN  SER A 688      37.650  57.130  73.980  1.00  0.00           H
ATOM   1610  CA  SER A 688      39.000  55.650  73.340  1.00  0.00           C
ATOM   1611  HA  SER A 688      39.930  55.360  73.790  1.00  0.00           H
ATOM   1612  CB  SER A 688      38.030  54.500  73.720  1.00  0.00           C
ATOM   1613  HB1 SER A 688      37.020  54.630  73.270  1.00  0.00           H
ATOM   1614  HB2 SER A 688      37.980  54.500  74.830  1.00  0.00           H
ATOM   1615  OG  SER A 688      38.530  53.210  73.340  1.00  0.00           O
ATOM   1616  HG1 SER A 688      39.200  53.050  74.000  1.00  0.00           H
ATOM   1617  C   SER A 688      39.100  55.660  71.850  1.00  0.00           C
ATOM   1618  O   SER A 688      38.150  55.500  71.080  1.00  0.00           O
ATOM   1619  N   TYR A 689      40.380  55.590  71.450  1.00  0.00           N
ATOM   1620  HN  TYR A 689      41.140  55.650  72.100  1.00  0.00           H
ATOM   1621  CA  TYR A 689      40.820  55.250  70.140  1.00  0.00           C
ATOM   1622  HA  TYR A 689      40.580  56.070  69.480  1.00  0.00           H
ATOM   1623  CB  TYR A 689      42.410  55.300  70.170  1.00  0.00           C
ATOM   1624  HB1 TYR A 689      42.780  55.190  71.210  1.00  0.00           H
ATOM   1625  HB2 TYR A 689      42.600  56.300  69.750  1.00  0.00           H
ATOM   1626  CG  TYR A 689      43.100  54.320  69.230  1.00  0.00           C
ATOM   1627  CD1 TYR A 689      43.350  54.750  67.870  1.00  0.00           C
ATOM   1628  HD1 TYR A 689      43.130  55.740  67.520  1.00  0.00           H
ATOM   1629  CE1 TYR A 689      44.060  53.910  66.950  1.00  0.00           C
ATOM   1630  HE1 TYR A 689      44.280  54.220  65.940  1.00  0.00           H
ATOM   1631  CZ  TYR A 689      44.480  52.650  67.400  1.00  0.00           C
ATOM   1632  OH  TYR A 689      45.060  51.750  66.490  1.00  0.00           O
ATOM   1633  HH  TYR A 689      44.750  51.990  65.610  1.00  0.00           H
ATOM   1634  CD2 TYR A 689      43.650  53.040  69.660  1.00  0.00           C
ATOM   1635  HD2 TYR A 689      43.400  52.650  70.630  1.00  0.00           H
ATOM   1636  CE2 TYR A 689      44.250  52.160  68.720  1.00  0.00           C
ATOM   1637  HE2 TYR A 689      44.550  51.150  68.980  1.00  0.00           H
ATOM   1638  C   TYR A 689      40.280  53.970  69.670  1.00  0.00           C
ATOM   1639  O   TYR A 689      39.810  53.980  68.520  1.00  0.00           O
ATOM   1640  N   LEU A 690      40.350  52.810  70.440  1.00  0.00           N
ATOM   1641  HN  LEU A 690      40.910  52.850  71.270  1.00  0.00           H
ATOM   1642  CA  LEU A 690      39.910  51.500  70.120  1.00  0.00           C
ATOM   1643  HA  LEU A 690      40.410  51.200  69.220  1.00  0.00           H
ATOM   1644  CB  LEU A 690      40.200  50.360  71.140  1.00  0.00           C
ATOM   1645  HB1 LEU A 690      39.470  49.530  71.070  1.00  0.00           H
ATOM   1646  HB2 LEU A 690      40.050  50.880  72.120  1.00  0.00           H
ATOM   1647  CG  LEU A 690      41.550  49.750  71.010  1.00  0.00           C
ATOM   1648  HG  LEU A 690      42.320  50.550  71.110  1.00  0.00           H
ATOM   1649  CD1 LEU A 690      41.790  48.790  72.190  1.00  0.00           C
ATOM   1650 HD11 LEU A 690      41.820  49.330  73.170  1.00  0.00           H
ATOM   1651 HD12 LEU A 690      42.850  48.450  72.080  1.00  0.00           H
ATOM   1652 HD13 LEU A 690      41.090  47.940  72.260  1.00  0.00           H
ATOM   1653  CD2 LEU A 690      41.790  48.900  69.730  1.00  0.00           C
ATOM   1654 HD21 LEU A 690      42.840  48.570  69.840  1.00  0.00           H
ATOM   1655 HD22 LEU A 690      41.560  49.410  68.770  1.00  0.00           H
ATOM   1656 HD23 LEU A 690      41.170  47.990  69.630  1.00  0.00           H
ATOM   1657  C   LEU A 690      38.430  51.450  69.790  1.00  0.00           C
ATOM   1658  O   LEU A 690      38.070  50.760  68.800  1.00  0.00           O
ATOM   1659  N   SER A 691      37.590  52.200  70.540  1.00  0.00           N
ATOM   1660  HN  SER A 691      37.910  52.730  71.330  1.00  0.00           H
ATOM   1661  CA  SER A 691      36.170  52.420  70.190  1.00  0.00           C
ATOM   1662  HA  SER A 691      35.830  51.430  69.910  1.00  0.00           H
ATOM   1663  CB  SER A 691      35.280  52.930  71.430  1.00  0.00           C
ATOM   1664  HB1 SER A 691      34.250  53.240  71.150  1.00  0.00           H
ATOM   1665  HB2 SER A 691      35.680  53.840  71.920  1.00  0.00           H
ATOM   1666  OG  SER A 691      35.040  51.870  72.340  1.00  0.00           O
ATOM   1667  HG1 SER A 691      34.400  51.240  71.980  1.00  0.00           H
ATOM   1668  C   SER A 691      35.880  53.180  68.930  1.00  0.00           C
ATOM   1669  O   SER A 691      35.020  52.760  68.160  1.00  0.00           O
ATOM   1670  N   LEU A 692      36.660  54.290  68.630  1.00  0.00           N
ATOM   1671  HN  LEU A 692      37.400  54.480  69.280  1.00  0.00           H
ATOM   1672  CA  LEU A 692      36.440  55.130  67.520  1.00  0.00           C
ATOM   1673  HA  LEU A 692      35.380  55.350  67.540  1.00  0.00           H
ATOM   1674  CB  LEU A 692      37.200  56.470  67.770  1.00  0.00           C
ATOM   1675  HB1 LEU A 692      38.260  56.160  67.870  1.00  0.00           H
ATOM   1676  HB2 LEU A 692      36.800  56.740  68.770  1.00  0.00           H
ATOM   1677  CG  LEU A 692      37.010  57.580  66.680  1.00  0.00           C
ATOM   1678  HG  LEU A 692      37.490  57.200  65.750  1.00  0.00           H
ATOM   1679  CD1 LEU A 692      35.460  57.910  66.490  1.00  0.00           C
ATOM   1680 HD11 LEU A 692      35.000  57.040  65.960  1.00  0.00           H
ATOM   1681 HD12 LEU A 692      35.400  58.900  65.990  1.00  0.00           H
ATOM   1682 HD13 LEU A 692      35.060  58.130  67.500  1.00  0.00           H
ATOM   1683  CD2 LEU A 692      37.800  58.840  67.090  1.00  0.00           C
ATOM   1684 HD21 LEU A 692      37.510  59.690  66.430  1.00  0.00           H
ATOM   1685 HD22 LEU A 692      38.890  58.680  66.920  1.00  0.00           H
ATOM   1686 HD23 LEU A 692      37.630  59.250  68.110  1.00  0.00           H
ATOM   1687  C   LEU A 692      36.860  54.460  66.250  1.00  0.00           C
ATOM   1688  O   LEU A 692      36.100  54.420  65.330  1.00  0.00           O
ATOM   1689  N   ARG A 693      38.040  53.730  66.290  1.00  0.00           N
ATOM   1690  HN  ARG A 693      38.580  53.750  67.130  1.00  0.00           H
ATOM   1691  CA  ARG A 693      38.650  52.850  65.320  1.00  0.00           C
ATOM   1692  HA  ARG A 693      38.780  53.460  64.440  1.00  0.00           H
ATOM   1693  CB  ARG A 693      39.860  52.090  65.960  1.00  0.00           C
ATOM   1694  HB1 ARG A 693      39.470  51.790  66.960  1.00  0.00           H
ATOM   1695  HB2 ARG A 693      40.560  52.950  66.090  1.00  0.00           H
ATOM   1696  CG  ARG A 693      40.420  50.900  65.220  1.00  0.00           C
ATOM   1697  HG1 ARG A 693      40.660  51.280  64.200  1.00  0.00           H
ATOM   1698  HG2 ARG A 693      39.660  50.080  65.180  1.00  0.00           H
ATOM   1699  CD  ARG A 693      41.750  50.450  65.810  1.00  0.00           C
ATOM   1700  HD1 ARG A 693      41.560  49.740  66.650  1.00  0.00           H
ATOM   1701  HD2 ARG A 693      42.210  51.300  66.330  1.00  0.00           H
ATOM   1702  NE  ARG A 693      42.640  49.760  64.850  1.00  0.00           N
ATOM   1703  HE  ARG A 693      43.390  50.260  64.410  1.00  0.00           H
ATOM   1704  CZ  ARG A 693      42.350  48.630  64.160  1.00  0.00           C
ATOM   1705  NH1 ARG A 693      42.970  48.450  63.030  1.00  0.00           N
ATOM   1706 HH11 ARG A 693      43.720  49.070  62.760  1.00  0.00           H
ATOM   1707 HH12 ARG A 693      42.760  47.710  62.400  1.00  0.00           H
ATOM   1708  NH2 ARG A 693      41.690  47.640  64.700  1.00  0.00           N
ATOM   1709 HH21 ARG A 693      41.290  47.850  65.590  1.00  0.00           H
ATOM   1710 HH22 ARG A 693      41.880  46.730  64.350  1.00  0.00           H
ATOM   1711  C   ARG A 693      37.650  51.750  65.050  1.00  0.00           C
ATOM   1712  O   ARG A 693      37.290  51.410  63.930  1.00  0.00           O
ATOM   1713  N   THR A 694      37.070  51.120  66.080  1.00  0.00           N
ATOM   1714  HN  THR A 694      37.260  51.300  67.050  1.00  0.00           H
ATOM   1715  CA  THR A 694      35.960  50.200  65.910  1.00  0.00           C
ATOM   1716  HA  THR A 694      36.220  49.380  65.260  1.00  0.00           H
ATOM   1717  CB  THR A 694      35.560  49.400  67.190  1.00  0.00           C
ATOM   1718  HB  THR A 694      35.240  50.130  67.970  1.00  0.00           H
ATOM   1719  OG1 THR A 694      36.660  48.710  67.630  1.00  0.00           O
ATOM   1720  HG1 THR A 694      37.170  49.220  68.260  1.00  0.00           H
ATOM   1721  CG2 THR A 694      34.510  48.350  66.880  1.00  0.00           C
ATOM   1722 HG21 THR A 694      34.810  47.860  65.930  1.00  0.00           H
ATOM   1723 HG22 THR A 694      33.510  48.750  66.640  1.00  0.00           H
ATOM   1724 HG23 THR A 694      34.350  47.700  67.760  1.00  0.00           H
ATOM   1725  C   THR A 694      34.750  50.720  65.190  1.00  0.00           C
ATOM   1726  O   THR A 694      34.110  50.040  64.370  1.00  0.00           O
ATOM   1727  N   SER A 695      34.400  51.970  65.560  1.00  0.00           N
ATOM   1728  HN  SER A 695      34.900  52.400  66.300  1.00  0.00           H
ATOM   1729  CA  SER A 695      33.260  52.600  64.910  1.00  0.00           C
ATOM   1730  HA  SER A 695      32.490  51.860  64.800  1.00  0.00           H
ATOM   1731  CB  SER A 695      32.640  53.870  65.560  1.00  0.00           C
ATOM   1732  HB1 SER A 695      33.440  54.630  65.700  1.00  0.00           H
ATOM   1733  HB2 SER A 695      32.280  53.550  66.560  1.00  0.00           H
ATOM   1734  OG  SER A 695      31.450  54.320  64.860  1.00  0.00           O
ATOM   1735  HG1 SER A 695      31.290  53.680  64.180  1.00  0.00           H
ATOM   1736  C   SER A 695      33.630  52.960  63.410  1.00  0.00           C
ATOM   1737  O   SER A 695      32.790  52.780  62.560  1.00  0.00           O
ATOM   1738  N   ILE A 696      34.890  53.390  63.120  1.00  0.00           N
ATOM   1739  HN  ILE A 696      35.500  53.670  63.860  1.00  0.00           H
ATOM   1740  CA  ILE A 696      35.430  53.720  61.810  1.00  0.00           C
ATOM   1741  HA  ILE A 696      34.760  54.470  61.440  1.00  0.00           H
ATOM   1742  CB  ILE A 696      36.800  54.400  61.870  1.00  0.00           C
ATOM   1743  HB  ILE A 696      37.450  53.690  62.410  1.00  0.00           H
ATOM   1744  CG2 ILE A 696      37.500  54.480  60.460  1.00  0.00           C
ATOM   1745 HG21 ILE A 696      38.530  54.790  60.690  1.00  0.00           H
ATOM   1746 HG22 ILE A 696      37.100  55.270  59.790  1.00  0.00           H
ATOM   1747 HG23 ILE A 696      37.400  53.500  59.950  1.00  0.00           H
ATOM   1748  CG1 ILE A 696      36.870  55.830  62.580  1.00  0.00           C
ATOM   1749 HG11 ILE A 696      36.160  55.910  63.420  1.00  0.00           H
ATOM   1750 HG12 ILE A 696      36.510  56.540  61.800  1.00  0.00           H
ATOM   1751  CD  ILE A 696      38.250  56.250  63.030  1.00  0.00           C
ATOM   1752  HD1 ILE A 696      38.460  55.980  64.090  1.00  0.00           H
ATOM   1753  HD2 ILE A 696      38.400  57.350  63.030  1.00  0.00           H
ATOM   1754  HD3 ILE A 696      39.020  55.770  62.380  1.00  0.00           H
ATOM   1755  C   ILE A 696      35.410  52.430  61.010  1.00  0.00           C
ATOM   1756  O   ILE A 696      34.980  52.460  59.850  1.00  0.00           O
ATOM   1757  N   GLY A 697      35.840  51.270  61.620  1.00  0.00           N
ATOM   1758  HN  GLY A 697      36.240  51.330  62.520  1.00  0.00           H
ATOM   1759  CA  GLY A 697      35.870  49.970  60.950  1.00  0.00           C
ATOM   1760  HA1 GLY A 697      36.320  49.350  61.700  1.00  0.00           H
ATOM   1761  HA2 GLY A 697      36.480  49.990  60.070  1.00  0.00           H
ATOM   1762  C   GLY A 697      34.540  49.380  60.510  1.00  0.00           C
ATOM   1763  O   GLY A 697      34.310  49.010  59.390  1.00  0.00           O
ATOM   1764  N   LEU A 698      33.560  49.420  61.400  1.00  0.00           N
ATOM   1765  HN  LEU A 698      33.780  49.830  62.270  1.00  0.00           H
ATOM   1766  CA  LEU A 698      32.120  49.160  61.080  1.00  0.00           C
ATOM   1767  HA  LEU A 698      32.140  48.210  60.570  1.00  0.00           H
ATOM   1768  CB  LEU A 698      31.400  48.960  62.460  1.00  0.00           C
ATOM   1769  HB1 LEU A 698      30.340  48.910  62.150  1.00  0.00           H
ATOM   1770  HB2 LEU A 698      31.470  49.820  63.150  1.00  0.00           H
ATOM   1771  CG  LEU A 698      31.650  47.660  63.230  1.00  0.00           C
ATOM   1772  HG  LEU A 698      32.670  47.680  63.670  1.00  0.00           H
ATOM   1773  CD1 LEU A 698      30.720  47.680  64.450  1.00  0.00           C
ATOM   1774 HD11 LEU A 698      29.780  47.130  64.240  1.00  0.00           H
ATOM   1775 HD12 LEU A 698      30.490  48.750  64.670  1.00  0.00           H
ATOM   1776 HD13 LEU A 698      31.210  47.230  65.330  1.00  0.00           H
ATOM   1777  CD2 LEU A 698      31.500  46.320  62.450  1.00  0.00           C
ATOM   1778 HD21 LEU A 698      30.450  46.030  62.260  1.00  0.00           H
ATOM   1779 HD22 LEU A 698      31.940  45.490  63.020  1.00  0.00           H
ATOM   1780 HD23 LEU A 698      31.980  46.210  61.460  1.00  0.00           H
ATOM   1781  C   LEU A 698      31.470  50.130  60.070  1.00  0.00           C
ATOM   1782  O   LEU A 698      30.900  49.700  59.080  1.00  0.00           O
ATOM   1783  N   TRP A 699      31.680  51.490  60.170  1.00  0.00           N
ATOM   1784  HN  TRP A 699      32.010  51.900  61.010  1.00  0.00           H
ATOM   1785  CA  TRP A 699      31.430  52.340  59.000  1.00  0.00           C
ATOM   1786  HA  TRP A 699      30.370  52.190  58.880  1.00  0.00           H
ATOM   1787  CB  TRP A 699      31.640  53.780  59.160  1.00  0.00           C
ATOM   1788  HB1 TRP A 699      31.770  54.310  58.190  1.00  0.00           H
ATOM   1789  HB2 TRP A 699      32.550  53.770  59.790  1.00  0.00           H
ATOM   1790  CG  TRP A 699      30.540  54.510  59.870  1.00  0.00           C
ATOM   1791  CD1 TRP A 699      30.640  55.220  61.050  1.00  0.00           C
ATOM   1792  HD1 TRP A 699      31.530  55.240  61.650  1.00  0.00           H
ATOM   1793  NE1 TRP A 699      29.470  56.000  61.200  1.00  0.00           N
ATOM   1794  HE1 TRP A 699      29.480  56.750  61.840  1.00  0.00           H
ATOM   1795  CE2 TRP A 699      28.560  55.790  60.210  1.00  0.00           C
ATOM   1796  CD2 TRP A 699      29.170  54.890  59.300  1.00  0.00           C
ATOM   1797  CE3 TRP A 699      28.530  54.680  58.080  1.00  0.00           C
ATOM   1798  HE3 TRP A 699      28.960  53.940  57.410  1.00  0.00           H
ATOM   1799  CZ3 TRP A 699      27.300  55.290  57.810  1.00  0.00           C
ATOM   1800  HZ3 TRP A 699      26.710  55.250  56.910  1.00  0.00           H
ATOM   1801  CZ2 TRP A 699      27.260  56.310  60.010  1.00  0.00           C
ATOM   1802  HZ2 TRP A 699      26.680  56.780  60.790  1.00  0.00           H
ATOM   1803  CH2 TRP A 699      26.690  56.040  58.810  1.00  0.00           C
ATOM   1804  HH2 TRP A 699      25.760  56.550  58.610  1.00  0.00           H
ATOM   1805  C   TRP A 699      32.090  51.890  57.730  1.00  0.00           C
ATOM   1806  O   TRP A 699      31.440  51.830  56.720  1.00  0.00           O
ATOM   1807  N   THR A 700      33.440  51.610  57.800  1.00  0.00           N
ATOM   1808  HN  THR A 700      33.880  51.720  58.690  1.00  0.00           H
ATOM   1809  CA  THR A 700      34.190  51.140  56.550  1.00  0.00           C
ATOM   1810  HA  THR A 700      34.130  51.900  55.790  1.00  0.00           H
ATOM   1811  CB  THR A 700      35.710  51.050  56.830  1.00  0.00           C
ATOM   1812  HB  THR A 700      35.890  50.300  57.620  1.00  0.00           H
ATOM   1813  OG1 THR A 700      36.120  52.240  57.450  1.00  0.00           O
ATOM   1814  HG1 THR A 700      35.720  52.250  58.310  1.00  0.00           H
ATOM   1815  CG2 THR A 700      36.620  50.740  55.640  1.00  0.00           C
ATOM   1816 HG21 THR A 700      36.400  49.700  55.340  1.00  0.00           H
ATOM   1817 HG22 THR A 700      37.710  50.930  55.700  1.00  0.00           H
ATOM   1818 HG23 THR A 700      36.240  51.320  54.760  1.00  0.00           H
ATOM   1819  C   THR A 700      33.750  49.810  56.070  1.00  0.00           C
ATOM   1820  O   THR A 700      33.570  49.610  54.830  1.00  0.00           O
ATOM   1821  N   SER A 701      33.390  48.820  56.940  1.00  0.00           N
ATOM   1822  HN  SER A 701      33.550  49.020  57.900  1.00  0.00           H
ATOM   1823  CA  SER A 701      32.820  47.520  56.630  1.00  0.00           C
ATOM   1824  HA  SER A 701      33.490  46.920  56.030  1.00  0.00           H
ATOM   1825  CB  SER A 701      32.710  46.640  57.910  1.00  0.00           C
ATOM   1826  HB1 SER A 701      31.990  47.120  58.620  1.00  0.00           H
ATOM   1827  HB2 SER A 701      33.670  46.530  58.450  1.00  0.00           H
ATOM   1828  OG  SER A 701      32.260  45.280  57.560  1.00  0.00           O
ATOM   1829  HG1 SER A 701      32.790  44.940  56.840  1.00  0.00           H
ATOM   1830  C   SER A 701      31.470  47.620  55.940  1.00  0.00           C
ATOM   1831  O   SER A 701      31.220  46.920  54.920  1.00  0.00           O
ATOM   1832  N   PHE A 702      30.530  48.480  56.520  1.00  0.00           N
ATOM   1833  HN  PHE A 702      30.540  48.920  57.410  1.00  0.00           H
ATOM   1834  CA  PHE A 702      29.220  48.610  55.980  1.00  0.00           C
ATOM   1835  HA  PHE A 702      28.960  47.580  55.770  1.00  0.00           H
ATOM   1836  CB  PHE A 702      28.280  49.080  57.100  1.00  0.00           C
ATOM   1837  HB1 PHE A 702      28.700  50.050  57.470  1.00  0.00           H
ATOM   1838  HB2 PHE A 702      28.230  48.300  57.890  1.00  0.00           H
ATOM   1839  CG  PHE A 702      26.910  49.450  56.560  1.00  0.00           C
ATOM   1840  CD1 PHE A 702      26.440  50.750  56.600  1.00  0.00           C
ATOM   1841  HD1 PHE A 702      26.990  51.550  57.080  1.00  0.00           H
ATOM   1842  CE1 PHE A 702      25.130  51.090  56.180  1.00  0.00           C
ATOM   1843  HE1 PHE A 702      24.830  52.120  56.240  1.00  0.00           H
ATOM   1844  CZ  PHE A 702      24.330  50.130  55.670  1.00  0.00           C
ATOM   1845  HZ  PHE A 702      23.330  50.430  55.360  1.00  0.00           H
ATOM   1846  CD2 PHE A 702      26.060  48.480  56.020  1.00  0.00           C
ATOM   1847  HD2 PHE A 702      26.360  47.460  55.810  1.00  0.00           H
ATOM   1848  CE2 PHE A 702      24.770  48.830  55.550  1.00  0.00           C
ATOM   1849  HE2 PHE A 702      24.080  48.060  55.220  1.00  0.00           H
ATOM   1850  C   PHE A 702      29.240  49.420  54.670  1.00  0.00           C
ATOM   1851  O   PHE A 702      28.550  49.160  53.700  1.00  0.00           O
ATOM   1852  N   LEU A 703      30.080  50.450  54.600  1.00  0.00           N
ATOM   1853  HN  LEU A 703      30.620  50.690  55.390  1.00  0.00           H
ATOM   1854  CA  LEU A 703      30.210  51.250  53.390  1.00  0.00           C
ATOM   1855  HA  LEU A 703      29.240  51.640  53.130  1.00  0.00           H
ATOM   1856  CB  LEU A 703      31.210  52.450  53.530  1.00  0.00           C
ATOM   1857  HB1 LEU A 703      31.590  52.860  52.580  1.00  0.00           H
ATOM   1858  HB2 LEU A 703      32.040  52.120  54.210  1.00  0.00           H
ATOM   1859  CG  LEU A 703      30.690  53.690  54.210  1.00  0.00           C
ATOM   1860  HG  LEU A 703      30.280  53.360  55.200  1.00  0.00           H
ATOM   1861  CD1 LEU A 703      31.820  54.700  54.380  1.00  0.00           C
ATOM   1862 HD11 LEU A 703      31.590  55.470  55.150  1.00  0.00           H
ATOM   1863 HD12 LEU A 703      32.120  55.100  53.390  1.00  0.00           H
ATOM   1864 HD13 LEU A 703      32.770  54.200  54.720  1.00  0.00           H
ATOM   1865  CD2 LEU A 703      29.520  54.320  53.360  1.00  0.00           C
ATOM   1866 HD21 LEU A 703      28.660  53.630  53.240  1.00  0.00           H
ATOM   1867 HD22 LEU A 703      29.880  54.700  52.380  1.00  0.00           H
ATOM   1868 HD23 LEU A 703      29.100  55.170  53.940  1.00  0.00           H
ATOM   1869  C   LEU A 703      30.720  50.440  52.250  1.00  0.00           C
ATOM   1870  O   LEU A 703      30.440  50.650  51.110  1.00  0.00           O
ATOM   1871  N   CYS A 704      31.560  49.360  52.470  1.00  0.00           N
ATOM   1872  HN  CYS A 704      31.950  49.250  53.380  1.00  0.00           H
ATOM   1873  CA  CYS A 704      31.970  48.440  51.450  1.00  0.00           C
ATOM   1874  HA  CYS A 704      32.430  49.020  50.670  1.00  0.00           H
ATOM   1875  CB  CYS A 704      32.930  47.320  51.980  1.00  0.00           C
ATOM   1876  HB1 CYS A 704      33.180  46.630  51.160  1.00  0.00           H
ATOM   1877  HB2 CYS A 704      32.470  46.710  52.790  1.00  0.00           H
ATOM   1878  SG  CYS A 704      34.510  47.960  52.500  1.00  0.00           S
ATOM   1879  HG1 CYS A 704      34.030  49.020  53.130  1.00  0.00           H
ATOM   1880  C   CYS A 704      30.770  47.780  50.800  1.00  0.00           C
ATOM   1881  O   CYS A 704      30.680  47.590  49.580  1.00  0.00           O
ATOM   1882  N   ILE A 705      29.780  47.360  51.680  1.00  0.00           N
ATOM   1883  HN  ILE A 705      29.830  47.460  52.670  1.00  0.00           H
ATOM   1884  CA  ILE A 705      28.590  46.650  51.330  1.00  0.00           C
ATOM   1885  HA  ILE A 705      28.840  45.830  50.670  1.00  0.00           H
ATOM   1886  CB  ILE A 705      27.840  46.000  52.530  1.00  0.00           C
ATOM   1887  HB  ILE A 705      27.550  46.740  53.320  1.00  0.00           H
ATOM   1888  CG2 ILE A 705      26.490  45.300  52.100  1.00  0.00           C
ATOM   1889 HG21 ILE A 705      25.910  45.110  53.020  1.00  0.00           H
ATOM   1890 HG22 ILE A 705      26.700  44.400  51.500  1.00  0.00           H
ATOM   1891 HG23 ILE A 705      25.880  46.010  51.510  1.00  0.00           H
ATOM   1892  CG1 ILE A 705      28.760  45.020  53.410  1.00  0.00           C
ATOM   1893 HG11 ILE A 705      29.740  45.510  53.600  1.00  0.00           H
ATOM   1894 HG12 ILE A 705      28.970  44.060  52.890  1.00  0.00           H
ATOM   1895  CD  ILE A 705      28.100  44.720  54.780  1.00  0.00           C
ATOM   1896  HD1 ILE A 705      27.140  44.170  54.700  1.00  0.00           H
ATOM   1897  HD2 ILE A 705      27.960  45.620  55.430  1.00  0.00           H
ATOM   1898  HD3 ILE A 705      28.860  44.170  55.370  1.00  0.00           H
ATOM   1899  C   ILE A 705      27.720  47.540  50.480  1.00  0.00           C
ATOM   1900  O   ILE A 705      27.140  47.140  49.490  1.00  0.00           O
ATOM   1901  N   VAL A 706      27.710  48.880  50.810  1.00  0.00           N
ATOM   1902  HN  VAL A 706      28.180  49.270  51.600  1.00  0.00           H
ATOM   1903  CA  VAL A 706      27.080  49.920  50.050  1.00  0.00           C
ATOM   1904  HA  VAL A 706      26.040  49.660  50.010  1.00  0.00           H
ATOM   1905  CB  VAL A 706      27.070  51.170  50.940  1.00  0.00           C
ATOM   1906  HB  VAL A 706      28.110  51.430  51.220  1.00  0.00           H
ATOM   1907  CG1 VAL A 706      26.400  52.380  50.190  1.00  0.00           C
ATOM   1908 HG11 VAL A 706      26.500  53.290  50.830  1.00  0.00           H
ATOM   1909 HG12 VAL A 706      25.340  52.250  49.890  1.00  0.00           H
ATOM   1910 HG13 VAL A 706      27.000  52.650  49.290  1.00  0.00           H
ATOM   1911  CG2 VAL A 706      26.280  50.920  52.250  1.00  0.00           C
ATOM   1912 HG21 VAL A 706      26.460  51.740  52.980  1.00  0.00           H
ATOM   1913 HG22 VAL A 706      26.440  49.960  52.770  1.00  0.00           H
ATOM   1914 HG23 VAL A 706      25.200  50.920  51.990  1.00  0.00           H
ATOM   1915  C   VAL A 706      27.580  50.260  48.630  1.00  0.00           C
ATOM   1916  O   VAL A 706      26.820  50.500  47.690  1.00  0.00           O
ATOM   1917  N   LEU A 707      28.920  50.320  48.510  1.00  0.00           N
ATOM   1918  HN  LEU A 707      29.480  50.250  49.340  1.00  0.00           H
ATOM   1919  CA  LEU A 707      29.760  50.740  47.400  1.00  0.00           C
ATOM   1920  HA  LEU A 707      29.430  51.660  46.960  1.00  0.00           H
ATOM   1921  CB  LEU A 707      31.230  50.940  48.040  1.00  0.00           C
ATOM   1922  HB1 LEU A 707      31.460  49.970  48.520  1.00  0.00           H
ATOM   1923  HB2 LEU A 707      31.180  51.700  48.840  1.00  0.00           H
ATOM   1924  CG  LEU A 707      32.430  51.230  47.030  1.00  0.00           C
ATOM   1925  HG  LEU A 707      32.660  50.360  46.370  1.00  0.00           H
ATOM   1926  CD1 LEU A 707      32.150  52.500  46.200  1.00  0.00           C
ATOM   1927 HD11 LEU A 707      31.760  53.260  46.910  1.00  0.00           H
ATOM   1928 HD12 LEU A 707      31.380  52.330  45.410  1.00  0.00           H
ATOM   1929 HD13 LEU A 707      33.140  52.750  45.730  1.00  0.00           H
ATOM   1930  CD2 LEU A 707      33.760  51.560  47.850  1.00  0.00           C
ATOM   1931 HD21 LEU A 707      33.660  52.480  48.450  1.00  0.00           H
ATOM   1932 HD22 LEU A 707      34.590  51.770  47.140  1.00  0.00           H
ATOM   1933 HD23 LEU A 707      34.050  50.780  48.570  1.00  0.00           H
ATOM   1934  C   LEU A 707      29.840  49.760  46.320  1.00  0.00           C
ATOM   1935  O   LEU A 707      30.040  50.050  45.110  1.00  0.00           O
ATOM   1936  N   VAL A 708      29.760  48.450  46.690  1.00  0.00           N
ATOM   1937  HN  VAL A 708      29.770  48.140  47.650  1.00  0.00           H
ATOM   1938  CA  VAL A 708      29.730  47.420  45.690  1.00  0.00           C
ATOM   1939  HA  VAL A 708      30.160  47.790  44.770  1.00  0.00           H
ATOM   1940  CB  VAL A 708      30.310  46.040  46.080  1.00  0.00           C
ATOM   1941  HB  VAL A 708      30.340  45.240  45.310  1.00  0.00           H
ATOM   1942  CG1 VAL A 708      31.830  46.280  46.270  1.00  0.00           C
ATOM   1943 HG11 VAL A 708      32.090  47.060  47.010  1.00  0.00           H
ATOM   1944 HG12 VAL A 708      32.360  46.550  45.320  1.00  0.00           H
ATOM   1945 HG13 VAL A 708      32.280  45.300  46.540  1.00  0.00           H
ATOM   1946  CG2 VAL A 708      29.590  45.500  47.270  1.00  0.00           C
ATOM   1947 HG21 VAL A 708      29.270  46.210  48.070  1.00  0.00           H
ATOM   1948 HG22 VAL A 708      30.240  44.750  47.790  1.00  0.00           H
ATOM   1949 HG23 VAL A 708      28.700  44.960  46.900  1.00  0.00           H
ATOM   1950  C   VAL A 708      28.300  47.180  45.140  1.00  0.00           C
ATOM   1951  O   VAL A 708      27.980  46.290  44.320  1.00  0.00           O
ATOM   1952  N   ALA A 709      27.290  47.980  45.520  1.00  0.00           N
ATOM   1953  HN  ALA A 709      27.490  48.710  46.160  1.00  0.00           H
ATOM   1954  CA  ALA A 709      25.920  47.780  45.120  1.00  0.00           C
ATOM   1955  HA  ALA A 709      25.810  46.710  44.940  1.00  0.00           H
ATOM   1956  CB  ALA A 709      25.020  48.240  46.270  1.00  0.00           C
ATOM   1957  HB1 ALA A 709      25.050  49.350  46.250  1.00  0.00           H
ATOM   1958  HB2 ALA A 709      25.450  47.860  47.220  1.00  0.00           H
ATOM   1959  HB3 ALA A 709      23.990  47.910  46.010  1.00  0.00           H
ATOM   1960  C   ALA A 709      25.600  48.560  43.840  1.00  0.00           C
ATOM   1961  O   ALA A 709      24.510  48.700  43.310  1.00  0.00           O
ATOM   1962  N   THR A 710      26.720  49.110  43.320  1.00  0.00           N
ATOM   1963  HN  THR A 710      27.590  48.860  43.730  1.00  0.00           H
ATOM   1964  CA  THR A 710      26.780  49.800  42.060  1.00  0.00           C
ATOM   1965  HA  THR A 710      26.100  49.360  41.340  1.00  0.00           H
ATOM   1966  CB  THR A 710      26.270  51.290  42.190  1.00  0.00           C
ATOM   1967  HB  THR A 710      25.300  51.300  42.730  1.00  0.00           H
ATOM   1968  OG1 THR A 710      26.120  51.920  40.910  1.00  0.00           O
ATOM   1969  HG1 THR A 710      25.320  51.550  40.530  1.00  0.00           H
ATOM   1970  CG2 THR A 710      27.200  52.250  43.030  1.00  0.00           C
ATOM   1971 HG21 THR A 710      26.850  53.290  43.250  1.00  0.00           H
ATOM   1972 HG22 THR A 710      28.150  52.340  42.450  1.00  0.00           H
ATOM   1973 HG23 THR A 710      27.340  51.720  43.980  1.00  0.00           H
ATOM   1974  C   THR A 710      28.240  49.800  41.520  1.00  0.00           C
ATOM   1975  O   THR A 710      29.150  49.490  42.260  1.00  0.00           O
ATOM   1976  N   ASP A 711      28.440  50.190  40.240  1.00  0.00           N
ATOM   1977  HN  ASP A 711      27.710  50.270  39.570  1.00  0.00           H
ATOM   1978  CA  ASP A 711      29.730  50.460  39.690  1.00  0.00           C
ATOM   1979  HA  ASP A 711      30.290  49.600  40.020  1.00  0.00           H
ATOM   1980  CB  ASP A 711      29.580  50.630  38.160  1.00  0.00           C
ATOM   1981  HB1 ASP A 711      28.630  51.160  37.990  1.00  0.00           H
ATOM   1982  HB2 ASP A 711      29.460  49.630  37.670  1.00  0.00           H
ATOM   1983  CG  ASP A 711      30.740  51.340  37.490  1.00  0.00           C
ATOM   1984  OD1 ASP A 711      31.910  50.860  37.540  1.00  0.00           O
ATOM   1985  OD2 ASP A 711      30.600  52.400  36.830  1.00  0.00           O
ATOM   1986  C   ASP A 711      30.410  51.640  40.310  1.00  0.00           C
ATOM   1987  O   ASP A 711      29.790  52.690  40.450  1.00  0.00           O
ATOM   1988  N   ALA A 712      31.730  51.510  40.640  1.00  0.00           N
ATOM   1989  HN  ALA A 712      32.190  50.630  40.660  1.00  0.00           H
ATOM   1990  CA  ALA A 712      32.630  52.580  41.090  1.00  0.00           C
ATOM   1991  HA  ALA A 712      32.120  53.510  40.900  1.00  0.00           H
ATOM   1992  CB  ALA A 712      32.960  52.460  42.590  1.00  0.00           C
ATOM   1993  HB1 ALA A 712      33.530  53.350  42.930  1.00  0.00           H
ATOM   1994  HB2 ALA A 712      33.610  51.590  42.820  1.00  0.00           H
ATOM   1995  HB3 ALA A 712      32.040  52.400  43.220  1.00  0.00           H
ATOM   1996  C   ALA A 712      33.920  52.740  40.240  1.00  0.00           C
ATOM   1997  O   ALA A 712      34.850  53.470  40.600  1.00  0.00           O
ATOM   1998  N   SER A 713      33.900  52.270  38.980  1.00  0.00           N
ATOM   1999  HN  SER A 713      33.070  51.860  38.620  1.00  0.00           H
ATOM   2000  CA  SER A 713      34.990  52.490  38.100  1.00  0.00           C
ATOM   2001  HA  SER A 713      35.840  52.130  38.660  1.00  0.00           H
ATOM   2002  CB  SER A 713      34.960  51.620  36.840  1.00  0.00           C
ATOM   2003  HB1 SER A 713      34.820  50.540  37.020  1.00  0.00           H
ATOM   2004  HB2 SER A 713      35.870  51.680  36.220  1.00  0.00           H
ATOM   2005  OG  SER A 713      33.870  52.010  36.030  1.00  0.00           O
ATOM   2006  HG1 SER A 713      33.070  51.770  36.510  1.00  0.00           H
ATOM   2007  C   SER A 713      35.380  53.920  37.800  1.00  0.00           C
ATOM   2008  O   SER A 713      36.540  54.300  37.640  1.00  0.00           O
ATOM   2009  N   SER A 714      34.370  54.840  37.690  1.00  0.00           N
ATOM   2010  HN  SER A 714      33.430  54.520  37.730  1.00  0.00           H
ATOM   2011  CA  SER A 714      34.620  56.300  37.600  1.00  0.00           C
ATOM   2012  HA  SER A 714      35.090  56.440  36.640  1.00  0.00           H
ATOM   2013  CB  SER A 714      33.320  57.080  37.740  1.00  0.00           C
ATOM   2014  HB1 SER A 714      32.600  56.900  36.910  1.00  0.00           H
ATOM   2015  HB2 SER A 714      33.580  58.150  37.610  1.00  0.00           H
ATOM   2016  OG  SER A 714      32.560  56.750  38.940  1.00  0.00           O
ATOM   2017  HG1 SER A 714      31.900  56.120  38.640  1.00  0.00           H
ATOM   2018  C   SER A 714      35.620  56.860  38.580  1.00  0.00           C
ATOM   2019  O   SER A 714      36.630  57.600  38.150  1.00  0.00           O
ATOM   2020  N   LEU A 715      35.450  56.500  39.890  1.00  0.00           N
ATOM   2021  HN  LEU A 715      34.590  56.030  40.100  1.00  0.00           H
ATOM   2022  CA  LEU A 715      36.290  56.980  40.950  1.00  0.00           C
ATOM   2023  HA  LEU A 715      36.230  58.060  41.070  1.00  0.00           H
ATOM   2024  CB  LEU A 715      35.720  56.360  42.340  1.00  0.00           C
ATOM   2025  HB1 LEU A 715      36.490  56.500  43.130  1.00  0.00           H
ATOM   2026  HB2 LEU A 715      35.690  55.260  42.260  1.00  0.00           H
ATOM   2027  CG  LEU A 715      34.380  56.980  42.850  1.00  0.00           C
ATOM   2028  HG  LEU A 715      33.530  56.770  42.180  1.00  0.00           H
ATOM   2029  CD1 LEU A 715      33.990  56.370  44.240  1.00  0.00           C
ATOM   2030 HD11 LEU A 715      33.060  56.900  44.570  1.00  0.00           H
ATOM   2031 HD12 LEU A 715      34.670  56.610  45.070  1.00  0.00           H
ATOM   2032 HD13 LEU A 715      33.870  55.270  44.130  1.00  0.00           H
ATOM   2033  CD2 LEU A 715      34.340  58.530  43.040  1.00  0.00           C
ATOM   2034 HD21 LEU A 715      34.460  59.100  42.090  1.00  0.00           H
ATOM   2035 HD22 LEU A 715      35.100  58.900  43.750  1.00  0.00           H
ATOM   2036 HD23 LEU A 715      33.320  58.710  43.450  1.00  0.00           H
ATOM   2037  C   LEU A 715      37.760  56.570  40.710  1.00  0.00           C
ATOM   2038  O   LEU A 715      38.690  57.400  40.780  1.00  0.00           O
ATOM   2039  N   VAL A 716      38.000  55.310  40.210  1.00  0.00           N
ATOM   2040  HN  VAL A 716      37.290  54.680  39.920  1.00  0.00           H
ATOM   2041  CA  VAL A 716      39.370  54.810  40.120  1.00  0.00           C
ATOM   2042  HA  VAL A 716      39.840  54.830  41.080  1.00  0.00           H
ATOM   2043  CB  VAL A 716      39.340  53.360  39.690  1.00  0.00           C
ATOM   2044  HB  VAL A 716      38.810  53.330  38.700  1.00  0.00           H
ATOM   2045  CG1 VAL A 716      40.720  52.720  39.500  1.00  0.00           C
ATOM   2046 HG11 VAL A 716      41.190  53.210  38.620  1.00  0.00           H
ATOM   2047 HG12 VAL A 716      40.640  51.660  39.170  1.00  0.00           H
ATOM   2048 HG13 VAL A 716      41.400  52.890  40.370  1.00  0.00           H
ATOM   2049  CG2 VAL A 716      38.520  52.620  40.720  1.00  0.00           C
ATOM   2050 HG21 VAL A 716      39.150  52.560  41.630  1.00  0.00           H
ATOM   2051 HG22 VAL A 716      38.220  51.610  40.380  1.00  0.00           H
ATOM   2052 HG23 VAL A 716      37.540  53.080  40.990  1.00  0.00           H
ATOM   2053  C   VAL A 716      40.210  55.610  39.100  1.00  0.00           C
ATOM   2054  O   VAL A 716      41.350  55.990  39.290  1.00  0.00           O
ATOM   2055  N   CYS A 717      39.570  55.940  37.940  1.00  0.00           N
ATOM   2056  HN  CYS A 717      38.620  55.650  37.870  1.00  0.00           H
ATOM   2057  CA  CYS A 717      39.980  56.690  36.780  1.00  0.00           C
ATOM   2058  HA  CYS A 717      40.880  56.290  36.320  1.00  0.00           H
ATOM   2059  CB  CYS A 717      38.860  56.700  35.770  1.00  0.00           C
ATOM   2060  HB1 CYS A 717      37.950  57.100  36.250  1.00  0.00           H
ATOM   2061  HB2 CYS A 717      38.490  55.650  35.680  1.00  0.00           H
ATOM   2062  SG  CYS A 717      39.360  57.440  34.110  1.00  0.00           S
ATOM   2063  HG1 CYS A 717      40.150  56.430  33.790  1.00  0.00           H
ATOM   2064  C   CYS A 717      40.300  58.210  37.150  1.00  0.00           C
ATOM   2065  O   CYS A 717      41.250  58.820  36.730  1.00  0.00           O
ATOM   2066  N   TYR A 718      39.420  58.800  38.020  1.00  0.00           N
ATOM   2067  HN  TYR A 718      38.810  58.140  38.430  1.00  0.00           H
ATOM   2068  CA  TYR A 718      39.690  60.180  38.490  1.00  0.00           C
ATOM   2069  HA  TYR A 718      39.900  60.860  37.670  1.00  0.00           H
ATOM   2070  CB  TYR A 718      38.360  60.720  39.080  1.00  0.00           C
ATOM   2071  HB1 TYR A 718      38.270  60.510  40.160  1.00  0.00           H
ATOM   2072  HB2 TYR A 718      37.530  60.240  38.530  1.00  0.00           H
ATOM   2073  CG  TYR A 718      38.290  62.270  39.110  1.00  0.00           C
ATOM   2074  CD1 TYR A 718      37.500  62.840  38.110  1.00  0.00           C
ATOM   2075  HD1 TYR A 718      37.070  62.230  37.320  1.00  0.00           H
ATOM   2076  CE1 TYR A 718      37.490  64.260  38.070  1.00  0.00           C
ATOM   2077  HE1 TYR A 718      36.810  64.790  37.420  1.00  0.00           H
ATOM   2078  CZ  TYR A 718      37.940  65.040  39.120  1.00  0.00           C
ATOM   2079  OH  TYR A 718      37.780  66.500  39.080  1.00  0.00           O
ATOM   2080  HH  TYR A 718      37.580  66.680  38.150  1.00  0.00           H
ATOM   2081  CD2 TYR A 718      38.860  63.050  40.130  1.00  0.00           C
ATOM   2082  HD2 TYR A 718      39.460  62.620  40.920  1.00  0.00           H
ATOM   2083  CE2 TYR A 718      38.720  64.490  40.090  1.00  0.00           C
ATOM   2084  HE2 TYR A 718      39.020  65.160  40.890  1.00  0.00           H
ATOM   2085  C   TYR A 718      40.910  60.210  39.520  1.00  0.00           C
ATOM   2086  O   TYR A 718      41.770  61.150  39.500  1.00  0.00           O
ATOM   2087  N   ILE A 719      40.990  59.210  40.380  1.00  0.00           N
ATOM   2088  HN  ILE A 719      40.240  58.550  40.450  1.00  0.00           H
ATOM   2089  CA  ILE A 719      42.040  59.020  41.430  1.00  0.00           C
ATOM   2090  HA  ILE A 719      42.080  59.960  41.960  1.00  0.00           H
ATOM   2091  CB  ILE A 719      41.760  57.930  42.500  1.00  0.00           C
ATOM   2092  HB  ILE A 719      41.540  56.980  41.960  1.00  0.00           H
ATOM   2093  CG2 ILE A 719      42.950  57.670  43.410  1.00  0.00           C
ATOM   2094 HG21 ILE A 719      43.810  57.290  42.810  1.00  0.00           H
ATOM   2095 HG22 ILE A 719      42.610  56.890  44.110  1.00  0.00           H
ATOM   2096 HG23 ILE A 719      43.430  58.490  43.990  1.00  0.00           H
ATOM   2097  CG1 ILE A 719      40.530  58.480  43.240  1.00  0.00           C
ATOM   2098 HG11 ILE A 719      39.740  58.950  42.630  1.00  0.00           H
ATOM   2099 HG12 ILE A 719      40.780  59.230  44.020  1.00  0.00           H
ATOM   2100  CD  ILE A 719      39.700  57.340  43.920  1.00  0.00           C
ATOM   2101  HD1 ILE A 719      39.540  56.490  43.210  1.00  0.00           H
ATOM   2102  HD2 ILE A 719      38.790  57.820  44.330  1.00  0.00           H
ATOM   2103  HD3 ILE A 719      40.090  56.930  44.860  1.00  0.00           H
ATOM   2104  C   ILE A 719      43.440  58.800  40.780  1.00  0.00           C
ATOM   2105  O   ILE A 719      44.470  59.150  41.270  1.00  0.00           O
ATOM   2106  N   THR A 720      43.540  58.060  39.640  1.00  0.00           N
ATOM   2107  HN  THR A 720      42.670  57.830  39.210  1.00  0.00           H
ATOM   2108  CA  THR A 720      44.760  57.570  39.030  1.00  0.00           C
ATOM   2109  HA  THR A 720      45.130  56.930  39.810  1.00  0.00           H
ATOM   2110  CB  THR A 720      44.360  56.600  37.920  1.00  0.00           C
ATOM   2111  HB  THR A 720      43.610  57.100  37.270  1.00  0.00           H
ATOM   2112  OG1 THR A 720      43.810  55.400  38.440  1.00  0.00           O
ATOM   2113  HG1 THR A 720      42.900  55.560  38.710  1.00  0.00           H
ATOM   2114  CG2 THR A 720      45.530  56.220  36.920  1.00  0.00           C
ATOM   2115 HG21 THR A 720      45.760  57.040  36.200  1.00  0.00           H
ATOM   2116 HG22 THR A 720      45.320  55.310  36.300  1.00  0.00           H
ATOM   2117 HG23 THR A 720      46.410  55.920  37.520  1.00  0.00           H
ATOM   2118  C   THR A 720      45.890  58.500  38.610  1.00  0.00           C
ATOM   2119  O   THR A 720      45.570  59.550  37.980  1.00  0.00           O
ATOM   2120  N   ARG A 721      47.100  58.130  38.900  1.00  0.00           N
ATOM   2121  HN  ARG A 721      47.180  57.330  39.490  1.00  0.00           H
ATOM   2122  CA  ARG A 721      48.410  58.600  38.470  1.00  0.00           C
ATOM   2123  HA  ARG A 721      49.110  57.810  38.740  1.00  0.00           H
ATOM   2124  CB  ARG A 721      48.610  58.730  36.960  1.00  0.00           C
ATOM   2125  HB1 ARG A 721      47.850  59.440  36.550  1.00  0.00           H
ATOM   2126  HB2 ARG A 721      48.210  57.810  36.480  1.00  0.00           H
ATOM   2127  CG  ARG A 721      50.010  59.140  36.510  1.00  0.00           C
ATOM   2128  HG1 ARG A 721      50.310  60.060  37.050  1.00  0.00           H
ATOM   2129  HG2 ARG A 721      49.740  59.360  35.450  1.00  0.00           H
ATOM   2130  CD  ARG A 721      51.200  58.100  36.460  1.00  0.00           C
ATOM   2131  HD1 ARG A 721      51.940  58.540  35.770  1.00  0.00           H
ATOM   2132  HD2 ARG A 721      51.010  57.070  36.090  1.00  0.00           H
ATOM   2133  NE  ARG A 721      51.760  58.130  37.880  1.00  0.00           N
ATOM   2134  HE  ARG A 721      52.020  59.040  38.200  1.00  0.00           H
ATOM   2135  CZ  ARG A 721      51.740  57.220  38.780  1.00  0.00           C
ATOM   2136  NH1 ARG A 721      51.140  56.050  38.650  1.00  0.00           N
ATOM   2137 HH11 ARG A 721      50.910  55.520  39.460  1.00  0.00           H
ATOM   2138 HH12 ARG A 721      50.820  55.800  37.740  1.00  0.00           H
ATOM   2139  NH2 ARG A 721      52.370  57.410  39.940  1.00  0.00           N
ATOM   2140 HH21 ARG A 721      53.010  58.180  39.830  1.00  0.00           H
ATOM   2141 HH22 ARG A 721      52.630  56.580  40.430  1.00  0.00           H
ATOM   2142  C   ARG A 721      48.820  59.810  39.230  1.00  0.00           C
ATOM   2143  O   ARG A 721      49.660  59.700  40.120  1.00  0.00           O
ATOM   2144  N   PHE A 722      48.270  61.040  38.870  1.00  0.00           N
ATOM   2145  HN  PHE A 722      47.550  61.110  38.180  1.00  0.00           H
ATOM   2146  CA  PHE A 722      48.730  62.270  39.480  1.00  0.00           C
ATOM   2147  HA  PHE A 722      49.800  62.270  39.400  1.00  0.00           H
ATOM   2148  CB  PHE A 722      48.160  63.380  38.560  1.00  0.00           C
ATOM   2149  HB1 PHE A 722      48.190  64.370  39.070  1.00  0.00           H
ATOM   2150  HB2 PHE A 722      47.090  63.350  38.250  1.00  0.00           H
ATOM   2151  CG  PHE A 722      48.930  63.320  37.310  1.00  0.00           C
ATOM   2152  CD1 PHE A 722      50.240  63.730  37.250  1.00  0.00           C
ATOM   2153  HD1 PHE A 722      50.630  64.170  38.150  1.00  0.00           H
ATOM   2154  CE1 PHE A 722      50.930  63.720  36.080  1.00  0.00           C
ATOM   2155  HE1 PHE A 722      51.980  64.010  36.060  1.00  0.00           H
ATOM   2156  CZ  PHE A 722      50.380  63.290  34.850  1.00  0.00           C
ATOM   2157  HZ  PHE A 722      50.930  63.230  33.920  1.00  0.00           H
ATOM   2158  CD2 PHE A 722      48.380  62.700  36.190  1.00  0.00           C
ATOM   2159  HD2 PHE A 722      47.380  62.330  36.370  1.00  0.00           H
ATOM   2160  CE2 PHE A 722      49.090  62.710  34.970  1.00  0.00           C
ATOM   2161  HE2 PHE A 722      48.630  62.470  34.020  1.00  0.00           H
ATOM   2162  C   PHE A 722      48.290  62.590  40.880  1.00  0.00           C
ATOM   2163  O   PHE A 722      49.100  63.080  41.680  1.00  0.00           O
ATOM   2164  N   THR A 723      47.050  62.280  41.300  1.00  0.00           N
ATOM   2165  HN  THR A 723      46.380  61.890  40.660  1.00  0.00           H
ATOM   2166  CA  THR A 723      46.650  62.280  42.720  1.00  0.00           C
ATOM   2167  HA  THR A 723      46.880  63.260  43.110  1.00  0.00           H
ATOM   2168  CB  THR A 723      45.140  62.160  42.920  1.00  0.00           C
ATOM   2169  HB  THR A 723      44.770  61.170  42.550  1.00  0.00           H
ATOM   2170  OG1 THR A 723      44.400  63.250  42.260  1.00  0.00           O
ATOM   2171  HG1 THR A 723      44.770  63.210  41.380  1.00  0.00           H
ATOM   2172  CG2 THR A 723      44.690  62.240  44.430  1.00  0.00           C
ATOM   2173 HG21 THR A 723      45.020  63.210  44.860  1.00  0.00           H
ATOM   2174 HG22 THR A 723      45.170  61.500  45.090  1.00  0.00           H
ATOM   2175 HG23 THR A 723      43.590  62.310  44.560  1.00  0.00           H
ATOM   2176  C   THR A 723      47.500  61.290  43.540  1.00  0.00           C
ATOM   2177  O   THR A 723      48.090  61.640  44.540  1.00  0.00           O
ATOM   2178  N   GLU A 724      47.670  60.070  43.030  1.00  0.00           N
ATOM   2179  HN  GLU A 724      47.220  59.870  42.160  1.00  0.00           H
ATOM   2180  CA  GLU A 724      48.380  58.980  43.710  1.00  0.00           C
ATOM   2181  HA  GLU A 724      47.890  58.820  44.660  1.00  0.00           H
ATOM   2182  CB  GLU A 724      48.250  57.620  42.900  1.00  0.00           C
ATOM   2183  HB1 GLU A 724      48.520  56.810  43.610  1.00  0.00           H
ATOM   2184  HB2 GLU A 724      48.970  57.620  42.040  1.00  0.00           H
ATOM   2185  CG  GLU A 724      46.820  57.260  42.440  1.00  0.00           C
ATOM   2186  HG1 GLU A 724      46.520  58.020  41.690  1.00  0.00           H
ATOM   2187  HG2 GLU A 724      45.990  57.050  43.150  1.00  0.00           H
ATOM   2188  CD  GLU A 724      47.140  55.950  41.690  1.00  0.00           C
ATOM   2189  OE1 GLU A 724      47.560  56.040  40.510  1.00  0.00           O
ATOM   2190  OE2 GLU A 724      46.980  54.880  42.280  1.00  0.00           O
ATOM   2191  C   GLU A 724      49.830  59.280  44.000  1.00  0.00           C
ATOM   2192  O   GLU A 724      50.230  59.120  45.170  1.00  0.00           O
ATOM   2193  N   GLU A 725      50.560  59.860  42.980  1.00  0.00           N
ATOM   2194  HN  GLU A 725      50.200  60.140  42.090  1.00  0.00           H
ATOM   2195  CA  GLU A 725      51.900  60.320  43.220  1.00  0.00           C
ATOM   2196  HA  GLU A 725      52.460  59.410  43.360  1.00  0.00           H
ATOM   2197  CB  GLU A 725      52.510  60.670  41.850  1.00  0.00           C
ATOM   2198  HB1 GLU A 725      51.750  61.250  41.280  1.00  0.00           H
ATOM   2199  HB2 GLU A 725      52.630  59.660  41.420  1.00  0.00           H
ATOM   2200  CG  GLU A 725      53.790  61.430  41.970  1.00  0.00           C
ATOM   2201  HG1 GLU A 725      54.610  60.980  42.570  1.00  0.00           H
ATOM   2202  HG2 GLU A 725      53.530  62.420  42.390  1.00  0.00           H
ATOM   2203  CD  GLU A 725      54.380  61.780  40.630  1.00  0.00           C
ATOM   2204  OE1 GLU A 725      53.890  62.740  39.990  1.00  0.00           O
ATOM   2205  OE2 GLU A 725      55.330  61.060  40.170  1.00  0.00           O
ATOM   2206  C   GLU A 725      52.150  61.320  44.290  1.00  0.00           C
ATOM   2207  O   GLU A 725      53.110  61.170  45.050  1.00  0.00           O
ATOM   2208  N   ALA A 726      51.320  62.320  44.410  1.00  0.00           N
ATOM   2209  HN  ALA A 726      50.390  62.230  44.040  1.00  0.00           H
ATOM   2210  CA  ALA A 726      51.380  63.280  45.490  1.00  0.00           C
ATOM   2211  HA  ALA A 726      52.350  63.740  45.620  1.00  0.00           H
ATOM   2212  CB  ALA A 726      50.430  64.450  45.210  1.00  0.00           C
ATOM   2213  HB1 ALA A 726      50.460  64.900  44.200  1.00  0.00           H
ATOM   2214  HB2 ALA A 726      50.610  65.330  45.870  1.00  0.00           H
ATOM   2215  HB3 ALA A 726      49.370  64.140  45.360  1.00  0.00           H
ATOM   2216  C   ALA A 726      51.020  62.700  46.840  1.00  0.00           C
ATOM   2217  O   ALA A 726      51.820  62.930  47.800  1.00  0.00           O
ATOM   2218  N   PHE A 727      49.980  61.820  46.910  1.00  0.00           N
ATOM   2219  HN  PHE A 727      49.410  61.670  46.100  1.00  0.00           H
ATOM   2220  CA  PHE A 727      49.610  61.080  48.060  1.00  0.00           C
ATOM   2221  HA  PHE A 727      49.490  61.780  48.870  1.00  0.00           H
ATOM   2222  CB  PHE A 727      48.240  60.500  47.970  1.00  0.00           C
ATOM   2223  HB1 PHE A 727      48.150  59.760  47.150  1.00  0.00           H
ATOM   2224  HB2 PHE A 727      47.530  61.310  47.740  1.00  0.00           H
ATOM   2225  CG  PHE A 727      47.610  59.850  49.230  1.00  0.00           C
ATOM   2226  CD1 PHE A 727      46.920  60.720  50.100  1.00  0.00           C
ATOM   2227  HD1 PHE A 727      46.860  61.780  49.930  1.00  0.00           H
ATOM   2228  CE1 PHE A 727      46.520  60.260  51.430  1.00  0.00           C
ATOM   2229  HE1 PHE A 727      45.860  60.860  52.040  1.00  0.00           H
ATOM   2230  CZ  PHE A 727      46.620  58.910  51.780  1.00  0.00           C
ATOM   2231  HZ  PHE A 727      46.220  58.490  52.680  1.00  0.00           H
ATOM   2232  CD2 PHE A 727      47.820  58.510  49.660  1.00  0.00           C
ATOM   2233  HD2 PHE A 727      48.240  57.810  48.950  1.00  0.00           H
ATOM   2234  CE2 PHE A 727      47.180  58.060  50.800  1.00  0.00           C
ATOM   2235  HE2 PHE A 727      47.320  57.000  51.010  1.00  0.00           H
ATOM   2236  C   PHE A 727      50.640  60.140  48.490  1.00  0.00           C
ATOM   2237  O   PHE A 727      51.050  60.150  49.670  1.00  0.00           O
ATOM   2238  N   ALA A 728      51.230  59.310  47.550  1.00  0.00           N
ATOM   2239  HN  ALA A 728      50.820  59.160  46.650  1.00  0.00           H
ATOM   2240  CA  ALA A 728      52.430  58.460  47.860  1.00  0.00           C
ATOM   2241  HA  ALA A 728      52.150  57.840  48.700  1.00  0.00           H
ATOM   2242  CB  ALA A 728      52.960  57.720  46.580  1.00  0.00           C
ATOM   2243  HB1 ALA A 728      53.690  56.990  47.000  1.00  0.00           H
ATOM   2244  HB2 ALA A 728      53.370  58.460  45.860  1.00  0.00           H
ATOM   2245  HB3 ALA A 728      52.090  57.160  46.160  1.00  0.00           H
ATOM   2246  C   ALA A 728      53.600  59.300  48.310  1.00  0.00           C
ATOM   2247  O   ALA A 728      54.230  58.930  49.320  1.00  0.00           O
ATOM   2248  N   ALA A 729      53.970  60.370  47.550  1.00  0.00           N
ATOM   2249  HN  ALA A 729      53.370  60.510  46.760  1.00  0.00           H
ATOM   2250  CA  ALA A 729      55.120  61.260  47.880  1.00  0.00           C
ATOM   2251  HA  ALA A 729      55.970  60.610  47.770  1.00  0.00           H
ATOM   2252  CB  ALA A 729      55.300  62.470  46.920  1.00  0.00           C
ATOM   2253  HB1 ALA A 729      54.330  63.000  46.970  1.00  0.00           H
ATOM   2254  HB2 ALA A 729      55.420  62.070  45.890  1.00  0.00           H
ATOM   2255  HB3 ALA A 729      56.100  63.150  47.280  1.00  0.00           H
ATOM   2256  C   ALA A 729      55.080  61.740  49.300  1.00  0.00           C
ATOM   2257  O   ALA A 729      56.080  61.680  50.030  1.00  0.00           O
ATOM   2258  N   LEU A 730      53.870  62.190  49.790  1.00  0.00           N
ATOM   2259  HN  LEU A 730      53.060  62.050  49.220  1.00  0.00           H
ATOM   2260  CA  LEU A 730      53.660  62.600  51.210  1.00  0.00           C
ATOM   2261  HA  LEU A 730      54.310  63.370  51.600  1.00  0.00           H
ATOM   2262  CB  LEU A 730      52.170  63.090  51.330  1.00  0.00           C
ATOM   2263  HB1 LEU A 730      51.500  62.400  50.770  1.00  0.00           H
ATOM   2264  HB2 LEU A 730      52.110  64.110  50.910  1.00  0.00           H
ATOM   2265  CG  LEU A 730      51.570  63.120  52.760  1.00  0.00           C
ATOM   2266  HG  LEU A 730      51.650  62.140  53.280  1.00  0.00           H
ATOM   2267  CD1 LEU A 730      52.220  64.150  53.650  1.00  0.00           C
ATOM   2268 HD11 LEU A 730      51.870  64.140  54.710  1.00  0.00           H
ATOM   2269 HD12 LEU A 730      52.080  65.170  53.240  1.00  0.00           H
ATOM   2270 HD13 LEU A 730      53.320  64.010  53.640  1.00  0.00           H
ATOM   2271  CD2 LEU A 730      50.050  63.310  52.790  1.00  0.00           C
ATOM   2272 HD21 LEU A 730      49.780  64.260  52.320  1.00  0.00           H
ATOM   2273 HD22 LEU A 730      49.650  63.310  53.830  1.00  0.00           H
ATOM   2274 HD23 LEU A 730      49.540  62.470  52.270  1.00  0.00           H
ATOM   2275  C   LEU A 730      53.830  61.470  52.190  1.00  0.00           C
ATOM   2276  O   LEU A 730      54.540  61.590  53.180  1.00  0.00           O
ATOM   2277  N   ILE A 731      53.210  60.290  51.950  1.00  0.00           N
ATOM   2278  HN  ILE A 731      52.640  60.140  51.160  1.00  0.00           H
ATOM   2279  CA  ILE A 731      53.210  59.120  52.900  1.00  0.00           C
ATOM   2280  HA  ILE A 731      52.890  59.570  53.830  1.00  0.00           H
ATOM   2281  CB  ILE A 731      52.200  58.090  52.390  1.00  0.00           C
ATOM   2282  HB  ILE A 731      52.300  57.950  51.290  1.00  0.00           H
ATOM   2283  CG2 ILE A 731      52.370  56.680  52.950  1.00  0.00           C
ATOM   2284 HG21 ILE A 731      53.200  56.210  52.390  1.00  0.00           H
ATOM   2285 HG22 ILE A 731      51.460  56.070  52.740  1.00  0.00           H
ATOM   2286 HG23 ILE A 731      52.550  56.730  54.050  1.00  0.00           H
ATOM   2287  CG1 ILE A 731      50.800  58.540  52.570  1.00  0.00           C
ATOM   2288 HG11 ILE A 731      50.070  57.830  52.160  1.00  0.00           H
ATOM   2289 HG12 ILE A 731      50.660  59.580  52.210  1.00  0.00           H
ATOM   2290  CD  ILE A 731      50.320  58.450  54.090  1.00  0.00           C
ATOM   2291  HD1 ILE A 731      49.540  59.190  54.400  1.00  0.00           H
ATOM   2292  HD2 ILE A 731      51.130  58.790  54.790  1.00  0.00           H
ATOM   2293  HD3 ILE A 731      49.830  57.470  54.260  1.00  0.00           H
ATOM   2294  C   ILE A 731      54.600  58.570  53.040  1.00  0.00           C
ATOM   2295  O   ILE A 731      55.020  58.200  54.160  1.00  0.00           O
ATOM   2296  N   CYS A 732      55.360  58.560  51.980  1.00  0.00           N
ATOM   2297  HN  CYS A 732      55.050  58.800  51.060  1.00  0.00           H
ATOM   2298  CA  CYS A 732      56.770  58.190  52.030  1.00  0.00           C
ATOM   2299  HA  CYS A 732      56.940  57.220  52.470  1.00  0.00           H
ATOM   2300  CB  CYS A 732      57.440  58.300  50.640  1.00  0.00           C
ATOM   2301  HB1 CYS A 732      58.520  58.080  50.820  1.00  0.00           H
ATOM   2302  HB2 CYS A 732      57.460  59.300  50.160  1.00  0.00           H
ATOM   2303  SG  CYS A 732      56.850  57.130  49.350  1.00  0.00           S
ATOM   2304  HG1 CYS A 732      55.560  57.440  49.270  1.00  0.00           H
ATOM   2305  C   CYS A 732      57.630  58.980  53.000  1.00  0.00           C
ATOM   2306  O   CYS A 732      58.390  58.470  53.800  1.00  0.00           O
ATOM   2307  N   ILE A 733      57.500  60.290  53.010  1.00  0.00           N
ATOM   2308  HN  ILE A 733      56.910  60.730  52.320  1.00  0.00           H
ATOM   2309  CA  ILE A 733      58.070  61.110  54.010  1.00  0.00           C
ATOM   2310  HA  ILE A 733      59.130  60.910  53.870  1.00  0.00           H
ATOM   2311  CB  ILE A 733      57.710  62.590  53.710  1.00  0.00           C
ATOM   2312  HB  ILE A 733      56.590  62.680  53.690  1.00  0.00           H
ATOM   2313  CG2 ILE A 733      58.300  63.490  54.760  1.00  0.00           C
ATOM   2314 HG21 ILE A 733      57.890  63.390  55.790  1.00  0.00           H
ATOM   2315 HG22 ILE A 733      58.170  64.560  54.500  1.00  0.00           H
ATOM   2316 HG23 ILE A 733      59.390  63.320  54.870  1.00  0.00           H
ATOM   2317  CG1 ILE A 733      58.290  63.120  52.420  1.00  0.00           C
ATOM   2318 HG11 ILE A 733      58.080  64.220  52.520  1.00  0.00           H
ATOM   2319 HG12 ILE A 733      57.660  62.770  51.570  1.00  0.00           H
ATOM   2320  CD  ILE A 733      59.740  62.790  52.160  1.00  0.00           C
ATOM   2321  HD1 ILE A 733      59.760  61.680  52.090  1.00  0.00           H
ATOM   2322  HD2 ILE A 733      60.450  63.130  52.940  1.00  0.00           H
ATOM   2323  HD3 ILE A 733      59.990  63.270  51.180  1.00  0.00           H
ATOM   2324  C   ILE A 733      57.680  60.770  55.500  1.00  0.00           C
ATOM   2325  O   ILE A 733      58.500  60.800  56.420  1.00  0.00           O
ATOM   2326  N   ILE A 734      56.390  60.510  55.670  1.00  0.00           N
ATOM   2327  HN  ILE A 734      55.870  60.460  54.830  1.00  0.00           H
ATOM   2328  CA  ILE A 734      55.680  60.180  56.900  1.00  0.00           C
ATOM   2329  HA  ILE A 734      55.900  60.910  57.670  1.00  0.00           H
ATOM   2330  CB  ILE A 734      54.200  60.100  56.670  1.00  0.00           C
ATOM   2331  HB  ILE A 734      53.930  59.630  55.700  1.00  0.00           H
ATOM   2332  CG2 ILE A 734      53.390  59.330  57.790  1.00  0.00           C
ATOM   2333 HG21 ILE A 734      52.330  59.340  57.460  1.00  0.00           H
ATOM   2334 HG22 ILE A 734      53.520  59.670  58.840  1.00  0.00           H
ATOM   2335 HG23 ILE A 734      53.590  58.240  57.820  1.00  0.00           H
ATOM   2336  CG1 ILE A 734      53.520  61.530  56.430  1.00  0.00           C
ATOM   2337 HG11 ILE A 734      53.990  62.050  55.570  1.00  0.00           H
ATOM   2338 HG12 ILE A 734      53.680  62.200  57.300  1.00  0.00           H
ATOM   2339  CD  ILE A 734      52.000  61.520  56.050  1.00  0.00           C
ATOM   2340  HD1 ILE A 734      51.900  60.890  55.140  1.00  0.00           H
ATOM   2341  HD2 ILE A 734      51.640  62.550  55.870  1.00  0.00           H
ATOM   2342  HD3 ILE A 734      51.330  61.180  56.860  1.00  0.00           H
ATOM   2343  C   ILE A 734      56.260  58.930  57.460  1.00  0.00           C
ATOM   2344  O   ILE A 734      56.400  58.870  58.670  1.00  0.00           O
ATOM   2345  N   PHE A 735      56.660  57.890  56.730  1.00  0.00           N
ATOM   2346  HN  PHE A 735      56.420  57.940  55.760  1.00  0.00           H
ATOM   2347  CA  PHE A 735      57.360  56.690  57.200  1.00  0.00           C
ATOM   2348  HA  PHE A 735      56.800  56.160  57.950  1.00  0.00           H
ATOM   2349  CB  PHE A 735      57.600  55.760  55.990  1.00  0.00           C
ATOM   2350  HB1 PHE A 735      58.460  55.070  56.190  1.00  0.00           H
ATOM   2351  HB2 PHE A 735      57.730  56.360  55.080  1.00  0.00           H
ATOM   2352  CG  PHE A 735      56.450  54.830  55.700  1.00  0.00           C
ATOM   2353  CD1 PHE A 735      56.650  53.410  55.590  1.00  0.00           C
ATOM   2354  HD1 PHE A 735      57.590  52.920  55.770  1.00  0.00           H
ATOM   2355  CE1 PHE A 735      55.520  52.540  55.380  1.00  0.00           C
ATOM   2356  HE1 PHE A 735      55.760  51.480  55.320  1.00  0.00           H
ATOM   2357  CZ  PHE A 735      54.210  53.070  55.420  1.00  0.00           C
ATOM   2358  HZ  PHE A 735      53.320  52.450  55.450  1.00  0.00           H
ATOM   2359  CD2 PHE A 735      55.170  55.320  55.580  1.00  0.00           C
ATOM   2360  HD2 PHE A 735      54.870  56.350  55.570  1.00  0.00           H
ATOM   2361  CE2 PHE A 735      54.070  54.480  55.490  1.00  0.00           C
ATOM   2362  HE2 PHE A 735      53.100  54.950  55.560  1.00  0.00           H
ATOM   2363  C   PHE A 735      58.740  57.000  57.720  1.00  0.00           C
ATOM   2364  O   PHE A 735      59.160  56.490  58.760  1.00  0.00           O
ATOM   2365  N   ILE A 736      59.550  57.820  56.950  1.00  0.00           N
ATOM   2366  HN  ILE A 736      59.250  58.330  56.130  1.00  0.00           H
ATOM   2367  CA  ILE A 736      60.860  58.230  57.430  1.00  0.00           C
ATOM   2368  HA  ILE A 736      61.460  57.340  57.610  1.00  0.00           H
ATOM   2369  CB  ILE A 736      61.480  59.080  56.300  1.00  0.00           C
ATOM   2370  HB  ILE A 736      60.870  60.000  56.210  1.00  0.00           H
ATOM   2371  CG2 ILE A 736      62.870  59.620  56.770  1.00  0.00           C
ATOM   2372 HG21 ILE A 736      63.160  60.330  55.970  1.00  0.00           H
ATOM   2373 HG22 ILE A 736      63.680  58.850  56.810  1.00  0.00           H
ATOM   2374 HG23 ILE A 736      62.910  60.220  57.720  1.00  0.00           H
ATOM   2375  CG1 ILE A 736      61.610  58.200  55.020  1.00  0.00           C
ATOM   2376 HG11 ILE A 736      60.700  57.620  54.750  1.00  0.00           H
ATOM   2377 HG12 ILE A 736      62.370  57.410  55.220  1.00  0.00           H
ATOM   2378  CD  ILE A 736      62.090  58.940  53.700  1.00  0.00           C
ATOM   2379  HD1 ILE A 736      61.250  59.570  53.340  1.00  0.00           H
ATOM   2380  HD2 ILE A 736      62.400  58.130  53.030  1.00  0.00           H
ATOM   2381  HD3 ILE A 736      63.030  59.490  53.880  1.00  0.00           H
ATOM   2382  C   ILE A 736      60.930  58.930  58.770  1.00  0.00           C
ATOM   2383  O   ILE A 736      61.630  58.570  59.710  1.00  0.00           O
ATOM   2384  N   TYR A 737      60.000  59.900  58.900  1.00  0.00           N
ATOM   2385  HN  TYR A 737      59.500  60.100  58.060  1.00  0.00           H
ATOM   2386  CA  TYR A 737      59.750  60.710  60.100  1.00  0.00           C
ATOM   2387  HA  TYR A 737      60.680  61.190  60.370  1.00  0.00           H
ATOM   2388  CB  TYR A 737      58.730  61.900  59.800  1.00  0.00           C
ATOM   2389  HB1 TYR A 737      57.740  61.540  59.450  1.00  0.00           H
ATOM   2390  HB2 TYR A 737      59.070  62.460  58.910  1.00  0.00           H
ATOM   2391  CG  TYR A 737      58.620  62.940  60.900  1.00  0.00           C
ATOM   2392  CD1 TYR A 737      59.220  64.230  60.880  1.00  0.00           C
ATOM   2393  HD1 TYR A 737      59.860  64.510  60.060  1.00  0.00           H
ATOM   2394  CE1 TYR A 737      59.030  65.150  61.910  1.00  0.00           C
ATOM   2395  HE1 TYR A 737      59.670  66.010  61.870  1.00  0.00           H
ATOM   2396  CZ  TYR A 737      58.150  64.830  62.990  1.00  0.00           C
ATOM   2397  OH  TYR A 737      57.780  65.720  64.020  1.00  0.00           O
ATOM   2398  HH  TYR A 737      57.110  65.320  64.590  1.00  0.00           H
ATOM   2399  CD2 TYR A 737      57.810  62.640  62.000  1.00  0.00           C
ATOM   2400  HD2 TYR A 737      57.510  61.620  62.090  1.00  0.00           H
ATOM   2401  CE2 TYR A 737      57.580  63.570  63.040  1.00  0.00           C
ATOM   2402  HE2 TYR A 737      56.930  63.340  63.870  1.00  0.00           H
ATOM   2403  C   TYR A 737      59.340  59.940  61.290  1.00  0.00           C
ATOM   2404  O   TYR A 737      59.980  59.990  62.360  1.00  0.00           O
ATOM   2405  N   GLU A 738      58.390  59.080  61.090  1.00  0.00           N
ATOM   2406  HN  GLU A 738      57.900  59.070  60.210  1.00  0.00           H
ATOM   2407  CA  GLU A 738      57.940  58.120  62.060  1.00  0.00           C
ATOM   2408  HA  GLU A 738      57.550  58.700  62.890  1.00  0.00           H
ATOM   2409  CB  GLU A 738      56.740  57.280  61.420  1.00  0.00           C
ATOM   2410  HB1 GLU A 738      57.140  56.560  60.670  1.00  0.00           H
ATOM   2411  HB2 GLU A 738      56.050  57.950  60.870  1.00  0.00           H
ATOM   2412  CG  GLU A 738      55.990  56.370  62.450  1.00  0.00           C
ATOM   2413  HG1 GLU A 738      56.710  55.820  63.090  1.00  0.00           H
ATOM   2414  HG2 GLU A 738      55.380  55.630  61.860  1.00  0.00           H
ATOM   2415  CD  GLU A 738      55.080  57.100  63.420  1.00  0.00           C
ATOM   2416  OE1 GLU A 738      54.930  58.350  63.270  1.00  0.00           O
ATOM   2417  OE2 GLU A 738      54.430  56.430  64.240  1.00  0.00           O
ATOM   2418  C   GLU A 738      59.010  57.150  62.570  1.00  0.00           C
ATOM   2419  O   GLU A 738      58.990  56.740  63.760  1.00  0.00           O
ATOM   2420  N   ALA A 739      59.900  56.730  61.660  1.00  0.00           N
ATOM   2421  HN  ALA A 739      59.890  57.090  60.730  1.00  0.00           H
ATOM   2422  CA  ALA A 739      60.960  55.770  62.020  1.00  0.00           C
ATOM   2423  HA  ALA A 739      60.610  55.000  62.690  1.00  0.00           H
ATOM   2424  CB  ALA A 739      61.650  55.140  60.730  1.00  0.00           C
ATOM   2425  HB1 ALA A 739      60.990  54.530  60.080  1.00  0.00           H
ATOM   2426  HB2 ALA A 739      62.490  54.480  61.050  1.00  0.00           H
ATOM   2427  HB3 ALA A 739      62.040  55.940  60.070  1.00  0.00           H
ATOM   2428  C   ALA A 739      61.900  56.500  62.960  1.00  0.00           C
ATOM   2429  O   ALA A 739      62.320  55.890  63.950  1.00  0.00           O
ATOM   2430  N   LEU A 740      62.240  57.780  62.720  1.00  0.00           N
ATOM   2431  HN  LEU A 740      61.780  58.230  61.960  1.00  0.00           H
ATOM   2432  CA  LEU A 740      62.990  58.570  63.650  1.00  0.00           C
ATOM   2433  HA  LEU A 740      63.900  58.080  63.940  1.00  0.00           H
ATOM   2434  CB  LEU A 740      63.540  59.930  63.040  1.00  0.00           C
ATOM   2435  HB1 LEU A 740      63.840  60.580  63.880  1.00  0.00           H
ATOM   2436  HB2 LEU A 740      62.660  60.430  62.560  1.00  0.00           H
ATOM   2437  CG  LEU A 740      64.780  59.790  62.140  1.00  0.00           C
ATOM   2438  HG  LEU A 740      65.020  60.800  61.740  1.00  0.00           H
ATOM   2439  CD1 LEU A 740      65.930  59.410  63.000  1.00  0.00           C
ATOM   2440 HD11 LEU A 740      65.610  58.410  63.340  1.00  0.00           H
ATOM   2441 HD12 LEU A 740      66.190  60.020  63.900  1.00  0.00           H
ATOM   2442 HD13 LEU A 740      66.850  59.280  62.390  1.00  0.00           H
ATOM   2443  CD2 LEU A 740      64.740  58.960  60.840  1.00  0.00           C
ATOM   2444 HD21 LEU A 740      64.440  57.920  61.060  1.00  0.00           H
ATOM   2445 HD22 LEU A 740      65.740  58.750  60.420  1.00  0.00           H
ATOM   2446 HD23 LEU A 740      63.940  59.420  60.200  1.00  0.00           H
ATOM   2447  C   LEU A 740      62.270  58.910  64.960  1.00  0.00           C
ATOM   2448  O   LEU A 740      62.740  58.690  66.030  1.00  0.00           O
ATOM   2449  N   GLU A 741      60.960  59.330  64.880  1.00  0.00           N
ATOM   2450  HN  GLU A 741      60.590  59.660  64.020  1.00  0.00           H
ATOM   2451  CA  GLU A 741      60.200  59.560  66.080  1.00  0.00           C
ATOM   2452  HA  GLU A 741      60.770  60.290  66.630  1.00  0.00           H
ATOM   2453  CB  GLU A 741      58.870  60.260  65.720  1.00  0.00           C
ATOM   2454  HB1 GLU A 741      58.380  59.620  64.950  1.00  0.00           H
ATOM   2455  HB2 GLU A 741      59.100  61.220  65.230  1.00  0.00           H
ATOM   2456  CG  GLU A 741      57.970  60.600  66.980  1.00  0.00           C
ATOM   2457  HG1 GLU A 741      58.580  61.250  67.620  1.00  0.00           H
ATOM   2458  HG2 GLU A 741      57.610  59.680  67.470  1.00  0.00           H
ATOM   2459  CD  GLU A 741      56.680  61.340  66.630  1.00  0.00           C
ATOM   2460  OE1 GLU A 741      55.990  60.920  65.700  1.00  0.00           O
ATOM   2461  OE2 GLU A 741      56.430  62.350  67.260  1.00  0.00           O
ATOM   2462  C   GLU A 741      60.030  58.410  67.080  1.00  0.00           C
ATOM   2463  O   GLU A 741      60.340  58.480  68.270  1.00  0.00           O
ATOM   2464  N   LYS A 742      59.680  57.320  66.460  1.00  0.00           N
ATOM   2465  HN  LYS A 742      59.540  57.260  65.470  1.00  0.00           H
ATOM   2466  CA  LYS A 742      59.590  56.100  67.270  1.00  0.00           C
ATOM   2467  HA  LYS A 742      59.100  56.480  68.160  1.00  0.00           H
ATOM   2468  CB  LYS A 742      58.670  55.170  66.500  1.00  0.00           C
ATOM   2469  HB1 LYS A 742      58.630  54.140  66.920  1.00  0.00           H
ATOM   2470  HB2 LYS A 742      59.040  55.150  65.450  1.00  0.00           H
ATOM   2471  CG  LYS A 742      57.160  55.650  66.390  1.00  0.00           C
ATOM   2472  HG1 LYS A 742      56.600  54.930  65.740  1.00  0.00           H
ATOM   2473  HG2 LYS A 742      57.210  56.590  65.820  1.00  0.00           H
ATOM   2474  CD  LYS A 742      56.520  56.000  67.700  1.00  0.00           C
ATOM   2475  HD1 LYS A 742      55.520  56.460  67.580  1.00  0.00           H
ATOM   2476  HD2 LYS A 742      56.970  56.760  68.370  1.00  0.00           H
ATOM   2477  CE  LYS A 742      56.370  54.690  68.430  1.00  0.00           C
ATOM   2478  HE1 LYS A 742      57.330  54.170  68.640  1.00  0.00           H
ATOM   2479  HE2 LYS A 742      55.710  53.950  67.930  1.00  0.00           H
ATOM   2480  NZ  LYS A 742      55.690  54.900  69.760  1.00  0.00           N
ATOM   2481  HZ1 LYS A 742      55.350  54.070  70.290  1.00  0.00           H
ATOM   2482  HZ2 LYS A 742      54.780  55.390  69.600  1.00  0.00           H
ATOM   2483  HZ3 LYS A 742      56.160  55.550  70.420  1.00  0.00           H
ATOM   2484  C   LYS A 742      60.850  55.350  67.660  1.00  0.00           C
ATOM   2485  O   LYS A 742      60.900  54.640  68.620  1.00  0.00           O
ATOM   2486  N   LEU A 743      61.980  55.620  66.960  1.00  0.00           N
ATOM   2487  HN  LEU A 743      61.960  56.050  66.060  1.00  0.00           H
ATOM   2488  CA  LEU A 743      63.360  55.230  67.340  1.00  0.00           C
ATOM   2489  HA  LEU A 743      63.350  54.150  67.470  1.00  0.00           H
ATOM   2490  CB  LEU A 743      64.380  55.540  66.250  1.00  0.00           C
ATOM   2491  HB1 LEU A 743      64.140  56.590  65.970  1.00  0.00           H
ATOM   2492  HB2 LEU A 743      64.080  54.950  65.350  1.00  0.00           H
ATOM   2493  CG  LEU A 743      65.900  55.350  66.590  1.00  0.00           C
ATOM   2494  HG  LEU A 743      66.200  55.800  67.560  1.00  0.00           H
ATOM   2495  CD1 LEU A 743      66.350  53.870  66.740  1.00  0.00           C
ATOM   2496 HD11 LEU A 743      67.450  53.750  66.840  1.00  0.00           H
ATOM   2497 HD12 LEU A 743      65.900  53.260  65.920  1.00  0.00           H
ATOM   2498 HD13 LEU A 743      65.920  53.480  67.680  1.00  0.00           H
ATOM   2499  CD2 LEU A 743      66.530  56.120  65.460  1.00  0.00           C
ATOM   2500 HD21 LEU A 743      66.230  57.180  65.480  1.00  0.00           H
ATOM   2501 HD22 LEU A 743      66.110  55.720  64.520  1.00  0.00           H
ATOM   2502 HD23 LEU A 743      67.640  56.180  65.340  1.00  0.00           H
ATOM   2503  C   LEU A 743      63.710  55.870  68.600  1.00  0.00           C
ATOM   2504  O   LEU A 743      64.410  55.310  69.510  1.00  0.00           O
ATOM   2505  N   PHE A 744      63.230  57.110  68.750  1.00  0.00           N
ATOM   2506  HN  PHE A 744      62.860  57.530  67.920  1.00  0.00           H
ATOM   2507  CA  PHE A 744      63.420  58.020  69.880  1.00  0.00           C
ATOM   2508  HA  PHE A 744      64.340  57.750  70.380  1.00  0.00           H
ATOM   2509  CB  PHE A 744      63.410  59.460  69.310  1.00  0.00           C
ATOM   2510  HB1 PHE A 744      63.590  60.060  70.240  1.00  0.00           H
ATOM   2511  HB2 PHE A 744      62.470  59.550  68.720  1.00  0.00           H
ATOM   2512  CG  PHE A 744      64.710  59.700  68.480  1.00  0.00           C
ATOM   2513  CD1 PHE A 744      65.880  59.030  68.610  1.00  0.00           C
ATOM   2514  HD1 PHE A 744      65.910  58.060  69.070  1.00  0.00           H
ATOM   2515  CE1 PHE A 744      67.050  59.420  67.950  1.00  0.00           C
ATOM   2516  HE1 PHE A 744      67.860  58.700  68.000  1.00  0.00           H
ATOM   2517  CZ  PHE A 744      67.050  60.640  67.230  1.00  0.00           C
ATOM   2518  HZ  PHE A 744      67.950  60.940  66.720  1.00  0.00           H
ATOM   2519  CD2 PHE A 744      64.710  60.880  67.740  1.00  0.00           C
ATOM   2520  HD2 PHE A 744      63.780  61.430  67.700  1.00  0.00           H
ATOM   2521  CE2 PHE A 744      65.840  61.290  67.030  1.00  0.00           C
ATOM   2522  HE2 PHE A 744      65.780  62.240  66.520  1.00  0.00           H
ATOM   2523  C   PHE A 744      62.370  58.010  70.930  1.00  0.00           C
ATOM   2524  O   PHE A 744      62.450  58.730  71.900  1.00  0.00           O
ATOM   2525  N   ASP A 745      61.440  57.030  70.890  1.00  0.00           N
ATOM   2526  HN  ASP A 745      61.500  56.340  70.170  1.00  0.00           H
ATOM   2527  CA  ASP A 745      60.400  56.850  71.900  1.00  0.00           C
ATOM   2528  HA  ASP A 745      60.410  57.710  72.540  1.00  0.00           H
ATOM   2529  CB  ASP A 745      59.060  56.660  71.140  1.00  0.00           C
ATOM   2530  HB1 ASP A 745      58.940  55.660  70.670  1.00  0.00           H
ATOM   2531  HB2 ASP A 745      59.020  57.550  70.480  1.00  0.00           H
ATOM   2532  CG  ASP A 745      57.880  56.870  72.100  1.00  0.00           C
ATOM   2533  OD1 ASP A 745      57.900  57.600  73.100  1.00  0.00           O
ATOM   2534  OD2 ASP A 745      56.740  56.380  71.710  1.00  0.00           O
ATOM   2535  C   ASP A 745      60.710  55.640  72.900  1.00  0.00           C
ATOM   2536  O   ASP A 745      59.880  55.290  73.820  1.00  0.00           O
ATOM   2537  N   LEU A 746      61.990  55.190  72.920  1.00  0.00           N
ATOM   2538  HN  LEU A 746      62.560  55.450  72.140  1.00  0.00           H
ATOM   2539  CA  LEU A 746      62.510  54.320  73.960  1.00  0.00           C
ATOM   2540  HA  LEU A 746      61.780  53.530  73.910  1.00  0.00           H
ATOM   2541  CB  LEU A 746      63.830  53.660  73.610  1.00  0.00           C
ATOM   2542  HB1 LEU A 746      63.710  53.360  72.550  1.00  0.00           H
ATOM   2543  HB2 LEU A 746      63.800  52.740  74.230  1.00  0.00           H
ATOM   2544  CG  LEU A 746      65.190  54.480  73.680  1.00  0.00           C
ATOM   2545  HG  LEU A 746      65.540  54.450  74.740  1.00  0.00           H
ATOM   2546  CD1 LEU A 746      66.230  53.670  72.850  1.00  0.00           C
ATOM   2547 HD11 LEU A 746      66.260  52.650  73.300  1.00  0.00           H
ATOM   2548 HD12 LEU A 746      67.250  54.070  72.990  1.00  0.00           H
ATOM   2549 HD13 LEU A 746      66.040  53.640  71.760  1.00  0.00           H
ATOM   2550  CD2 LEU A 746      65.150  55.950  73.390  1.00  0.00           C
ATOM   2551 HD21 LEU A 746      66.160  56.340  73.630  1.00  0.00           H
ATOM   2552 HD22 LEU A 746      64.380  56.580  73.890  1.00  0.00           H
ATOM   2553 HD23 LEU A 746      65.090  56.110  72.290  1.00  0.00           H
ATOM   2554  C   LEU A 746      62.610  54.770  75.350  1.00  0.00           C
ATOM   2555  O   LEU A 746      62.850  55.940  75.660  1.00  0.00           O
ATOM   2556  N   GLY A 747      62.380  53.750  76.230  1.00  0.00           N
ATOM   2557  HN  GLY A 747      62.090  52.870  75.860  1.00  0.00           H
ATOM   2558  CA  GLY A 747      62.150  53.970  77.660  1.00  0.00           C
ATOM   2559  HA1 GLY A 747      61.910  52.970  78.020  1.00  0.00           H
ATOM   2560  HA2 GLY A 747      61.380  54.680  77.910  1.00  0.00           H
ATOM   2561  C   GLY A 747      63.390  54.470  78.340  1.00  0.00           C
ATOM   2562  O   GLY A 747      64.510  54.320  77.870  1.00  0.00           O
ATOM   2563  N   GLU A 748      63.280  55.080  79.520  1.00  0.00           N
ATOM   2564  HN  GLU A 748      62.410  55.010  80.010  1.00  0.00           H
ATOM   2565  CA  GLU A 748      64.430  55.440  80.430  1.00  0.00           C
ATOM   2566  HA  GLU A 748      64.780  56.370  79.980  1.00  0.00           H
ATOM   2567  CB  GLU A 748      63.990  55.600  81.910  1.00  0.00           C
ATOM   2568  HB1 GLU A 748      64.900  55.820  82.500  1.00  0.00           H
ATOM   2569  HB2 GLU A 748      63.710  54.620  82.350  1.00  0.00           H
ATOM   2570  CG  GLU A 748      62.940  56.680  82.020  1.00  0.00           C
ATOM   2571  HG1 GLU A 748      62.020  56.430  81.440  1.00  0.00           H
ATOM   2572  HG2 GLU A 748      63.260  57.690  81.670  1.00  0.00           H
ATOM   2573  CD  GLU A 748      62.660  56.860  83.510  1.00  0.00           C
ATOM   2574  OE1 GLU A 748      61.640  56.270  83.980  1.00  0.00           O
ATOM   2575  OE2 GLU A 748      63.530  57.510  84.220  1.00  0.00           O
ATOM   2576  C   GLU A 748      65.600  54.440  80.470  1.00  0.00           C
ATOM   2577  O   GLU A 748      66.830  54.710  80.590  1.00  0.00           O
ATOM   2578  N   THR A 749      65.290  53.130  80.370  1.00  0.00           N
ATOM   2579  HN  THR A 749      64.320  52.890  80.510  1.00  0.00           H
ATOM   2580  CA  THR A 749      66.070  51.930  80.470  1.00  0.00           C
ATOM   2581  HA  THR A 749      66.780  52.020  81.280  1.00  0.00           H
ATOM   2582  CB  THR A 749      65.260  50.700  80.530  1.00  0.00           C
ATOM   2583  HB  THR A 749      64.600  50.600  79.640  1.00  0.00           H
ATOM   2584  OG1 THR A 749      64.530  50.770  81.690  1.00  0.00           O
ATOM   2585  HG1 THR A 749      63.690  51.190  81.520  1.00  0.00           H
ATOM   2586  CG2 THR A 749      66.180  49.450  80.670  1.00  0.00           C
ATOM   2587 HG21 THR A 749      66.760  49.250  79.740  1.00  0.00           H
ATOM   2588 HG22 THR A 749      65.560  48.560  80.910  1.00  0.00           H
ATOM   2589 HG23 THR A 749      66.950  49.660  81.430  1.00  0.00           H
ATOM   2590  C   THR A 749      66.960  51.760  79.310  1.00  0.00           C
ATOM   2591  O   THR A 749      68.090  51.300  79.520  1.00  0.00           O
ATOM   2592  N   TYR A 750      66.560  52.230  78.090  1.00  0.00           N
ATOM   2593  HN  TYR A 750      65.710  52.760  78.080  1.00  0.00           H
ATOM   2594  CA  TYR A 750      67.440  52.030  76.950  1.00  0.00           C
ATOM   2595  HA  TYR A 750      68.250  51.380  77.230  1.00  0.00           H
ATOM   2596  CB  TYR A 750      66.560  51.340  75.850  1.00  0.00           C
ATOM   2597  HB1 TYR A 750      67.150  51.180  74.920  1.00  0.00           H
ATOM   2598  HB2 TYR A 750      65.740  52.050  75.600  1.00  0.00           H
ATOM   2599  CG  TYR A 750      65.960  49.990  76.350  1.00  0.00           C
ATOM   2600  CD1 TYR A 750      64.600  49.750  76.610  1.00  0.00           C
ATOM   2601  HD1 TYR A 750      63.780  50.440  76.470  1.00  0.00           H
ATOM   2602  CE1 TYR A 750      64.180  48.530  77.160  1.00  0.00           C
ATOM   2603  HE1 TYR A 750      63.130  48.250  77.150  1.00  0.00           H
ATOM   2604  CZ  TYR A 750      65.160  47.460  77.280  1.00  0.00           C
ATOM   2605  OH  TYR A 750      64.730  46.150  77.250  1.00  0.00           O
ATOM   2606  HH  TYR A 750      65.490  45.580  77.170  1.00  0.00           H
ATOM   2607  CD2 TYR A 750      66.920  48.970  76.620  1.00  0.00           C
ATOM   2608  HD2 TYR A 750      67.940  49.220  76.380  1.00  0.00           H
ATOM   2609  CE2 TYR A 750      66.470  47.720  77.100  1.00  0.00           C
ATOM   2610  HE2 TYR A 750      67.130  46.860  77.140  1.00  0.00           H
ATOM   2611  C   TYR A 750      67.970  53.400  76.480  1.00  0.00           C
ATOM   2612  O   TYR A 750      68.470  53.510  75.350  1.00  0.00           O
ATOM   2613  N   ALA A 751      67.830  54.500  77.300  1.00  0.00           N
ATOM   2614  HN  ALA A 751      67.470  54.410  78.220  1.00  0.00           H
ATOM   2615  CA  ALA A 751      68.190  55.870  76.950  1.00  0.00           C
ATOM   2616  HA  ALA A 751      67.620  56.160  76.090  1.00  0.00           H
ATOM   2617  CB  ALA A 751      67.830  56.770  78.210  1.00  0.00           C
ATOM   2618  HB1 ALA A 751      68.230  56.330  79.150  1.00  0.00           H
ATOM   2619  HB2 ALA A 751      66.730  56.870  78.350  1.00  0.00           H
ATOM   2620  HB3 ALA A 751      68.290  57.780  78.230  1.00  0.00           H
ATOM   2621  C   ALA A 751      69.630  56.030  76.610  1.00  0.00           C
ATOM   2622  O   ALA A 751      70.000  56.800  75.750  1.00  0.00           O
ATOM   2623  N   ASP A 752      70.620  55.330  77.270  1.00  0.00           N
ATOM   2624  HN  ASP A 752      70.310  54.520  77.760  1.00  0.00           H
ATOM   2625  CA  ASP A 752      72.030  55.620  77.120  1.00  0.00           C
ATOM   2626  HA  ASP A 752      72.140  56.620  76.720  1.00  0.00           H
ATOM   2627  CB  ASP A 752      72.730  55.280  78.460  1.00  0.00           C
ATOM   2628  HB1 ASP A 752      73.810  55.250  78.200  1.00  0.00           H
ATOM   2629  HB2 ASP A 752      72.510  54.240  78.790  1.00  0.00           H
ATOM   2630  CG  ASP A 752      72.370  56.230  79.580  1.00  0.00           C
ATOM   2631  OD1 ASP A 752      71.800  57.320  79.320  1.00  0.00           O
ATOM   2632  OD2 ASP A 752      72.690  55.970  80.750  1.00  0.00           O
ATOM   2633  C   ASP A 752      72.630  54.830  75.990  1.00  0.00           C
ATOM   2634  O   ASP A 752      73.770  55.030  75.570  1.00  0.00           O
ATOM   2635  N   VAL A 753      71.890  53.810  75.490  1.00  0.00           N
ATOM   2636  HN  VAL A 753      70.940  53.730  75.780  1.00  0.00           H
ATOM   2637  CA  VAL A 753      72.340  53.030  74.420  1.00  0.00           C
ATOM   2638  HA  VAL A 753      73.380  53.160  74.190  1.00  0.00           H
ATOM   2639  CB  VAL A 753      72.160  51.530  74.680  1.00  0.00           C
ATOM   2640  HB  VAL A 753      72.240  50.930  73.740  1.00  0.00           H
ATOM   2641  CG1 VAL A 753      73.370  51.060  75.510  1.00  0.00           C
ATOM   2642 HG11 VAL A 753      74.320  51.420  75.070  1.00  0.00           H
ATOM   2643 HG12 VAL A 753      73.520  49.960  75.580  1.00  0.00           H
ATOM   2644 HG13 VAL A 753      73.360  51.480  76.540  1.00  0.00           H
ATOM   2645  CG2 VAL A 753      70.850  51.180  75.320  1.00  0.00           C
ATOM   2646 HG21 VAL A 753      70.900  51.310  76.420  1.00  0.00           H
ATOM   2647 HG22 VAL A 753      70.450  50.230  74.890  1.00  0.00           H
ATOM   2648 HG23 VAL A 753      70.060  51.880  74.970  1.00  0.00           H
ATOM   2649  C   VAL A 753      71.710  53.520  73.160  1.00  0.00           C
ATOM   2650  O   VAL A 753      71.710  52.870  72.160  1.00  0.00           O
ATOM   2651  N   LEU A 754      71.130  54.760  73.120  1.00  0.00           N
ATOM   2652  HN  LEU A 754      70.960  55.330  73.930  1.00  0.00           H
ATOM   2653  CA  LEU A 754      70.620  55.350  71.900  1.00  0.00           C
ATOM   2654  HA  LEU A 754      69.950  54.640  71.440  1.00  0.00           H
ATOM   2655  CB  LEU A 754      69.930  56.700  72.310  1.00  0.00           C
ATOM   2656  HB1 LEU A 754      70.780  57.360  72.600  1.00  0.00           H
ATOM   2657  HB2 LEU A 754      69.320  56.640  73.250  1.00  0.00           H
ATOM   2658  CG  LEU A 754      69.260  57.400  71.140  1.00  0.00           C
ATOM   2659  HG  LEU A 754      69.990  57.640  70.340  1.00  0.00           H
ATOM   2660  CD1 LEU A 754      68.080  56.450  70.610  1.00  0.00           C
ATOM   2661 HD11 LEU A 754      67.670  56.920  69.690  1.00  0.00           H
ATOM   2662 HD12 LEU A 754      67.220  56.580  71.310  1.00  0.00           H
ATOM   2663 HD13 LEU A 754      68.400  55.390  70.470  1.00  0.00           H
ATOM   2664  CD2 LEU A 754      68.670  58.730  71.670  1.00  0.00           C
ATOM   2665 HD21 LEU A 754      67.690  58.580  72.180  1.00  0.00           H
ATOM   2666 HD22 LEU A 754      68.590  59.580  70.970  1.00  0.00           H
ATOM   2667 HD23 LEU A 754      69.350  59.120  72.480  1.00  0.00           H
ATOM   2668  C   LEU A 754      71.600  55.440  70.750  1.00  0.00           C
ATOM   2669  O   LEU A 754      71.300  54.980  69.640  1.00  0.00           O
ATOM   2670  N   PHE A 755      72.870  55.940  71.020  1.00  0.00           N
ATOM   2671  HN  PHE A 755      73.050  56.350  71.910  1.00  0.00           H
ATOM   2672  CA  PHE A 755      73.950  55.980  70.100  1.00  0.00           C
ATOM   2673  HA  PHE A 755      73.730  56.690  69.310  1.00  0.00           H
ATOM   2674  CB  PHE A 755      75.180  56.650  70.800  1.00  0.00           C
ATOM   2675  HB1 PHE A 755      75.260  56.330  71.850  1.00  0.00           H
ATOM   2676  HB2 PHE A 755      74.940  57.730  70.910  1.00  0.00           H
ATOM   2677  CG  PHE A 755      76.560  56.670  70.100  1.00  0.00           C
ATOM   2678  CD1 PHE A 755      76.650  56.780  68.700  1.00  0.00           C
ATOM   2679  HD1 PHE A 755      75.730  56.780  68.120  1.00  0.00           H
ATOM   2680  CE1 PHE A 755      77.870  56.660  68.010  1.00  0.00           C
ATOM   2681  HE1 PHE A 755      77.720  56.840  66.950  1.00  0.00           H
ATOM   2682  CZ  PHE A 755      79.090  56.560  68.720  1.00  0.00           C
ATOM   2683  HZ  PHE A 755      80.090  56.710  68.340  1.00  0.00           H
ATOM   2684  CD2 PHE A 755      77.770  56.520  70.780  1.00  0.00           C
ATOM   2685  HD2 PHE A 755      77.840  56.220  71.810  1.00  0.00           H
ATOM   2686  CE2 PHE A 755      79.040  56.500  70.100  1.00  0.00           C
ATOM   2687  HE2 PHE A 755      79.950  56.400  70.670  1.00  0.00           H
ATOM   2688  C   PHE A 755      74.260  54.670  69.470  1.00  0.00           C
ATOM   2689  O   PHE A 755      74.390  54.430  68.290  1.00  0.00           O
ATOM   2690  N   TRP A 756      74.380  53.670  70.320  1.00  0.00           N
ATOM   2691  HN  TRP A 756      74.300  53.810  71.300  1.00  0.00           H
ATOM   2692  CA  TRP A 756      74.560  52.360  69.790  1.00  0.00           C
ATOM   2693  HA  TRP A 756      75.410  52.330  69.130  1.00  0.00           H
ATOM   2694  CB  TRP A 756      74.850  51.330  70.950  1.00  0.00           C
ATOM   2695  HB1 TRP A 756      74.180  51.630  71.790  1.00  0.00           H
ATOM   2696  HB2 TRP A 756      75.890  51.460  71.330  1.00  0.00           H
ATOM   2697  CG  TRP A 756      74.740  49.910  70.500  1.00  0.00           C
ATOM   2698  CD1 TRP A 756      73.750  49.050  71.060  1.00  0.00           C
ATOM   2699  HD1 TRP A 756      72.990  49.320  71.770  1.00  0.00           H
ATOM   2700  NE1 TRP A 756      73.860  47.880  70.350  1.00  0.00           N
ATOM   2701  HE1 TRP A 756      73.630  46.980  70.680  1.00  0.00           H
ATOM   2702  CE2 TRP A 756      74.860  47.930  69.400  1.00  0.00           C
ATOM   2703  CD2 TRP A 756      75.360  49.210  69.410  1.00  0.00           C
ATOM   2704  CE3 TRP A 756      76.440  49.600  68.600  1.00  0.00           C
ATOM   2705  HE3 TRP A 756      76.850  50.570  68.840  1.00  0.00           H
ATOM   2706  CZ3 TRP A 756      76.960  48.660  67.680  1.00  0.00           C
ATOM   2707  HZ3 TRP A 756      77.670  49.030  66.950  1.00  0.00           H
ATOM   2708  CZ2 TRP A 756      75.400  46.940  68.560  1.00  0.00           C
ATOM   2709  HZ2 TRP A 756      75.010  45.930  68.510  1.00  0.00           H
ATOM   2710  CH2 TRP A 756      76.480  47.370  67.660  1.00  0.00           C
ATOM   2711  HH2 TRP A 756      76.810  46.610  66.960  1.00  0.00           H
ATOM   2712  C   TRP A 756      73.360  51.880  68.890  1.00  0.00           C
ATOM   2713  O   TRP A 756      73.530  51.360  67.780  1.00  0.00           O
ATOM   2714  N   CYS A 757      72.140  52.200  69.360  1.00  0.00           N
ATOM   2715  HN  CYS A 757      72.010  52.670  70.210  1.00  0.00           H
ATOM   2716  CA  CYS A 757      70.900  51.760  68.670  1.00  0.00           C
ATOM   2717  HA  CYS A 757      70.850  50.690  68.570  1.00  0.00           H
ATOM   2718  CB  CYS A 757      69.570  52.080  69.380  1.00  0.00           C
ATOM   2719  HB1 CYS A 757      68.650  51.950  68.770  1.00  0.00           H
ATOM   2720  HB2 CYS A 757      69.510  53.180  69.490  1.00  0.00           H
ATOM   2721  SG  CYS A 757      69.150  51.300  70.890  1.00  0.00           S
ATOM   2722  HG1 CYS A 757      69.800  52.270  71.540  1.00  0.00           H
ATOM   2723  C   CYS A 757      70.740  52.400  67.270  1.00  0.00           C
ATOM   2724  O   CYS A 757      70.320  51.780  66.360  1.00  0.00           O
ATOM   2725  N   VAL A 758      71.200  53.650  67.150  1.00  0.00           N
ATOM   2726  HN  VAL A 758      71.620  54.130  67.910  1.00  0.00           H
ATOM   2727  CA  VAL A 758      71.330  54.450  65.940  1.00  0.00           C
ATOM   2728  HA  VAL A 758      70.370  54.530  65.450  1.00  0.00           H
ATOM   2729  CB  VAL A 758      71.880  55.870  66.170  1.00  0.00           C
ATOM   2730  HB  VAL A 758      72.620  55.800  67.000  1.00  0.00           H
ATOM   2731  CG1 VAL A 758      72.320  56.660  64.930  1.00  0.00           C
ATOM   2732 HG11 VAL A 758      73.210  56.260  64.390  1.00  0.00           H
ATOM   2733 HG12 VAL A 758      72.530  57.720  65.170  1.00  0.00           H
ATOM   2734 HG13 VAL A 758      71.530  56.780  64.150  1.00  0.00           H
ATOM   2735  CG2 VAL A 758      70.670  56.650  66.710  1.00  0.00           C
ATOM   2736 HG21 VAL A 758      70.950  57.660  67.090  1.00  0.00           H
ATOM   2737 HG22 VAL A 758      70.220  56.160  67.580  1.00  0.00           H
ATOM   2738 HG23 VAL A 758      69.940  56.770  65.890  1.00  0.00           H
ATOM   2739  C   VAL A 758      72.280  53.700  64.940  1.00  0.00           C
ATOM   2740  O   VAL A 758      72.040  53.510  63.710  1.00  0.00           O
ATOM   2741  N   ILE A 759      73.440  53.370  65.460  1.00  0.00           N
ATOM   2742  HN  ILE A 759      73.660  53.600  66.400  1.00  0.00           H
ATOM   2743  CA  ILE A 759      74.470  52.570  64.720  1.00  0.00           C
ATOM   2744  HA  ILE A 759      74.720  53.150  63.840  1.00  0.00           H
ATOM   2745  CB  ILE A 759      75.850  52.340  65.450  1.00  0.00           C
ATOM   2746  HB  ILE A 759      75.670  51.770  66.390  1.00  0.00           H
ATOM   2747  CG2 ILE A 759      76.700  51.330  64.670  1.00  0.00           C
ATOM   2748 HG21 ILE A 759      76.220  50.330  64.740  1.00  0.00           H
ATOM   2749 HG22 ILE A 759      77.780  51.320  64.940  1.00  0.00           H
ATOM   2750 HG23 ILE A 759      76.680  51.680  63.610  1.00  0.00           H
ATOM   2751  CG1 ILE A 759      76.620  53.600  65.850  1.00  0.00           C
ATOM   2752 HG11 ILE A 759      77.540  53.330  66.420  1.00  0.00           H
ATOM   2753 HG12 ILE A 759      76.020  54.230  66.540  1.00  0.00           H
ATOM   2754  CD  ILE A 759      76.860  54.560  64.660  1.00  0.00           C
ATOM   2755  HD1 ILE A 759      77.470  54.040  63.890  1.00  0.00           H
ATOM   2756  HD2 ILE A 759      77.360  55.470  65.030  1.00  0.00           H
ATOM   2757  HD3 ILE A 759      75.860  54.820  64.270  1.00  0.00           H
ATOM   2758  C   ILE A 759      73.820  51.270  64.180  1.00  0.00           C
ATOM   2759  O   ILE A 759      73.880  50.910  62.960  1.00  0.00           O
ATOM   2760  N   LEU A 760      73.010  50.560  64.990  1.00  0.00           N
ATOM   2761  HN  LEU A 760      72.670  50.990  65.820  1.00  0.00           H
ATOM   2762  CA  LEU A 760      72.330  49.320  64.690  1.00  0.00           C
ATOM   2763  HA  LEU A 760      73.080  48.660  64.290  1.00  0.00           H
ATOM   2764  CB  LEU A 760      71.760  48.630  65.980  1.00  0.00           C
ATOM   2765  HB1 LEU A 760      70.860  49.180  66.320  1.00  0.00           H
ATOM   2766  HB2 LEU A 760      72.580  48.560  66.720  1.00  0.00           H
ATOM   2767  CG  LEU A 760      71.330  47.130  65.880  1.00  0.00           C
ATOM   2768  HG  LEU A 760      70.400  46.970  65.290  1.00  0.00           H
ATOM   2769  CD1 LEU A 760      72.440  46.180  65.220  1.00  0.00           C
ATOM   2770 HD11 LEU A 760      72.000  45.180  65.400  1.00  0.00           H
ATOM   2771 HD12 LEU A 760      73.400  46.250  65.760  1.00  0.00           H
ATOM   2772 HD13 LEU A 760      72.540  46.410  64.130  1.00  0.00           H
ATOM   2773  CD2 LEU A 760      70.730  46.700  67.260  1.00  0.00           C
ATOM   2774 HD21 LEU A 760      70.490  45.620  67.180  1.00  0.00           H
ATOM   2775 HD22 LEU A 760      69.800  47.250  67.510  1.00  0.00           H
ATOM   2776 HD23 LEU A 760      71.370  46.850  68.150  1.00  0.00           H
ATOM   2777  C   LEU A 760      71.250  49.540  63.520  1.00  0.00           C
ATOM   2778  O   LEU A 760      71.180  48.910  62.470  1.00  0.00           O
ATOM   2779  N   PHE A 761      70.380  50.600  63.660  1.00  0.00           N
ATOM   2780  HN  PHE A 761      70.490  51.090  64.520  1.00  0.00           H
ATOM   2781  CA  PHE A 761      69.480  51.180  62.760  1.00  0.00           C
ATOM   2782  HA  PHE A 761      68.650  50.520  62.540  1.00  0.00           H
ATOM   2783  CB  PHE A 761      68.870  52.280  63.650  1.00  0.00           C
ATOM   2784  HB1 PHE A 761      69.560  52.940  64.210  1.00  0.00           H
ATOM   2785  HB2 PHE A 761      68.310  51.790  64.480  1.00  0.00           H
ATOM   2786  CG  PHE A 761      68.020  53.330  62.890  1.00  0.00           C
ATOM   2787  CD1 PHE A 761      66.630  53.030  62.700  1.00  0.00           C
ATOM   2788  HD1 PHE A 761      66.230  52.070  62.980  1.00  0.00           H
ATOM   2789  CE1 PHE A 761      65.830  53.980  61.990  1.00  0.00           C
ATOM   2790  HE1 PHE A 761      64.760  53.830  61.890  1.00  0.00           H
ATOM   2791  CZ  PHE A 761      66.480  55.150  61.500  1.00  0.00           C
ATOM   2792  HZ  PHE A 761      65.960  55.950  60.980  1.00  0.00           H
ATOM   2793  CD2 PHE A 761      68.520  54.520  62.490  1.00  0.00           C
ATOM   2794  HD2 PHE A 761      69.580  54.690  62.620  1.00  0.00           H
ATOM   2795  CE2 PHE A 761      67.810  55.440  61.810  1.00  0.00           C
ATOM   2796  HE2 PHE A 761      68.240  56.350  61.390  1.00  0.00           H
ATOM   2797  C   PHE A 761      69.920  51.670  61.360  1.00  0.00           C
ATOM   2798  O   PHE A 761      69.430  51.130  60.350  1.00  0.00           O
ATOM   2799  N   PHE A 762      70.900  52.540  61.330  1.00  0.00           N
ATOM   2800  HN  PHE A 762      71.260  53.020  62.110  1.00  0.00           H
ATOM   2801  CA  PHE A 762      71.510  52.860  60.010  1.00  0.00           C
ATOM   2802  HA  PHE A 762      70.680  53.040  59.350  1.00  0.00           H
ATOM   2803  CB  PHE A 762      72.320  54.190  59.870  1.00  0.00           C
ATOM   2804  HB1 PHE A 762      72.780  54.310  58.860  1.00  0.00           H
ATOM   2805  HB2 PHE A 762      73.200  54.130  60.550  1.00  0.00           H
ATOM   2806  CG  PHE A 762      71.660  55.510  60.190  1.00  0.00           C
ATOM   2807  CD1 PHE A 762      70.540  55.900  59.370  1.00  0.00           C
ATOM   2808  HD1 PHE A 762      70.070  55.220  58.680  1.00  0.00           H
ATOM   2809  CE1 PHE A 762      69.950  57.100  59.660  1.00  0.00           C
ATOM   2810  HE1 PHE A 762      69.160  57.440  59.000  1.00  0.00           H
ATOM   2811  CZ  PHE A 762      70.470  57.960  60.630  1.00  0.00           C
ATOM   2812  HZ  PHE A 762      70.000  58.900  60.900  1.00  0.00           H
ATOM   2813  CD2 PHE A 762      72.220  56.320  61.140  1.00  0.00           C
ATOM   2814  HD2 PHE A 762      73.040  56.090  61.800  1.00  0.00           H
ATOM   2815  CE2 PHE A 762      71.650  57.580  61.340  1.00  0.00           C
ATOM   2816  HE2 PHE A 762      72.160  58.220  62.050  1.00  0.00           H
ATOM   2817  C   PHE A 762      72.350  51.740  59.360  1.00  0.00           C
ATOM   2818  O   PHE A 762      72.420  51.520  58.190  1.00  0.00           O
ATOM   2819  N   THR A 763      72.930  50.840  60.230  1.00  0.00           N
ATOM   2820  HN  THR A 763      72.990  50.980  61.220  1.00  0.00           H
ATOM   2821  CA  THR A 763      73.560  49.600  59.720  1.00  0.00           C
ATOM   2822  HA  THR A 763      74.300  49.890  58.990  1.00  0.00           H
ATOM   2823  CB  THR A 763      74.140  48.650  60.720  1.00  0.00           C
ATOM   2824  HB  THR A 763      73.410  48.200  61.430  1.00  0.00           H
ATOM   2825  OG1 THR A 763      75.190  49.150  61.530  1.00  0.00           O
ATOM   2826  HG1 THR A 763      74.740  49.780  62.090  1.00  0.00           H
ATOM   2827  CG2 THR A 763      74.760  47.480  59.960  1.00  0.00           C
ATOM   2828 HG21 THR A 763      75.410  46.980  60.700  1.00  0.00           H
ATOM   2829 HG22 THR A 763      75.300  47.830  59.050  1.00  0.00           H
ATOM   2830 HG23 THR A 763      73.930  46.780  59.720  1.00  0.00           H
ATOM   2831  C   THR A 763      72.460  48.800  59.090  1.00  0.00           C
ATOM   2832  O   THR A 763      72.660  48.240  58.010  1.00  0.00           O
ATOM   2833  N   THR A 764      71.230  48.720  59.660  1.00  0.00           N
ATOM   2834  HN  THR A 764      71.050  49.230  60.500  1.00  0.00           H
ATOM   2835  CA  THR A 764      70.200  47.950  58.980  1.00  0.00           C
ATOM   2836  HA  THR A 764      70.580  46.940  58.950  1.00  0.00           H
ATOM   2837  CB  THR A 764      68.850  47.800  59.810  1.00  0.00           C
ATOM   2838  HB  THR A 764      68.520  48.840  60.040  1.00  0.00           H
ATOM   2839  OG1 THR A 764      68.940  47.070  61.030  1.00  0.00           O
ATOM   2840  HG1 THR A 764      69.630  47.500  61.560  1.00  0.00           H
ATOM   2841  CG2 THR A 764      67.700  47.100  59.100  1.00  0.00           C
ATOM   2842 HG21 THR A 764      68.260  46.200  58.760  1.00  0.00           H
ATOM   2843 HG22 THR A 764      67.290  47.660  58.240  1.00  0.00           H
ATOM   2844 HG23 THR A 764      66.860  46.750  59.730  1.00  0.00           H
ATOM   2845  C   THR A 764      69.800  48.530  57.560  1.00  0.00           C
ATOM   2846  O   THR A 764      69.650  47.840  56.550  1.00  0.00           O
ATOM   2847  N   PHE A 765      69.590  49.900  57.490  1.00  0.00           N
ATOM   2848  HN  PHE A 765      69.610  50.400  58.360  1.00  0.00           H
ATOM   2849  CA  PHE A 765      69.300  50.590  56.210  1.00  0.00           C
ATOM   2850  HA  PHE A 765      68.370  50.150  55.880  1.00  0.00           H
ATOM   2851  CB  PHE A 765      69.070  52.100  56.530  1.00  0.00           C
ATOM   2852  HB1 PHE A 765      69.990  52.500  57.000  1.00  0.00           H
ATOM   2853  HB2 PHE A 765      68.180  52.090  57.190  1.00  0.00           H
ATOM   2854  CG  PHE A 765      68.740  52.890  55.300  1.00  0.00           C
ATOM   2855  CD1 PHE A 765      67.520  52.850  54.670  1.00  0.00           C
ATOM   2856  HD1 PHE A 765      66.710  52.280  55.100  1.00  0.00           H
ATOM   2857  CE1 PHE A 765      67.220  53.500  53.510  1.00  0.00           C
ATOM   2858  HE1 PHE A 765      66.220  53.600  53.140  1.00  0.00           H
ATOM   2859  CZ  PHE A 765      68.210  54.290  52.970  1.00  0.00           C
ATOM   2860  HZ  PHE A 765      68.030  54.770  52.010  1.00  0.00           H
ATOM   2861  CD2 PHE A 765      69.720  53.680  54.650  1.00  0.00           C
ATOM   2862  HD2 PHE A 765      70.710  53.710  55.110  1.00  0.00           H
ATOM   2863  CE2 PHE A 765      69.500  54.410  53.480  1.00  0.00           C
ATOM   2864  HE2 PHE A 765      70.320  54.920  53.010  1.00  0.00           H
ATOM   2865  C   PHE A 765      70.370  50.480  55.180  1.00  0.00           C
ATOM   2866  O   PHE A 765      70.190  50.180  54.020  1.00  0.00           O
ATOM   2867  N   PHE A 766      71.710  50.620  55.500  1.00  0.00           N
ATOM   2868  HN  PHE A 766      72.000  50.930  56.400  1.00  0.00           H
ATOM   2869  CA  PHE A 766      72.830  50.310  54.560  1.00  0.00           C
ATOM   2870  HA  PHE A 766      72.750  50.830  53.620  1.00  0.00           H
ATOM   2871  CB  PHE A 766      74.100  50.670  55.310  1.00  0.00           C
ATOM   2872  HB1 PHE A 766      74.990  50.350  54.710  1.00  0.00           H
ATOM   2873  HB2 PHE A 766      74.070  50.070  56.250  1.00  0.00           H
ATOM   2874  CG  PHE A 766      74.330  52.130  55.610  1.00  0.00           C
ATOM   2875  CD1 PHE A 766      75.110  52.500  56.750  1.00  0.00           C
ATOM   2876  HD1 PHE A 766      75.480  51.660  57.310  1.00  0.00           H
ATOM   2877  CE1 PHE A 766      75.310  53.870  57.060  1.00  0.00           C
ATOM   2878  HE1 PHE A 766      75.980  54.140  57.870  1.00  0.00           H
ATOM   2879  CZ  PHE A 766      74.580  54.840  56.390  1.00  0.00           C
ATOM   2880  HZ  PHE A 766      74.850  55.850  56.660  1.00  0.00           H
ATOM   2881  CD2 PHE A 766      73.690  53.170  54.860  1.00  0.00           C
ATOM   2882  HD2 PHE A 766      73.270  52.920  53.900  1.00  0.00           H
ATOM   2883  CE2 PHE A 766      73.720  54.510  55.330  1.00  0.00           C
ATOM   2884  HE2 PHE A 766      73.150  55.160  54.670  1.00  0.00           H
ATOM   2885  C   PHE A 766      72.890  48.840  54.130  1.00  0.00           C
ATOM   2886  O   PHE A 766      73.110  48.590  52.990  1.00  0.00           O
ATOM   2887  N   LEU A 767      72.790  47.910  55.060  1.00  0.00           N
ATOM   2888  HN  LEU A 767      72.470  48.170  55.970  1.00  0.00           H
ATOM   2889  CA  LEU A 767      72.990  46.520  54.800  1.00  0.00           C
ATOM   2890  HA  LEU A 767      73.960  46.540  54.330  1.00  0.00           H
ATOM   2891  CB  LEU A 767      73.050  45.770  56.190  1.00  0.00           C
ATOM   2892  HB1 LEU A 767      72.100  45.790  56.770  1.00  0.00           H
ATOM   2893  HB2 LEU A 767      73.820  46.210  56.850  1.00  0.00           H
ATOM   2894  CG  LEU A 767      73.470  44.270  56.120  1.00  0.00           C
ATOM   2895  HG  LEU A 767      72.650  43.720  55.620  1.00  0.00           H
ATOM   2896  CD1 LEU A 767      74.830  43.980  55.440  1.00  0.00           C
ATOM   2897 HD11 LEU A 767      74.790  44.250  54.360  1.00  0.00           H
ATOM   2898 HD12 LEU A 767      75.070  42.900  55.540  1.00  0.00           H
ATOM   2899 HD13 LEU A 767      75.560  44.610  55.980  1.00  0.00           H
ATOM   2900  CD2 LEU A 767      73.530  43.570  57.550  1.00  0.00           C
ATOM   2901 HD21 LEU A 767      74.360  43.960  58.170  1.00  0.00           H
ATOM   2902 HD22 LEU A 767      73.680  42.480  57.480  1.00  0.00           H
ATOM   2903 HD23 LEU A 767      72.560  43.620  58.090  1.00  0.00           H
ATOM   2904  C   LEU A 767      71.970  45.860  53.950  1.00  0.00           C
ATOM   2905  O   LEU A 767      72.320  45.220  52.970  1.00  0.00           O
ATOM   2906  N   SER A 768      70.680  46.120  54.240  1.00  0.00           N
ATOM   2907  HN  SER A 768      70.480  46.530  55.130  1.00  0.00           H
ATOM   2908  CA  SER A 768      69.660  45.800  53.260  1.00  0.00           C
ATOM   2909  HA  SER A 768      69.780  44.760  52.990  1.00  0.00           H
ATOM   2910  CB  SER A 768      68.170  46.090  53.760  1.00  0.00           C
ATOM   2911  HB1 SER A 768      67.970  47.150  54.020  1.00  0.00           H
ATOM   2912  HB2 SER A 768      67.850  45.410  54.580  1.00  0.00           H
ATOM   2913  OG  SER A 768      67.240  45.730  52.810  1.00  0.00           O
ATOM   2914  HG1 SER A 768      67.240  46.420  52.150  1.00  0.00           H
ATOM   2915  C   SER A 768      69.830  46.470  51.920  1.00  0.00           C
ATOM   2916  O   SER A 768      69.700  45.840  50.860  1.00  0.00           O
ATOM   2917  N   SER A 769      70.180  47.780  51.860  1.00  0.00           N
ATOM   2918  HN  SER A 769      70.500  48.290  52.650  1.00  0.00           H
ATOM   2919  CA  SER A 769      70.490  48.430  50.590  1.00  0.00           C
ATOM   2920  HA  SER A 769      69.640  48.380  49.930  1.00  0.00           H
ATOM   2921  CB  SER A 769      70.720  49.970  50.630  1.00  0.00           C
ATOM   2922  HB1 SER A 769      70.810  50.510  49.660  1.00  0.00           H
ATOM   2923  HB2 SER A 769      71.720  50.200  51.070  1.00  0.00           H
ATOM   2924  OG  SER A 769      69.700  50.580  51.390  1.00  0.00           O
ATOM   2925  HG1 SER A 769      69.910  50.320  52.290  1.00  0.00           H
ATOM   2926  C   SER A 769      71.680  47.770  49.890  1.00  0.00           C
ATOM   2927  O   SER A 769      71.590  47.410  48.740  1.00  0.00           O
ATOM   2928  N   PHE A 770      72.790  47.380  50.590  1.00  0.00           N
ATOM   2929  HN  PHE A 770      72.920  47.670  51.530  1.00  0.00           H
ATOM   2930  CA  PHE A 770      73.890  46.580  50.070  1.00  0.00           C
ATOM   2931  HA  PHE A 770      74.380  47.050  49.230  1.00  0.00           H
ATOM   2932  CB  PHE A 770      75.060  46.510  51.140  1.00  0.00           C
ATOM   2933  HB1 PHE A 770      74.660  46.180  52.120  1.00  0.00           H
ATOM   2934  HB2 PHE A 770      75.410  47.570  51.250  1.00  0.00           H
ATOM   2935  CG  PHE A 770      76.250  45.760  50.610  1.00  0.00           C
ATOM   2936  CD1 PHE A 770      76.390  44.390  51.050  1.00  0.00           C
ATOM   2937  HD1 PHE A 770      75.790  43.930  51.810  1.00  0.00           H
ATOM   2938  CE1 PHE A 770      77.680  43.800  50.820  1.00  0.00           C
ATOM   2939  HE1 PHE A 770      77.790  42.850  51.330  1.00  0.00           H
ATOM   2940  CZ  PHE A 770      78.510  44.280  49.820  1.00  0.00           C
ATOM   2941  HZ  PHE A 770      79.360  43.720  49.450  1.00  0.00           H
ATOM   2942  CD2 PHE A 770      77.170  46.320  49.740  1.00  0.00           C
ATOM   2943  HD2 PHE A 770      77.010  47.360  49.500  1.00  0.00           H
ATOM   2944  CE2 PHE A 770      78.240  45.510  49.270  1.00  0.00           C
ATOM   2945  HE2 PHE A 770      78.940  45.870  48.530  1.00  0.00           H
ATOM   2946  C   PHE A 770      73.580  45.160  49.530  1.00  0.00           C
ATOM   2947  O   PHE A 770      74.020  44.710  48.470  1.00  0.00           O
ATOM   2948  N   LEU A 771      72.750  44.390  50.220  1.00  0.00           N
ATOM   2949  HN  LEU A 771      72.480  44.570  51.160  1.00  0.00           H
ATOM   2950  CA  LEU A 771      72.290  43.050  49.860  1.00  0.00           C
ATOM   2951  HA  LEU A 771      73.120  42.470  49.510  1.00  0.00           H
ATOM   2952  CB  LEU A 771      71.720  42.300  51.130  1.00  0.00           C
ATOM   2953  HB1 LEU A 771      71.170  41.410  50.790  1.00  0.00           H
ATOM   2954  HB2 LEU A 771      71.040  43.080  51.550  1.00  0.00           H
ATOM   2955  CG  LEU A 771      72.880  42.020  52.130  1.00  0.00           C
ATOM   2956  HG  LEU A 771      73.370  43.020  52.200  1.00  0.00           H
ATOM   2957  CD1 LEU A 771      72.240  41.620  53.430  1.00  0.00           C
ATOM   2958 HD11 LEU A 771      73.080  41.550  54.140  1.00  0.00           H
ATOM   2959 HD12 LEU A 771      71.630  40.690  53.420  1.00  0.00           H
ATOM   2960 HD13 LEU A 771      71.640  42.460  53.850  1.00  0.00           H
ATOM   2961  CD2 LEU A 771      73.790  40.860  51.570  1.00  0.00           C
ATOM   2962 HD21 LEU A 771      74.130  41.140  50.550  1.00  0.00           H
ATOM   2963 HD22 LEU A 771      73.190  39.920  51.590  1.00  0.00           H
ATOM   2964 HD23 LEU A 771      74.720  40.700  52.160  1.00  0.00           H
ATOM   2965  C   LEU A 771      71.250  43.050  48.790  1.00  0.00           C
ATOM   2966  O   LEU A 771      71.300  42.170  47.950  1.00  0.00           O
ATOM   2967  N   LYS A 772      70.460  44.170  48.680  1.00  0.00           N
ATOM   2968  HN  LYS A 772      70.360  44.840  49.410  1.00  0.00           H
ATOM   2969  CA  LYS A 772      69.560  44.360  47.540  1.00  0.00           C
ATOM   2970  HA  LYS A 772      68.860  43.540  47.480  1.00  0.00           H
ATOM   2971  CB  LYS A 772      68.740  45.650  47.600  1.00  0.00           C
ATOM   2972  HB1 LYS A 772      69.440  46.500  47.610  1.00  0.00           H
ATOM   2973  HB2 LYS A 772      68.120  45.590  48.520  1.00  0.00           H
ATOM   2974  CG  LYS A 772      67.700  45.890  46.490  1.00  0.00           C
ATOM   2975  HG1 LYS A 772      68.240  46.190  45.570  1.00  0.00           H
ATOM   2976  HG2 LYS A 772      67.150  46.810  46.780  1.00  0.00           H
ATOM   2977  CD  LYS A 772      66.600  44.810  46.150  1.00  0.00           C
ATOM   2978  HD1 LYS A 772      66.040  44.680  47.090  1.00  0.00           H
ATOM   2979  HD2 LYS A 772      67.120  43.850  45.960  1.00  0.00           H
ATOM   2980  CE  LYS A 772      65.620  45.300  45.070  1.00  0.00           C
ATOM   2981  HE1 LYS A 772      66.130  45.400  44.090  1.00  0.00           H
ATOM   2982  HE2 LYS A 772      65.220  46.280  45.390  1.00  0.00           H
ATOM   2983  NZ  LYS A 772      64.560  44.330  44.890  1.00  0.00           N
ATOM   2984  HZ1 LYS A 772      64.570  43.970  43.920  1.00  0.00           H
ATOM   2985  HZ2 LYS A 772      63.670  44.840  45.060  1.00  0.00           H
ATOM   2986  HZ3 LYS A 772      64.570  43.560  45.600  1.00  0.00           H
ATOM   2987  C   LYS A 772      70.360  44.500  46.200  1.00  0.00           C
ATOM   2988  O   LYS A 772      69.960  44.110  45.130  1.00  0.00           O
ATOM   2989  N   GLN A 773      71.620  44.970  46.170  1.00  0.00           N
ATOM   2990  HN  GLN A 773      72.030  45.360  46.990  1.00  0.00           H
ATOM   2991  CA  GLN A 773      72.490  45.120  44.960  1.00  0.00           C
ATOM   2992  HA  GLN A 773      71.950  45.320  44.060  1.00  0.00           H
ATOM   2993  CB  GLN A 773      73.310  46.450  45.190  1.00  0.00           C
ATOM   2994  HB1 GLN A 773      74.140  46.570  44.470  1.00  0.00           H
ATOM   2995  HB2 GLN A 773      73.710  46.520  46.230  1.00  0.00           H
ATOM   2996  CG  GLN A 773      72.430  47.730  45.000  1.00  0.00           C
ATOM   2997  HG1 GLN A 773      73.020  48.670  44.890  1.00  0.00           H
ATOM   2998  HG2 GLN A 773      71.790  47.960  45.880  1.00  0.00           H
ATOM   2999  CD  GLN A 773      71.430  47.640  43.840  1.00  0.00           C
ATOM   3000  OE1 GLN A 773      70.290  47.120  43.970  1.00  0.00           O
ATOM   3001  NE2 GLN A 773      71.780  48.070  42.620  1.00  0.00           N
ATOM   3002 HE21 GLN A 773      72.700  48.460  42.520  1.00  0.00           H
ATOM   3003 HE22 GLN A 773      71.150  47.940  41.860  1.00  0.00           H
ATOM   3004  C   GLN A 773      73.420  43.980  44.680  1.00  0.00           C
ATOM   3005  O   GLN A 773      74.050  44.070  43.640  1.00  0.00           O
ATOM   3006  N   PHE A 774      73.430  42.960  45.480  1.00  0.00           N
ATOM   3007  HN  PHE A 774      72.800  42.850  46.250  1.00  0.00           H
ATOM   3008  CA  PHE A 774      74.440  41.910  45.590  1.00  0.00           C
ATOM   3009  HA  PHE A 774      75.360  42.470  45.720  1.00  0.00           H
ATOM   3010  CB  PHE A 774      74.240  40.920  46.780  1.00  0.00           C
ATOM   3011  HB1 PHE A 774      73.530  40.080  46.680  1.00  0.00           H
ATOM   3012  HB2 PHE A 774      73.880  41.540  47.630  1.00  0.00           H
ATOM   3013  CG  PHE A 774      75.550  40.320  47.340  1.00  0.00           C
ATOM   3014  CD1 PHE A 774      76.360  41.050  48.240  1.00  0.00           C
ATOM   3015  HD1 PHE A 774      76.070  42.040  48.550  1.00  0.00           H
ATOM   3016  CE1 PHE A 774      77.490  40.450  48.750  1.00  0.00           C
ATOM   3017  HE1 PHE A 774      78.130  41.050  49.380  1.00  0.00           H
ATOM   3018  CZ  PHE A 774      77.700  39.080  48.560  1.00  0.00           C
ATOM   3019  HZ  PHE A 774      78.560  38.560  48.950  1.00  0.00           H
ATOM   3020  CD2 PHE A 774      75.840  38.960  47.070  1.00  0.00           C
ATOM   3021  HD2 PHE A 774      75.220  38.490  46.330  1.00  0.00           H
ATOM   3022  CE2 PHE A 774      76.980  38.350  47.570  1.00  0.00           C
ATOM   3023  HE2 PHE A 774      77.140  37.280  47.510  1.00  0.00           H
ATOM   3024  C   PHE A 774      74.550  41.110  44.370  1.00  0.00           C
ATOM   3025  O   PHE A 774      75.640  40.670  43.990  1.00  0.00           O
ATOM   3026  N   LYS A 775      73.510  40.940  43.530  1.00  0.00           N
ATOM   3027  HN  LYS A 775      72.610  41.130  43.930  1.00  0.00           H
ATOM   3028  CA  LYS A 775      73.500  40.290  42.270  1.00  0.00           C
ATOM   3029  HA  LYS A 775      73.890  39.310  42.430  1.00  0.00           H
ATOM   3030  CB  LYS A 775      72.070  40.150  41.820  1.00  0.00           C
ATOM   3031  HB1 LYS A 775      71.370  39.820  42.610  1.00  0.00           H
ATOM   3032  HB2 LYS A 775      71.890  39.410  41.020  1.00  0.00           H
ATOM   3033  CG  LYS A 775      71.440  41.430  41.240  1.00  0.00           C
ATOM   3034  HG1 LYS A 775      71.970  41.640  40.290  1.00  0.00           H
ATOM   3035  HG2 LYS A 775      71.610  42.320  41.880  1.00  0.00           H
ATOM   3036  CD  LYS A 775      69.930  41.280  41.060  1.00  0.00           C
ATOM   3037  HD1 LYS A 775      69.690  42.100  40.330  1.00  0.00           H
ATOM   3038  HD2 LYS A 775      69.400  41.450  42.020  1.00  0.00           H
ATOM   3039  CE  LYS A 775      69.500  40.060  40.280  1.00  0.00           C
ATOM   3040  HE1 LYS A 775      69.820  39.140  40.830  1.00  0.00           H
ATOM   3041  HE2 LYS A 775      69.880  40.010  39.250  1.00  0.00           H
ATOM   3042  NZ  LYS A 775      68.040  39.910  40.100  1.00  0.00           N
ATOM   3043  HZ1 LYS A 775      67.720  40.280  39.180  1.00  0.00           H
ATOM   3044  HZ2 LYS A 775      67.550  40.420  40.850  1.00  0.00           H
ATOM   3045  HZ3 LYS A 775      67.740  38.910  40.200  1.00  0.00           H
ATOM   3046  C   LYS A 775      74.310  41.060  41.210  1.00  0.00           C
ATOM   3047  O   LYS A 775      74.690  40.400  40.290  1.00  0.00           O
ATOM   3048  N   THR A 776      74.560  42.400  41.370  1.00  0.00           N
ATOM   3049  HN  THR A 776      74.140  42.810  42.170  1.00  0.00           H
ATOM   3050  CA  THR A 776      75.420  43.160  40.480  1.00  0.00           C
ATOM   3051  HA  THR A 776      75.350  42.650  39.520  1.00  0.00           H
ATOM   3052  CB  THR A 776      75.030  44.630  40.360  1.00  0.00           C
ATOM   3053  HB  THR A 776      75.680  45.060  39.580  1.00  0.00           H
ATOM   3054  OG1 THR A 776      74.900  45.400  41.610  1.00  0.00           O
ATOM   3055  HG1 THR A 776      74.510  44.900  42.330  1.00  0.00           H
ATOM   3056  CG2 THR A 776      73.570  44.530  39.810  1.00  0.00           C
ATOM   3057 HG21 THR A 776      73.440  43.900  38.900  1.00  0.00           H
ATOM   3058 HG22 THR A 776      73.280  45.560  39.510  1.00  0.00           H
ATOM   3059 HG23 THR A 776      72.830  44.300  40.600  1.00  0.00           H
ATOM   3060  C   THR A 776      76.870  43.060  40.970  1.00  0.00           C
ATOM   3061  O   THR A 776      77.790  43.080  40.160  1.00  0.00           O
ATOM   3062  N   LYS A 777      77.060  42.900  42.300  1.00  0.00           N
ATOM   3063  HN  LYS A 777      76.280  42.770  42.900  1.00  0.00           H
ATOM   3064  CA  LYS A 777      78.370  42.600  42.820  1.00  0.00           C
ATOM   3065  HA  LYS A 777      79.060  43.370  42.470  1.00  0.00           H
ATOM   3066  CB  LYS A 777      78.300  42.500  44.380  1.00  0.00           C
ATOM   3067  HB1 LYS A 777      79.310  42.230  44.750  1.00  0.00           H
ATOM   3068  HB2 LYS A 777      77.640  41.640  44.640  1.00  0.00           H
ATOM   3069  CG  LYS A 777      77.640  43.730  44.940  1.00  0.00           C
ATOM   3070  HG1 LYS A 777      77.400  43.640  46.020  1.00  0.00           H
ATOM   3071  HG2 LYS A 777      76.680  43.970  44.440  1.00  0.00           H
ATOM   3072  CD  LYS A 777      78.500  45.020  44.810  1.00  0.00           C
ATOM   3073  HD1 LYS A 777      78.770  45.220  43.750  1.00  0.00           H
ATOM   3074  HD2 LYS A 777      79.490  44.900  45.290  1.00  0.00           H
ATOM   3075  CE  LYS A 777      77.920  46.380  45.290  1.00  0.00           C
ATOM   3076  HE1 LYS A 777      77.790  46.340  46.390  1.00  0.00           H
ATOM   3077  HE2 LYS A 777      77.040  46.600  44.650  1.00  0.00           H
ATOM   3078  NZ  LYS A 777      78.920  47.430  45.170  1.00  0.00           N
ATOM   3079  HZ1 LYS A 777      79.810  47.150  45.620  1.00  0.00           H
ATOM   3080  HZ2 LYS A 777      78.630  48.330  45.600  1.00  0.00           H
ATOM   3081  HZ3 LYS A 777      79.060  47.680  44.170  1.00  0.00           H
ATOM   3082  C   LYS A 777      78.960  41.310  42.280  1.00  0.00           C
ATOM   3083  O   LYS A 777      78.220  40.390  42.110  1.00  0.00           O
ATOM   3084  N   ARG A 778      80.320  41.220  42.050  1.00  0.00           N
ATOM   3085  HN  ARG A 778      80.840  42.010  42.370  1.00  0.00           H
ATOM   3086  CA  ARG A 778      80.930  40.010  41.570  1.00  0.00           C
ATOM   3087  HA  ARG A 778      80.100  39.400  41.210  1.00  0.00           H
ATOM   3088  CB  ARG A 778      81.780  40.330  40.300  1.00  0.00           C
ATOM   3089  HB1 ARG A 778      82.540  39.530  40.280  1.00  0.00           H
ATOM   3090  HB2 ARG A 778      82.310  41.290  40.480  1.00  0.00           H
ATOM   3091  CG  ARG A 778      81.010  40.580  39.030  1.00  0.00           C
ATOM   3092  HG1 ARG A 778      81.820  40.760  38.270  1.00  0.00           H
ATOM   3093  HG2 ARG A 778      80.410  41.510  39.150  1.00  0.00           H
ATOM   3094  CD  ARG A 778      80.140  39.390  38.680  1.00  0.00           C
ATOM   3095  HD1 ARG A 778      79.330  39.390  39.440  1.00  0.00           H
ATOM   3096  HD2 ARG A 778      80.640  38.400  38.720  1.00  0.00           H
ATOM   3097  NE  ARG A 778      79.600  39.640  37.310  1.00  0.00           N
ATOM   3098  HE  ARG A 778      79.040  40.470  37.350  1.00  0.00           H
ATOM   3099  CZ  ARG A 778      80.160  39.490  36.070  1.00  0.00           C
ATOM   3100  NH1 ARG A 778      81.270  38.820  36.040  1.00  0.00           N
ATOM   3101 HH11 ARG A 778      81.570  38.410  36.900  1.00  0.00           H
ATOM   3102 HH12 ARG A 778      81.730  38.760  35.150  1.00  0.00           H
ATOM   3103  NH2 ARG A 778      79.460  39.930  35.010  1.00  0.00           N
ATOM   3104 HH21 ARG A 778      78.530  40.250  35.210  1.00  0.00           H
ATOM   3105 HH22 ARG A 778      79.670  39.520  34.120  1.00  0.00           H
ATOM   3106  C   ARG A 778      81.550  39.070  42.550  1.00  0.00           C
ATOM   3107  O   ARG A 778      82.430  38.240  42.230  1.00  0.00           O
ATOM   3108  N   TYR A 779      81.150  39.140  43.820  1.00  0.00           N
ATOM   3109  HN  TYR A 779      80.660  39.990  44.020  1.00  0.00           H
ATOM   3110  CA  TYR A 779      81.630  38.340  44.940  1.00  0.00           C
ATOM   3111  HA  TYR A 779      82.710  38.360  45.010  1.00  0.00           H
ATOM   3112  CB  TYR A 779      81.090  38.970  46.250  1.00  0.00           C
ATOM   3113  HB1 TYR A 779      81.200  38.490  47.250  1.00  0.00           H
ATOM   3114  HB2 TYR A 779      79.990  39.020  46.210  1.00  0.00           H
ATOM   3115  CG  TYR A 779      81.640  40.370  46.430  1.00  0.00           C
ATOM   3116  CD1 TYR A 779      82.880  40.820  46.010  1.00  0.00           C
ATOM   3117  HD1 TYR A 779      83.660  40.240  45.520  1.00  0.00           H
ATOM   3118  CE1 TYR A 779      83.310  42.150  46.270  1.00  0.00           C
ATOM   3119  HE1 TYR A 779      84.290  42.440  45.910  1.00  0.00           H
ATOM   3120  CZ  TYR A 779      82.420  43.030  46.880  1.00  0.00           C
ATOM   3121  OH  TYR A 779      82.630  44.390  46.910  1.00  0.00           O
ATOM   3122  HH  TYR A 779      83.470  44.500  46.450  1.00  0.00           H
ATOM   3123  CD2 TYR A 779      80.820  41.250  47.140  1.00  0.00           C
ATOM   3124  HD2 TYR A 779      79.810  40.990  47.460  1.00  0.00           H
ATOM   3125  CE2 TYR A 779      81.230  42.550  47.400  1.00  0.00           C
ATOM   3126  HE2 TYR A 779      80.490  43.180  47.870  1.00  0.00           H
ATOM   3127  C   TYR A 779      81.310  36.870  44.890  1.00  0.00           C
ATOM   3128  O   TYR A 779      82.190  36.030  44.730  1.00  0.00           O
ATOM   3129  N   PHE A 780      79.980  36.500  44.860  1.00  0.00           N
ATOM   3130  HN  PHE A 780      79.260  37.160  45.070  1.00  0.00           H
ATOM   3131  CA  PHE A 780      79.430  35.160  44.840  1.00  0.00           C
ATOM   3132  HA  PHE A 780      80.250  34.510  45.080  1.00  0.00           H
ATOM   3133  CB  PHE A 780      78.300  34.940  45.870  1.00  0.00           C
ATOM   3134  HB1 PHE A 780      77.800  33.980  45.660  1.00  0.00           H
ATOM   3135  HB2 PHE A 780      77.550  35.760  45.740  1.00  0.00           H
ATOM   3136  CG  PHE A 780      78.760  34.930  47.370  1.00  0.00           C
ATOM   3137  CD1 PHE A 780      77.770  34.950  48.350  1.00  0.00           C
ATOM   3138  HD1 PHE A 780      76.770  34.800  48.010  1.00  0.00           H
ATOM   3139  CE1 PHE A 780      78.120  35.000  49.710  1.00  0.00           C
ATOM   3140  HE1 PHE A 780      77.340  34.990  50.460  1.00  0.00           H
ATOM   3141  CZ  PHE A 780      79.390  35.100  50.150  1.00  0.00           C
ATOM   3142  HZ  PHE A 780      79.680  35.030  51.180  1.00  0.00           H
ATOM   3143  CD2 PHE A 780      80.090  35.020  47.810  1.00  0.00           C
ATOM   3144  HD2 PHE A 780      80.860  35.040  47.050  1.00  0.00           H
ATOM   3145  CE2 PHE A 780      80.410  35.120  49.150  1.00  0.00           C
ATOM   3146  HE2 PHE A 780      81.440  35.280  49.450  1.00  0.00           H
ATOM   3147  C   PHE A 780      78.920  34.800  43.400  1.00  0.00           C
ATOM   3148  O   PHE A 780      78.260  35.720  42.870  1.00  0.00           O
ATOM   3149  N   PRO A 781      79.010  33.620  42.880  1.00  0.00           N
ATOM   3150  CD  PRO A 781      79.710  32.520  43.560  1.00  0.00           C
ATOM   3151  HD1 PRO A 781      79.140  32.270  44.480  1.00  0.00           H
ATOM   3152  HD2 PRO A 781      80.780  32.750  43.760  1.00  0.00           H
ATOM   3153  CA  PRO A 781      78.230  33.030  41.710  1.00  0.00           C
ATOM   3154  HA  PRO A 781      78.640  33.310  40.750  1.00  0.00           H
ATOM   3155  CB  PRO A 781      78.260  31.530  42.080  1.00  0.00           C
ATOM   3156  HB1 PRO A 781      78.100  30.940  41.150  1.00  0.00           H
ATOM   3157  HB2 PRO A 781      77.490  31.230  42.840  1.00  0.00           H
ATOM   3158  CG  PRO A 781      79.650  31.290  42.620  1.00  0.00           C
ATOM   3159  HG1 PRO A 781      79.570  30.400  43.270  1.00  0.00           H
ATOM   3160  HG2 PRO A 781      80.520  31.250  41.930  1.00  0.00           H
ATOM   3161  C   PRO A 781      76.800  33.430  41.470  1.00  0.00           C
ATOM   3162  O   PRO A 781      76.090  33.720  42.460  1.00  0.00           O
ATOM   3163  N   THR A 782      76.410  33.530  40.190  1.00  0.00           N
ATOM   3164  HN  THR A 782      77.120  33.460  39.500  1.00  0.00           H
ATOM   3165  CA  THR A 782      75.150  34.180  39.720  1.00  0.00           C
ATOM   3166  HA  THR A 782      75.260  35.220  39.970  1.00  0.00           H
ATOM   3167  CB  THR A 782      75.010  34.320  38.130  1.00  0.00           C
ATOM   3168  HB  THR A 782      75.920  34.840  37.750  1.00  0.00           H
ATOM   3169  OG1 THR A 782      73.840  34.930  37.650  1.00  0.00           O
ATOM   3170  HG1 THR A 782      73.810  35.800  38.060  1.00  0.00           H
ATOM   3171  CG2 THR A 782      75.170  32.980  37.460  1.00  0.00           C
ATOM   3172 HG21 THR A 782      76.130  32.590  37.870  1.00  0.00           H
ATOM   3173 HG22 THR A 782      75.360  33.130  36.380  1.00  0.00           H
ATOM   3174 HG23 THR A 782      74.430  32.170  37.560  1.00  0.00           H
ATOM   3175  C   THR A 782      73.840  33.830  40.430  1.00  0.00           C
ATOM   3176  O   THR A 782      73.140  34.740  40.880  1.00  0.00           O
ATOM   3177  N   LYS A 783      73.450  32.570  40.430  1.00  0.00           N
ATOM   3178  HN  LYS A 783      74.000  31.820  40.060  1.00  0.00           H
ATOM   3179  CA  LYS A 783      72.290  32.160  41.170  1.00  0.00           C
ATOM   3180  HA  LYS A 783      71.400  32.730  40.910  1.00  0.00           H
ATOM   3181  CB  LYS A 783      71.990  30.620  40.890  1.00  0.00           C
ATOM   3182  HB1 LYS A 783      71.130  30.380  41.540  1.00  0.00           H
ATOM   3183  HB2 LYS A 783      72.920  30.120  41.210  1.00  0.00           H
ATOM   3184  CG  LYS A 783      71.560  30.230  39.460  1.00  0.00           C
ATOM   3185  HG1 LYS A 783      71.130  29.230  39.670  1.00  0.00           H
ATOM   3186  HG2 LYS A 783      72.480  30.080  38.840  1.00  0.00           H
ATOM   3187  CD  LYS A 783      70.550  31.180  38.780  1.00  0.00           C
ATOM   3188  HD1 LYS A 783      70.820  32.240  38.970  1.00  0.00           H
ATOM   3189  HD2 LYS A 783      69.640  30.980  39.390  1.00  0.00           H
ATOM   3190  CE  LYS A 783      70.350  30.860  37.270  1.00  0.00           C
ATOM   3191  HE1 LYS A 783      71.340  30.890  36.780  1.00  0.00           H
ATOM   3192  HE2 LYS A 783      69.760  31.670  36.760  1.00  0.00           H
ATOM   3193  NZ  LYS A 783      69.790  29.560  37.040  1.00  0.00           N
ATOM   3194  HZ1 LYS A 783      70.440  28.910  37.520  1.00  0.00           H
ATOM   3195  HZ2 LYS A 783      69.670  29.280  36.060  1.00  0.00           H
ATOM   3196  HZ3 LYS A 783      68.980  29.390  37.670  1.00  0.00           H
ATOM   3197  C   LYS A 783      72.360  32.460  42.720  1.00  0.00           C
ATOM   3198  O   LYS A 783      71.390  32.870  43.260  1.00  0.00           O
ATOM   3199  N   VAL A 784      73.530  32.230  43.410  1.00  0.00           N
ATOM   3200  HN  VAL A 784      74.320  31.860  42.920  1.00  0.00           H
ATOM   3201  CA  VAL A 784      73.820  32.590  44.790  1.00  0.00           C
ATOM   3202  HA  VAL A 784      73.170  32.050  45.460  1.00  0.00           H
ATOM   3203  CB  VAL A 784      75.230  32.120  45.150  1.00  0.00           C
ATOM   3204  HB  VAL A 784      76.010  32.700  44.620  1.00  0.00           H
ATOM   3205  CG1 VAL A 784      75.370  32.480  46.640  1.00  0.00           C
ATOM   3206 HG11 VAL A 784      74.640  31.970  47.310  1.00  0.00           H
ATOM   3207 HG12 VAL A 784      75.370  33.580  46.770  1.00  0.00           H
ATOM   3208 HG13 VAL A 784      76.370  32.200  47.010  1.00  0.00           H
ATOM   3209  CG2 VAL A 784      75.490  30.560  45.100  1.00  0.00           C
ATOM   3210 HG21 VAL A 784      76.470  30.250  45.510  1.00  0.00           H
ATOM   3211 HG22 VAL A 784      75.630  30.300  44.020  1.00  0.00           H
ATOM   3212 HG23 VAL A 784      74.690  29.910  45.530  1.00  0.00           H
ATOM   3213  C   VAL A 784      73.520  34.040  45.120  1.00  0.00           C
ATOM   3214  O   VAL A 784      72.640  34.340  45.990  1.00  0.00           O
ATOM   3215  N   ARG A 785      74.240  34.940  44.400  1.00  0.00           N
ATOM   3216  HN  ARG A 785      74.880  34.560  43.720  1.00  0.00           H
ATOM   3217  CA  ARG A 785      74.150  36.340  44.510  1.00  0.00           C
ATOM   3218  HA  ARG A 785      74.260  36.590  45.560  1.00  0.00           H
ATOM   3219  CB  ARG A 785      75.340  37.030  43.710  1.00  0.00           C
ATOM   3220  HB1 ARG A 785      76.310  36.670  44.080  1.00  0.00           H
ATOM   3221  HB2 ARG A 785      75.360  38.100  44.030  1.00  0.00           H
ATOM   3222  CG  ARG A 785      75.320  36.940  42.160  1.00  0.00           C
ATOM   3223  HG1 ARG A 785      74.330  37.190  41.710  1.00  0.00           H
ATOM   3224  HG2 ARG A 785      75.550  35.890  41.930  1.00  0.00           H
ATOM   3225  CD  ARG A 785      76.410  37.840  41.560  1.00  0.00           C
ATOM   3226  HD1 ARG A 785      77.320  37.730  42.190  1.00  0.00           H
ATOM   3227  HD2 ARG A 785      76.160  38.920  41.590  1.00  0.00           H
ATOM   3228  NE  ARG A 785      76.730  37.480  40.110  1.00  0.00           N
ATOM   3229  HE  ARG A 785      76.080  37.770  39.400  1.00  0.00           H
ATOM   3230  CZ  ARG A 785      77.880  37.070  39.620  1.00  0.00           C
ATOM   3231  NH1 ARG A 785      78.900  36.610  40.370  1.00  0.00           N
ATOM   3232 HH11 ARG A 785      79.660  36.140  39.910  1.00  0.00           H
ATOM   3233 HH12 ARG A 785      78.700  36.520  41.350  1.00  0.00           H
ATOM   3234  NH2 ARG A 785      77.920  36.620  38.380  1.00  0.00           N
ATOM   3235 HH21 ARG A 785      78.800  36.320  38.020  1.00  0.00           H
ATOM   3236 HH22 ARG A 785      77.190  36.960  37.790  1.00  0.00           H
ATOM   3237  C   ARG A 785      72.790  36.880  44.140  1.00  0.00           C
ATOM   3238  O   ARG A 785      72.190  37.800  44.740  1.00  0.00           O
ATOM   3239  N   SER A 786      72.120  36.310  43.100  1.00  0.00           N
ATOM   3240  HN  SER A 786      72.510  35.560  42.560  1.00  0.00           H
ATOM   3241  CA  SER A 786      70.700  36.620  42.840  1.00  0.00           C
ATOM   3242  HA  SER A 786      70.520  37.650  42.590  1.00  0.00           H
ATOM   3243  CB  SER A 786      70.200  35.900  41.510  1.00  0.00           C
ATOM   3244  HB1 SER A 786      69.170  36.290  41.350  1.00  0.00           H
ATOM   3245  HB2 SER A 786      70.180  34.820  41.730  1.00  0.00           H
ATOM   3246  OG  SER A 786      70.980  36.180  40.430  1.00  0.00           O
ATOM   3247  HG1 SER A 786      71.730  35.620  40.620  1.00  0.00           H
ATOM   3248  C   SER A 786      69.800  36.190  43.980  1.00  0.00           C
ATOM   3249  O   SER A 786      68.950  37.030  44.390  1.00  0.00           O
ATOM   3250  N   THR A 787      69.890  35.000  44.490  1.00  0.00           N
ATOM   3251  HN  THR A 787      70.520  34.350  44.070  1.00  0.00           H
ATOM   3252  CA  THR A 787      69.140  34.620  45.690  1.00  0.00           C
ATOM   3253  HA  THR A 787      68.100  34.590  45.390  1.00  0.00           H
ATOM   3254  CB  THR A 787      69.450  33.200  46.210  1.00  0.00           C
ATOM   3255  HB  THR A 787      70.500  33.210  46.570  1.00  0.00           H
ATOM   3256  OG1 THR A 787      69.290  32.190  45.250  1.00  0.00           O
ATOM   3257  HG1 THR A 787      69.980  32.220  44.590  1.00  0.00           H
ATOM   3258  CG2 THR A 787      68.460  32.700  47.310  1.00  0.00           C
ATOM   3259 HG21 THR A 787      67.430  32.650  46.900  1.00  0.00           H
ATOM   3260 HG22 THR A 787      68.440  33.350  48.200  1.00  0.00           H
ATOM   3261 HG23 THR A 787      68.660  31.650  47.660  1.00  0.00           H
ATOM   3262  C   THR A 787      69.360  35.510  46.930  1.00  0.00           C
ATOM   3263  O   THR A 787      68.440  35.890  47.570  1.00  0.00           O
ATOM   3264  N   ILE A 788      70.600  35.920  47.220  1.00  0.00           N
ATOM   3265  HN  ILE A 788      71.410  35.570  46.760  1.00  0.00           H
ATOM   3266  CA  ILE A 788      70.850  36.960  48.170  1.00  0.00           C
ATOM   3267  HA  ILE A 788      70.490  36.520  49.100  1.00  0.00           H
ATOM   3268  CB  ILE A 788      72.400  37.110  48.420  1.00  0.00           C
ATOM   3269  HB  ILE A 788      72.930  37.250  47.460  1.00  0.00           H
ATOM   3270  CG2 ILE A 788      72.720  38.460  49.270  1.00  0.00           C
ATOM   3271 HG21 ILE A 788      72.290  39.330  48.730  1.00  0.00           H
ATOM   3272 HG22 ILE A 788      73.820  38.600  49.290  1.00  0.00           H
ATOM   3273 HG23 ILE A 788      72.300  38.180  50.260  1.00  0.00           H
ATOM   3274  CG1 ILE A 788      72.950  35.830  48.910  1.00  0.00           C
ATOM   3275 HG11 ILE A 788      72.530  34.950  48.380  1.00  0.00           H
ATOM   3276 HG12 ILE A 788      72.830  35.650  50.000  1.00  0.00           H
ATOM   3277  CD  ILE A 788      74.510  35.810  48.750  1.00  0.00           C
ATOM   3278  HD1 ILE A 788      74.950  34.940  49.300  1.00  0.00           H
ATOM   3279  HD2 ILE A 788      75.010  36.690  49.210  1.00  0.00           H
ATOM   3280  HD3 ILE A 788      74.800  35.870  47.670  1.00  0.00           H
ATOM   3281  C   ILE A 788      70.120  38.300  47.920  1.00  0.00           C
ATOM   3282  O   ILE A 788      69.530  38.830  48.890  1.00  0.00           O
ATOM   3283  N   SER A 789      70.120  38.890  46.660  1.00  0.00           N
ATOM   3284  HN  SER A 789      70.730  38.500  45.980  1.00  0.00           H
ATOM   3285  CA  SER A 789      69.390  40.100  46.390  1.00  0.00           C
ATOM   3286  HA  SER A 789      69.710  40.840  47.120  1.00  0.00           H
ATOM   3287  CB  SER A 789      69.630  40.690  44.970  1.00  0.00           C
ATOM   3288  HB1 SER A 789      68.870  41.450  44.690  1.00  0.00           H
ATOM   3289  HB2 SER A 789      69.480  39.910  44.190  1.00  0.00           H
ATOM   3290  OG  SER A 789      70.900  41.270  44.870  1.00  0.00           O
ATOM   3291  HG1 SER A 789      70.690  42.170  45.130  1.00  0.00           H
ATOM   3292  C   SER A 789      67.860  39.920  46.560  1.00  0.00           C
ATOM   3293  O   SER A 789      67.110  40.820  47.020  1.00  0.00           O
ATOM   3294  N   ASP A 790      67.310  38.750  46.150  1.00  0.00           N
ATOM   3295  HN  ASP A 790      67.950  38.070  45.800  1.00  0.00           H
ATOM   3296  CA  ASP A 790      65.940  38.280  46.340  1.00  0.00           C
ATOM   3297  HA  ASP A 790      65.250  39.030  45.950  1.00  0.00           H
ATOM   3298  CB  ASP A 790      65.610  36.960  45.620  1.00  0.00           C
ATOM   3299  HB1 ASP A 790      64.780  36.360  46.050  1.00  0.00           H
ATOM   3300  HB2 ASP A 790      66.550  36.400  45.840  1.00  0.00           H
ATOM   3301  CG  ASP A 790      65.250  36.990  44.180  1.00  0.00           C
ATOM   3302  OD1 ASP A 790      65.210  35.890  43.610  1.00  0.00           O
ATOM   3303  OD2 ASP A 790      64.830  38.040  43.570  1.00  0.00           O
ATOM   3304  C   ASP A 790      65.520  38.220  47.770  1.00  0.00           C
ATOM   3305  O   ASP A 790      64.430  38.770  48.150  1.00  0.00           O
ATOM   3306  N   PHE A 791      66.340  37.660  48.610  1.00  0.00           N
ATOM   3307  HN  PHE A 791      67.270  37.380  48.420  1.00  0.00           H
ATOM   3308  CA  PHE A 791      66.070  37.340  50.070  1.00  0.00           C
ATOM   3309  HA  PHE A 791      65.000  37.360  50.220  1.00  0.00           H
ATOM   3310  CB  PHE A 791      66.830  36.010  50.340  1.00  0.00           C
ATOM   3311  HB1 PHE A 791      67.890  36.210  50.590  1.00  0.00           H
ATOM   3312  HB2 PHE A 791      66.690  35.370  49.430  1.00  0.00           H
ATOM   3313  CG  PHE A 791      66.170  35.190  51.480  1.00  0.00           C
ATOM   3314  CD1 PHE A 791      67.010  34.530  52.450  1.00  0.00           C
ATOM   3315  HD1 PHE A 791      68.080  34.570  52.340  1.00  0.00           H
ATOM   3316  CE1 PHE A 791      66.430  33.780  53.420  1.00  0.00           C
ATOM   3317  HE1 PHE A 791      67.020  33.340  54.220  1.00  0.00           H
ATOM   3318  CZ  PHE A 791      65.020  33.640  53.510  1.00  0.00           C
ATOM   3319  HZ  PHE A 791      64.610  33.150  54.370  1.00  0.00           H
ATOM   3320  CD2 PHE A 791      64.780  35.140  51.580  1.00  0.00           C
ATOM   3321  HD2 PHE A 791      64.120  35.630  50.880  1.00  0.00           H
ATOM   3322  CE2 PHE A 791      64.190  34.280  52.570  1.00  0.00           C
ATOM   3323  HE2 PHE A 791      63.130  34.070  52.640  1.00  0.00           H
ATOM   3324  C   PHE A 791      66.700  38.400  50.940  1.00  0.00           C
ATOM   3325  O   PHE A 791      66.880  38.190  52.140  1.00  0.00           O
ATOM   3326  N   ALA A 792      67.110  39.580  50.430  1.00  0.00           N
ATOM   3327  HN  ALA A 792      67.020  39.620  49.430  1.00  0.00           H
ATOM   3328  CA  ALA A 792      67.880  40.680  51.050  1.00  0.00           C
ATOM   3329  HA  ALA A 792      68.890  40.390  51.310  1.00  0.00           H
ATOM   3330  CB  ALA A 792      67.790  41.830  50.030  1.00  0.00           C
ATOM   3331  HB1 ALA A 792      68.350  41.560  49.110  1.00  0.00           H
ATOM   3332  HB2 ALA A 792      68.250  42.780  50.390  1.00  0.00           H
ATOM   3333  HB3 ALA A 792      66.760  41.980  49.610  1.00  0.00           H
ATOM   3334  C   ALA A 792      67.250  41.170  52.400  1.00  0.00           C
ATOM   3335  O   ALA A 792      67.960  41.260  53.440  1.00  0.00           O
ATOM   3336  N   VAL A 793      65.960  41.460  52.450  1.00  0.00           N
ATOM   3337  HN  VAL A 793      65.460  41.480  51.590  1.00  0.00           H
ATOM   3338  CA  VAL A 793      65.290  42.030  53.610  1.00  0.00           C
ATOM   3339  HA  VAL A 793      65.900  42.860  53.940  1.00  0.00           H
ATOM   3340  CB  VAL A 793      63.910  42.610  53.340  1.00  0.00           C
ATOM   3341  HB  VAL A 793      63.320  41.900  52.730  1.00  0.00           H
ATOM   3342  CG1 VAL A 793      63.030  42.960  54.560  1.00  0.00           C
ATOM   3343 HG11 VAL A 793      62.070  43.420  54.260  1.00  0.00           H
ATOM   3344 HG12 VAL A 793      63.370  43.840  55.150  1.00  0.00           H
ATOM   3345 HG13 VAL A 793      62.860  42.090  55.220  1.00  0.00           H
ATOM   3346  CG2 VAL A 793      64.250  43.860  52.440  1.00  0.00           C
ATOM   3347 HG21 VAL A 793      65.040  43.560  51.710  1.00  0.00           H
ATOM   3348 HG22 VAL A 793      64.680  44.610  53.140  1.00  0.00           H
ATOM   3349 HG23 VAL A 793      63.500  44.320  51.780  1.00  0.00           H
ATOM   3350  C   VAL A 793      65.270  41.060  54.800  1.00  0.00           C
ATOM   3351  O   VAL A 793      65.480  41.430  55.900  1.00  0.00           O
ATOM   3352  N   PHE A 794      65.000  39.740  54.590  1.00  0.00           N
ATOM   3353  HN  PHE A 794      64.760  39.270  53.740  1.00  0.00           H
ATOM   3354  CA  PHE A 794      64.890  38.740  55.700  1.00  0.00           C
ATOM   3355  HA  PHE A 794      64.580  39.210  56.610  1.00  0.00           H
ATOM   3356  CB  PHE A 794      63.980  37.550  55.280  1.00  0.00           C
ATOM   3357  HB1 PHE A 794      64.440  37.120  54.360  1.00  0.00           H
ATOM   3358  HB2 PHE A 794      62.950  37.940  55.120  1.00  0.00           H
ATOM   3359  CG  PHE A 794      63.930  36.310  56.300  1.00  0.00           C
ATOM   3360  CD1 PHE A 794      62.870  36.150  57.220  1.00  0.00           C
ATOM   3361  HD1 PHE A 794      62.090  36.900  57.140  1.00  0.00           H
ATOM   3362  CE1 PHE A 794      62.880  35.070  58.130  1.00  0.00           C
ATOM   3363  HE1 PHE A 794      62.090  34.860  58.840  1.00  0.00           H
ATOM   3364  CZ  PHE A 794      63.940  34.220  58.190  1.00  0.00           C
ATOM   3365  HZ  PHE A 794      63.870  33.350  58.820  1.00  0.00           H
ATOM   3366  CD2 PHE A 794      65.030  35.410  56.370  1.00  0.00           C
ATOM   3367  HD2 PHE A 794      65.920  35.440  55.760  1.00  0.00           H
ATOM   3368  CE2 PHE A 794      65.050  34.430  57.380  1.00  0.00           C
ATOM   3369  HE2 PHE A 794      65.870  33.740  57.480  1.00  0.00           H
ATOM   3370  C   PHE A 794      66.260  38.270  56.140  1.00  0.00           C
ATOM   3371  O   PHE A 794      66.530  37.970  57.290  1.00  0.00           O
ATOM   3372  N   LEU A 795      67.270  38.350  55.240  1.00  0.00           N
ATOM   3373  HN  LEU A 795      67.050  38.490  54.270  1.00  0.00           H
ATOM   3374  CA  LEU A 795      68.690  38.210  55.500  1.00  0.00           C
ATOM   3375  HA  LEU A 795      68.780  37.230  55.960  1.00  0.00           H
ATOM   3376  CB  LEU A 795      69.390  38.170  54.110  1.00  0.00           C
ATOM   3377  HB1 LEU A 795      69.320  39.090  53.500  1.00  0.00           H
ATOM   3378  HB2 LEU A 795      68.920  37.340  53.530  1.00  0.00           H
ATOM   3379  CG  LEU A 795      70.880  37.680  54.190  1.00  0.00           C
ATOM   3380  HG  LEU A 795      71.460  38.590  54.470  1.00  0.00           H
ATOM   3381  CD1 LEU A 795      71.110  36.650  55.290  1.00  0.00           C
ATOM   3382 HD11 LEU A 795      72.110  36.160  55.260  1.00  0.00           H
ATOM   3383 HD12 LEU A 795      70.330  35.860  55.250  1.00  0.00           H
ATOM   3384 HD13 LEU A 795      70.980  37.180  56.250  1.00  0.00           H
ATOM   3385  CD2 LEU A 795      71.310  37.190  52.790  1.00  0.00           C
ATOM   3386 HD21 LEU A 795      70.810  37.840  52.050  1.00  0.00           H
ATOM   3387 HD22 LEU A 795      70.920  36.170  52.540  1.00  0.00           H
ATOM   3388 HD23 LEU A 795      72.400  37.280  52.650  1.00  0.00           H
ATOM   3389  C   LEU A 795      69.180  39.340  56.370  1.00  0.00           C
ATOM   3390  O   LEU A 795      69.970  39.110  57.290  1.00  0.00           O
ATOM   3391  N   THR A 796      68.830  40.580  56.190  1.00  0.00           N
ATOM   3392  HN  THR A 796      68.250  40.700  55.380  1.00  0.00           H
ATOM   3393  CA  THR A 796      69.140  41.730  57.020  1.00  0.00           C
ATOM   3394  HA  THR A 796      70.220  41.800  57.080  1.00  0.00           H
ATOM   3395  CB  THR A 796      68.700  43.000  56.520  1.00  0.00           C
ATOM   3396  HB  THR A 796      67.600  43.080  56.620  1.00  0.00           H
ATOM   3397  OG1 THR A 796      69.150  43.200  55.190  1.00  0.00           O
ATOM   3398  HG1 THR A 796      68.700  42.600  54.600  1.00  0.00           H
ATOM   3399  CG2 THR A 796      69.280  44.160  57.270  1.00  0.00           C
ATOM   3400 HG21 THR A 796      70.370  44.010  57.110  1.00  0.00           H
ATOM   3401 HG22 THR A 796      69.020  44.100  58.350  1.00  0.00           H
ATOM   3402 HG23 THR A 796      69.020  45.100  56.760  1.00  0.00           H
ATOM   3403  C   THR A 796      68.670  41.530  58.490  1.00  0.00           C
ATOM   3404  O   THR A 796      69.440  41.700  59.430  1.00  0.00           O
ATOM   3405  N   ILE A 797      67.410  41.110  58.750  1.00  0.00           N
ATOM   3406  HN  ILE A 797      66.820  40.710  58.050  1.00  0.00           H
ATOM   3407  CA  ILE A 797      66.800  40.900  60.100  1.00  0.00           C
ATOM   3408  HA  ILE A 797      66.800  41.840  60.630  1.00  0.00           H
ATOM   3409  CB  ILE A 797      65.260  40.540  60.030  1.00  0.00           C
ATOM   3410  HB  ILE A 797      65.190  39.690  59.320  1.00  0.00           H
ATOM   3411  CG2 ILE A 797      64.870  40.110  61.450  1.00  0.00           C
ATOM   3412 HG21 ILE A 797      65.120  40.890  62.210  1.00  0.00           H
ATOM   3413 HG22 ILE A 797      65.310  39.130  61.710  1.00  0.00           H
ATOM   3414 HG23 ILE A 797      63.770  39.930  61.430  1.00  0.00           H
ATOM   3415  CG1 ILE A 797      64.640  41.840  59.430  1.00  0.00           C
ATOM   3416 HG11 ILE A 797      65.030  41.970  58.400  1.00  0.00           H
ATOM   3417 HG12 ILE A 797      64.950  42.780  59.920  1.00  0.00           H
ATOM   3418  CD  ILE A 797      63.060  41.860  59.350  1.00  0.00           C
ATOM   3419  HD1 ILE A 797      62.780  41.020  58.670  1.00  0.00           H
ATOM   3420  HD2 ILE A 797      62.670  42.770  58.850  1.00  0.00           H
ATOM   3421  HD3 ILE A 797      62.520  41.650  60.300  1.00  0.00           H
ATOM   3422  C   ILE A 797      67.570  39.850  60.860  1.00  0.00           C
ATOM   3423  O   ILE A 797      68.030  40.010  61.990  1.00  0.00           O
ATOM   3424  N   VAL A 798      67.830  38.640  60.340  1.00  0.00           N
ATOM   3425  HN  VAL A 798      67.360  38.330  59.510  1.00  0.00           H
ATOM   3426  CA  VAL A 798      68.530  37.600  61.060  1.00  0.00           C
ATOM   3427  HA  VAL A 798      68.110  37.430  62.040  1.00  0.00           H
ATOM   3428  CB  VAL A 798      68.360  36.190  60.380  1.00  0.00           C
ATOM   3429  HB  VAL A 798      68.910  36.120  59.410  1.00  0.00           H
ATOM   3430  CG1 VAL A 798      68.740  35.100  61.320  1.00  0.00           C
ATOM   3431 HG11 VAL A 798      68.360  34.080  61.080  1.00  0.00           H
ATOM   3432 HG12 VAL A 798      68.140  35.320  62.230  1.00  0.00           H
ATOM   3433 HG13 VAL A 798      69.810  34.990  61.620  1.00  0.00           H
ATOM   3434  CG2 VAL A 798      66.860  36.120  60.150  1.00  0.00           C
ATOM   3435 HG21 VAL A 798      66.580  35.120  59.780  1.00  0.00           H
ATOM   3436 HG22 VAL A 798      66.610  36.760  59.260  1.00  0.00           H
ATOM   3437 HG23 VAL A 798      66.170  36.410  60.970  1.00  0.00           H
ATOM   3438  C   VAL A 798      69.960  37.840  61.370  1.00  0.00           C
ATOM   3439  O   VAL A 798      70.450  37.580  62.480  1.00  0.00           O
ATOM   3440  N   ILE A 799      70.650  38.620  60.460  1.00  0.00           N
ATOM   3441  HN  ILE A 799      70.140  38.900  59.650  1.00  0.00           H
ATOM   3442  CA  ILE A 799      72.000  39.070  60.660  1.00  0.00           C
ATOM   3443  HA  ILE A 799      72.620  38.270  61.030  1.00  0.00           H
ATOM   3444  CB  ILE A 799      72.710  39.610  59.450  1.00  0.00           C
ATOM   3445  HB  ILE A 799      72.030  40.250  58.850  1.00  0.00           H
ATOM   3446  CG2 ILE A 799      74.080  40.250  59.710  1.00  0.00           C
ATOM   3447 HG21 ILE A 799      74.550  40.560  58.750  1.00  0.00           H
ATOM   3448 HG22 ILE A 799      74.880  39.620  60.160  1.00  0.00           H
ATOM   3449 HG23 ILE A 799      73.980  41.210  60.280  1.00  0.00           H
ATOM   3450  CG1 ILE A 799      72.860  38.490  58.410  1.00  0.00           C
ATOM   3451 HG11 ILE A 799      71.840  38.120  58.150  1.00  0.00           H
ATOM   3452 HG12 ILE A 799      73.430  37.640  58.870  1.00  0.00           H
ATOM   3453  CD  ILE A 799      73.590  38.810  57.080  1.00  0.00           C
ATOM   3454  HD1 ILE A 799      73.530  37.950  56.380  1.00  0.00           H
ATOM   3455  HD2 ILE A 799      74.600  39.070  57.460  1.00  0.00           H
ATOM   3456  HD3 ILE A 799      73.120  39.690  56.590  1.00  0.00           H
ATOM   3457  C   ILE A 799      72.050  40.070  61.840  1.00  0.00           C
ATOM   3458  O   ILE A 799      72.860  39.930  62.750  1.00  0.00           O
ATOM   3459  N   MET A 800      71.030  40.990  61.880  1.00  0.00           N
ATOM   3460  HN  MET A 800      70.430  41.180  61.110  1.00  0.00           H
ATOM   3461  CA  MET A 800      71.010  42.040  62.880  1.00  0.00           C
ATOM   3462  HA  MET A 800      72.020  42.330  63.100  1.00  0.00           H
ATOM   3463  CB  MET A 800      70.350  43.310  62.280  1.00  0.00           C
ATOM   3464  HB1 MET A 800      70.340  44.130  63.030  1.00  0.00           H
ATOM   3465  HB2 MET A 800      69.270  43.170  62.060  1.00  0.00           H
ATOM   3466  CG  MET A 800      71.040  43.840  61.020  1.00  0.00           C
ATOM   3467  HG1 MET A 800      70.170  43.910  60.350  1.00  0.00           H
ATOM   3468  HG2 MET A 800      71.740  43.120  60.550  1.00  0.00           H
ATOM   3469  SD  MET A 800      71.900  45.430  61.260  1.00  0.00           S
ATOM   3470  CE  MET A 800      73.470  44.780  62.040  1.00  0.00           C
ATOM   3471  HE1 MET A 800      73.970  44.190  61.230  1.00  0.00           H
ATOM   3472  HE2 MET A 800      73.070  44.180  62.870  1.00  0.00           H
ATOM   3473  HE3 MET A 800      74.250  45.500  62.360  1.00  0.00           H
ATOM   3474  C   MET A 800      70.410  41.720  64.240  1.00  0.00           C
ATOM   3475  O   MET A 800      70.700  42.280  65.280  1.00  0.00           O
ATOM   3476  N   VAL A 801      69.600  40.630  64.340  1.00  0.00           N
ATOM   3477  HN  VAL A 801      69.130  40.320  63.520  1.00  0.00           H
ATOM   3478  CA  VAL A 801      69.220  39.880  65.590  1.00  0.00           C
ATOM   3479  HA  VAL A 801      68.860  40.510  66.400  1.00  0.00           H
ATOM   3480  CB  VAL A 801      68.120  38.930  65.210  1.00  0.00           C
ATOM   3481  HB  VAL A 801      68.510  38.360  64.340  1.00  0.00           H
ATOM   3482  CG1 VAL A 801      67.720  37.930  66.300  1.00  0.00           C
ATOM   3483 HG11 VAL A 801      68.580  37.330  66.670  1.00  0.00           H
ATOM   3484 HG12 VAL A 801      67.100  37.170  65.780  1.00  0.00           H
ATOM   3485 HG13 VAL A 801      67.020  38.200  67.120  1.00  0.00           H
ATOM   3486  CG2 VAL A 801      66.900  39.800  64.690  1.00  0.00           C
ATOM   3487 HG21 VAL A 801      66.360  40.260  65.550  1.00  0.00           H
ATOM   3488 HG22 VAL A 801      66.220  39.140  64.120  1.00  0.00           H
ATOM   3489 HG23 VAL A 801      67.140  40.660  64.030  1.00  0.00           H
ATOM   3490  C   VAL A 801      70.430  39.210  66.120  1.00  0.00           C
ATOM   3491  O   VAL A 801      70.640  39.110  67.330  1.00  0.00           O
ATOM   3492  N   THR A 802      71.230  38.590  65.280  1.00  0.00           N
ATOM   3493  HN  THR A 802      70.960  38.640  64.330  1.00  0.00           H
ATOM   3494  CA  THR A 802      72.460  37.900  65.600  1.00  0.00           C
ATOM   3495  HA  THR A 802      72.150  37.170  66.320  1.00  0.00           H
ATOM   3496  CB  THR A 802      73.030  37.060  64.470  1.00  0.00           C
ATOM   3497  HB  THR A 802      73.070  37.650  63.520  1.00  0.00           H
ATOM   3498  OG1 THR A 802      72.170  35.990  64.150  1.00  0.00           O
ATOM   3499  HG1 THR A 802      71.410  36.390  63.720  1.00  0.00           H
ATOM   3500  CG2 THR A 802      74.380  36.420  64.700  1.00  0.00           C
ATOM   3501 HG21 THR A 802      74.230  35.760  65.590  1.00  0.00           H
ATOM   3502 HG22 THR A 802      75.190  37.120  64.970  1.00  0.00           H
ATOM   3503 HG23 THR A 802      74.670  35.730  63.870  1.00  0.00           H
ATOM   3504  C   THR A 802      73.500  38.780  66.140  1.00  0.00           C
ATOM   3505  O   THR A 802      74.130  38.530  67.140  1.00  0.00           O
ATOM   3506  N   ILE A 803      73.710  40.010  65.580  1.00  0.00           N
ATOM   3507  HN  ILE A 803      73.190  40.340  64.790  1.00  0.00           H
ATOM   3508  CA  ILE A 803      74.670  40.950  66.040  1.00  0.00           C
ATOM   3509  HA  ILE A 803      75.610  40.440  66.200  1.00  0.00           H
ATOM   3510  CB  ILE A 803      74.900  42.160  65.050  1.00  0.00           C
ATOM   3511  HB  ILE A 803      73.920  42.620  64.810  1.00  0.00           H
ATOM   3512  CG2 ILE A 803      75.820  43.240  65.640  1.00  0.00           C
ATOM   3513 HG21 ILE A 803      75.310  43.620  66.560  1.00  0.00           H
ATOM   3514 HG22 ILE A 803      75.930  44.070  64.910  1.00  0.00           H
ATOM   3515 HG23 ILE A 803      76.740  42.680  65.900  1.00  0.00           H
ATOM   3516  CG1 ILE A 803      75.410  41.590  63.720  1.00  0.00           C
ATOM   3517 HG11 ILE A 803      75.600  42.470  63.060  1.00  0.00           H
ATOM   3518 HG12 ILE A 803      74.600  40.990  63.270  1.00  0.00           H
ATOM   3519  CD  ILE A 803      76.560  40.580  63.780  1.00  0.00           C
ATOM   3520  HD1 ILE A 803      77.420  40.860  64.420  1.00  0.00           H
ATOM   3521  HD2 ILE A 803      77.030  40.470  62.780  1.00  0.00           H
ATOM   3522  HD3 ILE A 803      76.240  39.540  64.010  1.00  0.00           H
ATOM   3523  C   ILE A 803      74.390  41.440  67.450  1.00  0.00           C
ATOM   3524  O   ILE A 803      75.230  41.450  68.360  1.00  0.00           O
ATOM   3525  N   ASP A 804      73.130  41.750  67.750  1.00  0.00           N
ATOM   3526  HN  ASP A 804      72.430  41.730  67.030  1.00  0.00           H
ATOM   3527  CA  ASP A 804      72.660  42.250  69.010  1.00  0.00           C
ATOM   3528  HA  ASP A 804      73.270  43.130  69.160  1.00  0.00           H
ATOM   3529  CB  ASP A 804      71.160  42.530  68.870  1.00  0.00           C
ATOM   3530  HB1 ASP A 804      70.710  41.630  68.380  1.00  0.00           H
ATOM   3531  HB2 ASP A 804      71.040  43.300  68.090  1.00  0.00           H
ATOM   3532  CG  ASP A 804      70.430  42.880  70.140  1.00  0.00           C
ATOM   3533  OD1 ASP A 804      70.600  44.060  70.520  1.00  0.00           O
ATOM   3534  OD2 ASP A 804      69.810  42.060  70.870  1.00  0.00           O
ATOM   3535  C   ASP A 804      73.040  41.270  70.190  1.00  0.00           C
ATOM   3536  O   ASP A 804      73.520  41.750  71.200  1.00  0.00           O
ATOM   3537  N   TYR A 805      72.850  40.000  69.960  1.00  0.00           N
ATOM   3538  HN  TYR A 805      72.470  39.720  69.080  1.00  0.00           H
ATOM   3539  CA  TYR A 805      73.300  38.830  70.690  1.00  0.00           C
ATOM   3540  HA  TYR A 805      72.960  38.880  71.710  1.00  0.00           H
ATOM   3541  CB  TYR A 805      72.520  37.630  70.040  1.00  0.00           C
ATOM   3542  HB1 TYR A 805      72.670  37.740  68.940  1.00  0.00           H
ATOM   3543  HB2 TYR A 805      71.460  37.570  70.380  1.00  0.00           H
ATOM   3544  CG  TYR A 805      73.030  36.300  70.500  1.00  0.00           C
ATOM   3545  CD1 TYR A 805      73.660  35.470  69.610  1.00  0.00           C
ATOM   3546  HD1 TYR A 805      73.810  35.880  68.620  1.00  0.00           H
ATOM   3547  CE1 TYR A 805      74.240  34.280  70.050  1.00  0.00           C
ATOM   3548  HE1 TYR A 805      74.640  33.550  69.370  1.00  0.00           H
ATOM   3549  CZ  TYR A 805      74.150  33.870  71.370  1.00  0.00           C
ATOM   3550  OH  TYR A 805      74.700  32.630  71.720  1.00  0.00           O
ATOM   3551  HH  TYR A 805      74.650  32.650  72.680  1.00  0.00           H
ATOM   3552  CD2 TYR A 805      72.900  35.970  71.790  1.00  0.00           C
ATOM   3553  HD2 TYR A 805      72.420  36.600  72.530  1.00  0.00           H
ATOM   3554  CE2 TYR A 805      73.370  34.690  72.220  1.00  0.00           C
ATOM   3555  HE2 TYR A 805      73.380  34.410  73.270  1.00  0.00           H
ATOM   3556  C   TYR A 805      74.840  38.750  70.830  1.00  0.00           C
ATOM   3557  O   TYR A 805      75.360  38.510  71.890  1.00  0.00           O
ATOM   3558  N   LEU A 806      75.660  38.900  69.760  1.00  0.00           N
ATOM   3559  HN  LEU A 806      75.220  38.710  68.890  1.00  0.00           H
ATOM   3560  CA  LEU A 806      77.110  38.870  69.870  1.00  0.00           C
ATOM   3561  HA  LEU A 806      77.360  38.020  70.490  1.00  0.00           H
ATOM   3562  CB  LEU A 806      77.660  39.050  68.460  1.00  0.00           C
ATOM   3563  HB1 LEU A 806      78.760  39.100  68.550  1.00  0.00           H
ATOM   3564  HB2 LEU A 806      77.270  39.940  67.910  1.00  0.00           H
ATOM   3565  CG  LEU A 806      77.370  37.820  67.490  1.00  0.00           C
ATOM   3566  HG  LEU A 806      76.390  38.080  67.020  1.00  0.00           H
ATOM   3567  CD1 LEU A 806      78.410  37.810  66.400  1.00  0.00           C
ATOM   3568 HD11 LEU A 806      78.430  38.860  66.030  1.00  0.00           H
ATOM   3569 HD12 LEU A 806      78.120  37.050  65.650  1.00  0.00           H
ATOM   3570 HD13 LEU A 806      79.360  37.550  66.900  1.00  0.00           H
ATOM   3571  CD2 LEU A 806      77.420  36.440  68.090  1.00  0.00           C
ATOM   3572 HD21 LEU A 806      76.610  36.200  68.820  1.00  0.00           H
ATOM   3573 HD22 LEU A 806      78.400  36.240  68.560  1.00  0.00           H
ATOM   3574 HD23 LEU A 806      77.280  35.700  67.260  1.00  0.00           H
ATOM   3575  C   LEU A 806      77.620  40.070  70.620  1.00  0.00           C
ATOM   3576  O   LEU A 806      78.510  39.990  71.420  1.00  0.00           O
ATOM   3577  N   VAL A 807      77.030  41.220  70.420  1.00  0.00           N
ATOM   3578  HN  VAL A 807      76.330  41.220  69.700  1.00  0.00           H
ATOM   3579  CA  VAL A 807      77.230  42.490  71.050  1.00  0.00           C
ATOM   3580  HA  VAL A 807      78.310  42.610  71.000  1.00  0.00           H
ATOM   3581  CB  VAL A 807      76.610  43.710  70.340  1.00  0.00           C
ATOM   3582  HB  VAL A 807      75.580  43.430  70.010  1.00  0.00           H
ATOM   3583  CG1 VAL A 807      76.400  44.900  71.270  1.00  0.00           C
ATOM   3584 HG11 VAL A 807      77.290  44.990  71.940  1.00  0.00           H
ATOM   3585 HG12 VAL A 807      75.520  44.680  71.910  1.00  0.00           H
ATOM   3586 HG13 VAL A 807      76.160  45.810  70.680  1.00  0.00           H
ATOM   3587  CG2 VAL A 807      77.560  44.060  69.130  1.00  0.00           C
ATOM   3588 HG21 VAL A 807      76.970  44.850  68.610  1.00  0.00           H
ATOM   3589 HG22 VAL A 807      77.640  43.210  68.410  1.00  0.00           H
ATOM   3590 HG23 VAL A 807      78.640  44.200  69.340  1.00  0.00           H
ATOM   3591  C   VAL A 807      76.920  42.420  72.560  1.00  0.00           C
ATOM   3592  O   VAL A 807      77.760  42.730  73.370  1.00  0.00           O
ATOM   3593  N   GLY A 808      75.780  41.910  72.970  1.00  0.00           N
ATOM   3594  HN  GLY A 808      75.190  41.570  72.240  1.00  0.00           H
ATOM   3595  CA  GLY A 808      75.410  41.450  74.260  1.00  0.00           C
ATOM   3596  HA1 GLY A 808      76.300  41.060  74.760  1.00  0.00           H
ATOM   3597  HA2 GLY A 808      74.510  40.880  74.250  1.00  0.00           H
ATOM   3598  C   GLY A 808      75.000  42.660  75.150  1.00  0.00           C
ATOM   3599  O   GLY A 808      75.150  42.720  76.320  1.00  0.00           O
ATOM   3600  N   VAL A 809      74.550  43.750  74.460  1.00  0.00           N
ATOM   3601  HN  VAL A 809      74.540  43.640  73.460  1.00  0.00           H
ATOM   3602  CA  VAL A 809      74.290  45.060  75.100  1.00  0.00           C
ATOM   3603  HA  VAL A 809      74.640  44.990  76.120  1.00  0.00           H
ATOM   3604  CB  VAL A 809      75.080  46.220  74.540  1.00  0.00           C
ATOM   3605  HB  VAL A 809      74.910  46.230  73.450  1.00  0.00           H
ATOM   3606  CG1 VAL A 809      74.740  47.590  75.150  1.00  0.00           C
ATOM   3607 HG11 VAL A 809      73.690  47.840  74.900  1.00  0.00           H
ATOM   3608 HG12 VAL A 809      75.480  48.350  74.780  1.00  0.00           H
ATOM   3609 HG13 VAL A 809      74.840  47.540  76.250  1.00  0.00           H
ATOM   3610  CG2 VAL A 809      76.580  46.000  74.810  1.00  0.00           C
ATOM   3611 HG21 VAL A 809      77.050  46.890  74.360  1.00  0.00           H
ATOM   3612 HG22 VAL A 809      77.010  45.080  74.360  1.00  0.00           H
ATOM   3613 HG23 VAL A 809      76.910  45.890  75.860  1.00  0.00           H
ATOM   3614  C   VAL A 809      72.760  45.310  75.000  1.00  0.00           C
ATOM   3615  O   VAL A 809      72.280  45.480  73.860  1.00  0.00           O
ATOM   3616  N   PRO A 810      71.940  45.210  76.110  1.00  0.00           N
ATOM   3617  CD  PRO A 810      72.490  45.240  77.420  1.00  0.00           C
ATOM   3618  HD1 PRO A 810      73.080  46.180  77.570  1.00  0.00           H
ATOM   3619  HD2 PRO A 810      73.170  44.370  77.560  1.00  0.00           H
ATOM   3620  CA  PRO A 810      70.500  45.400  76.100  1.00  0.00           C
ATOM   3621  HA  PRO A 810      70.000  44.510  75.740  1.00  0.00           H
ATOM   3622  CB  PRO A 810      70.090  45.510  77.550  1.00  0.00           C
ATOM   3623  HB1 PRO A 810      69.250  44.860  77.880  1.00  0.00           H
ATOM   3624  HB2 PRO A 810      70.050  46.580  77.880  1.00  0.00           H
ATOM   3625  CG  PRO A 810      71.350  45.050  78.410  1.00  0.00           C
ATOM   3626  HG1 PRO A 810      71.500  45.420  79.450  1.00  0.00           H
ATOM   3627  HG2 PRO A 810      71.070  44.000  78.610  1.00  0.00           H
ATOM   3628  C   PRO A 810      69.900  46.420  75.280  1.00  0.00           C
ATOM   3629  O   PRO A 810      70.200  47.630  75.360  1.00  0.00           O
ATOM   3630  N   SER A 811      68.930  46.070  74.430  1.00  0.00           N
ATOM   3631  HN  SER A 811      68.640  45.130  74.310  1.00  0.00           H
ATOM   3632  CA  SER A 811      68.400  47.040  73.470  1.00  0.00           C
ATOM   3633  HA  SER A 811      68.640  48.040  73.780  1.00  0.00           H
ATOM   3634  CB  SER A 811      69.090  46.740  72.110  1.00  0.00           C
ATOM   3635  HB1 SER A 811      70.190  46.780  72.250  1.00  0.00           H
ATOM   3636  HB2 SER A 811      68.700  47.440  71.330  1.00  0.00           H
ATOM   3637  OG  SER A 811      68.710  45.440  71.630  1.00  0.00           O
ATOM   3638  HG1 SER A 811      69.420  44.980  71.160  1.00  0.00           H
ATOM   3639  C   SER A 811      66.880  46.990  73.450  1.00  0.00           C
ATOM   3640  O   SER A 811      66.420  45.930  73.810  1.00  0.00           O
ATOM   3641  N   PRO A 812      66.080  47.970  73.050  1.00  0.00           N
ATOM   3642  CD  PRO A 812      66.510  49.220  72.390  1.00  0.00           C
ATOM   3643  HD1 PRO A 812      66.740  49.000  71.320  1.00  0.00           H
ATOM   3644  HD2 PRO A 812      67.390  49.590  72.940  1.00  0.00           H
ATOM   3645  CA  PRO A 812      64.630  47.880  72.870  1.00  0.00           C
ATOM   3646  HA  PRO A 812      64.220  47.820  73.870  1.00  0.00           H
ATOM   3647  CB  PRO A 812      64.110  49.190  72.200  1.00  0.00           C
ATOM   3648  HB1 PRO A 812      63.080  49.480  72.510  1.00  0.00           H
ATOM   3649  HB2 PRO A 812      64.010  49.100  71.100  1.00  0.00           H
ATOM   3650  CG  PRO A 812      65.290  50.190  72.540  1.00  0.00           C
ATOM   3651  HG1 PRO A 812      65.380  50.960  71.750  1.00  0.00           H
ATOM   3652  HG2 PRO A 812      65.150  50.620  73.560  1.00  0.00           H
ATOM   3653  C   PRO A 812      64.130  46.660  72.050  1.00  0.00           C
ATOM   3654  O   PRO A 812      64.280  46.630  70.860  1.00  0.00           O
ATOM   3655  N   LYS A 813      63.460  45.680  72.660  1.00  0.00           N
ATOM   3656  HN  LYS A 813      63.430  45.660  73.650  1.00  0.00           H
ATOM   3657  CA  LYS A 813      62.960  44.470  71.990  1.00  0.00           C
ATOM   3658  HA  LYS A 813      63.460  44.330  71.050  1.00  0.00           H
ATOM   3659  CB  LYS A 813      63.200  43.180  72.850  1.00  0.00           C
ATOM   3660  HB1 LYS A 813      62.860  42.310  72.250  1.00  0.00           H
ATOM   3661  HB2 LYS A 813      62.620  43.290  73.800  1.00  0.00           H
ATOM   3662  CG  LYS A 813      64.690  42.860  72.980  1.00  0.00           C
ATOM   3663  HG1 LYS A 813      64.770  41.970  73.650  1.00  0.00           H
ATOM   3664  HG2 LYS A 813      65.210  43.710  73.490  1.00  0.00           H
ATOM   3665  CD  LYS A 813      65.300  42.400  71.670  1.00  0.00           C
ATOM   3666  HD1 LYS A 813      65.320  43.360  71.120  1.00  0.00           H
ATOM   3667  HD2 LYS A 813      64.670  41.680  71.100  1.00  0.00           H
ATOM   3668  CE  LYS A 813      66.780  41.890  71.800  1.00  0.00           C
ATOM   3669  HE1 LYS A 813      67.100  41.610  70.770  1.00  0.00           H
ATOM   3670  HE2 LYS A 813      66.820  41.060  72.540  1.00  0.00           H
ATOM   3671  NZ  LYS A 813      67.640  42.950  72.300  1.00  0.00           N
ATOM   3672  HZ1 LYS A 813      68.620  42.660  72.090  1.00  0.00           H
ATOM   3673  HZ2 LYS A 813      67.630  43.100  73.340  1.00  0.00           H
ATOM   3674  HZ3 LYS A 813      67.710  43.910  71.890  1.00  0.00           H
ATOM   3675  C   LYS A 813      61.440  44.570  71.470  1.00  0.00           C
ATOM   3676  O   LYS A 813      60.610  45.310  71.970  1.00  0.00           O
ATOM   3677  N   LEU A 814      61.070  43.730  70.420  1.00  0.00           N
ATOM   3678  HN  LEU A 814      61.690  43.210  69.830  1.00  0.00           H
ATOM   3679  CA  LEU A 814      59.680  43.600  69.990  1.00  0.00           C
ATOM   3680  HA  LEU A 814      59.270  44.540  69.660  1.00  0.00           H
ATOM   3681  CB  LEU A 814      59.540  42.770  68.700  1.00  0.00           C
ATOM   3682  HB1 LEU A 814      60.150  41.850  68.820  1.00  0.00           H
ATOM   3683  HB2 LEU A 814      60.050  43.270  67.850  1.00  0.00           H
ATOM   3684  CG  LEU A 814      58.030  42.470  68.270  1.00  0.00           C
ATOM   3685  HG  LEU A 814      57.560  41.910  69.110  1.00  0.00           H
ATOM   3686  CD1 LEU A 814      57.140  43.670  68.010  1.00  0.00           C
ATOM   3687 HD11 LEU A 814      56.130  43.370  67.690  1.00  0.00           H
ATOM   3688 HD12 LEU A 814      57.470  44.240  67.110  1.00  0.00           H
ATOM   3689 HD13 LEU A 814      57.220  44.330  68.910  1.00  0.00           H
ATOM   3690  CD2 LEU A 814      58.040  41.510  67.080  1.00  0.00           C
ATOM   3691 HD21 LEU A 814      58.900  40.840  67.310  1.00  0.00           H
ATOM   3692 HD22 LEU A 814      58.140  42.070  66.140  1.00  0.00           H
ATOM   3693 HD23 LEU A 814      57.100  40.910  67.090  1.00  0.00           H
ATOM   3694  C   LEU A 814      58.720  43.050  71.130  1.00  0.00           C
ATOM   3695  O   LEU A 814      58.970  42.000  71.750  1.00  0.00           O
ATOM   3696  N   HSD A 815      57.640  43.860  71.450  1.00  0.00           N
ATOM   3697  HN  HSD A 815      57.590  44.740  70.990  1.00  0.00           H
ATOM   3698  CA  HSD A 815      56.530  43.370  72.180  1.00  0.00           C
ATOM   3699  HA  HSD A 815      56.970  42.860  73.020  1.00  0.00           H
ATOM   3700  CB  HSD A 815      55.540  44.420  72.700  1.00  0.00           C
ATOM   3701  HB1 HSD A 815      54.980  44.810  71.820  1.00  0.00           H
ATOM   3702  HB2 HSD A 815      56.160  45.240  73.130  1.00  0.00           H
ATOM   3703  ND1 HSD A 815      53.300  43.640  73.690  1.00  0.00           N
ATOM   3704  HD1 HSD A 815      52.620  43.710  72.960  1.00  0.00           H
ATOM   3705  CG  HSD A 815      54.630  43.880  73.780  1.00  0.00           C
ATOM   3706  CE1 HSD A 815      52.830  43.300  74.870  1.00  0.00           C
ATOM   3707  HE1 HSD A 815      51.790  43.140  75.160  1.00  0.00           H
ATOM   3708  NE2 HSD A 815      53.720  43.380  75.810  1.00  0.00           N
ATOM   3709  CD2 HSD A 815      54.870  43.780  75.120  1.00  0.00           C
ATOM   3710  HD2 HSD A 815      55.770  43.890  75.720  1.00  0.00           H
ATOM   3711  C   HSD A 815      55.580  42.470  71.450  1.00  0.00           C
ATOM   3712  O   HSD A 815      54.880  42.870  70.520  1.00  0.00           O
ATOM   3713  N   VAL A 816      55.430  41.240  71.970  1.00  0.00           N
ATOM   3714  HN  VAL A 816      56.090  40.900  72.630  1.00  0.00           H
ATOM   3715  CA  VAL A 816      54.310  40.390  71.710  1.00  0.00           C
ATOM   3716  HA  VAL A 816      53.670  40.850  70.980  1.00  0.00           H
ATOM   3717  CB  VAL A 816      54.870  39.050  71.060  1.00  0.00           C
ATOM   3718  HB  VAL A 816      53.980  38.380  71.010  1.00  0.00           H
ATOM   3719  CG1 VAL A 816      55.370  39.250  69.610  1.00  0.00           C
ATOM   3720 HG11 VAL A 816      56.300  39.870  69.610  1.00  0.00           H
ATOM   3721 HG12 VAL A 816      54.500  39.650  69.050  1.00  0.00           H
ATOM   3722 HG13 VAL A 816      55.600  38.220  69.260  1.00  0.00           H
ATOM   3723  CG2 VAL A 816      55.900  38.280  71.940  1.00  0.00           C
ATOM   3724 HG21 VAL A 816      56.160  37.310  71.460  1.00  0.00           H
ATOM   3725 HG22 VAL A 816      55.500  38.050  72.940  1.00  0.00           H
ATOM   3726 HG23 VAL A 816      56.830  38.880  72.070  1.00  0.00           H
ATOM   3727  C   VAL A 816      53.410  40.090  72.940  1.00  0.00           C
ATOM   3728  O   VAL A 816      54.000  39.790  73.990  1.00  0.00           O
ATOM   3729  N   PRO A 817      52.060  40.340  73.010  1.00  0.00           N
ATOM   3730  CD  PRO A 817      51.330  41.090  71.980  1.00  0.00           C
ATOM   3731  HD1 PRO A 817      51.110  40.420  71.120  1.00  0.00           H
ATOM   3732  HD2 PRO A 817      51.790  42.020  71.580  1.00  0.00           H
ATOM   3733  CA  PRO A 817      51.150  39.580  73.880  1.00  0.00           C
ATOM   3734  HA  PRO A 817      51.250  39.970  74.890  1.00  0.00           H
ATOM   3735  CB  PRO A 817      49.760  39.850  73.290  1.00  0.00           C
ATOM   3736  HB1 PRO A 817      48.890  39.840  73.980  1.00  0.00           H
ATOM   3737  HB2 PRO A 817      49.500  39.100  72.510  1.00  0.00           H
ATOM   3738  CG  PRO A 817      49.950  41.230  72.660  1.00  0.00           C
ATOM   3739  HG1 PRO A 817      49.080  41.590  72.070  1.00  0.00           H
ATOM   3740  HG2 PRO A 817      49.930  41.850  73.580  1.00  0.00           H
ATOM   3741  C   PRO A 817      51.450  38.040  74.070  1.00  0.00           C
ATOM   3742  O   PRO A 817      51.800  37.310  73.100  1.00  0.00           O
ATOM   3743  N   GLU A 818      51.340  37.600  75.330  1.00  0.00           N
ATOM   3744  HN  GLU A 818      51.090  38.200  76.070  1.00  0.00           H
ATOM   3745  CA  GLU A 818      51.550  36.240  75.800  1.00  0.00           C
ATOM   3746  HA  GLU A 818      51.770  35.580  74.960  1.00  0.00           H
ATOM   3747  CB  GLU A 818      52.700  36.250  76.900  1.00  0.00           C
ATOM   3748  HB1 GLU A 818      52.780  35.250  77.400  1.00  0.00           H
ATOM   3749  HB2 GLU A 818      52.400  36.870  77.770  1.00  0.00           H
ATOM   3750  CG  GLU A 818      54.060  36.670  76.280  1.00  0.00           C
ATOM   3751  HG1 GLU A 818      53.990  37.690  75.860  1.00  0.00           H
ATOM   3752  HG2 GLU A 818      54.240  35.970  75.440  1.00  0.00           H
ATOM   3753  CD  GLU A 818      55.200  36.540  77.260  1.00  0.00           C
ATOM   3754  OE1 GLU A 818      55.600  37.480  78.020  1.00  0.00           O
ATOM   3755  OE2 GLU A 818      55.910  35.510  77.160  1.00  0.00           O
ATOM   3756  C   GLU A 818      50.210  35.810  76.440  1.00  0.00           C
ATOM   3757  O   GLU A 818      50.210  34.680  76.920  1.00  0.00           O
ATOM   3758  N   LYS A 819      49.170  36.700  76.460  1.00  0.00           N
ATOM   3759  HN  LYS A 819      49.320  37.640  76.170  1.00  0.00           H
ATOM   3760  CA  LYS A 819      47.900  36.350  76.970  1.00  0.00           C
ATOM   3761  HA  LYS A 819      47.910  35.270  77.020  1.00  0.00           H
ATOM   3762  CB  LYS A 819      47.540  37.090  78.240  1.00  0.00           C
ATOM   3763  HB1 LYS A 819      46.460  36.890  78.430  1.00  0.00           H
ATOM   3764  HB2 LYS A 819      47.780  38.170  78.200  1.00  0.00           H
ATOM   3765  CG  LYS A 819      48.210  36.470  79.530  1.00  0.00           C
ATOM   3766  HG1 LYS A 819      48.160  37.220  80.350  1.00  0.00           H
ATOM   3767  HG2 LYS A 819      49.280  36.340  79.260  1.00  0.00           H
ATOM   3768  CD  LYS A 819      47.710  35.110  79.860  1.00  0.00           C
ATOM   3769  HD1 LYS A 819      48.100  34.290  79.220  1.00  0.00           H
ATOM   3770  HD2 LYS A 819      46.610  35.010  79.750  1.00  0.00           H
ATOM   3771  CE  LYS A 819      47.950  34.880  81.360  1.00  0.00           C
ATOM   3772  HE1 LYS A 819      47.740  35.730  82.030  1.00  0.00           H
ATOM   3773  HE2 LYS A 819      49.020  34.670  81.610  1.00  0.00           H
ATOM   3774  NZ  LYS A 819      47.110  33.680  81.790  1.00  0.00           N
ATOM   3775  HZ1 LYS A 819      47.670  32.830  81.590  1.00  0.00           H
ATOM   3776  HZ2 LYS A 819      46.180  33.710  81.340  1.00  0.00           H
ATOM   3777  HZ3 LYS A 819      47.150  33.780  82.830  1.00  0.00           H
ATOM   3778  C   LYS A 819      46.760  36.640  75.910  1.00  0.00           C
ATOM   3779  O   LYS A 819      46.740  37.650  75.210  1.00  0.00           O
ATOM   3780  N   PHE A 820      45.840  35.700  75.690  1.00  0.00           N
ATOM   3781  HN  PHE A 820      45.910  34.770  76.040  1.00  0.00           H
ATOM   3782  CA  PHE A 820      44.520  35.970  75.070  1.00  0.00           C
ATOM   3783  HA  PHE A 820      44.770  36.720  74.330  1.00  0.00           H
ATOM   3784  CB  PHE A 820      43.830  34.690  74.460  1.00  0.00           C
ATOM   3785  HB1 PHE A 820      42.940  34.960  73.840  1.00  0.00           H
ATOM   3786  HB2 PHE A 820      43.530  33.950  75.220  1.00  0.00           H
ATOM   3787  CG  PHE A 820      44.890  34.050  73.580  1.00  0.00           C
ATOM   3788  CD1 PHE A 820      45.630  33.010  74.170  1.00  0.00           C
ATOM   3789  HD1 PHE A 820      45.550  32.830  75.240  1.00  0.00           H
ATOM   3790  CE1 PHE A 820      46.610  32.340  73.390  1.00  0.00           C
ATOM   3791  HE1 PHE A 820      47.420  31.800  73.850  1.00  0.00           H
ATOM   3792  CZ  PHE A 820      46.880  32.780  72.050  1.00  0.00           C
ATOM   3793  HZ  PHE A 820      47.640  32.340  71.420  1.00  0.00           H
ATOM   3794  CD2 PHE A 820      45.010  34.350  72.260  1.00  0.00           C
ATOM   3795  HD2 PHE A 820      44.300  34.960  71.730  1.00  0.00           H
ATOM   3796  CE2 PHE A 820      45.950  33.660  71.450  1.00  0.00           C
ATOM   3797  HE2 PHE A 820      45.970  33.950  70.420  1.00  0.00           H
ATOM   3798  C   PHE A 820      43.490  36.600  76.030  1.00  0.00           C
ATOM   3799  O   PHE A 820      42.500  37.200  75.630  1.00  0.00           O
ATOM   3800  N   GLU A 821      43.730  36.410  77.300  1.00  0.00           N
ATOM   3801  HN  GLU A 821      44.550  35.860  77.510  1.00  0.00           H
ATOM   3802  CA  GLU A 821      43.030  37.190  78.340  1.00  0.00           C
ATOM   3803  HA  GLU A 821      42.010  37.000  78.080  1.00  0.00           H
ATOM   3804  CB  GLU A 821      43.510  36.810  79.790  1.00  0.00           C
ATOM   3805  HB1 GLU A 821      43.130  37.510  80.570  1.00  0.00           H
ATOM   3806  HB2 GLU A 821      44.600  37.010  79.800  1.00  0.00           H
ATOM   3807  CG  GLU A 821      43.050  35.400  80.110  1.00  0.00           C
ATOM   3808  HG1 GLU A 821      42.700  34.800  79.250  1.00  0.00           H
ATOM   3809  HG2 GLU A 821      42.230  35.550  80.840  1.00  0.00           H
ATOM   3810  CD  GLU A 821      44.090  34.720  80.940  1.00  0.00           C
ATOM   3811  OE1 GLU A 821      44.590  33.610  80.590  1.00  0.00           O
ATOM   3812  OE2 GLU A 821      44.590  35.280  81.930  1.00  0.00           O
ATOM   3813  C   GLU A 821      43.220  38.700  78.210  1.00  0.00           C
ATOM   3814  O   GLU A 821      44.330  39.070  77.840  1.00  0.00           O
ATOM   3815  N   PRO A 822      42.280  39.630  78.520  1.00  0.00           N
ATOM   3816  CD  PRO A 822      40.970  39.280  79.090  1.00  0.00           C
ATOM   3817  HD1 PRO A 822      41.090  38.600  79.960  1.00  0.00           H
ATOM   3818  HD2 PRO A 822      40.420  38.660  78.370  1.00  0.00           H
ATOM   3819  CA  PRO A 822      42.400  41.060  78.180  1.00  0.00           C
ATOM   3820  HA  PRO A 822      42.790  41.260  77.190  1.00  0.00           H
ATOM   3821  CB  PRO A 822      40.920  41.470  78.340  1.00  0.00           C
ATOM   3822  HB1 PRO A 822      40.320  41.330  77.420  1.00  0.00           H
ATOM   3823  HB2 PRO A 822      40.810  42.550  78.560  1.00  0.00           H
ATOM   3824  CG  PRO A 822      40.290  40.610  79.400  1.00  0.00           C
ATOM   3825  HG1 PRO A 822      40.640  41.020  80.360  1.00  0.00           H
ATOM   3826  HG2 PRO A 822      39.190  40.490  79.500  1.00  0.00           H
ATOM   3827  C   PRO A 822      43.310  41.890  79.180  1.00  0.00           C
ATOM   3828  O   PRO A 822      42.860  42.840  79.880  1.00  0.00           O
ATOM   3829  N   THR A 823      44.550  41.480  79.290  1.00  0.00           N
ATOM   3830  HN  THR A 823      44.890  40.770  78.680  1.00  0.00           H
ATOM   3831  CA  THR A 823      45.470  42.020  80.290  1.00  0.00           C
ATOM   3832  HA  THR A 823      44.920  42.330  81.170  1.00  0.00           H
ATOM   3833  CB  THR A 823      46.360  40.930  80.900  1.00  0.00           C
ATOM   3834  HB  THR A 823      45.640  40.330  81.490  1.00  0.00           H
ATOM   3835  OG1 THR A 823      47.450  41.290  81.760  1.00  0.00           O
ATOM   3836  HG1 THR A 823      47.720  40.430  82.110  1.00  0.00           H
ATOM   3837  CG2 THR A 823      47.120  40.200  79.770  1.00  0.00           C
ATOM   3838 HG21 THR A 823      47.700  40.970  79.200  1.00  0.00           H
ATOM   3839 HG22 THR A 823      46.510  39.700  78.990  1.00  0.00           H
ATOM   3840 HG23 THR A 823      47.760  39.370  80.140  1.00  0.00           H
ATOM   3841  C   THR A 823      46.280  43.260  79.840  1.00  0.00           C
ATOM   3842  O   THR A 823      46.830  44.040  80.620  1.00  0.00           O
ATOM   3843  N   HSD A 824      46.240  43.480  78.490  1.00  0.00           N
ATOM   3844  HN  HSD A 824      46.020  42.740  77.860  1.00  0.00           H
ATOM   3845  CA  HSD A 824      46.850  44.630  77.880  1.00  0.00           C
ATOM   3846  HA  HSD A 824      47.690  44.830  78.520  1.00  0.00           H
ATOM   3847  CB  HSD A 824      47.520  44.220  76.550  1.00  0.00           C
ATOM   3848  HB1 HSD A 824      47.920  45.050  75.930  1.00  0.00           H
ATOM   3849  HB2 HSD A 824      46.870  43.660  75.840  1.00  0.00           H
ATOM   3850  ND1 HSD A 824      49.870  44.180  77.270  1.00  0.00           N
ATOM   3851  HD1 HSD A 824      49.970  45.130  77.560  1.00  0.00           H
ATOM   3852  CG  HSD A 824      48.730  43.530  76.830  1.00  0.00           C
ATOM   3853  CE1 HSD A 824      50.820  43.220  77.310  1.00  0.00           C
ATOM   3854  HE1 HSD A 824      51.810  43.650  77.490  1.00  0.00           H
ATOM   3855  NE2 HSD A 824      50.360  42.050  77.040  1.00  0.00           N
ATOM   3856  CD2 HSD A 824      49.050  42.190  76.680  1.00  0.00           C
ATOM   3857  HD2 HSD A 824      48.440  41.430  76.210  1.00  0.00           H
ATOM   3858  C   HSD A 824      45.900  45.850  77.820  1.00  0.00           C
ATOM   3859  O   HSD A 824      44.720  45.610  78.050  1.00  0.00           O
ATOM   3860  N   PRO A 825      46.370  47.080  77.480  1.00  0.00           N
ATOM   3861  CD  PRO A 825      47.800  47.440  77.390  1.00  0.00           C
ATOM   3862  HD1 PRO A 825      48.190  47.230  76.370  1.00  0.00           H
ATOM   3863  HD2 PRO A 825      48.410  46.820  78.080  1.00  0.00           H
ATOM   3864  CA  PRO A 825      45.580  48.300  77.540  1.00  0.00           C
ATOM   3865  HA  PRO A 825      45.420  48.410  78.600  1.00  0.00           H
ATOM   3866  CB  PRO A 825      46.450  49.400  77.000  1.00  0.00           C
ATOM   3867  HB1 PRO A 825      46.220  50.400  77.430  1.00  0.00           H
ATOM   3868  HB2 PRO A 825      46.520  49.380  75.900  1.00  0.00           H
ATOM   3869  CG  PRO A 825      47.820  48.950  77.640  1.00  0.00           C
ATOM   3870  HG1 PRO A 825      48.700  49.400  77.160  1.00  0.00           H
ATOM   3871  HG2 PRO A 825      47.810  49.290  78.700  1.00  0.00           H
ATOM   3872  C   PRO A 825      44.330  48.270  76.700  1.00  0.00           C
ATOM   3873  O   PRO A 825      44.380  48.050  75.470  1.00  0.00           O
ATOM   3874  N   GLU A 826      43.220  48.400  77.380  1.00  0.00           N
ATOM   3875  HN  GLU A 826      43.270  48.320  78.370  1.00  0.00           H
ATOM   3876  CA  GLU A 826      41.950  48.570  76.690  1.00  0.00           C
ATOM   3877  HA  GLU A 826      41.250  48.530  77.520  1.00  0.00           H
ATOM   3878  CB  GLU A 826      41.830  49.850  75.730  1.00  0.00           C
ATOM   3879  HB1 GLU A 826      41.050  49.780  74.940  1.00  0.00           H
ATOM   3880  HB2 GLU A 826      42.730  49.990  75.080  1.00  0.00           H
ATOM   3881  CG  GLU A 826      41.580  51.220  76.480  1.00  0.00           C
ATOM   3882  HG1 GLU A 826      42.340  51.330  77.300  1.00  0.00           H
ATOM   3883  HG2 GLU A 826      40.570  51.150  76.910  1.00  0.00           H
ATOM   3884  CD  GLU A 826      41.510  52.400  75.620  1.00  0.00           C
ATOM   3885  OE1 GLU A 826      40.470  52.680  74.890  1.00  0.00           O
ATOM   3886  OE2 GLU A 826      42.520  53.180  75.570  1.00  0.00           O
ATOM   3887  C   GLU A 826      41.440  47.370  75.860  1.00  0.00           C
ATOM   3888  O   GLU A 826      40.520  47.380  75.090  1.00  0.00           O
ATOM   3889  N   ARG A 827      42.110  46.160  76.060  1.00  0.00           N
ATOM   3890  HN  ARG A 827      42.820  46.160  76.760  1.00  0.00           H
ATOM   3891  CA  ARG A 827      41.920  44.870  75.480  1.00  0.00           C
ATOM   3892  HA  ARG A 827      41.740  45.130  74.440  1.00  0.00           H
ATOM   3893  CB  ARG A 827      43.110  43.880  75.630  1.00  0.00           C
ATOM   3894  HB1 ARG A 827      42.750  42.840  75.490  1.00  0.00           H
ATOM   3895  HB2 ARG A 827      43.580  43.930  76.630  1.00  0.00           H
ATOM   3896  CG  ARG A 827      44.340  44.220  74.670  1.00  0.00           C
ATOM   3897  HG1 ARG A 827      44.950  43.300  74.550  1.00  0.00           H
ATOM   3898  HG2 ARG A 827      44.970  45.040  75.050  1.00  0.00           H
ATOM   3899  CD  ARG A 827      43.930  44.700  73.230  1.00  0.00           C
ATOM   3900  HD1 ARG A 827      44.890  44.660  72.660  1.00  0.00           H
ATOM   3901  HD2 ARG A 827      43.410  45.680  73.280  1.00  0.00           H
ATOM   3902  NE  ARG A 827      43.090  43.640  72.560  1.00  0.00           N
ATOM   3903  HE  ARG A 827      42.650  43.010  73.200  1.00  0.00           H
ATOM   3904  CZ  ARG A 827      42.750  43.600  71.280  1.00  0.00           C
ATOM   3905  NH1 ARG A 827      43.240  44.370  70.300  1.00  0.00           N
ATOM   3906 HH11 ARG A 827      43.950  44.980  70.650  1.00  0.00           H
ATOM   3907 HH12 ARG A 827      42.990  44.170  69.340  1.00  0.00           H
ATOM   3908  NH2 ARG A 827      41.900  42.680  70.910  1.00  0.00           N
ATOM   3909 HH21 ARG A 827      41.460  42.090  71.590  1.00  0.00           H
ATOM   3910 HH22 ARG A 827      41.550  42.600  69.980  1.00  0.00           H
ATOM   3911  C   ARG A 827      40.670  44.140  75.800  1.00  0.00           C
ATOM   3912  O   ARG A 827      40.120  44.280  76.940  1.00  0.00           O
ATOM   3913  N   GLY A 828      40.140  43.410  74.760  1.00  0.00           N
ATOM   3914  HN  GLY A 828      40.670  43.250  73.920  1.00  0.00           H
ATOM   3915  CA  GLY A 828      38.840  42.650  74.850  1.00  0.00           C
ATOM   3916  HA1 GLY A 828      38.020  43.330  74.990  1.00  0.00           H
ATOM   3917  HA2 GLY A 828      38.910  41.930  75.670  1.00  0.00           H
ATOM   3918  C   GLY A 828      38.560  41.970  73.590  1.00  0.00           C
ATOM   3919  O   GLY A 828      39.270  42.130  72.620  1.00  0.00           O
ATOM   3920  N   TRP A 829      37.520  41.060  73.530  1.00  0.00           N
ATOM   3921  HN  TRP A 829      36.970  40.870  74.350  1.00  0.00           H
ATOM   3922  CA  TRP A 829      36.990  40.490  72.370  1.00  0.00           C
ATOM   3923  HA  TRP A 829      37.410  41.080  71.570  1.00  0.00           H
ATOM   3924  CB  TRP A 829      37.340  38.940  72.260  1.00  0.00           C
ATOM   3925  HB1 TRP A 829      36.910  38.660  71.270  1.00  0.00           H
ATOM   3926  HB2 TRP A 829      36.700  38.390  72.980  1.00  0.00           H
ATOM   3927  CG  TRP A 829      38.770  38.580  72.530  1.00  0.00           C
ATOM   3928  CD1 TRP A 829      39.420  38.490  73.700  1.00  0.00           C
ATOM   3929  HD1 TRP A 829      38.860  38.370  74.620  1.00  0.00           H
ATOM   3930  NE1 TRP A 829      40.750  38.280  73.610  1.00  0.00           N
ATOM   3931  HE1 TRP A 829      41.240  37.800  74.290  1.00  0.00           H
ATOM   3932  CE2 TRP A 829      41.100  38.290  72.260  1.00  0.00           C
ATOM   3933  CD2 TRP A 829      39.870  38.560  71.540  1.00  0.00           C
ATOM   3934  CE3 TRP A 829      39.840  38.610  70.140  1.00  0.00           C
ATOM   3935  HE3 TRP A 829      38.960  38.800  69.550  1.00  0.00           H
ATOM   3936  CZ3 TRP A 829      41.070  38.500  69.530  1.00  0.00           C
ATOM   3937  HZ3 TRP A 829      41.200  38.610  68.460  1.00  0.00           H
ATOM   3938  CZ2 TRP A 829      42.290  38.120  71.600  1.00  0.00           C
ATOM   3939  HZ2 TRP A 829      43.230  37.970  72.100  1.00  0.00           H
ATOM   3940  CH2 TRP A 829      42.280  38.270  70.220  1.00  0.00           C
ATOM   3941  HH2 TRP A 829      43.210  38.010  69.740  1.00  0.00           H
ATOM   3942  C   TRP A 829      35.560  40.860  72.380  1.00  0.00           C
ATOM   3943  O   TRP A 829      34.860  40.580  73.360  1.00  0.00           O
ATOM   3944  N   ILE A 830      35.210  41.630  71.350  1.00  0.00           N
ATOM   3945  HN  ILE A 830      35.940  41.840  70.710  1.00  0.00           H
ATOM   3946  CA  ILE A 830      33.940  42.290  71.180  1.00  0.00           C
ATOM   3947  HA  ILE A 830      33.910  42.370  70.090  1.00  0.00           H
ATOM   3948  CB  ILE A 830      32.650  41.550  71.480  1.00  0.00           C
ATOM   3949  HB  ILE A 830      32.720  41.280  72.560  1.00  0.00           H
ATOM   3950  CG2 ILE A 830      31.470  42.480  71.270  1.00  0.00           C
ATOM   3951 HG21 ILE A 830      30.500  41.960  71.140  1.00  0.00           H
ATOM   3952 HG22 ILE A 830      31.630  43.070  70.350  1.00  0.00           H
ATOM   3953 HG23 ILE A 830      31.340  43.250  72.070  1.00  0.00           H
ATOM   3954  CG1 ILE A 830      32.500  40.300  70.650  1.00  0.00           C
ATOM   3955 HG11 ILE A 830      31.650  39.700  71.040  1.00  0.00           H
ATOM   3956 HG12 ILE A 830      33.460  39.770  70.800  1.00  0.00           H
ATOM   3957  CD  ILE A 830      32.270  40.440  69.180  1.00  0.00           C
ATOM   3958  HD1 ILE A 830      32.980  41.200  68.770  1.00  0.00           H
ATOM   3959  HD2 ILE A 830      31.200  40.490  68.890  1.00  0.00           H
ATOM   3960  HD3 ILE A 830      32.630  39.470  68.800  1.00  0.00           H
ATOM   3961  C   ILE A 830      33.950  43.740  71.770  1.00  0.00           C
ATOM   3962  O   ILE A 830      33.490  43.980  72.870  1.00  0.00           O
ATOM   3963  N   ILE A 831      34.560  44.660  70.940  1.00  0.00           N
ATOM   3964  HN  ILE A 831      34.930  44.310  70.090  1.00  0.00           H
ATOM   3965  CA  ILE A 831      34.590  46.100  71.200  1.00  0.00           C
ATOM   3966  HA  ILE A 831      34.670  46.160  72.280  1.00  0.00           H
ATOM   3967  CB  ILE A 831      35.910  46.560  70.600  1.00  0.00           C
ATOM   3968  HB  ILE A 831      35.810  46.520  69.500  1.00  0.00           H
ATOM   3969  CG2 ILE A 831      36.150  48.070  70.840  1.00  0.00           C
ATOM   3970 HG21 ILE A 831      35.410  48.690  70.300  1.00  0.00           H
ATOM   3971 HG22 ILE A 831      37.150  48.390  70.490  1.00  0.00           H
ATOM   3972 HG23 ILE A 831      36.160  48.200  71.950  1.00  0.00           H
ATOM   3973  CG1 ILE A 831      37.170  45.670  71.030  1.00  0.00           C
ATOM   3974 HG11 ILE A 831      38.030  46.330  70.780  1.00  0.00           H
ATOM   3975 HG12 ILE A 831      37.270  44.730  70.450  1.00  0.00           H
ATOM   3976  CD  ILE A 831      37.290  45.330  72.490  1.00  0.00           C
ATOM   3977  HD1 ILE A 831      36.960  46.140  73.170  1.00  0.00           H
ATOM   3978  HD2 ILE A 831      38.320  45.050  72.810  1.00  0.00           H
ATOM   3979  HD3 ILE A 831      36.710  44.390  72.650  1.00  0.00           H
ATOM   3980  C   ILE A 831      33.300  46.860  70.760  1.00  0.00           C
ATOM   3981  O   ILE A 831      32.830  46.710  69.640  1.00  0.00           O
ATOM   3982  N   SER A 832      32.760  47.690  71.770  1.00  0.00           N
ATOM   3983  HN  SER A 832      33.130  47.600  72.700  1.00  0.00           H
ATOM   3984  CA  SER A 832      31.690  48.640  71.550  1.00  0.00           C
ATOM   3985  HA  SER A 832      30.850  48.090  71.180  1.00  0.00           H
ATOM   3986  CB  SER A 832      31.310  49.300  72.880  1.00  0.00           C
ATOM   3987  HB1 SER A 832      31.980  50.150  73.140  1.00  0.00           H
ATOM   3988  HB2 SER A 832      31.230  48.550  73.690  1.00  0.00           H
ATOM   3989  OG  SER A 832      29.970  49.830  72.730  1.00  0.00           O
ATOM   3990  HG1 SER A 832      29.360  49.090  72.700  1.00  0.00           H
ATOM   3991  C   SER A 832      32.230  49.790  70.670  1.00  0.00           C
ATOM   3992  O   SER A 832      33.170  50.500  71.000  1.00  0.00           O
ATOM   3993  N   PRO A 833      31.510  50.040  69.570  1.00  0.00           N
ATOM   3994  CD  PRO A 833      30.590  49.130  68.860  1.00  0.00           C
ATOM   3995  HD1 PRO A 833      29.750  48.970  69.580  1.00  0.00           H
ATOM   3996  HD2 PRO A 833      31.170  48.250  68.540  1.00  0.00           H
ATOM   3997  CA  PRO A 833      31.810  51.210  68.740  1.00  0.00           C
ATOM   3998  HA  PRO A 833      32.860  51.340  68.580  1.00  0.00           H
ATOM   3999  CB  PRO A 833      31.070  50.960  67.310  1.00  0.00           C
ATOM   4000  HB1 PRO A 833      31.810  50.680  66.540  1.00  0.00           H
ATOM   4001  HB2 PRO A 833      30.630  51.900  66.910  1.00  0.00           H
ATOM   4002  CG  PRO A 833      30.020  49.930  67.660  1.00  0.00           C
ATOM   4003  HG1 PRO A 833      29.140  50.530  67.990  1.00  0.00           H
ATOM   4004  HG2 PRO A 833      29.720  49.230  66.840  1.00  0.00           H
ATOM   4005  C   PRO A 833      31.430  52.620  69.420  1.00  0.00           C
ATOM   4006  O   PRO A 833      31.890  53.670  68.990  1.00  0.00           O
ATOM   4007  N   LEU A 834      30.630  52.500  70.470  1.00  0.00           N
ATOM   4008  HN  LEU A 834      30.460  51.560  70.770  1.00  0.00           H
ATOM   4009  CA  LEU A 834      30.220  53.650  71.330  1.00  0.00           C
ATOM   4010  HA  LEU A 834      30.190  54.570  70.750  1.00  0.00           H
ATOM   4011  CB  LEU A 834      28.840  53.280  71.870  1.00  0.00           C
ATOM   4012  HB1 LEU A 834      28.810  52.380  72.510  1.00  0.00           H
ATOM   4013  HB2 LEU A 834      28.240  53.110  70.940  1.00  0.00           H
ATOM   4014  CG  LEU A 834      28.020  54.350  72.600  1.00  0.00           C
ATOM   4015  HG  LEU A 834      28.510  54.450  73.590  1.00  0.00           H
ATOM   4016  CD1 LEU A 834      28.100  55.730  71.880  1.00  0.00           C
ATOM   4017 HD11 LEU A 834      27.660  55.660  70.850  1.00  0.00           H
ATOM   4018 HD12 LEU A 834      29.120  56.140  71.780  1.00  0.00           H
ATOM   4019 HD13 LEU A 834      27.470  56.450  72.440  1.00  0.00           H
ATOM   4020  CD2 LEU A 834      26.590  53.900  72.810  1.00  0.00           C
ATOM   4021 HD21 LEU A 834      26.020  54.730  73.310  1.00  0.00           H
ATOM   4022 HD22 LEU A 834      26.490  52.960  73.390  1.00  0.00           H
ATOM   4023 HD23 LEU A 834      26.080  53.770  71.840  1.00  0.00           H
ATOM   4024  C   LEU A 834      31.190  53.720  72.490  1.00  0.00           C
ATOM   4025  O   LEU A 834      31.900  54.710  72.530  1.00  0.00           O
ATOM   4026  N   GLY A 835      31.330  52.770  73.410  1.00  0.00           N
ATOM   4027  HN  GLY A 835      30.730  51.990  73.270  1.00  0.00           H
ATOM   4028  CA  GLY A 835      32.100  52.790  74.650  1.00  0.00           C
ATOM   4029  HA1 GLY A 835      33.130  52.580  74.420  1.00  0.00           H
ATOM   4030  HA2 GLY A 835      31.580  52.090  75.280  1.00  0.00           H
ATOM   4031  C   GLY A 835      32.000  54.120  75.370  1.00  0.00           C
ATOM   4032  O   GLY A 835      30.890  54.610  75.670  1.00  0.00           O
ATOM   4033  N   ASP A 836      33.080  54.740  75.840  1.00  0.00           N
ATOM   4034  HN  ASP A 836      33.990  54.330  75.800  1.00  0.00           H
ATOM   4035  CA  ASP A 836      32.960  55.860  76.720  1.00  0.00           C
ATOM   4036  HA  ASP A 836      32.020  55.930  77.250  1.00  0.00           H
ATOM   4037  CB  ASP A 836      34.120  56.000  77.780  1.00  0.00           C
ATOM   4038  HB1 ASP A 836      34.300  57.050  78.110  1.00  0.00           H
ATOM   4039  HB2 ASP A 836      35.020  55.500  77.360  1.00  0.00           H
ATOM   4040  CG  ASP A 836      33.800  55.170  78.970  1.00  0.00           C
ATOM   4041  OD1 ASP A 836      34.570  55.380  79.970  1.00  0.00           O
ATOM   4042  OD2 ASP A 836      32.860  54.350  78.960  1.00  0.00           O
ATOM   4043  C   ASP A 836      32.930  57.150  75.930  1.00  0.00           C
ATOM   4044  O   ASP A 836      32.630  58.140  76.500  1.00  0.00           O
ATOM   4045  N   ASN A 837      33.100  57.110  74.600  1.00  0.00           N
ATOM   4046  HN  ASN A 837      33.290  56.290  74.070  1.00  0.00           H
ATOM   4047  CA  ASN A 837      33.020  58.250  73.780  1.00  0.00           C
ATOM   4048  HA  ASN A 837      33.700  58.950  74.240  1.00  0.00           H
ATOM   4049  CB  ASN A 837      33.560  57.840  72.380  1.00  0.00           C
ATOM   4050  HB1 ASN A 837      33.580  58.750  71.740  1.00  0.00           H
ATOM   4051  HB2 ASN A 837      32.840  57.170  71.860  1.00  0.00           H
ATOM   4052  CG  ASN A 837      34.970  57.300  72.470  1.00  0.00           C
ATOM   4053  OD1 ASN A 837      35.810  57.560  73.390  1.00  0.00           O
ATOM   4054  ND2 ASN A 837      35.290  56.540  71.370  1.00  0.00           N
ATOM   4055 HD21 ASN A 837      36.180  56.100  71.230  1.00  0.00           H
ATOM   4056 HD22 ASN A 837      34.580  56.460  70.660  1.00  0.00           H
ATOM   4057  C   ASN A 837      31.630  58.910  73.700  1.00  0.00           C
ATOM   4058  O   ASN A 837      30.650  58.200  73.580  1.00  0.00           O
ATOM   4059  N   PRO A 838      31.500  60.200  73.740  1.00  0.00           N
ATOM   4060  CD  PRO A 838      32.570  61.100  74.140  1.00  0.00           C
ATOM   4061  HD1 PRO A 838      33.460  61.070  73.480  1.00  0.00           H
ATOM   4062  HD2 PRO A 838      32.810  60.950  75.220  1.00  0.00           H
ATOM   4063  CA  PRO A 838      30.220  60.950  73.430  1.00  0.00           C
ATOM   4064  HA  PRO A 838      29.580  60.990  74.300  1.00  0.00           H
ATOM   4065  CB  PRO A 838      30.820  62.310  72.950  1.00  0.00           C
ATOM   4066  HB1 PRO A 838      30.180  63.220  73.030  1.00  0.00           H
ATOM   4067  HB2 PRO A 838      31.210  62.280  71.900  1.00  0.00           H
ATOM   4068  CG  PRO A 838      31.940  62.480  73.990  1.00  0.00           C
ATOM   4069  HG1 PRO A 838      32.650  63.310  73.770  1.00  0.00           H
ATOM   4070  HG2 PRO A 838      31.560  62.630  75.030  1.00  0.00           H
ATOM   4071  C   PRO A 838      29.220  60.490  72.320  1.00  0.00           C
ATOM   4072  O   PRO A 838      29.730  59.870  71.360  1.00  0.00           O
ATOM   4073  N   TRP A 839      27.880  60.820  72.420  1.00  0.00           N
ATOM   4074  HN  TRP A 839      27.480  61.520  73.030  1.00  0.00           H
ATOM   4075  CA  TRP A 839      26.930  60.200  71.510  1.00  0.00           C
ATOM   4076  HA  TRP A 839      26.930  59.140  71.730  1.00  0.00           H
ATOM   4077  CB  TRP A 839      25.460  60.640  71.840  1.00  0.00           C
ATOM   4078  HB1 TRP A 839      25.230  60.240  72.850  1.00  0.00           H
ATOM   4079  HB2 TRP A 839      24.680  60.220  71.190  1.00  0.00           H
ATOM   4080  CG  TRP A 839      25.190  62.060  71.740  1.00  0.00           C
ATOM   4081  CD1 TRP A 839      25.230  63.050  72.700  1.00  0.00           C
ATOM   4082  HD1 TRP A 839      25.440  63.020  73.760  1.00  0.00           H
ATOM   4083  NE1 TRP A 839      24.770  64.230  72.220  1.00  0.00           N
ATOM   4084  HE1 TRP A 839      24.720  64.960  72.870  1.00  0.00           H
ATOM   4085  CE2 TRP A 839      24.550  64.120  70.890  1.00  0.00           C
ATOM   4086  CD2 TRP A 839      24.750  62.740  70.520  1.00  0.00           C
ATOM   4087  CE3 TRP A 839      24.510  62.390  69.150  1.00  0.00           C
ATOM   4088  HE3 TRP A 839      24.690  61.380  68.810  1.00  0.00           H
ATOM   4089  CZ3 TRP A 839      24.000  63.410  68.280  1.00  0.00           C
ATOM   4090  HZ3 TRP A 839      23.770  63.150  67.260  1.00  0.00           H
ATOM   4091  CZ2 TRP A 839      24.180  65.110  70.010  1.00  0.00           C
ATOM   4092  HZ2 TRP A 839      23.720  66.030  70.330  1.00  0.00           H
ATOM   4093  CH2 TRP A 839      23.840  64.720  68.740  1.00  0.00           C
ATOM   4094  HH2 TRP A 839      23.560  65.550  68.110  1.00  0.00           H
ATOM   4095  C   TRP A 839      27.140  60.430  70.070  1.00  0.00           C
ATOM   4096  O   TRP A 839      26.770  59.610  69.270  1.00  0.00           O
ATOM   4097  N   TRP A 840      27.790  61.520  69.730  1.00  0.00           N
ATOM   4098  HN  TRP A 840      27.840  62.200  70.460  1.00  0.00           H
ATOM   4099  CA  TRP A 840      27.930  61.980  68.390  1.00  0.00           C
ATOM   4100  HA  TRP A 840      27.100  61.640  67.790  1.00  0.00           H
ATOM   4101  CB  TRP A 840      27.850  63.490  68.370  1.00  0.00           C
ATOM   4102  HB1 TRP A 840      26.780  63.760  68.510  1.00  0.00           H
ATOM   4103  HB2 TRP A 840      28.080  63.960  67.380  1.00  0.00           H
ATOM   4104  CG  TRP A 840      28.620  64.320  69.450  1.00  0.00           C
ATOM   4105  CD1 TRP A 840      28.010  64.900  70.520  1.00  0.00           C
ATOM   4106  HD1 TRP A 840      26.960  65.190  70.510  1.00  0.00           H
ATOM   4107  NE1 TRP A 840      28.920  65.360  71.450  1.00  0.00           N
ATOM   4108  HE1 TRP A 840      28.680  65.640  72.350  1.00  0.00           H
ATOM   4109  CE2 TRP A 840      30.190  65.080  71.020  1.00  0.00           C
ATOM   4110  CD2 TRP A 840      30.040  64.520  69.710  1.00  0.00           C
ATOM   4111  CE3 TRP A 840      31.180  64.130  68.990  1.00  0.00           C
ATOM   4112  HE3 TRP A 840      31.090  63.600  68.050  1.00  0.00           H
ATOM   4113  CZ3 TRP A 840      32.460  64.340  69.560  1.00  0.00           C
ATOM   4114  HZ3 TRP A 840      33.420  64.080  69.170  1.00  0.00           H
ATOM   4115  CZ2 TRP A 840      31.490  65.250  71.600  1.00  0.00           C
ATOM   4116  HZ2 TRP A 840      31.710  65.800  72.510  1.00  0.00           H
ATOM   4117  CH2 TRP A 840      32.620  64.910  70.840  1.00  0.00           C
ATOM   4118  HH2 TRP A 840      33.620  65.150  71.160  1.00  0.00           H
ATOM   4119  C   TRP A 840      29.250  61.440  67.790  1.00  0.00           C
ATOM   4120  O   TRP A 840      29.590  61.840  66.680  1.00  0.00           O
ATOM   4121  N   THR A 841      30.100  60.570  68.420  1.00  0.00           N
ATOM   4122  HN  THR A 841      29.880  60.330  69.360  1.00  0.00           H
ATOM   4123  CA  THR A 841      31.370  60.040  67.880  1.00  0.00           C
ATOM   4124  HA  THR A 841      31.960  60.880  67.540  1.00  0.00           H
ATOM   4125  CB  THR A 841      32.330  59.410  68.930  1.00  0.00           C
ATOM   4126  HB  THR A 841      33.260  58.990  68.480  1.00  0.00           H
ATOM   4127  OG1 THR A 841      31.730  58.440  69.760  1.00  0.00           O
ATOM   4128  HG1 THR A 841      31.060  58.860  70.300  1.00  0.00           H
ATOM   4129  CG2 THR A 841      32.820  60.580  69.830  1.00  0.00           C
ATOM   4130 HG21 THR A 841      33.530  60.260  70.630  1.00  0.00           H
ATOM   4131 HG22 THR A 841      31.920  60.900  70.390  1.00  0.00           H
ATOM   4132 HG23 THR A 841      33.280  61.380  69.220  1.00  0.00           H
ATOM   4133  C   THR A 841      31.240  59.280  66.730  1.00  0.00           C
ATOM   4134  O   THR A 841      32.040  59.270  65.850  1.00  0.00           O
ATOM   4135  N   LEU A 842      30.140  58.470  66.690  1.00  0.00           N
ATOM   4136  HN  LEU A 842      29.630  58.200  67.500  1.00  0.00           H
ATOM   4137  CA  LEU A 842      29.760  57.670  65.540  1.00  0.00           C
ATOM   4138  HA  LEU A 842      30.640  57.100  65.260  1.00  0.00           H
ATOM   4139  CB  LEU A 842      28.690  56.660  65.890  1.00  0.00           C
ATOM   4140  HB1 LEU A 842      28.260  56.150  65.000  1.00  0.00           H
ATOM   4141  HB2 LEU A 842      27.880  57.250  66.360  1.00  0.00           H
ATOM   4142  CG  LEU A 842      29.080  55.540  66.930  1.00  0.00           C
ATOM   4143  HG  LEU A 842      30.180  55.430  66.860  1.00  0.00           H
ATOM   4144  CD1 LEU A 842      28.830  56.120  68.360  1.00  0.00           C
ATOM   4145 HD11 LEU A 842      27.830  56.610  68.380  1.00  0.00           H
ATOM   4146 HD12 LEU A 842      29.500  56.990  68.530  1.00  0.00           H
ATOM   4147 HD13 LEU A 842      28.970  55.410  69.210  1.00  0.00           H
ATOM   4148  CD2 LEU A 842      28.440  54.180  66.680  1.00  0.00           C
ATOM   4149 HD21 LEU A 842      28.490  53.980  65.590  1.00  0.00           H
ATOM   4150 HD22 LEU A 842      27.380  54.150  67.010  1.00  0.00           H
ATOM   4151 HD23 LEU A 842      28.950  53.380  67.270  1.00  0.00           H
ATOM   4152  C   LEU A 842      29.430  58.390  64.380  1.00  0.00           C
ATOM   4153  O   LEU A 842      29.580  57.970  63.200  1.00  0.00           O
ATOM   4154  N   LEU A 843      28.920  59.630  64.610  1.00  0.00           N
ATOM   4155  HN  LEU A 843      28.810  60.080  65.490  1.00  0.00           H
ATOM   4156  CA  LEU A 843      28.500  60.500  63.590  1.00  0.00           C
ATOM   4157  HA  LEU A 843      27.960  59.920  62.850  1.00  0.00           H
ATOM   4158  CB  LEU A 843      27.470  61.470  64.200  1.00  0.00           C
ATOM   4159  HB1 LEU A 843      27.100  62.190  63.440  1.00  0.00           H
ATOM   4160  HB2 LEU A 843      27.980  62.170  64.910  1.00  0.00           H
ATOM   4161  CG  LEU A 843      26.320  60.750  65.020  1.00  0.00           C
ATOM   4162  HG  LEU A 843      26.670  60.200  65.920  1.00  0.00           H
ATOM   4163  CD1 LEU A 843      25.300  61.760  65.480  1.00  0.00           C
ATOM   4164 HD11 LEU A 843      24.700  62.210  64.650  1.00  0.00           H
ATOM   4165 HD12 LEU A 843      25.710  62.550  66.140  1.00  0.00           H
ATOM   4166 HD13 LEU A 843      24.490  61.240  66.040  1.00  0.00           H
ATOM   4167  CD2 LEU A 843      25.530  59.760  64.110  1.00  0.00           C
ATOM   4168 HD21 LEU A 843      26.190  58.860  64.160  1.00  0.00           H
ATOM   4169 HD22 LEU A 843      25.430  60.150  63.080  1.00  0.00           H
ATOM   4170 HD23 LEU A 843      24.560  59.380  64.480  1.00  0.00           H
ATOM   4171  C   LEU A 843      29.630  61.220  62.850  1.00  0.00           C
ATOM   4172  O   LEU A 843      29.730  61.290  61.610  1.00  0.00           O
ATOM   4173  N   ILE A 844      30.610  61.720  63.560  1.00  0.00           N
ATOM   4174  HN  ILE A 844      30.530  61.700  64.550  1.00  0.00           H
ATOM   4175  CA  ILE A 844      31.780  62.190  63.000  1.00  0.00           C
ATOM   4176  HA  ILE A 844      31.490  62.850  62.190  1.00  0.00           H
ATOM   4177  CB  ILE A 844      32.630  63.160  63.840  1.00  0.00           C
ATOM   4178  HB  ILE A 844      33.540  63.630  63.380  1.00  0.00           H
ATOM   4179  CG2 ILE A 844      31.750  64.350  64.330  1.00  0.00           C
ATOM   4180 HG21 ILE A 844      31.190  64.800  63.470  1.00  0.00           H
ATOM   4181 HG22 ILE A 844      32.380  65.150  64.770  1.00  0.00           H
ATOM   4182 HG23 ILE A 844      31.080  64.080  65.170  1.00  0.00           H
ATOM   4183  CG1 ILE A 844      33.150  62.380  65.090  1.00  0.00           C
ATOM   4184 HG11 ILE A 844      33.570  61.410  64.750  1.00  0.00           H
ATOM   4185 HG12 ILE A 844      32.260  62.100  65.690  1.00  0.00           H
ATOM   4186  CD  ILE A 844      34.120  63.220  66.000  1.00  0.00           C
ATOM   4187  HD1 ILE A 844      33.460  63.910  66.560  1.00  0.00           H
ATOM   4188  HD2 ILE A 844      34.810  63.830  65.380  1.00  0.00           H
ATOM   4189  HD3 ILE A 844      34.720  62.510  66.620  1.00  0.00           H
ATOM   4190  C   ILE A 844      32.630  61.100  62.360  1.00  0.00           C
ATOM   4191  O   ILE A 844      33.310  61.300  61.310  1.00  0.00           O
ATOM   4192  N   ALA A 845      32.580  59.820  62.900  1.00  0.00           N
ATOM   4193  HN  ALA A 845      32.200  59.840  63.830  1.00  0.00           H
ATOM   4194  CA  ALA A 845      33.320  58.690  62.410  1.00  0.00           C
ATOM   4195  HA  ALA A 845      34.340  58.990  62.530  1.00  0.00           H
ATOM   4196  CB  ALA A 845      32.980  57.490  63.240  1.00  0.00           C
ATOM   4197  HB1 ALA A 845      31.980  57.050  63.010  1.00  0.00           H
ATOM   4198  HB2 ALA A 845      33.110  57.770  64.300  1.00  0.00           H
ATOM   4199  HB3 ALA A 845      33.680  56.680  62.970  1.00  0.00           H
ATOM   4200  C   ALA A 845      33.050  58.410  60.890  1.00  0.00           C
ATOM   4201  O   ALA A 845      33.830  57.790  60.250  1.00  0.00           O
ATOM   4202  N   ALA A 846      31.920  58.890  60.250  1.00  0.00           N
ATOM   4203  HN  ALA A 846      31.240  59.410  60.750  1.00  0.00           H
ATOM   4204  CA  ALA A 846      31.550  58.700  58.850  1.00  0.00           C
ATOM   4205  HA  ALA A 846      31.610  57.640  58.650  1.00  0.00           H
ATOM   4206  CB  ALA A 846      30.130  59.290  58.740  1.00  0.00           C
ATOM   4207  HB1 ALA A 846      30.180  60.350  59.080  1.00  0.00           H
ATOM   4208  HB2 ALA A 846      29.370  58.730  59.320  1.00  0.00           H
ATOM   4209  HB3 ALA A 846      29.880  59.150  57.670  1.00  0.00           H
ATOM   4210  C   ALA A 846      32.600  59.380  57.840  1.00  0.00           C
ATOM   4211  O   ALA A 846      32.970  58.720  56.840  1.00  0.00           O
ATOM   4212  N   ILE A 847      33.120  60.530  58.200  1.00  0.00           N
ATOM   4213  HN  ILE A 847      32.820  60.920  59.060  1.00  0.00           H
ATOM   4214  CA  ILE A 847      34.170  61.250  57.470  1.00  0.00           C
ATOM   4215  HA  ILE A 847      33.750  61.410  56.480  1.00  0.00           H
ATOM   4216  CB  ILE A 847      34.350  62.680  58.010  1.00  0.00           C
ATOM   4217  HB  ILE A 847      34.360  62.650  59.120  1.00  0.00           H
ATOM   4218  CG2 ILE A 847      35.610  63.330  57.440  1.00  0.00           C
ATOM   4219 HG21 ILE A 847      36.530  62.830  57.800  1.00  0.00           H
ATOM   4220 HG22 ILE A 847      35.700  64.360  57.820  1.00  0.00           H
ATOM   4221 HG23 ILE A 847      35.700  63.360  56.330  1.00  0.00           H
ATOM   4222  CG1 ILE A 847      33.140  63.630  57.700  1.00  0.00           C
ATOM   4223 HG11 ILE A 847      32.900  63.670  56.620  1.00  0.00           H
ATOM   4224 HG12 ILE A 847      33.430  64.680  57.910  1.00  0.00           H
ATOM   4225  CD  ILE A 847      31.850  63.300  58.500  1.00  0.00           C
ATOM   4226  HD1 ILE A 847      31.080  63.890  57.970  1.00  0.00           H
ATOM   4227  HD2 ILE A 847      32.030  63.470  59.590  1.00  0.00           H
ATOM   4228  HD3 ILE A 847      31.460  62.270  58.400  1.00  0.00           H
ATOM   4229  C   ILE A 847      35.500  60.530  57.240  1.00  0.00           C
ATOM   4230  O   ILE A 847      35.990  60.360  56.080  1.00  0.00           O
ATOM   4231  N   PRO A 848      36.150  60.030  58.280  1.00  0.00           N
ATOM   4232  CD  PRO A 848      35.910  60.500  59.630  1.00  0.00           C
ATOM   4233  HD1 PRO A 848      34.890  60.180  59.950  1.00  0.00           H
ATOM   4234  HD2 PRO A 848      36.110  61.590  59.730  1.00  0.00           H
ATOM   4235  CA  PRO A 848      37.300  59.230  58.140  1.00  0.00           C
ATOM   4236  HA  PRO A 848      37.890  59.770  57.400  1.00  0.00           H
ATOM   4237  CB  PRO A 848      37.860  59.220  59.600  1.00  0.00           C
ATOM   4238  HB1 PRO A 848      38.560  60.080  59.620  1.00  0.00           H
ATOM   4239  HB2 PRO A 848      38.330  58.260  59.920  1.00  0.00           H
ATOM   4240  CG  PRO A 848      36.820  59.670  60.540  1.00  0.00           C
ATOM   4241  HG1 PRO A 848      36.300  58.820  61.030  1.00  0.00           H
ATOM   4242  HG2 PRO A 848      37.170  60.390  61.310  1.00  0.00           H
ATOM   4243  C   PRO A 848      37.050  57.860  57.650  1.00  0.00           C
ATOM   4244  O   PRO A 848      37.980  57.350  56.990  1.00  0.00           O
ATOM   4245  N   ALA A 849      35.860  57.270  57.890  1.00  0.00           N
ATOM   4246  HN  ALA A 849      35.220  57.680  58.520  1.00  0.00           H
ATOM   4247  CA  ALA A 849      35.570  55.940  57.450  1.00  0.00           C
ATOM   4248  HA  ALA A 849      36.280  55.200  57.820  1.00  0.00           H
ATOM   4249  CB  ALA A 849      34.180  55.550  57.930  1.00  0.00           C
ATOM   4250  HB1 ALA A 849      33.560  56.430  57.700  1.00  0.00           H
ATOM   4251  HB2 ALA A 849      34.150  55.370  59.030  1.00  0.00           H
ATOM   4252  HB3 ALA A 849      33.850  54.600  57.460  1.00  0.00           H
ATOM   4253  C   ALA A 849      35.520  55.840  55.920  1.00  0.00           C
ATOM   4254  O   ALA A 849      36.010  54.900  55.300  1.00  0.00           O
ATOM   4255  N   LEU A 850      34.940  56.860  55.240  1.00  0.00           N
ATOM   4256  HN  LEU A 850      34.530  57.610  55.740  1.00  0.00           H
ATOM   4257  CA  LEU A 850      34.880  57.110  53.790  1.00  0.00           C
ATOM   4258  HA  LEU A 850      34.380  56.300  53.270  1.00  0.00           H
ATOM   4259  CB  LEU A 850      33.950  58.360  53.520  1.00  0.00           C
ATOM   4260  HB1 LEU A 850      34.350  59.240  54.050  1.00  0.00           H
ATOM   4261  HB2 LEU A 850      32.990  58.100  54.020  1.00  0.00           H
ATOM   4262  CG  LEU A 850      33.670  58.750  52.080  1.00  0.00           C
ATOM   4263  HG  LEU A 850      34.640  59.070  51.640  1.00  0.00           H
ATOM   4264  CD1 LEU A 850      33.120  57.590  51.230  1.00  0.00           C
ATOM   4265 HD11 LEU A 850      32.730  58.070  50.310  1.00  0.00           H
ATOM   4266 HD12 LEU A 850      32.270  57.080  51.750  1.00  0.00           H
ATOM   4267 HD13 LEU A 850      33.890  56.870  50.870  1.00  0.00           H
ATOM   4268  CD2 LEU A 850      32.770  59.980  51.970  1.00  0.00           C
ATOM   4269 HD21 LEU A 850      33.030  60.820  52.660  1.00  0.00           H
ATOM   4270 HD22 LEU A 850      31.780  59.570  52.280  1.00  0.00           H
ATOM   4271 HD23 LEU A 850      32.690  60.300  50.910  1.00  0.00           H
ATOM   4272  C   LEU A 850      36.310  57.190  53.160  1.00  0.00           C
ATOM   4273  O   LEU A 850      36.640  56.580  52.160  1.00  0.00           O
ATOM   4274  N   LEU A 851      37.260  57.920  53.780  1.00  0.00           N
ATOM   4275  HN  LEU A 851      37.110  58.510  54.560  1.00  0.00           H
ATOM   4276  CA  LEU A 851      38.730  57.850  53.380  1.00  0.00           C
ATOM   4277  HA  LEU A 851      38.710  58.190  52.360  1.00  0.00           H
ATOM   4278  CB  LEU A 851      39.620  58.670  54.380  1.00  0.00           C
ATOM   4279  HB1 LEU A 851      39.470  58.210  55.380  1.00  0.00           H
ATOM   4280  HB2 LEU A 851      39.300  59.730  54.260  1.00  0.00           H
ATOM   4281  CG  LEU A 851      41.100  58.760  54.100  1.00  0.00           C
ATOM   4282  HG  LEU A 851      41.530  57.740  54.090  1.00  0.00           H
ATOM   4283  CD1 LEU A 851      41.350  59.340  52.700  1.00  0.00           C
ATOM   4284 HD11 LEU A 851      41.090  60.420  52.750  1.00  0.00           H
ATOM   4285 HD12 LEU A 851      40.690  58.840  51.960  1.00  0.00           H
ATOM   4286 HD13 LEU A 851      42.390  59.240  52.330  1.00  0.00           H
ATOM   4287  CD2 LEU A 851      41.840  59.510  55.280  1.00  0.00           C
ATOM   4288 HD21 LEU A 851      42.910  59.240  55.110  1.00  0.00           H
ATOM   4289 HD22 LEU A 851      41.530  59.120  56.280  1.00  0.00           H
ATOM   4290 HD23 LEU A 851      41.790  60.600  55.120  1.00  0.00           H
ATOM   4291  C   LEU A 851      39.260  56.420  53.360  1.00  0.00           C
ATOM   4292  O   LEU A 851      39.740  55.950  52.350  1.00  0.00           O
ATOM   4293  N   CYS A 852      39.090  55.660  54.460  1.00  0.00           N
ATOM   4294  HN  CYS A 852      38.660  56.160  55.210  1.00  0.00           H
ATOM   4295  CA  CYS A 852      39.380  54.210  54.590  1.00  0.00           C
ATOM   4296  HA  CYS A 852      40.470  54.180  54.500  1.00  0.00           H
ATOM   4297  CB  CYS A 852      39.140  53.640  56.010  1.00  0.00           C
ATOM   4298  HB1 CYS A 852      39.520  52.630  56.270  1.00  0.00           H
ATOM   4299  HB2 CYS A 852      38.050  53.580  56.220  1.00  0.00           H
ATOM   4300  SG  CYS A 852      39.820  54.770  57.260  1.00  0.00           S
ATOM   4301  HG1 CYS A 852      39.110  55.830  56.910  1.00  0.00           H
ATOM   4302  C   CYS A 852      38.810  53.350  53.460  1.00  0.00           C
ATOM   4303  O   CYS A 852      39.430  52.570  52.770  1.00  0.00           O
ATOM   4304  N   THR A 853      37.540  53.530  53.160  1.00  0.00           N
ATOM   4305  HN  THR A 853      36.960  54.130  53.700  1.00  0.00           H
ATOM   4306  CA  THR A 853      36.830  52.730  52.150  1.00  0.00           C
ATOM   4307  HA  THR A 853      36.830  51.710  52.470  1.00  0.00           H
ATOM   4308  CB  THR A 853      35.360  53.070  51.950  1.00  0.00           C
ATOM   4309  HB  THR A 853      35.200  54.030  51.420  1.00  0.00           H
ATOM   4310  OG1 THR A 853      34.680  53.260  53.220  1.00  0.00           O
ATOM   4311  HG1 THR A 853      35.170  53.920  53.720  1.00  0.00           H
ATOM   4312  CG2 THR A 853      34.610  51.940  51.280  1.00  0.00           C
ATOM   4313 HG21 THR A 853      34.940  51.780  50.230  1.00  0.00           H
ATOM   4314 HG22 THR A 853      33.530  52.200  51.380  1.00  0.00           H
ATOM   4315 HG23 THR A 853      34.790  51.080  51.960  1.00  0.00           H
ATOM   4316  C   THR A 853      37.430  52.800  50.720  1.00  0.00           C
ATOM   4317  O   THR A 853      37.650  51.760  50.120  1.00  0.00           O
ATOM   4318  N   ILE A 854      37.790  54.000  50.210  1.00  0.00           N
ATOM   4319  HN  ILE A 854      37.500  54.770  50.780  1.00  0.00           H
ATOM   4320  CA  ILE A 854      38.560  54.290  48.990  1.00  0.00           C
ATOM   4321  HA  ILE A 854      38.030  53.810  48.180  1.00  0.00           H
ATOM   4322  CB  ILE A 854      38.670  55.800  48.730  1.00  0.00           C
ATOM   4323  HB  ILE A 854      39.270  56.280  49.530  1.00  0.00           H
ATOM   4324  CG2 ILE A 854      39.320  55.980  47.390  1.00  0.00           C
ATOM   4325 HG21 ILE A 854      40.300  55.450  47.300  1.00  0.00           H
ATOM   4326 HG22 ILE A 854      39.630  57.030  47.240  1.00  0.00           H
ATOM   4327 HG23 ILE A 854      38.770  55.590  46.500  1.00  0.00           H
ATOM   4328  CG1 ILE A 854      37.290  56.380  48.870  1.00  0.00           C
ATOM   4329 HG11 ILE A 854      37.410  57.460  48.620  1.00  0.00           H
ATOM   4330 HG12 ILE A 854      37.020  56.350  49.950  1.00  0.00           H
ATOM   4331  CD  ILE A 854      36.270  55.820  47.910  1.00  0.00           C
ATOM   4332  HD1 ILE A 854      35.870  56.610  47.230  1.00  0.00           H
ATOM   4333  HD2 ILE A 854      35.440  55.510  48.580  1.00  0.00           H
ATOM   4334  HD3 ILE A 854      36.600  55.020  47.200  1.00  0.00           H
ATOM   4335  C   ILE A 854      39.950  53.660  49.100  1.00  0.00           C
ATOM   4336  O   ILE A 854      40.350  53.100  48.110  1.00  0.00           O
ATOM   4337  N   LEU A 855      40.650  53.790  50.250  1.00  0.00           N
ATOM   4338  HN  LEU A 855      40.230  54.270  51.020  1.00  0.00           H
ATOM   4339  CA  LEU A 855      41.980  53.210  50.370  1.00  0.00           C
ATOM   4340  HA  LEU A 855      42.500  53.570  49.500  1.00  0.00           H
ATOM   4341  CB  LEU A 855      42.560  53.600  51.740  1.00  0.00           C
ATOM   4342  HB1 LEU A 855      43.400  52.890  51.880  1.00  0.00           H
ATOM   4343  HB2 LEU A 855      41.760  53.540  52.510  1.00  0.00           H
ATOM   4344  CG  LEU A 855      43.100  55.110  51.820  1.00  0.00           C
ATOM   4345  HG  LEU A 855      42.220  55.740  51.560  1.00  0.00           H
ATOM   4346  CD1 LEU A 855      43.540  55.530  53.190  1.00  0.00           C
ATOM   4347 HD11 LEU A 855      43.870  56.590  53.100  1.00  0.00           H
ATOM   4348 HD12 LEU A 855      44.440  54.970  53.520  1.00  0.00           H
ATOM   4349 HD13 LEU A 855      42.730  55.560  53.950  1.00  0.00           H
ATOM   4350  CD2 LEU A 855      44.250  55.310  50.800  1.00  0.00           C
ATOM   4351 HD21 LEU A 855      44.450  56.400  50.940  1.00  0.00           H
ATOM   4352 HD22 LEU A 855      43.910  55.030  49.770  1.00  0.00           H
ATOM   4353 HD23 LEU A 855      45.130  54.690  51.040  1.00  0.00           H
ATOM   4354  C   LEU A 855      41.880  51.670  50.230  1.00  0.00           C
ATOM   4355  O   LEU A 855      42.620  51.140  49.460  1.00  0.00           O
ATOM   4356  N   ILE A 856      40.970  50.970  50.910  1.00  0.00           N
ATOM   4357  HN  ILE A 856      40.250  51.370  51.480  1.00  0.00           H
ATOM   4358  CA  ILE A 856      40.760  49.530  50.910  1.00  0.00           C
ATOM   4359  HA  ILE A 856      41.710  49.070  51.120  1.00  0.00           H
ATOM   4360  CB  ILE A 856      39.770  49.060  52.040  1.00  0.00           C
ATOM   4361  HB  ILE A 856      38.880  49.680  51.870  1.00  0.00           H
ATOM   4362  CG2 ILE A 856      39.330  47.600  51.870  1.00  0.00           C
ATOM   4363 HG21 ILE A 856      38.710  47.270  52.740  1.00  0.00           H
ATOM   4364 HG22 ILE A 856      40.170  46.870  51.820  1.00  0.00           H
ATOM   4365 HG23 ILE A 856      38.670  47.590  50.970  1.00  0.00           H
ATOM   4366  CG1 ILE A 856      40.300  49.320  53.480  1.00  0.00           C
ATOM   4367 HG11 ILE A 856      39.520  49.090  54.230  1.00  0.00           H
ATOM   4368 HG12 ILE A 856      40.420  50.430  53.550  1.00  0.00           H
ATOM   4369  CD  ILE A 856      41.650  48.630  53.780  1.00  0.00           C
ATOM   4370  HD1 ILE A 856      42.480  49.220  53.320  1.00  0.00           H
ATOM   4371  HD2 ILE A 856      41.710  47.600  53.380  1.00  0.00           H
ATOM   4372  HD3 ILE A 856      41.800  48.560  54.880  1.00  0.00           H
ATOM   4373  C   ILE A 856      40.400  49.110  49.510  1.00  0.00           C
ATOM   4374  O   ILE A 856      40.900  48.150  48.970  1.00  0.00           O
ATOM   4375  N   PHE A 857      39.590  49.910  48.840  1.00  0.00           N
ATOM   4376  HN  PHE A 857      39.130  50.690  49.280  1.00  0.00           H
ATOM   4377  CA  PHE A 857      39.080  49.670  47.450  1.00  0.00           C
ATOM   4378  HA  PHE A 857      38.730  48.640  47.410  1.00  0.00           H
ATOM   4379  CB  PHE A 857      37.870  50.650  47.220  1.00  0.00           C
ATOM   4380  HB1 PHE A 857      38.210  51.680  47.470  1.00  0.00           H
ATOM   4381  HB2 PHE A 857      37.050  50.330  47.920  1.00  0.00           H
ATOM   4382  CG  PHE A 857      37.450  50.640  45.770  1.00  0.00           C
ATOM   4383  CD1 PHE A 857      37.320  49.490  44.940  1.00  0.00           C
ATOM   4384  HD1 PHE A 857      37.560  48.580  45.460  1.00  0.00           H
ATOM   4385  CE1 PHE A 857      36.770  49.530  43.680  1.00  0.00           C
ATOM   4386  HE1 PHE A 857      36.450  48.640  43.160  1.00  0.00           H
ATOM   4387  CZ  PHE A 857      36.410  50.730  43.080  1.00  0.00           C
ATOM   4388  HZ  PHE A 857      36.100  50.690  42.050  1.00  0.00           H
ATOM   4389  CD2 PHE A 857      37.210  51.880  45.090  1.00  0.00           C
ATOM   4390  HD2 PHE A 857      37.410  52.820  45.580  1.00  0.00           H
ATOM   4391  CE2 PHE A 857      36.560  51.930  43.810  1.00  0.00           C
ATOM   4392  HE2 PHE A 857      36.340  52.890  43.370  1.00  0.00           H
ATOM   4393  C   PHE A 857      40.250  49.620  46.450  1.00  0.00           C
ATOM   4394  O   PHE A 857      40.370  48.590  45.800  1.00  0.00           O
ATOM   4395  N   MET A 858      41.080  50.670  46.300  1.00  0.00           N
ATOM   4396  HN  MET A 858      41.060  51.430  46.940  1.00  0.00           H
ATOM   4397  CA  MET A 858      42.170  50.720  45.390  1.00  0.00           C
ATOM   4398  HA  MET A 858      41.660  50.690  44.440  1.00  0.00           H
ATOM   4399  CB  MET A 858      42.970  52.050  45.430  1.00  0.00           C
ATOM   4400  HB1 MET A 858      43.900  52.140  44.820  1.00  0.00           H
ATOM   4401  HB2 MET A 858      43.350  52.130  46.480  1.00  0.00           H
ATOM   4402  CG  MET A 858      42.150  53.360  45.290  1.00  0.00           C
ATOM   4403  HG1 MET A 858      42.820  54.240  45.440  1.00  0.00           H
ATOM   4404  HG2 MET A 858      41.350  53.400  46.060  1.00  0.00           H
ATOM   4405  SD  MET A 858      41.350  53.390  43.620  1.00  0.00           S
ATOM   4406  CE  MET A 858      42.730  54.060  42.810  1.00  0.00           C
ATOM   4407  HE1 MET A 858      43.310  54.840  43.330  1.00  0.00           H
ATOM   4408  HE2 MET A 858      42.430  54.450  41.800  1.00  0.00           H
ATOM   4409  HE3 MET A 858      43.360  53.170  42.560  1.00  0.00           H
ATOM   4410  C   MET A 858      43.140  49.590  45.380  1.00  0.00           C
ATOM   4411  O   MET A 858      43.570  49.250  44.270  1.00  0.00           O
ATOM   4412  N   ASP A 859      43.640  49.150  46.560  1.00  0.00           N
ATOM   4413  HN  ASP A 859      43.330  49.440  47.470  1.00  0.00           H
ATOM   4414  CA  ASP A 859      44.530  48.010  46.680  1.00  0.00           C
ATOM   4415  HA  ASP A 859      45.320  48.110  45.950  1.00  0.00           H
ATOM   4416  CB  ASP A 859      44.870  47.880  48.200  1.00  0.00           C
ATOM   4417  HB1 ASP A 859      45.100  46.860  48.560  1.00  0.00           H
ATOM   4418  HB2 ASP A 859      44.070  48.230  48.880  1.00  0.00           H
ATOM   4419  CG  ASP A 859      46.010  48.710  48.620  1.00  0.00           C
ATOM   4420  OD1 ASP A 859      46.150  49.080  49.830  1.00  0.00           O
ATOM   4421  OD2 ASP A 859      46.900  48.870  47.740  1.00  0.00           O
ATOM   4422  C   ASP A 859      43.890  46.670  46.190  1.00  0.00           C
ATOM   4423  O   ASP A 859      44.480  45.860  45.450  1.00  0.00           O
ATOM   4424  N   GLN A 860      42.620  46.400  46.520  1.00  0.00           N
ATOM   4425  HN  GLN A 860      42.100  47.080  47.030  1.00  0.00           H
ATOM   4426  CA  GLN A 860      41.830  45.320  45.920  1.00  0.00           C
ATOM   4427  HA  GLN A 860      42.270  44.350  46.060  1.00  0.00           H
ATOM   4428  CB  GLN A 860      40.400  45.290  46.500  1.00  0.00           C
ATOM   4429  HB1 GLN A 860      39.850  44.450  46.010  1.00  0.00           H
ATOM   4430  HB2 GLN A 860      39.940  46.280  46.310  1.00  0.00           H
ATOM   4431  CG  GLN A 860      40.290  44.830  48.000  1.00  0.00           C
ATOM   4432  HG1 GLN A 860      39.210  44.630  48.120  1.00  0.00           H
ATOM   4433  HG2 GLN A 860      40.690  45.610  48.680  1.00  0.00           H
ATOM   4434  CD  GLN A 860      40.960  43.480  48.280  1.00  0.00           C
ATOM   4435  OE1 GLN A 860      41.630  43.270  49.290  1.00  0.00           O
ATOM   4436  NE2 GLN A 860      40.650  42.470  47.450  1.00  0.00           N
ATOM   4437 HE21 GLN A 860      41.130  41.610  47.620  1.00  0.00           H
ATOM   4438 HE22 GLN A 860      39.970  42.560  46.710  1.00  0.00           H
ATOM   4439  C   GLN A 860      41.630  45.460  44.430  1.00  0.00           C
ATOM   4440  O   GLN A 860      41.960  44.550  43.660  1.00  0.00           O
ATOM   4441  N   GLN A 861      41.190  46.680  43.980  1.00  0.00           N
ATOM   4442  HN  GLN A 861      41.010  47.350  44.680  1.00  0.00           H
ATOM   4443  CA  GLN A 861      41.020  47.000  42.620  1.00  0.00           C
ATOM   4444  HA  GLN A 861      40.290  46.250  42.360  1.00  0.00           H
ATOM   4445  CB  GLN A 861      40.430  48.440  42.440  1.00  0.00           C
ATOM   4446  HB1 GLN A 861      41.200  49.080  42.920  1.00  0.00           H
ATOM   4447  HB2 GLN A 861      39.540  48.490  43.100  1.00  0.00           H
ATOM   4448  CG  GLN A 861      40.190  48.870  40.980  1.00  0.00           C
ATOM   4449  HG1 GLN A 861      41.130  48.860  40.410  1.00  0.00           H
ATOM   4450  HG2 GLN A 861      39.850  49.930  40.960  1.00  0.00           H
ATOM   4451  CD  GLN A 861      39.010  48.040  40.390  1.00  0.00           C
ATOM   4452  OE1 GLN A 861      38.050  47.680  41.000  1.00  0.00           O
ATOM   4453  NE2 GLN A 861      39.260  47.430  39.190  1.00  0.00           N
ATOM   4454 HE21 GLN A 861      39.770  47.870  38.460  1.00  0.00           H
ATOM   4455 HE22 GLN A 861      38.490  46.850  38.900  1.00  0.00           H
ATOM   4456  C   GLN A 861      42.160  46.870  41.750  1.00  0.00           C
ATOM   4457  O   GLN A 861      42.050  46.060  40.810  1.00  0.00           O
ATOM   4458  N   ILE A 862      43.290  47.650  41.980  1.00  0.00           N
ATOM   4459  HN  ILE A 862      43.310  48.410  42.630  1.00  0.00           H
ATOM   4460  CA  ILE A 862      44.480  47.400  41.220  1.00  0.00           C
ATOM   4461  HA  ILE A 862      44.270  47.660  40.190  1.00  0.00           H
ATOM   4462  CB  ILE A 862      45.690  48.250  41.560  1.00  0.00           C
ATOM   4463  HB  ILE A 862      46.070  47.990  42.570  1.00  0.00           H
ATOM   4464  CG2 ILE A 862      46.840  47.990  40.590  1.00  0.00           C
ATOM   4465 HG21 ILE A 862      47.690  48.720  40.640  1.00  0.00           H
ATOM   4466 HG22 ILE A 862      46.460  48.010  39.550  1.00  0.00           H
ATOM   4467 HG23 ILE A 862      47.350  47.020  40.800  1.00  0.00           H
ATOM   4468  CG1 ILE A 862      45.340  49.760  41.620  1.00  0.00           C
ATOM   4469 HG11 ILE A 862      46.310  50.280  41.800  1.00  0.00           H
ATOM   4470 HG12 ILE A 862      44.830  50.080  42.560  1.00  0.00           H
ATOM   4471  CD  ILE A 862      44.590  50.390  40.450  1.00  0.00           C
ATOM   4472  HD1 ILE A 862      45.300  50.840  39.710  1.00  0.00           H
ATOM   4473  HD2 ILE A 862      43.960  51.250  40.800  1.00  0.00           H
ATOM   4474  HD3 ILE A 862      43.820  49.740  39.990  1.00  0.00           H
ATOM   4475  C   ILE A 862      45.010  45.950  41.260  1.00  0.00           C
ATOM   4476  O   ILE A 862      45.420  45.360  40.250  1.00  0.00           O
ATOM   4477  N   THR A 863      44.960  45.310  42.430  1.00  0.00           N
ATOM   4478  HN  THR A 863      44.450  45.610  43.240  1.00  0.00           H
ATOM   4479  CA  THR A 863      45.490  43.940  42.440  1.00  0.00           C
ATOM   4480  HA  THR A 863      46.480  44.040  42.000  1.00  0.00           H
ATOM   4481  CB  THR A 863      45.720  43.310  43.770  1.00  0.00           C
ATOM   4482  HB  THR A 863      44.730  43.100  44.230  1.00  0.00           H
ATOM   4483  OG1 THR A 863      46.440  44.090  44.690  1.00  0.00           O
ATOM   4484  HG1 THR A 863      45.680  44.600  45.000  1.00  0.00           H
ATOM   4485  CG2 THR A 863      46.600  42.000  43.620  1.00  0.00           C
ATOM   4486 HG21 THR A 863      47.240  42.340  42.780  1.00  0.00           H
ATOM   4487 HG22 THR A 863      46.060  41.170  43.110  1.00  0.00           H
ATOM   4488 HG23 THR A 863      47.250  41.730  44.480  1.00  0.00           H
ATOM   4489  C   THR A 863      44.800  42.860  41.520  1.00  0.00           C
ATOM   4490  O   THR A 863      45.430  42.060  40.820  1.00  0.00           O
ATOM   4491  N   ALA A 864      43.470  42.880  41.530  1.00  0.00           N
ATOM   4492  HN  ALA A 864      42.950  43.560  42.030  1.00  0.00           H
ATOM   4493  CA  ALA A 864      42.730  41.960  40.630  1.00  0.00           C
ATOM   4494  HA  ALA A 864      43.220  41.000  40.780  1.00  0.00           H
ATOM   4495  CB  ALA A 864      41.270  41.860  41.140  1.00  0.00           C
ATOM   4496  HB1 ALA A 864      40.570  41.750  40.280  1.00  0.00           H
ATOM   4497  HB2 ALA A 864      40.940  42.770  41.690  1.00  0.00           H
ATOM   4498  HB3 ALA A 864      41.180  41.040  41.890  1.00  0.00           H
ATOM   4499  C   ALA A 864      42.860  42.370  39.150  1.00  0.00           C
ATOM   4500  O   ALA A 864      43.000  41.490  38.300  1.00  0.00           O
ATOM   4501  N   VAL A 865      42.990  43.690  38.870  1.00  0.00           N
ATOM   4502  HN  VAL A 865      42.930  44.310  39.650  1.00  0.00           H
ATOM   4503  CA  VAL A 865      43.360  44.160  37.560  1.00  0.00           C
ATOM   4504  HA  VAL A 865      42.620  43.820  36.850  1.00  0.00           H
ATOM   4505  CB  VAL A 865      43.350  45.690  37.470  1.00  0.00           C
ATOM   4506  HB  VAL A 865      44.040  46.130  38.220  1.00  0.00           H
ATOM   4507  CG1 VAL A 865      43.950  46.170  36.130  1.00  0.00           C
ATOM   4508 HG11 VAL A 865      45.000  45.970  35.840  1.00  0.00           H
ATOM   4509 HG12 VAL A 865      43.800  47.270  36.170  1.00  0.00           H
ATOM   4510 HG13 VAL A 865      43.270  45.790  35.330  1.00  0.00           H
ATOM   4511  CG2 VAL A 865      41.980  46.250  37.610  1.00  0.00           C
ATOM   4512 HG21 VAL A 865      41.490  45.940  36.660  1.00  0.00           H
ATOM   4513 HG22 VAL A 865      41.960  47.360  37.620  1.00  0.00           H
ATOM   4514 HG23 VAL A 865      41.500  45.890  38.550  1.00  0.00           H
ATOM   4515  C   VAL A 865      44.690  43.610  37.040  1.00  0.00           C
ATOM   4516  O   VAL A 865      44.840  43.170  35.910  1.00  0.00           O
ATOM   4517  N   ILE A 866      45.700  43.590  37.930  1.00  0.00           N
ATOM   4518  HN  ILE A 866      45.550  43.800  38.900  1.00  0.00           H
ATOM   4519  CA  ILE A 866      46.990  43.000  37.560  1.00  0.00           C
ATOM   4520  HA  ILE A 866      47.380  43.280  36.590  1.00  0.00           H
ATOM   4521  CB  ILE A 866      48.150  43.510  38.490  1.00  0.00           C
ATOM   4522  HB  ILE A 866      47.880  43.280  39.540  1.00  0.00           H
ATOM   4523  CG2 ILE A 866      49.500  42.790  38.150  1.00  0.00           C
ATOM   4524 HG21 ILE A 866      49.490  41.700  38.340  1.00  0.00           H
ATOM   4525 HG22 ILE A 866      50.370  43.180  38.740  1.00  0.00           H
ATOM   4526 HG23 ILE A 866      49.650  43.010  37.060  1.00  0.00           H
ATOM   4527  CG1 ILE A 866      48.300  45.100  38.500  1.00  0.00           C
ATOM   4528 HG11 ILE A 866      49.090  45.380  39.220  1.00  0.00           H
ATOM   4529 HG12 ILE A 866      47.390  45.470  39.010  1.00  0.00           H
ATOM   4530  CD  ILE A 866      48.550  45.810  37.160  1.00  0.00           C
ATOM   4531  HD1 ILE A 866      47.670  45.870  36.480  1.00  0.00           H
ATOM   4532  HD2 ILE A 866      49.460  45.410  36.660  1.00  0.00           H
ATOM   4533  HD3 ILE A 866      48.820  46.870  37.340  1.00  0.00           H
ATOM   4534  C   ILE A 866      46.840  41.450  37.400  1.00  0.00           C
ATOM   4535  O   ILE A 866      47.520  40.890  36.520  1.00  0.00           O
ATOM   4536  N   ILE A 867      46.060  40.750  38.190  1.00  0.00           N
ATOM   4537  HN  ILE A 867      45.640  41.060  39.040  1.00  0.00           H
ATOM   4538  CA  ILE A 867      45.840  39.320  37.980  1.00  0.00           C
ATOM   4539  HA  ILE A 867      46.820  38.880  37.920  1.00  0.00           H
ATOM   4540  CB  ILE A 867      45.080  38.660  39.150  1.00  0.00           C
ATOM   4541  HB  ILE A 867      44.240  39.330  39.440  1.00  0.00           H
ATOM   4542  CG2 ILE A 867      44.590  37.250  38.800  1.00  0.00           C
ATOM   4543 HG21 ILE A 867      43.740  37.340  38.100  1.00  0.00           H
ATOM   4544 HG22 ILE A 867      44.160  36.720  39.680  1.00  0.00           H
ATOM   4545 HG23 ILE A 867      45.480  36.740  38.370  1.00  0.00           H
ATOM   4546  CG1 ILE A 867      45.980  38.630  40.400  1.00  0.00           C
ATOM   4547 HG11 ILE A 867      45.320  38.230  41.210  1.00  0.00           H
ATOM   4548 HG12 ILE A 867      46.170  39.650  40.800  1.00  0.00           H
ATOM   4549  CD  ILE A 867      47.210  37.660  40.370  1.00  0.00           C
ATOM   4550  HD1 ILE A 867      47.750  37.440  41.320  1.00  0.00           H
ATOM   4551  HD2 ILE A 867      47.910  38.000  39.570  1.00  0.00           H
ATOM   4552  HD3 ILE A 867      46.820  36.660  40.070  1.00  0.00           H
ATOM   4553  C   ILE A 867      45.060  39.070  36.700  1.00  0.00           C
ATOM   4554  O   ILE A 867      45.420  38.160  35.960  1.00  0.00           O
ATOM   4555  N   ASN A 868      44.070  39.870  36.390  1.00  0.00           N
ATOM   4556  HN  ASN A 868      43.890  40.710  36.910  1.00  0.00           H
ATOM   4557  CA  ASN A 868      43.230  39.790  35.170  1.00  0.00           C
ATOM   4558  HA  ASN A 868      42.870  38.820  34.870  1.00  0.00           H
ATOM   4559  CB  ASN A 868      41.920  40.720  35.250  1.00  0.00           C
ATOM   4560  HB1 ASN A 868      41.650  41.070  34.230  1.00  0.00           H
ATOM   4561  HB2 ASN A 868      42.320  41.620  35.760  1.00  0.00           H
ATOM   4562  CG  ASN A 868      40.820  39.940  35.950  1.00  0.00           C
ATOM   4563  OD1 ASN A 868      40.450  38.770  35.780  1.00  0.00           O
ATOM   4564  ND2 ASN A 868      40.130  40.590  36.920  1.00  0.00           N
ATOM   4565 HD21 ASN A 868      39.340  40.100  37.300  1.00  0.00           H
ATOM   4566 HD22 ASN A 868      40.390  41.530  37.140  1.00  0.00           H
ATOM   4567  C   ASN A 868      43.980  40.240  33.910  1.00  0.00           C
ATOM   4568  O   ASN A 868      43.570  39.870  32.810  1.00  0.00           O
ATOM   4569  N   ARG A 869      45.140  40.960  34.000  1.00  0.00           N
ATOM   4570  HN  ARG A 869      45.430  41.320  34.880  1.00  0.00           H
ATOM   4571  CA  ARG A 869      45.960  41.370  32.900  1.00  0.00           C
ATOM   4572  HA  ARG A 869      45.280  41.480  32.070  1.00  0.00           H
ATOM   4573  CB  ARG A 869      46.760  42.700  33.270  1.00  0.00           C
ATOM   4574  HB1 ARG A 869      47.590  42.970  32.600  1.00  0.00           H
ATOM   4575  HB2 ARG A 869      47.230  42.560  34.250  1.00  0.00           H
ATOM   4576  CG  ARG A 869      45.890  43.920  33.350  1.00  0.00           C
ATOM   4577  HG1 ARG A 869      46.500  44.680  33.890  1.00  0.00           H
ATOM   4578  HG2 ARG A 869      44.930  43.750  33.900  1.00  0.00           H
ATOM   4579  CD  ARG A 869      45.470  44.440  31.980  1.00  0.00           C
ATOM   4580  HD1 ARG A 869      44.830  43.660  31.540  1.00  0.00           H
ATOM   4581  HD2 ARG A 869      46.330  44.750  31.360  1.00  0.00           H
ATOM   4582  NE  ARG A 869      44.570  45.670  32.170  1.00  0.00           N
ATOM   4583  HE  ARG A 869      43.600  45.480  32.300  1.00  0.00           H
ATOM   4584  CZ  ARG A 869      44.860  47.000  32.040  1.00  0.00           C
ATOM   4585  NH1 ARG A 869      46.010  47.530  31.840  1.00  0.00           N
ATOM   4586 HH11 ARG A 869      46.040  48.520  31.690  1.00  0.00           H
ATOM   4587 HH12 ARG A 869      46.830  46.960  31.910  1.00  0.00           H
ATOM   4588  NH2 ARG A 869      43.850  47.850  31.890  1.00  0.00           N
ATOM   4589 HH21 ARG A 869      42.940  47.490  31.650  1.00  0.00           H
ATOM   4590 HH22 ARG A 869      44.050  48.780  31.580  1.00  0.00           H
ATOM   4591  C   ARG A 869      46.910  40.220  32.590  1.00  0.00           C
ATOM   4592  O   ARG A 869      47.770  40.340  31.680  1.00  0.00           O
ATOM   4593  N   LYS A 870      46.620  39.010  33.180  1.00  0.00           N
ATOM   4594  HN  LYS A 870      46.070  39.100  34.010  1.00  0.00           H
ATOM   4595  CA  LYS A 870      47.230  37.720  32.900  1.00  0.00           C
ATOM   4596  HA  LYS A 870      46.680  37.020  33.490  1.00  0.00           H
ATOM   4597  CB  LYS A 870      46.970  37.290  31.440  1.00  0.00           C
ATOM   4598  HB1 LYS A 870      47.550  36.380  31.210  1.00  0.00           H
ATOM   4599  HB2 LYS A 870      47.320  38.070  30.740  1.00  0.00           H
ATOM   4600  CG  LYS A 870      45.480  37.150  31.160  1.00  0.00           C
ATOM   4601  HG1 LYS A 870      45.010  38.140  31.320  1.00  0.00           H
ATOM   4602  HG2 LYS A 870      45.060  36.380  31.850  1.00  0.00           H
ATOM   4603  CD  LYS A 870      45.140  36.690  29.710  1.00  0.00           C
ATOM   4604  HD1 LYS A 870      45.840  35.860  29.450  1.00  0.00           H
ATOM   4605  HD2 LYS A 870      45.390  37.520  29.010  1.00  0.00           H
ATOM   4606  CE  LYS A 870      43.740  36.240  29.500  1.00  0.00           C
ATOM   4607  HE1 LYS A 870      43.550  35.330  30.100  1.00  0.00           H
ATOM   4608  HE2 LYS A 870      43.640  36.070  28.400  1.00  0.00           H
ATOM   4609  NZ  LYS A 870      42.770  37.210  29.940  1.00  0.00           N
ATOM   4610  HZ1 LYS A 870      41.850  37.140  29.480  1.00  0.00           H
ATOM   4611  HZ2 LYS A 870      43.200  38.090  29.590  1.00  0.00           H
ATOM   4612  HZ3 LYS A 870      42.750  37.240  30.990  1.00  0.00           H
ATOM   4613  C   LYS A 870      48.680  37.500  33.420  1.00  0.00           C
ATOM   4614  O   LYS A 870      49.470  38.380  33.830  1.00  0.00           O
ATOM   4615  N   GLU A 871      49.120  36.230  33.480  1.00  0.00           N
ATOM   4616  HN  GLU A 871      48.530  35.550  33.050  1.00  0.00           H
ATOM   4617  CA  GLU A 871      50.490  35.860  33.800  1.00  0.00           C
ATOM   4618  HA  GLU A 871      51.200  36.640  33.570  1.00  0.00           H
ATOM   4619  CB  GLU A 871      50.700  35.430  35.250  1.00  0.00           C
ATOM   4620  HB1 GLU A 871      49.910  34.690  35.490  1.00  0.00           H
ATOM   4621  HB2 GLU A 871      50.420  36.270  35.920  1.00  0.00           H
ATOM   4622  CG  GLU A 871      52.090  34.940  35.720  1.00  0.00           C
ATOM   4623  HG1 GLU A 871      52.060  33.990  35.150  1.00  0.00           H
ATOM   4624  HG2 GLU A 871      52.140  34.780  36.820  1.00  0.00           H
ATOM   4625  CD  GLU A 871      53.170  35.810  35.290  1.00  0.00           C
ATOM   4626  OE1 GLU A 871      53.420  36.890  35.810  1.00  0.00           O
ATOM   4627  OE2 GLU A 871      53.800  35.460  34.200  1.00  0.00           O
ATOM   4628  C   GLU A 871      50.710  34.720  32.820  1.00  0.00           C
ATOM   4629  O   GLU A 871      49.790  34.210  32.180  1.00  0.00           O
ATOM   4630  N   HSD A 872      51.940  34.330  32.580  1.00  0.00           N
ATOM   4631  HN  HSD A 872      52.680  34.760  33.090  1.00  0.00           H
ATOM   4632  CA  HSD A 872      52.170  33.210  31.750  1.00  0.00           C
ATOM   4633  HA  HSD A 872      51.590  33.220  30.830  1.00  0.00           H
ATOM   4634  CB  HSD A 872      53.620  33.160  31.230  1.00  0.00           C
ATOM   4635  HB1 HSD A 872      53.880  32.370  30.500  1.00  0.00           H
ATOM   4636  HB2 HSD A 872      54.190  32.890  32.140  1.00  0.00           H
ATOM   4637  ND1 HSD A 872      53.720  34.890  29.470  1.00  0.00           N
ATOM   4638  HD1 HSD A 872      53.130  34.480  28.780  1.00  0.00           H
ATOM   4639  CG  HSD A 872      54.110  34.430  30.720  1.00  0.00           C
ATOM   4640  CE1 HSD A 872      54.450  35.990  29.270  1.00  0.00           C
ATOM   4641  HE1 HSD A 872      54.330  36.530  28.330  1.00  0.00           H
ATOM   4642  NE2 HSD A 872      55.280  36.350  30.300  1.00  0.00           N
ATOM   4643  CD2 HSD A 872      55.050  35.290  31.260  1.00  0.00           C
ATOM   4644  HD2 HSD A 872      55.690  35.270  32.130  1.00  0.00           H
ATOM   4645  C   HSD A 872      51.780  31.900  32.340  1.00  0.00           C
ATOM   4646  O   HSD A 872      52.180  31.560  33.440  1.00  0.00           O
ATOM   4647  N   LYS A 873      51.020  31.140  31.540  1.00  0.00           N
ATOM   4648  HN  LYS A 873      50.960  31.420  30.590  1.00  0.00           H
ATOM   4649  CA  LYS A 873      50.340  29.850  31.840  1.00  0.00           C
ATOM   4650  HA  LYS A 873      49.880  29.640  30.880  1.00  0.00           H
ATOM   4651  CB  LYS A 873      51.330  28.770  32.140  1.00  0.00           C
ATOM   4652  HB1 LYS A 873      50.820  27.790  32.280  1.00  0.00           H
ATOM   4653  HB2 LYS A 873      51.870  28.960  33.100  1.00  0.00           H
ATOM   4654  CG  LYS A 873      52.370  28.580  31.010  1.00  0.00           C
ATOM   4655  HG1 LYS A 873      53.000  27.700  31.250  1.00  0.00           H
ATOM   4656  HG2 LYS A 873      53.040  29.450  31.030  1.00  0.00           H
ATOM   4657  CD  LYS A 873      51.780  28.390  29.620  1.00  0.00           C
ATOM   4658  HD1 LYS A 873      51.330  29.360  29.310  1.00  0.00           H
ATOM   4659  HD2 LYS A 873      51.020  27.580  29.620  1.00  0.00           H
ATOM   4660  CE  LYS A 873      52.860  28.070  28.510  1.00  0.00           C
ATOM   4661  HE1 LYS A 873      53.520  27.250  28.890  1.00  0.00           H
ATOM   4662  HE2 LYS A 873      53.540  28.940  28.390  1.00  0.00           H
ATOM   4663  NZ  LYS A 873      52.270  27.700  27.260  1.00  0.00           N
ATOM   4664  HZ1 LYS A 873      51.960  26.710  27.360  1.00  0.00           H
ATOM   4665  HZ2 LYS A 873      52.930  27.680  26.450  1.00  0.00           H
ATOM   4666  HZ3 LYS A 873      51.470  28.330  27.120  1.00  0.00           H
ATOM   4667  C   LYS A 873      49.170  29.950  32.900  1.00  0.00           C
ATOM   4668  O   LYS A 873      48.900  29.020  33.670  1.00  0.00           O
ATOM   4669  N   LEU A 874      48.580  31.200  32.970  1.00  0.00           N
ATOM   4670  HN  LEU A 874      48.870  31.850  32.270  1.00  0.00           H
ATOM   4671  CA  LEU A 874      47.550  31.510  33.950  1.00  0.00           C
ATOM   4672  HA  LEU A 874      47.270  30.680  34.590  1.00  0.00           H
ATOM   4673  CB  LEU A 874      47.970  32.650  34.860  1.00  0.00           C
ATOM   4674  HB1 LEU A 874      48.420  33.450  34.240  1.00  0.00           H
ATOM   4675  HB2 LEU A 874      48.790  32.270  35.510  1.00  0.00           H
ATOM   4676  CG  LEU A 874      46.880  33.410  35.630  1.00  0.00           C
ATOM   4677  HG  LEU A 874      46.080  33.790  34.950  1.00  0.00           H
ATOM   4678  CD1 LEU A 874      46.180  32.500  36.660  1.00  0.00           C
ATOM   4679 HD11 LEU A 874      47.010  32.220  37.340  1.00  0.00           H
ATOM   4680 HD12 LEU A 874      45.430  31.740  36.320  1.00  0.00           H
ATOM   4681 HD13 LEU A 874      45.550  33.110  37.340  1.00  0.00           H
ATOM   4682  CD2 LEU A 874      47.430  34.680  36.290  1.00  0.00           C
ATOM   4683 HD21 LEU A 874      46.580  35.390  36.460  1.00  0.00           H
ATOM   4684 HD22 LEU A 874      48.050  35.290  35.590  1.00  0.00           H
ATOM   4685 HD23 LEU A 874      47.900  34.450  37.270  1.00  0.00           H
ATOM   4686  C   LEU A 874      46.250  31.850  33.200  1.00  0.00           C
ATOM   4687  O   LEU A 874      46.230  32.820  32.460  1.00  0.00           O
ATOM   4688  N   LYS A 875      45.200  31.000  33.350  1.00  0.00           N
ATOM   4689  HN  LYS A 875      45.380  30.240  33.960  1.00  0.00           H
ATOM   4690  CA  LYS A 875      43.880  31.170  32.670  1.00  0.00           C
ATOM   4691  HA  LYS A 875      43.890  31.810  31.810  1.00  0.00           H
ATOM   4692  CB  LYS A 875      43.270  29.820  32.190  1.00  0.00           C
ATOM   4693  HB1 LYS A 875      42.260  30.030  31.780  1.00  0.00           H
ATOM   4694  HB2 LYS A 875      43.280  29.110  33.030  1.00  0.00           H
ATOM   4695  CG  LYS A 875      43.900  29.200  30.900  1.00  0.00           C
ATOM   4696  HG1 LYS A 875      43.660  29.910  30.100  1.00  0.00           H
ATOM   4697  HG2 LYS A 875      43.400  28.260  30.570  1.00  0.00           H
ATOM   4698  CD  LYS A 875      45.430  28.790  31.070  1.00  0.00           C
ATOM   4699  HD1 LYS A 875      45.610  28.060  31.890  1.00  0.00           H
ATOM   4700  HD2 LYS A 875      46.040  29.670  31.370  1.00  0.00           H
ATOM   4701  CE  LYS A 875      46.000  28.140  29.830  1.00  0.00           C
ATOM   4702  HE1 LYS A 875      45.350  27.350  29.390  1.00  0.00           H
ATOM   4703  HE2 LYS A 875      46.960  27.750  30.230  1.00  0.00           H
ATOM   4704  NZ  LYS A 875      46.300  29.080  28.760  1.00  0.00           N
ATOM   4705  HZ1 LYS A 875      45.460  29.200  28.170  1.00  0.00           H
ATOM   4706  HZ2 LYS A 875      47.120  28.910  28.140  1.00  0.00           H
ATOM   4707  HZ3 LYS A 875      46.450  30.020  29.190  1.00  0.00           H
ATOM   4708  C   LYS A 875      42.820  31.770  33.610  1.00  0.00           C
ATOM   4709  O   LYS A 875      42.000  32.570  33.160  1.00  0.00           O
ATOM   4710  N   LYS A 876      42.920  31.440  34.820  1.00  0.00           N
ATOM   4711  HN  LYS A 876      43.610  30.870  35.250  1.00  0.00           H
ATOM   4712  CA  LYS A 876      42.060  32.000  35.830  1.00  0.00           C
ATOM   4713  HA  LYS A 876      41.060  31.770  35.480  1.00  0.00           H
ATOM   4714  CB  LYS A 876      42.290  31.300  37.160  1.00  0.00           C
ATOM   4715  HB1 LYS A 876      41.650  31.830  37.890  1.00  0.00           H
ATOM   4716  HB2 LYS A 876      43.340  31.290  37.520  1.00  0.00           H
ATOM   4717  CG  LYS A 876      41.800  29.800  37.130  1.00  0.00           C
ATOM   4718  HG1 LYS A 876      42.000  29.450  38.170  1.00  0.00           H
ATOM   4719  HG2 LYS A 876      42.290  29.110  36.400  1.00  0.00           H
ATOM   4720  CD  LYS A 876      40.330  29.750  36.920  1.00  0.00           C
ATOM   4721  HD1 LYS A 876      40.040  30.100  35.910  1.00  0.00           H
ATOM   4722  HD2 LYS A 876      39.900  30.480  37.640  1.00  0.00           H
ATOM   4723  CE  LYS A 876      39.580  28.400  37.320  1.00  0.00           C
ATOM   4724  HE1 LYS A 876      38.500  28.550  37.140  1.00  0.00           H
ATOM   4725  HE2 LYS A 876      39.750  28.280  38.410  1.00  0.00           H
ATOM   4726  NZ  LYS A 876      40.090  27.210  36.600  1.00  0.00           N
ATOM   4727  HZ1 LYS A 876      40.100  27.340  35.580  1.00  0.00           H
ATOM   4728  HZ2 LYS A 876      39.430  26.420  36.810  1.00  0.00           H
ATOM   4729  HZ3 LYS A 876      41.010  26.850  36.910  1.00  0.00           H
ATOM   4730  C   LYS A 876      42.200  33.500  36.030  1.00  0.00           C
ATOM   4731  O   LYS A 876      43.220  34.140  35.830  1.00  0.00           O
ATOM   4732  N   GLY A 877      41.130  34.240  36.300  1.00  0.00           N
ATOM   4733  HN  GLY A 877      40.280  33.760  36.460  1.00  0.00           H
ATOM   4734  CA  GLY A 877      41.200  35.720  36.600  1.00  0.00           C
ATOM   4735  HA1 GLY A 877      40.500  36.190  35.930  1.00  0.00           H
ATOM   4736  HA2 GLY A 877      42.210  36.100  36.560  1.00  0.00           H
ATOM   4737  C   GLY A 877      40.550  36.010  37.880  1.00  0.00           C
ATOM   4738  O   GLY A 877      40.420  35.110  38.710  1.00  0.00           O
ATOM   4739  N   ALA A 878      40.160  37.290  38.060  1.00  0.00           N
ATOM   4740  HN  ALA A 878      40.120  37.930  37.300  1.00  0.00           H
ATOM   4741  CA  ALA A 878      39.440  37.650  39.380  1.00  0.00           C
ATOM   4742  HA  ALA A 878      39.060  36.760  39.860  1.00  0.00           H
ATOM   4743  CB  ALA A 878      40.570  38.160  40.330  1.00  0.00           C
ATOM   4744  HB1 ALA A 878      41.010  39.070  39.890  1.00  0.00           H
ATOM   4745  HB2 ALA A 878      41.430  37.460  40.430  1.00  0.00           H
ATOM   4746  HB3 ALA A 878      40.110  38.480  41.290  1.00  0.00           H
ATOM   4747  C   ALA A 878      38.260  38.590  39.280  1.00  0.00           C
ATOM   4748  O   ALA A 878      38.020  39.280  38.330  1.00  0.00           O
ATOM   4749  N   GLY A 879      37.500  38.600  40.400  1.00  0.00           N
ATOM   4750  HN  GLY A 879      37.750  37.950  41.110  1.00  0.00           H
ATOM   4751  CA  GLY A 879      36.330  39.390  40.580  1.00  0.00           C
ATOM   4752  HA1 GLY A 879      35.570  38.960  41.230  1.00  0.00           H
ATOM   4753  HA2 GLY A 879      35.950  39.530  39.570  1.00  0.00           H
ATOM   4754  C   GLY A 879      36.630  40.730  41.190  1.00  0.00           C
ATOM   4755  O   GLY A 879      37.820  41.000  41.470  1.00  0.00           O
ATOM   4756  N   TYR A 880      35.640  41.660  41.300  1.00  0.00           N
ATOM   4757  HN  TYR A 880      34.710  41.320  41.230  1.00  0.00           H
ATOM   4758  CA  TYR A 880      35.830  42.980  41.800  1.00  0.00           C
ATOM   4759  HA  TYR A 880      36.830  43.120  42.180  1.00  0.00           H
ATOM   4760  CB  TYR A 880      35.530  44.110  40.900  1.00  0.00           C
ATOM   4761  HB1 TYR A 880      35.640  45.140  41.300  1.00  0.00           H
ATOM   4762  HB2 TYR A 880      34.490  44.070  40.510  1.00  0.00           H
ATOM   4763  CG  TYR A 880      36.480  43.940  39.700  1.00  0.00           C
ATOM   4764  CD1 TYR A 880      36.090  43.570  38.390  1.00  0.00           C
ATOM   4765  HD1 TYR A 880      35.090  43.170  38.280  1.00  0.00           H
ATOM   4766  CE1 TYR A 880      36.930  43.310  37.350  1.00  0.00           C
ATOM   4767  HE1 TYR A 880      36.790  42.830  36.390  1.00  0.00           H
ATOM   4768  CZ  TYR A 880      38.270  43.760  37.500  1.00  0.00           C
ATOM   4769  OH  TYR A 880      39.210  43.700  36.430  1.00  0.00           O
ATOM   4770  HH  TYR A 880      38.880  43.110  35.750  1.00  0.00           H
ATOM   4771  CD2 TYR A 880      37.770  44.490  39.830  1.00  0.00           C
ATOM   4772  HD2 TYR A 880      38.100  44.830  40.800  1.00  0.00           H
ATOM   4773  CE2 TYR A 880      38.760  44.330  38.740  1.00  0.00           C
ATOM   4774  HE2 TYR A 880      39.760  44.730  38.810  1.00  0.00           H
ATOM   4775  C   TYR A 880      34.940  43.120  42.970  1.00  0.00           C
ATOM   4776  O   TYR A 880      35.330  43.000  44.110  1.00  0.00           O
ATOM   4777  N   HSD A 881      33.650  43.360  42.700  1.00  0.00           N
ATOM   4778  HN  HSD A 881      33.360  43.380  41.750  1.00  0.00           H
ATOM   4779  CA  HSD A 881      32.550  43.630  43.630  1.00  0.00           C
ATOM   4780  HA  HSD A 881      32.800  44.590  44.050  1.00  0.00           H
ATOM   4781  CB  HSD A 881      31.220  43.770  42.790  1.00  0.00           C
ATOM   4782  HB1 HSD A 881      30.310  44.070  43.370  1.00  0.00           H
ATOM   4783  HB2 HSD A 881      31.010  42.880  42.150  1.00  0.00           H
ATOM   4784  ND1 HSD A 881      31.460  44.720  40.410  1.00  0.00           N
ATOM   4785  HD1 HSD A 881      31.640  43.830  39.970  1.00  0.00           H
ATOM   4786  CG  HSD A 881      31.290  44.880  41.760  1.00  0.00           C
ATOM   4787  CE1 HSD A 881      31.770  45.930  39.940  1.00  0.00           C
ATOM   4788  HE1 HSD A 881      32.110  46.020  38.900  1.00  0.00           H
ATOM   4789  NE2 HSD A 881      31.800  46.880  40.900  1.00  0.00           N
ATOM   4790  CD2 HSD A 881      31.510  46.200  42.040  1.00  0.00           C
ATOM   4791  HD2 HSD A 881      31.390  46.750  42.960  1.00  0.00           H
ATOM   4792  C   HSD A 881      32.400  42.450  44.620  1.00  0.00           C
ATOM   4793  O   HSD A 881      32.260  42.630  45.830  1.00  0.00           O
ATOM   4794  N   LEU A 882      32.410  41.150  44.140  1.00  0.00           N
ATOM   4795  HN  LEU A 882      32.600  40.940  43.170  1.00  0.00           H
ATOM   4796  CA  LEU A 882      32.370  40.000  45.030  1.00  0.00           C
ATOM   4797  HA  LEU A 882      31.490  40.120  45.620  1.00  0.00           H
ATOM   4798  CB  LEU A 882      32.290  38.780  44.070  1.00  0.00           C
ATOM   4799  HB1 LEU A 882      33.100  38.850  43.330  1.00  0.00           H
ATOM   4800  HB2 LEU A 882      31.400  38.840  43.410  1.00  0.00           H
ATOM   4801  CG  LEU A 882      32.220  37.380  44.730  1.00  0.00           C
ATOM   4802  HG  LEU A 882      33.110  37.180  45.370  1.00  0.00           H
ATOM   4803  CD1 LEU A 882      31.040  37.140  45.640  1.00  0.00           C
ATOM   4804 HD11 LEU A 882      30.190  37.080  44.930  1.00  0.00           H
ATOM   4805 HD12 LEU A 882      31.010  37.970  46.380  1.00  0.00           H
ATOM   4806 HD13 LEU A 882      31.220  36.150  46.130  1.00  0.00           H
ATOM   4807  CD2 LEU A 882      32.450  36.390  43.680  1.00  0.00           C
ATOM   4808 HD21 LEU A 882      31.620  36.490  42.950  1.00  0.00           H
ATOM   4809 HD22 LEU A 882      32.440  35.340  44.050  1.00  0.00           H
ATOM   4810 HD23 LEU A 882      33.360  36.520  43.060  1.00  0.00           H
ATOM   4811  C   LEU A 882      33.530  39.860  46.010  1.00  0.00           C
ATOM   4812  O   LEU A 882      33.330  39.650  47.210  1.00  0.00           O
ATOM   4813  N   ASP A 883      34.780  39.950  45.510  1.00  0.00           N
ATOM   4814  HN  ASP A 883      34.980  40.060  44.540  1.00  0.00           H
ATOM   4815  CA  ASP A 883      35.950  39.990  46.310  1.00  0.00           C
ATOM   4816  HA  ASP A 883      36.040  39.060  46.860  1.00  0.00           H
ATOM   4817  CB  ASP A 883      37.210  40.100  45.460  1.00  0.00           C
ATOM   4818  HB1 ASP A 883      38.080  40.330  46.110  1.00  0.00           H
ATOM   4819  HB2 ASP A 883      37.010  40.890  44.710  1.00  0.00           H
ATOM   4820  CG  ASP A 883      37.520  38.760  44.840  1.00  0.00           C
ATOM   4821  OD1 ASP A 883      38.150  37.800  45.260  1.00  0.00           O
ATOM   4822  OD2 ASP A 883      36.870  38.530  43.650  1.00  0.00           O
ATOM   4823  HD2 ASP A 883      37.260  37.720  43.300  1.00  0.00           H
ATOM   4824  C   ASP A 883      35.990  41.150  47.320  1.00  0.00           C
ATOM   4825  O   ASP A 883      36.330  41.000  48.450  1.00  0.00           O
ATOM   4826  N   LEU A 884      35.560  42.360  46.940  1.00  0.00           N
ATOM   4827  HN  LEU A 884      35.000  42.440  46.120  1.00  0.00           H
ATOM   4828  CA  LEU A 884      35.510  43.540  47.780  1.00  0.00           C
ATOM   4829  HA  LEU A 884      36.410  43.560  48.380  1.00  0.00           H
ATOM   4830  CB  LEU A 884      35.320  44.850  47.020  1.00  0.00           C
ATOM   4831  HB1 LEU A 884      34.420  44.860  46.370  1.00  0.00           H
ATOM   4832  HB2 LEU A 884      36.220  44.990  46.400  1.00  0.00           H
ATOM   4833  CG  LEU A 884      35.140  46.060  47.980  1.00  0.00           C
ATOM   4834  HG  LEU A 884      34.220  46.060  48.600  1.00  0.00           H
ATOM   4835  CD1 LEU A 884      36.310  46.230  48.990  1.00  0.00           C
ATOM   4836 HD11 LEU A 884      37.250  46.280  48.410  1.00  0.00           H
ATOM   4837 HD12 LEU A 884      36.450  45.430  49.740  1.00  0.00           H
ATOM   4838 HD13 LEU A 884      36.200  47.150  49.610  1.00  0.00           H
ATOM   4839  CD2 LEU A 884      35.130  47.240  46.970  1.00  0.00           C
ATOM   4840 HD21 LEU A 884      34.290  47.160  46.250  1.00  0.00           H
ATOM   4841 HD22 LEU A 884      36.040  47.190  46.350  1.00  0.00           H
ATOM   4842 HD23 LEU A 884      35.200  48.260  47.420  1.00  0.00           H
ATOM   4843  C   LEU A 884      34.330  43.380  48.750  1.00  0.00           C
ATOM   4844  O   LEU A 884      34.350  43.860  49.850  1.00  0.00           O
ATOM   4845  N   LEU A 885      33.240  42.730  48.370  1.00  0.00           N
ATOM   4846  HN  LEU A 885      33.250  42.350  47.460  1.00  0.00           H
ATOM   4847  CA  LEU A 885      32.120  42.440  49.320  1.00  0.00           C
ATOM   4848  HA  LEU A 885      31.750  43.390  49.650  1.00  0.00           H
ATOM   4849  CB  LEU A 885      30.920  41.700  48.680  1.00  0.00           C
ATOM   4850  HB1 LEU A 885      31.090  40.760  48.120  1.00  0.00           H
ATOM   4851  HB2 LEU A 885      30.550  42.450  47.940  1.00  0.00           H
ATOM   4852  CG  LEU A 885      29.690  41.490  49.650  1.00  0.00           C
ATOM   4853  HG  LEU A 885      30.040  40.940  50.550  1.00  0.00           H
ATOM   4854  CD1 LEU A 885      29.090  42.870  50.150  1.00  0.00           C
ATOM   4855 HD11 LEU A 885      29.900  43.400  50.700  1.00  0.00           H
ATOM   4856 HD12 LEU A 885      28.250  42.740  50.880  1.00  0.00           H
ATOM   4857 HD13 LEU A 885      28.730  43.540  49.340  1.00  0.00           H
ATOM   4858  CD2 LEU A 885      28.590  40.740  48.910  1.00  0.00           C
ATOM   4859 HD21 LEU A 885      28.080  40.110  49.660  1.00  0.00           H
ATOM   4860 HD22 LEU A 885      28.950  40.010  48.160  1.00  0.00           H
ATOM   4861 HD23 LEU A 885      28.010  41.580  48.480  1.00  0.00           H
ATOM   4862  C   LEU A 885      32.620  41.600  50.510  1.00  0.00           C
ATOM   4863  O   LEU A 885      32.320  41.940  51.680  1.00  0.00           O
ATOM   4864  N   MET A 886      33.430  40.660  50.170  1.00  0.00           N
ATOM   4865  HN  MET A 886      33.630  40.560  49.190  1.00  0.00           H
ATOM   4866  CA  MET A 886      34.000  39.800  51.170  1.00  0.00           C
ATOM   4867  HA  MET A 886      33.180  39.380  51.730  1.00  0.00           H
ATOM   4868  CB  MET A 886      34.620  38.600  50.500  1.00  0.00           C
ATOM   4869  HB1 MET A 886      35.200  38.950  49.610  1.00  0.00           H
ATOM   4870  HB2 MET A 886      33.780  38.060  50.030  1.00  0.00           H
ATOM   4871  CG  MET A 886      35.490  37.620  51.330  1.00  0.00           C
ATOM   4872  HG1 MET A 886      36.360  38.140  51.820  1.00  0.00           H
ATOM   4873  HG2 MET A 886      35.860  36.810  50.660  1.00  0.00           H
ATOM   4874  SD  MET A 886      34.370  36.890  52.590  1.00  0.00           S
ATOM   4875  CE  MET A 886      35.800  35.960  53.300  1.00  0.00           C
ATOM   4876  HE1 MET A 886      36.250  35.340  52.500  1.00  0.00           H
ATOM   4877  HE2 MET A 886      35.360  35.220  54.000  1.00  0.00           H
ATOM   4878  HE3 MET A 886      36.540  36.600  53.810  1.00  0.00           H
ATOM   4879  C   MET A 886      35.130  40.450  52.030  1.00  0.00           C
ATOM   4880  O   MET A 886      35.230  40.350  53.260  1.00  0.00           O
ATOM   4881  N   VAL A 887      36.050  41.200  51.330  1.00  0.00           N
ATOM   4882  HN  VAL A 887      36.120  41.310  50.340  1.00  0.00           H
ATOM   4883  CA  VAL A 887      37.000  42.030  52.110  1.00  0.00           C
ATOM   4884  HA  VAL A 887      37.600  41.460  52.810  1.00  0.00           H
ATOM   4885  CB  VAL A 887      38.140  42.590  51.240  1.00  0.00           C
ATOM   4886  HB  VAL A 887      37.660  42.700  50.250  1.00  0.00           H
ATOM   4887  CG1 VAL A 887      38.760  43.940  51.660  1.00  0.00           C
ATOM   4888 HG11 VAL A 887      38.110  44.840  51.810  1.00  0.00           H
ATOM   4889 HG12 VAL A 887      39.530  44.340  50.970  1.00  0.00           H
ATOM   4890 HG13 VAL A 887      39.430  43.740  52.520  1.00  0.00           H
ATOM   4891  CG2 VAL A 887      39.230  41.520  51.080  1.00  0.00           C
ATOM   4892 HG21 VAL A 887      38.640  40.580  50.960  1.00  0.00           H
ATOM   4893 HG22 VAL A 887      39.820  41.460  52.010  1.00  0.00           H
ATOM   4894 HG23 VAL A 887      39.770  41.740  50.140  1.00  0.00           H
ATOM   4895  C   VAL A 887      36.370  43.080  52.970  1.00  0.00           C
ATOM   4896  O   VAL A 887      36.800  43.300  54.120  1.00  0.00           O
ATOM   4897  N   GLY A 888      35.330  43.730  52.450  1.00  0.00           N
ATOM   4898  HN  GLY A 888      35.140  43.520  51.500  1.00  0.00           H
ATOM   4899  CA  GLY A 888      34.370  44.380  53.170  1.00  0.00           C
ATOM   4900  HA1 GLY A 888      33.470  44.380  52.580  1.00  0.00           H
ATOM   4901  HA2 GLY A 888      34.750  45.390  53.270  1.00  0.00           H
ATOM   4902  C   GLY A 888      33.940  43.830  54.500  1.00  0.00           C
ATOM   4903  O   GLY A 888      34.050  44.510  55.520  1.00  0.00           O
ATOM   4904  N   VAL A 889      33.310  42.590  54.560  1.00  0.00           N
ATOM   4905  HN  VAL A 889      33.030  42.060  53.770  1.00  0.00           H
ATOM   4906  CA  VAL A 889      32.770  42.110  55.790  1.00  0.00           C
ATOM   4907  HA  VAL A 889      32.190  42.960  56.120  1.00  0.00           H
ATOM   4908  CB  VAL A 889      31.900  41.010  55.340  1.00  0.00           C
ATOM   4909  HB  VAL A 889      32.370  40.440  54.510  1.00  0.00           H
ATOM   4910  CG1 VAL A 889      31.410  40.110  56.540  1.00  0.00           C
ATOM   4911 HG11 VAL A 889      30.570  39.590  56.020  1.00  0.00           H
ATOM   4912 HG12 VAL A 889      30.970  40.640  57.410  1.00  0.00           H
ATOM   4913 HG13 VAL A 889      32.150  39.390  56.960  1.00  0.00           H
ATOM   4914  CG2 VAL A 889      30.620  41.730  54.780  1.00  0.00           C
ATOM   4915 HG21 VAL A 889      30.780  42.430  53.930  1.00  0.00           H
ATOM   4916 HG22 VAL A 889      30.110  42.300  55.580  1.00  0.00           H
ATOM   4917 HG23 VAL A 889      29.920  41.070  54.210  1.00  0.00           H
ATOM   4918  C   VAL A 889      33.850  41.610  56.770  1.00  0.00           C
ATOM   4919  O   VAL A 889      33.630  41.940  57.940  1.00  0.00           O
ATOM   4920  N   MET A 890      35.010  41.060  56.370  1.00  0.00           N
ATOM   4921  HN  MET A 890      35.230  40.910  55.420  1.00  0.00           H
ATOM   4922  CA  MET A 890      36.040  40.600  57.250  1.00  0.00           C
ATOM   4923  HA  MET A 890      35.670  40.070  58.110  1.00  0.00           H
ATOM   4924  CB  MET A 890      37.120  39.760  56.570  1.00  0.00           C
ATOM   4925  HB1 MET A 890      37.860  39.460  57.350  1.00  0.00           H
ATOM   4926  HB2 MET A 890      37.680  40.390  55.840  1.00  0.00           H
ATOM   4927  CG  MET A 890      36.520  38.490  55.880  1.00  0.00           C
ATOM   4928  HG1 MET A 890      37.320  37.930  55.340  1.00  0.00           H
ATOM   4929  HG2 MET A 890      35.810  38.830  55.090  1.00  0.00           H
ATOM   4930  SD  MET A 890      35.620  37.340  56.930  1.00  0.00           S
ATOM   4931  CE  MET A 890      36.910  37.000  58.100  1.00  0.00           C
ATOM   4932  HE1 MET A 890      37.760  36.450  57.630  1.00  0.00           H
ATOM   4933  HE2 MET A 890      36.570  36.360  58.950  1.00  0.00           H
ATOM   4934  HE3 MET A 890      37.320  37.890  58.620  1.00  0.00           H
ATOM   4935  C   MET A 890      36.740  41.780  57.990  1.00  0.00           C
ATOM   4936  O   MET A 890      37.290  41.610  59.070  1.00  0.00           O
ATOM   4937  N   LEU A 891      36.740  42.980  57.400  1.00  0.00           N
ATOM   4938  HN  LEU A 891      36.260  43.070  56.530  1.00  0.00           H
ATOM   4939  CA  LEU A 891      37.330  44.180  57.980  1.00  0.00           C
ATOM   4940  HA  LEU A 891      38.360  44.070  58.300  1.00  0.00           H
ATOM   4941  CB  LEU A 891      37.320  45.340  56.940  1.00  0.00           C
ATOM   4942  HB1 LEU A 891      36.290  45.720  56.790  1.00  0.00           H
ATOM   4943  HB2 LEU A 891      37.540  44.930  55.930  1.00  0.00           H
ATOM   4944  CG  LEU A 891      38.180  46.580  57.210  1.00  0.00           C
ATOM   4945  HG  LEU A 891      39.090  46.300  57.770  1.00  0.00           H
ATOM   4946  CD1 LEU A 891      38.840  47.220  55.980  1.00  0.00           C
ATOM   4947 HD11 LEU A 891      38.040  47.620  55.310  1.00  0.00           H
ATOM   4948 HD12 LEU A 891      39.400  46.540  55.310  1.00  0.00           H
ATOM   4949 HD13 LEU A 891      39.420  48.130  56.240  1.00  0.00           H
ATOM   4950  CD2 LEU A 891      37.420  47.680  57.970  1.00  0.00           C
ATOM   4951 HD21 LEU A 891      37.130  47.310  58.990  1.00  0.00           H
ATOM   4952 HD22 LEU A 891      36.530  47.970  57.370  1.00  0.00           H
ATOM   4953 HD23 LEU A 891      38.100  48.530  58.150  1.00  0.00           H
ATOM   4954  C   LEU A 891      36.550  44.460  59.220  1.00  0.00           C
ATOM   4955  O   LEU A 891      37.030  44.660  60.340  1.00  0.00           O
ATOM   4956  N   GLY A 892      35.200  44.390  59.200  1.00  0.00           N
ATOM   4957  HN  GLY A 892      34.710  44.110  58.380  1.00  0.00           H
ATOM   4958  CA  GLY A 892      34.390  44.640  60.350  1.00  0.00           C
ATOM   4959  HA1 GLY A 892      33.400  44.590  59.930  1.00  0.00           H
ATOM   4960  HA2 GLY A 892      34.720  45.600  60.700  1.00  0.00           H
ATOM   4961  C   GLY A 892      34.470  43.550  61.480  1.00  0.00           C
ATOM   4962  O   GLY A 892      34.550  43.830  62.660  1.00  0.00           O
ATOM   4963  N   VAL A 893      34.540  42.210  61.150  1.00  0.00           N
ATOM   4964  HN  VAL A 893      34.380  42.070  60.170  1.00  0.00           H
ATOM   4965  CA  VAL A 893      34.880  41.150  62.030  1.00  0.00           C
ATOM   4966  HA  VAL A 893      34.100  41.020  62.770  1.00  0.00           H
ATOM   4967  CB  VAL A 893      35.170  39.780  61.330  1.00  0.00           C
ATOM   4968  HB  VAL A 893      36.060  39.850  60.660  1.00  0.00           H
ATOM   4969  CG1 VAL A 893      35.350  38.690  62.440  1.00  0.00           C
ATOM   4970 HG11 VAL A 893      35.580  37.720  61.950  1.00  0.00           H
ATOM   4971 HG12 VAL A 893      34.490  38.530  63.110  1.00  0.00           H
ATOM   4972 HG13 VAL A 893      36.240  38.800  63.100  1.00  0.00           H
ATOM   4973  CG2 VAL A 893      33.910  39.330  60.450  1.00  0.00           C
ATOM   4974 HG21 VAL A 893      34.030  38.280  60.130  1.00  0.00           H
ATOM   4975 HG22 VAL A 893      33.750  39.910  59.520  1.00  0.00           H
ATOM   4976 HG23 VAL A 893      32.930  39.340  61.000  1.00  0.00           H
ATOM   4977  C   VAL A 893      36.220  41.420  62.800  1.00  0.00           C
ATOM   4978  O   VAL A 893      36.340  41.440  64.040  1.00  0.00           O
ATOM   4979  N   CYS A 894      37.290  41.820  62.010  1.00  0.00           N
ATOM   4980  HN  CYS A 894      37.210  41.830  61.020  1.00  0.00           H
ATOM   4981  CA  CYS A 894      38.590  42.170  62.580  1.00  0.00           C
ATOM   4982  HA  CYS A 894      38.920  41.320  63.150  1.00  0.00           H
ATOM   4983  CB  CYS A 894      39.660  42.350  61.460  1.00  0.00           C
ATOM   4984  HB1 CYS A 894      40.640  42.730  61.810  1.00  0.00           H
ATOM   4985  HB2 CYS A 894      39.360  43.150  60.730  1.00  0.00           H
ATOM   4986  SG  CYS A 894      39.960  40.810  60.460  1.00  0.00           S
ATOM   4987  HG1 CYS A 894      39.010  41.120  59.570  1.00  0.00           H
ATOM   4988  C   CYS A 894      38.470  43.400  63.490  1.00  0.00           C
ATOM   4989  O   CYS A 894      39.030  43.400  64.590  1.00  0.00           O
ATOM   4990  N   SER A 895      37.580  44.310  63.120  1.00  0.00           N
ATOM   4991  HN  SER A 895      37.020  44.150  62.310  1.00  0.00           H
ATOM   4992  CA  SER A 895      37.330  45.530  63.890  1.00  0.00           C
ATOM   4993  HA  SER A 895      38.290  46.030  64.030  1.00  0.00           H
ATOM   4994  CB  SER A 895      36.440  46.550  63.220  1.00  0.00           C
ATOM   4995  HB1 SER A 895      36.250  47.400  63.920  1.00  0.00           H
ATOM   4996  HB2 SER A 895      35.520  46.040  62.880  1.00  0.00           H
ATOM   4997  OG  SER A 895      37.080  47.060  62.050  1.00  0.00           O
ATOM   4998  HG1 SER A 895      37.190  46.390  61.360  1.00  0.00           H
ATOM   4999  C   SER A 895      36.740  45.260  65.320  1.00  0.00           C
ATOM   5000  O   SER A 895      37.290  45.830  66.270  1.00  0.00           O
ATOM   5001  N   VAL A 896      35.720  44.430  65.430  1.00  0.00           N
ATOM   5002  HN  VAL A 896      35.410  43.880  64.670  1.00  0.00           H
ATOM   5003  CA  VAL A 896      35.100  44.080  66.670  1.00  0.00           C
ATOM   5004  HA  VAL A 896      35.060  44.970  67.280  1.00  0.00           H
ATOM   5005  CB  VAL A 896      33.650  43.750  66.540  1.00  0.00           C
ATOM   5006  HB  VAL A 896      33.200  43.790  67.540  1.00  0.00           H
ATOM   5007  CG1 VAL A 896      32.920  44.890  65.770  1.00  0.00           C
ATOM   5008 HG11 VAL A 896      31.810  44.790  65.790  1.00  0.00           H
ATOM   5009 HG12 VAL A 896      33.330  44.850  64.730  1.00  0.00           H
ATOM   5010 HG13 VAL A 896      33.140  45.900  66.170  1.00  0.00           H
ATOM   5011  CG2 VAL A 896      33.430  42.390  65.970  1.00  0.00           C
ATOM   5012 HG21 VAL A 896      32.370  42.100  65.790  1.00  0.00           H
ATOM   5013 HG22 VAL A 896      33.840  41.540  66.560  1.00  0.00           H
ATOM   5014 HG23 VAL A 896      33.960  42.230  65.010  1.00  0.00           H
ATOM   5015  C   VAL A 896      35.870  43.120  67.580  1.00  0.00           C
ATOM   5016  O   VAL A 896      35.570  43.060  68.770  1.00  0.00           O
ATOM   5017  N   MET A 897      36.850  42.320  67.030  1.00  0.00           N
ATOM   5018  HN  MET A 897      36.990  42.370  66.040  1.00  0.00           H
ATOM   5019  CA  MET A 897      37.880  41.680  67.770  1.00  0.00           C
ATOM   5020  HA  MET A 897      37.490  41.370  68.740  1.00  0.00           H
ATOM   5021  CB  MET A 897      38.360  40.410  67.010  1.00  0.00           C
ATOM   5022  HB1 MET A 897      39.170  39.850  67.540  1.00  0.00           H
ATOM   5023  HB2 MET A 897      38.680  40.610  65.970  1.00  0.00           H
ATOM   5024  CG  MET A 897      37.380  39.270  66.670  1.00  0.00           C
ATOM   5025  HG1 MET A 897      38.060  38.530  66.200  1.00  0.00           H
ATOM   5026  HG2 MET A 897      36.710  39.650  65.870  1.00  0.00           H
ATOM   5027  SD  MET A 897      36.400  38.560  68.090  1.00  0.00           S
ATOM   5028  CE  MET A 897      35.360  37.550  67.090  1.00  0.00           C
ATOM   5029  HE1 MET A 897      35.940  36.930  66.360  1.00  0.00           H
ATOM   5030  HE2 MET A 897      34.750  38.190  66.410  1.00  0.00           H
ATOM   5031  HE3 MET A 897      34.650  36.900  67.650  1.00  0.00           H
ATOM   5032  C   MET A 897      39.060  42.480  68.130  1.00  0.00           C
ATOM   5033  O   MET A 897      39.960  42.120  68.850  1.00  0.00           O
ATOM   5034  N   GLY A 898      39.170  43.710  67.560  1.00  0.00           N
ATOM   5035  HN  GLY A 898      38.390  43.960  66.980  1.00  0.00           H
ATOM   5036  CA  GLY A 898      40.230  44.590  67.760  1.00  0.00           C
ATOM   5037  HA1 GLY A 898      40.650  44.590  68.750  1.00  0.00           H
ATOM   5038  HA2 GLY A 898      39.890  45.540  67.360  1.00  0.00           H
ATOM   5039  C   GLY A 898      41.600  44.290  67.060  1.00  0.00           C
ATOM   5040  O   GLY A 898      42.660  44.460  67.670  1.00  0.00           O
ATOM   5041  N   LEU A 899      41.550  43.930  65.800  1.00  0.00           N
ATOM   5042  HN  LEU A 899      40.640  43.950  65.370  1.00  0.00           H
ATOM   5043  CA  LEU A 899      42.630  43.390  64.970  1.00  0.00           C
ATOM   5044  HA  LEU A 899      43.450  43.380  65.670  1.00  0.00           H
ATOM   5045  CB  LEU A 899      42.300  41.960  64.430  1.00  0.00           C
ATOM   5046  HB1 LEU A 899      43.260  41.550  64.040  1.00  0.00           H
ATOM   5047  HB2 LEU A 899      41.590  42.050  63.580  1.00  0.00           H
ATOM   5048  CG  LEU A 899      41.670  40.930  65.400  1.00  0.00           C
ATOM   5049  HG  LEU A 899      40.740  41.350  65.850  1.00  0.00           H
ATOM   5050  CD1 LEU A 899      41.310  39.710  64.600  1.00  0.00           C
ATOM   5051 HD11 LEU A 899      40.920  39.970  63.600  1.00  0.00           H
ATOM   5052 HD12 LEU A 899      40.470  39.300  65.220  1.00  0.00           H
ATOM   5053 HD13 LEU A 899      42.140  38.990  64.440  1.00  0.00           H
ATOM   5054  CD2 LEU A 899      42.660  40.540  66.490  1.00  0.00           C
ATOM   5055 HD21 LEU A 899      43.640  40.180  66.110  1.00  0.00           H
ATOM   5056 HD22 LEU A 899      42.300  39.760  67.200  1.00  0.00           H
ATOM   5057 HD23 LEU A 899      42.830  41.490  67.050  1.00  0.00           H
ATOM   5058  C   LEU A 899      43.050  44.350  63.890  1.00  0.00           C
ATOM   5059  O   LEU A 899      42.270  45.110  63.290  1.00  0.00           O
ATOM   5060  N   PRO A 900      44.340  44.520  63.590  1.00  0.00           N
[truncated: 7,490,634 more chars]
