# Supplementary material for: CryoEM and computational modeling structural insights into the pH regulator NBCn1
Source: Nat Commun. 2025 Nov 11;16:9932. doi: 10.1038/s41467-025-64868-z (PMC12606367; doi:10.1038/s41467-025-64868-z)
Supplement: Supplementary file 8 — Supplementary Data 6 [file 41467_2025_64868_MOESM8_ESM.zip › 1us_unrestr_MD_OF_IF_transition_apoNBCn1/transition_rep1_traj9_last.pdb]

REMARK    GENERATED BY TRJCONV
TITLE     Title t= 1000000.00000 step= 500000000
REMARK    THIS IS A SIMULATION BOX
CRYST1   96.803   96.803  103.309  90.00  90.00  90.00 P 1           1
MODEL        1
ATOM      1  N   LEU A 585      29.140  32.870  42.360  1.00  0.00           N
ATOM      2  HT1 LEU A 585      29.670  32.700  41.480  1.00  0.00           H
ATOM      3  HT2 LEU A 585      28.700  33.810  42.340  1.00  0.00           H
ATOM      4  HT3 LEU A 585      28.410  32.130  42.400  1.00  0.00           H
ATOM      5  CA  LEU A 585      30.110  32.770  43.510  1.00  0.00           C
ATOM      6  HA  LEU A 585      31.050  33.200  43.180  1.00  0.00           H
ATOM      7  CB  LEU A 585      29.650  33.510  44.790  1.00  0.00           C
ATOM      8  HB1 LEU A 585      28.750  32.990  45.200  1.00  0.00           H
ATOM      9  HB2 LEU A 585      29.340  34.510  44.440  1.00  0.00           H
ATOM     10  CG  LEU A 585      30.750  33.780  45.900  1.00  0.00           C
ATOM     11  HG  LEU A 585      30.910  32.800  46.390  1.00  0.00           H
ATOM     12  CD1 LEU A 585      32.000  34.450  45.380  1.00  0.00           C
ATOM     13 HD11 LEU A 585      32.640  34.510  46.300  1.00  0.00           H
ATOM     14 HD12 LEU A 585      31.800  35.510  45.110  1.00  0.00           H
ATOM     15 HD13 LEU A 585      32.600  33.860  44.650  1.00  0.00           H
ATOM     16  CD2 LEU A 585      30.050  34.780  46.850  1.00  0.00           C
ATOM     17 HD21 LEU A 585      29.130  34.240  47.130  1.00  0.00           H
ATOM     18 HD22 LEU A 585      29.850  35.730  46.310  1.00  0.00           H
ATOM     19 HD23 LEU A 585      30.580  34.960  47.800  1.00  0.00           H
ATOM     20  C   LEU A 585      30.620  31.470  43.860  1.00  0.00           C
ATOM     21  O   LEU A 585      31.840  31.330  44.130  1.00  0.00           O
ATOM     22  N   ILE A 586      29.820  30.370  43.990  1.00  0.00           N
ATOM     23  HN  ILE A 586      28.900  30.430  43.640  1.00  0.00           H
ATOM     24  CA  ILE A 586      30.140  29.050  44.420  1.00  0.00           C
ATOM     25  HA  ILE A 586      30.780  29.250  45.270  1.00  0.00           H
ATOM     26  CB  ILE A 586      29.060  28.220  45.050  1.00  0.00           C
ATOM     27  HB  ILE A 586      29.530  27.300  45.460  1.00  0.00           H
ATOM     28  CG2 ILE A 586      28.400  28.950  46.190  1.00  0.00           C
ATOM     29 HG21 ILE A 586      27.570  28.330  46.600  1.00  0.00           H
ATOM     30 HG22 ILE A 586      27.930  29.850  45.750  1.00  0.00           H
ATOM     31 HG23 ILE A 586      29.070  29.200  47.050  1.00  0.00           H
ATOM     32  CG1 ILE A 586      28.020  27.700  43.980  1.00  0.00           C
ATOM     33 HG11 ILE A 586      28.510  27.060  43.210  1.00  0.00           H
ATOM     34 HG12 ILE A 586      27.620  28.620  43.490  1.00  0.00           H
ATOM     35  CD  ILE A 586      26.810  26.940  44.540  1.00  0.00           C
ATOM     36  HD1 ILE A 586      26.170  26.710  43.680  1.00  0.00           H
ATOM     37  HD2 ILE A 586      26.250  27.560  45.260  1.00  0.00           H
ATOM     38  HD3 ILE A 586      27.160  25.970  44.990  1.00  0.00           H
ATOM     39  C   ILE A 586      30.990  28.230  43.440  1.00  0.00           C
ATOM     40  O   ILE A 586      31.810  27.350  43.860  1.00  0.00           O
ATOM     41  N   LEU A 587      30.850  28.450  42.130  1.00  0.00           N
ATOM     42  HN  LEU A 587      30.170  29.070  41.760  1.00  0.00           H
ATOM     43  CA  LEU A 587      31.740  27.850  41.090  1.00  0.00           C
ATOM     44  HA  LEU A 587      31.680  26.780  41.220  1.00  0.00           H
ATOM     45  CB  LEU A 587      31.240  28.220  39.680  1.00  0.00           C
ATOM     46  HB1 LEU A 587      31.110  29.320  39.640  1.00  0.00           H
ATOM     47  HB2 LEU A 587      30.190  27.940  39.470  1.00  0.00           H
ATOM     48  CG  LEU A 587      32.070  27.650  38.520  1.00  0.00           C
ATOM     49  HG  LEU A 587      33.090  28.090  38.610  1.00  0.00           H
ATOM     50  CD1 LEU A 587      32.170  26.140  38.640  1.00  0.00           C
ATOM     51 HD11 LEU A 587      32.880  25.760  39.420  1.00  0.00           H
ATOM     52 HD12 LEU A 587      32.630  25.810  37.680  1.00  0.00           H
ATOM     53 HD13 LEU A 587      31.200  25.590  38.750  1.00  0.00           H
ATOM     54  CD2 LEU A 587      31.410  28.090  37.150  1.00  0.00           C
ATOM     55 HD21 LEU A 587      30.410  27.610  37.070  1.00  0.00           H
ATOM     56 HD22 LEU A 587      32.050  27.640  36.360  1.00  0.00           H
ATOM     57 HD23 LEU A 587      31.290  29.190  37.080  1.00  0.00           H
ATOM     58  C   LEU A 587      33.200  28.260  41.240  1.00  0.00           C
ATOM     59  O   LEU A 587      34.150  27.540  41.060  1.00  0.00           O
ATOM     60  N   ASP A 588      33.370  29.560  41.570  1.00  0.00           N
ATOM     61  HN  ASP A 588      32.540  30.110  41.560  1.00  0.00           H
ATOM     62  CA  ASP A 588      34.710  30.120  41.810  1.00  0.00           C
ATOM     63  HA  ASP A 588      35.260  29.830  40.930  1.00  0.00           H
ATOM     64  CB  ASP A 588      34.610  31.660  42.030  1.00  0.00           C
ATOM     65  HB1 ASP A 588      35.660  31.970  42.260  1.00  0.00           H
ATOM     66  HB2 ASP A 588      33.930  31.890  42.890  1.00  0.00           H
ATOM     67  CG  ASP A 588      34.200  32.440  40.840  1.00  0.00           C
ATOM     68  OD1 ASP A 588      34.440  32.020  39.690  1.00  0.00           O
ATOM     69  OD2 ASP A 588      33.630  33.600  41.010  1.00  0.00           O
ATOM     70  C   ASP A 588      35.290  29.460  43.000  1.00  0.00           C
ATOM     71  O   ASP A 588      36.490  29.020  42.950  1.00  0.00           O
ATOM     72  N   ILE A 589      34.600  29.200  44.100  1.00  0.00           N
ATOM     73  HN  ILE A 589      33.640  29.480  44.090  1.00  0.00           H
ATOM     74  CA  ILE A 589      35.030  28.380  45.240  1.00  0.00           C
ATOM     75  HA  ILE A 589      36.010  28.780  45.470  1.00  0.00           H
ATOM     76  CB  ILE A 589      34.160  28.530  46.500  1.00  0.00           C
ATOM     77  HB  ILE A 589      33.070  28.510  46.250  1.00  0.00           H
ATOM     78  CG2 ILE A 589      34.620  27.620  47.720  1.00  0.00           C
ATOM     79 HG21 ILE A 589      34.160  27.970  48.660  1.00  0.00           H
ATOM     80 HG22 ILE A 589      35.720  27.780  47.690  1.00  0.00           H
ATOM     81 HG23 ILE A 589      34.300  26.560  47.610  1.00  0.00           H
ATOM     82  CG1 ILE A 589      34.400  30.010  46.930  1.00  0.00           C
ATOM     83 HG11 ILE A 589      34.240  30.590  46.010  1.00  0.00           H
ATOM     84 HG12 ILE A 589      35.480  30.170  47.190  1.00  0.00           H
ATOM     85  CD  ILE A 589      33.480  30.510  48.110  1.00  0.00           C
ATOM     86  HD1 ILE A 589      33.960  30.030  48.980  1.00  0.00           H
ATOM     87  HD2 ILE A 589      32.450  30.130  48.040  1.00  0.00           H
ATOM     88  HD3 ILE A 589      33.620  31.580  48.400  1.00  0.00           H
ATOM     89  C   ILE A 589      35.290  26.950  44.930  1.00  0.00           C
ATOM     90  O   ILE A 589      36.310  26.460  45.360  1.00  0.00           O
ATOM     91  N   LYS A 590      34.400  26.330  44.080  1.00  0.00           N
ATOM     92  HN  LYS A 590      33.630  26.860  43.770  1.00  0.00           H
ATOM     93  CA  LYS A 590      34.600  24.960  43.610  1.00  0.00           C
ATOM     94  HA  LYS A 590      34.810  24.300  44.430  1.00  0.00           H
ATOM     95  CB  LYS A 590      33.340  24.520  43.020  1.00  0.00           C
ATOM     96  HB1 LYS A 590      33.460  23.630  42.370  1.00  0.00           H
ATOM     97  HB2 LYS A 590      33.060  25.180  42.180  1.00  0.00           H
ATOM     98  CG  LYS A 590      32.270  24.150  44.120  1.00  0.00           C
ATOM     99  HG1 LYS A 590      31.820  25.070  44.580  1.00  0.00           H
ATOM    100  HG2 LYS A 590      32.740  23.590  44.950  1.00  0.00           H
ATOM    101  CD  LYS A 590      31.070  23.350  43.540  1.00  0.00           C
ATOM    102  HD1 LYS A 590      30.420  23.090  44.410  1.00  0.00           H
ATOM    103  HD2 LYS A 590      31.430  22.440  43.010  1.00  0.00           H
ATOM    104  CE  LYS A 590      30.110  24.190  42.660  1.00  0.00           C
ATOM    105  HE1 LYS A 590      30.640  24.930  42.040  1.00  0.00           H
ATOM    106  HE2 LYS A 590      29.460  24.820  43.310  1.00  0.00           H
ATOM    107  NZ  LYS A 590      29.400  23.340  41.690  1.00  0.00           N
ATOM    108  HZ1 LYS A 590      28.730  22.600  41.990  1.00  0.00           H
ATOM    109  HZ2 LYS A 590      30.160  22.860  41.150  1.00  0.00           H
ATOM    110  HZ3 LYS A 590      28.930  24.030  41.060  1.00  0.00           H
ATOM    111  C   LYS A 590      35.780  24.740  42.690  1.00  0.00           C
ATOM    112  O   LYS A 590      36.440  23.700  42.800  1.00  0.00           O
ATOM    113  N   ARG A 591      36.080  25.730  41.790  1.00  0.00           N
ATOM    114  HN  ARG A 591      35.340  26.380  41.620  1.00  0.00           H
ATOM    115  CA  ARG A 591      37.360  25.930  41.090  1.00  0.00           C
ATOM    116  HA  ARG A 591      37.530  24.990  40.580  1.00  0.00           H
ATOM    117  CB  ARG A 591      37.290  27.050  40.050  1.00  0.00           C
ATOM    118  HB1 ARG A 591      37.010  28.010  40.560  1.00  0.00           H
ATOM    119  HB2 ARG A 591      36.420  26.800  39.400  1.00  0.00           H
ATOM    120  CG  ARG A 591      38.480  27.210  39.120  1.00  0.00           C
ATOM    121  HG1 ARG A 591      39.370  27.370  39.750  1.00  0.00           H
ATOM    122  HG2 ARG A 591      38.280  28.130  38.510  1.00  0.00           H
ATOM    123  CD  ARG A 591      38.630  26.080  38.110  1.00  0.00           C
ATOM    124  HD1 ARG A 591      37.680  25.630  37.780  1.00  0.00           H
ATOM    125  HD2 ARG A 591      39.220  25.310  38.660  1.00  0.00           H
ATOM    126  NE  ARG A 591      39.460  26.600  36.950  1.00  0.00           N
ATOM    127  HE  ARG A 591      40.460  26.540  36.910  1.00  0.00           H
ATOM    128  CZ  ARG A 591      38.960  27.180  35.860  1.00  0.00           C
ATOM    129  NH1 ARG A 591      37.650  27.340  35.620  1.00  0.00           N
ATOM    130 HH11 ARG A 591      37.420  27.650  34.710  1.00  0.00           H
ATOM    131 HH12 ARG A 591      37.070  26.910  36.320  1.00  0.00           H
ATOM    132  NH2 ARG A 591      39.760  27.580  34.850  1.00  0.00           N
ATOM    133 HH21 ARG A 591      40.720  27.340  34.840  1.00  0.00           H
ATOM    134 HH22 ARG A 591      39.340  27.800  33.970  1.00  0.00           H
ATOM    135  C   ARG A 591      38.590  26.200  41.950  1.00  0.00           C
ATOM    136  O   ARG A 591      39.600  25.560  41.770  1.00  0.00           O
ATOM    137  N   LYS A 592      38.520  27.090  42.970  1.00  0.00           N
ATOM    138  HN  LYS A 592      37.630  27.500  43.100  1.00  0.00           H
ATOM    139  CA  LYS A 592      39.640  27.400  43.840  1.00  0.00           C
ATOM    140  HA  LYS A 592      40.470  27.910  43.360  1.00  0.00           H
ATOM    141  CB  LYS A 592      39.090  28.550  44.790  1.00  0.00           C
ATOM    142  HB1 LYS A 592      38.180  28.160  45.270  1.00  0.00           H
ATOM    143  HB2 LYS A 592      38.660  29.350  44.160  1.00  0.00           H
ATOM    144  CG  LYS A 592      39.920  29.100  45.890  1.00  0.00           C
ATOM    145  HG1 LYS A 592      39.990  28.270  46.630  1.00  0.00           H
ATOM    146  HG2 LYS A 592      39.470  29.970  46.430  1.00  0.00           H
ATOM    147  CD  LYS A 592      41.350  29.470  45.340  1.00  0.00           C
ATOM    148  HD1 LYS A 592      41.260  30.100  44.430  1.00  0.00           H
ATOM    149  HD2 LYS A 592      41.790  28.510  44.990  1.00  0.00           H
ATOM    150  CE  LYS A 592      42.140  30.240  46.440  1.00  0.00           C
ATOM    151  HE1 LYS A 592      42.050  29.590  47.340  1.00  0.00           H
ATOM    152  HE2 LYS A 592      41.750  31.230  46.740  1.00  0.00           H
ATOM    153  NZ  LYS A 592      43.530  30.290  46.100  1.00  0.00           N
ATOM    154  HZ1 LYS A 592      44.030  29.400  46.300  1.00  0.00           H
ATOM    155  HZ2 LYS A 592      44.120  30.920  46.690  1.00  0.00           H
ATOM    156  HZ3 LYS A 592      43.770  30.440  45.090  1.00  0.00           H
ATOM    157  C   LYS A 592      40.040  26.320  44.820  1.00  0.00           C
ATOM    158  O   LYS A 592      41.220  26.160  45.130  1.00  0.00           O
ATOM    159  N   ALA A 593      39.090  25.490  45.310  1.00  0.00           N
ATOM    160  HN  ALA A 593      38.160  25.680  45.010  1.00  0.00           H
ATOM    161  CA  ALA A 593      39.340  24.370  46.220  1.00  0.00           C
ATOM    162  HA  ALA A 593      39.740  24.930  47.050  1.00  0.00           H
ATOM    163  CB  ALA A 593      38.070  23.800  46.700  1.00  0.00           C
ATOM    164  HB1 ALA A 593      38.370  23.290  47.640  1.00  0.00           H
ATOM    165  HB2 ALA A 593      37.490  23.150  46.010  1.00  0.00           H
ATOM    166  HB3 ALA A 593      37.340  24.560  47.050  1.00  0.00           H
ATOM    167  C   ALA A 593      40.410  23.290  45.880  1.00  0.00           C
ATOM    168  O   ALA A 593      41.110  22.930  46.780  1.00  0.00           O
ATOM    169  N   PRO A 594      40.580  22.830  44.550  1.00  0.00           N
ATOM    170  CD  PRO A 594      39.490  22.700  43.630  1.00  0.00           C
ATOM    171  HD1 PRO A 594      39.430  23.600  43.000  1.00  0.00           H
ATOM    172  HD2 PRO A 594      38.520  22.590  44.160  1.00  0.00           H
ATOM    173  CA  PRO A 594      41.630  21.990  44.180  1.00  0.00           C
ATOM    174  HA  PRO A 594      41.690  21.150  44.860  1.00  0.00           H
ATOM    175  CB  PRO A 594      41.330  21.540  42.760  1.00  0.00           C
ATOM    176  HB1 PRO A 594      41.810  20.570  42.510  1.00  0.00           H
ATOM    177  HB2 PRO A 594      41.600  22.260  41.950  1.00  0.00           H
ATOM    178  CG  PRO A 594      39.880  21.430  42.820  1.00  0.00           C
ATOM    179  HG1 PRO A 594      39.270  21.410  41.890  1.00  0.00           H
ATOM    180  HG2 PRO A 594      39.670  20.540  43.460  1.00  0.00           H
ATOM    181  C   PRO A 594      43.000  22.720  44.170  1.00  0.00           C
ATOM    182  O   PRO A 594      44.000  22.100  44.430  1.00  0.00           O
ATOM    183  N   PHE A 595      43.060  24.010  43.850  1.00  0.00           N
ATOM    184  HN  PHE A 595      42.180  24.460  43.900  1.00  0.00           H
ATOM    185  CA  PHE A 595      44.290  24.770  44.000  1.00  0.00           C
ATOM    186  HA  PHE A 595      44.990  24.210  43.380  1.00  0.00           H
ATOM    187  CB  PHE A 595      44.160  26.230  43.460  1.00  0.00           C
ATOM    188  HB1 PHE A 595      45.070  26.780  43.790  1.00  0.00           H
ATOM    189  HB2 PHE A 595      43.360  26.770  44.010  1.00  0.00           H
ATOM    190  CG  PHE A 595      43.970  26.280  42.020  1.00  0.00           C
ATOM    191  CD1 PHE A 595      44.930  25.770  41.200  1.00  0.00           C
ATOM    192  HD1 PHE A 595      45.820  25.300  41.590  1.00  0.00           H
ATOM    193  CE1 PHE A 595      44.960  26.080  39.860  1.00  0.00           C
ATOM    194  HE1 PHE A 595      45.680  25.680  39.170  1.00  0.00           H
ATOM    195  CZ  PHE A 595      43.900  26.820  39.250  1.00  0.00           C
ATOM    196  HZ  PHE A 595      43.920  27.040  38.200  1.00  0.00           H
ATOM    197  CD2 PHE A 595      43.050  27.230  41.440  1.00  0.00           C
ATOM    198  HD2 PHE A 595      42.420  27.780  42.110  1.00  0.00           H
ATOM    199  CE2 PHE A 595      42.960  27.470  40.060  1.00  0.00           C
ATOM    200  HE2 PHE A 595      42.180  28.060  39.590  1.00  0.00           H
ATOM    201  C   PHE A 595      44.720  24.820  45.450  1.00  0.00           C
ATOM    202  O   PHE A 595      45.870  24.680  45.760  1.00  0.00           O
ATOM    203  N   PHE A 596      43.780  24.960  46.420  1.00  0.00           N
ATOM    204  HN  PHE A 596      42.820  25.170  46.300  1.00  0.00           H
ATOM    205  CA  PHE A 596      44.110  24.840  47.790  1.00  0.00           C
ATOM    206  HA  PHE A 596      44.760  25.650  48.080  1.00  0.00           H
ATOM    207  CB  PHE A 596      42.890  25.040  48.720  1.00  0.00           C
ATOM    208  HB1 PHE A 596      42.020  24.460  48.360  1.00  0.00           H
ATOM    209  HB2 PHE A 596      42.770  26.130  48.530  1.00  0.00           H
ATOM    210  CG  PHE A 596      43.090  24.850  50.190  1.00  0.00           C
ATOM    211  CD1 PHE A 596      44.230  25.250  51.000  1.00  0.00           C
ATOM    212  HD1 PHE A 596      45.010  25.730  50.410  1.00  0.00           H
ATOM    213  CE1 PHE A 596      44.350  24.870  52.390  1.00  0.00           C
ATOM    214  HE1 PHE A 596      45.080  25.280  53.060  1.00  0.00           H
ATOM    215  CZ  PHE A 596      43.290  24.100  52.920  1.00  0.00           C
ATOM    216  HZ  PHE A 596      43.440  23.830  53.950  1.00  0.00           H
ATOM    217  CD2 PHE A 596      42.090  24.130  50.780  1.00  0.00           C
ATOM    218  HD2 PHE A 596      41.310  23.660  50.220  1.00  0.00           H
ATOM    219  CE2 PHE A 596      42.220  23.650  52.130  1.00  0.00           C
ATOM    220  HE2 PHE A 596      41.570  22.920  52.580  1.00  0.00           H
ATOM    221  C   PHE A 596      44.770  23.410  48.180  1.00  0.00           C
ATOM    222  O   PHE A 596      45.820  23.340  48.770  1.00  0.00           O
ATOM    223  N   LEU A 597      44.220  22.330  47.590  1.00  0.00           N
ATOM    224  HN  LEU A 597      43.460  22.350  46.950  1.00  0.00           H
ATOM    225  CA  LEU A 597      44.670  21.010  47.690  1.00  0.00           C
ATOM    226  HA  LEU A 597      44.720  20.780  48.750  1.00  0.00           H
ATOM    227  CB  LEU A 597      43.680  20.060  46.900  1.00  0.00           C
ATOM    228  HB1 LEU A 597      43.700  20.430  45.850  1.00  0.00           H
ATOM    229  HB2 LEU A 597      42.680  20.350  47.280  1.00  0.00           H
ATOM    230  CG  LEU A 597      43.920  18.610  46.940  1.00  0.00           C
ATOM    231  HG  LEU A 597      44.980  18.360  46.710  1.00  0.00           H
ATOM    232  CD1 LEU A 597      43.610  17.990  48.340  1.00  0.00           C
ATOM    233 HD11 LEU A 597      42.520  18.130  48.530  1.00  0.00           H
ATOM    234 HD12 LEU A 597      44.320  18.400  49.090  1.00  0.00           H
ATOM    235 HD13 LEU A 597      43.710  16.900  48.170  1.00  0.00           H
ATOM    236  CD2 LEU A 597      42.960  17.950  46.020  1.00  0.00           C
ATOM    237 HD21 LEU A 597      43.150  16.860  46.040  1.00  0.00           H
ATOM    238 HD22 LEU A 597      43.170  18.210  44.970  1.00  0.00           H
ATOM    239 HD23 LEU A 597      41.890  18.060  46.300  1.00  0.00           H
ATOM    240  C   LEU A 597      46.140  20.820  47.140  1.00  0.00           C
ATOM    241  O   LEU A 597      46.940  20.060  47.690  1.00  0.00           O
ATOM    242  N   SER A 598      46.350  21.510  46.040  1.00  0.00           N
ATOM    243  HN  SER A 598      45.580  21.950  45.580  1.00  0.00           H
ATOM    244  CA  SER A 598      47.700  21.660  45.470  1.00  0.00           C
ATOM    245  HA  SER A 598      48.210  20.720  45.350  1.00  0.00           H
ATOM    246  CB  SER A 598      47.740  22.370  44.150  1.00  0.00           C
ATOM    247  HB1 SER A 598      47.370  23.420  44.260  1.00  0.00           H
ATOM    248  HB2 SER A 598      47.020  21.810  43.510  1.00  0.00           H
ATOM    249  OG  SER A 598      49.040  22.280  43.580  1.00  0.00           O
ATOM    250  HG1 SER A 598      49.640  22.910  43.980  1.00  0.00           H
ATOM    251  C   SER A 598      48.700  22.290  46.490  1.00  0.00           C
ATOM    252  O   SER A 598      49.830  21.900  46.590  1.00  0.00           O
ATOM    253  N   ASP A 599      48.180  23.380  47.050  1.00  0.00           N
ATOM    254  HN  ASP A 599      47.290  23.720  46.730  1.00  0.00           H
ATOM    255  CA  ASP A 599      48.910  24.220  47.920  1.00  0.00           C
ATOM    256  HA  ASP A 599      49.920  24.200  47.550  1.00  0.00           H
ATOM    257  CB  ASP A 599      48.430  25.700  47.960  1.00  0.00           C
ATOM    258  HB1 ASP A 599      48.990  26.320  48.690  1.00  0.00           H
ATOM    259  HB2 ASP A 599      47.370  25.620  48.300  1.00  0.00           H
ATOM    260  CG  ASP A 599      48.550  26.350  46.600  1.00  0.00           C
ATOM    261  OD1 ASP A 599      49.550  26.110  45.900  1.00  0.00           O
ATOM    262  OD2 ASP A 599      47.760  27.310  46.390  1.00  0.00           O
ATOM    263  C   ASP A 599      49.130  23.680  49.280  1.00  0.00           C
ATOM    264  O   ASP A 599      50.030  23.980  49.990  1.00  0.00           O
ATOM    265  N   PHE A 600      48.240  22.780  49.700  1.00  0.00           N
ATOM    266  HN  PHE A 600      47.340  22.830  49.300  1.00  0.00           H
ATOM    267  CA  PHE A 600      48.330  21.890  50.850  1.00  0.00           C
ATOM    268  HA  PHE A 600      48.410  22.510  51.720  1.00  0.00           H
ATOM    269  CB  PHE A 600      46.980  21.160  51.020  1.00  0.00           C
ATOM    270  HB1 PHE A 600      46.630  20.700  50.060  1.00  0.00           H
ATOM    271  HB2 PHE A 600      46.170  21.890  51.250  1.00  0.00           H
ATOM    272  CG  PHE A 600      47.130  20.080  52.090  1.00  0.00           C
ATOM    273  CD1 PHE A 600      47.220  20.390  53.490  1.00  0.00           C
ATOM    274  HD1 PHE A 600      47.030  21.410  53.790  1.00  0.00           H
ATOM    275  CE1 PHE A 600      47.530  19.440  54.420  1.00  0.00           C
ATOM    276  HE1 PHE A 600      47.620  19.670  55.470  1.00  0.00           H
ATOM    277  CZ  PHE A 600      47.540  18.140  54.020  1.00  0.00           C
ATOM    278  HZ  PHE A 600      47.640  17.400  54.800  1.00  0.00           H
ATOM    279  CD2 PHE A 600      47.090  18.730  51.700  1.00  0.00           C
ATOM    280  HD2 PHE A 600      47.110  18.430  50.670  1.00  0.00           H
ATOM    281  CE2 PHE A 600      47.250  17.710  52.680  1.00  0.00           C
ATOM    282  HE2 PHE A 600      47.160  16.670  52.420  1.00  0.00           H
ATOM    283  C   PHE A 600      49.630  21.030  50.660  1.00  0.00           C
ATOM    284  O   PHE A 600      50.530  21.030  51.470  1.00  0.00           O
ATOM    285  N   LYS A 601      49.760  20.430  49.500  1.00  0.00           N
ATOM    286  HN  LYS A 601      49.020  20.320  48.840  1.00  0.00           H
ATOM    287  CA  LYS A 601      50.890  19.580  49.160  1.00  0.00           C
ATOM    288  HA  LYS A 601      50.940  18.900  50.000  1.00  0.00           H
ATOM    289  CB  LYS A 601      50.670  18.750  47.860  1.00  0.00           C
ATOM    290  HB1 LYS A 601      51.580  18.320  47.390  1.00  0.00           H
ATOM    291  HB2 LYS A 601      50.290  19.430  47.070  1.00  0.00           H
ATOM    292  CG  LYS A 601      49.650  17.640  47.980  1.00  0.00           C
ATOM    293  HG1 LYS A 601      48.800  17.940  48.620  1.00  0.00           H
ATOM    294  HG2 LYS A 601      50.220  16.920  48.600  1.00  0.00           H
ATOM    295  CD  LYS A 601      49.380  17.010  46.600  1.00  0.00           C
ATOM    296  HD1 LYS A 601      48.870  16.040  46.780  1.00  0.00           H
ATOM    297  HD2 LYS A 601      50.370  16.730  46.150  1.00  0.00           H
ATOM    298  CE  LYS A 601      48.630  17.820  45.560  1.00  0.00           C
ATOM    299  HE1 LYS A 601      49.100  18.830  45.520  1.00  0.00           H
ATOM    300  HE2 LYS A 601      47.550  17.820  45.840  1.00  0.00           H
ATOM    301  NZ  LYS A 601      48.680  17.240  44.280  1.00  0.00           N
ATOM    302  HZ1 LYS A 601      49.640  17.150  43.890  1.00  0.00           H
ATOM    303  HZ2 LYS A 601      48.050  17.760  43.640  1.00  0.00           H
ATOM    304  HZ3 LYS A 601      48.230  16.310  44.210  1.00  0.00           H
ATOM    305  C   LYS A 601      52.240  20.230  49.040  1.00  0.00           C
ATOM    306  O   LYS A 601      53.280  19.620  49.470  1.00  0.00           O
ATOM    307  N   ASP A 602      52.250  21.500  48.580  1.00  0.00           N
ATOM    308  HN  ASP A 602      51.390  21.930  48.310  1.00  0.00           H
ATOM    309  CA  ASP A 602      53.500  22.260  48.540  1.00  0.00           C
ATOM    310  HA  ASP A 602      54.250  21.590  48.140  1.00  0.00           H
ATOM    311  CB  ASP A 602      53.480  23.520  47.600  1.00  0.00           C
ATOM    312  HB1 ASP A 602      54.410  24.130  47.650  1.00  0.00           H
ATOM    313  HB2 ASP A 602      52.590  24.130  47.890  1.00  0.00           H
ATOM    314  CG  ASP A 602      53.500  23.230  46.090  1.00  0.00           C
ATOM    315  OD1 ASP A 602      53.840  22.200  45.590  1.00  0.00           O
ATOM    316  OD2 ASP A 602      53.250  24.310  45.380  1.00  0.00           O
ATOM    317  C   ASP A 602      53.940  22.750  49.960  1.00  0.00           C
ATOM    318  O   ASP A 602      55.080  22.730  50.330  1.00  0.00           O
ATOM    319  N   ALA A 603      52.970  23.220  50.810  1.00  0.00           N
ATOM    320  HN  ALA A 603      52.010  23.190  50.500  1.00  0.00           H
ATOM    321  CA  ALA A 603      53.170  23.500  52.240  1.00  0.00           C
ATOM    322  HA  ALA A 603      53.860  24.330  52.250  1.00  0.00           H
ATOM    323  CB  ALA A 603      51.830  24.100  52.800  1.00  0.00           C
ATOM    324  HB1 ALA A 603      51.440  25.060  52.390  1.00  0.00           H
ATOM    325  HB2 ALA A 603      51.840  24.180  53.910  1.00  0.00           H
ATOM    326  HB3 ALA A 603      51.010  23.400  52.510  1.00  0.00           H
ATOM    327  C   ALA A 603      53.690  22.230  52.990  1.00  0.00           C
ATOM    328  O   ALA A 603      54.670  22.280  53.680  1.00  0.00           O
ATOM    329  N   LEU A 604      53.040  21.030  52.770  1.00  0.00           N
ATOM    330  HN  LEU A 604      52.170  21.090  52.260  1.00  0.00           H
ATOM    331  CA  LEU A 604      53.250  19.730  53.320  1.00  0.00           C
ATOM    332  HA  LEU A 604      53.050  19.760  54.390  1.00  0.00           H
ATOM    333  CB  LEU A 604      52.100  18.820  52.680  1.00  0.00           C
ATOM    334  HB1 LEU A 604      52.340  18.800  51.590  1.00  0.00           H
ATOM    335  HB2 LEU A 604      51.080  19.260  52.860  1.00  0.00           H
ATOM    336  CG  LEU A 604      52.030  17.440  53.180  1.00  0.00           C
ATOM    337  HG  LEU A 604      53.030  16.970  53.230  1.00  0.00           H
ATOM    338  CD1 LEU A 604      51.450  17.370  54.540  1.00  0.00           C
ATOM    339 HD11 LEU A 604      52.030  17.980  55.280  1.00  0.00           H
ATOM    340 HD12 LEU A 604      51.470  16.300  54.880  1.00  0.00           H
ATOM    341 HD13 LEU A 604      50.390  17.670  54.490  1.00  0.00           H
ATOM    342  CD2 LEU A 604      51.120  16.530  52.210  1.00  0.00           C
ATOM    343 HD21 LEU A 604      51.340  16.680  51.140  1.00  0.00           H
ATOM    344 HD22 LEU A 604      50.050  16.800  52.270  1.00  0.00           H
ATOM    345 HD23 LEU A 604      51.240  15.440  52.450  1.00  0.00           H
ATOM    346  C   LEU A 604      54.570  19.090  53.140  1.00  0.00           C
ATOM    347  O   LEU A 604      55.080  18.280  53.890  1.00  0.00           O
ATOM    348  N   SER A 605      55.250  19.500  52.020  1.00  0.00           N
ATOM    349  HN  SER A 605      54.840  20.260  51.530  1.00  0.00           H
ATOM    350  CA  SER A 605      56.620  19.150  51.630  1.00  0.00           C
ATOM    351  HA  SER A 605      56.980  18.400  52.320  1.00  0.00           H
ATOM    352  CB  SER A 605      56.640  18.460  50.290  1.00  0.00           C
ATOM    353  HB1 SER A 605      56.180  17.450  50.380  1.00  0.00           H
ATOM    354  HB2 SER A 605      57.690  18.110  50.150  1.00  0.00           H
ATOM    355  OG  SER A 605      56.150  19.330  49.310  1.00  0.00           O
ATOM    356  HG1 SER A 605      55.220  19.290  49.570  1.00  0.00           H
ATOM    357  C   SER A 605      57.500  20.400  51.680  1.00  0.00           C
ATOM    358  O   SER A 605      58.610  20.340  51.140  1.00  0.00           O
ATOM    359  N   LEU A 606      57.140  21.590  52.190  1.00  0.00           N
ATOM    360  HN  LEU A 606      56.270  21.690  52.670  1.00  0.00           H
ATOM    361  CA  LEU A 606      58.120  22.550  52.580  1.00  0.00           C
ATOM    362  HA  LEU A 606      57.530  23.250  53.150  1.00  0.00           H
ATOM    363  CB  LEU A 606      59.150  21.980  53.560  1.00  0.00           C
ATOM    364  HB1 LEU A 606      59.590  22.850  54.090  1.00  0.00           H
ATOM    365  HB2 LEU A 606      59.940  21.420  53.010  1.00  0.00           H
ATOM    366  CG  LEU A 606      58.680  21.020  54.690  1.00  0.00           C
ATOM    367  HG  LEU A 606      58.240  20.100  54.250  1.00  0.00           H
ATOM    368  CD1 LEU A 606      59.890  20.680  55.640  1.00  0.00           C
ATOM    369 HD11 LEU A 606      60.800  20.430  55.070  1.00  0.00           H
ATOM    370 HD12 LEU A 606      59.690  19.820  56.310  1.00  0.00           H
ATOM    371 HD13 LEU A 606      60.210  21.560  56.230  1.00  0.00           H
ATOM    372  CD2 LEU A 606      57.510  21.600  55.460  1.00  0.00           C
ATOM    373 HD21 LEU A 606      57.250  20.930  56.310  1.00  0.00           H
ATOM    374 HD22 LEU A 606      56.610  21.570  54.810  1.00  0.00           H
ATOM    375 HD23 LEU A 606      57.730  22.580  55.950  1.00  0.00           H
ATOM    376  C   LEU A 606      58.640  23.410  51.440  1.00  0.00           C
ATOM    377  O   LEU A 606      59.670  24.050  51.470  1.00  0.00           O
ATOM    378  N   GLN A 607      57.800  23.500  50.420  1.00  0.00           N
ATOM    379  HN  GLN A 607      56.860  23.160  50.410  1.00  0.00           H
ATOM    380  CA  GLN A 607      58.270  24.340  49.270  1.00  0.00           C
ATOM    381  HA  GLN A 607      59.320  24.130  49.140  1.00  0.00           H
ATOM    382  CB  GLN A 607      57.590  23.920  47.890  1.00  0.00           C
ATOM    383  HB1 GLN A 607      57.860  24.630  47.080  1.00  0.00           H
ATOM    384  HB2 GLN A 607      56.480  23.880  48.010  1.00  0.00           H
ATOM    385  CG  GLN A 607      57.950  22.450  47.480  1.00  0.00           C
ATOM    386  HG1 GLN A 607      57.660  22.380  46.420  1.00  0.00           H
ATOM    387  HG2 GLN A 607      57.400  21.770  48.160  1.00  0.00           H
ATOM    388  CD  GLN A 607      59.420  22.010  47.620  1.00  0.00           C
ATOM    389  OE1 GLN A 607      60.250  22.460  46.780  1.00  0.00           O
ATOM    390  NE2 GLN A 607      59.780  21.140  48.510  1.00  0.00           N
ATOM    391 HE21 GLN A 607      60.750  20.910  48.590  1.00  0.00           H
ATOM    392 HE22 GLN A 607      59.090  20.750  49.130  1.00  0.00           H
ATOM    393  C   GLN A 607      58.280  25.830  49.460  1.00  0.00           C
ATOM    394  O   GLN A 607      57.470  26.420  50.100  1.00  0.00           O
ATOM    395  N   CYS A 608      59.290  26.460  48.860  1.00  0.00           N
ATOM    396  HN  CYS A 608      59.790  26.040  48.100  1.00  0.00           H
ATOM    397  CA  CYS A 608      59.620  27.920  48.960  1.00  0.00           C
ATOM    398  HA  CYS A 608      60.520  28.100  48.380  1.00  0.00           H
ATOM    399  CB  CYS A 608      58.570  28.860  48.350  1.00  0.00           C
ATOM    400  HB1 CYS A 608      58.970  29.860  48.110  1.00  0.00           H
ATOM    401  HB2 CYS A 608      57.760  29.040  49.090  1.00  0.00           H
ATOM    402  SG  CYS A 608      58.060  28.450  46.660  1.00  0.00           S
ATOM    403  HG1 CYS A 608      57.390  27.370  47.050  1.00  0.00           H
ATOM    404  C   CYS A 608      59.920  28.380  50.370  1.00  0.00           C
ATOM    405  O   CYS A 608      59.520  29.480  50.720  1.00  0.00           O
ATOM    406  N   LEU A 609      60.630  27.540  51.140  1.00  0.00           N
ATOM    407  HN  LEU A 609      60.790  26.630  50.760  1.00  0.00           H
ATOM    408  CA  LEU A 609      60.800  27.820  52.560  1.00  0.00           C
ATOM    409  HA  LEU A 609      59.880  27.720  53.100  1.00  0.00           H
ATOM    410  CB  LEU A 609      61.640  26.620  53.110  1.00  0.00           C
ATOM    411  HB1 LEU A 609      62.650  26.640  52.650  1.00  0.00           H
ATOM    412  HB2 LEU A 609      60.930  25.810  52.820  1.00  0.00           H
ATOM    413  CG  LEU A 609      61.750  26.630  54.670  1.00  0.00           C
ATOM    414  HG  LEU A 609      62.320  27.580  54.820  1.00  0.00           H
ATOM    415  CD1 LEU A 609      60.370  26.560  55.280  1.00  0.00           C
ATOM    416 HD11 LEU A 609      59.800  27.520  55.210  1.00  0.00           H
ATOM    417 HD12 LEU A 609      60.520  26.550  56.380  1.00  0.00           H
ATOM    418 HD13 LEU A 609      59.750  25.680  55.020  1.00  0.00           H
ATOM    419  CD2 LEU A 609      62.620  25.440  55.050  1.00  0.00           C
ATOM    420 HD21 LEU A 609      62.150  24.460  54.870  1.00  0.00           H
ATOM    421 HD22 LEU A 609      62.750  25.540  56.150  1.00  0.00           H
ATOM    422 HD23 LEU A 609      63.590  25.310  54.540  1.00  0.00           H
ATOM    423  C   LEU A 609      61.450  29.160  52.930  1.00  0.00           C
ATOM    424  O   LEU A 609      60.930  29.950  53.700  1.00  0.00           O
ATOM    425  N   ALA A 610      62.580  29.520  52.260  1.00  0.00           N
ATOM    426  HN  ALA A 610      63.010  28.900  51.610  1.00  0.00           H
ATOM    427  CA  ALA A 610      63.320  30.710  52.530  1.00  0.00           C
ATOM    428  HA  ALA A 610      63.590  30.750  53.580  1.00  0.00           H
ATOM    429  CB  ALA A 610      64.620  30.530  51.680  1.00  0.00           C
ATOM    430  HB1 ALA A 610      65.440  31.240  51.890  1.00  0.00           H
ATOM    431  HB2 ALA A 610      64.360  30.590  50.600  1.00  0.00           H
ATOM    432  HB3 ALA A 610      64.930  29.470  51.790  1.00  0.00           H
ATOM    433  C   ALA A 610      62.610  31.890  52.080  1.00  0.00           C
ATOM    434  O   ALA A 610      62.570  32.930  52.800  1.00  0.00           O
ATOM    435  N   SER A 611      61.730  31.740  51.090  1.00  0.00           N
ATOM    436  HN  SER A 611      61.790  30.800  50.750  1.00  0.00           H
ATOM    437  CA  SER A 611      60.740  32.750  50.710  1.00  0.00           C
ATOM    438  HA  SER A 611      61.210  33.700  50.500  1.00  0.00           H
ATOM    439  CB  SER A 611      59.940  32.390  49.420  1.00  0.00           C
ATOM    440  HB1 SER A 611      59.320  33.300  49.280  1.00  0.00           H
ATOM    441  HB2 SER A 611      59.160  31.620  49.530  1.00  0.00           H
ATOM    442  OG  SER A 611      60.790  32.270  48.240  1.00  0.00           O
ATOM    443  HG1 SER A 611      61.310  31.490  48.440  1.00  0.00           H
ATOM    444  C   SER A 611      59.720  33.020  51.810  1.00  0.00           C
ATOM    445  O   SER A 611      59.380  34.170  52.020  1.00  0.00           O
ATOM    446  N   ILE A 612      59.070  31.960  52.380  1.00  0.00           N
ATOM    447  HN  ILE A 612      59.310  31.060  52.060  1.00  0.00           H
ATOM    448  CA  ILE A 612      58.190  32.130  53.580  1.00  0.00           C
ATOM    449  HA  ILE A 612      57.450  32.860  53.270  1.00  0.00           H
ATOM    450  CB  ILE A 612      57.490  30.740  53.900  1.00  0.00           C
ATOM    451  HB  ILE A 612      58.310  30.000  54.020  1.00  0.00           H
ATOM    452  CG2 ILE A 612      56.660  30.960  55.160  1.00  0.00           C
ATOM    453 HG21 ILE A 612      56.190  29.970  55.280  1.00  0.00           H
ATOM    454 HG22 ILE A 612      55.950  31.800  55.010  1.00  0.00           H
ATOM    455 HG23 ILE A 612      57.310  31.110  56.050  1.00  0.00           H
ATOM    456  CG1 ILE A 612      56.610  30.250  52.730  1.00  0.00           C
ATOM    457 HG11 ILE A 612      56.860  30.740  51.770  1.00  0.00           H
ATOM    458 HG12 ILE A 612      55.530  30.490  52.870  1.00  0.00           H
ATOM    459  CD  ILE A 612      56.760  28.770  52.540  1.00  0.00           C
ATOM    460  HD1 ILE A 612      56.220  28.140  53.280  1.00  0.00           H
ATOM    461  HD2 ILE A 612      57.820  28.470  52.450  1.00  0.00           H
ATOM    462  HD3 ILE A 612      56.330  28.460  51.550  1.00  0.00           H
ATOM    463  C   ILE A 612      58.850  32.710  54.840  1.00  0.00           C
ATOM    464  O   ILE A 612      58.250  33.530  55.490  1.00  0.00           O
ATOM    465  N   LEU A 613      60.130  32.330  55.110  1.00  0.00           N
ATOM    466  HN  LEU A 613      60.610  31.570  54.700  1.00  0.00           H
ATOM    467  CA  LEU A 613      60.910  33.000  56.110  1.00  0.00           C
ATOM    468  HA  LEU A 613      60.280  32.950  56.990  1.00  0.00           H
ATOM    469  CB  LEU A 613      62.190  32.200  56.270  1.00  0.00           C
ATOM    470  HB1 LEU A 613      62.840  32.510  57.110  1.00  0.00           H
ATOM    471  HB2 LEU A 613      62.720  32.330  55.310  1.00  0.00           H
ATOM    472  CG  LEU A 613      61.940  30.710  56.680  1.00  0.00           C
ATOM    473  HG  LEU A 613      61.260  30.190  55.970  1.00  0.00           H
ATOM    474  CD1 LEU A 613      63.210  29.840  56.520  1.00  0.00           C
ATOM    475 HD11 LEU A 613      64.000  30.370  57.100  1.00  0.00           H
ATOM    476 HD12 LEU A 613      63.550  29.780  55.460  1.00  0.00           H
ATOM    477 HD13 LEU A 613      63.060  28.800  56.870  1.00  0.00           H
ATOM    478  CD2 LEU A 613      61.390  30.580  58.140  1.00  0.00           C
ATOM    479 HD21 LEU A 613      60.830  29.650  58.360  1.00  0.00           H
ATOM    480 HD22 LEU A 613      60.670  31.340  58.510  1.00  0.00           H
ATOM    481 HD23 LEU A 613      62.250  30.640  58.850  1.00  0.00           H
ATOM    482  C   LEU A 613      61.220  34.380  55.860  1.00  0.00           C
ATOM    483  O   LEU A 613      60.980  35.250  56.700  1.00  0.00           O
ATOM    484  N   PHE A 614      61.550  34.760  54.660  1.00  0.00           N
ATOM    485  HN  PHE A 614      61.840  34.020  54.050  1.00  0.00           H
ATOM    486  CA  PHE A 614      61.720  36.100  54.270  1.00  0.00           C
ATOM    487  HA  PHE A 614      62.320  36.650  54.970  1.00  0.00           H
ATOM    488  CB  PHE A 614      62.270  36.180  52.810  1.00  0.00           C
ATOM    489  HB1 PHE A 614      61.720  35.460  52.160  1.00  0.00           H
ATOM    490  HB2 PHE A 614      63.350  35.910  52.800  1.00  0.00           H
ATOM    491  CG  PHE A 614      62.230  37.620  52.260  1.00  0.00           C
ATOM    492  CD1 PHE A 614      61.760  37.840  50.990  1.00  0.00           C
ATOM    493  HD1 PHE A 614      61.420  37.110  50.280  1.00  0.00           H
ATOM    494  CE1 PHE A 614      61.690  39.190  50.490  1.00  0.00           C
ATOM    495  HE1 PHE A 614      61.270  39.290  49.490  1.00  0.00           H
ATOM    496  CZ  PHE A 614      62.040  40.270  51.360  1.00  0.00           C
ATOM    497  HZ  PHE A 614      62.050  41.260  50.920  1.00  0.00           H
ATOM    498  CD2 PHE A 614      62.730  38.630  53.010  1.00  0.00           C
ATOM    499  HD2 PHE A 614      63.090  38.450  54.010  1.00  0.00           H
ATOM    500  CE2 PHE A 614      62.620  39.990  52.600  1.00  0.00           C
ATOM    501  HE2 PHE A 614      63.120  40.750  53.190  1.00  0.00           H
ATOM    502  C   PHE A 614      60.430  36.930  54.370  1.00  0.00           C
ATOM    503  O   PHE A 614      60.400  37.980  55.030  1.00  0.00           O
ATOM    504  N   LEU A 615      59.260  36.440  53.800  1.00  0.00           N
ATOM    505  HN  LEU A 615      59.220  35.500  53.460  1.00  0.00           H
ATOM    506  CA  LEU A 615      58.010  37.170  53.860  1.00  0.00           C
ATOM    507  HA  LEU A 615      58.220  38.180  53.520  1.00  0.00           H
ATOM    508  CB  LEU A 615      57.040  36.550  52.810  1.00  0.00           C
ATOM    509  HB1 LEU A 615      55.980  36.850  52.980  1.00  0.00           H
ATOM    510  HB2 LEU A 615      57.130  35.460  52.980  1.00  0.00           H
ATOM    511  CG  LEU A 615      57.460  36.780  51.300  1.00  0.00           C
ATOM    512  HG  LEU A 615      58.550  36.720  51.090  1.00  0.00           H
ATOM    513  CD1 LEU A 615      56.900  35.660  50.320  1.00  0.00           C
ATOM    514 HD11 LEU A 615      57.680  34.890  50.180  1.00  0.00           H
ATOM    515 HD12 LEU A 615      56.650  36.180  49.360  1.00  0.00           H
ATOM    516 HD13 LEU A 615      55.960  35.290  50.790  1.00  0.00           H
ATOM    517  CD2 LEU A 615      57.100  38.240  50.870  1.00  0.00           C
ATOM    518 HD21 LEU A 615      57.470  38.550  49.860  1.00  0.00           H
ATOM    519 HD22 LEU A 615      57.610  38.900  51.610  1.00  0.00           H
ATOM    520 HD23 LEU A 615      56.010  38.390  50.940  1.00  0.00           H
ATOM    521  C   LEU A 615      57.450  37.390  55.250  1.00  0.00           C
ATOM    522  O   LEU A 615      56.950  38.440  55.630  1.00  0.00           O
ATOM    523  N   TYR A 616      57.710  36.450  56.180  1.00  0.00           N
ATOM    524  HN  TYR A 616      57.970  35.530  55.930  1.00  0.00           H
ATOM    525  CA  TYR A 616      57.520  36.600  57.630  1.00  0.00           C
ATOM    526  HA  TYR A 616      56.480  36.860  57.750  1.00  0.00           H
ATOM    527  CB  TYR A 616      57.720  35.220  58.320  1.00  0.00           C
ATOM    528  HB1 TYR A 616      58.740  34.900  58.040  1.00  0.00           H
ATOM    529  HB2 TYR A 616      56.940  34.550  57.880  1.00  0.00           H
ATOM    530  CG  TYR A 616      57.550  35.280  59.800  1.00  0.00           C
ATOM    531  CD1 TYR A 616      58.680  35.540  60.640  1.00  0.00           C
ATOM    532  HD1 TYR A 616      59.650  35.480  60.190  1.00  0.00           H
ATOM    533  CE1 TYR A 616      58.520  35.610  62.050  1.00  0.00           C
ATOM    534  HE1 TYR A 616      59.430  35.740  62.610  1.00  0.00           H
ATOM    535  CZ  TYR A 616      57.250  35.530  62.650  1.00  0.00           C
ATOM    536  OH  TYR A 616      57.110  35.680  64.050  1.00  0.00           O
ATOM    537  HH  TYR A 616      56.200  35.520  64.350  1.00  0.00           H
ATOM    538  CD2 TYR A 616      56.250  35.260  60.390  1.00  0.00           C
ATOM    539  HD2 TYR A 616      55.340  35.150  59.800  1.00  0.00           H
ATOM    540  CE2 TYR A 616      56.130  35.350  61.850  1.00  0.00           C
ATOM    541  HE2 TYR A 616      55.190  35.350  62.370  1.00  0.00           H
ATOM    542  C   TYR A 616      58.190  37.810  58.180  1.00  0.00           C
ATOM    543  O   TYR A 616      57.620  38.720  58.700  1.00  0.00           O
ATOM    544  N   CYS A 617      59.500  37.950  57.850  1.00  0.00           N
ATOM    545  HN  CYS A 617      59.910  37.250  57.270  1.00  0.00           H
ATOM    546  CA  CYS A 617      60.210  39.180  58.190  1.00  0.00           C
ATOM    547  HA  CYS A 617      60.080  39.310  59.260  1.00  0.00           H
ATOM    548  CB  CYS A 617      61.710  39.140  57.810  1.00  0.00           C
ATOM    549  HB1 CYS A 617      62.190  40.130  57.920  1.00  0.00           H
ATOM    550  HB2 CYS A 617      61.830  38.950  56.720  1.00  0.00           H
ATOM    551  SG  CYS A 617      62.740  37.870  58.540  1.00  0.00           S
ATOM    552  HG1 CYS A 617      62.060  36.750  58.320  1.00  0.00           H
ATOM    553  C   CYS A 617      59.780  40.510  57.520  1.00  0.00           C
ATOM    554  O   CYS A 617      59.630  41.570  58.140  1.00  0.00           O
ATOM    555  N   ALA A 618      59.500  40.490  56.180  1.00  0.00           N
ATOM    556  HN  ALA A 618      59.630  39.650  55.660  1.00  0.00           H
ATOM    557  CA  ALA A 618      58.940  41.670  55.470  1.00  0.00           C
ATOM    558  HA  ALA A 618      59.680  42.440  55.640  1.00  0.00           H
ATOM    559  CB  ALA A 618      58.930  41.250  53.950  1.00  0.00           C
ATOM    560  HB1 ALA A 618      58.230  40.380  53.870  1.00  0.00           H
ATOM    561  HB2 ALA A 618      59.960  41.000  53.620  1.00  0.00           H
ATOM    562  HB3 ALA A 618      58.540  42.110  53.380  1.00  0.00           H
ATOM    563  C   ALA A 618      57.630  42.140  55.920  1.00  0.00           C
ATOM    564  O   ALA A 618      57.420  43.290  56.080  1.00  0.00           O
ATOM    565  N   CYS A 619      56.650  41.310  56.190  1.00  0.00           N
ATOM    566  HN  CYS A 619      56.810  40.350  55.960  1.00  0.00           H
ATOM    567  CA  CYS A 619      55.270  41.610  56.410  1.00  0.00           C
ATOM    568  HA  CYS A 619      54.990  42.520  55.890  1.00  0.00           H
ATOM    569  CB  CYS A 619      54.270  40.490  55.990  1.00  0.00           C
ATOM    570  HB1 CYS A 619      53.280  40.880  56.330  1.00  0.00           H
ATOM    571  HB2 CYS A 619      54.600  39.560  56.480  1.00  0.00           H
ATOM    572  SG  CYS A 619      54.060  40.370  54.160  1.00  0.00           S
ATOM    573  HG1 CYS A 619      55.220  39.740  53.990  1.00  0.00           H
ATOM    574  C   CYS A 619      55.020  41.780  57.890  1.00  0.00           C
ATOM    575  O   CYS A 619      54.210  42.600  58.260  1.00  0.00           O
ATOM    576  N   MET A 620      55.850  41.210  58.760  1.00  0.00           N
ATOM    577  HN  MET A 620      56.410  40.460  58.430  1.00  0.00           H
ATOM    578  CA  MET A 620      55.720  41.450  60.190  1.00  0.00           C
ATOM    579  HA  MET A 620      54.670  41.290  60.430  1.00  0.00           H
ATOM    580  CB  MET A 620      56.500  40.350  60.950  1.00  0.00           C
ATOM    581  HB1 MET A 620      57.600  40.420  60.780  1.00  0.00           H
ATOM    582  HB2 MET A 620      56.020  39.420  60.590  1.00  0.00           H
ATOM    583  CG  MET A 620      56.120  40.290  62.420  1.00  0.00           C
ATOM    584  HG1 MET A 620      55.020  40.240  62.620  1.00  0.00           H
ATOM    585  HG2 MET A 620      56.570  41.160  62.940  1.00  0.00           H
ATOM    586  SD  MET A 620      56.720  38.850  63.260  1.00  0.00           S
ATOM    587  CE  MET A 620      56.110  39.270  64.920  1.00  0.00           C
ATOM    588  HE1 MET A 620      56.260  40.370  65.070  1.00  0.00           H
ATOM    589  HE2 MET A 620      56.630  38.800  65.780  1.00  0.00           H
ATOM    590  HE3 MET A 620      55.070  38.930  65.110  1.00  0.00           H
ATOM    591  C   MET A 620      56.270  42.850  60.440  1.00  0.00           C
ATOM    592  O   MET A 620      55.780  43.560  61.330  1.00  0.00           O
ATOM    593  N   SER A 621      57.380  43.280  59.840  1.00  0.00           N
ATOM    594  HN  SER A 621      57.850  42.750  59.130  1.00  0.00           H
ATOM    595  CA  SER A 621      57.830  44.650  60.010  1.00  0.00           C
ATOM    596  HA  SER A 621      58.190  44.750  61.020  1.00  0.00           H
ATOM    597  CB  SER A 621      59.070  45.020  59.190  1.00  0.00           C
ATOM    598  HB1 SER A 621      59.420  46.060  59.320  1.00  0.00           H
ATOM    599  HB2 SER A 621      58.820  44.750  58.130  1.00  0.00           H
ATOM    600  OG  SER A 621      60.150  44.100  59.510  1.00  0.00           O
ATOM    601  HG1 SER A 621      59.860  43.200  59.350  1.00  0.00           H
ATOM    602  C   SER A 621      56.920  45.860  59.860  1.00  0.00           C
ATOM    603  O   SER A 621      57.080  46.770  60.670  1.00  0.00           O
ATOM    604  N   PRO A 622      55.960  46.050  58.930  1.00  0.00           N
ATOM    605  CD  PRO A 622      55.940  45.350  57.600  1.00  0.00           C
ATOM    606  HD1 PRO A 622      56.030  44.270  57.850  1.00  0.00           H
ATOM    607  HD2 PRO A 622      56.800  45.640  56.950  1.00  0.00           H
ATOM    608  CA  PRO A 622      54.900  47.080  59.090  1.00  0.00           C
ATOM    609  HA  PRO A 622      55.420  48.000  59.310  1.00  0.00           H
ATOM    610  CB  PRO A 622      54.240  47.110  57.690  1.00  0.00           C
ATOM    611  HB1 PRO A 622      54.740  47.900  57.100  1.00  0.00           H
ATOM    612  HB2 PRO A 622      53.150  47.350  57.700  1.00  0.00           H
ATOM    613  CG  PRO A 622      54.530  45.730  57.080  1.00  0.00           C
ATOM    614  HG1 PRO A 622      53.710  45.010  57.350  1.00  0.00           H
ATOM    615  HG2 PRO A 622      54.420  45.780  55.970  1.00  0.00           H
ATOM    616  C   PRO A 622      53.900  46.770  60.140  1.00  0.00           C
ATOM    617  O   PRO A 622      53.720  47.690  60.960  1.00  0.00           O
ATOM    618  N   VAL A 623      53.240  45.610  60.170  1.00  0.00           N
ATOM    619  HN  VAL A 623      53.420  45.100  59.330  1.00  0.00           H
ATOM    620  CA  VAL A 623      52.140  45.210  61.010  1.00  0.00           C
ATOM    621  HA  VAL A 623      51.400  45.940  60.690  1.00  0.00           H
ATOM    622  CB  VAL A 623      51.690  43.730  60.700  1.00  0.00           C
ATOM    623  HB  VAL A 623      52.580  43.080  60.650  1.00  0.00           H
ATOM    624  CG1 VAL A 623      50.810  43.080  61.820  1.00  0.00           C
ATOM    625 HG11 VAL A 623      50.930  42.010  61.550  1.00  0.00           H
ATOM    626 HG12 VAL A 623      49.730  43.260  61.650  1.00  0.00           H
ATOM    627 HG13 VAL A 623      51.250  43.120  62.840  1.00  0.00           H
ATOM    628  CG2 VAL A 623      50.960  43.720  59.400  1.00  0.00           C
ATOM    629 HG21 VAL A 623      50.810  42.660  59.080  1.00  0.00           H
ATOM    630 HG22 VAL A 623      51.490  44.220  58.560  1.00  0.00           H
ATOM    631 HG23 VAL A 623      49.990  44.240  59.490  1.00  0.00           H
ATOM    632  C   VAL A 623      52.350  45.410  62.490  1.00  0.00           C
ATOM    633  O   VAL A 623      51.430  46.000  63.140  1.00  0.00           O
ATOM    634  N   ILE A 624      53.550  45.140  63.010  1.00  0.00           N
ATOM    635  HN  ILE A 624      54.180  44.570  62.490  1.00  0.00           H
ATOM    636  CA  ILE A 624      53.810  45.420  64.450  1.00  0.00           C
ATOM    637  HA  ILE A 624      52.910  45.150  64.980  1.00  0.00           H
ATOM    638  CB  ILE A 624      54.930  44.580  65.010  1.00  0.00           C
ATOM    639  HB  ILE A 624      55.840  44.610  64.370  1.00  0.00           H
ATOM    640  CG2 ILE A 624      55.350  44.960  66.460  1.00  0.00           C
ATOM    641 HG21 ILE A 624      56.300  44.440  66.640  1.00  0.00           H
ATOM    642 HG22 ILE A 624      54.650  44.500  67.190  1.00  0.00           H
ATOM    643 HG23 ILE A 624      55.600  46.020  66.710  1.00  0.00           H
ATOM    644  CG1 ILE A 624      54.510  43.060  64.890  1.00  0.00           C
ATOM    645 HG11 ILE A 624      55.270  42.410  65.380  1.00  0.00           H
ATOM    646 HG12 ILE A 624      54.650  42.840  63.810  1.00  0.00           H
ATOM    647  CD  ILE A 624      53.200  42.640  65.380  1.00  0.00           C
ATOM    648  HD1 ILE A 624      53.270  41.550  65.580  1.00  0.00           H
ATOM    649  HD2 ILE A 624      52.390  42.830  64.650  1.00  0.00           H
ATOM    650  HD3 ILE A 624      52.770  43.190  66.250  1.00  0.00           H
ATOM    651  C   ILE A 624      54.000  46.940  64.700  1.00  0.00           C
ATOM    652  O   ILE A 624      53.520  47.490  65.660  1.00  0.00           O
ATOM    653  N   THR A 625      54.630  47.650  63.790  1.00  0.00           N
ATOM    654  HN  THR A 625      54.990  47.260  62.950  1.00  0.00           H
ATOM    655  CA  THR A 625      54.770  49.100  63.800  1.00  0.00           C
ATOM    656  HA  THR A 625      55.060  49.430  64.780  1.00  0.00           H
ATOM    657  CB  THR A 625      55.750  49.490  62.640  1.00  0.00           C
ATOM    658  HB  THR A 625      55.380  49.420  61.590  1.00  0.00           H
ATOM    659  OG1 THR A 625      56.900  48.650  62.730  1.00  0.00           O
ATOM    660  HG1 THR A 625      57.100  48.400  61.820  1.00  0.00           H
ATOM    661  CG2 THR A 625      56.360  50.860  63.010  1.00  0.00           C
ATOM    662 HG21 THR A 625      56.650  50.890  64.080  1.00  0.00           H
ATOM    663 HG22 THR A 625      55.660  51.700  62.810  1.00  0.00           H
ATOM    664 HG23 THR A 625      57.240  51.110  62.360  1.00  0.00           H
ATOM    665  C   THR A 625      53.490  49.960  63.560  1.00  0.00           C
ATOM    666  O   THR A 625      53.110  50.860  64.310  1.00  0.00           O
ATOM    667  N   PHE A 626      52.770  49.680  62.440  1.00  0.00           N
ATOM    668  HN  PHE A 626      53.060  48.940  61.840  1.00  0.00           H
ATOM    669  CA  PHE A 626      51.390  50.220  62.360  1.00  0.00           C
ATOM    670  HA  PHE A 626      51.430  51.290  62.470  1.00  0.00           H
ATOM    671  CB  PHE A 626      50.690  49.780  61.060  1.00  0.00           C
ATOM    672  HB1 PHE A 626      49.590  49.980  61.040  1.00  0.00           H
ATOM    673  HB2 PHE A 626      50.740  48.670  60.910  1.00  0.00           H
ATOM    674  CG  PHE A 626      51.260  50.560  59.900  1.00  0.00           C
ATOM    675  CD1 PHE A 626      51.070  52.010  59.760  1.00  0.00           C
ATOM    676  HD1 PHE A 626      50.520  52.610  60.460  1.00  0.00           H
ATOM    677  CE1 PHE A 626      51.740  52.730  58.780  1.00  0.00           C
ATOM    678  HE1 PHE A 626      51.700  53.800  58.690  1.00  0.00           H
ATOM    679  CZ  PHE A 626      52.360  51.980  57.740  1.00  0.00           C
ATOM    680  HZ  PHE A 626      52.830  52.320  56.830  1.00  0.00           H
ATOM    681  CD2 PHE A 626      51.960  49.900  58.950  1.00  0.00           C
ATOM    682  HD2 PHE A 626      52.060  48.830  59.070  1.00  0.00           H
ATOM    683  CE2 PHE A 626      52.510  50.570  57.920  1.00  0.00           C
ATOM    684  HE2 PHE A 626      53.100  49.950  57.260  1.00  0.00           H
ATOM    685  C   PHE A 626      50.500  49.890  63.520  1.00  0.00           C
ATOM    686  O   PHE A 626      49.770  50.690  64.010  1.00  0.00           O
ATOM    687  N   GLY A 627      50.610  48.640  64.120  1.00  0.00           N
ATOM    688  HN  GLY A 627      51.190  47.950  63.700  1.00  0.00           H
ATOM    689  CA  GLY A 627      49.800  48.240  65.330  1.00  0.00           C
ATOM    690  HA1 GLY A 627      50.150  47.230  65.500  1.00  0.00           H
ATOM    691  HA2 GLY A 627      48.740  48.220  65.100  1.00  0.00           H
ATOM    692  C   GLY A 627      49.990  49.030  66.660  1.00  0.00           C
ATOM    693  O   GLY A 627      49.080  49.470  67.320  1.00  0.00           O
ATOM    694  N   GLY A 628      51.240  49.270  67.050  1.00  0.00           N
ATOM    695  HN  GLY A 628      51.890  48.800  66.450  1.00  0.00           H
ATOM    696  CA  GLY A 628      51.670  50.350  67.970  1.00  0.00           C
ATOM    697  HA1 GLY A 628      52.740  50.370  67.980  1.00  0.00           H
ATOM    698  HA2 GLY A 628      51.200  50.210  68.930  1.00  0.00           H
ATOM    699  C   GLY A 628      51.350  51.750  67.580  1.00  0.00           C
ATOM    700  O   GLY A 628      50.870  52.480  68.440  1.00  0.00           O
ATOM    701  N   LEU A 629      51.550  52.210  66.340  1.00  0.00           N
ATOM    702  HN  LEU A 629      51.970  51.680  65.610  1.00  0.00           H
ATOM    703  CA  LEU A 629      51.260  53.570  65.970  1.00  0.00           C
ATOM    704  HA  LEU A 629      51.760  54.220  66.670  1.00  0.00           H
ATOM    705  CB  LEU A 629      51.940  53.830  64.530  1.00  0.00           C
ATOM    706  HB1 LEU A 629      51.520  53.120  63.800  1.00  0.00           H
ATOM    707  HB2 LEU A 629      53.030  53.620  64.630  1.00  0.00           H
ATOM    708  CG  LEU A 629      51.680  55.230  63.920  1.00  0.00           C
ATOM    709  HG  LEU A 629      50.620  55.460  64.140  1.00  0.00           H
ATOM    710  CD1 LEU A 629      52.590  56.290  64.510  1.00  0.00           C
ATOM    711 HD11 LEU A 629      52.320  56.440  65.580  1.00  0.00           H
ATOM    712 HD12 LEU A 629      52.370  57.190  63.910  1.00  0.00           H
ATOM    713 HD13 LEU A 629      53.670  56.080  64.410  1.00  0.00           H
ATOM    714  CD2 LEU A 629      51.870  55.200  62.350  1.00  0.00           C
ATOM    715 HD21 LEU A 629      52.920  54.960  62.070  1.00  0.00           H
ATOM    716 HD22 LEU A 629      51.350  55.980  61.760  1.00  0.00           H
ATOM    717 HD23 LEU A 629      51.290  54.340  61.960  1.00  0.00           H
ATOM    718  C   LEU A 629      49.830  54.030  66.070  1.00  0.00           C
ATOM    719  O   LEU A 629      49.500  55.110  66.490  1.00  0.00           O
ATOM    720  N   LEU A 630      48.920  53.110  65.710  1.00  0.00           N
ATOM    721  HN  LEU A 630      49.200  52.180  65.500  1.00  0.00           H
ATOM    722  CA  LEU A 630      47.460  53.150  65.830  1.00  0.00           C
ATOM    723  HA  LEU A 630      47.310  54.200  65.590  1.00  0.00           H
ATOM    724  CB  LEU A 630      46.890  52.050  64.950  1.00  0.00           C
ATOM    725  HB1 LEU A 630      47.280  51.060  65.230  1.00  0.00           H
ATOM    726  HB2 LEU A 630      47.180  52.200  63.890  1.00  0.00           H
ATOM    727  CG  LEU A 630      45.320  52.020  64.920  1.00  0.00           C
ATOM    728  HG  LEU A 630      44.960  51.730  65.930  1.00  0.00           H
ATOM    729  CD1 LEU A 630      44.850  53.440  64.710  1.00  0.00           C
ATOM    730 HD11 LEU A 630      43.750  53.420  64.550  1.00  0.00           H
ATOM    731 HD12 LEU A 630      45.180  53.950  63.780  1.00  0.00           H
ATOM    732 HD13 LEU A 630      44.980  54.090  65.600  1.00  0.00           H
ATOM    733  CD2 LEU A 630      44.700  51.120  63.810  1.00  0.00           C
ATOM    734 HD21 LEU A 630      43.590  51.070  63.720  1.00  0.00           H
ATOM    735 HD22 LEU A 630      45.150  50.110  63.870  1.00  0.00           H
ATOM    736 HD23 LEU A 630      44.820  51.570  62.810  1.00  0.00           H
ATOM    737  C   LEU A 630      47.020  53.060  67.270  1.00  0.00           C
ATOM    738  O   LEU A 630      46.280  53.870  67.800  1.00  0.00           O
ATOM    739  N   GLY A 631      47.530  52.030  67.990  1.00  0.00           N
ATOM    740  HN  GLY A 631      47.920  51.310  67.420  1.00  0.00           H
ATOM    741  CA  GLY A 631      47.300  51.890  69.390  1.00  0.00           C
ATOM    742  HA1 GLY A 631      47.950  51.130  69.800  1.00  0.00           H
ATOM    743  HA2 GLY A 631      46.230  51.780  69.490  1.00  0.00           H
ATOM    744  C   GLY A 631      47.610  53.100  70.280  1.00  0.00           C
ATOM    745  O   GLY A 631      46.700  53.510  71.000  1.00  0.00           O
ATOM    746  N   GLU A 632      48.790  53.720  70.240  1.00  0.00           N
ATOM    747  HN  GLU A 632      49.480  53.430  69.580  1.00  0.00           H
ATOM    748  CA  GLU A 632      49.010  54.840  71.020  1.00  0.00           C
ATOM    749  HA  GLU A 632      48.770  54.650  72.050  1.00  0.00           H
ATOM    750  CB  GLU A 632      50.510  55.280  71.010  1.00  0.00           C
ATOM    751  HB1 GLU A 632      50.690  56.170  71.650  1.00  0.00           H
ATOM    752  HB2 GLU A 632      50.950  55.480  70.000  1.00  0.00           H
ATOM    753  CG  GLU A 632      51.350  54.210  71.750  1.00  0.00           C
ATOM    754  HG1 GLU A 632      51.260  53.320  71.110  1.00  0.00           H
ATOM    755  HG2 GLU A 632      50.950  54.050  72.780  1.00  0.00           H
ATOM    756  CD  GLU A 632      52.820  54.650  71.830  1.00  0.00           C
ATOM    757  OE1 GLU A 632      53.420  54.710  72.930  1.00  0.00           O
ATOM    758  OE2 GLU A 632      53.500  54.900  70.830  1.00  0.00           O
ATOM    759  C   GLU A 632      48.290  56.120  70.610  1.00  0.00           C
ATOM    760  O   GLU A 632      47.920  56.990  71.440  1.00  0.00           O
ATOM    761  N   ALA A 633      48.090  56.340  69.290  1.00  0.00           N
ATOM    762  HN  ALA A 633      48.400  55.750  68.560  1.00  0.00           H
ATOM    763  CA  ALA A 633      47.240  57.350  68.760  1.00  0.00           C
ATOM    764  HA  ALA A 633      47.640  58.280  69.140  1.00  0.00           H
ATOM    765  CB  ALA A 633      47.170  57.400  67.190  1.00  0.00           C
ATOM    766  HB1 ALA A 633      46.620  58.310  66.880  1.00  0.00           H
ATOM    767  HB2 ALA A 633      46.630  56.480  66.870  1.00  0.00           H
ATOM    768  HB3 ALA A 633      48.190  57.400  66.730  1.00  0.00           H
ATOM    769  C   ALA A 633      45.790  57.280  69.340  1.00  0.00           C
ATOM    770  O   ALA A 633      45.100  58.300  69.540  1.00  0.00           O
ATOM    771  N   THR A 634      45.280  56.030  69.560  1.00  0.00           N
ATOM    772  HN  THR A 634      45.810  55.230  69.300  1.00  0.00           H
ATOM    773  CA  THR A 634      43.950  55.740  70.120  1.00  0.00           C
ATOM    774  HA  THR A 634      43.300  56.550  69.850  1.00  0.00           H
ATOM    775  CB  THR A 634      43.240  54.530  69.600  1.00  0.00           C
ATOM    776  HB  THR A 634      42.210  54.420  69.970  1.00  0.00           H
ATOM    777  OG1 THR A 634      44.010  53.350  69.830  1.00  0.00           O
ATOM    778  HG1 THR A 634      44.640  53.250  69.100  1.00  0.00           H
ATOM    779  CG2 THR A 634      43.110  54.770  68.120  1.00  0.00           C
ATOM    780 HG21 THR A 634      44.130  54.970  67.720  1.00  0.00           H
ATOM    781 HG22 THR A 634      42.380  55.540  67.800  1.00  0.00           H
ATOM    782 HG23 THR A 634      42.760  53.840  67.610  1.00  0.00           H
ATOM    783  C   THR A 634      43.990  55.600  71.650  1.00  0.00           C
ATOM    784  O   THR A 634      43.020  55.130  72.290  1.00  0.00           O
ATOM    785  N   GLU A 635      45.170  55.880  72.240  1.00  0.00           N
ATOM    786  HN  GLU A 635      45.980  56.130  71.720  1.00  0.00           H
ATOM    787  CA  GLU A 635      45.440  55.840  73.670  1.00  0.00           C
ATOM    788  HA  GLU A 635      46.480  56.140  73.760  1.00  0.00           H
ATOM    789  CB  GLU A 635      44.750  56.900  74.540  1.00  0.00           C
ATOM    790  HB1 GLU A 635      45.030  56.750  75.600  1.00  0.00           H
ATOM    791  HB2 GLU A 635      43.670  56.640  74.450  1.00  0.00           H
ATOM    792  CG  GLU A 635      45.180  58.290  74.130  1.00  0.00           C
ATOM    793  HG1 GLU A 635      44.860  58.480  73.090  1.00  0.00           H
ATOM    794  HG2 GLU A 635      46.270  58.210  74.350  1.00  0.00           H
ATOM    795  CD  GLU A 635      44.460  59.370  74.940  1.00  0.00           C
ATOM    796  OE1 GLU A 635      45.140  60.300  75.530  1.00  0.00           O
ATOM    797  OE2 GLU A 635      43.200  59.300  75.050  1.00  0.00           O
ATOM    798  C   GLU A 635      45.390  54.490  74.410  1.00  0.00           C
ATOM    799  O   GLU A 635      45.290  54.440  75.630  1.00  0.00           O
ATOM    800  N   GLY A 636      45.390  53.370  73.630  1.00  0.00           N
ATOM    801  HN  GLY A 636      45.310  53.580  72.670  1.00  0.00           H
ATOM    802  CA  GLY A 636      45.360  51.980  74.040  1.00  0.00           C
ATOM    803  HA1 GLY A 636      45.140  51.930  75.100  1.00  0.00           H
ATOM    804  HA2 GLY A 636      46.280  51.500  73.750  1.00  0.00           H
ATOM    805  C   GLY A 636      44.250  51.130  73.430  1.00  0.00           C
ATOM    806  O   GLY A 636      44.080  49.960  73.790  1.00  0.00           O
ATOM    807  N   ARG A 637      43.430  51.590  72.520  1.00  0.00           N
ATOM    808  HN  ARG A 637      43.310  52.520  72.190  1.00  0.00           H
ATOM    809  CA  ARG A 637      42.270  50.790  72.080  1.00  0.00           C
ATOM    810  HA  ARG A 637      41.840  50.410  73.000  1.00  0.00           H
ATOM    811  CB  ARG A 637      41.170  51.610  71.190  1.00  0.00           C
ATOM    812  HB1 ARG A 637      40.380  50.940  70.810  1.00  0.00           H
ATOM    813  HB2 ARG A 637      41.780  52.020  70.360  1.00  0.00           H
ATOM    814  CG  ARG A 637      40.440  52.680  71.960  1.00  0.00           C
ATOM    815  HG1 ARG A 637      39.660  53.130  71.300  1.00  0.00           H
ATOM    816  HG2 ARG A 637      41.080  53.560  72.210  1.00  0.00           H
ATOM    817  CD  ARG A 637      39.730  52.110  73.170  1.00  0.00           C
ATOM    818  HD1 ARG A 637      40.400  51.640  73.930  1.00  0.00           H
ATOM    819  HD2 ARG A 637      38.880  51.420  72.950  1.00  0.00           H
ATOM    820  NE  ARG A 637      39.090  53.320  73.800  1.00  0.00           N
ATOM    821  HE  ARG A 637      39.730  53.960  74.240  1.00  0.00           H
ATOM    822  CZ  ARG A 637      37.840  53.790  73.610  1.00  0.00           C
ATOM    823  NH1 ARG A 637      36.910  53.140  72.920  1.00  0.00           N
ATOM    824 HH11 ARG A 637      36.010  53.530  72.700  1.00  0.00           H
ATOM    825 HH12 ARG A 637      37.090  52.160  72.890  1.00  0.00           H
ATOM    826  NH2 ARG A 637      37.460  54.960  74.090  1.00  0.00           N
ATOM    827 HH21 ARG A 637      38.000  55.470  74.760  1.00  0.00           H
ATOM    828 HH22 ARG A 637      36.490  55.220  74.000  1.00  0.00           H
ATOM    829  C   ARG A 637      42.620  49.510  71.290  1.00  0.00           C
ATOM    830  O   ARG A 637      42.030  48.420  71.580  1.00  0.00           O
ATOM    831  N   LEU A 638      43.570  49.700  70.320  1.00  0.00           N
ATOM    832  HN  LEU A 638      44.030  50.580  70.360  1.00  0.00           H
ATOM    833  CA  LEU A 638      43.800  48.810  69.210  1.00  0.00           C
ATOM    834  HA  LEU A 638      43.210  47.910  69.340  1.00  0.00           H
ATOM    835  CB  LEU A 638      43.530  49.430  67.800  1.00  0.00           C
ATOM    836  HB1 LEU A 638      43.710  48.620  67.060  1.00  0.00           H
ATOM    837  HB2 LEU A 638      44.240  50.280  67.680  1.00  0.00           H
ATOM    838  CG  LEU A 638      42.110  49.900  67.520  1.00  0.00           C
ATOM    839  HG  LEU A 638      41.850  50.740  68.190  1.00  0.00           H
ATOM    840  CD1 LEU A 638      41.920  50.400  66.080  1.00  0.00           C
ATOM    841 HD11 LEU A 638      40.900  50.840  66.060  1.00  0.00           H
ATOM    842 HD12 LEU A 638      41.850  49.580  65.340  1.00  0.00           H
ATOM    843 HD13 LEU A 638      42.650  51.180  65.750  1.00  0.00           H
ATOM    844  CD2 LEU A 638      41.000  48.850  67.870  1.00  0.00           C
ATOM    845 HD21 LEU A 638      39.960  49.190  67.700  1.00  0.00           H
ATOM    846 HD22 LEU A 638      41.070  48.670  68.960  1.00  0.00           H
ATOM    847 HD23 LEU A 638      41.020  47.940  67.250  1.00  0.00           H
ATOM    848  C   LEU A 638      45.330  48.380  69.310  1.00  0.00           C
ATOM    849  O   LEU A 638      46.200  49.110  69.010  1.00  0.00           O
ATOM    850  N   SER A 639      45.520  47.150  69.780  1.00  0.00           N
ATOM    851  HN  SER A 639      44.740  46.550  69.860  1.00  0.00           H
ATOM    852  CA  SER A 639      46.900  46.620  70.000  1.00  0.00           C
ATOM    853  HA  SER A 639      47.360  47.500  70.410  1.00  0.00           H
ATOM    854  CB  SER A 639      47.010  45.480  71.060  1.00  0.00           C
ATOM    855  HB1 SER A 639      46.670  45.840  72.040  1.00  0.00           H
ATOM    856  HB2 SER A 639      48.080  45.290  71.340  1.00  0.00           H
ATOM    857  OG  SER A 639      46.270  44.330  70.700  1.00  0.00           O
ATOM    858  HG1 SER A 639      45.360  44.600  70.790  1.00  0.00           H
ATOM    859  C   SER A 639      47.630  46.150  68.740  1.00  0.00           C
ATOM    860  O   SER A 639      47.010  45.800  67.720  1.00  0.00           O
ATOM    861  N   ALA A 640      48.970  46.070  68.770  1.00  0.00           N
ATOM    862  HN  ALA A 640      49.420  46.220  69.650  1.00  0.00           H
ATOM    863  CA  ALA A 640      49.810  45.330  67.730  1.00  0.00           C
ATOM    864  HA  ALA A 640      49.560  45.810  66.800  1.00  0.00           H
ATOM    865  CB  ALA A 640      51.330  45.590  67.910  1.00  0.00           C
ATOM    866  HB1 ALA A 640      51.630  45.590  68.980  1.00  0.00           H
ATOM    867  HB2 ALA A 640      51.600  46.620  67.590  1.00  0.00           H
ATOM    868  HB3 ALA A 640      52.030  44.840  67.510  1.00  0.00           H
ATOM    869  C   ALA A 640      49.680  43.870  67.590  1.00  0.00           C
ATOM    870  O   ALA A 640      49.860  43.370  66.450  1.00  0.00           O
ATOM    871  N   ILE A 641      49.350  43.130  68.710  1.00  0.00           N
ATOM    872  HN  ILE A 641      49.550  43.490  69.620  1.00  0.00           H
ATOM    873  CA  ILE A 641      48.970  41.690  68.600  1.00  0.00           C
ATOM    874  HA  ILE A 641      49.720  41.190  68.020  1.00  0.00           H
ATOM    875  CB  ILE A 641      49.120  41.030  69.980  1.00  0.00           C
ATOM    876  HB  ILE A 641      49.980  41.400  70.570  1.00  0.00           H
ATOM    877  CG2 ILE A 641      47.950  41.510  71.010  1.00  0.00           C
ATOM    878 HG21 ILE A 641      47.020  40.910  70.880  1.00  0.00           H
ATOM    879 HG22 ILE A 641      47.630  42.570  70.850  1.00  0.00           H
ATOM    880 HG23 ILE A 641      48.190  41.420  72.100  1.00  0.00           H
ATOM    881  CG1 ILE A 641      49.230  39.470  69.920  1.00  0.00           C
ATOM    882 HG11 ILE A 641      48.440  39.040  69.280  1.00  0.00           H
ATOM    883 HG12 ILE A 641      49.060  39.060  70.940  1.00  0.00           H
ATOM    884  CD  ILE A 641      50.590  39.010  69.360  1.00  0.00           C
ATOM    885  HD1 ILE A 641      50.780  37.920  69.300  1.00  0.00           H
ATOM    886  HD2 ILE A 641      51.430  39.400  69.970  1.00  0.00           H
ATOM    887  HD3 ILE A 641      50.680  39.390  68.320  1.00  0.00           H
ATOM    888  C   ILE A 641      47.630  41.510  67.900  1.00  0.00           C
ATOM    889  O   ILE A 641      47.520  40.690  66.990  1.00  0.00           O
ATOM    890  N   GLU A 642      46.680  42.320  68.250  1.00  0.00           N
ATOM    891  HN  GLU A 642      46.720  42.980  69.000  1.00  0.00           H
ATOM    892  CA  GLU A 642      45.460  42.490  67.430  1.00  0.00           C
ATOM    893  HA  GLU A 642      45.050  41.500  67.240  1.00  0.00           H
ATOM    894  CB  GLU A 642      44.460  43.530  68.050  1.00  0.00           C
ATOM    895  HB1 GLU A 642      43.720  43.790  67.270  1.00  0.00           H
ATOM    896  HB2 GLU A 642      45.010  44.450  68.330  1.00  0.00           H
ATOM    897  CG  GLU A 642      43.770  42.910  69.240  1.00  0.00           C
ATOM    898  HG1 GLU A 642      44.610  42.520  69.860  1.00  0.00           H
ATOM    899  HG2 GLU A 642      43.070  42.060  69.090  1.00  0.00           H
ATOM    900  CD  GLU A 642      43.040  43.990  70.000  1.00  0.00           C
ATOM    901  OE1 GLU A 642      41.840  43.880  70.310  1.00  0.00           O
ATOM    902  OE2 GLU A 642      43.690  45.000  70.440  1.00  0.00           O
ATOM    903  C   GLU A 642      45.660  42.860  65.990  1.00  0.00           C
ATOM    904  O   GLU A 642      45.020  42.270  65.150  1.00  0.00           O
ATOM    905  N   SER A 643      46.620  43.760  65.690  1.00  0.00           N
ATOM    906  HN  SER A 643      47.130  44.150  66.450  1.00  0.00           H
ATOM    907  CA  SER A 643      47.090  43.920  64.310  1.00  0.00           C
ATOM    908  HA  SER A 643      46.260  44.120  63.670  1.00  0.00           H
ATOM    909  CB  SER A 643      48.010  45.100  64.230  1.00  0.00           C
ATOM    910  HB1 SER A 643      48.350  45.320  63.200  1.00  0.00           H
ATOM    911  HB2 SER A 643      48.900  44.840  64.830  1.00  0.00           H
ATOM    912  OG  SER A 643      47.290  46.160  64.810  1.00  0.00           O
ATOM    913  HG1 SER A 643      47.240  46.020  65.760  1.00  0.00           H
ATOM    914  C   SER A 643      47.750  42.640  63.700  1.00  0.00           C
ATOM    915  O   SER A 643      47.380  42.260  62.580  1.00  0.00           O
ATOM    916  N   LEU A 644      48.610  41.930  64.440  1.00  0.00           N
ATOM    917  HN  LEU A 644      48.600  42.110  65.410  1.00  0.00           H
ATOM    918  CA  LEU A 644      49.090  40.660  63.960  1.00  0.00           C
ATOM    919  HA  LEU A 644      49.460  40.810  62.960  1.00  0.00           H
ATOM    920  CB  LEU A 644      50.160  40.130  64.910  1.00  0.00           C
ATOM    921  HB1 LEU A 644      49.600  39.750  65.790  1.00  0.00           H
ATOM    922  HB2 LEU A 644      50.780  41.000  65.170  1.00  0.00           H
ATOM    923  CG  LEU A 644      51.060  38.950  64.330  1.00  0.00           C
ATOM    924  HG  LEU A 644      50.510  38.160  63.760  1.00  0.00           H
ATOM    925  CD1 LEU A 644      52.110  39.580  63.290  1.00  0.00           C
ATOM    926 HD11 LEU A 644      52.750  38.810  62.810  1.00  0.00           H
ATOM    927 HD12 LEU A 644      52.740  40.260  63.900  1.00  0.00           H
ATOM    928 HD13 LEU A 644      51.500  40.110  62.520  1.00  0.00           H
ATOM    929  CD2 LEU A 644      51.970  38.420  65.410  1.00  0.00           C
ATOM    930 HD21 LEU A 644      52.470  39.350  65.780  1.00  0.00           H
ATOM    931 HD22 LEU A 644      52.780  37.800  64.960  1.00  0.00           H
ATOM    932 HD23 LEU A 644      51.360  37.930  66.190  1.00  0.00           H
ATOM    933  C   LEU A 644      48.020  39.610  63.700  1.00  0.00           C
ATOM    934  O   LEU A 644      47.870  38.900  62.720  1.00  0.00           O
ATOM    935  N   PHE A 645      47.030  39.480  64.650  1.00  0.00           N
ATOM    936  HN  PHE A 645      47.060  40.170  65.350  1.00  0.00           H
ATOM    937  CA  PHE A 645      45.760  38.680  64.600  1.00  0.00           C
ATOM    938  HA  PHE A 645      46.050  37.680  64.340  1.00  0.00           H
ATOM    939  CB  PHE A 645      45.030  38.820  65.950  1.00  0.00           C
ATOM    940  HB1 PHE A 645      44.790  39.880  66.240  1.00  0.00           H
ATOM    941  HB2 PHE A 645      45.650  38.400  66.760  1.00  0.00           H
ATOM    942  CG  PHE A 645      43.710  37.980  65.940  1.00  0.00           C
ATOM    943  CD1 PHE A 645      42.430  38.600  66.250  1.00  0.00           C
ATOM    944  HD1 PHE A 645      42.390  39.600  66.640  1.00  0.00           H
ATOM    945  CE1 PHE A 645      41.330  37.840  66.150  1.00  0.00           C
ATOM    946  HE1 PHE A 645      40.350  38.270  66.340  1.00  0.00           H
ATOM    947  CZ  PHE A 645      41.400  36.480  65.790  1.00  0.00           C
ATOM    948  HZ  PHE A 645      40.530  35.860  65.880  1.00  0.00           H
ATOM    949  CD2 PHE A 645      43.780  36.660  65.490  1.00  0.00           C
ATOM    950  HD2 PHE A 645      44.750  36.240  65.270  1.00  0.00           H
ATOM    951  CE2 PHE A 645      42.590  35.920  65.480  1.00  0.00           C
ATOM    952  HE2 PHE A 645      42.690  34.890  65.140  1.00  0.00           H
ATOM    953  C   PHE A 645      44.930  39.170  63.490  1.00  0.00           C
ATOM    954  O   PHE A 645      44.560  38.360  62.670  1.00  0.00           O
ATOM    955  N   GLY A 646      44.740  40.480  63.240  1.00  0.00           N
ATOM    956  HN  GLY A 646      45.180  41.140  63.830  1.00  0.00           H
ATOM    957  CA  GLY A 646      43.920  41.010  62.210  1.00  0.00           C
ATOM    958  HA1 GLY A 646      43.990  42.080  62.290  1.00  0.00           H
ATOM    959  HA2 GLY A 646      42.910  40.630  62.310  1.00  0.00           H
ATOM    960  C   GLY A 646      44.420  40.620  60.850  1.00  0.00           C
ATOM    961  O   GLY A 646      43.650  40.240  59.950  1.00  0.00           O
ATOM    962  N   ALA A 647      45.780  40.580  60.650  1.00  0.00           N
ATOM    963  HN  ALA A 647      46.350  40.870  61.420  1.00  0.00           H
ATOM    964  CA  ALA A 647      46.480  40.140  59.480  1.00  0.00           C
ATOM    965  HA  ALA A 647      46.130  40.700  58.630  1.00  0.00           H
ATOM    966  CB  ALA A 647      47.890  40.700  59.540  1.00  0.00           C
ATOM    967  HB1 ALA A 647      48.390  40.600  58.550  1.00  0.00           H
ATOM    968  HB2 ALA A 647      48.520  40.250  60.340  1.00  0.00           H
ATOM    969  HB3 ALA A 647      47.770  41.770  59.800  1.00  0.00           H
ATOM    970  C   ALA A 647      46.380  38.680  59.180  1.00  0.00           C
ATOM    971  O   ALA A 647      46.160  38.220  58.060  1.00  0.00           O
ATOM    972  N   SER A 648      46.500  37.820  60.220  1.00  0.00           N
ATOM    973  HN  SER A 648      46.640  38.190  61.150  1.00  0.00           H
ATOM    974  CA  SER A 648      46.240  36.390  60.020  1.00  0.00           C
ATOM    975  HA  SER A 648      46.850  36.220  59.130  1.00  0.00           H
ATOM    976  CB  SER A 648      46.880  35.620  61.150  1.00  0.00           C
ATOM    977  HB1 SER A 648      47.850  36.080  61.430  1.00  0.00           H
ATOM    978  HB2 SER A 648      47.090  34.550  60.930  1.00  0.00           H
ATOM    979  OG  SER A 648      46.020  35.720  62.310  1.00  0.00           O
ATOM    980  HG1 SER A 648      46.230  36.560  62.750  1.00  0.00           H
ATOM    981  C   SER A 648      44.860  35.850  59.680  1.00  0.00           C
ATOM    982  O   SER A 648      44.760  34.910  58.920  1.00  0.00           O
ATOM    983  N   LEU A 649      43.780  36.360  60.380  1.00  0.00           N
ATOM    984  HN  LEU A 649      43.990  37.030  61.090  1.00  0.00           H
ATOM    985  CA  LEU A 649      42.400  35.970  60.290  1.00  0.00           C
ATOM    986  HA  LEU A 649      42.290  34.960  60.660  1.00  0.00           H
ATOM    987  CB  LEU A 649      41.700  36.980  61.350  1.00  0.00           C
ATOM    988  HB1 LEU A 649      42.020  38.020  61.110  1.00  0.00           H
ATOM    989  HB2 LEU A 649      41.990  36.660  62.380  1.00  0.00           H
ATOM    990  CG  LEU A 649      40.170  37.080  61.360  1.00  0.00           C
ATOM    991  HG  LEU A 649      39.750  37.040  60.340  1.00  0.00           H
ATOM    992  CD1 LEU A 649      39.650  35.910  62.150  1.00  0.00           C
ATOM    993 HD11 LEU A 649      40.230  35.000  61.830  1.00  0.00           H
ATOM    994 HD12 LEU A 649      38.550  35.760  62.170  1.00  0.00           H
ATOM    995 HD13 LEU A 649      39.890  35.940  63.230  1.00  0.00           H
ATOM    996  CD2 LEU A 649      39.650  38.390  62.030  1.00  0.00           C
ATOM    997 HD21 LEU A 649      40.000  39.350  61.580  1.00  0.00           H
ATOM    998 HD22 LEU A 649      39.920  38.380  63.110  1.00  0.00           H
ATOM    999 HD23 LEU A 649      38.540  38.320  62.040  1.00  0.00           H
ATOM   1000  C   LEU A 649      41.850  36.150  58.940  1.00  0.00           C
ATOM   1001  O   LEU A 649      41.250  35.360  58.260  1.00  0.00           O
ATOM   1002  N   THR A 650      42.080  37.410  58.430  1.00  0.00           N
ATOM   1003  HN  THR A 650      42.630  38.070  58.940  1.00  0.00           H
ATOM   1004  CA  THR A 650      41.780  37.890  57.100  1.00  0.00           C
ATOM   1005  HA  THR A 650      40.790  37.530  56.850  1.00  0.00           H
ATOM   1006  CB  THR A 650      41.840  39.400  56.910  1.00  0.00           C
ATOM   1007  HB  THR A 650      41.570  39.630  55.860  1.00  0.00           H
ATOM   1008  OG1 THR A 650      43.180  39.860  57.230  1.00  0.00           O
ATOM   1009  HG1 THR A 650      43.110  40.290  58.090  1.00  0.00           H
ATOM   1010  CG2 THR A 650      40.860  40.130  57.930  1.00  0.00           C
ATOM   1011 HG21 THR A 650      41.400  40.380  58.870  1.00  0.00           H
ATOM   1012 HG22 THR A 650      40.050  39.390  58.160  1.00  0.00           H
ATOM   1013 HG23 THR A 650      40.540  41.090  57.460  1.00  0.00           H
ATOM   1014  C   THR A 650      42.580  37.190  56.050  1.00  0.00           C
ATOM   1015  O   THR A 650      42.130  36.910  54.950  1.00  0.00           O
ATOM   1016  N   GLY A 651      43.840  36.980  56.310  1.00  0.00           N
ATOM   1017  HN  GLY A 651      44.430  37.200  57.080  1.00  0.00           H
ATOM   1018  CA  GLY A 651      44.670  36.590  55.180  1.00  0.00           C
ATOM   1019  HA1 GLY A 651      45.690  36.870  55.380  1.00  0.00           H
ATOM   1020  HA2 GLY A 651      44.400  37.150  54.290  1.00  0.00           H
ATOM   1021  C   GLY A 651      44.560  35.160  54.870  1.00  0.00           C
ATOM   1022  O   GLY A 651      44.650  34.720  53.710  1.00  0.00           O
ATOM   1023  N   ILE A 652      44.260  34.220  55.800  1.00  0.00           N
ATOM   1024  HN  ILE A 652      44.040  34.480  56.730  1.00  0.00           H
ATOM   1025  CA  ILE A 652      43.870  32.810  55.500  1.00  0.00           C
ATOM   1026  HA  ILE A 652      44.590  32.370  54.820  1.00  0.00           H
ATOM   1027  CB  ILE A 652      43.840  31.920  56.750  1.00  0.00           C
ATOM   1028  HB  ILE A 652      42.980  32.240  57.380  1.00  0.00           H
ATOM   1029  CG2 ILE A 652      43.690  30.450  56.200  1.00  0.00           C
ATOM   1030 HG21 ILE A 652      42.710  30.390  55.680  1.00  0.00           H
ATOM   1031 HG22 ILE A 652      43.670  29.760  57.070  1.00  0.00           H
ATOM   1032 HG23 ILE A 652      44.490  30.230  55.460  1.00  0.00           H
ATOM   1033  CG1 ILE A 652      45.090  31.920  57.600  1.00  0.00           C
ATOM   1034 HG11 ILE A 652      45.420  32.980  57.650  1.00  0.00           H
ATOM   1035 HG12 ILE A 652      45.910  31.430  57.040  1.00  0.00           H
ATOM   1036  CD  ILE A 652      44.920  31.520  59.030  1.00  0.00           C
ATOM   1037  HD1 ILE A 652      44.240  32.170  59.620  1.00  0.00           H
ATOM   1038  HD2 ILE A 652      45.890  31.710  59.530  1.00  0.00           H
ATOM   1039  HD3 ILE A 652      44.520  30.510  59.270  1.00  0.00           H
ATOM   1040  C   ILE A 652      42.640  32.650  54.600  1.00  0.00           C
ATOM   1041  O   ILE A 652      42.580  31.940  53.650  1.00  0.00           O
ATOM   1042  N   ALA A 653      41.630  33.470  54.890  1.00  0.00           N
ATOM   1043  HN  ALA A 653      41.530  34.010  55.730  1.00  0.00           H
ATOM   1044  CA  ALA A 653      40.370  33.610  54.150  1.00  0.00           C
ATOM   1045  HA  ALA A 653      39.890  32.640  54.150  1.00  0.00           H
ATOM   1046  CB  ALA A 653      39.620  34.630  55.060  1.00  0.00           C
ATOM   1047  HB1 ALA A 653      38.580  34.790  54.710  1.00  0.00           H
ATOM   1048  HB2 ALA A 653      40.140  35.610  55.180  1.00  0.00           H
ATOM   1049  HB3 ALA A 653      39.570  34.220  56.090  1.00  0.00           H
ATOM   1050  C   ALA A 653      40.460  34.100  52.770  1.00  0.00           C
ATOM   1051  O   ALA A 653      39.810  33.560  51.840  1.00  0.00           O
ATOM   1052  N   TYR A 654      41.310  35.080  52.560  1.00  0.00           N
ATOM   1053  HN  TYR A 654      41.710  35.720  53.210  1.00  0.00           H
ATOM   1054  CA  TYR A 654      41.800  35.520  51.220  1.00  0.00           C
ATOM   1055  HA  TYR A 654      40.950  35.770  50.620  1.00  0.00           H
ATOM   1056  CB  TYR A 654      42.810  36.770  51.430  1.00  0.00           C
ATOM   1057  HB1 TYR A 654      43.680  36.350  51.960  1.00  0.00           H
ATOM   1058  HB2 TYR A 654      42.350  37.620  51.970  1.00  0.00           H
ATOM   1059  CG  TYR A 654      43.160  37.240  50.100  1.00  0.00           C
ATOM   1060  CD1 TYR A 654      42.580  38.460  49.640  1.00  0.00           C
ATOM   1061  HD1 TYR A 654      41.810  38.970  50.200  1.00  0.00           H
ATOM   1062  CE1 TYR A 654      43.030  38.990  48.430  1.00  0.00           C
ATOM   1063  HE1 TYR A 654      42.630  39.880  47.950  1.00  0.00           H
ATOM   1064  CZ  TYR A 654      44.000  38.400  47.650  1.00  0.00           C
ATOM   1065  OH  TYR A 654      44.300  38.850  46.390  1.00  0.00           O
ATOM   1066  HH  TYR A 654      44.980  38.250  46.060  1.00  0.00           H
ATOM   1067  CD2 TYR A 654      44.280  36.760  49.450  1.00  0.00           C
ATOM   1068  HD2 TYR A 654      44.770  35.870  49.800  1.00  0.00           H
ATOM   1069  CE2 TYR A 654      44.720  37.370  48.230  1.00  0.00           C
ATOM   1070  HE2 TYR A 654      45.580  36.930  47.750  1.00  0.00           H
ATOM   1071  C   TYR A 654      42.520  34.330  50.570  1.00  0.00           C
ATOM   1072  O   TYR A 654      42.240  33.990  49.440  1.00  0.00           O
ATOM   1073  N   SER A 655      43.480  33.680  51.300  1.00  0.00           N
ATOM   1074  HN  SER A 655      43.720  34.030  52.200  1.00  0.00           H
ATOM   1075  CA  SER A 655      44.210  32.570  50.690  1.00  0.00           C
ATOM   1076  HA  SER A 655      44.700  32.960  49.810  1.00  0.00           H
ATOM   1077  CB  SER A 655      45.330  32.090  51.650  1.00  0.00           C
ATOM   1078  HB1 SER A 655      45.850  31.250  51.150  1.00  0.00           H
ATOM   1079  HB2 SER A 655      44.900  31.600  52.550  1.00  0.00           H
ATOM   1080  OG  SER A 655      46.270  33.130  51.970  1.00  0.00           O
ATOM   1081  HG1 SER A 655      45.980  33.670  52.710  1.00  0.00           H
ATOM   1082  C   SER A 655      43.340  31.400  50.260  1.00  0.00           C
ATOM   1083  O   SER A 655      43.580  30.720  49.270  1.00  0.00           O
ATOM   1084  N   LEU A 656      42.350  31.080  51.080  1.00  0.00           N
ATOM   1085  HN  LEU A 656      42.190  31.550  51.950  1.00  0.00           H
ATOM   1086  CA  LEU A 656      41.550  29.890  50.960  1.00  0.00           C
ATOM   1087  HA  LEU A 656      42.250  29.130  50.650  1.00  0.00           H
ATOM   1088  CB  LEU A 656      40.920  29.560  52.370  1.00  0.00           C
ATOM   1089  HB1 LEU A 656      40.260  30.350  52.780  1.00  0.00           H
ATOM   1090  HB2 LEU A 656      41.830  29.600  53.000  1.00  0.00           H
ATOM   1091  CG  LEU A 656      40.270  28.130  52.590  1.00  0.00           C
ATOM   1092  HG  LEU A 656      39.510  28.080  51.780  1.00  0.00           H
ATOM   1093  CD1 LEU A 656      41.220  26.960  52.540  1.00  0.00           C
ATOM   1094 HD11 LEU A 656      41.760  27.000  51.560  1.00  0.00           H
ATOM   1095 HD12 LEU A 656      40.710  26.000  52.710  1.00  0.00           H
ATOM   1096 HD13 LEU A 656      42.110  27.060  53.200  1.00  0.00           H
ATOM   1097  CD2 LEU A 656      39.530  28.050  53.930  1.00  0.00           C
ATOM   1098 HD21 LEU A 656      40.180  28.540  54.700  1.00  0.00           H
ATOM   1099 HD22 LEU A 656      39.320  26.980  54.180  1.00  0.00           H
ATOM   1100 HD23 LEU A 656      38.560  28.610  53.930  1.00  0.00           H
ATOM   1101  C   LEU A 656      40.470  29.980  49.880  1.00  0.00           C
ATOM   1102  O   LEU A 656      40.110  29.020  49.220  1.00  0.00           O
ATOM   1103  N   PHE A 657      39.880  31.160  49.800  1.00  0.00           N
ATOM   1104  HN  PHE A 657      40.260  31.840  50.430  1.00  0.00           H
ATOM   1105  CA  PHE A 657      38.810  31.540  48.900  1.00  0.00           C
ATOM   1106  HA  PHE A 657      38.360  30.640  48.520  1.00  0.00           H
ATOM   1107  CB  PHE A 657      37.590  32.050  49.620  1.00  0.00           C
ATOM   1108  HB1 PHE A 657      36.640  32.270  49.080  1.00  0.00           H
ATOM   1109  HB2 PHE A 657      37.890  33.060  50.010  1.00  0.00           H
ATOM   1110  CG  PHE A 657      37.120  31.270  50.800  1.00  0.00           C
ATOM   1111  CD1 PHE A 657      36.960  29.880  50.610  1.00  0.00           C
ATOM   1112  HD1 PHE A 657      37.250  29.390  49.690  1.00  0.00           H
ATOM   1113  CE1 PHE A 657      36.500  29.110  51.680  1.00  0.00           C
ATOM   1114  HE1 PHE A 657      36.370  28.040  51.530  1.00  0.00           H
ATOM   1115  CZ  PHE A 657      36.190  29.700  52.890  1.00  0.00           C
ATOM   1116  HZ  PHE A 657      35.710  29.100  53.650  1.00  0.00           H
ATOM   1117  CD2 PHE A 657      36.920  31.860  52.070  1.00  0.00           C
ATOM   1118  HD2 PHE A 657      37.080  32.920  52.200  1.00  0.00           H
ATOM   1119  CE2 PHE A 657      36.500  31.020  53.150  1.00  0.00           C
ATOM   1120  HE2 PHE A 657      36.360  31.510  54.100  1.00  0.00           H
ATOM   1121  C   PHE A 657      39.000  32.410  47.710  1.00  0.00           C
ATOM   1122  O   PHE A 657      38.410  32.150  46.660  1.00  0.00           O
ATOM   1123  N   ALA A 658      39.820  33.430  47.910  1.00  0.00           N
ATOM   1124  HN  ALA A 658      40.220  33.650  48.790  1.00  0.00           H
ATOM   1125  CA  ALA A 658      39.980  34.520  46.960  1.00  0.00           C
ATOM   1126  HA  ALA A 658      39.060  34.500  46.400  1.00  0.00           H
ATOM   1127  CB  ALA A 658      39.870  35.930  47.630  1.00  0.00           C
ATOM   1128  HB1 ALA A 658      38.990  36.030  48.310  1.00  0.00           H
ATOM   1129  HB2 ALA A 658      39.740  36.750  46.900  1.00  0.00           H
ATOM   1130  HB3 ALA A 658      40.780  36.120  48.230  1.00  0.00           H
ATOM   1131  C   ALA A 658      41.100  34.360  45.970  1.00  0.00           C
ATOM   1132  O   ALA A 658      42.040  33.590  46.100  1.00  0.00           O
ATOM   1133  N   GLY A 659      41.010  35.190  44.880  1.00  0.00           N
ATOM   1134  HN  GLY A 659      40.220  35.780  44.750  1.00  0.00           H
ATOM   1135  CA  GLY A 659      41.940  35.240  43.780  1.00  0.00           C
ATOM   1136  HA1 GLY A 659      41.530  35.820  42.980  1.00  0.00           H
ATOM   1137  HA2 GLY A 659      42.290  34.250  43.490  1.00  0.00           H
ATOM   1138  C   GLY A 659      43.250  35.950  44.140  1.00  0.00           C
ATOM   1139  O   GLY A 659      43.580  36.250  45.310  1.00  0.00           O
ATOM   1140  N   GLN A 660      44.050  36.170  43.050  1.00  0.00           N
ATOM   1141  HN  GLN A 660      43.610  35.770  42.250  1.00  0.00           H
ATOM   1142  CA  GLN A 660      45.300  36.850  42.870  1.00  0.00           C
ATOM   1143  HA  GLN A 660      45.740  36.430  41.980  1.00  0.00           H
ATOM   1144  CB  GLN A 660      45.190  38.360  42.510  1.00  0.00           C
ATOM   1145  HB1 GLN A 660      44.660  39.000  43.240  1.00  0.00           H
ATOM   1146  HB2 GLN A 660      44.470  38.330  41.660  1.00  0.00           H
ATOM   1147  CG  GLN A 660      46.490  39.080  42.000  1.00  0.00           C
ATOM   1148  HG1 GLN A 660      47.150  39.450  42.810  1.00  0.00           H
ATOM   1149  HG2 GLN A 660      46.350  40.090  41.580  1.00  0.00           H
ATOM   1150  CD  GLN A 660      47.350  38.200  41.110  1.00  0.00           C
ATOM   1151  OE1 GLN A 660      48.210  37.390  41.430  1.00  0.00           O
ATOM   1152  NE2 GLN A 660      47.160  38.490  39.800  1.00  0.00           N
ATOM   1153 HE21 GLN A 660      47.860  38.120  39.180  1.00  0.00           H
ATOM   1154 HE22 GLN A 660      46.630  39.310  39.640  1.00  0.00           H
ATOM   1155  C   GLN A 660      46.280  36.630  44.000  1.00  0.00           C
ATOM   1156  O   GLN A 660      46.310  37.550  44.890  1.00  0.00           O
ATOM   1157  N   PRO A 661      47.090  35.550  44.090  1.00  0.00           N
ATOM   1158  CD  PRO A 661      46.890  34.300  43.380  1.00  0.00           C
ATOM   1159  HD1 PRO A 661      47.520  34.260  42.470  1.00  0.00           H
ATOM   1160  HD2 PRO A 661      45.840  34.240  43.020  1.00  0.00           H
ATOM   1161  CA  PRO A 661      47.760  35.350  45.380  1.00  0.00           C
ATOM   1162  HA  PRO A 661      46.970  35.440  46.110  1.00  0.00           H
ATOM   1163  CB  PRO A 661      48.290  33.880  45.250  1.00  0.00           C
ATOM   1164  HB1 PRO A 661      48.440  33.590  46.310  1.00  0.00           H
ATOM   1165  HB2 PRO A 661      49.230  33.920  44.640  1.00  0.00           H
ATOM   1166  CG  PRO A 661      47.190  33.220  44.470  1.00  0.00           C
ATOM   1167  HG1 PRO A 661      47.480  32.270  43.980  1.00  0.00           H
ATOM   1168  HG2 PRO A 661      46.290  33.100  45.110  1.00  0.00           H
ATOM   1169  C   PRO A 661      48.900  36.220  45.730  1.00  0.00           C
ATOM   1170  O   PRO A 661      49.400  36.280  46.840  1.00  0.00           O
ATOM   1171  N   LEU A 662      49.390  36.860  44.650  1.00  0.00           N
ATOM   1172  HN  LEU A 662      49.030  36.620  43.750  1.00  0.00           H
ATOM   1173  CA  LEU A 662      50.460  37.770  44.580  1.00  0.00           C
ATOM   1174  HA  LEU A 662      51.300  37.230  44.990  1.00  0.00           H
ATOM   1175  CB  LEU A 662      50.760  38.190  43.130  1.00  0.00           C
ATOM   1176  HB1 LEU A 662      51.540  38.980  43.150  1.00  0.00           H
ATOM   1177  HB2 LEU A 662      49.870  38.640  42.660  1.00  0.00           H
ATOM   1178  CG  LEU A 662      51.250  36.980  42.310  1.00  0.00           C
ATOM   1179  HG  LEU A 662      50.410  36.250  42.250  1.00  0.00           H
ATOM   1180  CD1 LEU A 662      51.370  37.470  40.830  1.00  0.00           C
ATOM   1181 HD11 LEU A 662      52.100  36.770  40.370  1.00  0.00           H
ATOM   1182 HD12 LEU A 662      51.740  38.520  40.770  1.00  0.00           H
ATOM   1183 HD13 LEU A 662      50.380  37.440  40.340  1.00  0.00           H
ATOM   1184  CD2 LEU A 662      52.610  36.440  42.830  1.00  0.00           C
ATOM   1185 HD21 LEU A 662      53.390  37.230  42.890  1.00  0.00           H
ATOM   1186 HD22 LEU A 662      53.150  35.870  42.050  1.00  0.00           H
ATOM   1187 HD23 LEU A 662      52.470  35.860  43.770  1.00  0.00           H
ATOM   1188  C   LEU A 662      50.160  39.000  45.470  1.00  0.00           C
ATOM   1189  O   LEU A 662      51.080  39.530  46.130  1.00  0.00           O
ATOM   1190  N   THR A 663      48.900  39.360  45.550  1.00  0.00           N
ATOM   1191  HN  THR A 663      48.240  38.730  45.150  1.00  0.00           H
ATOM   1192  CA  THR A 663      48.420  40.540  46.340  1.00  0.00           C
ATOM   1193  HA  THR A 663      49.060  41.410  46.180  1.00  0.00           H
ATOM   1194  CB  THR A 663      47.040  41.020  45.930  1.00  0.00           C
ATOM   1195  HB  THR A 663      46.400  40.190  45.550  1.00  0.00           H
ATOM   1196  OG1 THR A 663      47.200  42.000  44.930  1.00  0.00           O
ATOM   1197  HG1 THR A 663      46.320  42.030  44.560  1.00  0.00           H
ATOM   1198  CG2 THR A 663      46.220  41.660  47.060  1.00  0.00           C
ATOM   1199 HG21 THR A 663      46.000  40.970  47.900  1.00  0.00           H
ATOM   1200 HG22 THR A 663      45.260  42.130  46.750  1.00  0.00           H
ATOM   1201 HG23 THR A 663      46.840  42.500  47.420  1.00  0.00           H
ATOM   1202  C   THR A 663      48.450  40.260  47.840  1.00  0.00           C
ATOM   1203  O   THR A 663      47.720  39.350  48.320  1.00  0.00           O
ATOM   1204  N   ILE A 664      49.110  41.090  48.640  1.00  0.00           N
ATOM   1205  HN  ILE A 664      49.370  41.970  48.270  1.00  0.00           H
ATOM   1206  CA  ILE A 664      49.320  40.920  50.080  1.00  0.00           C
ATOM   1207  HA  ILE A 664      49.010  39.970  50.500  1.00  0.00           H
ATOM   1208  CB  ILE A 664      50.810  40.950  50.480  1.00  0.00           C
ATOM   1209  HB  ILE A 664      51.230  41.830  49.940  1.00  0.00           H
ATOM   1210  CG2 ILE A 664      51.090  41.160  51.970  1.00  0.00           C
ATOM   1211 HG21 ILE A 664      50.940  42.210  52.310  1.00  0.00           H
ATOM   1212 HG22 ILE A 664      52.150  40.850  52.080  1.00  0.00           H
ATOM   1213 HG23 ILE A 664      50.410  40.520  52.570  1.00  0.00           H
ATOM   1214  CG1 ILE A 664      51.470  39.690  49.980  1.00  0.00           C
ATOM   1215 HG11 ILE A 664      52.550  39.700  50.230  1.00  0.00           H
ATOM   1216 HG12 ILE A 664      51.410  39.640  48.860  1.00  0.00           H
ATOM   1217  CD  ILE A 664      50.830  38.330  50.490  1.00  0.00           C
ATOM   1218  HD1 ILE A 664      49.750  38.310  50.250  1.00  0.00           H
ATOM   1219  HD2 ILE A 664      51.080  38.350  51.580  1.00  0.00           H
ATOM   1220  HD3 ILE A 664      51.500  37.550  50.070  1.00  0.00           H
ATOM   1221  C   ILE A 664      48.570  41.950  50.880  1.00  0.00           C
ATOM   1222  O   ILE A 664      48.680  43.140  50.600  1.00  0.00           O
ATOM   1223  N   LEU A 665      47.890  41.560  51.960  1.00  0.00           N
ATOM   1224  HN  LEU A 665      47.960  40.590  52.190  1.00  0.00           H
ATOM   1225  CA  LEU A 665      47.170  42.570  52.710  1.00  0.00           C
ATOM   1226  HA  LEU A 665      46.860  43.350  52.020  1.00  0.00           H
ATOM   1227  CB  LEU A 665      45.760  42.080  53.370  1.00  0.00           C
ATOM   1228  HB1 LEU A 665      45.310  43.030  53.720  1.00  0.00           H
ATOM   1229  HB2 LEU A 665      45.900  41.450  54.270  1.00  0.00           H
ATOM   1230  CG  LEU A 665      44.850  41.330  52.430  1.00  0.00           C
ATOM   1231  HG  LEU A 665      45.590  40.670  51.910  1.00  0.00           H
ATOM   1232  CD1 LEU A 665      43.890  40.390  53.160  1.00  0.00           C
ATOM   1233 HD11 LEU A 665      44.470  39.530  53.580  1.00  0.00           H
ATOM   1234 HD12 LEU A 665      43.350  39.940  52.300  1.00  0.00           H
ATOM   1235 HD13 LEU A 665      43.370  40.990  53.950  1.00  0.00           H
ATOM   1236  CD2 LEU A 665      44.140  42.180  51.400  1.00  0.00           C
ATOM   1237 HD21 LEU A 665      43.350  42.700  51.990  1.00  0.00           H
ATOM   1238 HD22 LEU A 665      43.650  41.550  50.620  1.00  0.00           H
ATOM   1239 HD23 LEU A 665      44.910  42.870  51.010  1.00  0.00           H
ATOM   1240  C   LEU A 665      48.060  43.210  53.770  1.00  0.00           C
ATOM   1241  O   LEU A 665      49.000  42.580  54.360  1.00  0.00           O
ATOM   1242  N   GLY A 666      47.780  44.530  54.080  1.00  0.00           N
ATOM   1243  HN  GLY A 666      47.230  45.120  53.480  1.00  0.00           H
ATOM   1244  CA  GLY A 666      48.280  45.160  55.250  1.00  0.00           C
ATOM   1245  HA1 GLY A 666      49.200  45.710  55.080  1.00  0.00           H
ATOM   1246  HA2 GLY A 666      48.510  44.390  55.980  1.00  0.00           H
ATOM   1247  C   GLY A 666      47.160  45.990  55.840  1.00  0.00           C
ATOM   1248  O   GLY A 666      46.060  45.970  55.260  1.00  0.00           O
ATOM   1249  N   SER A 667      47.410  46.680  56.990  1.00  0.00           N
ATOM   1250  HN  SER A 667      48.250  46.580  57.520  1.00  0.00           H
ATOM   1251  CA  SER A 667      46.370  47.580  57.540  1.00  0.00           C
ATOM   1252  HA  SER A 667      45.400  47.200  57.240  1.00  0.00           H
ATOM   1253  CB  SER A 667      46.170  47.690  59.060  1.00  0.00           C
ATOM   1254  HB1 SER A 667      47.020  48.270  59.480  1.00  0.00           H
ATOM   1255  HB2 SER A 667      46.130  46.750  59.650  1.00  0.00           H
ATOM   1256  OG  SER A 667      44.930  48.410  59.320  1.00  0.00           O
ATOM   1257  HG1 SER A 667      44.290  47.850  58.890  1.00  0.00           H
ATOM   1258  C   SER A 667      46.580  48.940  56.850  1.00  0.00           C
ATOM   1259  O   SER A 667      47.640  49.540  57.040  1.00  0.00           O
ATOM   1260  N   THR A 668      45.570  49.410  56.150  1.00  0.00           N
ATOM   1261  HN  THR A 668      44.640  49.060  56.260  1.00  0.00           H
ATOM   1262  CA  THR A 668      45.560  50.660  55.370  1.00  0.00           C
ATOM   1263  HA  THR A 668      46.060  50.530  54.430  1.00  0.00           H
ATOM   1264  CB  THR A 668      44.170  50.990  54.880  1.00  0.00           C
ATOM   1265  HB  THR A 668      44.050  50.510  53.890  1.00  0.00           H
ATOM   1266  OG1 THR A 668      43.930  52.400  54.640  1.00  0.00           O
ATOM   1267  HG1 THR A 668      43.840  52.510  53.690  1.00  0.00           H
ATOM   1268  CG2 THR A 668      43.120  50.400  55.780  1.00  0.00           C
ATOM   1269 HG21 THR A 668      42.100  50.760  55.520  1.00  0.00           H
ATOM   1270 HG22 THR A 668      43.390  50.590  56.840  1.00  0.00           H
ATOM   1271 HG23 THR A 668      43.110  49.290  55.650  1.00  0.00           H
ATOM   1272  C   THR A 668      46.110  51.910  56.140  1.00  0.00           C
ATOM   1273  O   THR A 668      45.560  52.370  57.140  1.00  0.00           O
ATOM   1274  N   GLY A 669      47.150  52.490  55.550  1.00  0.00           N
ATOM   1275  HN  GLY A 669      47.480  52.150  54.670  1.00  0.00           H
ATOM   1276  CA  GLY A 669      47.760  53.770  55.830  1.00  0.00           C
ATOM   1277  HA1 GLY A 669      48.640  53.890  55.230  1.00  0.00           H
ATOM   1278  HA2 GLY A 669      48.120  53.720  56.850  1.00  0.00           H
ATOM   1279  C   GLY A 669      46.820  54.960  55.840  1.00  0.00           C
ATOM   1280  O   GLY A 669      46.650  55.710  56.820  1.00  0.00           O
ATOM   1281  N   PRO A 670      46.120  55.210  54.770  1.00  0.00           N
ATOM   1282  CD  PRO A 670      46.450  54.700  53.440  1.00  0.00           C
ATOM   1283  HD1 PRO A 670      45.950  53.700  53.420  1.00  0.00           H
ATOM   1284  HD2 PRO A 670      47.540  54.790  53.260  1.00  0.00           H
ATOM   1285  CA  PRO A 670      44.990  56.200  54.740  1.00  0.00           C
ATOM   1286  HA  PRO A 670      45.480  57.160  54.900  1.00  0.00           H
ATOM   1287  CB  PRO A 670      44.460  56.050  53.280  1.00  0.00           C
ATOM   1288  HB1 PRO A 670      44.030  57.010  52.910  1.00  0.00           H
ATOM   1289  HB2 PRO A 670      43.670  55.260  53.250  1.00  0.00           H
ATOM   1290  CG  PRO A 670      45.680  55.520  52.450  1.00  0.00           C
ATOM   1291  HG1 PRO A 670      45.220  55.030  51.560  1.00  0.00           H
ATOM   1292  HG2 PRO A 670      46.210  56.410  52.040  1.00  0.00           H
ATOM   1293  C   PRO A 670      43.920  56.180  55.820  1.00  0.00           C
ATOM   1294  O   PRO A 670      43.500  57.240  56.360  1.00  0.00           O
ATOM   1295  N   VAL A 671      43.430  54.930  56.210  1.00  0.00           N
ATOM   1296  HN  VAL A 671      43.660  54.040  55.820  1.00  0.00           H
ATOM   1297  CA  VAL A 671      42.550  54.870  57.330  1.00  0.00           C
ATOM   1298  HA  VAL A 671      41.910  55.750  57.240  1.00  0.00           H
ATOM   1299  CB  VAL A 671      41.710  53.620  57.160  1.00  0.00           C
ATOM   1300  HB  VAL A 671      42.390  52.820  56.830  1.00  0.00           H
ATOM   1301  CG1 VAL A 671      41.090  53.150  58.450  1.00  0.00           C
ATOM   1302 HG11 VAL A 671      41.780  52.510  59.060  1.00  0.00           H
ATOM   1303 HG12 VAL A 671      40.300  52.400  58.210  1.00  0.00           H
ATOM   1304 HG13 VAL A 671      40.720  53.980  59.060  1.00  0.00           H
ATOM   1305  CG2 VAL A 671      40.720  53.880  56.020  1.00  0.00           C
ATOM   1306 HG21 VAL A 671      40.210  52.970  55.660  1.00  0.00           H
ATOM   1307 HG22 VAL A 671      41.210  54.340  55.140  1.00  0.00           H
ATOM   1308 HG23 VAL A 671      39.930  54.620  56.260  1.00  0.00           H
ATOM   1309  C   VAL A 671      43.260  55.060  58.680  1.00  0.00           C
ATOM   1310  O   VAL A 671      42.670  55.660  59.600  1.00  0.00           O
ATOM   1311  N   LEU A 672      44.520  54.640  58.760  1.00  0.00           N
ATOM   1312  HN  LEU A 672      45.040  54.120  58.090  1.00  0.00           H
ATOM   1313  CA  LEU A 672      45.150  54.800  60.030  1.00  0.00           C
ATOM   1314  HA  LEU A 672      44.660  54.360  60.880  1.00  0.00           H
ATOM   1315  CB  LEU A 672      46.450  54.110  59.920  1.00  0.00           C
ATOM   1316  HB1 LEU A 672      47.120  54.700  59.250  1.00  0.00           H
ATOM   1317  HB2 LEU A 672      46.370  53.170  59.330  1.00  0.00           H
ATOM   1318  CG  LEU A 672      47.120  53.630  61.240  1.00  0.00           C
ATOM   1319  HG  LEU A 672      46.380  53.650  62.080  1.00  0.00           H
ATOM   1320  CD1 LEU A 672      47.690  52.150  61.020  1.00  0.00           C
ATOM   1321 HD11 LEU A 672      46.940  51.340  61.080  1.00  0.00           H
ATOM   1322 HD12 LEU A 672      48.480  52.020  61.780  1.00  0.00           H
ATOM   1323 HD13 LEU A 672      48.050  52.030  59.960  1.00  0.00           H
ATOM   1324  CD2 LEU A 672      48.240  54.570  61.670  1.00  0.00           C
ATOM   1325 HD21 LEU A 672      48.620  54.040  62.570  1.00  0.00           H
ATOM   1326 HD22 LEU A 672      47.860  55.530  62.060  1.00  0.00           H
ATOM   1327 HD23 LEU A 672      49.040  54.630  60.910  1.00  0.00           H
ATOM   1328  C   LEU A 672      45.360  56.320  60.430  1.00  0.00           C
ATOM   1329  O   LEU A 672      44.980  56.720  61.540  1.00  0.00           O
ATOM   1330  N   VAL A 673      45.680  57.180  59.460  1.00  0.00           N
ATOM   1331  HN  VAL A 673      45.930  56.860  58.540  1.00  0.00           H
ATOM   1332  CA  VAL A 673      45.670  58.580  59.530  1.00  0.00           C
ATOM   1333  HA  VAL A 673      46.350  58.960  60.290  1.00  0.00           H
ATOM   1334  CB  VAL A 673      46.120  59.200  58.190  1.00  0.00           C
ATOM   1335  HB  VAL A 673      45.440  58.790  57.410  1.00  0.00           H
ATOM   1336  CG1 VAL A 673      45.970  60.770  58.160  1.00  0.00           C
ATOM   1337 HG11 VAL A 673      44.950  61.120  58.430  1.00  0.00           H
ATOM   1338 HG12 VAL A 673      46.130  61.320  57.200  1.00  0.00           H
ATOM   1339 HG13 VAL A 673      46.730  61.200  58.830  1.00  0.00           H
ATOM   1340  CG2 VAL A 673      47.530  58.750  57.940  1.00  0.00           C
ATOM   1341 HG21 VAL A 673      47.600  57.650  58.080  1.00  0.00           H
ATOM   1342 HG22 VAL A 673      48.270  59.230  58.610  1.00  0.00           H
ATOM   1343 HG23 VAL A 673      47.830  59.070  56.920  1.00  0.00           H
ATOM   1344  C   VAL A 673      44.370  59.210  59.990  1.00  0.00           C
ATOM   1345  O   VAL A 673      44.360  60.130  60.830  1.00  0.00           O
ATOM   1346  N   PHE A 674      43.260  58.730  59.460  1.00  0.00           N
ATOM   1347  HN  PHE A 674      43.310  58.210  58.620  1.00  0.00           H
ATOM   1348  CA  PHE A 674      41.920  59.090  59.870  1.00  0.00           C
ATOM   1349  HA  PHE A 674      41.820  60.170  59.910  1.00  0.00           H
ATOM   1350  CB  PHE A 674      41.040  58.430  58.800  1.00  0.00           C
ATOM   1351  HB1 PHE A 674      41.300  57.350  58.800  1.00  0.00           H
ATOM   1352  HB2 PHE A 674      41.210  58.860  57.790  1.00  0.00           H
ATOM   1353  CG  PHE A 674      39.480  58.530  59.060  1.00  0.00           C
ATOM   1354  CD1 PHE A 674      38.880  57.270  59.320  1.00  0.00           C
ATOM   1355  HD1 PHE A 674      39.410  56.340  59.230  1.00  0.00           H
ATOM   1356  CE1 PHE A 674      37.470  57.200  59.490  1.00  0.00           C
ATOM   1357  HE1 PHE A 674      36.960  56.240  59.590  1.00  0.00           H
ATOM   1358  CZ  PHE A 674      36.630  58.330  59.370  1.00  0.00           C
ATOM   1359  HZ  PHE A 674      35.590  58.290  59.640  1.00  0.00           H
ATOM   1360  CD2 PHE A 674      38.640  59.710  59.100  1.00  0.00           C
ATOM   1361  HD2 PHE A 674      39.090  60.690  58.950  1.00  0.00           H
ATOM   1362  CE2 PHE A 674      37.260  59.580  59.310  1.00  0.00           C
ATOM   1363  HE2 PHE A 674      36.720  60.500  59.460  1.00  0.00           H
ATOM   1364  C   PHE A 674      41.560  58.650  61.330  1.00  0.00           C
ATOM   1365  O   PHE A 674      40.940  59.420  62.020  1.00  0.00           O
ATOM   1366  N   GLU A 675      41.920  57.390  61.750  1.00  0.00           N
ATOM   1367  HN  GLU A 675      42.480  56.790  61.170  1.00  0.00           H
ATOM   1368  CA  GLU A 675      41.560  56.830  63.090  1.00  0.00           C
ATOM   1369  HA  GLU A 675      40.490  56.830  63.230  1.00  0.00           H
ATOM   1370  CB  GLU A 675      42.150  55.380  63.190  1.00  0.00           C
ATOM   1371  HB1 GLU A 675      41.960  55.020  64.230  1.00  0.00           H
ATOM   1372  HB2 GLU A 675      43.250  55.430  63.050  1.00  0.00           H
ATOM   1373  CG  GLU A 675      41.490  54.440  62.140  1.00  0.00           C
ATOM   1374  HG1 GLU A 675      42.310  53.750  61.860  1.00  0.00           H
ATOM   1375  HG2 GLU A 675      41.010  55.010  61.310  1.00  0.00           H
ATOM   1376  CD  GLU A 675      40.420  53.420  62.620  1.00  0.00           C
ATOM   1377  OE1 GLU A 675      40.120  52.490  61.810  1.00  0.00           O
ATOM   1378  OE2 GLU A 675      39.900  53.540  63.750  1.00  0.00           O
ATOM   1379  C   GLU A 675      42.080  57.660  64.310  1.00  0.00           C
ATOM   1380  O   GLU A 675      41.410  57.760  65.380  1.00  0.00           O
ATOM   1381  N   LYS A 676      43.240  58.280  64.220  1.00  0.00           N
ATOM   1382  HN  LYS A 676      43.800  58.040  63.430  1.00  0.00           H
ATOM   1383  CA  LYS A 676      43.810  59.380  64.960  1.00  0.00           C
ATOM   1384  HA  LYS A 676      43.750  59.000  65.970  1.00  0.00           H
ATOM   1385  CB  LYS A 676      45.350  59.620  64.550  1.00  0.00           C
ATOM   1386  HB1 LYS A 676      45.250  59.500  63.450  1.00  0.00           H
ATOM   1387  HB2 LYS A 676      45.910  58.700  64.830  1.00  0.00           H
ATOM   1388  CG  LYS A 676      45.960  60.950  64.960  1.00  0.00           C
ATOM   1389  HG1 LYS A 676      45.270  61.740  64.600  1.00  0.00           H
ATOM   1390  HG2 LYS A 676      46.980  61.000  64.520  1.00  0.00           H
ATOM   1391  CD  LYS A 676      46.140  61.120  66.420  1.00  0.00           C
ATOM   1392  HD1 LYS A 676      46.630  60.270  66.940  1.00  0.00           H
ATOM   1393  HD2 LYS A 676      45.140  61.070  66.890  1.00  0.00           H
ATOM   1394  CE  LYS A 676      46.780  62.430  66.860  1.00  0.00           C
ATOM   1395  HE1 LYS A 676      45.990  63.210  66.840  1.00  0.00           H
ATOM   1396  HE2 LYS A 676      47.700  62.680  66.290  1.00  0.00           H
ATOM   1397  NZ  LYS A 676      47.100  62.500  68.320  1.00  0.00           N
ATOM   1398  HZ1 LYS A 676      47.360  63.490  68.480  1.00  0.00           H
ATOM   1399  HZ2 LYS A 676      47.900  61.890  68.580  1.00  0.00           H
ATOM   1400  HZ3 LYS A 676      46.240  62.240  68.850  1.00  0.00           H
ATOM   1401  C   LYS A 676      43.040  60.690  64.990  1.00  0.00           C
ATOM   1402  O   LYS A 676      42.670  61.170  66.060  1.00  0.00           O
ATOM   1403  N   ILE A 677      42.640  61.100  63.810  1.00  0.00           N
ATOM   1404  HN  ILE A 677      42.910  60.660  62.970  1.00  0.00           H
ATOM   1405  CA  ILE A 677      41.780  62.310  63.700  1.00  0.00           C
ATOM   1406  HA  ILE A 677      42.220  63.200  64.140  1.00  0.00           H
ATOM   1407  CB  ILE A 677      41.640  62.790  62.170  1.00  0.00           C
ATOM   1408  HB  ILE A 677      41.530  61.870  61.550  1.00  0.00           H
ATOM   1409  CG2 ILE A 677      40.440  63.680  61.890  1.00  0.00           C
ATOM   1410 HG21 ILE A 677      40.340  64.520  62.600  1.00  0.00           H
ATOM   1411 HG22 ILE A 677      39.630  62.950  62.110  1.00  0.00           H
ATOM   1412 HG23 ILE A 677      40.310  64.040  60.840  1.00  0.00           H
ATOM   1413  CG1 ILE A 677      42.910  63.460  61.560  1.00  0.00           C
ATOM   1414 HG11 ILE A 677      43.720  62.800  61.940  1.00  0.00           H
ATOM   1415 HG12 ILE A 677      43.060  64.490  61.990  1.00  0.00           H
ATOM   1416  CD  ILE A 677      43.010  63.450  60.060  1.00  0.00           C
ATOM   1417  HD1 ILE A 677      42.920  62.400  59.710  1.00  0.00           H
ATOM   1418  HD2 ILE A 677      43.940  63.890  59.670  1.00  0.00           H
ATOM   1419  HD3 ILE A 677      42.150  64.010  59.630  1.00  0.00           H
ATOM   1420  C   ILE A 677      40.450  62.070  64.350  1.00  0.00           C
ATOM   1421  O   ILE A 677      39.770  62.970  64.930  1.00  0.00           O
ATOM   1422  N   LEU A 678      40.000  60.800  64.210  1.00  0.00           N
ATOM   1423  HN  LEU A 678      40.500  60.130  63.660  1.00  0.00           H
ATOM   1424  CA  LEU A 678      38.580  60.440  64.420  1.00  0.00           C
ATOM   1425  HA  LEU A 678      37.950  61.270  64.150  1.00  0.00           H
ATOM   1426  CB  LEU A 678      38.210  59.040  63.610  1.00  0.00           C
ATOM   1427  HB1 LEU A 678      38.750  58.200  64.110  1.00  0.00           H
ATOM   1428  HB2 LEU A 678      38.460  59.130  62.530  1.00  0.00           H
ATOM   1429  CG  LEU A 678      36.650  58.650  63.620  1.00  0.00           C
ATOM   1430  HG  LEU A 678      36.490  57.990  62.740  1.00  0.00           H
ATOM   1431  CD1 LEU A 678      36.340  57.760  64.840  1.00  0.00           C
ATOM   1432 HD11 LEU A 678      36.290  58.320  65.800  1.00  0.00           H
ATOM   1433 HD12 LEU A 678      37.120  56.960  64.840  1.00  0.00           H
ATOM   1434 HD13 LEU A 678      35.340  57.300  64.770  1.00  0.00           H
ATOM   1435  CD2 LEU A 678      35.760  59.940  63.530  1.00  0.00           C
ATOM   1436 HD21 LEU A 678      36.020  60.560  62.640  1.00  0.00           H
ATOM   1437 HD22 LEU A 678      35.960  60.520  64.450  1.00  0.00           H
ATOM   1438 HD23 LEU A 678      34.700  59.600  63.480  1.00  0.00           H
ATOM   1439  C   LEU A 678      38.370  60.230  65.920  1.00  0.00           C
ATOM   1440  O   LEU A 678      37.420  60.780  66.500  1.00  0.00           O
ATOM   1441  N   TYR A 679      39.260  59.480  66.550  1.00  0.00           N
ATOM   1442  HN  TYR A 679      39.990  59.080  66.010  1.00  0.00           H
ATOM   1443  CA  TYR A 679      39.360  59.400  68.020  1.00  0.00           C
ATOM   1444  HA  TYR A 679      38.470  58.920  68.420  1.00  0.00           H
ATOM   1445  CB  TYR A 679      40.590  58.440  68.390  1.00  0.00           C
ATOM   1446  HB1 TYR A 679      41.480  58.770  67.820  1.00  0.00           H
ATOM   1447  HB2 TYR A 679      40.360  57.450  67.950  1.00  0.00           H
ATOM   1448  CG  TYR A 679      40.810  58.160  69.930  1.00  0.00           C
ATOM   1449  CD1 TYR A 679      41.630  59.110  70.600  1.00  0.00           C
ATOM   1450  HD1 TYR A 679      42.060  59.990  70.140  1.00  0.00           H
ATOM   1451  CE1 TYR A 679      41.750  59.010  71.990  1.00  0.00           C
ATOM   1452  HE1 TYR A 679      42.150  59.820  72.600  1.00  0.00           H
ATOM   1453  CZ  TYR A 679      41.160  57.910  72.690  1.00  0.00           C
ATOM   1454  OH  TYR A 679      41.230  57.750  74.130  1.00  0.00           O
ATOM   1455  HH  TYR A 679      42.020  58.290  74.290  1.00  0.00           H
ATOM   1456  CD2 TYR A 679      40.360  56.990  70.590  1.00  0.00           C
ATOM   1457  HD2 TYR A 679      39.800  56.210  70.080  1.00  0.00           H
ATOM   1458  CE2 TYR A 679      40.510  56.920  72.000  1.00  0.00           C
ATOM   1459  HE2 TYR A 679      40.060  56.080  72.510  1.00  0.00           H
ATOM   1460  C   TYR A 679      39.470  60.740  68.830  1.00  0.00           C
ATOM   1461  O   TYR A 679      38.720  60.930  69.810  1.00  0.00           O
ATOM   1462  N   LYS A 680      40.280  61.750  68.400  1.00  0.00           N
ATOM   1463  HN  LYS A 680      40.910  61.660  67.640  1.00  0.00           H
ATOM   1464  CA  LYS A 680      40.350  63.130  68.880  1.00  0.00           C
ATOM   1465  HA  LYS A 680      40.660  63.140  69.920  1.00  0.00           H
ATOM   1466  CB  LYS A 680      41.490  63.980  68.280  1.00  0.00           C
ATOM   1467  HB1 LYS A 680      41.270  63.920  67.200  1.00  0.00           H
ATOM   1468  HB2 LYS A 680      42.460  63.480  68.500  1.00  0.00           H
ATOM   1469  CG  LYS A 680      41.550  65.450  68.750  1.00  0.00           C
ATOM   1470  HG1 LYS A 680      40.610  65.910  68.390  1.00  0.00           H
ATOM   1471  HG2 LYS A 680      42.470  65.750  68.180  1.00  0.00           H
ATOM   1472  CD  LYS A 680      41.870  65.460  70.290  1.00  0.00           C
ATOM   1473  HD1 LYS A 680      42.600  64.690  70.620  1.00  0.00           H
ATOM   1474  HD2 LYS A 680      40.980  65.220  70.900  1.00  0.00           H
ATOM   1475  CE  LYS A 680      42.410  66.840  70.790  1.00  0.00           C
ATOM   1476  HE1 LYS A 680      43.340  67.200  70.300  1.00  0.00           H
ATOM   1477  HE2 LYS A 680      42.600  66.740  71.880  1.00  0.00           H
ATOM   1478  NZ  LYS A 680      41.380  67.870  70.550  1.00  0.00           N
ATOM   1479  HZ1 LYS A 680      40.580  67.740  71.190  1.00  0.00           H
ATOM   1480  HZ2 LYS A 680      40.980  67.780  69.600  1.00  0.00           H
ATOM   1481  HZ3 LYS A 680      41.790  68.820  70.640  1.00  0.00           H
ATOM   1482  C   LYS A 680      39.120  64.010  68.830  1.00  0.00           C
ATOM   1483  O   LYS A 680      38.760  64.610  69.800  1.00  0.00           O
ATOM   1484  N   PHE A 681      38.390  63.890  67.710  1.00  0.00           N
ATOM   1485  HN  PHE A 681      38.680  63.480  66.850  1.00  0.00           H
ATOM   1486  CA  PHE A 681      37.030  64.400  67.590  1.00  0.00           C
ATOM   1487  HA  PHE A 681      37.120  65.470  67.760  1.00  0.00           H
ATOM   1488  CB  PHE A 681      36.610  64.120  66.140  1.00  0.00           C
ATOM   1489  HB1 PHE A 681      36.890  63.060  65.960  1.00  0.00           H
ATOM   1490  HB2 PHE A 681      37.240  64.860  65.610  1.00  0.00           H
ATOM   1491  CG  PHE A 681      35.170  64.300  65.760  1.00  0.00           C
ATOM   1492  CD1 PHE A 681      34.730  65.550  65.280  1.00  0.00           C
ATOM   1493  HD1 PHE A 681      35.520  66.280  65.240  1.00  0.00           H
ATOM   1494  CE1 PHE A 681      33.360  65.830  65.040  1.00  0.00           C
ATOM   1495  HE1 PHE A 681      33.020  66.840  64.840  1.00  0.00           H
ATOM   1496  CZ  PHE A 681      32.450  64.860  65.290  1.00  0.00           C
ATOM   1497  HZ  PHE A 681      31.400  65.120  65.210  1.00  0.00           H
ATOM   1498  CD2 PHE A 681      34.200  63.280  65.920  1.00  0.00           C
ATOM   1499  HD2 PHE A 681      34.520  62.280  66.170  1.00  0.00           H
ATOM   1500  CE2 PHE A 681      32.830  63.530  65.650  1.00  0.00           C
ATOM   1501  HE2 PHE A 681      32.050  62.790  65.690  1.00  0.00           H
ATOM   1502  C   PHE A 681      36.030  63.810  68.610  1.00  0.00           C
ATOM   1503  O   PHE A 681      35.380  64.540  69.340  1.00  0.00           O
ATOM   1504  N   CYS A 682      36.040  62.440  68.690  1.00  0.00           N
ATOM   1505  HN  CYS A 682      36.550  61.820  68.090  1.00  0.00           H
ATOM   1506  CA  CYS A 682      35.280  61.710  69.730  1.00  0.00           C
ATOM   1507  HA  CYS A 682      34.220  61.840  69.520  1.00  0.00           H
ATOM   1508  CB  CYS A 682      35.510  60.160  69.590  1.00  0.00           C
ATOM   1509  HB1 CYS A 682      34.900  59.620  70.350  1.00  0.00           H
ATOM   1510  HB2 CYS A 682      36.530  59.820  69.850  1.00  0.00           H
ATOM   1511  SG  CYS A 682      35.020  59.570  67.970  1.00  0.00           S
ATOM   1512  HG1 CYS A 682      36.170  59.750  67.350  1.00  0.00           H
ATOM   1513  C   CYS A 682      35.550  62.190  71.170  1.00  0.00           C
ATOM   1514  O   CYS A 682      34.670  62.430  71.980  1.00  0.00           O
ATOM   1515  N   ARG A 683      36.800  62.370  71.480  1.00  0.00           N
ATOM   1516  HN  ARG A 683      37.520  62.140  70.820  1.00  0.00           H
ATOM   1517  CA  ARG A 683      37.140  62.970  72.770  1.00  0.00           C
ATOM   1518  HA  ARG A 683      36.670  62.320  73.500  1.00  0.00           H
ATOM   1519  CB  ARG A 683      38.650  62.840  73.020  1.00  0.00           C
ATOM   1520  HB1 ARG A 683      39.020  63.450  73.860  1.00  0.00           H
ATOM   1521  HB2 ARG A 683      39.240  63.140  72.120  1.00  0.00           H
ATOM   1522  CG  ARG A 683      39.030  61.350  73.420  1.00  0.00           C
ATOM   1523  HG1 ARG A 683      40.140  61.290  73.300  1.00  0.00           H
ATOM   1524  HG2 ARG A 683      38.660  60.620  72.670  1.00  0.00           H
ATOM   1525  CD  ARG A 683      38.600  60.810  74.850  1.00  0.00           C
ATOM   1526  HD1 ARG A 683      38.810  59.720  74.820  1.00  0.00           H
ATOM   1527  HD2 ARG A 683      37.550  60.930  75.170  1.00  0.00           H
ATOM   1528  NE  ARG A 683      39.430  61.350  75.970  1.00  0.00           N
ATOM   1529  HE  ARG A 683      40.340  61.660  75.680  1.00  0.00           H
ATOM   1530  CZ  ARG A 683      39.170  61.610  77.290  1.00  0.00           C
ATOM   1531  NH1 ARG A 683      38.140  61.170  77.920  1.00  0.00           N
ATOM   1532 HH11 ARG A 683      37.650  60.360  77.580  1.00  0.00           H
ATOM   1533 HH12 ARG A 683      38.020  61.300  78.900  1.00  0.00           H
ATOM   1534  NH2 ARG A 683      40.000  62.350  78.000  1.00  0.00           N
ATOM   1535 HH21 ARG A 683      40.790  62.870  77.680  1.00  0.00           H
ATOM   1536 HH22 ARG A 683      39.850  62.360  78.980  1.00  0.00           H
ATOM   1537  C   ARG A 683      36.570  64.370  73.000  1.00  0.00           C
ATOM   1538  O   ARG A 683      35.980  64.620  74.040  1.00  0.00           O
ATOM   1539  N   ASP A 684      36.670  65.230  72.030  1.00  0.00           N
ATOM   1540  HN  ASP A 684      36.890  64.920  71.110  1.00  0.00           H
ATOM   1541  CA  ASP A 684      36.310  66.680  72.170  1.00  0.00           C
ATOM   1542  HA  ASP A 684      36.760  67.160  73.020  1.00  0.00           H
ATOM   1543  CB  ASP A 684      36.750  67.450  70.900  1.00  0.00           C
ATOM   1544  HB1 ASP A 684      36.220  68.420  70.820  1.00  0.00           H
ATOM   1545  HB2 ASP A 684      36.470  66.880  69.990  1.00  0.00           H
ATOM   1546  CG  ASP A 684      38.220  67.760  70.800  1.00  0.00           C
ATOM   1547  OD1 ASP A 684      38.960  67.550  71.760  1.00  0.00           O
ATOM   1548  OD2 ASP A 684      38.580  68.430  69.780  1.00  0.00           O
ATOM   1549  C   ASP A 684      34.860  66.910  72.460  1.00  0.00           C
ATOM   1550  O   ASP A 684      34.500  67.760  73.270  1.00  0.00           O
ATOM   1551  N   TYR A 685      33.940  66.240  71.790  1.00  0.00           N
ATOM   1552  HN  TYR A 685      34.150  65.640  71.030  1.00  0.00           H
ATOM   1553  CA  TYR A 685      32.530  66.410  71.970  1.00  0.00           C
ATOM   1554  HA  TYR A 685      32.250  67.320  72.490  1.00  0.00           H
ATOM   1555  CB  TYR A 685      31.750  66.310  70.660  1.00  0.00           C
ATOM   1556  HB1 TYR A 685      30.650  66.390  70.770  1.00  0.00           H
ATOM   1557  HB2 TYR A 685      31.980  65.400  70.070  1.00  0.00           H
ATOM   1558  CG  TYR A 685      32.170  67.320  69.690  1.00  0.00           C
ATOM   1559  CD1 TYR A 685      33.240  67.160  68.750  1.00  0.00           C
ATOM   1560  HD1 TYR A 685      33.800  66.260  68.940  1.00  0.00           H
ATOM   1561  CE1 TYR A 685      33.640  68.200  67.890  1.00  0.00           C
ATOM   1562  HE1 TYR A 685      34.430  68.070  67.190  1.00  0.00           H
ATOM   1563  CZ  TYR A 685      32.910  69.450  67.910  1.00  0.00           C
ATOM   1564  OH  TYR A 685      33.080  70.520  67.020  1.00  0.00           O
ATOM   1565  HH  TYR A 685      33.680  70.270  66.320  1.00  0.00           H
ATOM   1566  CD2 TYR A 685      31.510  68.550  69.680  1.00  0.00           C
ATOM   1567  HD2 TYR A 685      30.770  68.600  70.470  1.00  0.00           H
ATOM   1568  CE2 TYR A 685      31.760  69.580  68.740  1.00  0.00           C
ATOM   1569  HE2 TYR A 685      31.210  70.500  68.770  1.00  0.00           H
ATOM   1570  C   TYR A 685      32.010  65.270  72.800  1.00  0.00           C
ATOM   1571  O   TYR A 685      30.840  65.240  73.170  1.00  0.00           O
ATOM   1572  N   GLN A 686      32.860  64.340  73.150  1.00  0.00           N
ATOM   1573  HN  GLN A 686      33.740  64.260  72.700  1.00  0.00           H
ATOM   1574  CA  GLN A 686      32.600  63.220  74.060  1.00  0.00           C
ATOM   1575  HA  GLN A 686      33.530  62.670  74.110  1.00  0.00           H
ATOM   1576  CB  GLN A 686      32.400  63.710  75.490  1.00  0.00           C
ATOM   1577  HB1 GLN A 686      31.910  62.880  76.040  1.00  0.00           H
ATOM   1578  HB2 GLN A 686      31.560  64.420  75.590  1.00  0.00           H
ATOM   1579  CG  GLN A 686      33.680  64.320  76.090  1.00  0.00           C
ATOM   1580  HG1 GLN A 686      33.420  65.130  76.800  1.00  0.00           H
ATOM   1581  HG2 GLN A 686      34.280  64.950  75.390  1.00  0.00           H
ATOM   1582  CD  GLN A 686      34.560  63.310  76.800  1.00  0.00           C
ATOM   1583  OE1 GLN A 686      34.110  62.730  77.770  1.00  0.00           O
ATOM   1584  NE2 GLN A 686      35.690  63.030  76.230  1.00  0.00           N
ATOM   1585 HE21 GLN A 686      36.280  62.340  76.660  1.00  0.00           H
ATOM   1586 HE22 GLN A 686      35.870  63.470  75.340  1.00  0.00           H
ATOM   1587  C   GLN A 686      31.540  62.280  73.580  1.00  0.00           C
ATOM   1588  O   GLN A 686      30.380  62.070  74.030  1.00  0.00           O
ATOM   1589  N   LEU A 687      31.960  61.540  72.530  1.00  0.00           N
ATOM   1590  HN  LEU A 687      32.870  61.760  72.190  1.00  0.00           H
ATOM   1591  CA  LEU A 687      31.310  60.510  71.750  1.00  0.00           C
ATOM   1592  HA  LEU A 687      30.360  60.310  72.220  1.00  0.00           H
ATOM   1593  CB  LEU A 687      31.230  60.840  70.220  1.00  0.00           C
ATOM   1594  HB1 LEU A 687      30.310  60.320  69.870  1.00  0.00           H
ATOM   1595  HB2 LEU A 687      32.100  60.520  69.600  1.00  0.00           H
ATOM   1596  CG  LEU A 687      30.980  62.300  69.960  1.00  0.00           C
ATOM   1597  HG  LEU A 687      31.800  62.910  70.380  1.00  0.00           H
ATOM   1598  CD1 LEU A 687      30.780  62.610  68.450  1.00  0.00           C
ATOM   1599 HD11 LEU A 687      30.420  63.660  68.290  1.00  0.00           H
ATOM   1600 HD12 LEU A 687      30.010  61.960  68.000  1.00  0.00           H
ATOM   1601 HD13 LEU A 687      31.720  62.590  67.860  1.00  0.00           H
ATOM   1602  CD2 LEU A 687      29.690  62.760  70.570  1.00  0.00           C
ATOM   1603 HD21 LEU A 687      29.460  63.810  70.330  1.00  0.00           H
ATOM   1604 HD22 LEU A 687      29.770  62.650  71.680  1.00  0.00           H
ATOM   1605 HD23 LEU A 687      28.850  62.110  70.240  1.00  0.00           H
ATOM   1606  C   LEU A 687      32.160  59.210  71.850  1.00  0.00           C
ATOM   1607  O   LEU A 687      33.370  59.280  72.000  1.00  0.00           O
ATOM   1608  N   SER A 688      31.490  58.110  71.820  1.00  0.00           N
ATOM   1609  HN  SER A 688      30.500  58.060  71.750  1.00  0.00           H
ATOM   1610  CA  SER A 688      32.150  56.780  71.780  1.00  0.00           C
ATOM   1611  HA  SER A 688      32.930  56.700  72.530  1.00  0.00           H
ATOM   1612  CB  SER A 688      31.200  55.580  72.060  1.00  0.00           C
ATOM   1613  HB1 SER A 688      30.350  55.700  71.360  1.00  0.00           H
ATOM   1614  HB2 SER A 688      30.740  55.520  73.080  1.00  0.00           H
ATOM   1615  OG  SER A 688      31.770  54.260  71.850  1.00  0.00           O
ATOM   1616  HG1 SER A 688      32.580  54.170  72.340  1.00  0.00           H
ATOM   1617  C   SER A 688      32.900  56.550  70.460  1.00  0.00           C
ATOM   1618  O   SER A 688      32.380  56.460  69.380  1.00  0.00           O
ATOM   1619  N   TYR A 689      34.280  56.500  70.450  1.00  0.00           N
ATOM   1620  HN  TYR A 689      34.750  56.620  71.320  1.00  0.00           H
ATOM   1621  CA  TYR A 689      35.110  56.010  69.330  1.00  0.00           C
ATOM   1622  HA  TYR A 689      34.740  56.440  68.410  1.00  0.00           H
ATOM   1623  CB  TYR A 689      36.530  56.300  69.680  1.00  0.00           C
ATOM   1624  HB1 TYR A 689      36.710  55.980  70.730  1.00  0.00           H
ATOM   1625  HB2 TYR A 689      36.700  57.400  69.620  1.00  0.00           H
ATOM   1626  CG  TYR A 689      37.550  55.640  68.810  1.00  0.00           C
ATOM   1627  CD1 TYR A 689      37.810  56.230  67.560  1.00  0.00           C
ATOM   1628  HD1 TYR A 689      37.190  57.060  67.230  1.00  0.00           H
ATOM   1629  CE1 TYR A 689      38.660  55.560  66.630  1.00  0.00           C
ATOM   1630  HE1 TYR A 689      38.760  55.870  65.590  1.00  0.00           H
ATOM   1631  CZ  TYR A 689      39.360  54.390  67.040  1.00  0.00           C
ATOM   1632  OH  TYR A 689      40.450  53.890  66.340  1.00  0.00           O
ATOM   1633  HH  TYR A 689      40.180  53.720  65.450  1.00  0.00           H
ATOM   1634  CD2 TYR A 689      38.250  54.500  69.160  1.00  0.00           C
ATOM   1635  HD2 TYR A 689      38.120  54.090  70.160  1.00  0.00           H
ATOM   1636  CE2 TYR A 689      39.170  53.890  68.310  1.00  0.00           C
ATOM   1637  HE2 TYR A 689      39.790  53.040  68.550  1.00  0.00           H
ATOM   1638  C   TYR A 689      34.860  54.600  68.920  1.00  0.00           C
ATOM   1639  O   TYR A 689      34.790  54.250  67.750  1.00  0.00           O
ATOM   1640  N   LEU A 690      34.690  53.580  69.910  1.00  0.00           N
ATOM   1641  HN  LEU A 690      34.710  53.760  70.890  1.00  0.00           H
ATOM   1642  CA  LEU A 690      34.080  52.320  69.560  1.00  0.00           C
ATOM   1643  HA  LEU A 690      34.760  51.800  68.910  1.00  0.00           H
ATOM   1644  CB  LEU A 690      33.920  51.420  70.850  1.00  0.00           C
ATOM   1645  HB1 LEU A 690      33.010  51.900  71.270  1.00  0.00           H
ATOM   1646  HB2 LEU A 690      34.800  51.590  71.510  1.00  0.00           H
ATOM   1647  CG  LEU A 690      33.740  49.940  70.620  1.00  0.00           C
ATOM   1648  HG  LEU A 690      32.840  49.850  69.980  1.00  0.00           H
ATOM   1649  CD1 LEU A 690      34.980  49.390  69.880  1.00  0.00           C
ATOM   1650 HD11 LEU A 690      34.900  49.840  68.860  1.00  0.00           H
ATOM   1651 HD12 LEU A 690      34.860  48.300  69.770  1.00  0.00           H
ATOM   1652 HD13 LEU A 690      35.940  49.700  70.340  1.00  0.00           H
ATOM   1653  CD2 LEU A 690      33.410  49.090  71.860  1.00  0.00           C
ATOM   1654 HD21 LEU A 690      33.000  48.060  71.700  1.00  0.00           H
ATOM   1655 HD22 LEU A 690      32.710  49.610  72.550  1.00  0.00           H
ATOM   1656 HD23 LEU A 690      34.380  48.940  72.390  1.00  0.00           H
ATOM   1657  C   LEU A 690      32.750  52.280  68.850  1.00  0.00           C
ATOM   1658  O   LEU A 690      32.670  51.630  67.760  1.00  0.00           O
ATOM   1659  N   SER A 691      31.690  52.980  69.310  1.00  0.00           N
ATOM   1660  HN  SER A 691      31.880  53.600  70.060  1.00  0.00           H
ATOM   1661  CA  SER A 691      30.400  52.920  68.700  1.00  0.00           C
ATOM   1662  HA  SER A 691      30.190  51.870  68.650  1.00  0.00           H
ATOM   1663  CB  SER A 691      29.280  53.650  69.580  1.00  0.00           C
ATOM   1664  HB1 SER A 691      28.300  53.720  69.050  1.00  0.00           H
ATOM   1665  HB2 SER A 691      29.580  54.690  69.750  1.00  0.00           H
ATOM   1666  OG  SER A 691      29.240  53.200  70.880  1.00  0.00           O
ATOM   1667  HG1 SER A 691      30.120  53.380  71.200  1.00  0.00           H
ATOM   1668  C   SER A 691      30.220  53.420  67.270  1.00  0.00           C
ATOM   1669  O   SER A 691      29.770  52.690  66.400  1.00  0.00           O
ATOM   1670  N   LEU A 692      30.790  54.670  67.120  1.00  0.00           N
ATOM   1671  HN  LEU A 692      31.260  55.110  67.880  1.00  0.00           H
ATOM   1672  CA  LEU A 692      30.950  55.420  65.810  1.00  0.00           C
ATOM   1673  HA  LEU A 692      29.970  55.340  65.360  1.00  0.00           H
ATOM   1674  CB  LEU A 692      31.550  56.870  65.970  1.00  0.00           C
ATOM   1675  HB1 LEU A 692      32.480  56.940  66.580  1.00  0.00           H
ATOM   1676  HB2 LEU A 692      30.890  57.410  66.680  1.00  0.00           H
ATOM   1677  CG  LEU A 692      32.040  57.670  64.710  1.00  0.00           C
ATOM   1678  HG  LEU A 692      32.820  57.060  64.210  1.00  0.00           H
ATOM   1679  CD1 LEU A 692      30.890  57.920  63.780  1.00  0.00           C
ATOM   1680 HD11 LEU A 692      30.170  58.620  64.240  1.00  0.00           H
ATOM   1681 HD12 LEU A 692      30.310  57.060  63.360  1.00  0.00           H
ATOM   1682 HD13 LEU A 692      31.270  58.390  62.850  1.00  0.00           H
ATOM   1683  CD2 LEU A 692      32.620  59.000  65.240  1.00  0.00           C
ATOM   1684 HD21 LEU A 692      31.890  59.360  65.990  1.00  0.00           H
ATOM   1685 HD22 LEU A 692      32.640  59.710  64.390  1.00  0.00           H
ATOM   1686 HD23 LEU A 692      33.630  58.860  65.680  1.00  0.00           H
ATOM   1687  C   LEU A 692      31.880  54.580  64.950  1.00  0.00           C
ATOM   1688  O   LEU A 692      31.470  54.380  63.850  1.00  0.00           O
ATOM   1689  N   ARG A 693      33.030  54.050  65.390  1.00  0.00           N
ATOM   1690  HN  ARG A 693      33.440  54.260  66.260  1.00  0.00           H
ATOM   1691  CA  ARG A 693      33.990  53.200  64.590  1.00  0.00           C
ATOM   1692  HA  ARG A 693      34.300  53.800  63.740  1.00  0.00           H
ATOM   1693  CB  ARG A 693      35.380  52.990  65.370  1.00  0.00           C
ATOM   1694  HB1 ARG A 693      35.350  52.430  66.330  1.00  0.00           H
ATOM   1695  HB2 ARG A 693      35.800  54.020  65.400  1.00  0.00           H
ATOM   1696  CG  ARG A 693      36.360  52.120  64.560  1.00  0.00           C
ATOM   1697  HG1 ARG A 693      36.710  52.670  63.660  1.00  0.00           H
ATOM   1698  HG2 ARG A 693      35.930  51.180  64.150  1.00  0.00           H
ATOM   1699  CD  ARG A 693      37.560  51.640  65.340  1.00  0.00           C
ATOM   1700  HD1 ARG A 693      37.370  50.750  65.980  1.00  0.00           H
ATOM   1701  HD2 ARG A 693      38.000  52.500  65.880  1.00  0.00           H
ATOM   1702  NE  ARG A 693      38.660  51.190  64.420  1.00  0.00           N
ATOM   1703  HE  ARG A 693      39.210  51.880  63.940  1.00  0.00           H
ATOM   1704  CZ  ARG A 693      38.610  50.030  63.710  1.00  0.00           C
ATOM   1705  NH1 ARG A 693      39.210  49.910  62.590  1.00  0.00           N
ATOM   1706 HH11 ARG A 693      39.750  50.640  62.170  1.00  0.00           H
ATOM   1707 HH12 ARG A 693      38.890  49.220  61.940  1.00  0.00           H
ATOM   1708  NH2 ARG A 693      37.930  49.000  64.140  1.00  0.00           N
ATOM   1709 HH21 ARG A 693      38.060  48.080  63.780  1.00  0.00           H
ATOM   1710 HH22 ARG A 693      37.620  49.000  65.090  1.00  0.00           H
ATOM   1711  C   ARG A 693      33.490  51.950  63.890  1.00  0.00           C
ATOM   1712  O   ARG A 693      33.600  51.760  62.690  1.00  0.00           O
ATOM   1713  N   THR A 694      32.770  51.210  64.670  1.00  0.00           N
ATOM   1714  HN  THR A 694      32.680  51.430  65.640  1.00  0.00           H
ATOM   1715  CA  THR A 694      32.010  49.990  64.380  1.00  0.00           C
ATOM   1716  HA  THR A 694      32.710  49.290  63.940  1.00  0.00           H
ATOM   1717  CB  THR A 694      31.330  49.370  65.570  1.00  0.00           C
ATOM   1718  HB  THR A 694      30.560  49.990  66.070  1.00  0.00           H
ATOM   1719  OG1 THR A 694      32.360  49.080  66.560  1.00  0.00           O
ATOM   1720  HG1 THR A 694      32.370  49.720  67.270  1.00  0.00           H
ATOM   1721  CG2 THR A 694      30.680  48.080  65.140  1.00  0.00           C
ATOM   1722 HG21 THR A 694      31.180  47.480  64.350  1.00  0.00           H
ATOM   1723 HG22 THR A 694      29.710  48.380  64.700  1.00  0.00           H
ATOM   1724 HG23 THR A 694      30.420  47.340  65.930  1.00  0.00           H
ATOM   1725  C   THR A 694      30.940  50.330  63.400  1.00  0.00           C
ATOM   1726  O   THR A 694      30.700  49.680  62.360  1.00  0.00           O
ATOM   1727  N   SER A 695      30.230  51.550  63.650  1.00  0.00           N
ATOM   1728  HN  SER A 695      30.470  52.140  64.420  1.00  0.00           H
ATOM   1729  CA  SER A 695      29.180  52.010  62.720  1.00  0.00           C
ATOM   1730  HA  SER A 695      28.580  51.140  62.510  1.00  0.00           H
ATOM   1731  CB  SER A 695      28.310  53.150  63.330  1.00  0.00           C
ATOM   1732  HB1 SER A 695      27.460  53.550  62.750  1.00  0.00           H
ATOM   1733  HB2 SER A 695      28.980  54.040  63.370  1.00  0.00           H
ATOM   1734  OG  SER A 695      27.820  52.710  64.620  1.00  0.00           O
ATOM   1735  HG1 SER A 695      28.530  52.650  65.290  1.00  0.00           H
ATOM   1736  C   SER A 695      29.580  52.500  61.330  1.00  0.00           C
ATOM   1737  O   SER A 695      29.000  52.210  60.310  1.00  0.00           O
ATOM   1738  N   ILE A 696      30.760  53.210  61.300  1.00  0.00           N
ATOM   1739  HN  ILE A 696      31.280  53.450  62.120  1.00  0.00           H
ATOM   1740  CA  ILE A 696      31.460  53.470  60.070  1.00  0.00           C
ATOM   1741  HA  ILE A 696      30.850  54.060  59.410  1.00  0.00           H
ATOM   1742  CB  ILE A 696      32.770  54.290  60.400  1.00  0.00           C
ATOM   1743  HB  ILE A 696      33.470  53.730  61.070  1.00  0.00           H
ATOM   1744  CG2 ILE A 696      33.540  54.550  59.090  1.00  0.00           C
ATOM   1745 HG21 ILE A 696      34.500  55.010  59.420  1.00  0.00           H
ATOM   1746 HG22 ILE A 696      32.930  55.190  58.440  1.00  0.00           H
ATOM   1747 HG23 ILE A 696      33.810  53.660  58.460  1.00  0.00           H
ATOM   1748  CG1 ILE A 696      32.390  55.660  60.970  1.00  0.00           C
ATOM   1749 HG11 ILE A 696      31.670  55.470  61.790  1.00  0.00           H
ATOM   1750 HG12 ILE A 696      31.860  56.300  60.230  1.00  0.00           H
ATOM   1751  CD  ILE A 696      33.680  56.440  61.460  1.00  0.00           C
ATOM   1752  HD1 ILE A 696      34.340  55.870  62.140  1.00  0.00           H
ATOM   1753  HD2 ILE A 696      33.430  57.480  61.770  1.00  0.00           H
ATOM   1754  HD3 ILE A 696      34.360  56.560  60.590  1.00  0.00           H
ATOM   1755  C   ILE A 696      31.890  52.330  59.300  1.00  0.00           C
ATOM   1756  O   ILE A 696      31.750  52.300  58.080  1.00  0.00           O
ATOM   1757  N   GLY A 697      32.390  51.290  59.970  1.00  0.00           N
ATOM   1758  HN  GLY A 697      32.440  51.390  60.960  1.00  0.00           H
ATOM   1759  CA  GLY A 697      32.820  50.070  59.370  1.00  0.00           C
ATOM   1760  HA1 GLY A 697      33.220  49.580  60.250  1.00  0.00           H
ATOM   1761  HA2 GLY A 697      33.590  50.290  58.660  1.00  0.00           H
ATOM   1762  C   GLY A 697      31.800  49.240  58.830  1.00  0.00           C
ATOM   1763  O   GLY A 697      31.990  48.750  57.700  1.00  0.00           O
ATOM   1764  N   LEU A 698      30.650  49.060  59.520  1.00  0.00           N
ATOM   1765  HN  LEU A 698      30.620  49.490  60.420  1.00  0.00           H
ATOM   1766  CA  LEU A 698      29.380  48.530  59.000  1.00  0.00           C
ATOM   1767  HA  LEU A 698      29.730  47.530  58.740  1.00  0.00           H
ATOM   1768  CB  LEU A 698      28.080  48.390  59.930  1.00  0.00           C
ATOM   1769  HB1 LEU A 698      27.240  47.990  59.330  1.00  0.00           H
ATOM   1770  HB2 LEU A 698      27.790  49.430  60.190  1.00  0.00           H
ATOM   1771  CG  LEU A 698      28.310  47.560  61.140  1.00  0.00           C
ATOM   1772  HG  LEU A 698      29.170  48.000  61.660  1.00  0.00           H
ATOM   1773  CD1 LEU A 698      27.060  47.670  62.120  1.00  0.00           C
ATOM   1774 HD11 LEU A 698      26.220  47.190  61.580  1.00  0.00           H
ATOM   1775 HD12 LEU A 698      26.920  48.730  62.400  1.00  0.00           H
ATOM   1776 HD13 LEU A 698      27.240  47.060  63.030  1.00  0.00           H
ATOM   1777  CD2 LEU A 698      28.620  46.150  60.750  1.00  0.00           C
ATOM   1778 HD21 LEU A 698      29.590  46.000  60.250  1.00  0.00           H
ATOM   1779 HD22 LEU A 698      27.870  45.750  60.030  1.00  0.00           H
ATOM   1780 HD23 LEU A 698      28.520  45.410  61.580  1.00  0.00           H
ATOM   1781  C   LEU A 698      28.900  49.250  57.710  1.00  0.00           C
ATOM   1782  O   LEU A 698      28.550  48.620  56.720  1.00  0.00           O
ATOM   1783  N   TRP A 699      28.760  50.620  57.680  1.00  0.00           N
ATOM   1784  HN  TRP A 699      28.930  51.160  58.500  1.00  0.00           H
ATOM   1785  CA  TRP A 699      28.520  51.390  56.470  1.00  0.00           C
ATOM   1786  HA  TRP A 699      27.590  51.060  56.040  1.00  0.00           H
ATOM   1787  CB  TRP A 699      28.430  52.910  56.790  1.00  0.00           C
ATOM   1788  HB1 TRP A 699      28.500  53.470  55.840  1.00  0.00           H
ATOM   1789  HB2 TRP A 699      29.180  53.330  57.480  1.00  0.00           H
ATOM   1790  CG  TRP A 699      27.100  53.310  57.310  1.00  0.00           C
ATOM   1791  CD1 TRP A 699      26.620  53.670  58.560  1.00  0.00           C
ATOM   1792  HD1 TRP A 699      27.190  53.740  59.480  1.00  0.00           H
ATOM   1793  NE1 TRP A 699      25.290  54.000  58.450  1.00  0.00           N
ATOM   1794  HE1 TRP A 699      25.040  54.810  58.940  1.00  0.00           H
ATOM   1795  CE2 TRP A 699      24.790  53.800  57.240  1.00  0.00           C
ATOM   1796  CD2 TRP A 699      25.890  53.330  56.450  1.00  0.00           C
ATOM   1797  CE3 TRP A 699      25.660  52.950  55.130  1.00  0.00           C
ATOM   1798  HE3 TRP A 699      26.340  52.310  54.590  1.00  0.00           H
ATOM   1799  CZ3 TRP A 699      24.360  53.110  54.580  1.00  0.00           C
ATOM   1800  HZ3 TRP A 699      24.050  52.760  53.610  1.00  0.00           H
ATOM   1801  CZ2 TRP A 699      23.560  53.970  56.730  1.00  0.00           C
ATOM   1802  HZ2 TRP A 699      22.710  54.390  57.270  1.00  0.00           H
ATOM   1803  CH2 TRP A 699      23.370  53.670  55.330  1.00  0.00           C
ATOM   1804  HH2 TRP A 699      22.390  53.900  54.910  1.00  0.00           H
ATOM   1805  C   TRP A 699      29.540  51.110  55.380  1.00  0.00           C
ATOM   1806  O   TRP A 699      29.130  50.780  54.240  1.00  0.00           O
ATOM   1807  N   THR A 700      30.880  51.120  55.640  1.00  0.00           N
ATOM   1808  HN  THR A 700      31.080  51.390  56.580  1.00  0.00           H
ATOM   1809  CA  THR A 700      31.890  50.870  54.670  1.00  0.00           C
ATOM   1810  HA  THR A 700      31.790  51.630  53.910  1.00  0.00           H
ATOM   1811  CB  THR A 700      33.320  50.930  55.260  1.00  0.00           C
ATOM   1812  HB  THR A 700      33.410  50.190  56.070  1.00  0.00           H
ATOM   1813  OG1 THR A 700      33.490  52.230  55.880  1.00  0.00           O
ATOM   1814  HG1 THR A 700      33.110  52.190  56.770  1.00  0.00           H
ATOM   1815  CG2 THR A 700      34.520  50.890  54.160  1.00  0.00           C
ATOM   1816 HG21 THR A 700      34.500  49.890  53.660  1.00  0.00           H
ATOM   1817 HG22 THR A 700      35.540  50.860  54.590  1.00  0.00           H
ATOM   1818 HG23 THR A 700      34.430  51.760  53.490  1.00  0.00           H
ATOM   1819  C   THR A 700      31.820  49.500  54.030  1.00  0.00           C
ATOM   1820  O   THR A 700      31.920  49.270  52.770  1.00  0.00           O
ATOM   1821  N   SER A 701      31.620  48.430  54.870  1.00  0.00           N
ATOM   1822  HN  SER A 701      31.680  48.670  55.840  1.00  0.00           H
ATOM   1823  CA  SER A 701      31.450  47.020  54.480  1.00  0.00           C
ATOM   1824  HA  SER A 701      32.290  46.730  53.870  1.00  0.00           H
ATOM   1825  CB  SER A 701      31.300  46.130  55.710  1.00  0.00           C
ATOM   1826  HB1 SER A 701      30.440  46.360  56.370  1.00  0.00           H
ATOM   1827  HB2 SER A 701      32.110  46.360  56.430  1.00  0.00           H
ATOM   1828  OG  SER A 701      31.270  44.720  55.320  1.00  0.00           O
ATOM   1829  HG1 SER A 701      32.130  44.690  54.910  1.00  0.00           H
ATOM   1830  C   SER A 701      30.270  46.860  53.520  1.00  0.00           C
ATOM   1831  O   SER A 701      30.290  46.140  52.510  1.00  0.00           O
ATOM   1832  N   PHE A 702      29.070  47.450  53.750  1.00  0.00           N
ATOM   1833  HN  PHE A 702      28.810  47.940  54.570  1.00  0.00           H
ATOM   1834  CA  PHE A 702      27.980  47.440  52.790  1.00  0.00           C
ATOM   1835  HA  PHE A 702      27.690  46.510  52.330  1.00  0.00           H
ATOM   1836  CB  PHE A 702      26.720  48.080  53.500  1.00  0.00           C
ATOM   1837  HB1 PHE A 702      26.920  49.070  53.980  1.00  0.00           H
ATOM   1838  HB2 PHE A 702      26.540  47.400  54.340  1.00  0.00           H
ATOM   1839  CG  PHE A 702      25.540  48.150  52.670  1.00  0.00           C
ATOM   1840  CD1 PHE A 702      25.140  47.050  51.960  1.00  0.00           C
ATOM   1841  HD1 PHE A 702      25.710  46.130  51.960  1.00  0.00           H
ATOM   1842  CE1 PHE A 702      23.960  47.020  51.160  1.00  0.00           C
ATOM   1843  HE1 PHE A 702      23.700  46.320  50.390  1.00  0.00           H
ATOM   1844  CZ  PHE A 702      23.220  48.220  51.080  1.00  0.00           C
ATOM   1845  HZ  PHE A 702      22.550  48.390  50.240  1.00  0.00           H
ATOM   1846  CD2 PHE A 702      24.790  49.340  52.540  1.00  0.00           C
ATOM   1847  HD2 PHE A 702      25.080  50.250  53.040  1.00  0.00           H
ATOM   1848  CE2 PHE A 702      23.690  49.360  51.720  1.00  0.00           C
ATOM   1849  HE2 PHE A 702      23.150  50.290  51.640  1.00  0.00           H
ATOM   1850  C   PHE A 702      28.440  48.270  51.550  1.00  0.00           C
ATOM   1851  O   PHE A 702      28.270  47.810  50.420  1.00  0.00           O
ATOM   1852  N   LEU A 703      28.980  49.450  51.590  1.00  0.00           N
ATOM   1853  HN  LEU A 703      29.120  49.890  52.480  1.00  0.00           H
ATOM   1854  CA  LEU A 703      29.210  50.280  50.390  1.00  0.00           C
ATOM   1855  HA  LEU A 703      28.280  50.420  49.850  1.00  0.00           H
ATOM   1856  CB  LEU A 703      29.690  51.690  50.800  1.00  0.00           C
ATOM   1857  HB1 LEU A 703      29.990  52.260  49.900  1.00  0.00           H
ATOM   1858  HB2 LEU A 703      30.640  51.610  51.380  1.00  0.00           H
ATOM   1859  CG  LEU A 703      28.710  52.570  51.620  1.00  0.00           C
ATOM   1860  HG  LEU A 703      28.270  51.920  52.420  1.00  0.00           H
ATOM   1861  CD1 LEU A 703      29.510  53.790  52.200  1.00  0.00           C
ATOM   1862 HD11 LEU A 703      29.820  54.480  51.390  1.00  0.00           H
ATOM   1863 HD12 LEU A 703      30.460  53.600  52.750  1.00  0.00           H
ATOM   1864 HD13 LEU A 703      28.970  54.510  52.830  1.00  0.00           H
ATOM   1865  CD2 LEU A 703      27.540  53.110  50.720  1.00  0.00           C
ATOM   1866 HD21 LEU A 703      27.930  53.610  49.800  1.00  0.00           H
ATOM   1867 HD22 LEU A 703      27.000  53.930  51.220  1.00  0.00           H
ATOM   1868 HD23 LEU A 703      26.820  52.330  50.420  1.00  0.00           H
ATOM   1869  C   LEU A 703      30.230  49.670  49.470  1.00  0.00           C
ATOM   1870  O   LEU A 703      30.290  49.850  48.240  1.00  0.00           O
ATOM   1871  N   CYS A 704      31.170  48.920  50.060  1.00  0.00           N
ATOM   1872  HN  CYS A 704      31.290  48.890  51.040  1.00  0.00           H
ATOM   1873  CA  CYS A 704      32.080  48.090  49.320  1.00  0.00           C
ATOM   1874  HA  CYS A 704      32.610  48.790  48.700  1.00  0.00           H
ATOM   1875  CB  CYS A 704      33.160  47.560  50.370  1.00  0.00           C
ATOM   1876  HB1 CYS A 704      32.710  46.790  51.040  1.00  0.00           H
ATOM   1877  HB2 CYS A 704      33.510  48.430  50.950  1.00  0.00           H
ATOM   1878  SG  CYS A 704      34.550  46.640  49.700  1.00  0.00           S
ATOM   1879  HG1 CYS A 704      33.800  45.560  49.700  1.00  0.00           H
ATOM   1880  C   CYS A 704      31.440  46.900  48.580  1.00  0.00           C
ATOM   1881  O   CYS A 704      31.680  46.510  47.480  1.00  0.00           O
ATOM   1882  N   ILE A 705      30.480  46.270  49.320  1.00  0.00           N
ATOM   1883  HN  ILE A 705      30.130  46.780  50.100  1.00  0.00           H
ATOM   1884  CA  ILE A 705      29.680  45.140  48.760  1.00  0.00           C
ATOM   1885  HA  ILE A 705      30.440  44.440  48.440  1.00  0.00           H
ATOM   1886  CB  ILE A 705      28.870  44.170  49.720  1.00  0.00           C
ATOM   1887  HB  ILE A 705      28.100  44.810  50.180  1.00  0.00           H
ATOM   1888  CG2 ILE A 705      28.030  43.150  48.980  1.00  0.00           C
ATOM   1889 HG21 ILE A 705      28.710  42.530  48.330  1.00  0.00           H
ATOM   1890 HG22 ILE A 705      27.220  43.530  48.330  1.00  0.00           H
ATOM   1891 HG23 ILE A 705      27.580  42.480  49.730  1.00  0.00           H
ATOM   1892  CG1 ILE A 705      29.860  43.500  50.670  1.00  0.00           C
ATOM   1893 HG11 ILE A 705      30.760  44.100  50.930  1.00  0.00           H
ATOM   1894 HG12 ILE A 705      30.270  42.580  50.200  1.00  0.00           H
ATOM   1895  CD  ILE A 705      29.190  43.080  52.040  1.00  0.00           C
ATOM   1896  HD1 ILE A 705      28.150  42.760  51.830  1.00  0.00           H
ATOM   1897  HD2 ILE A 705      29.120  43.950  52.720  1.00  0.00           H
ATOM   1898  HD3 ILE A 705      29.730  42.230  52.490  1.00  0.00           H
ATOM   1899  C   ILE A 705      28.870  45.540  47.560  1.00  0.00           C
ATOM   1900  O   ILE A 705      28.730  44.850  46.590  1.00  0.00           O
ATOM   1901  N   VAL A 706      28.180  46.760  47.620  1.00  0.00           N
ATOM   1902  HN  VAL A 706      28.160  47.350  48.420  1.00  0.00           H
ATOM   1903  CA  VAL A 706      27.470  47.350  46.440  1.00  0.00           C
ATOM   1904  HA  VAL A 706      26.830  46.530  46.130  1.00  0.00           H
ATOM   1905  CB  VAL A 706      26.650  48.510  46.770  1.00  0.00           C
ATOM   1906  HB  VAL A 706      27.290  49.290  47.230  1.00  0.00           H
ATOM   1907  CG1 VAL A 706      25.930  49.190  45.560  1.00  0.00           C
ATOM   1908 HG11 VAL A 706      26.740  49.860  45.200  1.00  0.00           H
ATOM   1909 HG12 VAL A 706      25.010  49.730  45.850  1.00  0.00           H
ATOM   1910 HG13 VAL A 706      25.570  48.510  44.750  1.00  0.00           H
ATOM   1911  CG2 VAL A 706      25.600  48.090  47.820  1.00  0.00           C
ATOM   1912 HG21 VAL A 706      25.070  48.950  48.270  1.00  0.00           H
ATOM   1913 HG22 VAL A 706      25.990  47.550  48.710  1.00  0.00           H
ATOM   1914 HG23 VAL A 706      24.780  47.450  47.420  1.00  0.00           H
ATOM   1915  C   VAL A 706      28.460  47.600  45.300  1.00  0.00           C
ATOM   1916  O   VAL A 706      28.310  47.150  44.150  1.00  0.00           O
ATOM   1917  N   LEU A 707      29.540  48.350  45.700  1.00  0.00           N
ATOM   1918  HN  LEU A 707      29.560  48.790  46.590  1.00  0.00           H
ATOM   1919  CA  LEU A 707      30.550  48.810  44.850  1.00  0.00           C
ATOM   1920  HA  LEU A 707      30.040  49.460  44.160  1.00  0.00           H
ATOM   1921  CB  LEU A 707      31.630  49.600  45.620  1.00  0.00           C
ATOM   1922  HB1 LEU A 707      32.030  48.880  46.360  1.00  0.00           H
ATOM   1923  HB2 LEU A 707      31.160  50.470  46.140  1.00  0.00           H
ATOM   1924  CG  LEU A 707      32.720  50.190  44.690  1.00  0.00           C
ATOM   1925  HG  LEU A 707      33.140  49.340  44.120  1.00  0.00           H
ATOM   1926  CD1 LEU A 707      32.080  51.230  43.770  1.00  0.00           C
ATOM   1927 HD11 LEU A 707      32.760  51.930  43.220  1.00  0.00           H
ATOM   1928 HD12 LEU A 707      31.410  51.790  44.440  1.00  0.00           H
ATOM   1929 HD13 LEU A 707      31.470  50.610  43.070  1.00  0.00           H
ATOM   1930  CD2 LEU A 707      33.830  50.930  45.480  1.00  0.00           C
ATOM   1931 HD21 LEU A 707      34.420  51.370  44.650  1.00  0.00           H
ATOM   1932 HD22 LEU A 707      34.350  50.160  46.110  1.00  0.00           H
ATOM   1933 HD23 LEU A 707      33.490  51.770  46.120  1.00  0.00           H
ATOM   1934  C   LEU A 707      31.160  47.690  43.970  1.00  0.00           C
ATOM   1935  O   LEU A 707      31.250  47.770  42.750  1.00  0.00           O
ATOM   1936  N   VAL A 708      31.660  46.590  44.550  1.00  0.00           N
ATOM   1937  HN  VAL A 708      31.760  46.450  45.530  1.00  0.00           H
ATOM   1938  CA  VAL A 708      32.110  45.410  43.780  1.00  0.00           C
ATOM   1939  HA  VAL A 708      32.860  45.810  43.120  1.00  0.00           H
ATOM   1940  CB  VAL A 708      32.650  44.330  44.690  1.00  0.00           C
ATOM   1941  HB  VAL A 708      33.240  44.970  45.390  1.00  0.00           H
ATOM   1942  CG1 VAL A 708      31.660  43.640  45.580  1.00  0.00           C
ATOM   1943 HG11 VAL A 708      31.170  44.410  46.210  1.00  0.00           H
ATOM   1944 HG12 VAL A 708      32.040  43.080  46.460  1.00  0.00           H
ATOM   1945 HG13 VAL A 708      30.920  43.050  45.000  1.00  0.00           H
ATOM   1946  CG2 VAL A 708      33.540  43.360  43.910  1.00  0.00           C
ATOM   1947 HG21 VAL A 708      34.440  43.900  43.550  1.00  0.00           H
ATOM   1948 HG22 VAL A 708      33.050  42.850  43.050  1.00  0.00           H
ATOM   1949 HG23 VAL A 708      33.910  42.550  44.580  1.00  0.00           H
ATOM   1950  C   VAL A 708      31.020  44.910  42.830  1.00  0.00           C
ATOM   1951  O   VAL A 708      31.380  44.570  41.720  1.00  0.00           O
ATOM   1952  N   ALA A 709      29.760  44.830  43.240  1.00  0.00           N
ATOM   1953  HN  ALA A 709      29.520  45.190  44.140  1.00  0.00           H
ATOM   1954  CA  ALA A 709      28.720  44.310  42.370  1.00  0.00           C
ATOM   1955  HA  ALA A 709      29.040  43.510  41.710  1.00  0.00           H
ATOM   1956  CB  ALA A 709      27.500  43.890  43.210  1.00  0.00           C
ATOM   1957  HB1 ALA A 709      26.650  43.720  42.520  1.00  0.00           H
ATOM   1958  HB2 ALA A 709      27.200  44.740  43.870  1.00  0.00           H
ATOM   1959  HB3 ALA A 709      27.610  43.030  43.900  1.00  0.00           H
ATOM   1960  C   ALA A 709      28.220  45.260  41.270  1.00  0.00           C
ATOM   1961  O   ALA A 709      27.810  44.800  40.190  1.00  0.00           O
ATOM   1962  N   THR A 710      28.300  46.570  41.390  1.00  0.00           N
ATOM   1963  HN  THR A 710      28.650  46.990  42.220  1.00  0.00           H
ATOM   1964  CA  THR A 710      27.940  47.570  40.370  1.00  0.00           C
ATOM   1965  HA  THR A 710      27.250  47.040  39.740  1.00  0.00           H
ATOM   1966  CB  THR A 710      27.270  48.780  41.080  1.00  0.00           C
ATOM   1967  HB  THR A 710      26.500  48.490  41.820  1.00  0.00           H
ATOM   1968  OG1 THR A 710      26.620  49.670  40.130  1.00  0.00           O
ATOM   1969  HG1 THR A 710      25.780  49.270  39.890  1.00  0.00           H
ATOM   1970  CG2 THR A 710      28.250  49.770  41.850  1.00  0.00           C
ATOM   1971 HG21 THR A 710      28.760  49.070  42.550  1.00  0.00           H
ATOM   1972 HG22 THR A 710      27.700  50.450  42.540  1.00  0.00           H
ATOM   1973 HG23 THR A 710      28.900  50.370  41.180  1.00  0.00           H
ATOM   1974  C   THR A 710      29.170  47.930  39.550  1.00  0.00           C
ATOM   1975  O   THR A 710      30.300  47.500  39.890  1.00  0.00           O
ATOM   1976  N   ASP A 711      28.960  48.710  38.530  1.00  0.00           N
ATOM   1977  HN  ASP A 711      28.000  48.940  38.380  1.00  0.00           H
ATOM   1978  CA  ASP A 711      29.850  49.230  37.580  1.00  0.00           C
ATOM   1979  HA  ASP A 711      30.610  48.460  37.430  1.00  0.00           H
ATOM   1980  CB  ASP A 711      29.000  49.470  36.360  1.00  0.00           C
ATOM   1981  HB1 ASP A 711      28.220  50.200  36.630  1.00  0.00           H
ATOM   1982  HB2 ASP A 711      28.550  48.640  35.790  1.00  0.00           H
ATOM   1983  CG  ASP A 711      29.840  50.120  35.250  1.00  0.00           C
ATOM   1984  OD1 ASP A 711      29.280  50.850  34.430  1.00  0.00           O
ATOM   1985  OD2 ASP A 711      31.010  49.590  35.050  1.00  0.00           O
ATOM   1986  C   ASP A 711      30.630  50.330  38.220  1.00  0.00           C
ATOM   1987  O   ASP A 711      30.120  51.370  38.740  1.00  0.00           O
ATOM   1988  N   ALA A 712      31.980  50.200  38.130  1.00  0.00           N
ATOM   1989  HN  ALA A 712      32.310  49.330  37.770  1.00  0.00           H
ATOM   1990  CA  ALA A 712      32.880  51.020  38.860  1.00  0.00           C
ATOM   1991  HA  ALA A 712      32.420  51.910  39.240  1.00  0.00           H
ATOM   1992  CB  ALA A 712      33.580  50.330  40.020  1.00  0.00           C
ATOM   1993  HB1 ALA A 712      34.150  51.080  40.600  1.00  0.00           H
ATOM   1994  HB2 ALA A 712      34.120  49.400  39.770  1.00  0.00           H
ATOM   1995  HB3 ALA A 712      32.870  49.880  40.750  1.00  0.00           H
ATOM   1996  C   ALA A 712      33.810  51.480  37.780  1.00  0.00           C
ATOM   1997  O   ALA A 712      34.850  52.020  38.140  1.00  0.00           O
ATOM   1998  N   SER A 713      33.510  51.270  36.450  1.00  0.00           N
ATOM   1999  HN  SER A 713      32.650  50.800  36.260  1.00  0.00           H
ATOM   2000  CA  SER A 713      34.350  51.640  35.270  1.00  0.00           C
ATOM   2001  HA  SER A 713      35.330  51.260  35.530  1.00  0.00           H
ATOM   2002  CB  SER A 713      34.010  50.960  33.940  1.00  0.00           C
ATOM   2003  HB1 SER A 713      34.120  49.850  34.030  1.00  0.00           H
ATOM   2004  HB2 SER A 713      34.690  51.310  33.130  1.00  0.00           H
ATOM   2005  OG  SER A 713      32.630  51.160  33.620  1.00  0.00           O
ATOM   2006  HG1 SER A 713      32.030  50.650  34.170  1.00  0.00           H
ATOM   2007  C   SER A 713      34.590  53.040  35.110  1.00  0.00           C
ATOM   2008  O   SER A 713      35.650  53.420  34.640  1.00  0.00           O
ATOM   2009  N   SER A 714      33.640  53.910  35.560  1.00  0.00           N
ATOM   2010  HN  SER A 714      32.810  53.460  35.880  1.00  0.00           H
ATOM   2011  CA  SER A 714      33.710  55.320  35.320  1.00  0.00           C
ATOM   2012  HA  SER A 714      34.320  55.480  34.440  1.00  0.00           H
ATOM   2013  CB  SER A 714      32.410  56.050  35.100  1.00  0.00           C
ATOM   2014  HB1 SER A 714      32.610  57.070  34.680  1.00  0.00           H
ATOM   2015  HB2 SER A 714      31.840  56.080  36.050  1.00  0.00           H
ATOM   2016  OG  SER A 714      31.660  55.440  34.100  1.00  0.00           O
ATOM   2017  HG1 SER A 714      31.070  54.810  34.510  1.00  0.00           H
ATOM   2018  C   SER A 714      34.300  56.040  36.510  1.00  0.00           C
ATOM   2019  O   SER A 714      34.890  57.060  36.350  1.00  0.00           O
ATOM   2020  N   LEU A 715      34.150  55.490  37.720  1.00  0.00           N
ATOM   2021  HN  LEU A 715      33.530  54.720  37.730  1.00  0.00           H
ATOM   2022  CA  LEU A 715      34.590  56.030  38.980  1.00  0.00           C
ATOM   2023  HA  LEU A 715      34.040  56.950  39.080  1.00  0.00           H
ATOM   2024  CB  LEU A 715      34.060  55.170  40.120  1.00  0.00           C
ATOM   2025  HB1 LEU A 715      34.330  54.120  39.910  1.00  0.00           H
ATOM   2026  HB2 LEU A 715      32.950  55.220  40.030  1.00  0.00           H
ATOM   2027  CG  LEU A 715      34.410  55.430  41.620  1.00  0.00           C
ATOM   2028  HG  LEU A 715      35.510  55.610  41.650  1.00  0.00           H
ATOM   2029  CD1 LEU A 715      33.710  56.750  42.110  1.00  0.00           C
ATOM   2030 HD11 LEU A 715      32.600  56.680  42.100  1.00  0.00           H
ATOM   2031 HD12 LEU A 715      34.000  57.510  41.350  1.00  0.00           H
ATOM   2032 HD13 LEU A 715      34.050  57.290  43.010  1.00  0.00           H
ATOM   2033  CD2 LEU A 715      33.980  54.190  42.340  1.00  0.00           C
ATOM   2034 HD21 LEU A 715      34.220  54.310  43.410  1.00  0.00           H
ATOM   2035 HD22 LEU A 715      34.610  53.400  41.900  1.00  0.00           H
ATOM   2036 HD23 LEU A 715      32.900  53.950  42.220  1.00  0.00           H
ATOM   2037  C   LEU A 715      36.130  56.210  39.090  1.00  0.00           C
ATOM   2038  O   LEU A 715      36.600  57.280  39.580  1.00  0.00           O
ATOM   2039  N   VAL A 716      36.980  55.250  38.520  1.00  0.00           N
ATOM   2040  HN  VAL A 716      36.660  54.460  38.030  1.00  0.00           H
ATOM   2041  CA  VAL A 716      38.440  55.250  38.580  1.00  0.00           C
ATOM   2042  HA  VAL A 716      38.760  55.180  39.610  1.00  0.00           H
ATOM   2043  CB  VAL A 716      38.870  54.060  37.760  1.00  0.00           C
ATOM   2044  HB  VAL A 716      39.980  53.960  37.670  1.00  0.00           H
ATOM   2045  CG1 VAL A 716      38.400  52.730  38.450  1.00  0.00           C
ATOM   2046 HG11 VAL A 716      38.730  52.650  39.510  1.00  0.00           H
ATOM   2047 HG12 VAL A 716      38.790  51.930  37.790  1.00  0.00           H
ATOM   2048 HG13 VAL A 716      37.290  52.700  38.380  1.00  0.00           H
ATOM   2049  CG2 VAL A 716      38.380  54.240  36.330  1.00  0.00           C
ATOM   2050 HG21 VAL A 716      37.330  54.580  36.300  1.00  0.00           H
ATOM   2051 HG22 VAL A 716      38.470  53.350  35.670  1.00  0.00           H
ATOM   2052 HG23 VAL A 716      39.090  54.970  35.900  1.00  0.00           H
ATOM   2053  C   VAL A 716      39.020  56.470  38.070  1.00  0.00           C
ATOM   2054  O   VAL A 716      39.940  56.970  38.630  1.00  0.00           O
ATOM   2055  N   CYS A 717      38.320  57.240  37.110  1.00  0.00           N
ATOM   2056  HN  CYS A 717      37.500  56.800  36.740  1.00  0.00           H
ATOM   2057  CA  CYS A 717      38.810  58.370  36.390  1.00  0.00           C
ATOM   2058  HA  CYS A 717      39.870  58.170  36.360  1.00  0.00           H
ATOM   2059  CB  CYS A 717      38.200  58.430  35.010  1.00  0.00           C
ATOM   2060  HB1 CYS A 717      38.650  59.350  34.590  1.00  0.00           H
ATOM   2061  HB2 CYS A 717      37.090  58.510  35.000  1.00  0.00           H
ATOM   2062  SG  CYS A 717      38.680  57.030  34.090  1.00  0.00           S
ATOM   2063  HG1 CYS A 717      39.500  57.750  33.340  1.00  0.00           H
ATOM   2064  C   CYS A 717      38.580  59.700  37.100  1.00  0.00           C
ATOM   2065  O   CYS A 717      39.310  60.680  36.820  1.00  0.00           O
ATOM   2066  N   TYR A 718      37.660  59.770  38.070  1.00  0.00           N
ATOM   2067  HN  TYR A 718      37.060  58.980  38.140  1.00  0.00           H
ATOM   2068  CA  TYR A 718      37.310  60.920  38.890  1.00  0.00           C
ATOM   2069  HA  TYR A 718      37.770  61.780  38.450  1.00  0.00           H
ATOM   2070  CB  TYR A 718      35.790  61.070  39.060  1.00  0.00           C
ATOM   2071  HB1 TYR A 718      35.570  61.950  39.700  1.00  0.00           H
ATOM   2072  HB2 TYR A 718      35.400  60.200  39.600  1.00  0.00           H
ATOM   2073  CG  TYR A 718      35.190  61.320  37.720  1.00  0.00           C
ATOM   2074  CD1 TYR A 718      35.150  62.580  37.040  1.00  0.00           C
ATOM   2075  HD1 TYR A 718      35.670  63.380  37.530  1.00  0.00           H
ATOM   2076  CE1 TYR A 718      34.650  62.680  35.800  1.00  0.00           C
ATOM   2077  HE1 TYR A 718      34.760  63.610  35.270  1.00  0.00           H
ATOM   2078  CZ  TYR A 718      34.140  61.580  35.170  1.00  0.00           C
ATOM   2079  OH  TYR A 718      33.670  61.670  33.870  1.00  0.00           O
ATOM   2080  HH  TYR A 718      33.340  60.810  33.630  1.00  0.00           H
ATOM   2081  CD2 TYR A 718      34.610  60.240  37.070  1.00  0.00           C
ATOM   2082  HD2 TYR A 718      34.590  59.290  37.580  1.00  0.00           H
ATOM   2083  CE2 TYR A 718      34.080  60.300  35.780  1.00  0.00           C
ATOM   2084  HE2 TYR A 718      33.840  59.410  35.220  1.00  0.00           H
ATOM   2085  C   TYR A 718      37.890  60.680  40.250  1.00  0.00           C
ATOM   2086  O   TYR A 718      37.790  61.590  41.040  1.00  0.00           O
ATOM   2087  N   ILE A 719      38.540  59.560  40.580  1.00  0.00           N
ATOM   2088  HN  ILE A 719      38.360  58.680  40.130  1.00  0.00           H
ATOM   2089  CA  ILE A 719      39.520  59.510  41.640  1.00  0.00           C
ATOM   2090  HA  ILE A 719      39.100  59.770  42.600  1.00  0.00           H
ATOM   2091  CB  ILE A 719      39.930  58.070  42.020  1.00  0.00           C
ATOM   2092  HB  ILE A 719      40.450  57.680  41.120  1.00  0.00           H
ATOM   2093  CG2 ILE A 719      40.960  57.930  43.170  1.00  0.00           C
ATOM   2094 HG21 ILE A 719      41.270  56.870  43.280  1.00  0.00           H
ATOM   2095 HG22 ILE A 719      40.510  58.210  44.150  1.00  0.00           H
ATOM   2096 HG23 ILE A 719      41.890  58.500  42.980  1.00  0.00           H
ATOM   2097  CG1 ILE A 719      38.650  57.200  42.240  1.00  0.00           C
ATOM   2098 HG11 ILE A 719      38.120  57.070  41.270  1.00  0.00           H
ATOM   2099 HG12 ILE A 719      37.960  57.850  42.810  1.00  0.00           H
ATOM   2100  CD  ILE A 719      38.820  55.890  42.910  1.00  0.00           C
ATOM   2101  HD1 ILE A 719      39.140  55.940  43.960  1.00  0.00           H
ATOM   2102  HD2 ILE A 719      39.500  55.250  42.310  1.00  0.00           H
ATOM   2103  HD3 ILE A 719      37.870  55.320  42.760  1.00  0.00           H
ATOM   2104  C   ILE A 719      40.670  60.400  41.350  1.00  0.00           C
ATOM   2105  O   ILE A 719      41.050  61.190  42.230  1.00  0.00           O
ATOM   2106  N   THR A 720      41.240  60.340  40.080  1.00  0.00           N
ATOM   2107  HN  THR A 720      40.860  59.700  39.400  1.00  0.00           H
ATOM   2108  CA  THR A 720      42.350  61.210  39.550  1.00  0.00           C
ATOM   2109  HA  THR A 720      42.190  61.010  38.500  1.00  0.00           H
ATOM   2110  CB  THR A 720      42.230  62.740  39.700  1.00  0.00           C
ATOM   2111  HB  THR A 720      42.980  63.300  39.110  1.00  0.00           H
ATOM   2112  OG1 THR A 720      42.410  63.170  41.010  1.00  0.00           O
ATOM   2113  HG1 THR A 720      41.800  62.620  41.520  1.00  0.00           H
ATOM   2114  CG2 THR A 720      40.750  63.200  39.410  1.00  0.00           C
ATOM   2115 HG21 THR A 720      40.420  62.750  38.460  1.00  0.00           H
ATOM   2116 HG22 THR A 720      40.560  64.290  39.340  1.00  0.00           H
ATOM   2117 HG23 THR A 720      40.040  62.860  40.200  1.00  0.00           H
ATOM   2118  C   THR A 720      43.720  60.700  39.920  1.00  0.00           C
ATOM   2119  O   THR A 720      43.860  60.140  41.010  1.00  0.00           O
ATOM   2120  N   ARG A 721      44.830  60.880  39.130  1.00  0.00           N
ATOM   2121  HN  ARG A 721      44.700  61.340  38.240  1.00  0.00           H
ATOM   2122  CA  ARG A 721      46.170  60.360  39.440  1.00  0.00           C
ATOM   2123  HA  ARG A 721      46.130  59.350  39.820  1.00  0.00           H
ATOM   2124  CB  ARG A 721      47.070  60.450  38.200  1.00  0.00           C
ATOM   2125  HB1 ARG A 721      48.050  60.160  38.650  1.00  0.00           H
ATOM   2126  HB2 ARG A 721      47.150  61.540  37.960  1.00  0.00           H
ATOM   2127  CG  ARG A 721      46.650  59.480  37.050  1.00  0.00           C
ATOM   2128  HG1 ARG A 721      47.050  58.480  37.290  1.00  0.00           H
ATOM   2129  HG2 ARG A 721      47.240  59.820  36.180  1.00  0.00           H
ATOM   2130  CD  ARG A 721      45.110  59.500  36.620  1.00  0.00           C
ATOM   2131  HD1 ARG A 721      44.410  59.010  37.340  1.00  0.00           H
ATOM   2132  HD2 ARG A 721      45.000  58.820  35.750  1.00  0.00           H
ATOM   2133  NE  ARG A 721      44.740  60.820  36.170  1.00  0.00           N
ATOM   2134  HE  ARG A 721      45.420  61.270  35.580  1.00  0.00           H
ATOM   2135  CZ  ARG A 721      43.530  61.350  35.830  1.00  0.00           C
ATOM   2136  NH1 ARG A 721      42.390  60.670  35.850  1.00  0.00           N
ATOM   2137 HH11 ARG A 721      42.490  59.670  35.870  1.00  0.00           H
ATOM   2138 HH12 ARG A 721      41.630  61.070  35.350  1.00  0.00           H
ATOM   2139  NH2 ARG A 721      43.440  62.560  35.350  1.00  0.00           N
ATOM   2140 HH21 ARG A 721      44.270  63.110  35.250  1.00  0.00           H
ATOM   2141 HH22 ARG A 721      42.640  63.000  34.940  1.00  0.00           H
ATOM   2142  C   ARG A 721      46.800  61.180  40.630  1.00  0.00           C
ATOM   2143  O   ARG A 721      47.500  60.650  41.460  1.00  0.00           O
ATOM   2144  N   PHE A 722      46.370  62.480  40.720  1.00  0.00           N
ATOM   2145  HN  PHE A 722      45.790  62.810  39.990  1.00  0.00           H
ATOM   2146  CA  PHE A 722      46.740  63.570  41.590  1.00  0.00           C
ATOM   2147  HA  PHE A 722      47.810  63.710  41.590  1.00  0.00           H
ATOM   2148  CB  PHE A 722      46.220  64.900  41.010  1.00  0.00           C
ATOM   2149  HB1 PHE A 722      45.130  64.870  40.810  1.00  0.00           H
ATOM   2150  HB2 PHE A 722      46.750  65.010  40.040  1.00  0.00           H
ATOM   2151  CG  PHE A 722      46.640  66.140  41.710  1.00  0.00           C
ATOM   2152  CD1 PHE A 722      47.620  67.020  41.170  1.00  0.00           C
ATOM   2153  HD1 PHE A 722      48.140  66.730  40.270  1.00  0.00           H
ATOM   2154  CE1 PHE A 722      47.890  68.230  41.760  1.00  0.00           C
ATOM   2155  HE1 PHE A 722      48.640  68.900  41.360  1.00  0.00           H
ATOM   2156  CZ  PHE A 722      47.150  68.610  42.910  1.00  0.00           C
ATOM   2157  HZ  PHE A 722      47.530  69.380  43.560  1.00  0.00           H
ATOM   2158  CD2 PHE A 722      45.820  66.560  42.780  1.00  0.00           C
ATOM   2159  HD2 PHE A 722      44.970  65.970  43.110  1.00  0.00           H
ATOM   2160  CE2 PHE A 722      46.170  67.790  43.420  1.00  0.00           C
ATOM   2161  HE2 PHE A 722      45.530  68.120  44.220  1.00  0.00           H
ATOM   2162  C   PHE A 722      46.320  63.340  43.080  1.00  0.00           C
ATOM   2163  O   PHE A 722      47.070  63.450  44.070  1.00  0.00           O
ATOM   2164  N   THR A 723      45.100  62.930  43.320  1.00  0.00           N
ATOM   2165  HN  THR A 723      44.490  62.930  42.520  1.00  0.00           H
ATOM   2166  CA  THR A 723      44.600  62.460  44.650  1.00  0.00           C
ATOM   2167  HA  THR A 723      44.710  63.260  45.380  1.00  0.00           H
ATOM   2168  CB  THR A 723      43.150  62.100  44.420  1.00  0.00           C
ATOM   2169  HB  THR A 723      42.940  61.360  43.620  1.00  0.00           H
ATOM   2170  OG1 THR A 723      42.500  63.350  44.050  1.00  0.00           O
ATOM   2171  HG1 THR A 723      41.680  63.200  43.570  1.00  0.00           H
ATOM   2172  CG2 THR A 723      42.370  61.490  45.650  1.00  0.00           C
ATOM   2173 HG21 THR A 723      41.280  61.370  45.550  1.00  0.00           H
ATOM   2174 HG22 THR A 723      42.620  62.130  46.520  1.00  0.00           H
ATOM   2175 HG23 THR A 723      42.800  60.470  45.740  1.00  0.00           H
ATOM   2176  C   THR A 723      45.330  61.240  45.180  1.00  0.00           C
ATOM   2177  O   THR A 723      45.850  61.230  46.260  1.00  0.00           O
ATOM   2178  N   GLU A 724      45.500  60.200  44.260  1.00  0.00           N
ATOM   2179  HN  GLU A 724      45.120  60.260  43.340  1.00  0.00           H
ATOM   2180  CA  GLU A 724      46.330  59.010  44.570  1.00  0.00           C
ATOM   2181  HA  GLU A 724      45.960  58.700  45.530  1.00  0.00           H
ATOM   2182  CB  GLU A 724      46.320  57.940  43.510  1.00  0.00           C
ATOM   2183  HB1 GLU A 724      46.780  57.000  43.890  1.00  0.00           H
ATOM   2184  HB2 GLU A 724      46.840  58.310  42.610  1.00  0.00           H
ATOM   2185  CG  GLU A 724      44.920  57.460  42.970  1.00  0.00           C
ATOM   2186  HG1 GLU A 724      44.400  58.390  42.640  1.00  0.00           H
ATOM   2187  HG2 GLU A 724      44.310  57.000  43.780  1.00  0.00           H
ATOM   2188  CD  GLU A 724      44.960  56.530  41.720  1.00  0.00           C
ATOM   2189  OE1 GLU A 724      43.830  56.280  41.130  1.00  0.00           O
ATOM   2190  OE2 GLU A 724      46.030  56.100  41.290  1.00  0.00           O
ATOM   2191  C   GLU A 724      47.720  59.380  44.950  1.00  0.00           C
ATOM   2192  O   GLU A 724      48.230  58.870  45.880  1.00  0.00           O
ATOM   2193  N   GLU A 725      48.340  60.270  44.210  1.00  0.00           N
ATOM   2194  HN  GLU A 725      47.870  60.620  43.390  1.00  0.00           H
ATOM   2195  CA  GLU A 725      49.690  60.920  44.550  1.00  0.00           C
ATOM   2196  HA  GLU A 725      50.340  60.060  44.680  1.00  0.00           H
ATOM   2197  CB  GLU A 725      50.200  61.790  43.430  1.00  0.00           C
ATOM   2198  HB1 GLU A 725      49.460  62.560  43.140  1.00  0.00           H
ATOM   2199  HB2 GLU A 725      50.290  60.990  42.670  1.00  0.00           H
ATOM   2200  CG  GLU A 725      51.640  62.370  43.530  1.00  0.00           C
ATOM   2201  HG1 GLU A 725      52.430  61.720  43.960  1.00  0.00           H
ATOM   2202  HG2 GLU A 725      51.580  63.240  44.210  1.00  0.00           H
ATOM   2203  CD  GLU A 725      52.080  62.880  42.160  1.00  0.00           C
ATOM   2204  OE1 GLU A 725      52.420  62.060  41.230  1.00  0.00           O
ATOM   2205  OE2 GLU A 725      52.450  64.070  42.150  1.00  0.00           O
ATOM   2206  C   GLU A 725      49.800  61.670  45.820  1.00  0.00           C
ATOM   2207  O   GLU A 725      50.790  61.570  46.560  1.00  0.00           O
ATOM   2208  N   ALA A 726      48.720  62.460  46.150  1.00  0.00           N
ATOM   2209  HN  ALA A 726      48.030  62.650  45.460  1.00  0.00           H
ATOM   2210  CA  ALA A 726      48.580  63.180  47.400  1.00  0.00           C
ATOM   2211  HA  ALA A 726      49.420  63.870  47.370  1.00  0.00           H
ATOM   2212  CB  ALA A 726      47.210  63.920  47.570  1.00  0.00           C
ATOM   2213  HB1 ALA A 726      47.040  64.440  48.540  1.00  0.00           H
ATOM   2214  HB2 ALA A 726      46.380  63.230  47.330  1.00  0.00           H
ATOM   2215  HB3 ALA A 726      47.210  64.770  46.860  1.00  0.00           H
ATOM   2216  C   ALA A 726      48.740  62.300  48.640  1.00  0.00           C
ATOM   2217  O   ALA A 726      49.430  62.600  49.630  1.00  0.00           O
ATOM   2218  N   PHE A 727      48.000  61.160  48.630  1.00  0.00           N
ATOM   2219  HN  PHE A 727      47.370  60.930  47.890  1.00  0.00           H
ATOM   2220  CA  PHE A 727      48.240  60.150  49.620  1.00  0.00           C
ATOM   2221  HA  PHE A 727      48.180  60.740  50.520  1.00  0.00           H
ATOM   2222  CB  PHE A 727      47.010  59.120  49.810  1.00  0.00           C
ATOM   2223  HB1 PHE A 727      47.350  58.200  50.350  1.00  0.00           H
ATOM   2224  HB2 PHE A 727      46.770  58.890  48.750  1.00  0.00           H
ATOM   2225  CG  PHE A 727      45.900  59.720  50.570  1.00  0.00           C
ATOM   2226  CD1 PHE A 727      46.040  59.810  51.990  1.00  0.00           C
ATOM   2227  HD1 PHE A 727      47.010  59.780  52.450  1.00  0.00           H
ATOM   2228  CE1 PHE A 727      44.890  60.130  52.800  1.00  0.00           C
ATOM   2229  HE1 PHE A 727      45.060  60.170  53.860  1.00  0.00           H
ATOM   2230  CZ  PHE A 727      43.670  60.330  52.160  1.00  0.00           C
ATOM   2231  HZ  PHE A 727      42.750  60.600  52.670  1.00  0.00           H
ATOM   2232  CD2 PHE A 727      44.640  59.950  49.930  1.00  0.00           C
ATOM   2233  HD2 PHE A 727      44.600  59.830  48.860  1.00  0.00           H
ATOM   2234  CE2 PHE A 727      43.520  60.230  50.730  1.00  0.00           C
ATOM   2235  HE2 PHE A 727      42.590  60.450  50.240  1.00  0.00           H
ATOM   2236  C   PHE A 727      49.600  59.460  49.630  1.00  0.00           C
ATOM   2237  O   PHE A 727      50.280  59.160  50.630  1.00  0.00           O
ATOM   2238  N   ALA A 728      50.000  59.140  48.330  1.00  0.00           N
ATOM   2239  HN  ALA A 728      49.380  59.380  47.580  1.00  0.00           H
ATOM   2240  CA  ALA A 728      51.300  58.470  48.120  1.00  0.00           C
ATOM   2241  HA  ALA A 728      51.220  57.540  48.660  1.00  0.00           H
ATOM   2242  CB  ALA A 728      51.630  58.200  46.630  1.00  0.00           C
ATOM   2243  HB1 ALA A 728      52.480  57.530  46.380  1.00  0.00           H
ATOM   2244  HB2 ALA A 728      51.930  59.130  46.110  1.00  0.00           H
ATOM   2245  HB3 ALA A 728      50.760  57.840  46.050  1.00  0.00           H
ATOM   2246  C   ALA A 728      52.470  59.260  48.700  1.00  0.00           C
ATOM   2247  O   ALA A 728      53.280  58.770  49.470  1.00  0.00           O
ATOM   2248  N   ALA A 729      52.530  60.540  48.590  1.00  0.00           N
ATOM   2249  HN  ALA A 729      51.870  60.940  47.960  1.00  0.00           H
ATOM   2250  CA  ALA A 729      53.570  61.320  49.140  1.00  0.00           C
ATOM   2251  HA  ALA A 729      54.520  60.870  48.910  1.00  0.00           H
ATOM   2252  CB  ALA A 729      53.340  62.720  48.460  1.00  0.00           C
ATOM   2253  HB1 ALA A 729      53.510  62.620  47.370  1.00  0.00           H
ATOM   2254  HB2 ALA A 729      54.010  63.490  48.910  1.00  0.00           H
ATOM   2255  HB3 ALA A 729      52.290  63.080  48.560  1.00  0.00           H
ATOM   2256  C   ALA A 729      53.510  61.530  50.730  1.00  0.00           C
ATOM   2257  O   ALA A 729      54.500  61.360  51.400  1.00  0.00           O
ATOM   2258  N   LEU A 730      52.270  61.750  51.220  1.00  0.00           N
ATOM   2259  HN  LEU A 730      51.410  61.830  50.710  1.00  0.00           H
ATOM   2260  CA  LEU A 730      52.010  61.660  52.650  1.00  0.00           C
ATOM   2261  HA  LEU A 730      52.540  62.510  53.050  1.00  0.00           H
ATOM   2262  CB  LEU A 730      50.470  61.940  52.900  1.00  0.00           C
ATOM   2263  HB1 LEU A 730      49.860  61.290  52.220  1.00  0.00           H
ATOM   2264  HB2 LEU A 730      50.340  62.990  52.550  1.00  0.00           H
ATOM   2265  CG  LEU A 730      50.020  61.800  54.400  1.00  0.00           C
ATOM   2266  HG  LEU A 730      50.370  60.830  54.790  1.00  0.00           H
ATOM   2267  CD1 LEU A 730      50.520  63.010  55.160  1.00  0.00           C
ATOM   2268 HD11 LEU A 730      50.200  62.800  56.200  1.00  0.00           H
ATOM   2269 HD12 LEU A 730      50.070  63.950  54.750  1.00  0.00           H
ATOM   2270 HD13 LEU A 730      51.620  63.150  55.220  1.00  0.00           H
ATOM   2271  CD2 LEU A 730      48.450  61.840  54.460  1.00  0.00           C
ATOM   2272 HD21 LEU A 730      48.050  62.780  54.030  1.00  0.00           H
ATOM   2273 HD22 LEU A 730      48.020  61.830  55.480  1.00  0.00           H
ATOM   2274 HD23 LEU A 730      48.020  60.980  53.910  1.00  0.00           H
ATOM   2275  C   LEU A 730      52.370  60.350  53.330  1.00  0.00           C
ATOM   2276  O   LEU A 730      53.180  60.380  54.250  1.00  0.00           O
ATOM   2277  N   ILE A 731      51.940  59.160  52.860  1.00  0.00           N
ATOM   2278  HN  ILE A 731      51.440  59.180  52.000  1.00  0.00           H
ATOM   2279  CA  ILE A 731      52.220  57.830  53.430  1.00  0.00           C
ATOM   2280  HA  ILE A 731      52.020  57.880  54.500  1.00  0.00           H
ATOM   2281  CB  ILE A 731      51.200  56.680  53.090  1.00  0.00           C
ATOM   2282  HB  ILE A 731      51.410  56.270  52.070  1.00  0.00           H
ATOM   2283  CG2 ILE A 731      51.310  55.530  54.060  1.00  0.00           C
ATOM   2284 HG21 ILE A 731      51.340  55.830  55.130  1.00  0.00           H
ATOM   2285 HG22 ILE A 731      52.260  55.000  53.840  1.00  0.00           H
ATOM   2286 HG23 ILE A 731      50.560  54.750  53.820  1.00  0.00           H
ATOM   2287  CG1 ILE A 731      49.700  57.220  53.170  1.00  0.00           C
ATOM   2288 HG11 ILE A 731      49.200  56.280  52.840  1.00  0.00           H
ATOM   2289 HG12 ILE A 731      49.490  58.110  52.540  1.00  0.00           H
ATOM   2290  CD  ILE A 731      49.310  57.650  54.630  1.00  0.00           C
ATOM   2291  HD1 ILE A 731      48.210  57.730  54.690  1.00  0.00           H
ATOM   2292  HD2 ILE A 731      49.640  58.670  54.930  1.00  0.00           H
ATOM   2293  HD3 ILE A 731      49.610  56.960  55.430  1.00  0.00           H
ATOM   2294  C   ILE A 731      53.700  57.490  53.380  1.00  0.00           C
ATOM   2295  O   ILE A 731      54.220  56.950  54.410  1.00  0.00           O
ATOM   2296  N   CYS A 732      54.440  57.890  52.300  1.00  0.00           N
ATOM   2297  HN  CYS A 732      53.870  58.140  51.520  1.00  0.00           H
ATOM   2298  CA  CYS A 732      55.900  57.750  52.160  1.00  0.00           C
ATOM   2299  HA  CYS A 732      56.150  56.710  52.310  1.00  0.00           H
ATOM   2300  CB  CYS A 732      56.430  58.170  50.770  1.00  0.00           C
ATOM   2301  HB1 CYS A 732      57.530  58.300  50.820  1.00  0.00           H
ATOM   2302  HB2 CYS A 732      56.040  59.180  50.500  1.00  0.00           H
ATOM   2303  SG  CYS A 732      56.200  57.040  49.360  1.00  0.00           S
ATOM   2304  HG1 CYS A 732      54.910  57.360  49.240  1.00  0.00           H
ATOM   2305  C   CYS A 732      56.500  58.520  53.350  1.00  0.00           C
ATOM   2306  O   CYS A 732      57.480  58.070  53.910  1.00  0.00           O
ATOM   2307  N   ILE A 733      56.010  59.660  53.790  1.00  0.00           N
ATOM   2308  HN  ILE A 733      55.170  60.070  53.440  1.00  0.00           H
ATOM   2309  CA  ILE A 733      56.650  60.380  54.900  1.00  0.00           C
ATOM   2310  HA  ILE A 733      57.720  60.380  54.750  1.00  0.00           H
ATOM   2311  CB  ILE A 733      56.220  61.790  55.080  1.00  0.00           C
ATOM   2312  HB  ILE A 733      55.130  61.870  55.300  1.00  0.00           H
ATOM   2313  CG2 ILE A 733      56.840  62.430  56.410  1.00  0.00           C
ATOM   2314 HG21 ILE A 733      56.380  62.010  57.340  1.00  0.00           H
ATOM   2315 HG22 ILE A 733      56.750  63.540  56.420  1.00  0.00           H
ATOM   2316 HG23 ILE A 733      57.940  62.280  56.300  1.00  0.00           H
ATOM   2317  CG1 ILE A 733      56.510  62.720  53.840  1.00  0.00           C
ATOM   2318 HG11 ILE A 733      56.730  63.760  54.140  1.00  0.00           H
ATOM   2319 HG12 ILE A 733      55.600  62.710  53.200  1.00  0.00           H
ATOM   2320  CD  ILE A 733      57.840  62.340  53.070  1.00  0.00           C
ATOM   2321  HD1 ILE A 733      57.710  61.320  52.670  1.00  0.00           H
ATOM   2322  HD2 ILE A 733      58.700  62.260  53.770  1.00  0.00           H
ATOM   2323  HD3 ILE A 733      58.070  63.120  52.300  1.00  0.00           H
ATOM   2324  C   ILE A 733      56.480  59.680  56.240  1.00  0.00           C
ATOM   2325  O   ILE A 733      57.430  59.520  57.040  1.00  0.00           O
ATOM   2326  N   ILE A 734      55.310  59.100  56.530  1.00  0.00           N
ATOM   2327  HN  ILE A 734      54.520  59.210  55.930  1.00  0.00           H
ATOM   2328  CA  ILE A 734      54.930  58.430  57.800  1.00  0.00           C
ATOM   2329  HA  ILE A 734      54.970  59.170  58.580  1.00  0.00           H
ATOM   2330  CB  ILE A 734      53.580  57.890  57.680  1.00  0.00           C
ATOM   2331  HB  ILE A 734      53.480  57.220  56.800  1.00  0.00           H
ATOM   2332  CG2 ILE A 734      53.190  57.070  58.950  1.00  0.00           C
ATOM   2333 HG21 ILE A 734      52.160  56.650  58.860  1.00  0.00           H
ATOM   2334 HG22 ILE A 734      53.250  57.620  59.910  1.00  0.00           H
ATOM   2335 HG23 ILE A 734      53.860  56.210  59.130  1.00  0.00           H
ATOM   2336  CG1 ILE A 734      52.560  58.950  57.460  1.00  0.00           C
ATOM   2337 HG11 ILE A 734      51.560  58.660  57.830  1.00  0.00           H
ATOM   2338 HG12 ILE A 734      52.350  59.010  56.380  1.00  0.00           H
ATOM   2339  CD  ILE A 734      52.680  60.320  58.100  1.00  0.00           C
ATOM   2340  HD1 ILE A 734      51.790  60.970  57.920  1.00  0.00           H
ATOM   2341  HD2 ILE A 734      53.600  60.890  57.840  1.00  0.00           H
ATOM   2342  HD3 ILE A 734      52.710  60.300  59.210  1.00  0.00           H
ATOM   2343  C   ILE A 734      55.970  57.310  58.210  1.00  0.00           C
ATOM   2344  O   ILE A 734      56.490  57.300  59.360  1.00  0.00           O
ATOM   2345  N   PHE A 735      56.420  56.540  57.170  1.00  0.00           N
ATOM   2346  HN  PHE A 735      56.020  56.720  56.270  1.00  0.00           H
ATOM   2347  CA  PHE A 735      57.500  55.560  57.300  1.00  0.00           C
ATOM   2348  HA  PHE A 735      57.230  54.790  58.010  1.00  0.00           H
ATOM   2349  CB  PHE A 735      57.910  54.820  55.990  1.00  0.00           C
ATOM   2350  HB1 PHE A 735      58.870  54.320  56.230  1.00  0.00           H
ATOM   2351  HB2 PHE A 735      57.950  55.590  55.190  1.00  0.00           H
ATOM   2352  CG  PHE A 735      56.900  53.760  55.550  1.00  0.00           C
ATOM   2353  CD1 PHE A 735      57.300  52.400  55.810  1.00  0.00           C
ATOM   2354  HD1 PHE A 735      58.140  52.220  56.460  1.00  0.00           H
ATOM   2355  CE1 PHE A 735      56.570  51.300  55.310  1.00  0.00           C
ATOM   2356  HE1 PHE A 735      56.880  50.290  55.540  1.00  0.00           H
ATOM   2357  CZ  PHE A 735      55.300  51.570  54.720  1.00  0.00           C
ATOM   2358  HZ  PHE A 735      54.700  50.740  54.360  1.00  0.00           H
ATOM   2359  CD2 PHE A 735      55.680  53.930  54.970  1.00  0.00           C
ATOM   2360  HD2 PHE A 735      55.250  54.910  54.840  1.00  0.00           H
ATOM   2361  CE2 PHE A 735      54.890  52.870  54.530  1.00  0.00           C
ATOM   2362  HE2 PHE A 735      53.910  53.060  54.120  1.00  0.00           H
ATOM   2363  C   PHE A 735      58.800  56.190  57.910  1.00  0.00           C
ATOM   2364  O   PHE A 735      59.230  55.780  58.990  1.00  0.00           O
ATOM   2365  N   ILE A 736      59.320  57.200  57.240  1.00  0.00           N
ATOM   2366  HN  ILE A 736      58.840  57.530  56.430  1.00  0.00           H
ATOM   2367  CA  ILE A 736      60.560  57.880  57.670  1.00  0.00           C
ATOM   2368  HA  ILE A 736      61.390  57.240  57.900  1.00  0.00           H
ATOM   2369  CB  ILE A 736      61.150  58.840  56.640  1.00  0.00           C
ATOM   2370  HB  ILE A 736      60.390  59.640  56.430  1.00  0.00           H
ATOM   2371  CG2 ILE A 736      62.520  59.480  57.180  1.00  0.00           C
ATOM   2372 HG21 ILE A 736      63.160  59.980  56.420  1.00  0.00           H
ATOM   2373 HG22 ILE A 736      63.170  58.690  57.610  1.00  0.00           H
ATOM   2374 HG23 ILE A 736      62.410  60.100  58.110  1.00  0.00           H
ATOM   2375  CG1 ILE A 736      61.300  58.040  55.230  1.00  0.00           C
ATOM   2376 HG11 ILE A 736      60.320  57.560  55.010  1.00  0.00           H
ATOM   2377 HG12 ILE A 736      62.020  57.200  55.320  1.00  0.00           H
ATOM   2378  CD  ILE A 736      61.770  58.970  54.140  1.00  0.00           C
ATOM   2379  HD1 ILE A 736      61.160  59.890  54.050  1.00  0.00           H
ATOM   2380  HD2 ILE A 736      61.860  58.440  53.160  1.00  0.00           H
ATOM   2381  HD3 ILE A 736      62.820  59.260  54.350  1.00  0.00           H
ATOM   2382  C   ILE A 736      60.390  58.680  59.050  1.00  0.00           C
ATOM   2383  O   ILE A 736      61.120  58.570  59.990  1.00  0.00           O
ATOM   2384  N   TYR A 737      59.250  59.380  59.190  1.00  0.00           N
ATOM   2385  HN  TYR A 737      58.720  59.510  58.350  1.00  0.00           H
ATOM   2386  CA  TYR A 737      58.900  60.130  60.400  1.00  0.00           C
ATOM   2387  HA  TYR A 737      59.600  60.930  60.550  1.00  0.00           H
ATOM   2388  CB  TYR A 737      57.540  60.740  60.180  1.00  0.00           C
ATOM   2389  HB1 TYR A 737      56.830  59.890  60.070  1.00  0.00           H
ATOM   2390  HB2 TYR A 737      57.530  61.370  59.260  1.00  0.00           H
ATOM   2391  CG  TYR A 737      57.060  61.670  61.260  1.00  0.00           C
ATOM   2392  CD1 TYR A 737      55.830  61.360  61.900  1.00  0.00           C
ATOM   2393  HD1 TYR A 737      55.390  60.380  61.750  1.00  0.00           H
ATOM   2394  CE1 TYR A 737      55.220  62.330  62.790  1.00  0.00           C
ATOM   2395  HE1 TYR A 737      54.220  62.170  63.170  1.00  0.00           H
ATOM   2396  CZ  TYR A 737      55.920  63.500  63.130  1.00  0.00           C
ATOM   2397  OH  TYR A 737      55.330  64.300  64.060  1.00  0.00           O
ATOM   2398  HH  TYR A 737      54.380  64.120  64.080  1.00  0.00           H
ATOM   2399  CD2 TYR A 737      57.710  62.820  61.650  1.00  0.00           C
ATOM   2400  HD2 TYR A 737      58.580  63.100  61.050  1.00  0.00           H
ATOM   2401  CE2 TYR A 737      57.220  63.770  62.630  1.00  0.00           C
ATOM   2402  HE2 TYR A 737      57.720  64.700  62.850  1.00  0.00           H
ATOM   2403  C   TYR A 737      58.840  59.290  61.650  1.00  0.00           C
ATOM   2404  O   TYR A 737      59.530  59.520  62.590  1.00  0.00           O
ATOM   2405  N   GLU A 738      58.170  58.090  61.590  1.00  0.00           N
ATOM   2406  HN  GLU A 738      57.800  57.880  60.690  1.00  0.00           H
ATOM   2407  CA  GLU A 738      58.050  57.020  62.550  1.00  0.00           C
ATOM   2408  HA  GLU A 738      57.620  57.430  63.460  1.00  0.00           H
ATOM   2409  CB  GLU A 738      57.040  55.940  62.090  1.00  0.00           C
ATOM   2410  HB1 GLU A 738      57.190  55.550  61.070  1.00  0.00           H
ATOM   2411  HB2 GLU A 738      56.000  56.330  61.980  1.00  0.00           H
ATOM   2412  CG  GLU A 738      57.030  54.580  62.850  1.00  0.00           C
ATOM   2413  HG1 GLU A 738      58.040  54.110  62.880  1.00  0.00           H
ATOM   2414  HG2 GLU A 738      56.390  53.840  62.320  1.00  0.00           H
ATOM   2415  CD  GLU A 738      56.530  54.750  64.320  1.00  0.00           C
ATOM   2416  OE1 GLU A 738      56.130  55.860  64.750  1.00  0.00           O
ATOM   2417  OE2 GLU A 738      56.510  53.680  65.060  1.00  0.00           O
ATOM   2418  C   GLU A 738      59.420  56.430  62.880  1.00  0.00           C
ATOM   2419  O   GLU A 738      59.840  56.250  64.060  1.00  0.00           O
ATOM   2420  N   ALA A 739      60.260  56.010  61.910  1.00  0.00           N
ATOM   2421  HN  ALA A 739      60.020  56.300  60.990  1.00  0.00           H
ATOM   2422  CA  ALA A 739      61.530  55.350  62.080  1.00  0.00           C
ATOM   2423  HA  ALA A 739      61.450  54.410  62.610  1.00  0.00           H
ATOM   2424  CB  ALA A 739      62.120  54.860  60.680  1.00  0.00           C
ATOM   2425  HB1 ALA A 739      62.970  54.160  60.830  1.00  0.00           H
ATOM   2426  HB2 ALA A 739      62.550  55.710  60.110  1.00  0.00           H
ATOM   2427  HB3 ALA A 739      61.280  54.380  60.130  1.00  0.00           H
ATOM   2428  C   ALA A 739      62.530  56.170  62.780  1.00  0.00           C
ATOM   2429  O   ALA A 739      63.270  55.750  63.650  1.00  0.00           O
ATOM   2430  N   LEU A 740      62.590  57.470  62.430  1.00  0.00           N
ATOM   2431  HN  LEU A 740      62.060  57.630  61.590  1.00  0.00           H
ATOM   2432  CA  LEU A 740      63.450  58.510  62.990  1.00  0.00           C
ATOM   2433  HA  LEU A 740      64.410  58.110  63.280  1.00  0.00           H
ATOM   2434  CB  LEU A 740      63.660  59.780  62.150  1.00  0.00           C
ATOM   2435  HB1 LEU A 740      64.060  60.710  62.600  1.00  0.00           H
ATOM   2436  HB2 LEU A 740      62.620  59.970  61.800  1.00  0.00           H
ATOM   2437  CG  LEU A 740      64.440  59.540  60.850  1.00  0.00           C
ATOM   2438  HG  LEU A 740      63.990  58.730  60.230  1.00  0.00           H
ATOM   2439  CD1 LEU A 740      64.450  60.860  60.050  1.00  0.00           C
ATOM   2440 HD11 LEU A 740      65.020  61.600  60.660  1.00  0.00           H
ATOM   2441 HD12 LEU A 740      63.430  61.180  59.780  1.00  0.00           H
ATOM   2442 HD13 LEU A 740      64.980  60.720  59.090  1.00  0.00           H
ATOM   2443  CD2 LEU A 740      65.900  59.120  61.140  1.00  0.00           C
ATOM   2444 HD21 LEU A 740      66.450  59.780  61.850  1.00  0.00           H
ATOM   2445 HD22 LEU A 740      66.460  59.200  60.190  1.00  0.00           H
ATOM   2446 HD23 LEU A 740      65.950  58.110  61.620  1.00  0.00           H
ATOM   2447  C   LEU A 740      62.960  58.930  64.390  1.00  0.00           C
ATOM   2448  O   LEU A 740      63.790  59.010  65.320  1.00  0.00           O
ATOM   2449  N   GLU A 741      61.660  59.200  64.600  1.00  0.00           N
ATOM   2450  HN  GLU A 741      60.920  59.020  63.950  1.00  0.00           H
ATOM   2451  CA  GLU A 741      61.340  59.700  65.940  1.00  0.00           C
ATOM   2452  HA  GLU A 741      62.090  60.440  66.210  1.00  0.00           H
ATOM   2453  CB  GLU A 741      59.970  60.470  65.980  1.00  0.00           C
ATOM   2454  HB1 GLU A 741      59.950  61.090  65.050  1.00  0.00           H
ATOM   2455  HB2 GLU A 741      59.810  61.170  66.830  1.00  0.00           H
ATOM   2456  CG  GLU A 741      58.720  59.450  65.830  1.00  0.00           C
ATOM   2457  HG1 GLU A 741      59.100  58.450  65.540  1.00  0.00           H
ATOM   2458  HG2 GLU A 741      58.030  59.890  65.070  1.00  0.00           H
ATOM   2459  CD  GLU A 741      57.870  59.320  67.040  1.00  0.00           C
ATOM   2460  OE1 GLU A 741      56.680  58.930  66.820  1.00  0.00           O
ATOM   2461  OE2 GLU A 741      58.210  59.720  68.230  1.00  0.00           O
ATOM   2462  C   GLU A 741      61.430  58.690  67.070  1.00  0.00           C
ATOM   2463  O   GLU A 741      61.890  59.010  68.170  1.00  0.00           O
ATOM   2464  N   LYS A 742      61.030  57.420  66.860  1.00  0.00           N
ATOM   2465  HN  LYS A 742      60.740  57.130  65.940  1.00  0.00           H
ATOM   2466  CA  LYS A 742      61.120  56.270  67.770  1.00  0.00           C
ATOM   2467  HA  LYS A 742      60.600  56.600  68.650  1.00  0.00           H
ATOM   2468  CB  LYS A 742      60.350  55.060  67.220  1.00  0.00           C
ATOM   2469  HB1 LYS A 742      60.320  54.140  67.860  1.00  0.00           H
ATOM   2470  HB2 LYS A 742      60.840  54.840  66.250  1.00  0.00           H
ATOM   2471  CG  LYS A 742      58.830  55.360  67.050  1.00  0.00           C
ATOM   2472  HG1 LYS A 742      58.130  54.550  66.720  1.00  0.00           H
ATOM   2473  HG2 LYS A 742      58.700  56.040  66.190  1.00  0.00           H
ATOM   2474  CD  LYS A 742      58.210  55.890  68.390  1.00  0.00           C
ATOM   2475  HD1 LYS A 742      58.580  56.930  68.480  1.00  0.00           H
ATOM   2476  HD2 LYS A 742      58.550  55.350  69.290  1.00  0.00           H
ATOM   2477  CE  LYS A 742      56.690  55.750  68.390  1.00  0.00           C
ATOM   2478  HE1 LYS A 742      56.200  56.070  69.340  1.00  0.00           H
ATOM   2479  HE2 LYS A 742      56.310  54.710  68.260  1.00  0.00           H
ATOM   2480  NZ  LYS A 742      55.970  56.470  67.290  1.00  0.00           N
ATOM   2481  HZ1 LYS A 742      54.960  56.550  67.540  1.00  0.00           H
ATOM   2482  HZ2 LYS A 742      56.060  55.890  66.430  1.00  0.00           H
ATOM   2483  HZ3 LYS A 742      56.270  57.440  67.080  1.00  0.00           H
ATOM   2484  C   LYS A 742      62.520  55.850  68.160  1.00  0.00           C
ATOM   2485  O   LYS A 742      62.720  55.470  69.310  1.00  0.00           O
ATOM   2486  N   LEU A 743      63.530  55.990  67.320  1.00  0.00           N
ATOM   2487  HN  LEU A 743      63.370  56.200  66.360  1.00  0.00           H
ATOM   2488  CA  LEU A 743      64.900  55.780  67.630  1.00  0.00           C
ATOM   2489  HA  LEU A 743      65.050  54.810  68.080  1.00  0.00           H
ATOM   2490  CB  LEU A 743      65.700  56.030  66.390  1.00  0.00           C
ATOM   2491  HB1 LEU A 743      65.490  57.050  65.980  1.00  0.00           H
ATOM   2492  HB2 LEU A 743      65.520  55.280  65.600  1.00  0.00           H
ATOM   2493  CG  LEU A 743      67.270  55.990  66.470  1.00  0.00           C
ATOM   2494  HG  LEU A 743      67.590  56.840  67.110  1.00  0.00           H
ATOM   2495  CD1 LEU A 743      67.720  54.660  67.120  1.00  0.00           C
ATOM   2496 HD11 LEU A 743      67.170  54.510  68.070  1.00  0.00           H
ATOM   2497 HD12 LEU A 743      68.820  54.620  67.330  1.00  0.00           H
ATOM   2498 HD13 LEU A 743      67.650  53.730  66.510  1.00  0.00           H
ATOM   2499  CD2 LEU A 743      67.900  56.210  65.090  1.00  0.00           C
ATOM   2500 HD21 LEU A 743      68.980  56.490  65.130  1.00  0.00           H
ATOM   2501 HD22 LEU A 743      67.440  57.080  64.570  1.00  0.00           H
ATOM   2502 HD23 LEU A 743      67.770  55.250  64.530  1.00  0.00           H
ATOM   2503  C   LEU A 743      65.470  56.690  68.730  1.00  0.00           C
ATOM   2504  O   LEU A 743      66.390  56.370  69.530  1.00  0.00           O
ATOM   2505  N   PHE A 744      65.000  57.910  68.630  1.00  0.00           N
ATOM   2506  HN  PHE A 744      64.280  58.010  67.940  1.00  0.00           H
ATOM   2507  CA  PHE A 744      65.420  59.020  69.620  1.00  0.00           C
ATOM   2508  HA  PHE A 744      66.410  58.770  69.970  1.00  0.00           H
ATOM   2509  CB  PHE A 744      65.590  60.340  68.940  1.00  0.00           C
ATOM   2510  HB1 PHE A 744      65.860  61.150  69.650  1.00  0.00           H
ATOM   2511  HB2 PHE A 744      64.590  60.680  68.560  1.00  0.00           H
ATOM   2512  CG  PHE A 744      66.630  60.320  67.850  1.00  0.00           C
ATOM   2513  CD1 PHE A 744      68.010  60.220  68.160  1.00  0.00           C
ATOM   2514  HD1 PHE A 744      68.140  60.180  69.230  1.00  0.00           H
ATOM   2515  CE1 PHE A 744      68.960  60.170  67.170  1.00  0.00           C
ATOM   2516  HE1 PHE A 744      70.000  60.030  67.470  1.00  0.00           H
ATOM   2517  CZ  PHE A 744      68.550  60.080  65.810  1.00  0.00           C
ATOM   2518  HZ  PHE A 744      69.320  59.980  65.060  1.00  0.00           H
ATOM   2519  CD2 PHE A 744      66.250  60.450  66.530  1.00  0.00           C
ATOM   2520  HD2 PHE A 744      65.210  60.620  66.320  1.00  0.00           H
ATOM   2521  CE2 PHE A 744      67.190  60.350  65.520  1.00  0.00           C
ATOM   2522  HE2 PHE A 744      66.730  60.320  64.550  1.00  0.00           H
ATOM   2523  C   PHE A 744      64.570  59.260  70.890  1.00  0.00           C
ATOM   2524  O   PHE A 744      64.790  60.180  71.730  1.00  0.00           O
ATOM   2525  N   ASP A 745      63.520  58.470  70.890  1.00  0.00           N
ATOM   2526  HN  ASP A 745      63.280  57.830  70.170  1.00  0.00           H
ATOM   2527  CA  ASP A 745      62.600  58.470  72.010  1.00  0.00           C
ATOM   2528  HA  ASP A 745      62.590  59.470  72.410  1.00  0.00           H
ATOM   2529  CB  ASP A 745      61.190  58.040  71.490  1.00  0.00           C
ATOM   2530  HB1 ASP A 745      61.230  56.940  71.270  1.00  0.00           H
ATOM   2531  HB2 ASP A 745      60.990  58.510  70.500  1.00  0.00           H
ATOM   2532  CG  ASP A 745      60.010  58.340  72.420  1.00  0.00           C
ATOM   2533  OD1 ASP A 745      60.190  59.020  73.460  1.00  0.00           O
ATOM   2534  OD2 ASP A 745      58.900  57.770  72.210  1.00  0.00           O
ATOM   2535  C   ASP A 745      63.120  57.510  73.130  1.00  0.00           C
ATOM   2536  O   ASP A 745      62.580  57.520  74.240  1.00  0.00           O
ATOM   2537  N   LEU A 746      64.120  56.680  72.800  1.00  0.00           N
ATOM   2538  HN  LEU A 746      64.620  56.700  71.930  1.00  0.00           H
ATOM   2539  CA  LEU A 746      64.620  55.730  73.670  1.00  0.00           C
ATOM   2540  HA  LEU A 746      63.730  55.150  73.850  1.00  0.00           H
ATOM   2541  CB  LEU A 746      65.750  55.000  72.910  1.00  0.00           C
ATOM   2542  HB1 LEU A 746      66.630  55.670  72.890  1.00  0.00           H
ATOM   2543  HB2 LEU A 746      65.390  54.830  71.870  1.00  0.00           H
ATOM   2544  CG  LEU A 746      66.220  53.690  73.600  1.00  0.00           C
ATOM   2545  HG  LEU A 746      66.430  53.850  74.680  1.00  0.00           H
ATOM   2546  CD1 LEU A 746      65.160  52.560  73.590  1.00  0.00           C
ATOM   2547 HD11 LEU A 746      64.140  52.920  73.880  1.00  0.00           H
ATOM   2548 HD12 LEU A 746      65.440  51.690  74.220  1.00  0.00           H
ATOM   2549 HD13 LEU A 746      65.090  52.150  72.560  1.00  0.00           H
ATOM   2550  CD2 LEU A 746      67.530  53.200  72.980  1.00  0.00           C
ATOM   2551 HD21 LEU A 746      67.380  52.840  71.940  1.00  0.00           H
ATOM   2552 HD22 LEU A 746      67.870  52.390  73.660  1.00  0.00           H
ATOM   2553 HD23 LEU A 746      68.310  53.990  73.000  1.00  0.00           H
ATOM   2554  C   LEU A 746      65.090  56.160  75.090  1.00  0.00           C
ATOM   2555  O   LEU A 746      65.630  57.220  75.390  1.00  0.00           O
ATOM   2556  N   GLY A 747      64.720  55.260  76.020  1.00  0.00           N
ATOM   2557  HN  GLY A 747      64.310  54.400  75.750  1.00  0.00           H
ATOM   2558  CA  GLY A 747      64.790  55.510  77.460  1.00  0.00           C
ATOM   2559  HA1 GLY A 747      64.430  54.610  77.950  1.00  0.00           H
ATOM   2560  HA2 GLY A 747      64.130  56.320  77.700  1.00  0.00           H
ATOM   2561  C   GLY A 747      66.070  55.900  78.130  1.00  0.00           C
ATOM   2562  O   GLY A 747      67.120  55.550  77.620  1.00  0.00           O
ATOM   2563  N   GLU A 748      65.910  56.500  79.330  1.00  0.00           N
ATOM   2564  HN  GLU A 748      65.040  56.770  79.730  1.00  0.00           H
ATOM   2565  CA  GLU A 748      67.000  56.900  80.220  1.00  0.00           C
ATOM   2566  HA  GLU A 748      67.600  57.710  79.840  1.00  0.00           H
ATOM   2567  CB  GLU A 748      66.450  57.500  81.540  1.00  0.00           C
ATOM   2568  HB1 GLU A 748      67.230  57.770  82.280  1.00  0.00           H
ATOM   2569  HB2 GLU A 748      65.760  56.780  82.030  1.00  0.00           H
ATOM   2570  CG  GLU A 748      65.690  58.800  81.230  1.00  0.00           C
ATOM   2571  HG1 GLU A 748      64.750  58.570  80.680  1.00  0.00           H
ATOM   2572  HG2 GLU A 748      66.260  59.520  80.600  1.00  0.00           H
ATOM   2573  CD  GLU A 748      65.280  59.490  82.540  1.00  0.00           C
ATOM   2574  OE1 GLU A 748      64.080  59.610  82.960  1.00  0.00           O
ATOM   2575  OE2 GLU A 748      66.210  59.980  83.180  1.00  0.00           O
ATOM   2576  C   GLU A 748      68.000  55.830  80.610  1.00  0.00           C
ATOM   2577  O   GLU A 748      69.210  56.030  80.570  1.00  0.00           O
ATOM   2578  N   THR A 749      67.550  54.540  80.960  1.00  0.00           N
ATOM   2579  HN  THR A 749      66.610  54.250  81.060  1.00  0.00           H
ATOM   2580  CA  THR A 749      68.550  53.470  81.260  1.00  0.00           C
ATOM   2581  HA  THR A 749      69.250  53.870  81.980  1.00  0.00           H
ATOM   2582  CB  THR A 749      67.890  52.250  81.860  1.00  0.00           C
ATOM   2583  HB  THR A 749      68.620  51.420  81.880  1.00  0.00           H
ATOM   2584  OG1 THR A 749      66.700  51.830  81.180  1.00  0.00           O
ATOM   2585  HG1 THR A 749      67.040  51.240  80.500  1.00  0.00           H
ATOM   2586  CG2 THR A 749      67.440  52.500  83.230  1.00  0.00           C
ATOM   2587 HG21 THR A 749      67.100  53.560  83.330  1.00  0.00           H
ATOM   2588 HG22 THR A 749      68.170  52.340  84.050  1.00  0.00           H
ATOM   2589 HG23 THR A 749      66.620  51.820  83.590  1.00  0.00           H
ATOM   2590  C   THR A 749      69.430  53.100  80.040  1.00  0.00           C
ATOM   2591  O   THR A 749      70.470  52.450  80.110  1.00  0.00           O
ATOM   2592  N   TYR A 750      69.060  53.540  78.760  1.00  0.00           N
ATOM   2593  HN  TYR A 750      68.300  54.160  78.560  1.00  0.00           H
ATOM   2594  CA  TYR A 750      69.680  53.130  77.560  1.00  0.00           C
ATOM   2595  HA  TYR A 750      70.090  52.140  77.680  1.00  0.00           H
ATOM   2596  CB  TYR A 750      68.710  53.080  76.390  1.00  0.00           C
ATOM   2597  HB1 TYR A 750      69.240  52.850  75.450  1.00  0.00           H
ATOM   2598  HB2 TYR A 750      68.070  53.980  76.260  1.00  0.00           H
ATOM   2599  CG  TYR A 750      67.810  51.860  76.600  1.00  0.00           C
ATOM   2600  CD1 TYR A 750      66.450  52.050  76.870  1.00  0.00           C
ATOM   2601  HD1 TYR A 750      66.100  53.060  77.080  1.00  0.00           H
ATOM   2602  CE1 TYR A 750      65.490  51.020  76.780  1.00  0.00           C
ATOM   2603  HE1 TYR A 750      64.530  51.260  77.200  1.00  0.00           H
ATOM   2604  CZ  TYR A 750      65.930  49.770  76.390  1.00  0.00           C
ATOM   2605  OH  TYR A 750      65.080  48.680  76.410  1.00  0.00           O
ATOM   2606  HH  TYR A 750      65.560  47.930  76.050  1.00  0.00           H
ATOM   2607  CD2 TYR A 750      68.200  50.550  76.220  1.00  0.00           C
ATOM   2608  HD2 TYR A 750      69.240  50.400  75.990  1.00  0.00           H
ATOM   2609  CE2 TYR A 750      67.280  49.480  76.100  1.00  0.00           C
ATOM   2610  HE2 TYR A 750      67.580  48.490  75.800  1.00  0.00           H
ATOM   2611  C   TYR A 750      70.800  54.130  77.160  1.00  0.00           C
ATOM   2612  O   TYR A 750      71.540  53.880  76.260  1.00  0.00           O
ATOM   2613  N   ALA A 751      70.930  55.300  77.860  1.00  0.00           N
ATOM   2614  HN  ALA A 751      70.480  55.550  78.710  1.00  0.00           H
ATOM   2615  CA  ALA A 751      71.960  56.340  77.520  1.00  0.00           C
ATOM   2616  HA  ALA A 751      71.440  56.870  76.730  1.00  0.00           H
ATOM   2617  CB  ALA A 751      72.060  57.460  78.500  1.00  0.00           C
ATOM   2618  HB1 ALA A 751      72.580  57.040  79.390  1.00  0.00           H
ATOM   2619  HB2 ALA A 751      71.060  57.870  78.770  1.00  0.00           H
ATOM   2620  HB3 ALA A 751      72.610  58.330  78.100  1.00  0.00           H
ATOM   2621  C   ALA A 751      73.330  55.910  76.970  1.00  0.00           C
ATOM   2622  O   ALA A 751      73.730  56.340  75.870  1.00  0.00           O
ATOM   2623  N   ASP A 752      74.090  55.060  77.730  1.00  0.00           N
ATOM   2624  HN  ASP A 752      73.810  55.040  78.690  1.00  0.00           H
ATOM   2625  CA  ASP A 752      75.370  54.490  77.400  1.00  0.00           C
ATOM   2626  HA  ASP A 752      76.130  55.240  77.260  1.00  0.00           H
ATOM   2627  CB  ASP A 752      75.770  53.560  78.510  1.00  0.00           C
ATOM   2628  HB1 ASP A 752      76.780  53.120  78.320  1.00  0.00           H
ATOM   2629  HB2 ASP A 752      75.070  52.720  78.680  1.00  0.00           H
ATOM   2630  CG  ASP A 752      75.980  54.280  79.830  1.00  0.00           C
ATOM   2631  OD1 ASP A 752      76.020  53.590  80.870  1.00  0.00           O
ATOM   2632  OD2 ASP A 752      76.260  55.490  79.820  1.00  0.00           O
ATOM   2633  C   ASP A 752      75.360  53.820  76.030  1.00  0.00           C
ATOM   2634  O   ASP A 752      76.350  53.960  75.360  1.00  0.00           O
ATOM   2635  N   VAL A 753      74.210  53.140  75.620  1.00  0.00           N
ATOM   2636  HN  VAL A 753      73.490  53.080  76.320  1.00  0.00           H
ATOM   2637  CA  VAL A 753      74.210  52.440  74.320  1.00  0.00           C
ATOM   2638  HA  VAL A 753      75.220  52.360  73.980  1.00  0.00           H
ATOM   2639  CB  VAL A 753      73.850  51.010  74.340  1.00  0.00           C
ATOM   2640  HB  VAL A 753      74.020  50.620  73.320  1.00  0.00           H
ATOM   2641  CG1 VAL A 753      74.650  50.200  75.340  1.00  0.00           C
ATOM   2642 HG11 VAL A 753      75.730  50.170  75.080  1.00  0.00           H
ATOM   2643 HG12 VAL A 753      74.300  49.170  75.160  1.00  0.00           H
ATOM   2644 HG13 VAL A 753      74.630  50.450  76.420  1.00  0.00           H
ATOM   2645  CG2 VAL A 753      72.370  50.810  74.780  1.00  0.00           C
ATOM   2646 HG21 VAL A 753      72.170  49.710  74.750  1.00  0.00           H
ATOM   2647 HG22 VAL A 753      71.550  51.040  74.060  1.00  0.00           H
ATOM   2648 HG23 VAL A 753      72.040  51.270  75.740  1.00  0.00           H
ATOM   2649  C   VAL A 753      73.450  53.150  73.240  1.00  0.00           C
ATOM   2650  O   VAL A 753      73.270  52.620  72.070  1.00  0.00           O
ATOM   2651  N   LEU A 754      72.950  54.350  73.450  1.00  0.00           N
ATOM   2652  HN  LEU A 754      72.980  54.720  74.380  1.00  0.00           H
ATOM   2653  CA  LEU A 754      72.110  55.130  72.590  1.00  0.00           C
ATOM   2654  HA  LEU A 754      71.220  54.610  72.240  1.00  0.00           H
ATOM   2655  CB  LEU A 754      71.650  56.350  73.410  1.00  0.00           C
ATOM   2656  HB1 LEU A 754      72.500  56.900  73.870  1.00  0.00           H
ATOM   2657  HB2 LEU A 754      70.960  55.960  74.190  1.00  0.00           H
ATOM   2658  CG  LEU A 754      70.790  57.500  72.740  1.00  0.00           C
ATOM   2659  HG  LEU A 754      71.500  58.050  72.100  1.00  0.00           H
ATOM   2660  CD1 LEU A 754      69.760  56.890  71.790  1.00  0.00           C
ATOM   2661 HD11 LEU A 754      68.940  56.430  72.390  1.00  0.00           H
ATOM   2662 HD12 LEU A 754      70.190  56.230  71.010  1.00  0.00           H
ATOM   2663 HD13 LEU A 754      69.260  57.700  71.230  1.00  0.00           H
ATOM   2664  CD2 LEU A 754      70.030  58.490  73.630  1.00  0.00           C
ATOM   2665 HD21 LEU A 754      70.570  58.820  74.550  1.00  0.00           H
ATOM   2666 HD22 LEU A 754      69.110  58.020  74.030  1.00  0.00           H
ATOM   2667 HD23 LEU A 754      69.650  59.410  73.140  1.00  0.00           H
ATOM   2668  C   LEU A 754      72.820  55.610  71.350  1.00  0.00           C
ATOM   2669  O   LEU A 754      72.340  55.380  70.250  1.00  0.00           O
ATOM   2670  N   PHE A 755      74.060  56.190  71.390  1.00  0.00           N
ATOM   2671  HN  PHE A 755      74.600  56.180  72.230  1.00  0.00           H
ATOM   2672  CA  PHE A 755      74.800  56.660  70.180  1.00  0.00           C
ATOM   2673  HA  PHE A 755      74.240  57.400  69.640  1.00  0.00           H
ATOM   2674  CB  PHE A 755      76.120  57.350  70.660  1.00  0.00           C
ATOM   2675  HB1 PHE A 755      76.800  56.560  71.040  1.00  0.00           H
ATOM   2676  HB2 PHE A 755      75.850  58.050  71.480  1.00  0.00           H
ATOM   2677  CG  PHE A 755      76.960  58.120  69.660  1.00  0.00           C
ATOM   2678  CD1 PHE A 755      78.130  58.750  70.240  1.00  0.00           C
ATOM   2679  HD1 PHE A 755      78.220  58.670  71.320  1.00  0.00           H
ATOM   2680  CE1 PHE A 755      79.170  59.390  69.520  1.00  0.00           C
ATOM   2681  HE1 PHE A 755      79.980  59.930  70.010  1.00  0.00           H
ATOM   2682  CZ  PHE A 755      78.940  59.510  68.130  1.00  0.00           C
ATOM   2683  HZ  PHE A 755      79.660  59.940  67.450  1.00  0.00           H
ATOM   2684  CD2 PHE A 755      76.850  58.230  68.290  1.00  0.00           C
ATOM   2685  HD2 PHE A 755      76.120  57.660  67.730  1.00  0.00           H
ATOM   2686  CE2 PHE A 755      77.790  58.930  67.550  1.00  0.00           C
ATOM   2687  HE2 PHE A 755      77.730  59.050  66.480  1.00  0.00           H
ATOM   2688  C   PHE A 755      75.140  55.470  69.210  1.00  0.00           C
ATOM   2689  O   PHE A 755      74.990  55.570  67.980  1.00  0.00           O
ATOM   2690  N   TRP A 756      75.570  54.350  69.820  1.00  0.00           N
ATOM   2691  HN  TRP A 756      75.820  54.290  70.800  1.00  0.00           H
ATOM   2692  CA  TRP A 756      75.650  53.100  69.090  1.00  0.00           C
ATOM   2693  HA  TRP A 756      76.220  53.130  68.170  1.00  0.00           H
ATOM   2694  CB  TRP A 756      76.430  52.060  69.970  1.00  0.00           C
ATOM   2695  HB1 TRP A 756      75.990  52.130  70.980  1.00  0.00           H
ATOM   2696  HB2 TRP A 756      77.530  52.210  70.060  1.00  0.00           H
ATOM   2697  CG  TRP A 756      76.200  50.600  69.590  1.00  0.00           C
ATOM   2698  CD1 TRP A 756      75.420  49.780  70.350  1.00  0.00           C
ATOM   2699  HD1 TRP A 756      74.830  50.140  71.190  1.00  0.00           H
ATOM   2700  NE1 TRP A 756      75.320  48.560  69.700  1.00  0.00           N
ATOM   2701  HE1 TRP A 756      74.750  47.800  69.960  1.00  0.00           H
ATOM   2702  CE2 TRP A 756      75.930  48.660  68.520  1.00  0.00           C
ATOM   2703  CD2 TRP A 756      76.570  49.890  68.360  1.00  0.00           C
ATOM   2704  CE3 TRP A 756      77.170  50.260  67.190  1.00  0.00           C
ATOM   2705  HE3 TRP A 756      77.650  51.220  67.070  1.00  0.00           H
ATOM   2706  CZ3 TRP A 756      77.260  49.330  66.200  1.00  0.00           C
ATOM   2707  HZ3 TRP A 756      77.920  49.580  65.370  1.00  0.00           H
ATOM   2708  CZ2 TRP A 756      76.100  47.720  67.560  1.00  0.00           C
ATOM   2709  HZ2 TRP A 756      75.870  46.680  67.710  1.00  0.00           H
ATOM   2710  CH2 TRP A 756      76.730  48.030  66.300  1.00  0.00           C
ATOM   2711  HH2 TRP A 756      77.060  47.300  65.580  1.00  0.00           H
ATOM   2712  C   TRP A 756      74.370  52.580  68.500  1.00  0.00           C
ATOM   2713  O   TRP A 756      74.240  52.330  67.340  1.00  0.00           O
ATOM   2714  N   CYS A 757      73.310  52.530  69.330  1.00  0.00           N
ATOM   2715  HN  CYS A 757      73.440  52.990  70.200  1.00  0.00           H
ATOM   2716  CA  CYS A 757      71.920  52.150  68.860  1.00  0.00           C
ATOM   2717  HA  CYS A 757      72.130  51.160  68.480  1.00  0.00           H
ATOM   2718  CB  CYS A 757      70.900  52.290  70.070  1.00  0.00           C
ATOM   2719  HB1 CYS A 757      71.150  53.220  70.610  1.00  0.00           H
ATOM   2720  HB2 CYS A 757      71.090  51.420  70.730  1.00  0.00           H
ATOM   2721  SG  CYS A 757      69.050  52.200  69.630  1.00  0.00           S
ATOM   2722  HG1 CYS A 757      69.010  53.080  68.640  1.00  0.00           H
ATOM   2723  C   CYS A 757      71.450  52.900  67.570  1.00  0.00           C
ATOM   2724  O   CYS A 757      70.880  52.370  66.610  1.00  0.00           O
ATOM   2725  N   VAL A 758      71.740  54.260  67.560  1.00  0.00           N
ATOM   2726  HN  VAL A 758      72.180  54.680  68.340  1.00  0.00           H
ATOM   2727  CA  VAL A 758      71.650  55.120  66.390  1.00  0.00           C
ATOM   2728  HA  VAL A 758      70.640  55.010  65.990  1.00  0.00           H
ATOM   2729  CB  VAL A 758      71.920  56.570  66.680  1.00  0.00           C
ATOM   2730  HB  VAL A 758      72.870  56.750  67.230  1.00  0.00           H
ATOM   2731  CG1 VAL A 758      72.010  57.490  65.480  1.00  0.00           C
ATOM   2732 HG11 VAL A 758      71.890  58.550  65.750  1.00  0.00           H
ATOM   2733 HG12 VAL A 758      71.190  57.220  64.770  1.00  0.00           H
ATOM   2734 HG13 VAL A 758      73.010  57.330  65.020  1.00  0.00           H
ATOM   2735  CG2 VAL A 758      70.760  57.020  67.640  1.00  0.00           C
ATOM   2736 HG21 VAL A 758      71.160  57.930  68.150  1.00  0.00           H
ATOM   2737 HG22 VAL A 758      70.550  56.140  68.290  1.00  0.00           H
ATOM   2738 HG23 VAL A 758      69.800  57.270  67.150  1.00  0.00           H
ATOM   2739  C   VAL A 758      72.510  54.660  65.150  1.00  0.00           C
ATOM   2740  O   VAL A 758      72.100  54.730  63.970  1.00  0.00           O
ATOM   2741  N   ILE A 759      73.810  54.290  65.490  1.00  0.00           N
ATOM   2742  HN  ILE A 759      74.120  54.310  66.440  1.00  0.00           H
ATOM   2743  CA  ILE A 759      74.700  53.830  64.500  1.00  0.00           C
ATOM   2744  HA  ILE A 759      74.740  54.550  63.690  1.00  0.00           H
ATOM   2745  CB  ILE A 759      76.210  53.680  64.940  1.00  0.00           C
ATOM   2746  HB  ILE A 759      76.210  53.070  65.870  1.00  0.00           H
ATOM   2747  CG2 ILE A 759      77.050  52.840  63.880  1.00  0.00           C
ATOM   2748 HG21 ILE A 759      76.960  53.370  62.900  1.00  0.00           H
ATOM   2749 HG22 ILE A 759      76.740  51.770  63.760  1.00  0.00           H
ATOM   2750 HG23 ILE A 759      78.120  52.970  64.110  1.00  0.00           H
ATOM   2751  CG1 ILE A 759      76.920  54.960  65.340  1.00  0.00           C
ATOM   2752 HG11 ILE A 759      76.280  55.690  65.900  1.00  0.00           H
ATOM   2753 HG12 ILE A 759      77.200  55.460  64.390  1.00  0.00           H
ATOM   2754  CD  ILE A 759      78.230  54.690  66.130  1.00  0.00           C
ATOM   2755  HD1 ILE A 759      78.090  53.880  66.880  1.00  0.00           H
ATOM   2756  HD2 ILE A 759      78.450  55.620  66.710  1.00  0.00           H
ATOM   2757  HD3 ILE A 759      79.100  54.450  65.480  1.00  0.00           H
ATOM   2758  C   ILE A 759      74.220  52.530  63.930  1.00  0.00           C
ATOM   2759  O   ILE A 759      74.320  52.330  62.720  1.00  0.00           O
ATOM   2760  N   LEU A 760      73.680  51.590  64.770  1.00  0.00           N
ATOM   2761  HN  LEU A 760      73.800  51.740  65.750  1.00  0.00           H
ATOM   2762  CA  LEU A 760      73.210  50.310  64.400  1.00  0.00           C
ATOM   2763  HA  LEU A 760      74.090  49.860  63.950  1.00  0.00           H
ATOM   2764  CB  LEU A 760      72.890  49.500  65.750  1.00  0.00           C
ATOM   2765  HB1 LEU A 760      72.180  50.100  66.360  1.00  0.00           H
ATOM   2766  HB2 LEU A 760      73.830  49.430  66.320  1.00  0.00           H
ATOM   2767  CG  LEU A 760      72.370  48.040  65.650  1.00  0.00           C
ATOM   2768  HG  LEU A 760      71.400  48.010  65.110  1.00  0.00           H
ATOM   2769  CD1 LEU A 760      73.280  47.170  64.820  1.00  0.00           C
ATOM   2770 HD11 LEU A 760      74.350  47.180  65.110  1.00  0.00           H
ATOM   2771 HD12 LEU A 760      73.170  47.370  63.730  1.00  0.00           H
ATOM   2772 HD13 LEU A 760      72.960  46.120  64.990  1.00  0.00           H
ATOM   2773  CD2 LEU A 760      72.260  47.520  67.060  1.00  0.00           C
ATOM   2774 HD21 LEU A 760      73.200  47.830  67.570  1.00  0.00           H
ATOM   2775 HD22 LEU A 760      72.280  46.410  67.080  1.00  0.00           H
ATOM   2776 HD23 LEU A 760      71.360  47.920  67.600  1.00  0.00           H
ATOM   2777  C   LEU A 760      71.930  50.390  63.490  1.00  0.00           C
ATOM   2778  O   LEU A 760      71.830  49.660  62.530  1.00  0.00           O
ATOM   2779  N   PHE A 761      71.070  51.290  63.750  1.00  0.00           N
ATOM   2780  HN  PHE A 761      71.050  51.810  64.600  1.00  0.00           H
ATOM   2781  CA  PHE A 761      69.930  51.600  62.780  1.00  0.00           C
ATOM   2782  HA  PHE A 761      69.370  50.700  62.590  1.00  0.00           H
ATOM   2783  CB  PHE A 761      69.120  52.730  63.550  1.00  0.00           C
ATOM   2784  HB1 PHE A 761      69.790  53.370  64.170  1.00  0.00           H
ATOM   2785  HB2 PHE A 761      68.450  52.250  64.320  1.00  0.00           H
ATOM   2786  CG  PHE A 761      68.150  53.580  62.660  1.00  0.00           C
ATOM   2787  CD1 PHE A 761      66.810  53.290  62.730  1.00  0.00           C
ATOM   2788  HD1 PHE A 761      66.470  52.420  63.290  1.00  0.00           H
ATOM   2789  CE1 PHE A 761      65.820  54.060  62.140  1.00  0.00           C
ATOM   2790  HE1 PHE A 761      64.790  53.750  62.190  1.00  0.00           H
ATOM   2791  CZ  PHE A 761      66.160  55.330  61.570  1.00  0.00           C
ATOM   2792  HZ  PHE A 761      65.510  56.070  61.130  1.00  0.00           H
ATOM   2793  CD2 PHE A 761      68.460  54.800  62.030  1.00  0.00           C
ATOM   2794  HD2 PHE A 761      69.520  55.020  61.960  1.00  0.00           H
ATOM   2795  CE2 PHE A 761      67.480  55.600  61.490  1.00  0.00           C
ATOM   2796  HE2 PHE A 761      67.700  56.590  61.140  1.00  0.00           H
ATOM   2797  C   PHE A 761      70.330  52.000  61.380  1.00  0.00           C
ATOM   2798  O   PHE A 761      69.850  51.490  60.360  1.00  0.00           O
ATOM   2799  N   PHE A 762      71.270  52.890  61.240  1.00  0.00           N
ATOM   2800  HN  PHE A 762      71.610  53.230  62.120  1.00  0.00           H
ATOM   2801  CA  PHE A 762      71.900  53.180  59.970  1.00  0.00           C
ATOM   2802  HA  PHE A 762      71.160  53.300  59.200  1.00  0.00           H
ATOM   2803  CB  PHE A 762      72.820  54.460  60.030  1.00  0.00           C
ATOM   2804  HB1 PHE A 762      73.580  54.480  59.230  1.00  0.00           H
ATOM   2805  HB2 PHE A 762      73.350  54.450  61.010  1.00  0.00           H
ATOM   2806  CG  PHE A 762      72.010  55.720  59.850  1.00  0.00           C
ATOM   2807  CD1 PHE A 762      71.940  56.670  60.870  1.00  0.00           C
ATOM   2808  HD1 PHE A 762      72.450  56.500  61.820  1.00  0.00           H
ATOM   2809  CE1 PHE A 762      71.130  57.800  60.830  1.00  0.00           C
ATOM   2810  HE1 PHE A 762      71.030  58.530  61.630  1.00  0.00           H
ATOM   2811  CZ  PHE A 762      70.450  58.090  59.650  1.00  0.00           C
ATOM   2812  HZ  PHE A 762      69.820  58.960  59.500  1.00  0.00           H
ATOM   2813  CD2 PHE A 762      71.330  56.000  58.670  1.00  0.00           C
ATOM   2814  HD2 PHE A 762      71.530  55.240  57.930  1.00  0.00           H
ATOM   2815  CE2 PHE A 762      70.580  57.150  58.570  1.00  0.00           C
ATOM   2816  HE2 PHE A 762      70.200  57.400  57.590  1.00  0.00           H
ATOM   2817  C   PHE A 762      72.760  52.030  59.420  1.00  0.00           C
ATOM   2818  O   PHE A 762      72.450  51.740  58.290  1.00  0.00           O
ATOM   2819  N   THR A 763      73.520  51.230  60.230  1.00  0.00           N
ATOM   2820  HN  THR A 763      73.680  51.440  61.180  1.00  0.00           H
ATOM   2821  CA  THR A 763      74.190  49.990  59.730  1.00  0.00           C
ATOM   2822  HA  THR A 763      74.740  50.340  58.880  1.00  0.00           H
ATOM   2823  CB  THR A 763      75.100  49.380  60.770  1.00  0.00           C
ATOM   2824  HB  THR A 763      74.520  49.120  61.680  1.00  0.00           H
ATOM   2825  OG1 THR A 763      76.070  50.330  61.200  1.00  0.00           O
ATOM   2826  HG1 THR A 763      75.530  50.910  61.740  1.00  0.00           H
ATOM   2827  CG2 THR A 763      75.830  48.160  60.180  1.00  0.00           C
ATOM   2828 HG21 THR A 763      76.610  47.910  60.940  1.00  0.00           H
ATOM   2829 HG22 THR A 763      76.280  48.440  59.210  1.00  0.00           H
ATOM   2830 HG23 THR A 763      75.150  47.340  59.910  1.00  0.00           H
ATOM   2831  C   THR A 763      73.260  48.910  59.160  1.00  0.00           C
ATOM   2832  O   THR A 763      73.440  48.370  58.050  1.00  0.00           O
ATOM   2833  N   THR A 764      72.120  48.720  59.770  1.00  0.00           N
ATOM   2834  HN  THR A 764      72.020  49.200  60.650  1.00  0.00           H
ATOM   2835  CA  THR A 764      70.940  48.000  59.320  1.00  0.00           C
ATOM   2836  HA  THR A 764      71.250  46.970  59.130  1.00  0.00           H
ATOM   2837  CB  THR A 764      69.850  47.940  60.360  1.00  0.00           C
ATOM   2838  HB  THR A 764      69.300  48.900  60.440  1.00  0.00           H
ATOM   2839  OG1 THR A 764      70.400  47.510  61.630  1.00  0.00           O
ATOM   2840  HG1 THR A 764      70.620  48.310  62.110  1.00  0.00           H
ATOM   2841  CG2 THR A 764      68.860  46.760  60.110  1.00  0.00           C
ATOM   2842 HG21 THR A 764      68.430  46.760  59.090  1.00  0.00           H
ATOM   2843 HG22 THR A 764      68.040  46.930  60.830  1.00  0.00           H
ATOM   2844 HG23 THR A 764      69.370  45.790  60.270  1.00  0.00           H
ATOM   2845  C   THR A 764      70.430  48.460  57.950  1.00  0.00           C
ATOM   2846  O   THR A 764      70.070  47.600  57.150  1.00  0.00           O
ATOM   2847  N   PHE A 765      70.340  49.800  57.770  1.00  0.00           N
ATOM   2848  HN  PHE A 765      70.660  50.400  58.500  1.00  0.00           H
ATOM   2849  CA  PHE A 765      69.970  50.420  56.460  1.00  0.00           C
ATOM   2850  HA  PHE A 765      69.130  49.870  56.060  1.00  0.00           H
ATOM   2851  CB  PHE A 765      69.640  51.920  56.760  1.00  0.00           C
ATOM   2852  HB1 PHE A 765      70.530  52.370  57.250  1.00  0.00           H
ATOM   2853  HB2 PHE A 765      68.790  51.950  57.470  1.00  0.00           H
ATOM   2854  CG  PHE A 765      69.260  52.720  55.520  1.00  0.00           C
ATOM   2855  CD1 PHE A 765      67.940  52.650  55.130  1.00  0.00           C
ATOM   2856  HD1 PHE A 765      67.210  52.100  55.710  1.00  0.00           H
ATOM   2857  CE1 PHE A 765      67.600  53.540  54.070  1.00  0.00           C
ATOM   2858  HE1 PHE A 765      66.600  53.610  53.670  1.00  0.00           H
ATOM   2859  CZ  PHE A 765      68.520  54.310  53.370  1.00  0.00           C
ATOM   2860  HZ  PHE A 765      68.240  55.030  52.610  1.00  0.00           H
ATOM   2861  CD2 PHE A 765      70.220  53.540  54.890  1.00  0.00           C
ATOM   2862  HD2 PHE A 765      71.260  53.670  55.190  1.00  0.00           H
ATOM   2863  CE2 PHE A 765      69.850  54.300  53.760  1.00  0.00           C
ATOM   2864  HE2 PHE A 765      70.500  55.020  53.290  1.00  0.00           H
ATOM   2865  C   PHE A 765      71.000  50.220  55.380  1.00  0.00           C
ATOM   2866  O   PHE A 765      70.710  49.790  54.280  1.00  0.00           O
ATOM   2867  N   PHE A 766      72.280  50.510  55.700  1.00  0.00           N
ATOM   2868  HN  PHE A 766      72.480  50.810  56.630  1.00  0.00           H
ATOM   2869  CA  PHE A 766      73.420  50.350  54.730  1.00  0.00           C
ATOM   2870  HA  PHE A 766      73.060  50.750  53.800  1.00  0.00           H
ATOM   2871  CB  PHE A 766      74.580  51.200  55.310  1.00  0.00           C
ATOM   2872  HB1 PHE A 766      75.400  51.180  54.570  1.00  0.00           H
ATOM   2873  HB2 PHE A 766      74.770  50.870  56.350  1.00  0.00           H
ATOM   2874  CG  PHE A 766      74.200  52.680  55.330  1.00  0.00           C
ATOM   2875  CD1 PHE A 766      74.510  53.440  56.440  1.00  0.00           C
ATOM   2876  HD1 PHE A 766      74.800  52.950  57.360  1.00  0.00           H
ATOM   2877  CE1 PHE A 766      74.440  54.870  56.400  1.00  0.00           C
ATOM   2878  HE1 PHE A 766      74.660  55.470  57.280  1.00  0.00           H
ATOM   2879  CZ  PHE A 766      74.070  55.460  55.190  1.00  0.00           C
ATOM   2880  HZ  PHE A 766      73.780  56.490  55.150  1.00  0.00           H
ATOM   2881  CD2 PHE A 766      73.900  53.270  54.070  1.00  0.00           C
ATOM   2882  HD2 PHE A 766      73.740  52.710  53.150  1.00  0.00           H
ATOM   2883  CE2 PHE A 766      73.780  54.680  54.040  1.00  0.00           C
ATOM   2884  HE2 PHE A 766      73.540  55.200  53.130  1.00  0.00           H
ATOM   2885  C   PHE A 766      73.760  48.930  54.400  1.00  0.00           C
ATOM   2886  O   PHE A 766      74.230  48.600  53.300  1.00  0.00           O
ATOM   2887  N   LEU A 767      73.640  47.990  55.390  1.00  0.00           N
ATOM   2888  HN  LEU A 767      73.510  48.300  56.330  1.00  0.00           H
ATOM   2889  CA  LEU A 767      73.810  46.540  55.150  1.00  0.00           C
ATOM   2890  HA  LEU A 767      74.670  46.520  54.500  1.00  0.00           H
ATOM   2891  CB  LEU A 767      74.030  45.680  56.510  1.00  0.00           C
ATOM   2892  HB1 LEU A 767      73.160  45.820  57.190  1.00  0.00           H
ATOM   2893  HB2 LEU A 767      74.980  46.140  56.840  1.00  0.00           H
ATOM   2894  CG  LEU A 767      74.270  44.130  56.230  1.00  0.00           C
ATOM   2895  HG  LEU A 767      73.340  43.680  55.820  1.00  0.00           H
ATOM   2896  CD1 LEU A 767      75.400  44.040  55.130  1.00  0.00           C
ATOM   2897 HD11 LEU A 767      75.000  44.410  54.170  1.00  0.00           H
ATOM   2898 HD12 LEU A 767      75.670  42.980  54.950  1.00  0.00           H
ATOM   2899 HD13 LEU A 767      76.310  44.660  55.260  1.00  0.00           H
ATOM   2900  CD2 LEU A 767      74.660  43.390  57.480  1.00  0.00           C
ATOM   2901 HD21 LEU A 767      73.820  43.340  58.210  1.00  0.00           H
ATOM   2902 HD22 LEU A 767      75.610  43.850  57.840  1.00  0.00           H
ATOM   2903 HD23 LEU A 767      74.850  42.330  57.170  1.00  0.00           H
ATOM   2904  C   LEU A 767      72.650  45.980  54.270  1.00  0.00           C
ATOM   2905  O   LEU A 767      72.900  45.290  53.340  1.00  0.00           O
ATOM   2906  N   SER A 768      71.410  46.360  54.480  1.00  0.00           N
ATOM   2907  HN  SER A 768      71.200  46.890  55.300  1.00  0.00           H
ATOM   2908  CA  SER A 768      70.270  45.970  53.640  1.00  0.00           C
ATOM   2909  HA  SER A 768      70.280  44.890  53.700  1.00  0.00           H
ATOM   2910  CB  SER A 768      68.900  46.400  54.230  1.00  0.00           C
ATOM   2911  HB1 SER A 768      68.140  46.050  53.500  1.00  0.00           H
ATOM   2912  HB2 SER A 768      68.840  47.510  54.250  1.00  0.00           H
ATOM   2913  OG  SER A 768      68.650  45.870  55.540  1.00  0.00           O
ATOM   2914  HG1 SER A 768      69.080  46.550  56.070  1.00  0.00           H
ATOM   2915  C   SER A 768      70.380  46.490  52.240  1.00  0.00           C
ATOM   2916  O   SER A 768      70.180  45.760  51.280  1.00  0.00           O
ATOM   2917  N   SER A 769      70.860  47.770  52.130  1.00  0.00           N
ATOM   2918  HN  SER A 769      71.150  48.360  52.900  1.00  0.00           H
ATOM   2919  CA  SER A 769      71.020  48.460  50.850  1.00  0.00           C
ATOM   2920  HA  SER A 769      70.110  48.370  50.260  1.00  0.00           H
ATOM   2921  CB  SER A 769      71.330  50.000  51.000  1.00  0.00           C
ATOM   2922  HB1 SER A 769      72.310  50.220  51.480  1.00  0.00           H
ATOM   2923  HB2 SER A 769      70.590  50.450  51.720  1.00  0.00           H
ATOM   2924  OG  SER A 769      71.210  50.740  49.750  1.00  0.00           O
ATOM   2925  HG1 SER A 769      70.280  50.930  49.670  1.00  0.00           H
ATOM   2926  C   SER A 769      72.090  47.770  50.000  1.00  0.00           C
ATOM   2927  O   SER A 769      71.970  47.480  48.770  1.00  0.00           O
ATOM   2928  N   PHE A 770      73.320  47.450  50.600  1.00  0.00           N
ATOM   2929  HN  PHE A 770      73.520  47.710  51.540  1.00  0.00           H
ATOM   2930  CA  PHE A 770      74.400  46.760  49.910  1.00  0.00           C
ATOM   2931  HA  PHE A 770      74.570  47.380  49.040  1.00  0.00           H
ATOM   2932  CB  PHE A 770      75.660  46.680  50.890  1.00  0.00           C
ATOM   2933  HB1 PHE A 770      75.400  46.510  51.960  1.00  0.00           H
ATOM   2934  HB2 PHE A 770      76.140  47.680  50.920  1.00  0.00           H
ATOM   2935  CG  PHE A 770      76.760  45.650  50.490  1.00  0.00           C
ATOM   2936  CD1 PHE A 770      76.800  44.410  51.060  1.00  0.00           C
ATOM   2937  HD1 PHE A 770      76.190  44.250  51.940  1.00  0.00           H
ATOM   2938  CE1 PHE A 770      77.730  43.480  50.640  1.00  0.00           C
ATOM   2939  HE1 PHE A 770      77.740  42.500  51.110  1.00  0.00           H
ATOM   2940  CZ  PHE A 770      78.660  43.770  49.640  1.00  0.00           C
ATOM   2941  HZ  PHE A 770      79.320  43.040  49.210  1.00  0.00           H
ATOM   2942  CD2 PHE A 770      77.670  45.960  49.470  1.00  0.00           C
ATOM   2943  HD2 PHE A 770      77.520  46.940  49.030  1.00  0.00           H
ATOM   2944  CE2 PHE A 770      78.580  44.990  49.030  1.00  0.00           C
ATOM   2945  HE2 PHE A 770      79.190  45.220  48.160  1.00  0.00           H
ATOM   2946  C   PHE A 770      74.040  45.310  49.420  1.00  0.00           C
ATOM   2947  O   PHE A 770      74.300  45.080  48.270  1.00  0.00           O
ATOM   2948  N   LEU A 771      73.390  44.470  50.180  1.00  0.00           N
ATOM   2949  HN  LEU A 771      73.140  44.720  51.110  1.00  0.00           H
ATOM   2950  CA  LEU A 771      72.950  43.130  49.740  1.00  0.00           C
ATOM   2951  HA  LEU A 771      73.850  42.650  49.370  1.00  0.00           H
ATOM   2952  CB  LEU A 771      72.510  42.310  50.950  1.00  0.00           C
ATOM   2953  HB1 LEU A 771      71.970  41.400  50.630  1.00  0.00           H
ATOM   2954  HB2 LEU A 771      71.720  42.990  51.340  1.00  0.00           H
ATOM   2955  CG  LEU A 771      73.620  42.010  52.050  1.00  0.00           C
ATOM   2956  HG  LEU A 771      74.290  42.860  52.310  1.00  0.00           H
ATOM   2957  CD1 LEU A 771      72.980  41.540  53.340  1.00  0.00           C
ATOM   2958 HD11 LEU A 771      72.240  40.720  53.170  1.00  0.00           H
ATOM   2959 HD12 LEU A 771      72.550  42.360  53.950  1.00  0.00           H
ATOM   2960 HD13 LEU A 771      73.790  41.290  54.060  1.00  0.00           H
ATOM   2961  CD2 LEU A 771      74.600  40.940  51.470  1.00  0.00           C
ATOM   2962 HD21 LEU A 771      74.140  40.020  51.880  1.00  0.00           H
ATOM   2963 HD22 LEU A 771      75.650  41.010  51.830  1.00  0.00           H
ATOM   2964 HD23 LEU A 771      74.680  40.870  50.360  1.00  0.00           H
ATOM   2965  C   LEU A 771      71.970  43.170  48.630  1.00  0.00           C
ATOM   2966  O   LEU A 771      72.150  42.450  47.640  1.00  0.00           O
ATOM   2967  N   LYS A 772      71.000  44.140  48.610  1.00  0.00           N
ATOM   2968  HN  LYS A 772      70.920  44.800  49.350  1.00  0.00           H
ATOM   2969  CA  LYS A 772      70.170  44.370  47.430  1.00  0.00           C
ATOM   2970  HA  LYS A 772      69.660  43.420  47.320  1.00  0.00           H
ATOM   2971  CB  LYS A 772      69.150  45.490  47.720  1.00  0.00           C
ATOM   2972  HB1 LYS A 772      69.680  46.430  47.970  1.00  0.00           H
ATOM   2973  HB2 LYS A 772      68.500  45.260  48.590  1.00  0.00           H
ATOM   2974  CG  LYS A 772      68.300  45.990  46.460  1.00  0.00           C
ATOM   2975  HG1 LYS A 772      68.990  46.310  45.660  1.00  0.00           H
ATOM   2976  HG2 LYS A 772      67.730  46.870  46.800  1.00  0.00           H
ATOM   2977  CD  LYS A 772      67.380  44.810  45.940  1.00  0.00           C
ATOM   2978  HD1 LYS A 772      66.700  44.620  46.820  1.00  0.00           H
ATOM   2979  HD2 LYS A 772      67.980  43.950  45.580  1.00  0.00           H
ATOM   2980  CE  LYS A 772      66.600  45.290  44.750  1.00  0.00           C
ATOM   2981  HE1 LYS A 772      65.930  44.490  44.400  1.00  0.00           H
ATOM   2982  HE2 LYS A 772      67.230  45.610  43.890  1.00  0.00           H
ATOM   2983  NZ  LYS A 772      65.730  46.470  45.010  1.00  0.00           N
ATOM   2984  HZ1 LYS A 772      65.030  46.230  45.760  1.00  0.00           H
ATOM   2985  HZ2 LYS A 772      65.240  46.720  44.120  1.00  0.00           H
ATOM   2986  HZ3 LYS A 772      66.320  47.280  45.260  1.00  0.00           H
ATOM   2987  C   LYS A 772      70.880  44.670  46.190  1.00  0.00           C
ATOM   2988  O   LYS A 772      70.710  44.050  45.150  1.00  0.00           O
ATOM   2989  N   GLN A 773      71.810  45.610  46.230  1.00  0.00           N
ATOM   2990  HN  GLN A 773      72.070  45.950  47.130  1.00  0.00           H
ATOM   2991  CA  GLN A 773      72.510  46.090  45.060  1.00  0.00           C
ATOM   2992  HA  GLN A 773      71.960  46.150  44.130  1.00  0.00           H
ATOM   2993  CB  GLN A 773      73.090  47.450  45.400  1.00  0.00           C
ATOM   2994  HB1 GLN A 773      73.720  47.610  44.500  1.00  0.00           H
ATOM   2995  HB2 GLN A 773      73.810  47.500  46.250  1.00  0.00           H
ATOM   2996  CG  GLN A 773      72.080  48.630  45.680  1.00  0.00           C
ATOM   2997  HG1 GLN A 773      72.650  49.550  45.930  1.00  0.00           H
ATOM   2998  HG2 GLN A 773      71.560  48.380  46.630  1.00  0.00           H
ATOM   2999  CD  GLN A 773      71.100  48.930  44.590  1.00  0.00           C
ATOM   3000  OE1 GLN A 773      69.940  48.810  44.790  1.00  0.00           O
ATOM   3001  NE2 GLN A 773      71.640  49.350  43.410  1.00  0.00           N
ATOM   3002 HE21 GLN A 773      72.640  49.290  43.400  1.00  0.00           H
ATOM   3003 HE22 GLN A 773      71.000  49.380  42.650  1.00  0.00           H
ATOM   3004  C   GLN A 773      73.760  45.110  44.710  1.00  0.00           C
ATOM   3005  O   GLN A 773      74.550  45.320  43.870  1.00  0.00           O
ATOM   3006  N   PHE A 774      73.940  43.970  45.390  1.00  0.00           N
ATOM   3007  HN  PHE A 774      73.390  43.730  46.190  1.00  0.00           H
ATOM   3008  CA  PHE A 774      75.050  43.000  45.130  1.00  0.00           C
ATOM   3009  HA  PHE A 774      75.990  43.510  44.970  1.00  0.00           H
ATOM   3010  CB  PHE A 774      75.280  42.120  46.500  1.00  0.00           C
ATOM   3011  HB1 PHE A 774      74.320  41.600  46.720  1.00  0.00           H
ATOM   3012  HB2 PHE A 774      75.560  42.820  47.310  1.00  0.00           H
ATOM   3013  CG  PHE A 774      76.350  41.060  46.450  1.00  0.00           C
ATOM   3014  CD1 PHE A 774      77.750  41.420  46.470  1.00  0.00           C
ATOM   3015  HD1 PHE A 774      78.080  42.450  46.530  1.00  0.00           H
ATOM   3016  CE1 PHE A 774      78.670  40.420  46.630  1.00  0.00           C
ATOM   3017  HE1 PHE A 774      79.730  40.650  46.770  1.00  0.00           H
ATOM   3018  CZ  PHE A 774      78.310  39.030  46.540  1.00  0.00           C
ATOM   3019  HZ  PHE A 774      79.090  38.280  46.620  1.00  0.00           H
ATOM   3020  CD2 PHE A 774      76.020  39.730  46.360  1.00  0.00           C
ATOM   3021  HD2 PHE A 774      74.990  39.460  46.260  1.00  0.00           H
ATOM   3022  CE2 PHE A 774      76.980  38.670  46.350  1.00  0.00           C
ATOM   3023  HE2 PHE A 774      76.630  37.660  46.320  1.00  0.00           H
ATOM   3024  C   PHE A 774      74.820  42.060  43.890  1.00  0.00           C
ATOM   3025  O   PHE A 774      75.630  41.390  43.360  1.00  0.00           O
ATOM   3026  N   LYS A 775      73.530  42.000  43.330  1.00  0.00           N
ATOM   3027  HN  LYS A 775      72.780  42.470  43.770  1.00  0.00           H
ATOM   3028  CA  LYS A 775      73.230  41.260  42.140  1.00  0.00           C
ATOM   3029  HA  LYS A 775      73.490  40.230  42.280  1.00  0.00           H
ATOM   3030  CB  LYS A 775      71.750  41.140  41.830  1.00  0.00           C
ATOM   3031  HB1 LYS A 775      71.200  40.420  42.480  1.00  0.00           H
ATOM   3032  HB2 LYS A 775      71.510  40.610  40.880  1.00  0.00           H
ATOM   3033  CG  LYS A 775      70.950  42.470  41.950  1.00  0.00           C
ATOM   3034  HG1 LYS A 775      71.510  43.240  41.390  1.00  0.00           H
ATOM   3035  HG2 LYS A 775      70.960  42.710  43.030  1.00  0.00           H
ATOM   3036  CD  LYS A 775      69.490  42.470  41.490  1.00  0.00           C
ATOM   3037  HD1 LYS A 775      68.970  41.680  42.080  1.00  0.00           H
ATOM   3038  HD2 LYS A 775      69.400  42.150  40.440  1.00  0.00           H
ATOM   3039  CE  LYS A 775      68.870  43.810  41.720  1.00  0.00           C
ATOM   3040  HE1 LYS A 775      69.480  44.510  41.110  1.00  0.00           H
ATOM   3041  HE2 LYS A 775      68.890  44.040  42.810  1.00  0.00           H
ATOM   3042  NZ  LYS A 775      67.420  43.770  41.350  1.00  0.00           N
ATOM   3043  HZ1 LYS A 775      66.930  43.220  42.090  1.00  0.00           H
ATOM   3044  HZ2 LYS A 775      67.280  43.320  40.430  1.00  0.00           H
ATOM   3045  HZ3 LYS A 775      66.940  44.690  41.230  1.00  0.00           H
ATOM   3046  C   LYS A 775      73.960  41.850  40.930  1.00  0.00           C
ATOM   3047  O   LYS A 775      74.410  42.980  40.820  1.00  0.00           O
ATOM   3048  N   THR A 776      74.130  41.000  39.880  1.00  0.00           N
ATOM   3049  HN  THR A 776      73.950  40.050  40.070  1.00  0.00           H
ATOM   3050  CA  THR A 776      74.520  41.480  38.500  1.00  0.00           C
ATOM   3051  HA  THR A 776      74.720  40.570  37.970  1.00  0.00           H
ATOM   3052  CB  THR A 776      73.410  42.240  37.760  1.00  0.00           C
ATOM   3053  HB  THR A 776      73.330  43.290  38.150  1.00  0.00           H
ATOM   3054  OG1 THR A 776      72.160  41.610  37.820  1.00  0.00           O
ATOM   3055  HG1 THR A 776      71.610  42.360  37.600  1.00  0.00           H
ATOM   3056  CG2 THR A 776      73.780  42.220  36.340  1.00  0.00           C
ATOM   3057 HG21 THR A 776      74.010  41.210  35.930  1.00  0.00           H
ATOM   3058 HG22 THR A 776      74.650  42.900  36.190  1.00  0.00           H
ATOM   3059 HG23 THR A 776      73.010  42.680  35.690  1.00  0.00           H
ATOM   3060  C   THR A 776      75.910  42.130  38.510  1.00  0.00           C
ATOM   3061  O   THR A 776      76.110  43.320  38.180  1.00  0.00           O
ATOM   3062  N   LYS A 777      76.980  41.340  38.760  1.00  0.00           N
ATOM   3063  HN  LYS A 777      76.890  40.340  38.780  1.00  0.00           H
ATOM   3064  CA  LYS A 777      78.310  41.860  38.690  1.00  0.00           C
ATOM   3065  HA  LYS A 777      78.400  42.620  37.920  1.00  0.00           H
ATOM   3066  CB  LYS A 777      78.760  42.690  39.970  1.00  0.00           C
ATOM   3067  HB1 LYS A 777      79.810  42.490  40.250  1.00  0.00           H
ATOM   3068  HB2 LYS A 777      78.230  42.190  40.810  1.00  0.00           H
ATOM   3069  CG  LYS A 777      78.560  44.220  39.880  1.00  0.00           C
ATOM   3070  HG1 LYS A 777      77.640  44.460  39.300  1.00  0.00           H
ATOM   3071  HG2 LYS A 777      79.380  44.700  39.300  1.00  0.00           H
ATOM   3072  CD  LYS A 777      78.440  44.930  41.190  1.00  0.00           C
ATOM   3073  HD1 LYS A 777      78.590  46.000  40.970  1.00  0.00           H
ATOM   3074  HD2 LYS A 777      79.270  44.590  41.850  1.00  0.00           H
ATOM   3075  CE  LYS A 777      77.230  44.560  42.040  1.00  0.00           C
ATOM   3076  HE1 LYS A 777      77.380  45.060  43.030  1.00  0.00           H
ATOM   3077  HE2 LYS A 777      77.160  43.460  42.100  1.00  0.00           H
ATOM   3078  NZ  LYS A 777      75.940  45.040  41.440  1.00  0.00           N
ATOM   3079  HZ1 LYS A 777      75.410  44.160  41.190  1.00  0.00           H
ATOM   3080  HZ2 LYS A 777      76.060  45.640  40.600  1.00  0.00           H
ATOM   3081  HZ3 LYS A 777      75.380  45.540  42.150  1.00  0.00           H
ATOM   3082  C   LYS A 777      79.360  40.730  38.530  1.00  0.00           C
ATOM   3083  O   LYS A 777      79.030  39.540  38.670  1.00  0.00           O
ATOM   3084  N   ARG A 778      80.620  41.030  38.100  1.00  0.00           N
ATOM   3085  HN  ARG A 778      81.040  41.930  38.230  1.00  0.00           H
ATOM   3086  CA  ARG A 778      81.550  39.980  37.630  1.00  0.00           C
ATOM   3087  HA  ARG A 778      80.970  39.390  36.930  1.00  0.00           H
ATOM   3088  CB  ARG A 778      82.850  40.570  37.100  1.00  0.00           C
ATOM   3089  HB1 ARG A 778      82.570  41.380  36.380  1.00  0.00           H
ATOM   3090  HB2 ARG A 778      83.490  39.890  36.520  1.00  0.00           H
ATOM   3091  CG  ARG A 778      83.760  41.200  38.170  1.00  0.00           C
ATOM   3092  HG1 ARG A 778      84.210  40.360  38.750  1.00  0.00           H
ATOM   3093  HG2 ARG A 778      83.140  41.830  38.830  1.00  0.00           H
ATOM   3094  CD  ARG A 778      84.910  42.150  37.760  1.00  0.00           C
ATOM   3095  HD1 ARG A 778      84.770  42.700  36.800  1.00  0.00           H
ATOM   3096  HD2 ARG A 778      85.780  41.510  37.510  1.00  0.00           H
ATOM   3097  NE  ARG A 778      85.090  43.230  38.780  1.00  0.00           N
ATOM   3098  HE  ARG A 778      84.340  43.290  39.440  1.00  0.00           H
ATOM   3099  CZ  ARG A 778      86.100  44.100  38.820  1.00  0.00           C
ATOM   3100  NH1 ARG A 778      87.100  44.090  37.940  1.00  0.00           N
ATOM   3101 HH11 ARG A 778      87.090  43.350  37.270  1.00  0.00           H
ATOM   3102 HH12 ARG A 778      87.820  44.790  37.930  1.00  0.00           H
ATOM   3103  NH2 ARG A 778      86.060  45.110  39.650  1.00  0.00           N
ATOM   3104 HH21 ARG A 778      85.270  45.250  40.250  1.00  0.00           H
ATOM   3105 HH22 ARG A 778      86.510  45.940  39.320  1.00  0.00           H
ATOM   3106  C   ARG A 778      81.990  39.030  38.800  1.00  0.00           C
ATOM   3107  O   ARG A 778      82.080  39.380  40.020  1.00  0.00           O
ATOM   3108  N   TYR A 779      82.120  37.700  38.520  1.00  0.00           N
ATOM   3109  HN  TYR A 779      81.680  37.510  37.650  1.00  0.00           H
ATOM   3110  CA  TYR A 779      82.330  36.570  39.470  1.00  0.00           C
ATOM   3111  HA  TYR A 779      82.440  35.640  38.920  1.00  0.00           H
ATOM   3112  CB  TYR A 779      83.670  36.740  40.390  1.00  0.00           C
ATOM   3113  HB1 TYR A 779      83.390  37.630  41.000  1.00  0.00           H
ATOM   3114  HB2 TYR A 779      84.570  37.040  39.810  1.00  0.00           H
ATOM   3115  CG  TYR A 779      84.180  35.650  41.310  1.00  0.00           C
ATOM   3116  CD1 TYR A 779      84.070  35.600  42.700  1.00  0.00           C
ATOM   3117  HD1 TYR A 779      83.490  36.280  43.300  1.00  0.00           H
ATOM   3118  CE1 TYR A 779      84.670  34.580  43.430  1.00  0.00           C
ATOM   3119  HE1 TYR A 779      84.520  34.500  44.500  1.00  0.00           H
ATOM   3120  CZ  TYR A 779      85.400  33.610  42.750  1.00  0.00           C
ATOM   3121  OH  TYR A 779      85.900  32.490  43.460  1.00  0.00           O
ATOM   3122  HH  TYR A 779      86.270  31.920  42.780  1.00  0.00           H
ATOM   3123  CD2 TYR A 779      84.940  34.680  40.640  1.00  0.00           C
ATOM   3124  HD2 TYR A 779      85.040  34.690  39.570  1.00  0.00           H
ATOM   3125  CE2 TYR A 779      85.500  33.650  41.370  1.00  0.00           C
ATOM   3126  HE2 TYR A 779      85.970  32.840  40.830  1.00  0.00           H
ATOM   3127  C   TYR A 779      81.040  36.330  40.250  1.00  0.00           C
ATOM   3128  O   TYR A 779      80.070  37.120  40.340  1.00  0.00           O
ATOM   3129  N   PHE A 780      80.960  35.110  40.830  1.00  0.00           N
ATOM   3130  HN  PHE A 780      81.750  34.520  40.670  1.00  0.00           H
ATOM   3131  CA  PHE A 780      79.900  34.430  41.570  1.00  0.00           C
ATOM   3132  HA  PHE A 780      80.350  33.560  42.020  1.00  0.00           H
ATOM   3133  CB  PHE A 780      79.380  35.310  42.700  1.00  0.00           C
ATOM   3134  HB1 PHE A 780      78.520  34.920  43.290  1.00  0.00           H
ATOM   3135  HB2 PHE A 780      79.020  36.260  42.250  1.00  0.00           H
ATOM   3136  CG  PHE A 780      80.440  35.530  43.730  1.00  0.00           C
ATOM   3137  CD1 PHE A 780      80.630  36.740  44.410  1.00  0.00           C
ATOM   3138  HD1 PHE A 780      80.090  37.620  44.110  1.00  0.00           H
ATOM   3139  CE1 PHE A 780      81.390  36.840  45.560  1.00  0.00           C
ATOM   3140  HE1 PHE A 780      81.740  37.760  46.010  1.00  0.00           H
ATOM   3141  CZ  PHE A 780      81.950  35.690  46.200  1.00  0.00           C
ATOM   3142  HZ  PHE A 780      82.590  35.830  47.050  1.00  0.00           H
ATOM   3143  CD2 PHE A 780      81.160  34.390  44.290  1.00  0.00           C
ATOM   3144  HD2 PHE A 780      81.150  33.490  43.710  1.00  0.00           H
ATOM   3145  CE2 PHE A 780      81.790  34.460  45.550  1.00  0.00           C
ATOM   3146  HE2 PHE A 780      82.270  33.600  46.000  1.00  0.00           H
ATOM   3147  C   PHE A 780      78.690  33.990  40.710  1.00  0.00           C
ATOM   3148  O   PHE A 780      78.050  34.930  40.210  1.00  0.00           O
ATOM   3149  N   PRO A 781      78.320  32.700  40.540  1.00  0.00           N
ATOM   3150  CD  PRO A 781      79.130  31.560  41.100  1.00  0.00           C
ATOM   3151  HD1 PRO A 781      79.180  31.700  42.210  1.00  0.00           H
ATOM   3152  HD2 PRO A 781      80.160  31.550  40.710  1.00  0.00           H
ATOM   3153  CA  PRO A 781      77.090  32.230  39.860  1.00  0.00           C
ATOM   3154  HA  PRO A 781      77.210  32.200  38.790  1.00  0.00           H
ATOM   3155  CB  PRO A 781      76.940  30.810  40.370  1.00  0.00           C
ATOM   3156  HB1 PRO A 781      76.360  30.140  39.700  1.00  0.00           H
ATOM   3157  HB2 PRO A 781      76.300  30.840  41.280  1.00  0.00           H
ATOM   3158  CG  PRO A 781      78.330  30.320  40.810  1.00  0.00           C
ATOM   3159  HG1 PRO A 781      78.390  29.620  41.660  1.00  0.00           H
ATOM   3160  HG2 PRO A 781      78.790  29.750  39.970  1.00  0.00           H
ATOM   3161  C   PRO A 781      75.830  33.120  40.200  1.00  0.00           C
ATOM   3162  O   PRO A 781      75.490  33.410  41.330  1.00  0.00           O
ATOM   3163  N   THR A 782      75.150  33.480  39.110  1.00  0.00           N
ATOM   3164  HN  THR A 782      75.560  33.180  38.260  1.00  0.00           H
ATOM   3165  CA  THR A 782      74.090  34.510  38.900  1.00  0.00           C
ATOM   3166  HA  THR A 782      74.490  35.450  39.260  1.00  0.00           H
ATOM   3167  CB  THR A 782      73.710  34.570  37.400  1.00  0.00           C
ATOM   3168  HB  THR A 782      73.670  33.520  37.060  1.00  0.00           H
ATOM   3169  OG1 THR A 782      74.660  35.250  36.500  1.00  0.00           O
ATOM   3170  HG1 THR A 782      75.410  34.680  36.640  1.00  0.00           H
ATOM   3171  CG2 THR A 782      72.360  35.190  37.100  1.00  0.00           C
ATOM   3172 HG21 THR A 782      72.340  35.140  35.990  1.00  0.00           H
ATOM   3173 HG22 THR A 782      72.280  36.260  37.400  1.00  0.00           H
ATOM   3174 HG23 THR A 782      71.560  34.580  37.590  1.00  0.00           H
ATOM   3175  C   THR A 782      72.860  34.220  39.730  1.00  0.00           C
ATOM   3176  O   THR A 782      72.330  35.140  40.390  1.00  0.00           O
ATOM   3177  N   LYS A 783      72.440  33.010  39.830  1.00  0.00           N
ATOM   3178  HN  LYS A 783      72.830  32.280  39.270  1.00  0.00           H
ATOM   3179  CA  LYS A 783      71.490  32.550  40.740  1.00  0.00           C
ATOM   3180  HA  LYS A 783      70.600  33.120  40.530  1.00  0.00           H
ATOM   3181  CB  LYS A 783      71.110  31.100  40.370  1.00  0.00           C
ATOM   3182  HB1 LYS A 783      70.560  30.540  41.150  1.00  0.00           H
ATOM   3183  HB2 LYS A 783      72.020  30.470  40.340  1.00  0.00           H
ATOM   3184  CG  LYS A 783      70.380  31.090  39.050  1.00  0.00           C
ATOM   3185  HG1 LYS A 783      70.980  31.530  38.230  1.00  0.00           H
ATOM   3186  HG2 LYS A 783      69.570  31.850  39.200  1.00  0.00           H
ATOM   3187  CD  LYS A 783      69.860  29.720  38.510  1.00  0.00           C
ATOM   3188  HD1 LYS A 783      69.240  29.330  39.360  1.00  0.00           H
ATOM   3189  HD2 LYS A 783      70.630  28.910  38.490  1.00  0.00           H
ATOM   3190  CE  LYS A 783      69.150  29.810  37.190  1.00  0.00           C
ATOM   3191  HE1 LYS A 783      68.400  30.620  37.250  1.00  0.00           H
ATOM   3192  HE2 LYS A 783      68.670  28.820  36.990  1.00  0.00           H
ATOM   3193  NZ  LYS A 783      70.120  30.100  36.110  1.00  0.00           N
ATOM   3194  HZ1 LYS A 783      69.700  29.990  35.170  1.00  0.00           H
ATOM   3195  HZ2 LYS A 783      70.890  29.430  36.280  1.00  0.00           H
ATOM   3196  HZ3 LYS A 783      70.430  31.080  36.270  1.00  0.00           H
ATOM   3197  C   LYS A 783      71.740  32.770  42.220  1.00  0.00           C
ATOM   3198  O   LYS A 783      70.830  33.230  42.890  1.00  0.00           O
ATOM   3199  N   VAL A 784      72.980  32.410  42.730  1.00  0.00           N
ATOM   3200  HN  VAL A 784      73.660  32.000  42.130  1.00  0.00           H
ATOM   3201  CA  VAL A 784      73.440  32.650  44.050  1.00  0.00           C
ATOM   3202  HA  VAL A 784      72.610  32.230  44.590  1.00  0.00           H
ATOM   3203  CB  VAL A 784      74.710  31.970  44.400  1.00  0.00           C
ATOM   3204  HB  VAL A 784      75.610  32.140  43.750  1.00  0.00           H
ATOM   3205  CG1 VAL A 784      75.160  32.450  45.760  1.00  0.00           C
ATOM   3206 HG11 VAL A 784      75.610  33.460  45.590  1.00  0.00           H
ATOM   3207 HG12 VAL A 784      75.870  31.680  46.130  1.00  0.00           H
ATOM   3208 HG13 VAL A 784      74.280  32.420  46.450  1.00  0.00           H
ATOM   3209  CG2 VAL A 784      74.410  30.480  44.430  1.00  0.00           C
ATOM   3210 HG21 VAL A 784      74.300  30.120  43.390  1.00  0.00           H
ATOM   3211 HG22 VAL A 784      73.560  30.380  45.150  1.00  0.00           H
ATOM   3212 HG23 VAL A 784      75.370  30.070  44.830  1.00  0.00           H
ATOM   3213  C   VAL A 784      73.340  34.160  44.360  1.00  0.00           C
ATOM   3214  O   VAL A 784      72.650  34.490  45.300  1.00  0.00           O
ATOM   3215  N   ARG A 785      74.000  35.010  43.550  1.00  0.00           N
ATOM   3216  HN  ARG A 785      74.620  34.790  42.810  1.00  0.00           H
ATOM   3217  CA  ARG A 785      73.780  36.500  43.680  1.00  0.00           C
ATOM   3218  HA  ARG A 785      74.260  36.900  44.560  1.00  0.00           H
ATOM   3219  CB  ARG A 785      74.570  37.180  42.460  1.00  0.00           C
ATOM   3220  HB1 ARG A 785      74.190  38.220  42.300  1.00  0.00           H
ATOM   3221  HB2 ARG A 785      74.160  36.570  41.630  1.00  0.00           H
ATOM   3222  CG  ARG A 785      76.140  37.130  42.520  1.00  0.00           C
ATOM   3223  HG1 ARG A 785      76.550  36.140  42.220  1.00  0.00           H
ATOM   3224  HG2 ARG A 785      76.430  37.380  43.560  1.00  0.00           H
ATOM   3225  CD  ARG A 785      76.810  37.960  41.430  1.00  0.00           C
ATOM   3226  HD1 ARG A 785      76.050  38.140  40.640  1.00  0.00           H
ATOM   3227  HD2 ARG A 785      77.610  37.440  40.870  1.00  0.00           H
ATOM   3228  NE  ARG A 785      77.150  39.350  41.910  1.00  0.00           N
ATOM   3229  HE  ARG A 785      76.420  39.880  42.320  1.00  0.00           H
ATOM   3230  CZ  ARG A 785      78.310  39.710  42.380  1.00  0.00           C
ATOM   3231  NH1 ARG A 785      79.550  39.250  42.170  1.00  0.00           N
ATOM   3232 HH11 ARG A 785      80.230  39.840  42.580  1.00  0.00           H
ATOM   3233 HH12 ARG A 785      79.820  38.650  41.410  1.00  0.00           H
ATOM   3234  NH2 ARG A 785      78.330  40.830  43.120  1.00  0.00           N
ATOM   3235 HH21 ARG A 785      77.410  41.200  43.250  1.00  0.00           H
ATOM   3236 HH22 ARG A 785      79.090  40.980  43.750  1.00  0.00           H
ATOM   3237  C   ARG A 785      72.350  37.140  43.800  1.00  0.00           C
ATOM   3238  O   ARG A 785      72.090  38.090  44.560  1.00  0.00           O
ATOM   3239  N   SER A 786      71.400  36.620  42.920  1.00  0.00           N
ATOM   3240  HN  SER A 786      71.530  35.910  42.230  1.00  0.00           H
ATOM   3241  CA  SER A 786      70.080  37.050  42.750  1.00  0.00           C
ATOM   3242  HA  SER A 786      70.120  38.140  42.740  1.00  0.00           H
ATOM   3243  CB  SER A 786      69.610  36.510  41.410  1.00  0.00           C
ATOM   3244  HB1 SER A 786      69.610  35.390  41.390  1.00  0.00           H
ATOM   3245  HB2 SER A 786      70.240  36.830  40.560  1.00  0.00           H
ATOM   3246  OG  SER A 786      68.300  36.990  41.090  1.00  0.00           O
ATOM   3247  HG1 SER A 786      68.200  36.740  40.170  1.00  0.00           H
ATOM   3248  C   SER A 786      69.340  36.620  43.930  1.00  0.00           C
ATOM   3249  O   SER A 786      68.500  37.400  44.390  1.00  0.00           O
ATOM   3250  N   THR A 787      69.570  35.410  44.490  1.00  0.00           N
ATOM   3251  HN  THR A 787      70.110  34.650  44.160  1.00  0.00           H
ATOM   3252  CA  THR A 787      69.060  35.060  45.830  1.00  0.00           C
ATOM   3253  HA  THR A 787      67.980  35.140  45.820  1.00  0.00           H
ATOM   3254  CB  THR A 787      69.540  33.670  46.220  1.00  0.00           C
ATOM   3255  HB  THR A 787      70.620  33.540  46.010  1.00  0.00           H
ATOM   3256  OG1 THR A 787      68.690  32.760  45.510  1.00  0.00           O
ATOM   3257  HG1 THR A 787      67.790  33.060  45.590  1.00  0.00           H
ATOM   3258  CG2 THR A 787      69.270  33.550  47.760  1.00  0.00           C
ATOM   3259 HG21 THR A 787      68.230  33.940  47.910  1.00  0.00           H
ATOM   3260 HG22 THR A 787      70.010  34.100  48.370  1.00  0.00           H
ATOM   3261 HG23 THR A 787      69.470  32.550  48.180  1.00  0.00           H
ATOM   3262  C   THR A 787      69.480  36.000  46.890  1.00  0.00           C
ATOM   3263  O   THR A 787      68.730  36.560  47.650  1.00  0.00           O
ATOM   3264  N   ILE A 788      70.800  36.380  46.920  1.00  0.00           N
ATOM   3265  HN  ILE A 788      71.400  36.010  46.210  1.00  0.00           H
ATOM   3266  CA  ILE A 788      71.380  37.360  47.930  1.00  0.00           C
ATOM   3267  HA  ILE A 788      71.220  36.910  48.900  1.00  0.00           H
ATOM   3268  CB  ILE A 788      72.870  37.420  47.860  1.00  0.00           C
ATOM   3269  HB  ILE A 788      73.210  37.740  46.850  1.00  0.00           H
ATOM   3270  CG2 ILE A 788      73.520  38.470  48.800  1.00  0.00           C
ATOM   3271 HG21 ILE A 788      74.620  38.430  48.680  1.00  0.00           H
ATOM   3272 HG22 ILE A 788      73.370  38.180  49.860  1.00  0.00           H
ATOM   3273 HG23 ILE A 788      73.230  39.520  48.610  1.00  0.00           H
ATOM   3274  CG1 ILE A 788      73.440  36.080  48.160  1.00  0.00           C
ATOM   3275 HG11 ILE A 788      72.800  35.280  47.740  1.00  0.00           H
ATOM   3276 HG12 ILE A 788      73.400  35.910  49.260  1.00  0.00           H
ATOM   3277  CD  ILE A 788      74.860  35.780  47.660  1.00  0.00           C
ATOM   3278  HD1 ILE A 788      74.940  36.050  46.580  1.00  0.00           H
ATOM   3279  HD2 ILE A 788      75.060  34.690  47.630  1.00  0.00           H
ATOM   3280  HD3 ILE A 788      75.720  36.190  48.230  1.00  0.00           H
ATOM   3281  C   ILE A 788      70.670  38.720  47.990  1.00  0.00           C
ATOM   3282  O   ILE A 788      70.260  39.170  49.100  1.00  0.00           O
ATOM   3283  N   SER A 789      70.440  39.270  46.820  1.00  0.00           N
ATOM   3284  HN  SER A 789      70.720  38.780  46.000  1.00  0.00           H
ATOM   3285  CA  SER A 789      69.650  40.420  46.560  1.00  0.00           C
ATOM   3286  HA  SER A 789      70.140  41.180  47.150  1.00  0.00           H
ATOM   3287  CB  SER A 789      69.860  40.820  45.150  1.00  0.00           C
ATOM   3288  HB1 SER A 789      69.740  39.950  44.470  1.00  0.00           H
ATOM   3289  HB2 SER A 789      70.920  41.150  45.180  1.00  0.00           H
ATOM   3290  OG  SER A 789      69.090  41.980  44.730  1.00  0.00           O
ATOM   3291  HG1 SER A 789      69.610  42.770  44.910  1.00  0.00           H
ATOM   3292  C   SER A 789      68.140  40.370  46.950  1.00  0.00           C
ATOM   3293  O   SER A 789      67.570  41.260  47.550  1.00  0.00           O
ATOM   3294  N   ASP A 790      67.440  39.300  46.580  1.00  0.00           N
ATOM   3295  HN  ASP A 790      67.720  38.790  45.760  1.00  0.00           H
ATOM   3296  CA  ASP A 790      66.090  39.040  47.050  1.00  0.00           C
ATOM   3297  HA  ASP A 790      65.410  39.840  46.800  1.00  0.00           H
ATOM   3298  CB  ASP A 790      65.460  37.680  46.380  1.00  0.00           C
ATOM   3299  HB1 ASP A 790      64.550  37.260  46.850  1.00  0.00           H
ATOM   3300  HB2 ASP A 790      66.280  36.950  46.530  1.00  0.00           H
ATOM   3301  CG  ASP A 790      65.150  37.900  44.950  1.00  0.00           C
ATOM   3302  OD1 ASP A 790      65.310  39.040  44.400  1.00  0.00           O
ATOM   3303  OD2 ASP A 790      64.690  36.930  44.330  1.00  0.00           O
ATOM   3304  C   ASP A 790      65.930  38.900  48.560  1.00  0.00           C
ATOM   3305  O   ASP A 790      64.870  39.300  49.060  1.00  0.00           O
ATOM   3306  N   PHE A 791      66.940  38.260  49.220  1.00  0.00           N
ATOM   3307  HN  PHE A 791      67.640  37.760  48.720  1.00  0.00           H
ATOM   3308  CA  PHE A 791      66.730  37.910  50.590  1.00  0.00           C
ATOM   3309  HA  PHE A 791      65.720  38.110  50.900  1.00  0.00           H
ATOM   3310  CB  PHE A 791      67.070  36.370  50.800  1.00  0.00           C
ATOM   3311  HB1 PHE A 791      67.100  36.110  51.890  1.00  0.00           H
ATOM   3312  HB2 PHE A 791      68.080  36.140  50.410  1.00  0.00           H
ATOM   3313  CG  PHE A 791      66.140  35.390  50.140  1.00  0.00           C
ATOM   3314  CD1 PHE A 791      66.570  34.170  49.820  1.00  0.00           C
ATOM   3315  HD1 PHE A 791      67.640  34.060  49.920  1.00  0.00           H
ATOM   3316  CE1 PHE A 791      65.650  33.200  49.250  1.00  0.00           C
ATOM   3317  HE1 PHE A 791      65.810  32.150  49.060  1.00  0.00           H
ATOM   3318  CZ  PHE A 791      64.280  33.500  49.190  1.00  0.00           C
ATOM   3319  HZ  PHE A 791      63.640  32.700  48.840  1.00  0.00           H
ATOM   3320  CD2 PHE A 791      64.760  35.670  50.020  1.00  0.00           C
ATOM   3321  HD2 PHE A 791      64.320  36.640  50.220  1.00  0.00           H
ATOM   3322  CE2 PHE A 791      63.870  34.760  49.540  1.00  0.00           C
ATOM   3323  HE2 PHE A 791      62.830  35.010  49.470  1.00  0.00           H
ATOM   3324  C   PHE A 791      67.610  38.730  51.590  1.00  0.00           C
ATOM   3325  O   PHE A 791      67.870  38.280  52.740  1.00  0.00           O
ATOM   3326  N   ALA A 792      68.170  39.870  51.150  1.00  0.00           N
ATOM   3327  HN  ALA A 792      68.010  40.170  50.220  1.00  0.00           H
ATOM   3328  CA  ALA A 792      69.080  40.800  51.890  1.00  0.00           C
ATOM   3329  HA  ALA A 792      70.070  40.360  51.900  1.00  0.00           H
ATOM   3330  CB  ALA A 792      69.140  42.040  51.040  1.00  0.00           C
ATOM   3331  HB1 ALA A 792      68.080  42.340  50.910  1.00  0.00           H
ATOM   3332  HB2 ALA A 792      69.720  41.960  50.100  1.00  0.00           H
ATOM   3333  HB3 ALA A 792      69.680  42.880  51.520  1.00  0.00           H
ATOM   3334  C   ALA A 792      68.610  41.090  53.310  1.00  0.00           C
ATOM   3335  O   ALA A 792      69.310  41.240  54.290  1.00  0.00           O
ATOM   3336  N   VAL A 793      67.310  41.360  53.450  1.00  0.00           N
ATOM   3337  HN  VAL A 793      66.740  41.280  52.630  1.00  0.00           H
ATOM   3338  CA  VAL A 793      66.730  41.750  54.760  1.00  0.00           C
ATOM   3339  HA  VAL A 793      67.400  42.490  55.170  1.00  0.00           H
ATOM   3340  CB  VAL A 793      65.330  42.350  54.510  1.00  0.00           C
ATOM   3341  HB  VAL A 793      64.870  41.740  53.710  1.00  0.00           H
ATOM   3342  CG1 VAL A 793      64.290  42.400  55.690  1.00  0.00           C
ATOM   3343 HG11 VAL A 793      64.170  41.440  56.230  1.00  0.00           H
ATOM   3344 HG12 VAL A 793      63.360  42.900  55.360  1.00  0.00           H
ATOM   3345 HG13 VAL A 793      64.620  43.050  56.520  1.00  0.00           H
ATOM   3346  CG2 VAL A 793      65.500  43.760  53.990  1.00  0.00           C
ATOM   3347 HG21 VAL A 793      66.210  43.850  53.150  1.00  0.00           H
ATOM   3348 HG22 VAL A 793      65.820  44.470  54.790  1.00  0.00           H
ATOM   3349 HG23 VAL A 793      64.490  44.060  53.630  1.00  0.00           H
ATOM   3350  C   VAL A 793      66.740  40.590  55.680  1.00  0.00           C
ATOM   3351  O   VAL A 793      66.950  40.650  56.880  1.00  0.00           O
ATOM   3352  N   PHE A 794      66.410  39.370  55.170  1.00  0.00           N
ATOM   3353  HN  PHE A 794      66.300  39.300  54.180  1.00  0.00           H
ATOM   3354  CA  PHE A 794      66.440  38.120  55.930  1.00  0.00           C
ATOM   3355  HA  PHE A 794      65.980  38.470  56.840  1.00  0.00           H
ATOM   3356  CB  PHE A 794      65.580  37.000  55.240  1.00  0.00           C
ATOM   3357  HB1 PHE A 794      65.870  36.990  54.160  1.00  0.00           H
ATOM   3358  HB2 PHE A 794      64.520  37.300  55.370  1.00  0.00           H
ATOM   3359  CG  PHE A 794      65.710  35.610  55.720  1.00  0.00           C
ATOM   3360  CD1 PHE A 794      65.790  34.510  54.780  1.00  0.00           C
ATOM   3361  HD1 PHE A 794      65.810  34.720  53.720  1.00  0.00           H
ATOM   3362  CE1 PHE A 794      65.680  33.170  55.320  1.00  0.00           C
ATOM   3363  HE1 PHE A 794      65.650  32.410  54.550  1.00  0.00           H
ATOM   3364  CZ  PHE A 794      65.680  32.900  56.690  1.00  0.00           C
ATOM   3365  HZ  PHE A 794      65.530  31.870  57.030  1.00  0.00           H
ATOM   3366  CD2 PHE A 794      65.470  35.260  57.070  1.00  0.00           C
ATOM   3367  HD2 PHE A 794      65.370  35.980  57.860  1.00  0.00           H
ATOM   3368  CE2 PHE A 794      65.490  33.970  57.560  1.00  0.00           C
ATOM   3369  HE2 PHE A 794      65.250  33.880  58.610  1.00  0.00           H
ATOM   3370  C   PHE A 794      67.850  37.700  56.470  1.00  0.00           C
ATOM   3371  O   PHE A 794      67.990  37.230  57.640  1.00  0.00           O
ATOM   3372  N   LEU A 795      68.870  37.980  55.650  1.00  0.00           N
ATOM   3373  HN  LEU A 795      68.560  38.390  54.800  1.00  0.00           H
ATOM   3374  CA  LEU A 795      70.310  37.920  55.880  1.00  0.00           C
ATOM   3375  HA  LEU A 795      70.540  37.000  56.400  1.00  0.00           H
ATOM   3376  CB  LEU A 795      70.950  38.040  54.510  1.00  0.00           C
ATOM   3377  HB1 LEU A 795      72.030  38.310  54.600  1.00  0.00           H
ATOM   3378  HB2 LEU A 795      70.530  38.880  53.920  1.00  0.00           H
ATOM   3379  CG  LEU A 795      70.830  36.730  53.640  1.00  0.00           C
ATOM   3380  HG  LEU A 795      69.750  36.450  53.710  1.00  0.00           H
ATOM   3381  CD1 LEU A 795      71.110  37.010  52.100  1.00  0.00           C
ATOM   3382 HD11 LEU A 795      72.140  37.400  51.960  1.00  0.00           H
ATOM   3383 HD12 LEU A 795      70.450  37.750  51.580  1.00  0.00           H
ATOM   3384 HD13 LEU A 795      71.090  36.080  51.490  1.00  0.00           H
ATOM   3385  CD2 LEU A 795      71.730  35.540  54.100  1.00  0.00           C
ATOM   3386 HD21 LEU A 795      71.610  35.450  55.190  1.00  0.00           H
ATOM   3387 HD22 LEU A 795      72.790  35.860  54.050  1.00  0.00           H
ATOM   3388 HD23 LEU A 795      71.570  34.540  53.630  1.00  0.00           H
ATOM   3389  C   LEU A 795      70.780  38.980  56.870  1.00  0.00           C
ATOM   3390  O   LEU A 795      71.410  38.680  57.880  1.00  0.00           O
ATOM   3391  N   THR A 796      70.380  40.260  56.680  1.00  0.00           N
ATOM   3392  HN  THR A 796      69.770  40.470  55.920  1.00  0.00           H
ATOM   3393  CA  THR A 796      70.510  41.340  57.750  1.00  0.00           C
ATOM   3394  HA  THR A 796      71.550  41.560  57.940  1.00  0.00           H
ATOM   3395  CB  THR A 796      69.850  42.670  57.240  1.00  0.00           C
ATOM   3396  HB  THR A 796      68.760  42.600  57.080  1.00  0.00           H
ATOM   3397  OG1 THR A 796      70.380  43.100  55.940  1.00  0.00           O
ATOM   3398  HG1 THR A 796      70.040  42.400  55.360  1.00  0.00           H
ATOM   3399  CG2 THR A 796      70.200  43.790  58.220  1.00  0.00           C
ATOM   3400 HG21 THR A 796      70.160  44.790  57.720  1.00  0.00           H
ATOM   3401 HG22 THR A 796      71.270  43.630  58.490  1.00  0.00           H
ATOM   3402 HG23 THR A 796      69.620  43.760  59.160  1.00  0.00           H
ATOM   3403  C   THR A 796      69.970  41.010  59.080  1.00  0.00           C
ATOM   3404  O   THR A 796      70.650  41.160  60.070  1.00  0.00           O
ATOM   3405  N   ILE A 797      68.720  40.540  59.180  1.00  0.00           N
ATOM   3406  HN  ILE A 797      68.160  40.600  58.360  1.00  0.00           H
ATOM   3407  CA  ILE A 797      68.070  40.170  60.410  1.00  0.00           C
ATOM   3408  HA  ILE A 797      68.140  40.960  61.140  1.00  0.00           H
ATOM   3409  CB  ILE A 797      66.610  40.190  60.120  1.00  0.00           C
ATOM   3410  HB  ILE A 797      66.470  39.510  59.250  1.00  0.00           H
ATOM   3411  CG2 ILE A 797      65.890  39.430  61.270  1.00  0.00           C
ATOM   3412 HG21 ILE A 797      66.210  38.380  61.180  1.00  0.00           H
ATOM   3413 HG22 ILE A 797      64.800  39.340  61.050  1.00  0.00           H
ATOM   3414 HG23 ILE A 797      65.920  39.870  62.290  1.00  0.00           H
ATOM   3415  CG1 ILE A 797      65.900  41.460  59.740  1.00  0.00           C
ATOM   3416 HG11 ILE A 797      64.880  41.330  59.290  1.00  0.00           H
ATOM   3417 HG12 ILE A 797      66.480  42.080  59.020  1.00  0.00           H
ATOM   3418  CD  ILE A 797      65.690  42.430  60.960  1.00  0.00           C
ATOM   3419  HD1 ILE A 797      65.070  43.300  60.670  1.00  0.00           H
ATOM   3420  HD2 ILE A 797      66.690  42.750  61.320  1.00  0.00           H
ATOM   3421  HD3 ILE A 797      65.120  41.960  61.790  1.00  0.00           H
ATOM   3422  C   ILE A 797      68.760  38.950  61.100  1.00  0.00           C
ATOM   3423  O   ILE A 797      68.940  38.930  62.300  1.00  0.00           O
ATOM   3424  N   VAL A 798      69.240  37.910  60.360  1.00  0.00           N
ATOM   3425  HN  VAL A 798      69.050  37.890  59.380  1.00  0.00           H
ATOM   3426  CA  VAL A 798      70.100  36.920  61.040  1.00  0.00           C
ATOM   3427  HA  VAL A 798      69.630  36.550  61.940  1.00  0.00           H
ATOM   3428  CB  VAL A 798      70.400  35.660  60.110  1.00  0.00           C
ATOM   3429  HB  VAL A 798      70.570  35.980  59.060  1.00  0.00           H
ATOM   3430  CG1 VAL A 798      71.670  34.910  60.640  1.00  0.00           C
ATOM   3431 HG11 VAL A 798      71.570  33.940  60.090  1.00  0.00           H
ATOM   3432 HG12 VAL A 798      71.630  34.700  61.740  1.00  0.00           H
ATOM   3433 HG13 VAL A 798      72.630  35.390  60.380  1.00  0.00           H
ATOM   3434  CG2 VAL A 798      69.100  34.800  60.250  1.00  0.00           C
ATOM   3435 HG21 VAL A 798      69.180  34.050  59.440  1.00  0.00           H
ATOM   3436 HG22 VAL A 798      68.190  35.410  60.060  1.00  0.00           H
ATOM   3437 HG23 VAL A 798      69.080  34.300  61.250  1.00  0.00           H
ATOM   3438  C   VAL A 798      71.470  37.500  61.510  1.00  0.00           C
ATOM   3439  O   VAL A 798      71.820  37.250  62.660  1.00  0.00           O
ATOM   3440  N   ILE A 799      72.270  38.300  60.760  1.00  0.00           N
ATOM   3441  HN  ILE A 799      72.010  38.670  59.860  1.00  0.00           H
ATOM   3442  CA  ILE A 799      73.530  38.880  61.240  1.00  0.00           C
ATOM   3443  HA  ILE A 799      74.180  38.080  61.550  1.00  0.00           H
ATOM   3444  CB  ILE A 799      74.270  39.690  60.230  1.00  0.00           C
ATOM   3445  HB  ILE A 799      73.670  40.560  59.920  1.00  0.00           H
ATOM   3446  CG2 ILE A 799      75.580  40.260  60.780  1.00  0.00           C
ATOM   3447 HG21 ILE A 799      76.180  39.430  61.190  1.00  0.00           H
ATOM   3448 HG22 ILE A 799      75.430  40.950  61.640  1.00  0.00           H
ATOM   3449 HG23 ILE A 799      76.150  40.720  59.950  1.00  0.00           H
ATOM   3450  CG1 ILE A 799      74.650  38.890  58.890  1.00  0.00           C
ATOM   3451 HG11 ILE A 799      73.930  38.080  58.640  1.00  0.00           H
ATOM   3452 HG12 ILE A 799      75.620  38.460  59.240  1.00  0.00           H
ATOM   3453  CD  ILE A 799      74.830  39.830  57.630  1.00  0.00           C
ATOM   3454  HD1 ILE A 799      75.520  40.650  57.930  1.00  0.00           H
ATOM   3455  HD2 ILE A 799      73.820  40.040  57.210  1.00  0.00           H
ATOM   3456  HD3 ILE A 799      75.410  39.160  56.970  1.00  0.00           H
ATOM   3457  C   ILE A 799      73.260  39.670  62.470  1.00  0.00           C
ATOM   3458  O   ILE A 799      73.960  39.540  63.510  1.00  0.00           O
ATOM   3459  N   MET A 800      72.180  40.560  62.340  1.00  0.00           N
ATOM   3460  HN  MET A 800      71.590  40.630  61.540  1.00  0.00           H
ATOM   3461  CA  MET A 800      71.870  41.410  63.500  1.00  0.00           C
ATOM   3462  HA  MET A 800      72.830  41.850  63.710  1.00  0.00           H
ATOM   3463  CB  MET A 800      70.960  42.560  63.100  1.00  0.00           C
ATOM   3464  HB1 MET A 800      70.850  43.090  64.070  1.00  0.00           H
ATOM   3465  HB2 MET A 800      70.000  42.180  62.700  1.00  0.00           H
ATOM   3466  CG  MET A 800      71.530  43.560  62.110  1.00  0.00           C
ATOM   3467  HG1 MET A 800      70.860  44.420  61.850  1.00  0.00           H
ATOM   3468  HG2 MET A 800      71.510  43.160  61.070  1.00  0.00           H
ATOM   3469  SD  MET A 800      73.270  44.080  62.310  1.00  0.00           S
ATOM   3470  CE  MET A 800      73.420  44.930  60.740  1.00  0.00           C
ATOM   3471  HE1 MET A 800      72.870  45.880  60.880  1.00  0.00           H
ATOM   3472  HE2 MET A 800      72.950  44.380  59.900  1.00  0.00           H
ATOM   3473  HE3 MET A 800      74.440  45.340  60.540  1.00  0.00           H
ATOM   3474  C   MET A 800      71.420  40.740  64.790  1.00  0.00           C
ATOM   3475  O   MET A 800      71.800  41.090  65.890  1.00  0.00           O
ATOM   3476  N   VAL A 801      70.500  39.750  64.710  1.00  0.00           N
ATOM   3477  HN  VAL A 801      70.020  39.490  63.880  1.00  0.00           H
ATOM   3478  CA  VAL A 801      70.160  38.880  65.800  1.00  0.00           C
ATOM   3479  HA  VAL A 801      69.790  39.510  66.600  1.00  0.00           H
ATOM   3480  CB  VAL A 801      68.940  37.970  65.450  1.00  0.00           C
ATOM   3481  HB  VAL A 801      69.110  37.640  64.400  1.00  0.00           H
ATOM   3482  CG1 VAL A 801      68.730  36.820  66.450  1.00  0.00           C
ATOM   3483 HG11 VAL A 801      67.770  36.370  66.140  1.00  0.00           H
ATOM   3484 HG12 VAL A 801      68.770  37.080  67.530  1.00  0.00           H
ATOM   3485 HG13 VAL A 801      69.460  35.990  66.380  1.00  0.00           H
ATOM   3486  CG2 VAL A 801      67.640  38.780  65.500  1.00  0.00           C
ATOM   3487 HG21 VAL A 801      66.780  38.240  65.070  1.00  0.00           H
ATOM   3488 HG22 VAL A 801      67.800  39.760  64.980  1.00  0.00           H
ATOM   3489 HG23 VAL A 801      67.370  39.010  66.560  1.00  0.00           H
ATOM   3490  C   VAL A 801      71.350  38.060  66.350  1.00  0.00           C
ATOM   3491  O   VAL A 801      71.560  37.960  67.540  1.00  0.00           O
ATOM   3492  N   THR A 802      72.150  37.500  65.480  1.00  0.00           N
ATOM   3493  HN  THR A 802      72.030  37.720  64.510  1.00  0.00           H
ATOM   3494  CA  THR A 802      73.320  36.760  65.870  1.00  0.00           C
ATOM   3495  HA  THR A 802      72.920  35.940  66.440  1.00  0.00           H
ATOM   3496  CB  THR A 802      74.220  36.230  64.700  1.00  0.00           C
ATOM   3497  HB  THR A 802      74.770  37.080  64.250  1.00  0.00           H
ATOM   3498  OG1 THR A 802      73.470  35.580  63.690  1.00  0.00           O
ATOM   3499  HG1 THR A 802      72.870  36.240  63.330  1.00  0.00           H
ATOM   3500  CG2 THR A 802      75.230  35.160  65.260  1.00  0.00           C
ATOM   3501 HG21 THR A 802      75.710  34.630  64.400  1.00  0.00           H
ATOM   3502 HG22 THR A 802      74.720  34.340  65.820  1.00  0.00           H
ATOM   3503 HG23 THR A 802      76.030  35.760  65.730  1.00  0.00           H
ATOM   3504  C   THR A 802      74.330  37.640  66.700  1.00  0.00           C
ATOM   3505  O   THR A 802      74.770  37.140  67.730  1.00  0.00           O
ATOM   3506  N   ILE A 803      74.620  38.920  66.320  1.00  0.00           N
ATOM   3507  HN  ILE A 803      74.070  39.370  65.630  1.00  0.00           H
ATOM   3508  CA  ILE A 803      75.610  39.640  67.120  1.00  0.00           C
ATOM   3509  HA  ILE A 803      76.500  39.040  67.230  1.00  0.00           H
ATOM   3510  CB  ILE A 803      76.080  40.960  66.420  1.00  0.00           C
ATOM   3511  HB  ILE A 803      76.900  41.340  67.080  1.00  0.00           H
ATOM   3512  CG2 ILE A 803      76.630  40.580  65.020  1.00  0.00           C
ATOM   3513 HG21 ILE A 803      75.920  40.480  64.180  1.00  0.00           H
ATOM   3514 HG22 ILE A 803      77.160  39.610  64.910  1.00  0.00           H
ATOM   3515 HG23 ILE A 803      77.380  41.370  64.780  1.00  0.00           H
ATOM   3516  CG1 ILE A 803      75.030  42.090  66.370  1.00  0.00           C
ATOM   3517 HG11 ILE A 803      74.620  42.180  67.400  1.00  0.00           H
ATOM   3518 HG12 ILE A 803      74.140  41.830  65.760  1.00  0.00           H
ATOM   3519  CD  ILE A 803      75.430  43.450  65.840  1.00  0.00           C
ATOM   3520  HD1 ILE A 803      76.210  44.010  66.400  1.00  0.00           H
ATOM   3521  HD2 ILE A 803      74.520  44.100  65.870  1.00  0.00           H
ATOM   3522  HD3 ILE A 803      75.570  43.310  64.750  1.00  0.00           H
ATOM   3523  C   ILE A 803      75.080  39.940  68.530  1.00  0.00           C
ATOM   3524  O   ILE A 803      75.870  40.030  69.460  1.00  0.00           O
ATOM   3525  N   ASP A 804      73.780  40.070  68.630  1.00  0.00           N
ATOM   3526  HN  ASP A 804      73.160  40.170  67.860  1.00  0.00           H
ATOM   3527  CA  ASP A 804      73.110  39.980  69.920  1.00  0.00           C
ATOM   3528  HA  ASP A 804      73.560  40.770  70.520  1.00  0.00           H
ATOM   3529  CB  ASP A 804      71.780  40.580  69.660  1.00  0.00           C
ATOM   3530  HB1 ASP A 804      71.180  40.160  68.820  1.00  0.00           H
ATOM   3531  HB2 ASP A 804      71.940  41.630  69.350  1.00  0.00           H
ATOM   3532  CG  ASP A 804      70.830  40.690  70.750  1.00  0.00           C
ATOM   3533  OD1 ASP A 804      69.690  41.220  70.560  1.00  0.00           O
ATOM   3534  OD2 ASP A 804      71.190  40.350  71.920  1.00  0.00           O
ATOM   3535  C   ASP A 804      73.180  38.590  70.640  1.00  0.00           C
ATOM   3536  O   ASP A 804      73.750  38.470  71.730  1.00  0.00           O
ATOM   3537  N   TYR A 805      72.680  37.510  69.990  1.00  0.00           N
ATOM   3538  HN  TYR A 805      72.160  37.680  69.160  1.00  0.00           H
ATOM   3539  CA  TYR A 805      72.590  36.180  70.570  1.00  0.00           C
ATOM   3540  HA  TYR A 805      71.930  36.220  71.420  1.00  0.00           H
ATOM   3541  CB  TYR A 805      71.820  35.370  69.510  1.00  0.00           C
ATOM   3542  HB1 TYR A 805      72.330  35.470  68.530  1.00  0.00           H
ATOM   3543  HB2 TYR A 805      70.770  35.740  69.350  1.00  0.00           H
ATOM   3544  CG  TYR A 805      71.760  33.910  69.740  1.00  0.00           C
ATOM   3545  CD1 TYR A 805      71.030  33.410  70.810  1.00  0.00           C
ATOM   3546  HD1 TYR A 805      70.520  34.110  71.460  1.00  0.00           H
ATOM   3547  CE1 TYR A 805      71.110  32.080  71.260  1.00  0.00           C
ATOM   3548  HE1 TYR A 805      70.450  31.780  72.060  1.00  0.00           H
ATOM   3549  CZ  TYR A 805      71.780  31.200  70.460  1.00  0.00           C
ATOM   3550  OH  TYR A 805      71.740  29.850  70.730  1.00  0.00           O
ATOM   3551  HH  TYR A 805      71.230  29.700  71.530  1.00  0.00           H
ATOM   3552  CD2 TYR A 805      72.650  33.030  69.070  1.00  0.00           C
ATOM   3553  HD2 TYR A 805      73.170  33.430  68.220  1.00  0.00           H
ATOM   3554  CE2 TYR A 805      72.620  31.660  69.410  1.00  0.00           C
ATOM   3555  HE2 TYR A 805      73.160  30.940  68.820  1.00  0.00           H
ATOM   3556  C   TYR A 805      73.880  35.470  71.030  1.00  0.00           C
ATOM   3557  O   TYR A 805      73.960  34.870  72.070  1.00  0.00           O
ATOM   3558  N   LEU A 806      74.840  35.640  70.160  1.00  0.00           N
ATOM   3559  HN  LEU A 806      74.670  36.220  69.370  1.00  0.00           H
ATOM   3560  CA  LEU A 806      76.050  34.870  70.210  1.00  0.00           C
ATOM   3561  HA  LEU A 806      76.040  34.210  71.060  1.00  0.00           H
ATOM   3562  CB  LEU A 806      76.160  34.160  68.830  1.00  0.00           C
ATOM   3563  HB1 LEU A 806      76.310  34.940  68.040  1.00  0.00           H
ATOM   3564  HB2 LEU A 806      75.210  33.650  68.560  1.00  0.00           H
ATOM   3565  CG  LEU A 806      77.240  33.070  68.730  1.00  0.00           C
ATOM   3566  HG  LEU A 806      78.170  33.540  69.130  1.00  0.00           H
ATOM   3567  CD1 LEU A 806      76.800  31.860  69.610  1.00  0.00           C
ATOM   3568 HD11 LEU A 806      75.800  31.510  69.290  1.00  0.00           H
ATOM   3569 HD12 LEU A 806      76.720  32.210  70.660  1.00  0.00           H
ATOM   3570 HD13 LEU A 806      77.540  31.030  69.690  1.00  0.00           H
ATOM   3571  CD2 LEU A 806      77.540  32.680  67.360  1.00  0.00           C
ATOM   3572 HD21 LEU A 806      78.430  32.020  67.440  1.00  0.00           H
ATOM   3573 HD22 LEU A 806      77.760  33.600  66.780  1.00  0.00           H
ATOM   3574 HD23 LEU A 806      76.740  32.120  66.810  1.00  0.00           H
ATOM   3575  C   LEU A 806      77.210  35.780  70.440  1.00  0.00           C
ATOM   3576  O   LEU A 806      78.100  35.540  71.280  1.00  0.00           O
ATOM   3577  N   VAL A 807      77.240  36.990  69.760  1.00  0.00           N
ATOM   3578  HN  VAL A 807      76.550  37.220  69.050  1.00  0.00           H
ATOM   3579  CA  VAL A 807      78.480  37.830  69.900  1.00  0.00           C
ATOM   3580  HA  VAL A 807      79.310  37.160  70.080  1.00  0.00           H
ATOM   3581  CB  VAL A 807      78.860  38.650  68.670  1.00  0.00           C
ATOM   3582  HB  VAL A 807      78.010  39.300  68.350  1.00  0.00           H
ATOM   3583  CG1 VAL A 807      80.230  39.260  68.750  1.00  0.00           C
ATOM   3584 HG11 VAL A 807      80.650  39.430  67.740  1.00  0.00           H
ATOM   3585 HG12 VAL A 807      80.920  38.450  69.050  1.00  0.00           H
ATOM   3586 HG13 VAL A 807      80.390  40.060  69.520  1.00  0.00           H
ATOM   3587  CG2 VAL A 807      79.010  37.580  67.500  1.00  0.00           C
ATOM   3588 HG21 VAL A 807      78.000  37.140  67.270  1.00  0.00           H
ATOM   3589 HG22 VAL A 807      79.600  36.710  67.850  1.00  0.00           H
ATOM   3590 HG23 VAL A 807      79.530  37.880  66.560  1.00  0.00           H
ATOM   3591  C   VAL A 807      78.280  38.780  71.030  1.00  0.00           C
ATOM   3592  O   VAL A 807      79.170  39.390  71.560  1.00  0.00           O
ATOM   3593  N   GLY A 808      77.060  38.850  71.570  1.00  0.00           N
ATOM   3594  HN  GLY A 808      76.320  38.280  71.230  1.00  0.00           H
ATOM   3595  CA  GLY A 808      76.850  39.440  72.850  1.00  0.00           C
ATOM   3596  HA1 GLY A 808      77.560  39.160  73.610  1.00  0.00           H
ATOM   3597  HA2 GLY A 808      75.840  39.130  73.120  1.00  0.00           H
ATOM   3598  C   GLY A 808      76.830  40.960  72.820  1.00  0.00           C
ATOM   3599  O   GLY A 808      77.180  41.620  73.790  1.00  0.00           O
ATOM   3600  N   VAL A 809      76.400  41.500  71.690  1.00  0.00           N
ATOM   3601  HN  VAL A 809      76.170  40.910  70.920  1.00  0.00           H
ATOM   3602  CA  VAL A 809      76.500  42.880  71.410  1.00  0.00           C
ATOM   3603  HA  VAL A 809      77.230  43.420  71.990  1.00  0.00           H
ATOM   3604  CB  VAL A 809      76.850  43.150  69.890  1.00  0.00           C
ATOM   3605  HB  VAL A 809      76.120  42.640  69.240  1.00  0.00           H
ATOM   3606  CG1 VAL A 809      77.010  44.750  69.640  1.00  0.00           C
ATOM   3607 HG11 VAL A 809      76.030  45.280  69.680  1.00  0.00           H
ATOM   3608 HG12 VAL A 809      77.240  44.790  68.550  1.00  0.00           H
ATOM   3609 HG13 VAL A 809      77.810  45.280  70.180  1.00  0.00           H
ATOM   3610  CG2 VAL A 809      78.310  42.660  69.570  1.00  0.00           C
ATOM   3611 HG21 VAL A 809      79.010  43.400  70.010  1.00  0.00           H
ATOM   3612 HG22 VAL A 809      78.330  42.720  68.470  1.00  0.00           H
ATOM   3613 HG23 VAL A 809      78.400  41.620  69.970  1.00  0.00           H
ATOM   3614  C   VAL A 809      75.180  43.580  71.670  1.00  0.00           C
ATOM   3615  O   VAL A 809      74.190  43.000  71.250  1.00  0.00           O
ATOM   3616  N   PRO A 810      75.110  44.770  72.220  1.00  0.00           N
ATOM   3617  CD  PRO A 810      76.150  45.340  73.050  1.00  0.00           C
ATOM   3618  HD1 PRO A 810      76.900  45.840  72.410  1.00  0.00           H
ATOM   3619  HD2 PRO A 810      76.690  44.630  73.710  1.00  0.00           H
ATOM   3620  CA  PRO A 810      73.830  45.450  72.480  1.00  0.00           C
ATOM   3621  HA  PRO A 810      73.220  44.800  73.100  1.00  0.00           H
ATOM   3622  CB  PRO A 810      74.300  46.870  72.930  1.00  0.00           C
ATOM   3623  HB1 PRO A 810      73.510  47.400  73.500  1.00  0.00           H
ATOM   3624  HB2 PRO A 810      74.680  47.380  72.020  1.00  0.00           H
ATOM   3625  CG  PRO A 810      75.480  46.500  73.850  1.00  0.00           C
ATOM   3626  HG1 PRO A 810      76.110  47.340  74.230  1.00  0.00           H
ATOM   3627  HG2 PRO A 810      75.040  46.080  74.780  1.00  0.00           H
ATOM   3628  C   PRO A 810      72.970  45.770  71.260  1.00  0.00           C
ATOM   3629  O   PRO A 810      73.460  46.140  70.190  1.00  0.00           O
ATOM   3630  N   SER A 811      71.630  45.760  71.490  1.00  0.00           N
ATOM   3631  HN  SER A 811      71.270  45.520  72.390  1.00  0.00           H
ATOM   3632  CA  SER A 811      70.580  45.950  70.400  1.00  0.00           C
ATOM   3633  HA  SER A 811      70.700  46.900  69.900  1.00  0.00           H
ATOM   3634  CB  SER A 811      70.590  44.920  69.290  1.00  0.00           C
ATOM   3635  HB1 SER A 811      70.530  43.890  69.690  1.00  0.00           H
ATOM   3636  HB2 SER A 811      71.530  44.960  68.690  1.00  0.00           H
ATOM   3637  OG  SER A 811      69.570  45.100  68.380  1.00  0.00           O
ATOM   3638  HG1 SER A 811      69.590  44.340  67.790  1.00  0.00           H
ATOM   3639  C   SER A 811      69.200  45.880  71.150  1.00  0.00           C
ATOM   3640  O   SER A 811      68.690  44.850  71.470  1.00  0.00           O
ATOM   3641  N   PRO A 812      68.650  47.030  71.480  1.00  0.00           N
ATOM   3642  CD  PRO A 812      69.360  48.310  71.570  1.00  0.00           C
ATOM   3643  HD1 PRO A 812      69.490  48.630  70.520  1.00  0.00           H
ATOM   3644  HD2 PRO A 812      70.350  48.220  72.070  1.00  0.00           H
ATOM   3645  CA  PRO A 812      67.450  47.130  72.310  1.00  0.00           C
ATOM   3646  HA  PRO A 812      67.730  46.690  73.260  1.00  0.00           H
ATOM   3647  CB  PRO A 812      67.160  48.600  72.430  1.00  0.00           C
ATOM   3648  HB1 PRO A 812      66.430  48.900  73.220  1.00  0.00           H
ATOM   3649  HB2 PRO A 812      66.620  48.830  71.500  1.00  0.00           H
ATOM   3650  CG  PRO A 812      68.540  49.230  72.400  1.00  0.00           C
ATOM   3651  HG1 PRO A 812      68.520  50.300  72.080  1.00  0.00           H
ATOM   3652  HG2 PRO A 812      68.920  49.190  73.440  1.00  0.00           H
ATOM   3653  C   PRO A 812      66.220  46.380  71.810  1.00  0.00           C
ATOM   3654  O   PRO A 812      66.250  46.030  70.640  1.00  0.00           O
ATOM   3655  N   LYS A 813      65.160  46.190  72.610  1.00  0.00           N
ATOM   3656  HN  LYS A 813      65.080  46.440  73.570  1.00  0.00           H
ATOM   3657  CA  LYS A 813      63.990  45.490  72.110  1.00  0.00           C
ATOM   3658  HA  LYS A 813      64.040  45.320  71.050  1.00  0.00           H
ATOM   3659  CB  LYS A 813      63.740  44.200  72.840  1.00  0.00           C
ATOM   3660  HB1 LYS A 813      62.990  43.660  72.220  1.00  0.00           H
ATOM   3661  HB2 LYS A 813      63.290  44.270  73.850  1.00  0.00           H
ATOM   3662  CG  LYS A 813      64.990  43.300  72.880  1.00  0.00           C
ATOM   3663  HG1 LYS A 813      64.750  42.370  73.430  1.00  0.00           H
ATOM   3664  HG2 LYS A 813      65.780  43.870  73.430  1.00  0.00           H
ATOM   3665  CD  LYS A 813      65.460  42.780  71.500  1.00  0.00           C
ATOM   3666  HD1 LYS A 813      65.920  43.650  70.990  1.00  0.00           H
ATOM   3667  HD2 LYS A 813      64.560  42.480  70.950  1.00  0.00           H
ATOM   3668  CE  LYS A 813      66.530  41.710  71.500  1.00  0.00           C
ATOM   3669  HE1 LYS A 813      66.690  41.430  70.440  1.00  0.00           H
ATOM   3670  HE2 LYS A 813      66.200  40.820  72.080  1.00  0.00           H
ATOM   3671  NZ  LYS A 813      67.740  42.240  72.050  1.00  0.00           N
ATOM   3672  HZ1 LYS A 813      67.980  43.210  71.800  1.00  0.00           H
ATOM   3673  HZ2 LYS A 813      68.560  41.660  71.800  1.00  0.00           H
ATOM   3674  HZ3 LYS A 813      67.710  42.260  73.090  1.00  0.00           H
ATOM   3675  C   LYS A 813      62.700  46.350  72.260  1.00  0.00           C
ATOM   3676  O   LYS A 813      62.710  47.260  73.100  1.00  0.00           O
ATOM   3677  N   LEU A 814      61.590  46.080  71.470  1.00  0.00           N
ATOM   3678  HN  LEU A 814      61.710  45.400  70.760  1.00  0.00           H
ATOM   3679  CA  LEU A 814      60.370  46.870  71.510  1.00  0.00           C
ATOM   3680  HA  LEU A 814      60.690  47.900  71.400  1.00  0.00           H
ATOM   3681  CB  LEU A 814      59.350  46.600  70.320  1.00  0.00           C
ATOM   3682  HB1 LEU A 814      58.490  47.280  70.520  1.00  0.00           H
ATOM   3683  HB2 LEU A 814      59.070  45.520  70.340  1.00  0.00           H
ATOM   3684  CG  LEU A 814      59.790  46.880  68.860  1.00  0.00           C
ATOM   3685  HG  LEU A 814      60.630  46.210  68.550  1.00  0.00           H
ATOM   3686  CD1 LEU A 814      58.510  46.370  68.080  1.00  0.00           C
ATOM   3687 HD11 LEU A 814      58.700  46.350  66.980  1.00  0.00           H
ATOM   3688 HD12 LEU A 814      57.630  47.030  68.250  1.00  0.00           H
ATOM   3689 HD13 LEU A 814      58.150  45.350  68.350  1.00  0.00           H
ATOM   3690  CD2 LEU A 814      60.070  48.320  68.550  1.00  0.00           C
ATOM   3691 HD21 LEU A 814      60.140  48.490  67.450  1.00  0.00           H
ATOM   3692 HD22 LEU A 814      60.940  48.760  69.070  1.00  0.00           H
ATOM   3693 HD23 LEU A 814      59.210  48.920  68.910  1.00  0.00           H
ATOM   3694  C   LEU A 814      59.740  46.680  72.810  1.00  0.00           C
ATOM   3695  O   LEU A 814      59.570  45.640  73.410  1.00  0.00           O
ATOM   3696  N   HSD A 815      59.170  47.850  73.240  1.00  0.00           N
ATOM   3697  HN  HSD A 815      59.240  48.700  72.710  1.00  0.00           H
ATOM   3698  CA  HSD A 815      58.490  48.010  74.470  1.00  0.00           C
ATOM   3699  HA  HSD A 815      58.820  47.370  75.260  1.00  0.00           H
ATOM   3700  CB  HSD A 815      58.610  49.400  75.020  1.00  0.00           C
ATOM   3701  HB1 HSD A 815      58.110  49.430  76.010  1.00  0.00           H
ATOM   3702  HB2 HSD A 815      58.060  50.060  74.320  1.00  0.00           H
ATOM   3703  ND1 HSD A 815      60.900  49.050  75.990  1.00  0.00           N
ATOM   3704  HD1 HSD A 815      60.870  48.160  76.440  1.00  0.00           H
ATOM   3705  CG  HSD A 815      59.950  49.720  75.300  1.00  0.00           C
ATOM   3706  CE1 HSD A 815      62.060  49.800  75.910  1.00  0.00           C
ATOM   3707  HE1 HSD A 815      63.060  49.450  76.180  1.00  0.00           H
ATOM   3708  NE2 HSD A 815      61.860  50.900  75.310  1.00  0.00           N
ATOM   3709  CD2 HSD A 815      60.480  50.810  74.840  1.00  0.00           C
ATOM   3710  HD2 HSD A 815      60.030  51.630  74.280  1.00  0.00           H
ATOM   3711  C   HSD A 815      57.040  47.530  74.290  1.00  0.00           C
ATOM   3712  O   HSD A 815      56.550  46.700  75.080  1.00  0.00           O
ATOM   3713  N   VAL A 816      56.470  47.970  73.120  1.00  0.00           N
ATOM   3714  HN  VAL A 816      56.810  48.670  72.490  1.00  0.00           H
ATOM   3715  CA  VAL A 816      55.240  47.480  72.620  1.00  0.00           C
ATOM   3716  HA  VAL A 816      55.200  47.820  71.600  1.00  0.00           H
ATOM   3717  CB  VAL A 816      55.150  45.930  72.490  1.00  0.00           C
ATOM   3718  HB  VAL A 816      55.140  45.440  73.490  1.00  0.00           H
ATOM   3719  CG1 VAL A 816      53.820  45.600  71.750  1.00  0.00           C
ATOM   3720 HG11 VAL A 816      53.810  44.490  71.760  1.00  0.00           H
ATOM   3721 HG12 VAL A 816      53.810  45.870  70.680  1.00  0.00           H
ATOM   3722 HG13 VAL A 816      52.900  45.900  72.290  1.00  0.00           H
ATOM   3723  CG2 VAL A 816      56.280  45.390  71.650  1.00  0.00           C
ATOM   3724 HG21 VAL A 816      56.260  45.850  70.630  1.00  0.00           H
ATOM   3725 HG22 VAL A 816      56.240  44.300  71.480  1.00  0.00           H
ATOM   3726 HG23 VAL A 816      57.250  45.540  72.170  1.00  0.00           H
ATOM   3727  C   VAL A 816      53.950  47.990  73.340  1.00  0.00           C
ATOM   3728  O   VAL A 816      53.690  47.560  74.460  1.00  0.00           O
ATOM   3729  N   PRO A 817      53.180  49.030  72.850  1.00  0.00           N
ATOM   3730  CD  PRO A 817      53.670  49.840  71.690  1.00  0.00           C
ATOM   3731  HD1 PRO A 817      53.470  49.210  70.800  1.00  0.00           H
ATOM   3732  HD2 PRO A 817      54.710  50.210  71.810  1.00  0.00           H
ATOM   3733  CA  PRO A 817      52.090  49.710  73.560  1.00  0.00           C
ATOM   3734  HA  PRO A 817      52.540  50.320  74.340  1.00  0.00           H
ATOM   3735  CB  PRO A 817      51.470  50.540  72.440  1.00  0.00           C
ATOM   3736  HB1 PRO A 817      50.860  51.420  72.690  1.00  0.00           H
ATOM   3737  HB2 PRO A 817      50.840  49.920  71.750  1.00  0.00           H
ATOM   3738  CG  PRO A 817      52.650  51.060  71.580  1.00  0.00           C
ATOM   3739  HG1 PRO A 817      52.400  51.220  70.510  1.00  0.00           H
ATOM   3740  HG2 PRO A 817      53.000  51.970  72.110  1.00  0.00           H
ATOM   3741  C   PRO A 817      51.160  48.820  74.340  1.00  0.00           C
ATOM   3742  O   PRO A 817      50.630  47.900  73.710  1.00  0.00           O
ATOM   3743  N   GLU A 818      50.820  49.160  75.530  1.00  0.00           N
ATOM   3744  HN  GLU A 818      51.180  49.960  76.010  1.00  0.00           H
ATOM   3745  CA  GLU A 818      49.770  48.470  76.310  1.00  0.00           C
ATOM   3746  HA  GLU A 818      49.850  47.420  76.030  1.00  0.00           H
ATOM   3747  CB  GLU A 818      49.920  48.560  77.790  1.00  0.00           C
ATOM   3748  HB1 GLU A 818      49.010  48.360  78.390  1.00  0.00           H
ATOM   3749  HB2 GLU A 818      50.020  49.670  77.830  1.00  0.00           H
ATOM   3750  CG  GLU A 818      51.160  47.940  78.330  1.00  0.00           C
ATOM   3751  HG1 GLU A 818      51.240  48.330  79.370  1.00  0.00           H
ATOM   3752  HG2 GLU A 818      52.160  48.170  77.900  1.00  0.00           H
ATOM   3753  CD  GLU A 818      50.880  46.450  78.320  1.00  0.00           C
ATOM   3754  OE1 GLU A 818      50.260  45.860  79.240  1.00  0.00           O
ATOM   3755  OE2 GLU A 818      51.120  45.880  77.250  1.00  0.00           O
ATOM   3756  C   GLU A 818      48.330  48.840  75.880  1.00  0.00           C
ATOM   3757  O   GLU A 818      48.000  49.980  75.610  1.00  0.00           O
ATOM   3758  N   LYS A 819      47.520  47.800  75.870  1.00  0.00           N
ATOM   3759  HN  LYS A 819      47.930  46.950  76.150  1.00  0.00           H
ATOM   3760  CA  LYS A 819      46.180  47.640  75.330  1.00  0.00           C
ATOM   3761  HA  LYS A 819      46.000  48.330  74.520  1.00  0.00           H
ATOM   3762  CB  LYS A 819      46.030  46.160  74.890  1.00  0.00           C
ATOM   3763  HB1 LYS A 819      46.520  45.570  75.690  1.00  0.00           H
ATOM   3764  HB2 LYS A 819      46.690  46.200  74.000  1.00  0.00           H
ATOM   3765  CG  LYS A 819      44.650  45.540  74.630  1.00  0.00           C
ATOM   3766  HG1 LYS A 819      43.980  45.720  75.500  1.00  0.00           H
ATOM   3767  HG2 LYS A 819      44.740  44.430  74.590  1.00  0.00           H
ATOM   3768  CD  LYS A 819      43.870  46.100  73.440  1.00  0.00           C
ATOM   3769  HD1 LYS A 819      44.410  45.870  72.500  1.00  0.00           H
ATOM   3770  HD2 LYS A 819      43.780  47.200  73.540  1.00  0.00           H
ATOM   3771  CE  LYS A 819      42.440  45.460  73.350  1.00  0.00           C
ATOM   3772  HE1 LYS A 819      41.960  45.750  74.320  1.00  0.00           H
ATOM   3773  HE2 LYS A 819      42.440  44.350  73.290  1.00  0.00           H
ATOM   3774  NZ  LYS A 819      41.680  45.850  72.190  1.00  0.00           N
ATOM   3775  HZ1 LYS A 819      41.960  46.760  71.780  1.00  0.00           H
ATOM   3776  HZ2 LYS A 819      40.680  45.820  72.460  1.00  0.00           H
ATOM   3777  HZ3 LYS A 819      41.890  45.180  71.420  1.00  0.00           H
ATOM   3778  C   LYS A 819      45.150  48.000  76.470  1.00  0.00           C
ATOM   3779  O   LYS A 819      45.120  47.330  77.470  1.00  0.00           O
ATOM   3780  N   PHE A 820      44.280  48.980  76.320  1.00  0.00           N
ATOM   3781  HN  PHE A 820      44.220  49.490  75.470  1.00  0.00           H
ATOM   3782  CA  PHE A 820      43.330  49.410  77.250  1.00  0.00           C
ATOM   3783  HA  PHE A 820      43.310  48.640  77.990  1.00  0.00           H
ATOM   3784  CB  PHE A 820      43.680  50.780  77.950  1.00  0.00           C
ATOM   3785  HB1 PHE A 820      42.820  51.160  78.540  1.00  0.00           H
ATOM   3786  HB2 PHE A 820      44.020  51.470  77.150  1.00  0.00           H
ATOM   3787  CG  PHE A 820      44.790  50.500  78.950  1.00  0.00           C
ATOM   3788  CD1 PHE A 820      44.520  50.130  80.280  1.00  0.00           C
ATOM   3789  HD1 PHE A 820      43.510  50.140  80.670  1.00  0.00           H
ATOM   3790  CE1 PHE A 820      45.580  49.780  81.140  1.00  0.00           C
ATOM   3791  HE1 PHE A 820      45.340  49.600  82.180  1.00  0.00           H
ATOM   3792  CZ  PHE A 820      46.880  49.770  80.710  1.00  0.00           C
ATOM   3793  HZ  PHE A 820      47.720  49.520  81.340  1.00  0.00           H
ATOM   3794  CD2 PHE A 820      46.110  50.490  78.470  1.00  0.00           C
ATOM   3795  HD2 PHE A 820      46.450  50.810  77.500  1.00  0.00           H
ATOM   3796  CE2 PHE A 820      47.130  50.090  79.370  1.00  0.00           C
ATOM   3797  HE2 PHE A 820      48.170  50.250  79.110  1.00  0.00           H
ATOM   3798  C   PHE A 820      41.970  49.620  76.560  1.00  0.00           C
ATOM   3799  O   PHE A 820      41.780  50.270  75.550  1.00  0.00           O
ATOM   3800  N   GLU A 821      40.820  49.270  77.190  1.00  0.00           N
ATOM   3801  HN  GLU A 821      40.870  48.730  78.030  1.00  0.00           H
ATOM   3802  CA  GLU A 821      39.470  49.610  76.720  1.00  0.00           C
ATOM   3803  HA  GLU A 821      39.590  50.530  76.190  1.00  0.00           H
ATOM   3804  CB  GLU A 821      38.830  48.470  75.820  1.00  0.00           C
ATOM   3805  HB1 GLU A 821      37.830  48.810  75.470  1.00  0.00           H
ATOM   3806  HB2 GLU A 821      38.750  47.490  76.340  1.00  0.00           H
ATOM   3807  CG  GLU A 821      39.680  48.120  74.550  1.00  0.00           C
ATOM   3808  HG1 GLU A 821      40.500  47.470  74.910  1.00  0.00           H
ATOM   3809  HG2 GLU A 821      40.060  49.080  74.150  1.00  0.00           H
ATOM   3810  CD  GLU A 821      38.900  47.450  73.440  1.00  0.00           C
ATOM   3811  OE1 GLU A 821      37.830  48.030  72.900  1.00  0.00           O
ATOM   3812  OE2 GLU A 821      39.330  46.350  73.010  1.00  0.00           O
ATOM   3813  C   GLU A 821      38.530  49.940  77.940  1.00  0.00           C
ATOM   3814  O   GLU A 821      38.830  49.460  79.040  1.00  0.00           O
ATOM   3815  N   PRO A 822      37.470  50.760  77.850  1.00  0.00           N
ATOM   3816  CD  PRO A 822      37.200  51.600  76.690  1.00  0.00           C
ATOM   3817  HD1 PRO A 822      37.020  50.940  75.820  1.00  0.00           H
ATOM   3818  HD2 PRO A 822      38.110  52.180  76.430  1.00  0.00           H
ATOM   3819  CA  PRO A 822      36.340  50.700  78.710  1.00  0.00           C
ATOM   3820  HA  PRO A 822      36.660  51.320  79.530  1.00  0.00           H
ATOM   3821  CB  PRO A 822      35.200  51.390  77.940  1.00  0.00           C
ATOM   3822  HB1 PRO A 822      34.410  51.880  78.560  1.00  0.00           H
ATOM   3823  HB2 PRO A 822      34.780  50.640  77.240  1.00  0.00           H
ATOM   3824  CG  PRO A 822      35.970  52.370  77.040  1.00  0.00           C
ATOM   3825  HG1 PRO A 822      35.350  52.670  76.170  1.00  0.00           H
ATOM   3826  HG2 PRO A 822      36.330  53.200  77.690  1.00  0.00           H
ATOM   3827  C   PRO A 822      35.890  49.360  79.230  1.00  0.00           C
ATOM   3828  O   PRO A 822      35.710  48.380  78.430  1.00  0.00           O
ATOM   3829  N   THR A 823      35.600  49.370  80.590  1.00  0.00           N
ATOM   3830  HN  THR A 823      35.770  50.180  81.140  1.00  0.00           H
ATOM   3831  CA  THR A 823      34.950  48.290  81.260  1.00  0.00           C
ATOM   3832  HA  THR A 823      35.520  47.400  81.010  1.00  0.00           H
ATOM   3833  CB  THR A 823      35.160  48.280  82.790  1.00  0.00           C
ATOM   3834  HB  THR A 823      36.240  48.210  83.030  1.00  0.00           H
ATOM   3835  OG1 THR A 823      34.510  47.220  83.500  1.00  0.00           O
ATOM   3836  HG1 THR A 823      35.070  46.470  83.300  1.00  0.00           H
ATOM   3837  CG2 THR A 823      34.580  49.540  83.340  1.00  0.00           C
ATOM   3838 HG21 THR A 823      34.800  49.730  84.420  1.00  0.00           H
ATOM   3839 HG22 THR A 823      33.460  49.530  83.340  1.00  0.00           H
ATOM   3840 HG23 THR A 823      34.900  50.460  82.810  1.00  0.00           H
ATOM   3841  C   THR A 823      33.540  48.200  80.840  1.00  0.00           C
ATOM   3842  O   THR A 823      32.780  49.200  80.730  1.00  0.00           O
ATOM   3843  N   HSD A 824      33.070  47.040  80.470  1.00  0.00           N
ATOM   3844  HN  HSD A 824      33.720  46.300  80.310  1.00  0.00           H
ATOM   3845  CA  HSD A 824      31.750  46.750  79.950  1.00  0.00           C
ATOM   3846  HA  HSD A 824      30.980  47.380  80.400  1.00  0.00           H
ATOM   3847  CB  HSD A 824      31.610  46.840  78.390  1.00  0.00           C
ATOM   3848  HB1 HSD A 824      31.810  47.910  78.130  1.00  0.00           H
ATOM   3849  HB2 HSD A 824      30.590  46.620  78.040  1.00  0.00           H
ATOM   3850  ND1 HSD A 824      33.910  46.540  77.360  1.00  0.00           N
ATOM   3851  HD1 HSD A 824      34.410  47.230  77.890  1.00  0.00           H
ATOM   3852  CG  HSD A 824      32.730  45.980  77.710  1.00  0.00           C
ATOM   3853  CE1 HSD A 824      34.540  45.680  76.520  1.00  0.00           C
ATOM   3854  HE1 HSD A 824      35.560  45.800  76.150  1.00  0.00           H
ATOM   3855  NE2 HSD A 824      33.790  44.590  76.310  1.00  0.00           N
ATOM   3856  CD2 HSD A 824      32.630  44.780  77.010  1.00  0.00           C
ATOM   3857  HD2 HSD A 824      31.750  44.180  76.800  1.00  0.00           H
ATOM   3858  C   HSD A 824      31.470  45.330  80.420  1.00  0.00           C
ATOM   3859  O   HSD A 824      32.610  44.700  80.500  1.00  0.00           O
ATOM   3860  N   PRO A 825      30.260  44.790  80.760  1.00  0.00           N
ATOM   3861  CD  PRO A 825      29.050  45.610  80.990  1.00  0.00           C
ATOM   3862  HD1 PRO A 825      28.770  45.960  79.980  1.00  0.00           H
ATOM   3863  HD2 PRO A 825      29.340  46.470  81.630  1.00  0.00           H
ATOM   3864  CA  PRO A 825      30.080  43.410  81.120  1.00  0.00           C
ATOM   3865  HA  PRO A 825      30.600  43.250  82.060  1.00  0.00           H
ATOM   3866  CB  PRO A 825      28.500  43.310  81.220  1.00  0.00           C
ATOM   3867  HB1 PRO A 825      28.210  42.550  81.980  1.00  0.00           H
ATOM   3868  HB2 PRO A 825      28.130  43.050  80.200  1.00  0.00           H
ATOM   3869  CG  PRO A 825      28.010  44.670  81.570  1.00  0.00           C
ATOM   3870  HG1 PRO A 825      26.950  44.800  81.260  1.00  0.00           H
ATOM   3871  HG2 PRO A 825      28.040  44.670  82.690  1.00  0.00           H
ATOM   3872  C   PRO A 825      30.720  42.380  80.080  1.00  0.00           C
ATOM   3873  O   PRO A 825      30.710  42.620  78.850  1.00  0.00           O
ATOM   3874  N   GLU A 826      31.230  41.260  80.620  1.00  0.00           N
ATOM   3875  HN  GLU A 826      31.210  41.230  81.610  1.00  0.00           H
ATOM   3876  CA  GLU A 826      31.650  39.960  80.070  1.00  0.00           C
ATOM   3877  HA  GLU A 826      32.650  40.230  79.790  1.00  0.00           H
ATOM   3878  CB  GLU A 826      31.680  38.870  81.160  1.00  0.00           C
ATOM   3879  HB1 GLU A 826      30.660  38.790  81.590  1.00  0.00           H
ATOM   3880  HB2 GLU A 826      32.480  38.910  81.930  1.00  0.00           H
ATOM   3881  CG  GLU A 826      31.770  37.430  80.580  1.00  0.00           C
ATOM   3882  HG1 GLU A 826      32.590  37.430  79.820  1.00  0.00           H
ATOM   3883  HG2 GLU A 826      30.760  37.090  80.290  1.00  0.00           H
ATOM   3884  CD  GLU A 826      32.030  36.440  81.670  1.00  0.00           C
ATOM   3885  OE1 GLU A 826      31.350  36.600  82.700  1.00  0.00           O
ATOM   3886  OE2 GLU A 826      32.880  35.540  81.550  1.00  0.00           O
ATOM   3887  C   GLU A 826      31.010  39.500  78.730  1.00  0.00           C
ATOM   3888  O   GLU A 826      29.780  39.490  78.590  1.00  0.00           O
ATOM   3889  N   ARG A 827      31.860  39.040  77.810  1.00  0.00           N
ATOM   3890  HN  ARG A 827      32.820  39.020  78.090  1.00  0.00           H
ATOM   3891  CA  ARG A 827      31.510  38.670  76.460  1.00  0.00           C
ATOM   3892  HA  ARG A 827      30.590  38.110  76.510  1.00  0.00           H
ATOM   3893  CB  ARG A 827      31.180  39.950  75.610  1.00  0.00           C
ATOM   3894  HB1 ARG A 827      30.200  40.350  75.950  1.00  0.00           H
ATOM   3895  HB2 ARG A 827      31.070  39.700  74.530  1.00  0.00           H
ATOM   3896  CG  ARG A 827      32.240  41.080  75.720  1.00  0.00           C
ATOM   3897  HG1 ARG A 827      32.670  41.380  76.700  1.00  0.00           H
ATOM   3898  HG2 ARG A 827      31.830  41.990  75.230  1.00  0.00           H
ATOM   3899  CD  ARG A 827      33.470  40.770  74.880  1.00  0.00           C
ATOM   3900  HD1 ARG A 827      33.080  40.420  73.900  1.00  0.00           H
ATOM   3901  HD2 ARG A 827      34.070  40.030  75.440  1.00  0.00           H
ATOM   3902  NE  ARG A 827      34.230  42.020  74.650  1.00  0.00           N
ATOM   3903  HE  ARG A 827      34.140  42.770  75.310  1.00  0.00           H
ATOM   3904  CZ  ARG A 827      35.010  42.230  73.620  1.00  0.00           C
ATOM   3905  NH1 ARG A 827      35.240  41.340  72.690  1.00  0.00           N
ATOM   3906 HH11 ARG A 827      35.050  40.380  72.850  1.00  0.00           H
ATOM   3907 HH12 ARG A 827      35.900  41.590  71.980  1.00  0.00           H
ATOM   3908  NH2 ARG A 827      35.550  43.470  73.460  1.00  0.00           N
ATOM   3909 HH21 ARG A 827      35.860  43.940  74.280  1.00  0.00           H
ATOM   3910 HH22 ARG A 827      36.260  43.470  72.770  1.00  0.00           H
ATOM   3911  C   ARG A 827      32.650  37.800  75.870  1.00  0.00           C
ATOM   3912  O   ARG A 827      33.710  37.710  76.410  1.00  0.00           O
ATOM   3913  N   GLY A 828      32.490  37.210  74.630  1.00  0.00           N
ATOM   3914  HN  GLY A 828      31.660  37.460  74.130  1.00  0.00           H
ATOM   3915  CA  GLY A 828      33.530  36.640  73.750  1.00  0.00           C
ATOM   3916  HA1 GLY A 828      33.120  35.950  73.020  1.00  0.00           H
ATOM   3917  HA2 GLY A 828      34.230  36.230  74.450  1.00  0.00           H
ATOM   3918  C   GLY A 828      34.390  37.510  72.860  1.00  0.00           C
ATOM   3919  O   GLY A 828      34.910  38.590  73.220  1.00  0.00           O
ATOM   3920  N   TRP A 829      34.490  37.140  71.590  1.00  0.00           N
ATOM   3921  HN  TRP A 829      34.260  36.190  71.380  1.00  0.00           H
ATOM   3922  CA  TRP A 829      35.260  37.880  70.610  1.00  0.00           C
ATOM   3923  HA  TRP A 829      36.090  38.320  71.160  1.00  0.00           H
ATOM   3924  CB  TRP A 829      35.850  36.940  69.570  1.00  0.00           C
ATOM   3925  HB1 TRP A 829      35.620  37.110  68.490  1.00  0.00           H
ATOM   3926  HB2 TRP A 829      35.440  35.920  69.770  1.00  0.00           H
ATOM   3927  CG  TRP A 829      37.380  36.790  69.650  1.00  0.00           C
ATOM   3928  CD1 TRP A 829      37.850  35.620  70.110  1.00  0.00           C
ATOM   3929  HD1 TRP A 829      37.260  34.740  70.270  1.00  0.00           H
ATOM   3930  NE1 TRP A 829      39.220  35.840  70.390  1.00  0.00           N
ATOM   3931  HE1 TRP A 829      39.850  35.280  70.890  1.00  0.00           H
ATOM   3932  CE2 TRP A 829      39.560  37.090  70.110  1.00  0.00           C
ATOM   3933  CD2 TRP A 829      38.430  37.790  69.610  1.00  0.00           C
ATOM   3934  CE3 TRP A 829      38.430  39.090  69.290  1.00  0.00           C
ATOM   3935  HE3 TRP A 829      37.590  39.690  68.950  1.00  0.00           H
ATOM   3936  CZ3 TRP A 829      39.650  39.770  69.480  1.00  0.00           C
ATOM   3937  HZ3 TRP A 829      39.710  40.830  69.280  1.00  0.00           H
ATOM   3938  CZ2 TRP A 829      40.790  37.690  70.050  1.00  0.00           C
ATOM   3939  HZ2 TRP A 829      41.740  37.200  70.170  1.00  0.00           H
ATOM   3940  CH2 TRP A 829      40.830  39.040  69.800  1.00  0.00           C
ATOM   3941  HH2 TRP A 829      41.810  39.510  69.880  1.00  0.00           H
ATOM   3942  C   TRP A 829      34.410  38.990  69.960  1.00  0.00           C
ATOM   3943  O   TRP A 829      34.890  39.940  69.350  1.00  0.00           O
ATOM   3944  N   ILE A 830      33.090  39.020  70.150  1.00  0.00           N
ATOM   3945  HN  ILE A 830      32.600  38.240  70.540  1.00  0.00           H
ATOM   3946  CA  ILE A 830      32.160  40.070  69.640  1.00  0.00           C
ATOM   3947  HA  ILE A 830      32.710  40.580  68.870  1.00  0.00           H
ATOM   3948  CB  ILE A 830      30.840  39.490  68.970  1.00  0.00           C
ATOM   3949  HB  ILE A 830      30.180  38.950  69.690  1.00  0.00           H
ATOM   3950  CG2 ILE A 830      30.140  40.800  68.540  1.00  0.00           C
ATOM   3951 HG21 ILE A 830      29.650  41.350  69.360  1.00  0.00           H
ATOM   3952 HG22 ILE A 830      29.380  40.560  67.760  1.00  0.00           H
ATOM   3953 HG23 ILE A 830      30.780  41.600  68.110  1.00  0.00           H
ATOM   3954  CG1 ILE A 830      31.150  38.540  67.840  1.00  0.00           C
ATOM   3955 HG11 ILE A 830      30.210  38.510  67.250  1.00  0.00           H
ATOM   3956 HG12 ILE A 830      31.210  37.550  68.320  1.00  0.00           H
ATOM   3957  CD  ILE A 830      32.280  38.940  66.900  1.00  0.00           C
ATOM   3958  HD1 ILE A 830      32.220  39.950  66.450  1.00  0.00           H
ATOM   3959  HD2 ILE A 830      32.390  38.300  66.010  1.00  0.00           H
ATOM   3960  HD3 ILE A 830      33.250  38.980  67.430  1.00  0.00           H
ATOM   3961  C   ILE A 830      31.870  41.050  70.780  1.00  0.00           C
ATOM   3962  O   ILE A 830      31.480  40.720  71.840  1.00  0.00           O
ATOM   3963  N   ILE A 831      32.180  42.280  70.400  1.00  0.00           N
ATOM   3964  HN  ILE A 831      32.550  42.470  69.490  1.00  0.00           H
ATOM   3965  CA  ILE A 831      31.950  43.550  71.090  1.00  0.00           C
ATOM   3966  HA  ILE A 831      32.500  43.460  72.020  1.00  0.00           H
ATOM   3967  CB  ILE A 831      32.580  44.670  70.220  1.00  0.00           C
ATOM   3968  HB  ILE A 831      32.410  45.600  70.810  1.00  0.00           H
ATOM   3969  CG2 ILE A 831      34.150  44.570  70.100  1.00  0.00           C
ATOM   3970 HG21 ILE A 831      34.530  44.840  71.110  1.00  0.00           H
ATOM   3971 HG22 ILE A 831      34.640  45.200  69.340  1.00  0.00           H
ATOM   3972 HG23 ILE A 831      34.450  43.510  69.980  1.00  0.00           H
ATOM   3973  CG1 ILE A 831      31.860  44.940  68.860  1.00  0.00           C
ATOM   3974 HG11 ILE A 831      30.820  45.240  69.120  1.00  0.00           H
ATOM   3975 HG12 ILE A 831      31.840  44.030  68.220  1.00  0.00           H
ATOM   3976  CD  ILE A 831      32.410  46.140  68.080  1.00  0.00           C
ATOM   3977  HD1 ILE A 831      33.490  45.910  68.050  1.00  0.00           H
ATOM   3978  HD2 ILE A 831      32.300  47.050  68.710  1.00  0.00           H
ATOM   3979  HD3 ILE A 831      31.960  46.380  67.100  1.00  0.00           H
ATOM   3980  C   ILE A 831      30.490  43.890  71.470  1.00  0.00           C
ATOM   3981  O   ILE A 831      29.480  43.390  70.970  1.00  0.00           O
ATOM   3982  N   SER A 832      30.430  44.890  72.330  1.00  0.00           N
ATOM   3983  HN  SER A 832      31.290  45.370  72.460  1.00  0.00           H
ATOM   3984  CA  SER A 832      29.260  45.450  72.910  1.00  0.00           C
ATOM   3985  HA  SER A 832      28.710  44.650  73.380  1.00  0.00           H
ATOM   3986  CB  SER A 832      29.560  46.200  74.220  1.00  0.00           C
ATOM   3987  HB1 SER A 832      30.000  45.520  74.980  1.00  0.00           H
ATOM   3988  HB2 SER A 832      28.620  46.400  74.770  1.00  0.00           H
ATOM   3989  OG  SER A 832      30.530  47.250  74.120  1.00  0.00           O
ATOM   3990  HG1 SER A 832      31.390  46.840  73.970  1.00  0.00           H
ATOM   3991  C   SER A 832      28.290  46.250  72.020  1.00  0.00           C
ATOM   3992  O   SER A 832      28.720  46.920  71.090  1.00  0.00           O
ATOM   3993  N   PRO A 833      26.940  46.180  72.180  1.00  0.00           N
ATOM   3994  CD  PRO A 833      26.260  45.130  72.940  1.00  0.00           C
ATOM   3995  HD1 PRO A 833      26.500  45.170  74.020  1.00  0.00           H
ATOM   3996  HD2 PRO A 833      26.560  44.110  72.620  1.00  0.00           H
ATOM   3997  CA  PRO A 833      25.970  47.110  71.580  1.00  0.00           C
ATOM   3998  HA  PRO A 833      25.960  46.810  70.550  1.00  0.00           H
ATOM   3999  CB  PRO A 833      24.560  46.740  72.180  1.00  0.00           C
ATOM   4000  HB1 PRO A 833      23.720  46.760  71.450  1.00  0.00           H
ATOM   4001  HB2 PRO A 833      24.290  47.350  73.070  1.00  0.00           H
ATOM   4002  CG  PRO A 833      24.730  45.290  72.600  1.00  0.00           C
ATOM   4003  HG1 PRO A 833      23.980  45.070  73.380  1.00  0.00           H
ATOM   4004  HG2 PRO A 833      24.540  44.790  71.620  1.00  0.00           H
ATOM   4005  C   PRO A 833      26.370  48.650  71.650  1.00  0.00           C
ATOM   4006  O   PRO A 833      27.100  49.090  72.500  1.00  0.00           O
ATOM   4007  N   LEU A 834      25.890  49.450  70.700  1.00  0.00           N
ATOM   4008  HN  LEU A 834      25.160  49.120  70.080  1.00  0.00           H
ATOM   4009  CA  LEU A 834      26.310  50.820  70.420  1.00  0.00           C
ATOM   4010  HA  LEU A 834      27.380  50.910  70.400  1.00  0.00           H
ATOM   4011  CB  LEU A 834      25.600  51.380  69.160  1.00  0.00           C
ATOM   4012  HB1 LEU A 834      26.000  52.400  68.980  1.00  0.00           H
ATOM   4013  HB2 LEU A 834      24.500  51.440  69.240  1.00  0.00           H
ATOM   4014  CG  LEU A 834      25.830  50.630  67.790  1.00  0.00           C
ATOM   4015  HG  LEU A 834      25.460  49.590  67.740  1.00  0.00           H
ATOM   4016  CD1 LEU A 834      25.120  51.440  66.720  1.00  0.00           C
ATOM   4017 HD11 LEU A 834      25.270  52.530  66.930  1.00  0.00           H
ATOM   4018 HD12 LEU A 834      24.030  51.240  66.750  1.00  0.00           H
ATOM   4019 HD13 LEU A 834      25.500  51.280  65.690  1.00  0.00           H
ATOM   4020  CD2 LEU A 834      27.300  50.460  67.460  1.00  0.00           C
ATOM   4021 HD21 LEU A 834      27.780  51.450  67.620  1.00  0.00           H
ATOM   4022 HD22 LEU A 834      27.380  50.040  66.440  1.00  0.00           H
ATOM   4023 HD23 LEU A 834      27.830  49.690  68.080  1.00  0.00           H
ATOM   4024  C   LEU A 834      25.840  51.720  71.590  1.00  0.00           C
ATOM   4025  O   LEU A 834      24.780  51.500  72.250  1.00  0.00           O
ATOM   4026  N   GLY A 835      26.630  52.760  71.860  1.00  0.00           N
ATOM   4027  HN  GLY A 835      27.510  52.870  71.400  1.00  0.00           H
ATOM   4028  CA  GLY A 835      26.470  53.800  72.850  1.00  0.00           C
ATOM   4029  HA1 GLY A 835      27.420  54.310  72.930  1.00  0.00           H
ATOM   4030  HA2 GLY A 835      26.220  53.320  73.790  1.00  0.00           H
ATOM   4031  C   GLY A 835      25.290  54.770  72.750  1.00  0.00           C
ATOM   4032  O   GLY A 835      24.300  54.560  72.080  1.00  0.00           O
ATOM   4033  N   ASP A 836      25.490  55.920  73.390  1.00  0.00           N
ATOM   4034  HN  ASP A 836      26.360  55.950  73.890  1.00  0.00           H
ATOM   4035  CA  ASP A 836      24.550  57.010  73.410  1.00  0.00           C
ATOM   4036  HA  ASP A 836      23.610  56.820  73.890  1.00  0.00           H
ATOM   4037  CB  ASP A 836      25.180  58.270  74.100  1.00  0.00           C
ATOM   4038  HB1 ASP A 836      24.570  59.180  73.910  1.00  0.00           H
ATOM   4039  HB2 ASP A 836      26.200  58.510  73.740  1.00  0.00           H
ATOM   4040  CG  ASP A 836      25.160  57.990  75.570  1.00  0.00           C
ATOM   4041  OD1 ASP A 836      26.130  58.370  76.300  1.00  0.00           O
ATOM   4042  OD2 ASP A 836      24.050  57.620  76.030  1.00  0.00           O
ATOM   4043  C   ASP A 836      24.130  57.300  71.940  1.00  0.00           C
ATOM   4044  O   ASP A 836      25.030  57.410  71.100  1.00  0.00           O
ATOM   4045  N   ASN A 837      22.820  57.430  71.630  1.00  0.00           N
ATOM   4046  HN  ASN A 837      22.130  57.380  72.330  1.00  0.00           H
ATOM   4047  CA  ASN A 837      22.410  57.840  70.310  1.00  0.00           C
ATOM   4048  HA  ASN A 837      21.330  57.830  70.180  1.00  0.00           H
ATOM   4049  CB  ASN A 837      22.950  59.260  70.010  1.00  0.00           C
ATOM   4050  HB1 ASN A 837      22.430  59.520  69.060  1.00  0.00           H
ATOM   4051  HB2 ASN A 837      24.060  59.260  69.930  1.00  0.00           H
ATOM   4052  CG  ASN A 837      22.630  60.350  71.020  1.00  0.00           C
ATOM   4053  OD1 ASN A 837      23.420  61.240  71.180  1.00  0.00           O
ATOM   4054  ND2 ASN A 837      21.510  60.190  71.810  1.00  0.00           N
ATOM   4055 HD21 ASN A 837      20.850  59.440  71.720  1.00  0.00           H
ATOM   4056 HD22 ASN A 837      21.480  60.880  72.540  1.00  0.00           H
ATOM   4057  C   ASN A 837      22.750  56.920  69.180  1.00  0.00           C
ATOM   4058  O   ASN A 837      23.430  57.280  68.200  1.00  0.00           O
ATOM   4059  N   PRO A 838      22.250  55.700  69.060  1.00  0.00           N
ATOM   4060  CD  PRO A 838      21.150  55.200  69.940  1.00  0.00           C
ATOM   4061  HD1 PRO A 838      20.210  55.750  69.790  1.00  0.00           H
ATOM   4062  HD2 PRO A 838      21.500  55.190  71.000  1.00  0.00           H
ATOM   4063  CA  PRO A 838      22.690  54.660  68.070  1.00  0.00           C
ATOM   4064  HA  PRO A 838      23.760  54.570  67.930  1.00  0.00           H
ATOM   4065  CB  PRO A 838      22.130  53.360  68.610  1.00  0.00           C
ATOM   4066  HB1 PRO A 838      22.780  52.820  69.320  1.00  0.00           H
ATOM   4067  HB2 PRO A 838      21.730  52.660  67.840  1.00  0.00           H
ATOM   4068  CG  PRO A 838      20.910  53.810  69.440  1.00  0.00           C
ATOM   4069  HG1 PRO A 838      20.050  53.860  68.740  1.00  0.00           H
ATOM   4070  HG2 PRO A 838      20.560  53.110  70.240  1.00  0.00           H
ATOM   4071  C   PRO A 838      22.120  55.040  66.700  1.00  0.00           C
ATOM   4072  O   PRO A 838      22.890  55.320  65.810  1.00  0.00           O
ATOM   4073  N   TRP A 839      20.830  55.280  66.590  1.00  0.00           N
ATOM   4074  HN  TRP A 839      20.200  55.090  67.330  1.00  0.00           H
ATOM   4075  CA  TRP A 839      20.210  55.610  65.290  1.00  0.00           C
ATOM   4076  HA  TRP A 839      20.450  54.790  64.630  1.00  0.00           H
ATOM   4077  CB  TRP A 839      18.680  55.780  65.530  1.00  0.00           C
ATOM   4078  HB1 TRP A 839      18.250  55.800  64.510  1.00  0.00           H
ATOM   4079  HB2 TRP A 839      18.560  56.750  66.070  1.00  0.00           H
ATOM   4080  CG  TRP A 839      18.140  54.580  66.150  1.00  0.00           C
ATOM   4081  CD1 TRP A 839      17.700  54.490  67.460  1.00  0.00           C
ATOM   4082  HD1 TRP A 839      17.650  55.450  67.950  1.00  0.00           H
ATOM   4083  NE1 TRP A 839      17.170  53.240  67.820  1.00  0.00           N
ATOM   4084  HE1 TRP A 839      16.610  53.100  68.610  1.00  0.00           H
ATOM   4085  CE2 TRP A 839      17.290  52.470  66.640  1.00  0.00           C
ATOM   4086  CD2 TRP A 839      17.890  53.270  65.650  1.00  0.00           C
ATOM   4087  CE3 TRP A 839      17.980  52.680  64.370  1.00  0.00           C
ATOM   4088  HE3 TRP A 839      18.310  53.320  63.560  1.00  0.00           H
ATOM   4089  CZ3 TRP A 839      17.630  51.330  64.190  1.00  0.00           C
ATOM   4090  HZ3 TRP A 839      17.640  50.850  63.230  1.00  0.00           H
ATOM   4091  CZ2 TRP A 839      16.890  51.170  66.470  1.00  0.00           C
ATOM   4092  HZ2 TRP A 839      16.330  50.600  67.190  1.00  0.00           H
ATOM   4093  CH2 TRP A 839      17.020  50.650  65.220  1.00  0.00           C
ATOM   4094  HH2 TRP A 839      16.690  49.660  64.970  1.00  0.00           H
ATOM   4095  C   TRP A 839      20.780  56.890  64.660  1.00  0.00           C
ATOM   4096  O   TRP A 839      21.010  57.010  63.460  1.00  0.00           O
ATOM   4097  N   TRP A 840      21.020  57.880  65.530  1.00  0.00           N
ATOM   4098  HN  TRP A 840      20.920  57.870  66.520  1.00  0.00           H
ATOM   4099  CA  TRP A 840      21.750  59.040  65.000  1.00  0.00           C
ATOM   4100  HA  TRP A 840      21.230  59.410  64.130  1.00  0.00           H
ATOM   4101  CB  TRP A 840      21.750  60.100  66.150  1.00  0.00           C
ATOM   4102  HB1 TRP A 840      22.230  59.710  67.060  1.00  0.00           H
ATOM   4103  HB2 TRP A 840      20.760  60.370  66.570  1.00  0.00           H
ATOM   4104  CG  TRP A 840      22.350  61.430  65.780  1.00  0.00           C
ATOM   4105  CD1 TRP A 840      23.620  61.860  66.070  1.00  0.00           C
ATOM   4106  HD1 TRP A 840      24.360  61.320  66.650  1.00  0.00           H
ATOM   4107  NE1 TRP A 840      23.800  63.140  65.570  1.00  0.00           N
ATOM   4108  HE1 TRP A 840      24.430  63.820  65.890  1.00  0.00           H
ATOM   4109  CE2 TRP A 840      22.660  63.540  64.920  1.00  0.00           C
ATOM   4110  CD2 TRP A 840      21.770  62.480  65.010  1.00  0.00           C
ATOM   4111  CE3 TRP A 840      20.510  62.620  64.390  1.00  0.00           C
ATOM   4112  HE3 TRP A 840      19.790  61.840  64.560  1.00  0.00           H
ATOM   4113  CZ3 TRP A 840      20.210  63.660  63.550  1.00  0.00           C
ATOM   4114  HZ3 TRP A 840      19.280  63.810  63.030  1.00  0.00           H
ATOM   4115  CZ2 TRP A 840      22.360  64.680  64.230  1.00  0.00           C
ATOM   4116  HZ2 TRP A 840      23.050  65.500  64.220  1.00  0.00           H
ATOM   4117  CH2 TRP A 840      21.170  64.700  63.510  1.00  0.00           C
ATOM   4118  HH2 TRP A 840      20.780  65.600  63.080  1.00  0.00           H
ATOM   4119  C   TRP A 840      23.180  58.790  64.580  1.00  0.00           C
ATOM   4120  O   TRP A 840      23.680  59.290  63.580  1.00  0.00           O
ATOM   4121  N   THR A 841      23.860  57.950  65.390  1.00  0.00           N
ATOM   4122  HN  THR A 841      23.520  57.630  66.270  1.00  0.00           H
ATOM   4123  CA  THR A 841      25.210  57.460  65.050  1.00  0.00           C
ATOM   4124  HA  THR A 841      25.810  58.360  64.940  1.00  0.00           H
ATOM   4125  CB  THR A 841      25.900  56.580  66.050  1.00  0.00           C
ATOM   4126  HB  THR A 841      25.300  55.660  66.250  1.00  0.00           H
ATOM   4127  OG1 THR A 841      25.960  57.330  67.320  1.00  0.00           O
ATOM   4128  HG1 THR A 841      25.030  57.410  67.540  1.00  0.00           H
ATOM   4129  CG2 THR A 841      27.260  56.040  65.630  1.00  0.00           C
ATOM   4130 HG21 THR A 841      27.200  55.320  64.790  1.00  0.00           H
ATOM   4131 HG22 THR A 841      27.660  55.510  66.520  1.00  0.00           H
ATOM   4132 HG23 THR A 841      28.050  56.820  65.560  1.00  0.00           H
ATOM   4133  C   THR A 841      25.270  56.780  63.690  1.00  0.00           C
ATOM   4134  O   THR A 841      26.160  57.190  62.890  1.00  0.00           O
ATOM   4135  N   LEU A 842      24.300  55.900  63.390  1.00  0.00           N
ATOM   4136  HN  LEU A 842      23.730  55.440  64.070  1.00  0.00           H
ATOM   4137  CA  LEU A 842      24.210  55.360  62.030  1.00  0.00           C
ATOM   4138  HA  LEU A 842      25.160  54.900  61.800  1.00  0.00           H
ATOM   4139  CB  LEU A 842      23.260  54.130  62.010  1.00  0.00           C
ATOM   4140  HB1 LEU A 842      22.900  53.700  61.050  1.00  0.00           H
ATOM   4141  HB2 LEU A 842      22.290  54.480  62.410  1.00  0.00           H
ATOM   4142  CG  LEU A 842      23.620  52.970  62.950  1.00  0.00           C
ATOM   4143  HG  LEU A 842      23.950  53.490  63.880  1.00  0.00           H
ATOM   4144  CD1 LEU A 842      22.530  52.000  63.440  1.00  0.00           C
ATOM   4145 HD11 LEU A 842      21.680  52.510  63.950  1.00  0.00           H
ATOM   4146 HD12 LEU A 842      23.080  51.270  64.070  1.00  0.00           H
ATOM   4147 HD13 LEU A 842      22.250  51.340  62.590  1.00  0.00           H
ATOM   4148  CD2 LEU A 842      24.740  52.180  62.270  1.00  0.00           C
ATOM   4149 HD21 LEU A 842      25.130  51.480  63.040  1.00  0.00           H
ATOM   4150 HD22 LEU A 842      25.580  52.840  61.950  1.00  0.00           H
ATOM   4151 HD23 LEU A 842      24.330  51.670  61.370  1.00  0.00           H
ATOM   4152  C   LEU A 842      24.040  56.390  60.930  1.00  0.00           C
ATOM   4153  O   LEU A 842      24.640  56.420  59.840  1.00  0.00           O
ATOM   4154  N   LEU A 843      23.200  57.440  61.130  1.00  0.00           N
ATOM   4155  HN  LEU A 843      22.520  57.380  61.840  1.00  0.00           H
ATOM   4156  CA  LEU A 843      23.040  58.520  60.110  1.00  0.00           C
ATOM   4157  HA  LEU A 843      22.800  58.080  59.170  1.00  0.00           H
ATOM   4158  CB  LEU A 843      22.070  59.470  60.570  1.00  0.00           C
ATOM   4159  HB1 LEU A 843      22.370  59.830  61.580  1.00  0.00           H
ATOM   4160  HB2 LEU A 843      21.100  58.950  60.710  1.00  0.00           H
ATOM   4161  CG  LEU A 843      21.910  60.860  59.780  1.00  0.00           C
ATOM   4162  HG  LEU A 843      22.870  61.370  59.550  1.00  0.00           H
ATOM   4163  CD1 LEU A 843      21.140  60.630  58.420  1.00  0.00           C
ATOM   4164 HD11 LEU A 843      20.100  60.250  58.580  1.00  0.00           H
ATOM   4165 HD12 LEU A 843      21.670  59.900  57.780  1.00  0.00           H
ATOM   4166 HD13 LEU A 843      21.100  61.590  57.860  1.00  0.00           H
ATOM   4167  CD2 LEU A 843      21.220  61.890  60.670  1.00  0.00           C
ATOM   4168 HD21 LEU A 843      21.790  62.110  61.590  1.00  0.00           H
ATOM   4169 HD22 LEU A 843      20.200  61.480  60.850  1.00  0.00           H
ATOM   4170 HD23 LEU A 843      21.120  62.860  60.130  1.00  0.00           H
ATOM   4171  C   LEU A 843      24.340  59.270  59.880  1.00  0.00           C
ATOM   4172  O   LEU A 843      24.770  59.510  58.750  1.00  0.00           O
ATOM   4173  N   ILE A 844      24.940  59.600  60.980  1.00  0.00           N
ATOM   4174  HN  ILE A 844      24.480  59.330  61.820  1.00  0.00           H
ATOM   4175  CA  ILE A 844      26.240  60.380  61.000  1.00  0.00           C
ATOM   4176  HA  ILE A 844      26.090  61.290  60.440  1.00  0.00           H
ATOM   4177  CB  ILE A 844      26.570  60.800  62.430  1.00  0.00           C
ATOM   4178  HB  ILE A 844      26.460  59.860  63.010  1.00  0.00           H
ATOM   4179  CG2 ILE A 844      28.060  61.150  62.660  1.00  0.00           C
ATOM   4180 HG21 ILE A 844      28.650  60.250  62.930  1.00  0.00           H
ATOM   4181 HG22 ILE A 844      28.090  61.700  63.620  1.00  0.00           H
ATOM   4182 HG23 ILE A 844      28.570  61.610  61.790  1.00  0.00           H
ATOM   4183  CG1 ILE A 844      25.530  61.850  62.960  1.00  0.00           C
ATOM   4184 HG11 ILE A 844      25.870  62.160  63.970  1.00  0.00           H
ATOM   4185 HG12 ILE A 844      24.520  61.400  63.070  1.00  0.00           H
ATOM   4186  CD  ILE A 844      25.530  63.150  62.190  1.00  0.00           C
ATOM   4187  HD1 ILE A 844      24.820  63.870  62.650  1.00  0.00           H
ATOM   4188  HD2 ILE A 844      25.300  63.150  61.100  1.00  0.00           H
ATOM   4189  HD3 ILE A 844      26.560  63.570  62.280  1.00  0.00           H
ATOM   4190  C   ILE A 844      27.400  59.670  60.280  1.00  0.00           C
ATOM   4191  O   ILE A 844      28.070  60.210  59.380  1.00  0.00           O
ATOM   4192  N   ALA A 845      27.490  58.390  60.660  1.00  0.00           N
ATOM   4193  HN  ALA A 845      26.950  58.160  61.470  1.00  0.00           H
ATOM   4194  CA  ALA A 845      28.650  57.540  60.260  1.00  0.00           C
ATOM   4195  HA  ALA A 845      29.530  58.090  60.540  1.00  0.00           H
ATOM   4196  CB  ALA A 845      28.690  56.160  60.920  1.00  0.00           C
ATOM   4197  HB1 ALA A 845      29.670  55.660  60.760  1.00  0.00           H
ATOM   4198  HB2 ALA A 845      27.940  55.460  60.500  1.00  0.00           H
ATOM   4199  HB3 ALA A 845      28.430  56.300  62.000  1.00  0.00           H
ATOM   4200  C   ALA A 845      28.710  57.330  58.760  1.00  0.00           C
ATOM   4201  O   ALA A 845      29.800  57.020  58.230  1.00  0.00           O
ATOM   4202  N   ALA A 846      27.640  57.500  58.010  1.00  0.00           N
ATOM   4203  HN  ALA A 846      26.760  57.780  58.410  1.00  0.00           H
ATOM   4204  CA  ALA A 846      27.630  57.370  56.580  1.00  0.00           C
ATOM   4205  HA  ALA A 846      28.090  56.400  56.440  1.00  0.00           H
ATOM   4206  CB  ALA A 846      26.180  57.220  56.060  1.00  0.00           C
ATOM   4207  HB1 ALA A 846      25.690  56.480  56.720  1.00  0.00           H
ATOM   4208  HB2 ALA A 846      26.100  56.790  55.040  1.00  0.00           H
ATOM   4209  HB3 ALA A 846      25.590  58.160  55.970  1.00  0.00           H
ATOM   4210  C   ALA A 846      28.420  58.430  55.900  1.00  0.00           C
ATOM   4211  O   ALA A 846      29.000  58.150  54.860  1.00  0.00           O
ATOM   4212  N   ILE A 847      28.400  59.660  56.490  1.00  0.00           N
ATOM   4213  HN  ILE A 847      28.040  59.850  57.400  1.00  0.00           H
ATOM   4214  CA  ILE A 847      29.100  60.760  55.740  1.00  0.00           C
ATOM   4215  HA  ILE A 847      28.720  60.800  54.730  1.00  0.00           H
ATOM   4216  CB  ILE A 847      28.800  62.130  56.420  1.00  0.00           C
ATOM   4217  HB  ILE A 847      29.180  61.990  57.460  1.00  0.00           H
ATOM   4218  CG2 ILE A 847      29.490  63.380  55.790  1.00  0.00           C
ATOM   4219 HG21 ILE A 847      29.170  63.330  54.720  1.00  0.00           H
ATOM   4220 HG22 ILE A 847      30.570  63.370  56.070  1.00  0.00           H
ATOM   4221 HG23 ILE A 847      29.070  64.330  56.160  1.00  0.00           H
ATOM   4222  CG1 ILE A 847      27.330  62.390  56.630  1.00  0.00           C
ATOM   4223 HG11 ILE A 847      27.110  63.410  57.000  1.00  0.00           H
ATOM   4224 HG12 ILE A 847      26.850  61.830  57.470  1.00  0.00           H
ATOM   4225  CD  ILE A 847      26.510  62.210  55.310  1.00  0.00           C
ATOM   4226  HD1 ILE A 847      25.530  62.730  55.340  1.00  0.00           H
ATOM   4227  HD2 ILE A 847      26.420  61.130  55.040  1.00  0.00           H
ATOM   4228  HD3 ILE A 847      27.070  62.710  54.500  1.00  0.00           H
ATOM   4229  C   ILE A 847      30.630  60.470  55.620  1.00  0.00           C
ATOM   4230  O   ILE A 847      31.160  60.730  54.510  1.00  0.00           O
ATOM   4231  N   PRO A 848      31.400  59.980  56.530  1.00  0.00           N
ATOM   4232  CD  PRO A 848      31.180  60.130  58.010  1.00  0.00           C
ATOM   4233  HD1 PRO A 848      30.220  59.740  58.390  1.00  0.00           H
ATOM   4234  HD2 PRO A 848      31.050  61.200  58.290  1.00  0.00           H
ATOM   4235  CA  PRO A 848      32.870  59.760  56.190  1.00  0.00           C
ATOM   4236  HA  PRO A 848      33.160  60.350  55.330  1.00  0.00           H
ATOM   4237  CB  PRO A 848      33.520  59.970  57.550  1.00  0.00           C
ATOM   4238  HB1 PRO A 848      33.630  61.070  57.620  1.00  0.00           H
ATOM   4239  HB2 PRO A 848      34.500  59.480  57.750  1.00  0.00           H
ATOM   4240  CG  PRO A 848      32.490  59.500  58.540  1.00  0.00           C
ATOM   4241  HG1 PRO A 848      32.310  58.400  58.640  1.00  0.00           H
ATOM   4242  HG2 PRO A 848      32.750  59.960  59.510  1.00  0.00           H
ATOM   4243  C   PRO A 848      32.960  58.320  55.740  1.00  0.00           C
ATOM   4244  O   PRO A 848      34.040  57.860  55.450  1.00  0.00           O
ATOM   4245  N   ALA A 849      31.920  57.510  55.630  1.00  0.00           N
ATOM   4246  HN  ALA A 849      31.000  57.790  55.920  1.00  0.00           H
ATOM   4247  CA  ALA A 849      32.080  56.140  55.210  1.00  0.00           C
ATOM   4248  HA  ALA A 849      32.980  55.700  55.590  1.00  0.00           H
ATOM   4249  CB  ALA A 849      30.890  55.300  55.670  1.00  0.00           C
ATOM   4250  HB1 ALA A 849      31.010  54.210  55.460  1.00  0.00           H
ATOM   4251  HB2 ALA A 849      30.030  55.520  55.010  1.00  0.00           H
ATOM   4252  HB3 ALA A 849      30.740  55.450  56.760  1.00  0.00           H
ATOM   4253  C   ALA A 849      32.250  56.050  53.690  1.00  0.00           C
ATOM   4254  O   ALA A 849      32.980  55.180  53.160  1.00  0.00           O
ATOM   4255  N   LEU A 850      31.730  57.140  53.060  1.00  0.00           N
ATOM   4256  HN  LEU A 850      31.370  57.890  53.600  1.00  0.00           H
ATOM   4257  CA  LEU A 850      31.960  57.410  51.640  1.00  0.00           C
ATOM   4258  HA  LEU A 850      31.760  56.550  51.030  1.00  0.00           H
ATOM   4259  CB  LEU A 850      31.110  58.590  51.170  1.00  0.00           C
ATOM   4260  HB1 LEU A 850      31.270  58.850  50.100  1.00  0.00           H
ATOM   4261  HB2 LEU A 850      31.490  59.450  51.760  1.00  0.00           H
ATOM   4262  CG  LEU A 850      29.660  58.450  51.300  1.00  0.00           C
ATOM   4263  HG  LEU A 850      29.510  57.970  52.300  1.00  0.00           H
ATOM   4264  CD1 LEU A 850      28.950  59.820  51.250  1.00  0.00           C
ATOM   4265 HD11 LEU A 850      29.300  60.580  51.990  1.00  0.00           H
ATOM   4266 HD12 LEU A 850      27.850  59.710  51.390  1.00  0.00           H
ATOM   4267 HD13 LEU A 850      29.180  60.250  50.260  1.00  0.00           H
ATOM   4268  CD2 LEU A 850      28.960  57.570  50.240  1.00  0.00           C
ATOM   4269 HD21 LEU A 850      29.340  56.520  50.140  1.00  0.00           H
ATOM   4270 HD22 LEU A 850      29.220  58.040  49.260  1.00  0.00           H
ATOM   4271 HD23 LEU A 850      27.890  57.660  50.500  1.00  0.00           H
ATOM   4272  C   LEU A 850      33.370  57.670  51.360  1.00  0.00           C
ATOM   4273  O   LEU A 850      33.860  57.270  50.260  1.00  0.00           O
ATOM   4274  N   LEU A 851      34.050  58.400  52.310  1.00  0.00           N
ATOM   4275  HN  LEU A 851      33.680  58.770  53.170  1.00  0.00           H
ATOM   4276  CA  LEU A 851      35.540  58.450  52.230  1.00  0.00           C
ATOM   4277  HA  LEU A 851      35.780  58.860  51.250  1.00  0.00           H
ATOM   4278  CB  LEU A 851      36.090  59.480  53.320  1.00  0.00           C
ATOM   4279  HB1 LEU A 851      35.730  59.140  54.310  1.00  0.00           H
ATOM   4280  HB2 LEU A 851      35.700  60.510  53.220  1.00  0.00           H
ATOM   4281  CG  LEU A 851      37.640  59.580  53.430  1.00  0.00           C
ATOM   4282  HG  LEU A 851      38.100  58.580  53.510  1.00  0.00           H
ATOM   4283  CD1 LEU A 851      38.390  60.240  52.260  1.00  0.00           C
ATOM   4284 HD11 LEU A 851      38.290  59.780  51.260  1.00  0.00           H
ATOM   4285 HD12 LEU A 851      39.480  60.220  52.450  1.00  0.00           H
ATOM   4286 HD13 LEU A 851      38.010  61.290  52.190  1.00  0.00           H
ATOM   4287  CD2 LEU A 851      38.040  60.130  54.800  1.00  0.00           C
ATOM   4288 HD21 LEU A 851      37.470  59.740  55.680  1.00  0.00           H
ATOM   4289 HD22 LEU A 851      38.110  61.240  54.810  1.00  0.00           H
ATOM   4290 HD23 LEU A 851      39.080  59.750  54.920  1.00  0.00           H
ATOM   4291  C   LEU A 851      36.220  57.120  52.350  1.00  0.00           C
ATOM   4292  O   LEU A 851      36.910  56.690  51.450  1.00  0.00           O
ATOM   4293  N   CYS A 852      35.820  56.410  53.430  1.00  0.00           N
ATOM   4294  HN  CYS A 852      35.080  56.820  53.960  1.00  0.00           H
ATOM   4295  CA  CYS A 852      36.430  55.140  53.900  1.00  0.00           C
ATOM   4296  HA  CYS A 852      37.450  55.420  54.100  1.00  0.00           H
ATOM   4297  CB  CYS A 852      35.900  54.640  55.240  1.00  0.00           C
ATOM   4298  HB1 CYS A 852      36.340  53.700  55.620  1.00  0.00           H
ATOM   4299  HB2 CYS A 852      34.830  54.580  54.960  1.00  0.00           H
ATOM   4300  SG  CYS A 852      36.040  55.800  56.560  1.00  0.00           S
ATOM   4301  HG1 CYS A 852      35.440  56.850  56.020  1.00  0.00           H
ATOM   4302  C   CYS A 852      36.410  54.010  52.830  1.00  0.00           C
ATOM   4303  O   CYS A 852      37.460  53.440  52.570  1.00  0.00           O
ATOM   4304  N   THR A 853      35.280  53.780  52.130  1.00  0.00           N
ATOM   4305  HN  THR A 853      34.560  54.420  52.410  1.00  0.00           H
ATOM   4306  CA  THR A 853      35.040  52.830  51.060  1.00  0.00           C
ATOM   4307  HA  THR A 853      35.320  51.820  51.370  1.00  0.00           H
ATOM   4308  CB  THR A 853      33.590  52.780  50.630  1.00  0.00           C
ATOM   4309  HB  THR A 853      33.260  53.690  50.090  1.00  0.00           H
ATOM   4310  OG1 THR A 853      32.780  52.740  51.800  1.00  0.00           O
ATOM   4311  HG1 THR A 853      32.860  53.590  52.240  1.00  0.00           H
ATOM   4312  CG2 THR A 853      33.170  51.530  49.730  1.00  0.00           C
ATOM   4313 HG21 THR A 853      32.090  51.580  49.480  1.00  0.00           H
ATOM   4314 HG22 THR A 853      33.280  50.630  50.380  1.00  0.00           H
ATOM   4315 HG23 THR A 853      33.890  51.450  48.880  1.00  0.00           H
ATOM   4316  C   THR A 853      35.800  53.230  49.840  1.00  0.00           C
ATOM   4317  O   THR A 853      36.270  52.440  49.030  1.00  0.00           O
ATOM   4318  N   ILE A 854      35.910  54.600  49.450  1.00  0.00           N
ATOM   4319  HN  ILE A 854      35.410  55.250  50.010  1.00  0.00           H
ATOM   4320  CA  ILE A 854      36.780  55.060  48.390  1.00  0.00           C
ATOM   4321  HA  ILE A 854      36.520  54.490  47.510  1.00  0.00           H
ATOM   4322  CB  ILE A 854      36.460  56.470  47.990  1.00  0.00           C
ATOM   4323  HB  ILE A 854      36.280  57.030  48.940  1.00  0.00           H
ATOM   4324  CG2 ILE A 854      37.560  57.110  47.060  1.00  0.00           C
ATOM   4325 HG21 ILE A 854      37.130  57.980  46.540  1.00  0.00           H
ATOM   4326 HG22 ILE A 854      37.780  56.310  46.310  1.00  0.00           H
ATOM   4327 HG23 ILE A 854      38.540  57.470  47.450  1.00  0.00           H
ATOM   4328  CG1 ILE A 854      35.090  56.590  47.310  1.00  0.00           C
ATOM   4329 HG11 ILE A 854      34.890  57.660  47.060  1.00  0.00           H
ATOM   4330 HG12 ILE A 854      34.400  56.330  48.140  1.00  0.00           H
ATOM   4331  CD  ILE A 854      34.840  55.890  45.980  1.00  0.00           C
ATOM   4332  HD1 ILE A 854      33.760  55.910  45.680  1.00  0.00           H
ATOM   4333  HD2 ILE A 854      35.090  54.810  46.040  1.00  0.00           H
ATOM   4334  HD3 ILE A 854      35.440  56.340  45.170  1.00  0.00           H
ATOM   4335  C   ILE A 854      38.220  54.710  48.640  1.00  0.00           C
ATOM   4336  O   ILE A 854      38.920  54.240  47.700  1.00  0.00           O
ATOM   4337  N   LEU A 855      38.710  54.910  49.900  1.00  0.00           N
ATOM   4338  HN  LEU A 855      38.170  55.320  50.630  1.00  0.00           H
ATOM   4339  CA  LEU A 855      40.100  54.610  50.350  1.00  0.00           C
ATOM   4340  HA  LEU A 855      40.710  55.140  49.640  1.00  0.00           H
ATOM   4341  CB  LEU A 855      40.430  55.160  51.750  1.00  0.00           C
ATOM   4342  HB1 LEU A 855      41.380  54.710  52.150  1.00  0.00           H
ATOM   4343  HB2 LEU A 855      39.590  54.740  52.340  1.00  0.00           H
ATOM   4344  CG  LEU A 855      40.390  56.660  51.940  1.00  0.00           C
ATOM   4345  HG  LEU A 855      39.360  56.980  51.620  1.00  0.00           H
ATOM   4346  CD1 LEU A 855      40.350  57.110  53.420  1.00  0.00           C
ATOM   4347 HD11 LEU A 855      40.250  58.210  53.510  1.00  0.00           H
ATOM   4348 HD12 LEU A 855      41.260  56.770  53.950  1.00  0.00           H
ATOM   4349 HD13 LEU A 855      39.440  56.760  53.950  1.00  0.00           H
ATOM   4350  CD2 LEU A 855      41.390  57.350  51.170  1.00  0.00           C
ATOM   4351 HD21 LEU A 855      42.410  56.970  51.380  1.00  0.00           H
ATOM   4352 HD22 LEU A 855      41.380  58.430  51.420  1.00  0.00           H
ATOM   4353 HD23 LEU A 855      41.210  57.340  50.070  1.00  0.00           H
ATOM   4354  C   LEU A 855      40.440  53.150  50.220  1.00  0.00           C
ATOM   4355  O   LEU A 855      41.480  52.800  49.640  1.00  0.00           O
ATOM   4356  N   ILE A 856      39.530  52.200  50.630  1.00  0.00           N
ATOM   4357  HN  ILE A 856      38.770  52.540  51.180  1.00  0.00           H
ATOM   4358  CA  ILE A 856      39.610  50.740  50.350  1.00  0.00           C
ATOM   4359  HA  ILE A 856      40.580  50.460  50.770  1.00  0.00           H
ATOM   4360  CB  ILE A 856      38.420  50.030  51.050  1.00  0.00           C
ATOM   4361  HB  ILE A 856      37.500  50.600  50.790  1.00  0.00           H
ATOM   4362  CG2 ILE A 856      38.270  48.570  50.540  1.00  0.00           C
ATOM   4363 HG21 ILE A 856      37.410  48.140  51.110  1.00  0.00           H
ATOM   4364 HG22 ILE A 856      39.230  48.030  50.700  1.00  0.00           H
ATOM   4365 HG23 ILE A 856      38.060  48.530  49.460  1.00  0.00           H
ATOM   4366  CG1 ILE A 856      38.570  50.030  52.590  1.00  0.00           C
ATOM   4367 HG11 ILE A 856      37.820  49.340  53.010  1.00  0.00           H
ATOM   4368 HG12 ILE A 856      38.280  51.070  52.810  1.00  0.00           H
ATOM   4369  CD  ILE A 856      40.000  49.840  53.180  1.00  0.00           C
ATOM   4370  HD1 ILE A 856      40.550  48.980  52.750  1.00  0.00           H
ATOM   4371  HD2 ILE A 856      39.900  49.480  54.230  1.00  0.00           H
ATOM   4372  HD3 ILE A 856      40.700  50.700  53.110  1.00  0.00           H
ATOM   4373  C   ILE A 856      39.710  50.360  48.910  1.00  0.00           C
ATOM   4374  O   ILE A 856      40.630  49.590  48.510  1.00  0.00           O
ATOM   4375  N   PHE A 857      38.830  50.970  48.170  1.00  0.00           N
ATOM   4376  HN  PHE A 857      38.190  51.610  48.590  1.00  0.00           H
ATOM   4377  CA  PHE A 857      38.810  50.780  46.720  1.00  0.00           C
ATOM   4378  HA  PHE A 857      38.740  49.720  46.560  1.00  0.00           H
ATOM   4379  CB  PHE A 857      37.490  51.450  46.240  1.00  0.00           C
ATOM   4380  HB1 PHE A 857      37.470  52.510  46.610  1.00  0.00           H
ATOM   4381  HB2 PHE A 857      36.570  50.960  46.620  1.00  0.00           H
ATOM   4382  CG  PHE A 857      37.350  51.300  44.770  1.00  0.00           C
ATOM   4383  CD1 PHE A 857      37.180  52.460  44.000  1.00  0.00           C
ATOM   4384  HD1 PHE A 857      37.380  53.370  44.540  1.00  0.00           H
ATOM   4385  CE1 PHE A 857      37.110  52.440  42.610  1.00  0.00           C
ATOM   4386  HE1 PHE A 857      36.870  53.310  42.020  1.00  0.00           H
ATOM   4387  CZ  PHE A 857      37.070  51.230  41.960  1.00  0.00           C
ATOM   4388  HZ  PHE A 857      36.880  51.380  40.910  1.00  0.00           H
ATOM   4389  CD2 PHE A 857      37.300  50.060  43.990  1.00  0.00           C
ATOM   4390  HD2 PHE A 857      37.480  49.150  44.540  1.00  0.00           H
ATOM   4391  CE2 PHE A 857      37.210  50.010  42.650  1.00  0.00           C
ATOM   4392  HE2 PHE A 857      37.250  49.100  42.070  1.00  0.00           H
ATOM   4393  C   PHE A 857      40.120  51.200  45.960  1.00  0.00           C
ATOM   4394  O   PHE A 857      40.590  50.580  45.010  1.00  0.00           O
ATOM   4395  N   MET A 858      40.690  52.320  46.500  1.00  0.00           N
ATOM   4396  HN  MET A 858      40.200  52.790  47.230  1.00  0.00           H
ATOM   4397  CA  MET A 858      41.920  52.890  45.950  1.00  0.00           C
ATOM   4398  HA  MET A 858      41.810  52.990  44.880  1.00  0.00           H
ATOM   4399  CB  MET A 858      42.180  54.340  46.590  1.00  0.00           C
ATOM   4400  HB1 MET A 858      43.250  54.590  46.480  1.00  0.00           H
ATOM   4401  HB2 MET A 858      42.000  54.290  47.690  1.00  0.00           H
ATOM   4402  CG  MET A 858      41.360  55.470  45.900  1.00  0.00           C
ATOM   4403  HG1 MET A 858      40.350  55.030  45.850  1.00  0.00           H
ATOM   4404  HG2 MET A 858      41.770  55.570  44.870  1.00  0.00           H
ATOM   4405  SD  MET A 858      41.470  57.020  46.850  1.00  0.00           S
ATOM   4406  CE  MET A 858      43.210  57.330  46.990  1.00  0.00           C
ATOM   4407  HE1 MET A 858      43.740  56.470  47.450  1.00  0.00           H
ATOM   4408  HE2 MET A 858      43.370  58.110  47.770  1.00  0.00           H
ATOM   4409  HE3 MET A 858      43.670  57.510  46.000  1.00  0.00           H
ATOM   4410  C   MET A 858      43.090  51.990  46.060  1.00  0.00           C
ATOM   4411  O   MET A 858      43.730  51.680  45.080  1.00  0.00           O
ATOM   4412  N   ASP A 859      43.360  51.360  47.300  1.00  0.00           N
ATOM   4413  HN  ASP A 859      42.780  51.720  48.040  1.00  0.00           H
ATOM   4414  CA  ASP A 859      44.360  50.370  47.570  1.00  0.00           C
ATOM   4415  HA  ASP A 859      45.250  50.870  47.230  1.00  0.00           H
ATOM   4416  CB  ASP A 859      44.490  50.100  49.090  1.00  0.00           C
ATOM   4417  HB1 ASP A 859      45.030  49.160  49.370  1.00  0.00           H
ATOM   4418  HB2 ASP A 859      43.440  50.040  49.450  1.00  0.00           H
ATOM   4419  CG  ASP A 859      45.220  51.180  49.880  1.00  0.00           C
ATOM   4420  OD1 ASP A 859      45.290  51.070  51.160  1.00  0.00           O
ATOM   4421  OD2 ASP A 859      45.880  52.040  49.270  1.00  0.00           O
ATOM   4422  C   ASP A 859      44.250  49.030  46.730  1.00  0.00           C
ATOM   4423  O   ASP A 859      45.240  48.540  46.140  1.00  0.00           O
ATOM   4424  N   GLN A 860      43.020  48.590  46.520  1.00  0.00           N
ATOM   4425  HN  GLN A 860      42.170  49.020  46.810  1.00  0.00           H
ATOM   4426  CA  GLN A 860      42.810  47.470  45.630  1.00  0.00           C
ATOM   4427  HA  GLN A 860      43.430  46.630  45.900  1.00  0.00           H
ATOM   4428  CB  GLN A 860      41.390  46.930  45.730  1.00  0.00           C
ATOM   4429  HB1 GLN A 860      41.180  46.160  44.970  1.00  0.00           H
ATOM   4430  HB2 GLN A 860      40.650  47.730  45.540  1.00  0.00           H
ATOM   4431  CG  GLN A 860      40.940  46.200  47.100  1.00  0.00           C
ATOM   4432  HG1 GLN A 860      40.030  45.630  46.820  1.00  0.00           H
ATOM   4433  HG2 GLN A 860      40.760  46.870  47.960  1.00  0.00           H
ATOM   4434  CD  GLN A 860      41.960  45.120  47.570  1.00  0.00           C
ATOM   4435  OE1 GLN A 860      42.410  45.120  48.720  1.00  0.00           O
ATOM   4436  NE2 GLN A 860      42.340  44.230  46.630  1.00  0.00           N
ATOM   4437 HE21 GLN A 860      42.160  44.410  45.660  1.00  0.00           H
ATOM   4438 HE22 GLN A 860      43.030  43.580  46.940  1.00  0.00           H
ATOM   4439  C   GLN A 860      43.090  47.720  44.130  1.00  0.00           C
ATOM   4440  O   GLN A 860      43.690  46.930  43.470  1.00  0.00           O
ATOM   4441  N   GLN A 861      42.610  48.820  43.540  1.00  0.00           N
ATOM   4442  HN  GLN A 861      42.050  49.510  44.000  1.00  0.00           H
ATOM   4443  CA  GLN A 861      42.990  49.240  42.240  1.00  0.00           C
ATOM   4444  HA  GLN A 861      42.750  48.410  41.590  1.00  0.00           H
ATOM   4445  CB  GLN A 861      42.220  50.500  41.840  1.00  0.00           C
ATOM   4446  HB1 GLN A 861      42.560  50.890  40.850  1.00  0.00           H
ATOM   4447  HB2 GLN A 861      42.540  51.260  42.580  1.00  0.00           H
ATOM   4448  CG  GLN A 861      40.680  50.220  41.830  1.00  0.00           C
ATOM   4449  HG1 GLN A 861      40.210  51.200  41.610  1.00  0.00           H
ATOM   4450  HG2 GLN A 861      40.350  49.750  42.780  1.00  0.00           H
ATOM   4451  CD  GLN A 861      40.400  49.100  40.890  1.00  0.00           C
ATOM   4452  OE1 GLN A 861      39.710  48.140  41.200  1.00  0.00           O
ATOM   4453  NE2 GLN A 861      40.840  49.190  39.640  1.00  0.00           N
ATOM   4454 HE21 GLN A 861      41.470  49.930  39.350  1.00  0.00           H
ATOM   4455 HE22 GLN A 861      40.820  48.410  39.020  1.00  0.00           H
ATOM   4456  C   GLN A 861      44.460  49.410  41.970  1.00  0.00           C
ATOM   4457  O   GLN A 861      45.090  48.770  41.080  1.00  0.00           O
ATOM   4458  N   ILE A 862      45.110  50.290  42.760  1.00  0.00           N
ATOM   4459  HN  ILE A 862      44.700  50.660  43.590  1.00  0.00           H
ATOM   4460  CA  ILE A 862      46.510  50.720  42.630  1.00  0.00           C
ATOM   4461  HA  ILE A 862      46.700  51.020  41.610  1.00  0.00           H
ATOM   4462  CB  ILE A 862      46.870  51.830  43.710  1.00  0.00           C
ATOM   4463  HB  ILE A 862      46.420  51.570  44.690  1.00  0.00           H
ATOM   4464  CG2 ILE A 862      48.370  52.120  43.950  1.00  0.00           C
ATOM   4465 HG21 ILE A 862      48.980  51.240  44.210  1.00  0.00           H
ATOM   4466 HG22 ILE A 862      48.410  52.790  44.830  1.00  0.00           H
ATOM   4467 HG23 ILE A 862      48.830  52.660  43.090  1.00  0.00           H
ATOM   4468  CG1 ILE A 862      46.110  53.100  43.350  1.00  0.00           C
ATOM   4469 HG11 ILE A 862      45.030  52.910  43.140  1.00  0.00           H
ATOM   4470 HG12 ILE A 862      46.350  53.550  42.370  1.00  0.00           H
ATOM   4471  CD  ILE A 862      46.280  54.060  44.520  1.00  0.00           C
ATOM   4472  HD1 ILE A 862      45.440  54.800  44.520  1.00  0.00           H
ATOM   4473  HD2 ILE A 862      47.230  54.600  44.380  1.00  0.00           H
ATOM   4474  HD3 ILE A 862      46.230  53.500  45.480  1.00  0.00           H
ATOM   4475  C   ILE A 862      47.490  49.610  42.710  1.00  0.00           C
ATOM   4476  O   ILE A 862      48.390  49.490  41.880  1.00  0.00           O
ATOM   4477  N   THR A 863      47.230  48.690  43.640  1.00  0.00           N
ATOM   4478  HN  THR A 863      46.400  48.860  44.170  1.00  0.00           H
ATOM   4479  CA  THR A 863      47.950  47.430  43.790  1.00  0.00           C
ATOM   4480  HA  THR A 863      48.970  47.800  43.850  1.00  0.00           H
ATOM   4481  CB  THR A 863      47.610  46.760  45.090  1.00  0.00           C
ATOM   4482  HB  THR A 863      46.570  46.390  45.070  1.00  0.00           H
ATOM   4483  OG1 THR A 863      47.880  47.690  46.160  1.00  0.00           O
ATOM   4484  HG1 THR A 863      47.040  48.100  46.370  1.00  0.00           H
ATOM   4485  CG2 THR A 863      48.520  45.540  45.380  1.00  0.00           C
ATOM   4486 HG21 THR A 863      48.480  44.730  44.620  1.00  0.00           H
ATOM   4487 HG22 THR A 863      48.280  45.050  46.350  1.00  0.00           H
ATOM   4488 HG23 THR A 863      49.560  45.900  45.390  1.00  0.00           H
ATOM   4489  C   THR A 863      47.780  46.480  42.650  1.00  0.00           C
ATOM   4490  O   THR A 863      48.760  45.960  42.150  1.00  0.00           O
ATOM   4491  N   ALA A 864      46.490  46.230  42.190  1.00  0.00           N
ATOM   4492  HN  ALA A 864      45.690  46.580  42.660  1.00  0.00           H
ATOM   4493  CA  ALA A 864      46.180  45.480  40.970  1.00  0.00           C
ATOM   4494  HA  ALA A 864      46.550  44.480  41.150  1.00  0.00           H
ATOM   4495  CB  ALA A 864      44.650  45.520  40.680  1.00  0.00           C
ATOM   4496  HB1 ALA A 864      44.150  46.490  40.870  1.00  0.00           H
ATOM   4497  HB2 ALA A 864      44.070  44.840  41.340  1.00  0.00           H
ATOM   4498  HB3 ALA A 864      44.420  45.280  39.630  1.00  0.00           H
ATOM   4499  C   ALA A 864      46.880  46.060  39.760  1.00  0.00           C
ATOM   4500  O   ALA A 864      47.480  45.310  38.990  1.00  0.00           O
ATOM   4501  N   VAL A 865      46.840  47.400  39.550  1.00  0.00           N
ATOM   4502  HN  VAL A 865      46.370  48.020  40.180  1.00  0.00           H
ATOM   4503  CA  VAL A 865      47.420  47.990  38.350  1.00  0.00           C
ATOM   4504  HA  VAL A 865      47.030  47.460  37.500  1.00  0.00           H
ATOM   4505  CB  VAL A 865      46.840  49.440  38.110  1.00  0.00           C
ATOM   4506  HB  VAL A 865      47.100  49.950  39.060  1.00  0.00           H
ATOM   4507  CG1 VAL A 865      47.490  50.240  37.000  1.00  0.00           C
ATOM   4508 HG11 VAL A 865      47.000  51.200  36.720  1.00  0.00           H
ATOM   4509 HG12 VAL A 865      47.460  49.570  36.110  1.00  0.00           H
ATOM   4510 HG13 VAL A 865      48.560  50.500  37.160  1.00  0.00           H
ATOM   4511  CG2 VAL A 865      45.310  49.300  37.880  1.00  0.00           C
ATOM   4512 HG21 VAL A 865      45.240  48.760  36.910  1.00  0.00           H
ATOM   4513 HG22 VAL A 865      44.730  50.240  37.780  1.00  0.00           H
ATOM   4514 HG23 VAL A 865      44.860  48.550  38.560  1.00  0.00           H
ATOM   4515  C   VAL A 865      48.940  47.850  38.170  1.00  0.00           C
ATOM   4516  O   VAL A 865      49.410  47.500  37.130  1.00  0.00           O
ATOM   4517  N   ILE A 866      49.700  47.970  39.280  1.00  0.00           N
ATOM   4518  HN  ILE A 866      49.280  48.230  40.160  1.00  0.00           H
ATOM   4519  CA  ILE A 866      51.070  47.500  39.270  1.00  0.00           C
ATOM   4520  HA  ILE A 866      51.470  47.990  38.410  1.00  0.00           H
ATOM   4521  CB  ILE A 866      52.020  48.070  40.390  1.00  0.00           C
ATOM   4522  HB  ILE A 866      51.980  49.160  40.230  1.00  0.00           H
ATOM   4523  CG2 ILE A 866      51.570  47.770  41.870  1.00  0.00           C
ATOM   4524 HG21 ILE A 866      50.970  48.680  42.070  1.00  0.00           H
ATOM   4525 HG22 ILE A 866      52.380  47.860  42.620  1.00  0.00           H
ATOM   4526 HG23 ILE A 866      51.050  46.790  41.860  1.00  0.00           H
ATOM   4527  CG1 ILE A 866      53.550  47.690  40.220  1.00  0.00           C
ATOM   4528 HG11 ILE A 866      53.910  47.680  39.160  1.00  0.00           H
ATOM   4529 HG12 ILE A 866      53.750  46.620  40.460  1.00  0.00           H
ATOM   4530  CD  ILE A 866      54.580  48.690  40.920  1.00  0.00           C
ATOM   4531  HD1 ILE A 866      54.330  48.670  42.010  1.00  0.00           H
ATOM   4532  HD2 ILE A 866      54.580  49.660  40.380  1.00  0.00           H
ATOM   4533  HD3 ILE A 866      55.650  48.370  40.900  1.00  0.00           H
ATOM   4534  C   ILE A 866      51.240  46.030  39.090  1.00  0.00           C
ATOM   4535  O   ILE A 866      52.180  45.540  38.470  1.00  0.00           O
ATOM   4536  N   ILE A 867      50.440  45.230  39.740  1.00  0.00           N
ATOM   4537  HN  ILE A 867      49.730  45.520  40.360  1.00  0.00           H
ATOM   4538  CA  ILE A 867      50.530  43.820  39.530  1.00  0.00           C
ATOM   4539  HA  ILE A 867      51.570  43.590  39.640  1.00  0.00           H
ATOM   4540  CB  ILE A 867      49.740  43.120  40.560  1.00  0.00           C
ATOM   4541  HB  ILE A 867      48.830  43.710  40.790  1.00  0.00           H
ATOM   4542  CG2 ILE A 867      49.150  41.720  40.150  1.00  0.00           C
ATOM   4543 HG21 ILE A 867      48.290  41.890  39.470  1.00  0.00           H
ATOM   4544 HG22 ILE A 867      48.770  41.290  41.090  1.00  0.00           H
ATOM   4545 HG23 ILE A 867      49.840  40.930  39.800  1.00  0.00           H
ATOM   4546  CG1 ILE A 867      50.640  43.090  41.770  1.00  0.00           C
ATOM   4547 HG11 ILE A 867      51.090  44.090  41.980  1.00  0.00           H
ATOM   4548 HG12 ILE A 867      51.600  42.650  41.400  1.00  0.00           H
ATOM   4549  CD  ILE A 867      50.170  42.300  43.010  1.00  0.00           C
ATOM   4550  HD1 ILE A 867      50.970  42.450  43.770  1.00  0.00           H
ATOM   4551  HD2 ILE A 867      49.970  41.200  42.910  1.00  0.00           H
ATOM   4552  HD3 ILE A 867      49.240  42.770  43.380  1.00  0.00           H
ATOM   4553  C   ILE A 867      50.180  43.300  38.160  1.00  0.00           C
ATOM   4554  O   ILE A 867      50.950  42.660  37.490  1.00  0.00           O
ATOM   4555  N   ASN A 868      49.100  43.840  37.490  1.00  0.00           N
ATOM   4556  HN  ASN A 868      48.390  44.390  37.910  1.00  0.00           H
ATOM   4557  CA  ASN A 868      48.670  43.440  36.150  1.00  0.00           C
ATOM   4558  HA  ASN A 868      48.930  42.410  35.990  1.00  0.00           H
ATOM   4559  CB  ASN A 868      47.140  43.710  36.060  1.00  0.00           C
ATOM   4560  HB1 ASN A 868      46.940  44.790  36.190  1.00  0.00           H
ATOM   4561  HB2 ASN A 868      46.670  43.200  36.920  1.00  0.00           H
ATOM   4562  CG  ASN A 868      46.540  43.190  34.810  1.00  0.00           C
ATOM   4563  OD1 ASN A 868      47.010  42.250  34.170  1.00  0.00           O
ATOM   4564  ND2 ASN A 868      45.530  43.860  34.320  1.00  0.00           N
ATOM   4565 HD21 ASN A 868      45.080  44.670  34.710  1.00  0.00           H
ATOM   4566 HD22 ASN A 868      45.170  43.330  33.560  1.00  0.00           H
ATOM   4567  C   ASN A 868      49.430  44.220  35.080  1.00  0.00           C
ATOM   4568  O   ASN A 868      48.880  44.650  34.100  1.00  0.00           O
ATOM   4569  N   ARG A 869      50.750  44.420  35.240  1.00  0.00           N
ATOM   4570  HN  ARG A 869      51.260  44.150  36.050  1.00  0.00           H
ATOM   4571  CA  ARG A 869      51.480  45.020  34.170  1.00  0.00           C
ATOM   4572  HA  ARG A 869      50.830  45.600  33.540  1.00  0.00           H
ATOM   4573  CB  ARG A 869      52.520  46.010  34.810  1.00  0.00           C
ATOM   4574  HB1 ARG A 869      51.950  46.740  35.430  1.00  0.00           H
ATOM   4575  HB2 ARG A 869      52.930  46.650  34.000  1.00  0.00           H
ATOM   4576  CG  ARG A 869      53.760  45.460  35.510  1.00  0.00           C
ATOM   4577  HG1 ARG A 869      54.470  45.140  34.720  1.00  0.00           H
ATOM   4578  HG2 ARG A 869      53.390  44.680  36.230  1.00  0.00           H
ATOM   4579  CD  ARG A 869      54.460  46.600  36.200  1.00  0.00           C
ATOM   4580  HD1 ARG A 869      53.790  47.040  36.980  1.00  0.00           H
ATOM   4581  HD2 ARG A 869      54.740  47.380  35.470  1.00  0.00           H
ATOM   4582  NE  ARG A 869      55.610  45.950  36.890  1.00  0.00           N
ATOM   4583  HE  ARG A 869      55.500  45.020  37.240  1.00  0.00           H
ATOM   4584  CZ  ARG A 869      56.350  46.650  37.740  1.00  0.00           C
ATOM   4585  NH1 ARG A 869      56.480  47.950  37.890  1.00  0.00           N
ATOM   4586 HH11 ARG A 869      56.120  48.530  37.160  1.00  0.00           H
ATOM   4587 HH12 ARG A 869      57.020  48.490  38.530  1.00  0.00           H
ATOM   4588  NH2 ARG A 869      56.910  45.990  38.750  1.00  0.00           N
ATOM   4589 HH21 ARG A 869      56.760  44.990  38.710  1.00  0.00           H
ATOM   4590 HH22 ARG A 869      57.490  46.550  39.350  1.00  0.00           H
ATOM   4591  C   ARG A 869      52.150  43.920  33.310  1.00  0.00           C
ATOM   4592  O   ARG A 869      52.460  42.810  33.740  1.00  0.00           O
ATOM   4593  N   LYS A 870      52.440  44.320  32.040  1.00  0.00           N
ATOM   4594  HN  LYS A 870      52.280  45.250  31.720  1.00  0.00           H
ATOM   4595  CA  LYS A 870      52.790  43.440  30.950  1.00  0.00           C
ATOM   4596  HA  LYS A 870      52.020  42.690  30.890  1.00  0.00           H
ATOM   4597  CB  LYS A 870      53.010  44.220  29.640  1.00  0.00           C
ATOM   4598  HB1 LYS A 870      53.400  43.550  28.840  1.00  0.00           H
ATOM   4599  HB2 LYS A 870      53.720  45.060  29.820  1.00  0.00           H
ATOM   4600  CG  LYS A 870      51.740  45.000  29.230  1.00  0.00           C
ATOM   4601  HG1 LYS A 870      51.900  45.560  28.290  1.00  0.00           H
ATOM   4602  HG2 LYS A 870      51.320  45.680  30.020  1.00  0.00           H
ATOM   4603  CD  LYS A 870      50.620  44.030  28.840  1.00  0.00           C
ATOM   4604  HD1 LYS A 870      50.450  43.280  29.640  1.00  0.00           H
ATOM   4605  HD2 LYS A 870      50.930  43.460  27.930  1.00  0.00           H
ATOM   4606  CE  LYS A 870      49.370  44.810  28.430  1.00  0.00           C
ATOM   4607  HE1 LYS A 870      49.450  45.480  27.560  1.00  0.00           H
ATOM   4608  HE2 LYS A 870      49.010  45.370  29.320  1.00  0.00           H
ATOM   4609  NZ  LYS A 870      48.200  43.960  28.170  1.00  0.00           N
ATOM   4610  HZ1 LYS A 870      47.970  43.250  28.880  1.00  0.00           H
ATOM   4611  HZ2 LYS A 870      48.410  43.400  27.310  1.00  0.00           H
ATOM   4612  HZ3 LYS A 870      47.330  44.410  27.810  1.00  0.00           H
ATOM   4613  C   LYS A 870      54.030  42.600  31.210  1.00  0.00           C
ATOM   4614  O   LYS A 870      54.020  41.410  30.900  1.00  0.00           O
ATOM   4615  N   GLU A 871      55.150  43.150  31.780  1.00  0.00           N
ATOM   4616  HN  GLU A 871      55.310  44.110  31.950  1.00  0.00           H
ATOM   4617  CA  GLU A 871      56.390  42.410  31.780  1.00  0.00           C
ATOM   4618  HA  GLU A 871      56.400  41.860  30.850  1.00  0.00           H
ATOM   4619  CB  GLU A 871      57.640  43.370  31.710  1.00  0.00           C
ATOM   4620  HB1 GLU A 871      58.490  42.650  31.750  1.00  0.00           H
ATOM   4621  HB2 GLU A 871      57.470  43.970  32.640  1.00  0.00           H
ATOM   4622  CG  GLU A 871      57.950  44.230  30.440  1.00  0.00           C
ATOM   4623  HG1 GLU A 871      57.060  44.870  30.230  1.00  0.00           H
ATOM   4624  HG2 GLU A 871      58.140  43.620  29.540  1.00  0.00           H
ATOM   4625  CD  GLU A 871      59.100  45.240  30.500  1.00  0.00           C
ATOM   4626  OE1 GLU A 871      59.070  46.160  29.620  1.00  0.00           O
ATOM   4627  OE2 GLU A 871      60.040  45.110  31.350  1.00  0.00           O
ATOM   4628  C   GLU A 871      56.490  41.510  33.020  1.00  0.00           C
ATOM   4629  O   GLU A 871      57.450  40.830  33.270  1.00  0.00           O
ATOM   4630  N   HSD A 872      55.380  41.370  33.810  1.00  0.00           N
ATOM   4631  HN  HSD A 872      54.580  41.920  33.600  1.00  0.00           H
ATOM   4632  CA  HSD A 872      55.140  40.260  34.720  1.00  0.00           C
ATOM   4633  HA  HSD A 872      56.070  39.980  35.200  1.00  0.00           H
ATOM   4634  CB  HSD A 872      54.130  40.630  35.810  1.00  0.00           C
ATOM   4635  HB1 HSD A 872      54.060  39.740  36.470  1.00  0.00           H
ATOM   4636  HB2 HSD A 872      53.100  40.750  35.410  1.00  0.00           H
ATOM   4637  ND1 HSD A 872      53.660  42.230  37.720  1.00  0.00           N
ATOM   4638  HD1 HSD A 872      52.720  41.940  37.910  1.00  0.00           H
ATOM   4639  CG  HSD A 872      54.480  41.780  36.700  1.00  0.00           C
ATOM   4640  CE1 HSD A 872      54.400  43.110  38.470  1.00  0.00           C
ATOM   4641  HE1 HSD A 872      54.020  43.790  39.240  1.00  0.00           H
ATOM   4642  NE2 HSD A 872      55.580  43.310  37.900  1.00  0.00           N
ATOM   4643  CD2 HSD A 872      55.600  42.540  36.820  1.00  0.00           C
ATOM   4644  HD2 HSD A 872      56.510  42.520  36.220  1.00  0.00           H
ATOM   4645  C   HSD A 872      54.650  39.000  34.000  1.00  0.00           C
ATOM   4646  O   HSD A 872      54.680  37.930  34.560  1.00  0.00           O
ATOM   4647  N   LYS A 873      54.120  39.080  32.780  1.00  0.00           N
ATOM   4648  HN  LYS A 873      53.950  39.960  32.350  1.00  0.00           H
ATOM   4649  CA  LYS A 873      53.770  37.920  31.970  1.00  0.00           C
ATOM   4650  HA  LYS A 873      53.350  38.290  31.040  1.00  0.00           H
ATOM   4651  CB  LYS A 873      54.970  37.040  31.470  1.00  0.00           C
ATOM   4652  HB1 LYS A 873      54.600  36.160  30.910  1.00  0.00           H
ATOM   4653  HB2 LYS A 873      55.570  36.660  32.330  1.00  0.00           H
ATOM   4654  CG  LYS A 873      55.970  37.810  30.650  1.00  0.00           C
ATOM   4655  HG1 LYS A 873      56.780  37.140  30.290  1.00  0.00           H
ATOM   4656  HG2 LYS A 873      56.400  38.680  31.180  1.00  0.00           H
ATOM   4657  CD  LYS A 873      55.380  38.410  29.350  1.00  0.00           C
ATOM   4658  HD1 LYS A 873      54.700  39.230  29.680  1.00  0.00           H
ATOM   4659  HD2 LYS A 873      54.680  37.680  28.890  1.00  0.00           H
ATOM   4660  CE  LYS A 873      56.320  39.110  28.340  1.00  0.00           C
ATOM   4661  HE1 LYS A 873      56.630  40.060  28.800  1.00  0.00           H
ATOM   4662  HE2 LYS A 873      55.710  39.270  27.430  1.00  0.00           H
ATOM   4663  NZ  LYS A 873      57.510  38.300  27.980  1.00  0.00           N
ATOM   4664  HZ1 LYS A 873      57.310  37.440  27.420  1.00  0.00           H
ATOM   4665  HZ2 LYS A 873      57.940  37.990  28.880  1.00  0.00           H
ATOM   4666  HZ3 LYS A 873      58.190  38.850  27.440  1.00  0.00           H
ATOM   4667  C   LYS A 873      52.610  37.060  32.480  1.00  0.00           C
ATOM   4668  O   LYS A 873      52.430  35.850  32.290  1.00  0.00           O
ATOM   4669  N   LEU A 874      51.580  37.740  33.120  1.00  0.00           N
ATOM   4670  HN  LEU A 874      51.640  38.730  33.030  1.00  0.00           H
ATOM   4671  CA  LEU A 874      50.580  37.180  33.910  1.00  0.00           C
ATOM   4672  HA  LEU A 874      51.060  36.300  34.310  1.00  0.00           H
ATOM   4673  CB  LEU A 874      50.140  38.020  35.030  1.00  0.00           C
ATOM   4674  HB1 LEU A 874      49.220  37.620  35.510  1.00  0.00           H
ATOM   4675  HB2 LEU A 874      49.810  39.000  34.610  1.00  0.00           H
ATOM   4676  CG  LEU A 874      51.280  38.360  36.060  1.00  0.00           C
ATOM   4677  HG  LEU A 874      52.100  38.810  35.450  1.00  0.00           H
ATOM   4678  CD1 LEU A 874      50.860  39.540  36.890  1.00  0.00           C
ATOM   4679 HD11 LEU A 874      51.470  39.550  37.820  1.00  0.00           H
ATOM   4680 HD12 LEU A 874      49.780  39.470  37.180  1.00  0.00           H
ATOM   4681 HD13 LEU A 874      50.950  40.470  36.300  1.00  0.00           H
ATOM   4682  CD2 LEU A 874      51.850  37.230  36.990  1.00  0.00           C
ATOM   4683 HD21 LEU A 874      52.820  37.600  37.420  1.00  0.00           H
ATOM   4684 HD22 LEU A 874      52.130  36.350  36.350  1.00  0.00           H
ATOM   4685 HD23 LEU A 874      51.190  36.830  37.790  1.00  0.00           H
ATOM   4686  C   LEU A 874      49.480  36.500  33.090  1.00  0.00           C
ATOM   4687  O   LEU A 874      49.210  36.830  31.960  1.00  0.00           O
ATOM   4688  N   LYS A 875      48.660  35.580  33.700  1.00  0.00           N
ATOM   4689  HN  LYS A 875      48.980  35.130  34.530  1.00  0.00           H
ATOM   4690  CA  LYS A 875      47.580  34.880  33.040  1.00  0.00           C
ATOM   4691  HA  LYS A 875      47.940  34.730  32.030  1.00  0.00           H
ATOM   4692  CB  LYS A 875      47.300  33.550  33.680  1.00  0.00           C
ATOM   4693  HB1 LYS A 875      46.450  33.110  33.110  1.00  0.00           H
ATOM   4694  HB2 LYS A 875      46.950  33.750  34.710  1.00  0.00           H
ATOM   4695  CG  LYS A 875      48.350  32.470  33.560  1.00  0.00           C
ATOM   4696  HG1 LYS A 875      48.090  31.550  34.140  1.00  0.00           H
ATOM   4697  HG2 LYS A 875      49.310  32.850  33.950  1.00  0.00           H
ATOM   4698  CD  LYS A 875      48.580  32.220  32.060  1.00  0.00           C
ATOM   4699  HD1 LYS A 875      49.050  33.080  31.540  1.00  0.00           H
ATOM   4700  HD2 LYS A 875      47.570  31.980  31.680  1.00  0.00           H
ATOM   4701  CE  LYS A 875      49.660  31.170  31.820  1.00  0.00           C
ATOM   4702  HE1 LYS A 875      49.290  30.290  32.370  1.00  0.00           H
ATOM   4703  HE2 LYS A 875      50.690  31.380  32.190  1.00  0.00           H
ATOM   4704  NZ  LYS A 875      49.840  30.710  30.370  1.00  0.00           N
ATOM   4705  HZ1 LYS A 875      50.310  31.390  29.750  1.00  0.00           H
ATOM   4706  HZ2 LYS A 875      48.870  30.660  29.990  1.00  0.00           H
ATOM   4707  HZ3 LYS A 875      50.240  29.760  30.410  1.00  0.00           H
ATOM   4708  C   LYS A 875      46.350  35.780  33.060  1.00  0.00           C
ATOM   4709  O   LYS A 875      46.280  36.710  33.800  1.00  0.00           O
ATOM   4710  N   LYS A 876      45.310  35.460  32.250  1.00  0.00           N
ATOM   4711  HN  LYS A 876      45.410  34.590  31.780  1.00  0.00           H
ATOM   4712  CA  LYS A 876      44.100  36.140  31.960  1.00  0.00           C
ATOM   4713  HA  LYS A 876      44.360  37.180  31.800  1.00  0.00           H
ATOM   4714  CB  LYS A 876      43.490  35.670  30.580  1.00  0.00           C
ATOM   4715  HB1 LYS A 876      42.550  36.210  30.360  1.00  0.00           H
ATOM   4716  HB2 LYS A 876      43.180  34.600  30.620  1.00  0.00           H
ATOM   4717  CG  LYS A 876      44.570  35.670  29.470  1.00  0.00           C
ATOM   4718  HG1 LYS A 876      44.100  35.180  28.580  1.00  0.00           H
ATOM   4719  HG2 LYS A 876      45.450  35.040  29.670  1.00  0.00           H
ATOM   4720  CD  LYS A 876      45.230  37.010  29.110  1.00  0.00           C
ATOM   4721  HD1 LYS A 876      45.920  36.730  28.290  1.00  0.00           H
ATOM   4722  HD2 LYS A 876      45.850  37.310  29.980  1.00  0.00           H
ATOM   4723  CE  LYS A 876      44.310  38.130  28.660  1.00  0.00           C
ATOM   4724  HE1 LYS A 876      43.720  38.430  29.550  1.00  0.00           H
ATOM   4725  HE2 LYS A 876      43.590  37.870  27.860  1.00  0.00           H
ATOM   4726  NZ  LYS A 876      45.180  39.270  28.160  1.00  0.00           N
ATOM   4727  HZ1 LYS A 876      45.940  39.610  28.780  1.00  0.00           H
ATOM   4728  HZ2 LYS A 876      44.500  40.050  27.990  1.00  0.00           H
ATOM   4729  HZ3 LYS A 876      45.640  38.980  27.280  1.00  0.00           H
ATOM   4730  C   LYS A 876      43.210  36.010  33.130  1.00  0.00           C
ATOM   4731  O   LYS A 876      42.710  34.900  33.460  1.00  0.00           O
ATOM   4732  N   GLY A 877      43.050  37.070  33.920  1.00  0.00           N
ATOM   4733  HN  GLY A 877      43.380  37.970  33.660  1.00  0.00           H
ATOM   4734  CA  GLY A 877      42.470  36.970  35.280  1.00  0.00           C
ATOM   4735  HA1 GLY A 877      41.550  36.430  35.120  1.00  0.00           H
ATOM   4736  HA2 GLY A 877      42.200  37.970  35.610  1.00  0.00           H
ATOM   4737  C   GLY A 877      43.280  36.330  36.340  1.00  0.00           C
ATOM   4738  O   GLY A 877      44.360  35.780  36.190  1.00  0.00           O
ATOM   4739  N   ALA A 878      42.710  36.380  37.620  1.00  0.00           N
ATOM   4740  HN  ALA A 878      41.880  36.930  37.640  1.00  0.00           H
ATOM   4741  CA  ALA A 878      43.140  35.840  38.810  1.00  0.00           C
ATOM   4742  HA  ALA A 878      43.380  34.800  38.620  1.00  0.00           H
ATOM   4743  CB  ALA A 878      44.520  36.540  39.200  1.00  0.00           C
ATOM   4744  HB1 ALA A 878      45.270  36.580  38.390  1.00  0.00           H
ATOM   4745  HB2 ALA A 878      44.980  35.920  40.000  1.00  0.00           H
ATOM   4746  HB3 ALA A 878      44.380  37.550  39.640  1.00  0.00           H
ATOM   4747  C   ALA A 878      42.130  35.780  39.910  1.00  0.00           C
ATOM   4748  O   ALA A 878      42.370  35.240  41.010  1.00  0.00           O
ATOM   4749  N   GLY A 879      40.910  36.240  39.670  1.00  0.00           N
ATOM   4750  HN  GLY A 879      40.720  36.430  38.720  1.00  0.00           H
ATOM   4751  CA  GLY A 879      39.940  36.550  40.670  1.00  0.00           C
ATOM   4752  HA1 GLY A 879      39.990  35.890  41.520  1.00  0.00           H
ATOM   4753  HA2 GLY A 879      38.960  36.610  40.240  1.00  0.00           H
ATOM   4754  C   GLY A 879      40.060  37.890  41.370  1.00  0.00           C
ATOM   4755  O   GLY A 879      39.830  38.050  42.500  1.00  0.00           O
ATOM   4756  N   TYR A 880      40.350  38.920  40.560  1.00  0.00           N
ATOM   4757  HN  TYR A 880      40.590  38.770  39.600  1.00  0.00           H
ATOM   4758  CA  TYR A 880      40.560  40.270  41.010  1.00  0.00           C
ATOM   4759  HA  TYR A 880      41.360  40.140  41.720  1.00  0.00           H
ATOM   4760  CB  TYR A 880      40.990  41.230  39.880  1.00  0.00           C
ATOM   4761  HB1 TYR A 880      41.050  42.270  40.260  1.00  0.00           H
ATOM   4762  HB2 TYR A 880      40.200  41.170  39.090  1.00  0.00           H
ATOM   4763  CG  TYR A 880      42.350  40.900  39.330  1.00  0.00           C
ATOM   4764  CD1 TYR A 880      43.440  41.560  39.910  1.00  0.00           C
ATOM   4765  HD1 TYR A 880      43.220  42.260  40.710  1.00  0.00           H
ATOM   4766  CE1 TYR A 880      44.760  41.410  39.520  1.00  0.00           C
ATOM   4767  HE1 TYR A 880      45.650  41.790  40.000  1.00  0.00           H
ATOM   4768  CZ  TYR A 880      44.980  40.610  38.420  1.00  0.00           C
ATOM   4769  OH  TYR A 880      46.220  40.620  37.910  1.00  0.00           O
ATOM   4770  HH  TYR A 880      46.150  40.280  37.010  1.00  0.00           H
ATOM   4771  CD2 TYR A 880      42.630  40.080  38.210  1.00  0.00           C
ATOM   4772  HD2 TYR A 880      41.890  39.560  37.610  1.00  0.00           H
ATOM   4773  CE2 TYR A 880      43.920  39.920  37.730  1.00  0.00           C
ATOM   4774  HE2 TYR A 880      44.100  39.390  36.820  1.00  0.00           H
ATOM   4775  C   TYR A 880      39.330  40.850  41.690  1.00  0.00           C
ATOM   4776  O   TYR A 880      39.520  41.370  42.740  1.00  0.00           O
ATOM   4777  N   HSD A 881      37.990  40.790  41.130  1.00  0.00           N
ATOM   4778  HN  HSD A 881      37.820  40.310  40.270  1.00  0.00           H
ATOM   4779  CA  HSD A 881      36.860  41.440  41.740  1.00  0.00           C
ATOM   4780  HA  HSD A 881      37.120  42.480  41.890  1.00  0.00           H
ATOM   4781  CB  HSD A 881      35.660  41.320  40.750  1.00  0.00           C
ATOM   4782  HB1 HSD A 881      34.890  41.980  41.190  1.00  0.00           H
ATOM   4783  HB2 HSD A 881      35.340  40.260  40.650  1.00  0.00           H
ATOM   4784  ND1 HSD A 881      35.530  41.370  38.230  1.00  0.00           N
ATOM   4785  HD1 HSD A 881      34.950  40.580  38.040  1.00  0.00           H
ATOM   4786  CG  HSD A 881      35.910  41.830  39.460  1.00  0.00           C
ATOM   4787  CE1 HSD A 881      35.920  42.310  37.280  1.00  0.00           C
ATOM   4788  HE1 HSD A 881      35.730  42.260  36.200  1.00  0.00           H
ATOM   4789  NE2 HSD A 881      36.500  43.390  37.860  1.00  0.00           N
ATOM   4790  CD2 HSD A 881      36.460  43.070  39.210  1.00  0.00           C
ATOM   4791  HD2 HSD A 881      36.810  43.790  39.940  1.00  0.00           H
ATOM   4792  C   HSD A 881      36.510  40.880  43.080  1.00  0.00           C
ATOM   4793  O   HSD A 881      36.200  41.640  44.030  1.00  0.00           O
ATOM   4794  N   LEU A 882      36.570  39.570  43.200  1.00  0.00           N
ATOM   4795  HN  LEU A 882      36.980  39.030  42.470  1.00  0.00           H
ATOM   4796  CA  LEU A 882      36.430  38.720  44.360  1.00  0.00           C
ATOM   4797  HA  LEU A 882      35.410  38.880  44.680  1.00  0.00           H
ATOM   4798  CB  LEU A 882      36.410  37.200  43.900  1.00  0.00           C
ATOM   4799  HB1 LEU A 882      37.230  37.000  43.200  1.00  0.00           H
ATOM   4800  HB2 LEU A 882      35.440  37.200  43.340  1.00  0.00           H
ATOM   4801  CG  LEU A 882      36.470  36.160  45.010  1.00  0.00           C
ATOM   4802  HG  LEU A 882      37.490  36.320  45.430  1.00  0.00           H
ATOM   4803  CD1 LEU A 882      35.330  36.330  46.050  1.00  0.00           C
ATOM   4804 HD11 LEU A 882      34.400  36.380  45.450  1.00  0.00           H
ATOM   4805 HD12 LEU A 882      35.340  37.330  46.550  1.00  0.00           H
ATOM   4806 HD13 LEU A 882      35.350  35.570  46.880  1.00  0.00           H
ATOM   4807  CD2 LEU A 882      36.330  34.830  44.260  1.00  0.00           C
ATOM   4808 HD21 LEU A 882      36.400  34.050  45.030  1.00  0.00           H
ATOM   4809 HD22 LEU A 882      37.140  34.760  43.490  1.00  0.00           H
ATOM   4810 HD23 LEU A 882      35.390  34.590  43.720  1.00  0.00           H
ATOM   4811  C   LEU A 882      37.420  39.100  45.510  1.00  0.00           C
ATOM   4812  O   LEU A 882      37.060  39.060  46.690  1.00  0.00           O
ATOM   4813  N   ASP A 883      38.570  39.590  45.240  1.00  0.00           N
ATOM   4814  HN  ASP A 883      38.840  39.680  44.280  1.00  0.00           H
ATOM   4815  CA  ASP A 883      39.420  40.160  46.260  1.00  0.00           C
ATOM   4816  HA  ASP A 883      39.570  39.470  47.080  1.00  0.00           H
ATOM   4817  CB  ASP A 883      40.840  40.630  45.670  1.00  0.00           C
ATOM   4818  HB1 ASP A 883      41.480  40.950  46.510  1.00  0.00           H
ATOM   4819  HB2 ASP A 883      40.740  41.500  44.980  1.00  0.00           H
ATOM   4820  CG  ASP A 883      41.620  39.550  45.020  1.00  0.00           C
ATOM   4821  OD1 ASP A 883      42.300  39.720  44.010  1.00  0.00           O
ATOM   4822  OD2 ASP A 883      41.500  38.420  45.630  1.00  0.00           O
ATOM   4823  HD2 ASP A 883      42.210  37.860  45.290  1.00  0.00           H
ATOM   4824  C   ASP A 883      38.830  41.440  46.930  1.00  0.00           C
ATOM   4825  O   ASP A 883      39.010  41.620  48.130  1.00  0.00           O
ATOM   4826  N   LEU A 884      38.160  42.290  46.150  1.00  0.00           N
ATOM   4827  HN  LEU A 884      37.960  42.190  45.180  1.00  0.00           H
ATOM   4828  CA  LEU A 884      37.440  43.420  46.820  1.00  0.00           C
ATOM   4829  HA  LEU A 884      38.180  43.870  47.460  1.00  0.00           H
ATOM   4830  CB  LEU A 884      37.060  44.440  45.630  1.00  0.00           C
ATOM   4831  HB1 LEU A 884      36.320  43.920  44.990  1.00  0.00           H
ATOM   4832  HB2 LEU A 884      37.970  44.680  45.040  1.00  0.00           H
ATOM   4833  CG  LEU A 884      36.370  45.750  46.050  1.00  0.00           C
ATOM   4834  HG  LEU A 884      35.430  45.570  46.610  1.00  0.00           H
ATOM   4835  CD1 LEU A 884      37.390  46.620  46.890  1.00  0.00           C
ATOM   4836 HD11 LEU A 884      36.920  47.600  47.050  1.00  0.00           H
ATOM   4837 HD12 LEU A 884      38.270  46.900  46.280  1.00  0.00           H
ATOM   4838 HD13 LEU A 884      37.660  46.200  47.890  1.00  0.00           H
ATOM   4839  CD2 LEU A 884      36.100  46.690  44.880  1.00  0.00           C
ATOM   4840 HD21 LEU A 884      35.710  47.630  45.310  1.00  0.00           H
ATOM   4841 HD22 LEU A 884      35.450  46.180  44.140  1.00  0.00           H
ATOM   4842 HD23 LEU A 884      36.980  46.960  44.260  1.00  0.00           H
ATOM   4843  C   LEU A 884      36.310  43.090  47.650  1.00  0.00           C
ATOM   4844  O   LEU A 884      36.190  43.730  48.670  1.00  0.00           O
ATOM   4845  N   LEU A 885      35.420  42.110  47.150  1.00  0.00           N
ATOM   4846  HN  LEU A 885      35.530  41.820  46.200  1.00  0.00           H
ATOM   4847  CA  LEU A 885      34.370  41.510  47.890  1.00  0.00           C
ATOM   4848  HA  LEU A 885      33.650  42.240  48.240  1.00  0.00           H
ATOM   4849  CB  LEU A 885      33.650  40.440  47.010  1.00  0.00           C
ATOM   4850  HB1 LEU A 885      34.340  39.660  46.640  1.00  0.00           H
ATOM   4851  HB2 LEU A 885      33.360  41.060  46.130  1.00  0.00           H
ATOM   4852  CG  LEU A 885      32.510  39.730  47.650  1.00  0.00           C
ATOM   4853  HG  LEU A 885      32.890  39.230  48.560  1.00  0.00           H
ATOM   4854  CD1 LEU A 885      31.400  40.660  48.090  1.00  0.00           C
ATOM   4855 HD11 LEU A 885      30.900  41.140  47.220  1.00  0.00           H
ATOM   4856 HD12 LEU A 885      31.740  41.540  48.670  1.00  0.00           H
ATOM   4857 HD13 LEU A 885      30.690  40.070  48.700  1.00  0.00           H
ATOM   4858  CD2 LEU A 885      31.860  38.630  46.810  1.00  0.00           C
ATOM   4859 HD21 LEU A 885      31.500  39.060  45.850  1.00  0.00           H
ATOM   4860 HD22 LEU A 885      30.910  38.350  47.330  1.00  0.00           H
ATOM   4861 HD23 LEU A 885      32.510  37.730  46.730  1.00  0.00           H
ATOM   4862  C   LEU A 885      34.810  40.870  49.180  1.00  0.00           C
ATOM   4863  O   LEU A 885      34.270  41.100  50.280  1.00  0.00           O
ATOM   4864  N   MET A 886      35.990  40.140  49.180  1.00  0.00           N
ATOM   4865  HN  MET A 886      36.440  40.090  48.290  1.00  0.00           H
ATOM   4866  CA  MET A 886      36.640  39.580  50.350  1.00  0.00           C
ATOM   4867  HA  MET A 886      35.870  39.030  50.880  1.00  0.00           H
ATOM   4868  CB  MET A 886      37.770  38.610  50.040  1.00  0.00           C
ATOM   4869  HB1 MET A 886      38.540  39.170  49.470  1.00  0.00           H
ATOM   4870  HB2 MET A 886      37.490  37.810  49.330  1.00  0.00           H
ATOM   4871  CG  MET A 886      38.440  37.950  51.220  1.00  0.00           C
ATOM   4872  HG1 MET A 886      38.790  38.600  52.050  1.00  0.00           H
ATOM   4873  HG2 MET A 886      39.310  37.440  50.770  1.00  0.00           H
ATOM   4874  SD  MET A 886      37.340  36.750  52.000  1.00  0.00           S
ATOM   4875  CE  MET A 886      37.300  35.640  50.660  1.00  0.00           C
ATOM   4876  HE1 MET A 886      36.860  34.670  50.970  1.00  0.00           H
ATOM   4877  HE2 MET A 886      38.330  35.440  50.280  1.00  0.00           H
ATOM   4878  HE3 MET A 886      36.690  35.990  49.800  1.00  0.00           H
ATOM   4879  C   MET A 886      37.070  40.710  51.320  1.00  0.00           C
ATOM   4880  O   MET A 886      36.660  40.700  52.500  1.00  0.00           O
ATOM   4881  N   VAL A 887      37.720  41.730  50.790  1.00  0.00           N
ATOM   4882  HN  VAL A 887      38.030  41.670  49.840  1.00  0.00           H
ATOM   4883  CA  VAL A 887      38.140  42.840  51.690  1.00  0.00           C
ATOM   4884  HA  VAL A 887      38.710  42.340  52.470  1.00  0.00           H
ATOM   4885  CB  VAL A 887      39.100  43.890  51.090  1.00  0.00           C
ATOM   4886  HB  VAL A 887      38.770  44.140  50.060  1.00  0.00           H
ATOM   4887  CG1 VAL A 887      39.180  45.210  51.930  1.00  0.00           C
ATOM   4888 HG11 VAL A 887      39.710  46.070  51.470  1.00  0.00           H
ATOM   4889 HG12 VAL A 887      39.750  45.020  52.860  1.00  0.00           H
ATOM   4890 HG13 VAL A 887      38.170  45.620  52.150  1.00  0.00           H
ATOM   4891  CG2 VAL A 887      40.480  43.260  50.880  1.00  0.00           C
ATOM   4892 HG21 VAL A 887      40.420  42.480  50.100  1.00  0.00           H
ATOM   4893 HG22 VAL A 887      40.880  42.770  51.800  1.00  0.00           H
ATOM   4894 HG23 VAL A 887      41.220  44.050  50.650  1.00  0.00           H
ATOM   4895  C   VAL A 887      36.900  43.440  52.370  1.00  0.00           C
ATOM   4896  O   VAL A 887      37.000  43.730  53.590  1.00  0.00           O
ATOM   4897  N   GLY A 888      35.840  43.750  51.500  1.00  0.00           N
ATOM   4898  HN  GLY A 888      35.900  43.620  50.520  1.00  0.00           H
ATOM   4899  CA  GLY A 888      34.580  44.230  52.050  1.00  0.00           C
ATOM   4900  HA1 GLY A 888      33.960  44.110  51.180  1.00  0.00           H
ATOM   4901  HA2 GLY A 888      34.690  45.250  52.400  1.00  0.00           H
ATOM   4902  C   GLY A 888      33.920  43.360  53.200  1.00  0.00           C
ATOM   4903  O   GLY A 888      33.440  43.930  54.180  1.00  0.00           O
ATOM   4904  N   VAL A 889      33.810  42.060  53.000  1.00  0.00           N
ATOM   4905  HN  VAL A 889      34.060  41.620  52.140  1.00  0.00           H
ATOM   4906  CA  VAL A 889      33.370  41.160  54.000  1.00  0.00           C
ATOM   4907  HA  VAL A 889      32.350  41.390  54.280  1.00  0.00           H
ATOM   4908  CB  VAL A 889      33.070  39.760  53.270  1.00  0.00           C
ATOM   4909  HB  VAL A 889      33.990  39.500  52.710  1.00  0.00           H
ATOM   4910  CG1 VAL A 889      32.650  38.690  54.300  1.00  0.00           C
ATOM   4911 HG11 VAL A 889      33.440  38.570  55.080  1.00  0.00           H
ATOM   4912 HG12 VAL A 889      32.430  37.720  53.810  1.00  0.00           H
ATOM   4913 HG13 VAL A 889      31.800  38.970  54.960  1.00  0.00           H
ATOM   4914  CG2 VAL A 889      31.960  39.830  52.280  1.00  0.00           C
ATOM   4915 HG21 VAL A 889      31.000  40.190  52.730  1.00  0.00           H
ATOM   4916 HG22 VAL A 889      31.720  38.800  51.910  1.00  0.00           H
ATOM   4917 HG23 VAL A 889      32.140  40.550  51.450  1.00  0.00           H
ATOM   4918  C   VAL A 889      34.230  41.000  55.250  1.00  0.00           C
ATOM   4919  O   VAL A 889      33.730  41.160  56.390  1.00  0.00           O
ATOM   4920  N   MET A 890      35.550  40.900  55.080  1.00  0.00           N
ATOM   4921  HN  MET A 890      35.870  40.770  54.160  1.00  0.00           H
ATOM   4922  CA  MET A 890      36.580  40.860  56.080  1.00  0.00           C
ATOM   4923  HA  MET A 890      36.340  40.170  56.890  1.00  0.00           H
ATOM   4924  CB  MET A 890      37.910  40.520  55.440  1.00  0.00           C
ATOM   4925  HB1 MET A 890      38.760  40.640  56.140  1.00  0.00           H
ATOM   4926  HB2 MET A 890      38.080  41.340  54.700  1.00  0.00           H
ATOM   4927  CG  MET A 890      38.040  39.040  54.890  1.00  0.00           C
ATOM   4928  HG1 MET A 890      39.040  38.970  54.400  1.00  0.00           H
ATOM   4929  HG2 MET A 890      37.290  38.780  54.110  1.00  0.00           H
ATOM   4930  SD  MET A 890      37.890  37.830  56.250  1.00  0.00           S
ATOM   4931  CE  MET A 890      36.400  36.890  55.650  1.00  0.00           C
ATOM   4932  HE1 MET A 890      36.500  36.250  54.740  1.00  0.00           H
ATOM   4933  HE2 MET A 890      35.680  37.640  55.260  1.00  0.00           H
ATOM   4934  HE3 MET A 890      35.780  36.320  56.370  1.00  0.00           H
ATOM   4935  C   MET A 890      36.680  42.160  56.940  1.00  0.00           C
ATOM   4936  O   MET A 890      36.840  42.080  58.140  1.00  0.00           O
ATOM   4937  N   LEU A 891      36.420  43.330  56.360  1.00  0.00           N
ATOM   4938  HN  LEU A 891      36.380  43.390  55.360  1.00  0.00           H
ATOM   4939  CA  LEU A 891      36.290  44.630  57.010  1.00  0.00           C
ATOM   4940  HA  LEU A 891      37.090  44.700  57.730  1.00  0.00           H
ATOM   4941  CB  LEU A 891      36.230  45.830  56.030  1.00  0.00           C
ATOM   4942  HB1 LEU A 891      35.490  45.790  55.200  1.00  0.00           H
ATOM   4943  HB2 LEU A 891      37.180  45.760  55.480  1.00  0.00           H
ATOM   4944  CG  LEU A 891      36.290  47.250  56.690  1.00  0.00           C
ATOM   4945  HG  LEU A 891      36.910  47.220  57.610  1.00  0.00           H
ATOM   4946  CD1 LEU A 891      37.050  48.190  55.790  1.00  0.00           C
ATOM   4947 HD11 LEU A 891      36.630  48.290  54.760  1.00  0.00           H
ATOM   4948 HD12 LEU A 891      38.040  47.700  55.700  1.00  0.00           H
ATOM   4949 HD13 LEU A 891      37.240  49.170  56.260  1.00  0.00           H
ATOM   4950  CD2 LEU A 891      34.860  47.660  56.940  1.00  0.00           C
ATOM   4951 HD21 LEU A 891      34.050  47.470  56.200  1.00  0.00           H
ATOM   4952 HD22 LEU A 891      34.850  48.750  57.130  1.00  0.00           H
ATOM   4953 HD23 LEU A 891      34.420  47.080  57.790  1.00  0.00           H
ATOM   4954  C   LEU A 891      35.060  44.620  57.950  1.00  0.00           C
ATOM   4955  O   LEU A 891      34.960  45.200  59.030  1.00  0.00           O
ATOM   4956  N   GLY A 892      34.080  43.780  57.530  1.00  0.00           N
ATOM   4957  HN  GLY A 892      34.210  43.400  56.620  1.00  0.00           H
ATOM   4958  CA  GLY A 892      32.820  43.560  58.280  1.00  0.00           C
ATOM   4959  HA1 GLY A 892      32.070  43.100  57.660  1.00  0.00           H
ATOM   4960  HA2 GLY A 892      32.450  44.520  58.590  1.00  0.00           H
ATOM   4961  C   GLY A 892      33.110  42.720  59.460  1.00  0.00           C
ATOM   4962  O   GLY A 892      32.660  43.060  60.540  1.00  0.00           O
ATOM   4963  N   VAL A 893      33.840  41.610  59.250  1.00  0.00           N
ATOM   4964  HN  VAL A 893      34.000  41.360  58.290  1.00  0.00           H
ATOM   4965  CA  VAL A 893      34.330  40.620  60.270  1.00  0.00           C
ATOM   4966  HA  VAL A 893      33.480  40.130  60.730  1.00  0.00           H
ATOM   4967  CB  VAL A 893      35.140  39.570  59.640  1.00  0.00           C
ATOM   4968  HB  VAL A 893      35.950  40.040  59.050  1.00  0.00           H
ATOM   4969  CG1 VAL A 893      35.900  38.600  60.680  1.00  0.00           C
ATOM   4970 HG11 VAL A 893      36.570  39.160  61.370  1.00  0.00           H
ATOM   4971 HG12 VAL A 893      36.490  37.800  60.200  1.00  0.00           H
ATOM   4972 HG13 VAL A 893      35.230  38.010  61.350  1.00  0.00           H
ATOM   4973  CG2 VAL A 893      34.370  38.690  58.720  1.00  0.00           C
ATOM   4974 HG21 VAL A 893      33.790  39.370  58.040  1.00  0.00           H
ATOM   4975 HG22 VAL A 893      33.600  38.090  59.240  1.00  0.00           H
ATOM   4976 HG23 VAL A 893      35.030  38.090  58.060  1.00  0.00           H
ATOM   4977  C   VAL A 893      35.260  41.370  61.260  1.00  0.00           C
ATOM   4978  O   VAL A 893      35.020  41.310  62.470  1.00  0.00           O
ATOM   4979  N   CYS A 894      36.260  42.180  60.780  1.00  0.00           N
ATOM   4980  HN  CYS A 894      36.410  42.160  59.800  1.00  0.00           H
ATOM   4981  CA  CYS A 894      37.150  43.010  61.620  1.00  0.00           C
ATOM   4982  HA  CYS A 894      37.660  42.550  62.440  1.00  0.00           H
ATOM   4983  CB  CYS A 894      38.320  43.560  60.800  1.00  0.00           C
ATOM   4984  HB1 CYS A 894      38.970  44.180  61.460  1.00  0.00           H
ATOM   4985  HB2 CYS A 894      38.040  44.260  59.980  1.00  0.00           H
ATOM   4986  SG  CYS A 894      39.600  42.330  60.380  1.00  0.00           S
ATOM   4987  HG1 CYS A 894      39.710  41.740  61.560  1.00  0.00           H
ATOM   4988  C   CYS A 894      36.390  44.020  62.450  1.00  0.00           C
ATOM   4989  O   CYS A 894      36.720  44.320  63.600  1.00  0.00           O
ATOM   4990  N   SER A 895      35.250  44.630  61.890  1.00  0.00           N
ATOM   4991  HN  SER A 895      35.160  44.430  60.920  1.00  0.00           H
ATOM   4992  CA  SER A 895      34.340  45.470  62.580  1.00  0.00           C
ATOM   4993  HA  SER A 895      35.030  46.190  63.000  1.00  0.00           H
ATOM   4994  CB  SER A 895      33.500  46.400  61.760  1.00  0.00           C
ATOM   4995  HB1 SER A 895      32.990  47.190  62.340  1.00  0.00           H
ATOM   4996  HB2 SER A 895      32.670  45.950  61.170  1.00  0.00           H
ATOM   4997  OG  SER A 895      34.390  47.120  60.880  1.00  0.00           O
ATOM   4998  HG1 SER A 895      34.590  46.570  60.130  1.00  0.00           H
ATOM   4999  C   SER A 895      33.660  44.960  63.780  1.00  0.00           C
ATOM   5000  O   SER A 895      33.580  45.640  64.770  1.00  0.00           O
ATOM   5001  N   VAL A 896      33.030  43.720  63.750  1.00  0.00           N
ATOM   5002  HN  VAL A 896      32.980  43.360  62.820  1.00  0.00           H
ATOM   5003  CA  VAL A 896      32.480  43.080  64.950  1.00  0.00           C
ATOM   5004  HA  VAL A 896      32.000  43.820  65.550  1.00  0.00           H
ATOM   5005  CB  VAL A 896      31.400  42.060  64.730  1.00  0.00           C
ATOM   5006  HB  VAL A 896      30.990  41.590  65.650  1.00  0.00           H
ATOM   5007  CG1 VAL A 896      30.200  42.770  64.040  1.00  0.00           C
ATOM   5008 HG11 VAL A 896      30.380  42.850  62.950  1.00  0.00           H
ATOM   5009 HG12 VAL A 896      30.010  43.780  64.440  1.00  0.00           H
ATOM   5010 HG13 VAL A 896      29.200  42.280  64.080  1.00  0.00           H
ATOM   5011  CG2 VAL A 896      31.850  40.860  63.800  1.00  0.00           C
ATOM   5012 HG21 VAL A 896      30.950  40.240  63.570  1.00  0.00           H
ATOM   5013 HG22 VAL A 896      32.600  40.240  64.320  1.00  0.00           H
ATOM   5014 HG23 VAL A 896      32.200  41.350  62.880  1.00  0.00           H
ATOM   5015  C   VAL A 896      33.490  42.380  65.900  1.00  0.00           C
ATOM   5016  O   VAL A 896      33.230  42.300  67.060  1.00  0.00           O
ATOM   5017  N   MET A 897      34.740  42.020  65.490  1.00  0.00           N
ATOM   5018  HN  MET A 897      34.840  41.950  64.500  1.00  0.00           H
ATOM   5019  CA  MET A 897      35.800  41.560  66.360  1.00  0.00           C
ATOM   5020  HA  MET A 897      35.320  41.180  67.250  1.00  0.00           H
ATOM   5021  CB  MET A 897      36.600  40.470  65.650  1.00  0.00           C
ATOM   5022  HB1 MET A 897      37.310  40.180  66.460  1.00  0.00           H
ATOM   5023  HB2 MET A 897      37.210  40.950  64.860  1.00  0.00           H
ATOM   5024  CG  MET A 897      35.850  39.220  65.240  1.00  0.00           C
ATOM   5025  HG1 MET A 897      34.870  39.430  64.750  1.00  0.00           H
ATOM   5026  HG2 MET A 897      35.310  38.770  66.100  1.00  0.00           H
ATOM   5027  SD  MET A 897      36.850  37.950  64.520  1.00  0.00           S
ATOM   5028  CE  MET A 897      37.280  37.400  66.210  1.00  0.00           C
ATOM   5029  HE1 MET A 897      37.660  38.260  66.800  1.00  0.00           H
ATOM   5030  HE2 MET A 897      38.140  36.710  66.200  1.00  0.00           H
ATOM   5031  HE3 MET A 897      36.450  36.980  66.820  1.00  0.00           H
ATOM   5032  C   MET A 897      36.680  42.640  66.890  1.00  0.00           C
ATOM   5033  O   MET A 897      37.430  42.400  67.890  1.00  0.00           O
ATOM   5034  N   GLY A 898      36.570  43.860  66.380  1.00  0.00           N
ATOM   5035  HN  GLY A 898      36.110  43.890  65.500  1.00  0.00           H
ATOM   5036  CA  GLY A 898      37.130  45.090  67.040  1.00  0.00           C
ATOM   5037  HA1 GLY A 898      37.020  45.040  68.120  1.00  0.00           H
ATOM   5038  HA2 GLY A 898      36.720  45.990  66.610  1.00  0.00           H
ATOM   5039  C   GLY A 898      38.620  45.240  66.700  1.00  0.00           C
ATOM   5040  O   GLY A 898      39.460  45.330  67.530  1.00  0.00           O
ATOM   5041  N   LEU A 899      38.880  45.180  65.420  1.00  0.00           N
ATOM   5042  HN  LEU A 899      38.250  44.950  64.680  1.00  0.00           H
ATOM   5043  CA  LEU A 899      40.210  45.010  64.870  1.00  0.00           C
ATOM   5044  HA  LEU A 899      41.050  45.010  65.540  1.00  0.00           H
ATOM   5045  CB  LEU A 899      40.320  43.550  64.200  1.00  0.00           C
ATOM   5046  HB1 LEU A 899      41.220  43.560  63.570  1.00  0.00           H
ATOM   5047  HB2 LEU A 899      39.450  43.330  63.540  1.00  0.00           H
ATOM   5048  CG  LEU A 899      40.320  42.430  65.300  1.00  0.00           C
ATOM   5049  HG  LEU A 899      39.380  42.490  65.910  1.00  0.00           H
ATOM   5050  CD1 LEU A 899      40.440  41.050  64.620  1.00  0.00           C
ATOM   5051 HD11 LEU A 899      41.510  40.850  64.350  1.00  0.00           H
ATOM   5052 HD12 LEU A 899      39.700  40.990  63.800  1.00  0.00           H
ATOM   5053 HD13 LEU A 899      40.180  40.370  65.450  1.00  0.00           H
ATOM   5054  CD2 LEU A 899      41.450  42.610  66.330  1.00  0.00           C
ATOM   5055 HD21 LEU A 899      41.460  41.770  67.050  1.00  0.00           H
ATOM   5056 HD22 LEU A 899      41.310  43.570  66.870  1.00  0.00           H
ATOM   5057 HD23 LEU A 899      42.450  42.530  65.880  1.00  0.00           H
ATOM   5058  C   LEU A 899      40.460  46.130  63.800  1.00  0.00           C
ATOM   5059  O   LEU A 899      39.480  46.540  63.170  1.00  0.00           O
ATOM   5060  N   PRO A 900      41.760  46.610  63.670  1.00  0.00           N
[truncated: 7,490,634 more chars]
