# Supplementary material for: CryoEM and computational modeling structural insights into the pH regulator NBCn1
Source: Nat Commun. 2025 Nov 11;16:9932. doi: 10.1038/s41467-025-64868-z (PMC12606367; doi:10.1038/s41467-025-64868-z)
Supplement: Supplementary file 8 — Supplementary Data 6 [file 41467_2025_64868_MOESM8_ESM.zip › 1us_unrestr_MD_OF_IF_transition_apoNBCn1/transition_rep1_traj16_first.pdb]

REMARK    GENERATED BY TRJCONV
TITLE     Title t=   0.00000 step= 0
REMARK    THIS IS A SIMULATION BOX
CRYST1   96.713   96.713  103.142  90.00  90.00  90.00 P 1           1
MODEL        1
ATOM      1  N   LEU A 585      28.310  41.590  41.000  1.00  0.00           N
ATOM      2  HT1 LEU A 585      28.350  42.410  41.630  1.00  0.00           H
ATOM      3  HT2 LEU A 585      27.310  41.510  40.730  1.00  0.00           H
ATOM      4  HT3 LEU A 585      28.850  41.800  40.140  1.00  0.00           H
ATOM      5  CA  LEU A 585      28.830  40.440  41.710  1.00  0.00           C
ATOM      6  HA  LEU A 585      29.900  40.600  41.790  1.00  0.00           H
ATOM      7  CB  LEU A 585      28.150  40.410  43.100  1.00  0.00           C
ATOM      8  HB1 LEU A 585      27.060  40.220  43.020  1.00  0.00           H
ATOM      9  HB2 LEU A 585      28.130  41.420  43.570  1.00  0.00           H
ATOM     10  CG  LEU A 585      28.850  39.500  44.110  1.00  0.00           C
ATOM     11  HG  LEU A 585      29.100  38.510  43.670  1.00  0.00           H
ATOM     12  CD1 LEU A 585      30.080  40.150  44.690  1.00  0.00           C
ATOM     13 HD11 LEU A 585      29.810  41.020  45.320  1.00  0.00           H
ATOM     14 HD12 LEU A 585      30.790  40.490  43.910  1.00  0.00           H
ATOM     15 HD13 LEU A 585      30.610  39.400  45.320  1.00  0.00           H
ATOM     16  CD2 LEU A 585      27.810  39.270  45.290  1.00  0.00           C
ATOM     17 HD21 LEU A 585      27.790  40.200  45.890  1.00  0.00           H
ATOM     18 HD22 LEU A 585      28.200  38.430  45.920  1.00  0.00           H
ATOM     19 HD23 LEU A 585      26.820  38.920  44.920  1.00  0.00           H
ATOM     20  C   LEU A 585      28.700  39.160  41.070  1.00  0.00           C
ATOM     21  O   LEU A 585      29.580  38.370  41.220  1.00  0.00           O
ATOM     22  N   ILE A 586      27.440  38.820  40.480  1.00  0.00           N
ATOM     23  HN  ILE A 586      26.720  39.510  40.390  1.00  0.00           H
ATOM     24  CA  ILE A 586      27.200  37.540  39.770  1.00  0.00           C
ATOM     25  HA  ILE A 586      27.490  36.760  40.460  1.00  0.00           H
ATOM     26  CB  ILE A 586      25.730  37.290  39.210  1.00  0.00           C
ATOM     27  HB  ILE A 586      25.600  37.990  38.360  1.00  0.00           H
ATOM     28  CG2 ILE A 586      25.570  35.870  38.640  1.00  0.00           C
ATOM     29 HG21 ILE A 586      25.480  35.080  39.420  1.00  0.00           H
ATOM     30 HG22 ILE A 586      26.380  35.570  37.940  1.00  0.00           H
ATOM     31 HG23 ILE A 586      24.540  35.760  38.220  1.00  0.00           H
ATOM     32  CG1 ILE A 586      24.590  37.590  40.300  1.00  0.00           C
ATOM     33 HG11 ILE A 586      23.620  37.260  39.870  1.00  0.00           H
ATOM     34 HG12 ILE A 586      24.640  38.700  40.410  1.00  0.00           H
ATOM     35  CD  ILE A 586      24.830  36.920  41.630  1.00  0.00           C
ATOM     36  HD1 ILE A 586      25.820  37.050  42.110  1.00  0.00           H
ATOM     37  HD2 ILE A 586      24.780  35.800  41.630  1.00  0.00           H
ATOM     38  HD3 ILE A 586      24.100  37.290  42.380  1.00  0.00           H
ATOM     39  C   ILE A 586      28.200  37.350  38.600  1.00  0.00           C
ATOM     40  O   ILE A 586      28.710  36.210  38.480  1.00  0.00           O
ATOM     41  N   LEU A 587      28.560  38.430  37.850  1.00  0.00           N
ATOM     42  HN  LEU A 587      28.280  39.350  38.090  1.00  0.00           H
ATOM     43  CA  LEU A 587      29.450  38.390  36.770  1.00  0.00           C
ATOM     44  HA  LEU A 587      29.030  37.680  36.070  1.00  0.00           H
ATOM     45  CB  LEU A 587      29.600  39.700  36.070  1.00  0.00           C
ATOM     46  HB1 LEU A 587      30.020  40.420  36.790  1.00  0.00           H
ATOM     47  HB2 LEU A 587      28.590  40.130  35.850  1.00  0.00           H
ATOM     48  CG  LEU A 587      30.440  39.790  34.830  1.00  0.00           C
ATOM     49  HG  LEU A 587      31.500  39.630  35.140  1.00  0.00           H
ATOM     50  CD1 LEU A 587      30.110  38.760  33.790  1.00  0.00           C
ATOM     51 HD11 LEU A 587      30.230  37.740  34.190  1.00  0.00           H
ATOM     52 HD12 LEU A 587      30.740  38.930  32.890  1.00  0.00           H
ATOM     53 HD13 LEU A 587      29.070  39.030  33.500  1.00  0.00           H
ATOM     54  CD2 LEU A 587      30.240  41.180  34.230  1.00  0.00           C
ATOM     55 HD21 LEU A 587      29.150  41.390  34.110  1.00  0.00           H
ATOM     56 HD22 LEU A 587      30.930  41.420  33.400  1.00  0.00           H
ATOM     57 HD23 LEU A 587      30.560  41.890  35.030  1.00  0.00           H
ATOM     58  C   LEU A 587      30.810  37.950  37.240  1.00  0.00           C
ATOM     59  O   LEU A 587      31.490  37.070  36.640  1.00  0.00           O
ATOM     60  N   ASP A 588      31.240  38.430  38.410  1.00  0.00           N
ATOM     61  HN  ASP A 588      30.630  39.080  38.850  1.00  0.00           H
ATOM     62  CA  ASP A 588      32.500  38.070  39.060  1.00  0.00           C
ATOM     63  HA  ASP A 588      33.320  38.140  38.350  1.00  0.00           H
ATOM     64  CB  ASP A 588      32.900  38.850  40.270  1.00  0.00           C
ATOM     65  HB1 ASP A 588      33.940  38.610  40.580  1.00  0.00           H
ATOM     66  HB2 ASP A 588      32.080  38.700  40.990  1.00  0.00           H
ATOM     67  CG  ASP A 588      33.000  40.400  40.090  1.00  0.00           C
ATOM     68  OD1 ASP A 588      33.190  41.070  41.130  1.00  0.00           O
ATOM     69  OD2 ASP A 588      32.870  40.860  38.940  1.00  0.00           O
ATOM     70  C   ASP A 588      32.460  36.610  39.370  1.00  0.00           C
ATOM     71  O   ASP A 588      33.370  35.860  38.950  1.00  0.00           O
ATOM     72  N   ILE A 589      31.360  36.120  39.980  1.00  0.00           N
ATOM     73  HN  ILE A 589      30.640  36.750  40.250  1.00  0.00           H
ATOM     74  CA  ILE A 589      31.160  34.680  40.260  1.00  0.00           C
ATOM     75  HA  ILE A 589      31.950  34.360  40.930  1.00  0.00           H
ATOM     76  CB  ILE A 589      29.880  34.390  41.190  1.00  0.00           C
ATOM     77  HB  ILE A 589      28.940  34.760  40.730  1.00  0.00           H
ATOM     78  CG2 ILE A 589      29.860  32.830  41.500  1.00  0.00           C
ATOM     79 HG21 ILE A 589      29.730  32.330  40.520  1.00  0.00           H
ATOM     80 HG22 ILE A 589      29.000  32.520  42.130  1.00  0.00           H
ATOM     81 HG23 ILE A 589      30.780  32.400  41.970  1.00  0.00           H
ATOM     82  CG1 ILE A 589      30.020  35.130  42.480  1.00  0.00           C
ATOM     83 HG11 ILE A 589      30.070  36.240  42.420  1.00  0.00           H
ATOM     84 HG12 ILE A 589      30.950  34.790  42.990  1.00  0.00           H
ATOM     85  CD  ILE A 589      28.790  34.930  43.360  1.00  0.00           C
ATOM     86  HD1 ILE A 589      28.550  33.860  43.570  1.00  0.00           H
ATOM     87  HD2 ILE A 589      27.940  35.430  42.850  1.00  0.00           H
ATOM     88  HD3 ILE A 589      28.880  35.460  44.340  1.00  0.00           H
ATOM     89  C   ILE A 589      31.220  33.710  39.090  1.00  0.00           C
ATOM     90  O   ILE A 589      31.800  32.620  39.190  1.00  0.00           O
ATOM     91  N   LYS A 590      30.600  34.160  37.950  1.00  0.00           N
ATOM     92  HN  LYS A 590      30.100  35.020  37.960  1.00  0.00           H
ATOM     93  CA  LYS A 590      30.570  33.420  36.760  1.00  0.00           C
ATOM     94  HA  LYS A 590      30.200  32.420  36.920  1.00  0.00           H
ATOM     95  CB  LYS A 590      29.580  34.130  35.670  1.00  0.00           C
ATOM     96  HB1 LYS A 590      29.780  33.570  34.730  1.00  0.00           H
ATOM     97  HB2 LYS A 590      29.720  35.210  35.460  1.00  0.00           H
ATOM     98  CG  LYS A 590      28.070  34.040  36.040  1.00  0.00           C
ATOM     99  HG1 LYS A 590      27.920  34.710  36.910  1.00  0.00           H
ATOM    100  HG2 LYS A 590      27.810  32.970  36.230  1.00  0.00           H
ATOM    101  CD  LYS A 590      27.060  34.590  35.040  1.00  0.00           C
ATOM    102  HD1 LYS A 590      26.030  34.410  35.430  1.00  0.00           H
ATOM    103  HD2 LYS A 590      27.310  34.030  34.110  1.00  0.00           H
ATOM    104  CE  LYS A 590      27.210  36.090  34.730  1.00  0.00           C
ATOM    105  HE1 LYS A 590      28.270  36.330  34.510  1.00  0.00           H
ATOM    106  HE2 LYS A 590      26.850  36.700  35.580  1.00  0.00           H
ATOM    107  NZ  LYS A 590      26.550  36.350  33.380  1.00  0.00           N
ATOM    108  HZ1 LYS A 590      25.980  37.220  33.380  1.00  0.00           H
ATOM    109  HZ2 LYS A 590      25.910  35.560  33.170  1.00  0.00           H
ATOM    110  HZ3 LYS A 590      27.170  36.400  32.540  1.00  0.00           H
ATOM    111  C   LYS A 590      31.930  33.240  36.120  1.00  0.00           C
ATOM    112  O   LYS A 590      32.460  32.230  35.720  1.00  0.00           O
ATOM    113  N   ARG A 591      32.630  34.440  36.060  1.00  0.00           N
ATOM    114  HN  ARG A 591      32.250  35.300  36.410  1.00  0.00           H
ATOM    115  CA  ARG A 591      34.010  34.630  35.440  1.00  0.00           C
ATOM    116  HA  ARG A 591      33.980  34.340  34.400  1.00  0.00           H
ATOM    117  CB  ARG A 591      34.420  36.120  35.410  1.00  0.00           C
ATOM    118  HB1 ARG A 591      35.440  36.110  34.980  1.00  0.00           H
ATOM    119  HB2 ARG A 591      34.410  36.380  36.480  1.00  0.00           H
ATOM    120  CG  ARG A 591      33.600  36.980  34.440  1.00  0.00           C
ATOM    121  HG1 ARG A 591      34.080  37.970  34.370  1.00  0.00           H
ATOM    122  HG2 ARG A 591      32.520  37.130  34.670  1.00  0.00           H
ATOM    123  CD  ARG A 591      33.520  36.350  33.010  1.00  0.00           C
ATOM    124  HD1 ARG A 591      32.760  35.540  33.060  1.00  0.00           H
ATOM    125  HD2 ARG A 591      34.540  35.930  32.880  1.00  0.00           H
ATOM    126  NE  ARG A 591      33.200  37.310  31.960  1.00  0.00           N
ATOM    127  HE  ARG A 591      33.330  38.300  32.070  1.00  0.00           H
ATOM    128  CZ  ARG A 591      32.930  37.050  30.660  1.00  0.00           C
ATOM    129  NH1 ARG A 591      32.750  35.920  30.110  1.00  0.00           N
ATOM    130 HH11 ARG A 591      32.580  35.890  29.120  1.00  0.00           H
ATOM    131 HH12 ARG A 591      33.040  35.180  30.700  1.00  0.00           H
ATOM    132  NH2 ARG A 591      32.740  38.140  29.870  1.00  0.00           N
ATOM    133 HH21 ARG A 591      32.820  39.020  30.340  1.00  0.00           H
ATOM    134 HH22 ARG A 591      32.360  38.000  28.940  1.00  0.00           H
ATOM    135  C   ARG A 591      35.070  33.620  36.040  1.00  0.00           C
ATOM    136  O   ARG A 591      35.930  33.140  35.350  1.00  0.00           O
ATOM    137  N   LYS A 592      34.920  33.370  37.390  1.00  0.00           N
ATOM    138  HN  LYS A 592      34.220  33.910  37.840  1.00  0.00           H
ATOM    139  CA  LYS A 592      35.830  32.400  38.020  1.00  0.00           C
ATOM    140  HA  LYS A 592      36.710  32.300  37.390  1.00  0.00           H
ATOM    141  CB  LYS A 592      36.220  32.850  39.500  1.00  0.00           C
ATOM    142  HB1 LYS A 592      37.000  32.190  39.930  1.00  0.00           H
ATOM    143  HB2 LYS A 592      35.290  32.790  40.100  1.00  0.00           H
ATOM    144  CG  LYS A 592      36.600  34.340  39.530  1.00  0.00           C
ATOM    145  HG1 LYS A 592      36.930  34.650  40.540  1.00  0.00           H
ATOM    146  HG2 LYS A 592      35.750  35.030  39.340  1.00  0.00           H
ATOM    147  CD  LYS A 592      37.780  34.660  38.620  1.00  0.00           C
ATOM    148  HD1 LYS A 592      37.930  35.750  38.770  1.00  0.00           H
ATOM    149  HD2 LYS A 592      37.520  34.670  37.540  1.00  0.00           H
ATOM    150  CE  LYS A 592      39.090  33.890  39.000  1.00  0.00           C
ATOM    151  HE1 LYS A 592      38.890  32.800  38.880  1.00  0.00           H
ATOM    152  HE2 LYS A 592      39.470  34.040  40.040  1.00  0.00           H
ATOM    153  NZ  LYS A 592      40.280  34.420  38.200  1.00  0.00           N
ATOM    154  HZ1 LYS A 592      41.160  34.070  38.600  1.00  0.00           H
ATOM    155  HZ2 LYS A 592      40.280  35.460  38.290  1.00  0.00           H
ATOM    156  HZ3 LYS A 592      40.160  34.040  37.240  1.00  0.00           H
ATOM    157  C   LYS A 592      35.350  30.970  38.020  1.00  0.00           C
ATOM    158  O   LYS A 592      36.140  30.040  38.360  1.00  0.00           O
ATOM    159  N   ALA A 593      34.080  30.660  37.620  1.00  0.00           N
ATOM    160  HN  ALA A 593      33.500  31.420  37.330  1.00  0.00           H
ATOM    161  CA  ALA A 593      33.500  29.390  37.800  1.00  0.00           C
ATOM    162  HA  ALA A 593      33.680  29.130  38.840  1.00  0.00           H
ATOM    163  CB  ALA A 593      31.910  29.360  37.630  1.00  0.00           C
ATOM    164  HB1 ALA A 593      31.450  28.360  37.810  1.00  0.00           H
ATOM    165  HB2 ALA A 593      31.670  29.760  36.620  1.00  0.00           H
ATOM    166  HB3 ALA A 593      31.370  30.080  38.290  1.00  0.00           H
ATOM    167  C   ALA A 593      34.240  28.310  37.050  1.00  0.00           C
ATOM    168  O   ALA A 593      34.540  27.320  37.720  1.00  0.00           O
ATOM    169  N   PRO A 594      34.600  28.350  35.750  1.00  0.00           N
ATOM    170  CD  PRO A 594      34.400  29.550  34.790  1.00  0.00           C
ATOM    171  HD1 PRO A 594      35.270  30.250  34.820  1.00  0.00           H
ATOM    172  HD2 PRO A 594      33.520  30.160  35.040  1.00  0.00           H
ATOM    173  CA  PRO A 594      34.890  27.110  34.990  1.00  0.00           C
ATOM    174  HA  PRO A 594      34.390  26.260  35.420  1.00  0.00           H
ATOM    175  CB  PRO A 594      34.380  27.410  33.550  1.00  0.00           C
ATOM    176  HB1 PRO A 594      33.280  27.270  33.420  1.00  0.00           H
ATOM    177  HB2 PRO A 594      34.960  26.790  32.830  1.00  0.00           H
ATOM    178  CG  PRO A 594      34.440  28.990  33.390  1.00  0.00           C
ATOM    179  HG1 PRO A 594      35.500  29.140  33.050  1.00  0.00           H
ATOM    180  HG2 PRO A 594      33.710  29.300  32.620  1.00  0.00           H
ATOM    181  C   PRO A 594      36.370  26.920  35.110  1.00  0.00           C
ATOM    182  O   PRO A 594      36.920  25.920  34.700  1.00  0.00           O
ATOM    183  N   PHE A 595      37.110  27.940  35.630  1.00  0.00           N
ATOM    184  HN  PHE A 595      36.720  28.810  35.930  1.00  0.00           H
ATOM    185  CA  PHE A 595      38.570  27.870  35.940  1.00  0.00           C
ATOM    186  HA  PHE A 595      39.050  27.090  35.370  1.00  0.00           H
ATOM    187  CB  PHE A 595      39.270  29.210  35.880  1.00  0.00           C
ATOM    188  HB1 PHE A 595      40.250  29.240  36.410  1.00  0.00           H
ATOM    189  HB2 PHE A 595      38.560  29.930  36.340  1.00  0.00           H
ATOM    190  CG  PHE A 595      39.430  29.600  34.440  1.00  0.00           C
ATOM    191  CD1 PHE A 595      38.410  30.380  33.820  1.00  0.00           C
ATOM    192  HD1 PHE A 595      37.590  30.820  34.380  1.00  0.00           H
ATOM    193  CE1 PHE A 595      38.590  30.820  32.560  1.00  0.00           C
ATOM    194  HE1 PHE A 595      37.830  31.460  32.120  1.00  0.00           H
ATOM    195  CZ  PHE A 595      39.740  30.530  31.810  1.00  0.00           C
ATOM    196  HZ  PHE A 595      39.940  30.880  30.810  1.00  0.00           H
ATOM    197  CD2 PHE A 595      40.550  29.250  33.670  1.00  0.00           C
ATOM    198  HD2 PHE A 595      41.410  28.700  34.030  1.00  0.00           H
ATOM    199  CE2 PHE A 595      40.760  29.750  32.410  1.00  0.00           C
ATOM    200  HE2 PHE A 595      41.550  29.340  31.790  1.00  0.00           H
ATOM    201  C   PHE A 595      38.880  27.390  37.320  1.00  0.00           C
ATOM    202  O   PHE A 595      40.040  27.040  37.620  1.00  0.00           O
ATOM    203  N   PHE A 596      37.870  27.300  38.250  1.00  0.00           N
ATOM    204  HN  PHE A 596      36.920  27.280  37.960  1.00  0.00           H
ATOM    205  CA  PHE A 596      38.130  27.230  39.630  1.00  0.00           C
ATOM    206  HA  PHE A 596      38.840  28.010  39.830  1.00  0.00           H
ATOM    207  CB  PHE A 596      36.750  27.380  40.390  1.00  0.00           C
ATOM    208  HB1 PHE A 596      36.160  26.450  40.180  1.00  0.00           H
ATOM    209  HB2 PHE A 596      36.300  28.310  39.980  1.00  0.00           H
ATOM    210  CG  PHE A 596      36.880  27.410  41.950  1.00  0.00           C
ATOM    211  CD1 PHE A 596      37.410  28.500  42.630  1.00  0.00           C
ATOM    212  HD1 PHE A 596      37.710  29.320  41.990  1.00  0.00           H
ATOM    213  CE1 PHE A 596      37.470  28.680  44.000  1.00  0.00           C
ATOM    214  HE1 PHE A 596      37.800  29.630  44.410  1.00  0.00           H
ATOM    215  CZ  PHE A 596      37.120  27.580  44.810  1.00  0.00           C
ATOM    216  HZ  PHE A 596      37.130  27.580  45.890  1.00  0.00           H
ATOM    217  CD2 PHE A 596      36.600  26.280  42.760  1.00  0.00           C
ATOM    218  HD2 PHE A 596      36.360  25.330  42.300  1.00  0.00           H
ATOM    219  CE2 PHE A 596      36.770  26.340  44.190  1.00  0.00           C
ATOM    220  HE2 PHE A 596      36.550  25.450  44.760  1.00  0.00           H
ATOM    221  C   PHE A 596      38.910  25.990  40.050  1.00  0.00           C
ATOM    222  O   PHE A 596      39.790  26.000  40.870  1.00  0.00           O
ATOM    223  N   LEU A 597      38.490  24.860  39.460  1.00  0.00           N
ATOM    224  HN  LEU A 597      37.690  24.940  38.870  1.00  0.00           H
ATOM    225  CA  LEU A 597      39.000  23.610  39.860  1.00  0.00           C
ATOM    226  HA  LEU A 597      38.970  23.530  40.940  1.00  0.00           H
ATOM    227  CB  LEU A 597      38.020  22.420  39.500  1.00  0.00           C
ATOM    228  HB1 LEU A 597      38.530  21.420  39.580  1.00  0.00           H
ATOM    229  HB2 LEU A 597      37.680  22.620  38.460  1.00  0.00           H
ATOM    230  CG  LEU A 597      36.760  22.340  40.300  1.00  0.00           C
ATOM    231  HG  LEU A 597      36.380  23.360  40.100  1.00  0.00           H
ATOM    232  CD1 LEU A 597      35.840  21.230  39.820  1.00  0.00           C
ATOM    233 HD11 LEU A 597      36.310  20.220  39.860  1.00  0.00           H
ATOM    234 HD12 LEU A 597      35.580  21.210  38.740  1.00  0.00           H
ATOM    235 HD13 LEU A 597      34.960  21.160  40.500  1.00  0.00           H
ATOM    236  CD2 LEU A 597      36.980  22.050  41.790  1.00  0.00           C
ATOM    237 HD21 LEU A 597      36.020  21.810  42.280  1.00  0.00           H
ATOM    238 HD22 LEU A 597      37.310  22.980  42.310  1.00  0.00           H
ATOM    239 HD23 LEU A 597      37.690  21.180  41.830  1.00  0.00           H
ATOM    240  C   LEU A 597      40.430  23.340  39.430  1.00  0.00           C
ATOM    241  O   LEU A 597      41.150  22.610  40.130  1.00  0.00           O
ATOM    242  N   SER A 598      40.830  23.920  38.280  1.00  0.00           N
ATOM    243  HN  SER A 598      40.280  24.550  37.740  1.00  0.00           H
ATOM    244  CA  SER A 598      42.150  23.840  37.670  1.00  0.00           C
ATOM    245  HA  SER A 598      42.660  22.940  37.960  1.00  0.00           H
ATOM    246  CB  SER A 598      42.130  23.920  36.150  1.00  0.00           C
ATOM    247  HB1 SER A 598      41.640  23.030  35.700  1.00  0.00           H
ATOM    248  HB2 SER A 598      43.090  23.900  35.600  1.00  0.00           H
ATOM    249  OG  SER A 598      41.370  25.030  35.630  1.00  0.00           O
ATOM    250  HG1 SER A 598      40.470  24.770  35.440  1.00  0.00           H
ATOM    251  C   SER A 598      43.210  24.760  38.120  1.00  0.00           C
ATOM    252  O   SER A 598      44.340  24.510  37.810  1.00  0.00           O
ATOM    253  N   ASP A 599      42.920  25.820  38.950  1.00  0.00           N
ATOM    254  HN  ASP A 599      41.970  26.050  39.180  1.00  0.00           H
ATOM    255  CA  ASP A 599      43.910  26.700  39.520  1.00  0.00           C
ATOM    256  HA  ASP A 599      44.520  27.110  38.730  1.00  0.00           H
ATOM    257  CB  ASP A 599      43.270  27.860  40.350  1.00  0.00           C
ATOM    258  HB1 ASP A 599      44.010  28.520  40.850  1.00  0.00           H
ATOM    259  HB2 ASP A 599      42.570  27.450  41.120  1.00  0.00           H
ATOM    260  CG  ASP A 599      42.520  28.810  39.440  1.00  0.00           C
ATOM    261  OD1 ASP A 599      42.820  29.080  38.260  1.00  0.00           O
ATOM    262  OD2 ASP A 599      41.570  29.450  40.030  1.00  0.00           O
ATOM    263  C   ASP A 599      44.800  25.780  40.420  1.00  0.00           C
ATOM    264  O   ASP A 599      45.990  25.890  40.500  1.00  0.00           O
ATOM    265  N   PHE A 600      44.090  24.880  41.190  1.00  0.00           N
ATOM    266  HN  PHE A 600      43.100  24.900  41.170  1.00  0.00           H
ATOM    267  CA  PHE A 600      44.700  23.990  42.170  1.00  0.00           C
ATOM    268  HA  PHE A 600      45.300  24.600  42.830  1.00  0.00           H
ATOM    269  CB  PHE A 600      43.550  23.260  42.960  1.00  0.00           C
ATOM    270  HB1 PHE A 600      43.940  22.440  43.610  1.00  0.00           H
ATOM    271  HB2 PHE A 600      42.920  22.780  42.180  1.00  0.00           H
ATOM    272  CG  PHE A 600      42.640  24.220  43.720  1.00  0.00           C
ATOM    273  CD1 PHE A 600      41.370  24.500  43.250  1.00  0.00           C
ATOM    274  HD1 PHE A 600      41.050  23.990  42.360  1.00  0.00           H
ATOM    275  CE1 PHE A 600      40.580  25.480  43.880  1.00  0.00           C
ATOM    276  HE1 PHE A 600      39.600  25.730  43.500  1.00  0.00           H
ATOM    277  CZ  PHE A 600      41.020  26.110  45.080  1.00  0.00           C
ATOM    278  HZ  PHE A 600      40.310  26.770  45.570  1.00  0.00           H
ATOM    279  CD2 PHE A 600      43.050  24.760  44.950  1.00  0.00           C
ATOM    280  HD2 PHE A 600      44.000  24.450  45.360  1.00  0.00           H
ATOM    281  CE2 PHE A 600      42.230  25.700  45.610  1.00  0.00           C
ATOM    282  HE2 PHE A 600      42.660  26.310  46.410  1.00  0.00           H
ATOM    283  C   PHE A 600      45.700  23.020  41.440  1.00  0.00           C
ATOM    284  O   PHE A 600      46.620  22.450  41.980  1.00  0.00           O
ATOM    285  N   LYS A 601      45.370  22.690  40.190  1.00  0.00           N
ATOM    286  HN  LYS A 601      44.590  23.250  39.920  1.00  0.00           H
ATOM    287  CA  LYS A 601      46.050  21.750  39.320  1.00  0.00           C
ATOM    288  HA  LYS A 601      46.460  20.950  39.920  1.00  0.00           H
ATOM    289  CB  LYS A 601      45.150  21.140  38.220  1.00  0.00           C
ATOM    290  HB1 LYS A 601      45.700  20.370  37.620  1.00  0.00           H
ATOM    291  HB2 LYS A 601      44.920  22.020  37.580  1.00  0.00           H
ATOM    292  CG  LYS A 601      43.840  20.470  38.740  1.00  0.00           C
ATOM    293  HG1 LYS A 601      43.360  21.360  39.170  1.00  0.00           H
ATOM    294  HG2 LYS A 601      44.040  19.710  39.530  1.00  0.00           H
ATOM    295  CD  LYS A 601      42.870  19.850  37.670  1.00  0.00           C
ATOM    296  HD1 LYS A 601      43.410  19.210  36.940  1.00  0.00           H
ATOM    297  HD2 LYS A 601      42.620  20.750  37.080  1.00  0.00           H
ATOM    298  CE  LYS A 601      41.590  19.120  38.230  1.00  0.00           C
ATOM    299  HE1 LYS A 601      40.960  19.890  38.730  1.00  0.00           H
ATOM    300  HE2 LYS A 601      41.890  18.190  38.780  1.00  0.00           H
ATOM    301  NZ  LYS A 601      40.830  18.630  37.130  1.00  0.00           N
ATOM    302  HZ1 LYS A 601      40.690  19.280  36.330  1.00  0.00           H
ATOM    303  HZ2 LYS A 601      39.930  18.360  37.570  1.00  0.00           H
ATOM    304  HZ3 LYS A 601      41.210  17.720  36.780  1.00  0.00           H
ATOM    305  C   LYS A 601      47.260  22.490  38.770  1.00  0.00           C
ATOM    306  O   LYS A 601      48.280  21.910  38.480  1.00  0.00           O
ATOM    307  N   ASP A 602      47.180  23.860  38.660  1.00  0.00           N
ATOM    308  HN  ASP A 602      46.260  24.240  38.740  1.00  0.00           H
ATOM    309  CA  ASP A 602      48.350  24.590  38.180  1.00  0.00           C
ATOM    310  HA  ASP A 602      48.960  24.130  37.420  1.00  0.00           H
ATOM    311  CB  ASP A 602      47.910  26.010  37.710  1.00  0.00           C
ATOM    312  HB1 ASP A 602      48.710  26.790  37.730  1.00  0.00           H
ATOM    313  HB2 ASP A 602      47.120  26.420  38.380  1.00  0.00           H
ATOM    314  CG  ASP A 602      47.350  26.150  36.280  1.00  0.00           C
ATOM    315  OD1 ASP A 602      47.580  25.240  35.440  1.00  0.00           O
ATOM    316  OD2 ASP A 602      46.760  27.200  36.010  1.00  0.00           O
ATOM    317  C   ASP A 602      49.310  24.920  39.300  1.00  0.00           C
ATOM    318  O   ASP A 602      50.370  25.470  38.990  1.00  0.00           O
ATOM    319  N   ALA A 603      49.100  24.690  40.560  1.00  0.00           N
ATOM    320  HN  ALA A 603      48.150  24.480  40.770  1.00  0.00           H
ATOM    321  CA  ALA A 603      50.110  24.630  41.600  1.00  0.00           C
ATOM    322  HA  ALA A 603      50.460  25.640  41.770  1.00  0.00           H
ATOM    323  CB  ALA A 603      49.250  24.170  42.750  1.00  0.00           C
ATOM    324  HB1 ALA A 603      49.080  23.080  42.630  1.00  0.00           H
ATOM    325  HB2 ALA A 603      48.230  24.600  42.890  1.00  0.00           H
ATOM    326  HB3 ALA A 603      49.880  24.360  43.660  1.00  0.00           H
ATOM    327  C   ALA A 603      51.330  23.700  41.300  1.00  0.00           C
ATOM    328  O   ALA A 603      52.440  23.810  41.790  1.00  0.00           O
ATOM    329  N   LEU A 604      51.100  22.650  40.450  1.00  0.00           N
ATOM    330  HN  LEU A 604      50.220  22.640  39.970  1.00  0.00           H
ATOM    331  CA  LEU A 604      51.980  21.580  40.080  1.00  0.00           C
ATOM    332  HA  LEU A 604      52.490  21.250  40.970  1.00  0.00           H
ATOM    333  CB  LEU A 604      51.170  20.410  39.510  1.00  0.00           C
ATOM    334  HB1 LEU A 604      51.840  19.540  39.360  1.00  0.00           H
ATOM    335  HB2 LEU A 604      50.620  20.700  38.600  1.00  0.00           H
ATOM    336  CG  LEU A 604      50.070  19.840  40.470  1.00  0.00           C
ATOM    337  HG  LEU A 604      49.250  20.580  40.560  1.00  0.00           H
ATOM    338  CD1 LEU A 604      49.400  18.600  39.850  1.00  0.00           C
ATOM    339 HD11 LEU A 604      48.780  18.100  40.630  1.00  0.00           H
ATOM    340 HD12 LEU A 604      50.040  17.700  39.680  1.00  0.00           H
ATOM    341 HD13 LEU A 604      48.850  18.920  38.940  1.00  0.00           H
ATOM    342  CD2 LEU A 604      50.710  19.550  41.830  1.00  0.00           C
ATOM    343 HD21 LEU A 604      51.010  20.480  42.340  1.00  0.00           H
ATOM    344 HD22 LEU A 604      51.560  18.840  41.750  1.00  0.00           H
ATOM    345 HD23 LEU A 604      49.950  19.050  42.490  1.00  0.00           H
ATOM    346  C   LEU A 604      53.050  21.940  39.090  1.00  0.00           C
ATOM    347  O   LEU A 604      53.960  21.200  38.850  1.00  0.00           O
ATOM    348  N   SER A 605      52.950  23.120  38.460  1.00  0.00           N
ATOM    349  HN  SER A 605      52.250  23.810  38.650  1.00  0.00           H
ATOM    350  CA  SER A 605      53.750  23.560  37.310  1.00  0.00           C
ATOM    351  HA  SER A 605      54.010  22.680  36.740  1.00  0.00           H
ATOM    352  CB  SER A 605      52.920  24.560  36.530  1.00  0.00           C
ATOM    353  HB1 SER A 605      53.360  24.990  35.600  1.00  0.00           H
ATOM    354  HB2 SER A 605      52.650  25.390  37.220  1.00  0.00           H
ATOM    355  OG  SER A 605      51.730  23.890  36.160  1.00  0.00           O
ATOM    356  HG1 SER A 605      51.860  23.300  35.410  1.00  0.00           H
ATOM    357  C   SER A 605      55.000  24.330  37.760  1.00  0.00           C
ATOM    358  O   SER A 605      55.470  25.130  36.960  1.00  0.00           O
ATOM    359  N   LEU A 606      55.580  24.050  38.960  1.00  0.00           N
ATOM    360  HN  LEU A 606      55.090  23.340  39.440  1.00  0.00           H
ATOM    361  CA  LEU A 606      56.730  24.680  39.540  1.00  0.00           C
ATOM    362  HA  LEU A 606      56.620  24.540  40.610  1.00  0.00           H
ATOM    363  CB  LEU A 606      58.020  23.960  39.060  1.00  0.00           C
ATOM    364  HB1 LEU A 606      58.870  24.370  39.650  1.00  0.00           H
ATOM    365  HB2 LEU A 606      58.240  24.270  38.020  1.00  0.00           H
ATOM    366  CG  LEU A 606      57.880  22.420  39.070  1.00  0.00           C
ATOM    367  HG  LEU A 606      57.050  22.020  38.460  1.00  0.00           H
ATOM    368  CD1 LEU A 606      59.090  21.640  38.530  1.00  0.00           C
ATOM    369 HD11 LEU A 606      59.350  21.890  37.480  1.00  0.00           H
ATOM    370 HD12 LEU A 606      58.800  20.570  38.580  1.00  0.00           H
ATOM    371 HD13 LEU A 606      59.960  21.880  39.170  1.00  0.00           H
ATOM    372  CD2 LEU A 606      57.700  22.000  40.550  1.00  0.00           C
ATOM    373 HD21 LEU A 606      58.510  22.370  41.210  1.00  0.00           H
ATOM    374 HD22 LEU A 606      57.620  20.890  40.620  1.00  0.00           H
ATOM    375 HD23 LEU A 606      56.720  22.310  40.970  1.00  0.00           H
ATOM    376  C   LEU A 606      56.650  26.170  39.540  1.00  0.00           C
ATOM    377  O   LEU A 606      55.560  26.780  39.410  1.00  0.00           O
ATOM    378  N   GLN A 607      57.780  26.910  39.880  1.00  0.00           N
ATOM    379  HN  GLN A 607      58.650  26.440  39.950  1.00  0.00           H
ATOM    380  CA  GLN A 607      57.880  28.270  40.370  1.00  0.00           C
ATOM    381  HA  GLN A 607      58.920  28.560  40.380  1.00  0.00           H
ATOM    382  CB  GLN A 607      57.310  29.400  39.390  1.00  0.00           C
ATOM    383  HB1 GLN A 607      57.670  30.380  39.780  1.00  0.00           H
ATOM    384  HB2 GLN A 607      56.200  29.320  39.300  1.00  0.00           H
ATOM    385  CG  GLN A 607      57.950  29.180  37.960  1.00  0.00           C
ATOM    386  HG1 GLN A 607      57.470  28.300  37.470  1.00  0.00           H
ATOM    387  HG2 GLN A 607      59.060  29.110  38.020  1.00  0.00           H
ATOM    388  CD  GLN A 607      57.730  30.430  37.040  1.00  0.00           C
ATOM    389  OE1 GLN A 607      57.200  30.300  35.930  1.00  0.00           O
ATOM    390  NE2 GLN A 607      57.930  31.640  37.620  1.00  0.00           N
ATOM    391 HE21 GLN A 607      57.670  32.490  37.160  1.00  0.00           H
ATOM    392 HE22 GLN A 607      58.270  31.790  38.540  1.00  0.00           H
ATOM    393  C   GLN A 607      57.350  28.560  41.780  1.00  0.00           C
ATOM    394  O   GLN A 607      57.870  29.500  42.470  1.00  0.00           O
ATOM    395  N   CYS A 608      56.330  27.820  42.230  1.00  0.00           N
ATOM    396  HN  CYS A 608      55.950  27.170  41.580  1.00  0.00           H
ATOM    397  CA  CYS A 608      55.560  28.050  43.400  1.00  0.00           C
ATOM    398  HA  CYS A 608      55.010  28.960  43.360  1.00  0.00           H
ATOM    399  CB  CYS A 608      54.620  26.820  43.610  1.00  0.00           C
ATOM    400  HB1 CYS A 608      54.020  26.980  44.530  1.00  0.00           H
ATOM    401  HB2 CYS A 608      55.040  25.800  43.600  1.00  0.00           H
ATOM    402  SG  CYS A 608      53.390  26.820  42.360  1.00  0.00           S
ATOM    403  HG1 CYS A 608      53.460  25.550  41.960  1.00  0.00           H
ATOM    404  C   CYS A 608      56.400  28.030  44.660  1.00  0.00           C
ATOM    405  O   CYS A 608      56.180  28.910  45.450  1.00  0.00           O
ATOM    406  N   LEU A 609      57.250  27.080  44.920  1.00  0.00           N
ATOM    407  HN  LEU A 609      57.520  26.410  44.220  1.00  0.00           H
ATOM    408  CA  LEU A 609      57.910  27.010  46.140  1.00  0.00           C
ATOM    409  HA  LEU A 609      57.110  27.050  46.860  1.00  0.00           H
ATOM    410  CB  LEU A 609      58.760  25.700  46.370  1.00  0.00           C
ATOM    411  HB1 LEU A 609      59.670  25.670  45.740  1.00  0.00           H
ATOM    412  HB2 LEU A 609      58.080  24.870  46.120  1.00  0.00           H
ATOM    413  CG  LEU A 609      59.110  25.420  47.850  1.00  0.00           C
ATOM    414  HG  LEU A 609      59.850  26.160  48.240  1.00  0.00           H
ATOM    415  CD1 LEU A 609      57.850  25.460  48.800  1.00  0.00           C
ATOM    416 HD11 LEU A 609      57.220  24.550  48.850  1.00  0.00           H
ATOM    417 HD12 LEU A 609      57.250  26.390  48.840  1.00  0.00           H
ATOM    418 HD13 LEU A 609      58.270  25.420  49.830  1.00  0.00           H
ATOM    419  CD2 LEU A 609      59.800  24.110  47.880  1.00  0.00           C
ATOM    420 HD21 LEU A 609      60.790  24.120  47.370  1.00  0.00           H
ATOM    421 HD22 LEU A 609      59.230  23.320  47.350  1.00  0.00           H
ATOM    422 HD23 LEU A 609      60.080  23.930  48.950  1.00  0.00           H
ATOM    423  C   LEU A 609      58.780  28.210  46.420  1.00  0.00           C
ATOM    424  O   LEU A 609      58.820  28.860  47.460  1.00  0.00           O
ATOM    425  N   ALA A 610      59.520  28.660  45.460  1.00  0.00           N
ATOM    426  HN  ALA A 610      59.630  28.160  44.610  1.00  0.00           H
ATOM    427  CA  ALA A 610      60.340  29.860  45.430  1.00  0.00           C
ATOM    428  HA  ALA A 610      61.120  29.560  46.100  1.00  0.00           H
ATOM    429  CB  ALA A 610      60.950  30.030  44.030  1.00  0.00           C
ATOM    430  HB1 ALA A 610      61.570  29.140  43.800  1.00  0.00           H
ATOM    431  HB2 ALA A 610      61.610  30.930  44.040  1.00  0.00           H
ATOM    432  HB3 ALA A 610      60.140  30.260  43.300  1.00  0.00           H
ATOM    433  C   ALA A 610      59.570  31.170  45.720  1.00  0.00           C
ATOM    434  O   ALA A 610      60.010  32.050  46.470  1.00  0.00           O
ATOM    435  N   SER A 611      58.390  31.340  45.150  1.00  0.00           N
ATOM    436  HN  SER A 611      58.050  30.590  44.600  1.00  0.00           H
ATOM    437  CA  SER A 611      57.350  32.280  45.380  1.00  0.00           C
ATOM    438  HA  SER A 611      57.850  33.230  45.330  1.00  0.00           H
ATOM    439  CB  SER A 611      56.120  32.090  44.430  1.00  0.00           C
ATOM    440  HB1 SER A 611      55.620  31.160  44.780  1.00  0.00           H
ATOM    441  HB2 SER A 611      56.570  32.000  43.430  1.00  0.00           H
ATOM    442  OG  SER A 611      55.210  33.140  44.580  1.00  0.00           O
ATOM    443  HG1 SER A 611      55.750  33.940  44.510  1.00  0.00           H
ATOM    444  C   SER A 611      56.830  32.210  46.790  1.00  0.00           C
ATOM    445  O   SER A 611      56.820  33.280  47.480  1.00  0.00           O
ATOM    446  N   ILE A 612      56.420  31.080  47.310  1.00  0.00           N
ATOM    447  HN  ILE A 612      56.400  30.310  46.670  1.00  0.00           H
ATOM    448  CA  ILE A 612      56.010  30.870  48.680  1.00  0.00           C
ATOM    449  HA  ILE A 612      55.120  31.400  48.940  1.00  0.00           H
ATOM    450  CB  ILE A 612      55.550  29.430  48.880  1.00  0.00           C
ATOM    451  HB  ILE A 612      56.200  28.770  48.270  1.00  0.00           H
ATOM    452  CG2 ILE A 612      55.570  28.780  50.320  1.00  0.00           C
ATOM    453 HG21 ILE A 612      55.050  29.410  51.070  1.00  0.00           H
ATOM    454 HG22 ILE A 612      56.610  28.730  50.690  1.00  0.00           H
ATOM    455 HG23 ILE A 612      55.090  27.780  50.290  1.00  0.00           H
ATOM    456  CG1 ILE A 612      54.230  29.290  48.210  1.00  0.00           C
ATOM    457 HG11 ILE A 612      54.160  29.960  47.330  1.00  0.00           H
ATOM    458 HG12 ILE A 612      53.480  29.540  49.000  1.00  0.00           H
ATOM    459  CD  ILE A 612      53.950  27.870  47.640  1.00  0.00           C
ATOM    460  HD1 ILE A 612      54.910  27.580  47.170  1.00  0.00           H
ATOM    461  HD2 ILE A 612      53.040  27.850  47.000  1.00  0.00           H
ATOM    462  HD3 ILE A 612      53.850  27.070  48.410  1.00  0.00           H
ATOM    463  C   ILE A 612      57.140  31.230  49.740  1.00  0.00           C
ATOM    464  O   ILE A 612      56.860  31.980  50.670  1.00  0.00           O
ATOM    465  N   LEU A 613      58.390  30.710  49.580  1.00  0.00           N
ATOM    466  HN  LEU A 613      58.670  30.160  48.790  1.00  0.00           H
ATOM    467  CA  LEU A 613      59.460  30.880  50.560  1.00  0.00           C
ATOM    468  HA  LEU A 613      59.120  30.410  51.480  1.00  0.00           H
ATOM    469  CB  LEU A 613      60.770  30.210  50.160  1.00  0.00           C
ATOM    470  HB1 LEU A 613      61.430  30.380  51.040  1.00  0.00           H
ATOM    471  HB2 LEU A 613      61.130  30.710  49.240  1.00  0.00           H
ATOM    472  CG  LEU A 613      60.730  28.680  49.950  1.00  0.00           C
ATOM    473  HG  LEU A 613      59.830  28.370  49.370  1.00  0.00           H
ATOM    474  CD1 LEU A 613      62.030  28.220  49.240  1.00  0.00           C
ATOM    475 HD11 LEU A 613      62.060  27.150  48.960  1.00  0.00           H
ATOM    476 HD12 LEU A 613      63.030  28.370  49.690  1.00  0.00           H
ATOM    477 HD13 LEU A 613      62.070  28.680  48.220  1.00  0.00           H
ATOM    478  CD2 LEU A 613      60.530  27.870  51.200  1.00  0.00           C
ATOM    479 HD21 LEU A 613      60.600  26.790  50.960  1.00  0.00           H
ATOM    480 HD22 LEU A 613      59.520  28.150  51.590  1.00  0.00           H
ATOM    481 HD23 LEU A 613      61.370  28.040  51.910  1.00  0.00           H
ATOM    482  C   LEU A 613      59.710  32.400  50.710  1.00  0.00           C
ATOM    483  O   LEU A 613      59.920  32.930  51.800  1.00  0.00           O
ATOM    484  N   PHE A 614      59.780  33.150  49.590  1.00  0.00           N
ATOM    485  HN  PHE A 614      59.880  32.660  48.730  1.00  0.00           H
ATOM    486  CA  PHE A 614      60.030  34.540  49.690  1.00  0.00           C
ATOM    487  HA  PHE A 614      60.880  34.620  50.350  1.00  0.00           H
ATOM    488  CB  PHE A 614      60.680  35.160  48.330  1.00  0.00           C
ATOM    489  HB1 PHE A 614      60.130  34.530  47.610  1.00  0.00           H
ATOM    490  HB2 PHE A 614      61.780  35.000  48.310  1.00  0.00           H
ATOM    491  CG  PHE A 614      60.540  36.600  47.940  1.00  0.00           C
ATOM    492  CD1 PHE A 614      61.090  37.630  48.720  1.00  0.00           C
ATOM    493  HD1 PHE A 614      61.880  37.440  49.440  1.00  0.00           H
ATOM    494  CE1 PHE A 614      60.850  39.010  48.350  1.00  0.00           C
ATOM    495  HE1 PHE A 614      61.260  39.810  48.940  1.00  0.00           H
ATOM    496  CZ  PHE A 614      60.060  39.270  47.260  1.00  0.00           C
ATOM    497  HZ  PHE A 614      59.890  40.260  46.850  1.00  0.00           H
ATOM    498  CD2 PHE A 614      59.850  36.930  46.780  1.00  0.00           C
ATOM    499  HD2 PHE A 614      59.480  36.150  46.130  1.00  0.00           H
ATOM    500  CE2 PHE A 614      59.570  38.290  46.470  1.00  0.00           C
ATOM    501  HE2 PHE A 614      59.040  38.480  45.550  1.00  0.00           H
ATOM    502  C   PHE A 614      58.900  35.340  50.140  1.00  0.00           C
ATOM    503  O   PHE A 614      59.070  36.170  51.000  1.00  0.00           O
ATOM    504  N   LEU A 615      57.740  35.040  49.570  1.00  0.00           N
ATOM    505  HN  LEU A 615      57.720  34.380  48.820  1.00  0.00           H
ATOM    506  CA  LEU A 615      56.640  35.890  49.890  1.00  0.00           C
ATOM    507  HA  LEU A 615      56.960  36.920  49.850  1.00  0.00           H
ATOM    508  CB  LEU A 615      55.480  35.650  48.860  1.00  0.00           C
ATOM    509  HB1 LEU A 615      55.030  34.640  48.930  1.00  0.00           H
ATOM    510  HB2 LEU A 615      55.940  35.640  47.840  1.00  0.00           H
ATOM    511  CG  LEU A 615      54.470  36.800  48.720  1.00  0.00           C
ATOM    512  HG  LEU A 615      54.100  37.190  49.700  1.00  0.00           H
ATOM    513  CD1 LEU A 615      55.120  37.960  47.970  1.00  0.00           C
ATOM    514 HD11 LEU A 615      55.540  37.550  47.030  1.00  0.00           H
ATOM    515 HD12 LEU A 615      56.070  38.320  48.420  1.00  0.00           H
ATOM    516 HD13 LEU A 615      54.400  38.810  47.840  1.00  0.00           H
ATOM    517  CD2 LEU A 615      53.340  36.180  47.920  1.00  0.00           C
ATOM    518 HD21 LEU A 615      53.050  35.310  48.550  1.00  0.00           H
ATOM    519 HD22 LEU A 615      53.680  35.910  46.900  1.00  0.00           H
ATOM    520 HD23 LEU A 615      52.430  36.810  47.930  1.00  0.00           H
ATOM    521  C   LEU A 615      56.080  35.830  51.290  1.00  0.00           C
ATOM    522  O   LEU A 615      55.720  36.850  51.820  1.00  0.00           O
ATOM    523  N   TYR A 616      56.180  34.660  51.930  1.00  0.00           N
ATOM    524  HN  TYR A 616      56.440  33.840  51.440  1.00  0.00           H
ATOM    525  CA  TYR A 616      56.100  34.510  53.320  1.00  0.00           C
ATOM    526  HA  TYR A 616      55.120  34.860  53.610  1.00  0.00           H
ATOM    527  CB  TYR A 616      56.440  33.100  53.710  1.00  0.00           C
ATOM    528  HB1 TYR A 616      57.320  32.800  53.100  1.00  0.00           H
ATOM    529  HB2 TYR A 616      55.560  32.480  53.440  1.00  0.00           H
ATOM    530  CG  TYR A 616      56.740  32.830  55.160  1.00  0.00           C
ATOM    531  CD1 TYR A 616      55.850  33.160  56.190  1.00  0.00           C
ATOM    532  HD1 TYR A 616      54.930  33.580  55.820  1.00  0.00           H
ATOM    533  CE1 TYR A 616      56.140  32.950  57.520  1.00  0.00           C
ATOM    534  HE1 TYR A 616      55.480  33.170  58.350  1.00  0.00           H
ATOM    535  CZ  TYR A 616      57.300  32.230  57.830  1.00  0.00           C
ATOM    536  OH  TYR A 616      57.550  31.830  59.150  1.00  0.00           O
ATOM    537  HH  TYR A 616      56.910  32.220  59.740  1.00  0.00           H
ATOM    538  CD2 TYR A 616      57.850  32.060  55.530  1.00  0.00           C
ATOM    539  HD2 TYR A 616      58.540  31.700  54.780  1.00  0.00           H
ATOM    540  CE2 TYR A 616      58.070  31.690  56.840  1.00  0.00           C
ATOM    541  HE2 TYR A 616      58.820  30.960  57.080  1.00  0.00           H
ATOM    542  C   TYR A 616      57.070  35.490  54.030  1.00  0.00           C
ATOM    543  O   TYR A 616      56.590  36.220  54.900  1.00  0.00           O
ATOM    544  N   CYS A 617      58.400  35.650  53.660  1.00  0.00           N
ATOM    545  HN  CYS A 617      58.830  35.290  52.840  1.00  0.00           H
ATOM    546  CA  CYS A 617      59.290  36.590  54.340  1.00  0.00           C
ATOM    547  HA  CYS A 617      59.400  36.350  55.390  1.00  0.00           H
ATOM    548  CB  CYS A 617      60.760  36.520  53.730  1.00  0.00           C
ATOM    549  HB1 CYS A 617      61.400  37.240  54.270  1.00  0.00           H
ATOM    550  HB2 CYS A 617      60.950  36.800  52.670  1.00  0.00           H
ATOM    551  SG  CYS A 617      61.570  34.900  54.000  1.00  0.00           S
ATOM    552  HG1 CYS A 617      60.530  34.260  53.500  1.00  0.00           H
ATOM    553  C   CYS A 617      58.860  38.010  54.150  1.00  0.00           C
ATOM    554  O   CYS A 617      58.890  38.760  55.070  1.00  0.00           O
ATOM    555  N   ALA A 618      58.510  38.350  52.940  1.00  0.00           N
ATOM    556  HN  ALA A 618      58.440  37.670  52.230  1.00  0.00           H
ATOM    557  CA  ALA A 618      58.070  39.650  52.480  1.00  0.00           C
ATOM    558  HA  ALA A 618      58.830  40.360  52.730  1.00  0.00           H
ATOM    559  CB  ALA A 618      57.920  39.460  50.960  1.00  0.00           C
ATOM    560  HB1 ALA A 618      57.060  38.800  50.760  1.00  0.00           H
ATOM    561  HB2 ALA A 618      58.780  38.950  50.470  1.00  0.00           H
ATOM    562  HB3 ALA A 618      57.690  40.460  50.530  1.00  0.00           H
ATOM    563  C   ALA A 618      56.800  40.220  53.110  1.00  0.00           C
ATOM    564  O   ALA A 618      56.780  41.390  53.420  1.00  0.00           O
ATOM    565  N   CYS A 619      55.890  39.310  53.540  1.00  0.00           N
ATOM    566  HN  CYS A 619      56.010  38.360  53.290  1.00  0.00           H
ATOM    567  CA  CYS A 619      54.680  39.680  54.270  1.00  0.00           C
ATOM    568  HA  CYS A 619      54.410  40.700  54.070  1.00  0.00           H
ATOM    569  CB  CYS A 619      53.560  38.650  53.750  1.00  0.00           C
ATOM    570  HB1 CYS A 619      53.910  37.600  53.880  1.00  0.00           H
ATOM    571  HB2 CYS A 619      53.450  38.830  52.660  1.00  0.00           H
ATOM    572  SG  CYS A 619      51.940  38.910  54.440  1.00  0.00           S
ATOM    573  HG1 CYS A 619      52.150  38.980  55.740  1.00  0.00           H
ATOM    574  C   CYS A 619      54.800  39.560  55.830  1.00  0.00           C
ATOM    575  O   CYS A 619      54.240  40.350  56.560  1.00  0.00           O
ATOM    576  N   MET A 620      55.590  38.640  56.360  1.00  0.00           N
ATOM    577  HN  MET A 620      55.920  37.940  55.730  1.00  0.00           H
ATOM    578  CA  MET A 620      55.950  38.590  57.840  1.00  0.00           C
ATOM    579  HA  MET A 620      54.990  38.740  58.310  1.00  0.00           H
ATOM    580  CB  MET A 620      56.680  37.240  57.980  1.00  0.00           C
ATOM    581  HB1 MET A 620      57.530  37.170  57.260  1.00  0.00           H
ATOM    582  HB2 MET A 620      55.960  36.450  57.690  1.00  0.00           H
ATOM    583  CG  MET A 620      57.300  36.980  59.390  1.00  0.00           C
ATOM    584  HG1 MET A 620      58.000  37.790  59.680  1.00  0.00           H
ATOM    585  HG2 MET A 620      57.940  36.080  59.360  1.00  0.00           H
ATOM    586  SD  MET A 620      56.100  36.680  60.770  1.00  0.00           S
ATOM    587  CE  MET A 620      57.320  36.130  62.030  1.00  0.00           C
ATOM    588  HE1 MET A 620      58.150  36.860  62.030  1.00  0.00           H
ATOM    589  HE2 MET A 620      57.600  35.050  61.920  1.00  0.00           H
ATOM    590  HE3 MET A 620      56.740  36.150  62.970  1.00  0.00           H
ATOM    591  C   MET A 620      56.740  39.720  58.380  1.00  0.00           C
ATOM    592  O   MET A 620      56.300  40.330  59.320  1.00  0.00           O
ATOM    593  N   SER A 621      57.910  40.150  57.800  1.00  0.00           N
ATOM    594  HN  SER A 621      58.300  39.610  57.060  1.00  0.00           H
ATOM    595  CA  SER A 621      58.620  41.440  58.160  1.00  0.00           C
ATOM    596  HA  SER A 621      59.040  41.230  59.130  1.00  0.00           H
ATOM    597  CB  SER A 621      59.680  41.600  57.090  1.00  0.00           C
ATOM    598  HB1 SER A 621      59.410  41.410  56.030  1.00  0.00           H
ATOM    599  HB2 SER A 621      60.450  40.860  57.370  1.00  0.00           H
ATOM    600  OG  SER A 621      60.430  42.750  57.240  1.00  0.00           O
ATOM    601  HG1 SER A 621      60.760  42.940  56.360  1.00  0.00           H
ATOM    602  C   SER A 621      57.750  42.760  58.330  1.00  0.00           C
ATOM    603  O   SER A 621      57.910  43.410  59.330  1.00  0.00           O
ATOM    604  N   PRO A 622      56.940  43.250  57.420  1.00  0.00           N
ATOM    605  CD  PRO A 622      56.900  42.920  56.000  1.00  0.00           C
ATOM    606  HD1 PRO A 622      56.590  41.850  56.010  1.00  0.00           H
ATOM    607  HD2 PRO A 622      57.850  43.180  55.500  1.00  0.00           H
ATOM    608  CA  PRO A 622      56.210  44.540  57.670  1.00  0.00           C
ATOM    609  HA  PRO A 622      56.910  45.210  58.150  1.00  0.00           H
ATOM    610  CB  PRO A 622      55.770  45.020  56.290  1.00  0.00           C
ATOM    611  HB1 PRO A 622      56.610  45.660  55.910  1.00  0.00           H
ATOM    612  HB2 PRO A 622      54.800  45.550  56.300  1.00  0.00           H
ATOM    613  CG  PRO A 622      55.750  43.760  55.350  1.00  0.00           C
ATOM    614  HG1 PRO A 622      54.750  43.290  55.390  1.00  0.00           H
ATOM    615  HG2 PRO A 622      55.990  43.990  54.290  1.00  0.00           H
ATOM    616  C   PRO A 622      55.080  44.310  58.660  1.00  0.00           C
ATOM    617  O   PRO A 622      54.800  45.150  59.490  1.00  0.00           O
ATOM    618  N   VAL A 623      54.370  43.210  58.630  1.00  0.00           N
ATOM    619  HN  VAL A 623      54.620  42.660  57.840  1.00  0.00           H
ATOM    620  CA  VAL A 623      53.300  42.870  59.640  1.00  0.00           C
ATOM    621  HA  VAL A 623      52.510  43.620  59.620  1.00  0.00           H
ATOM    622  CB  VAL A 623      52.450  41.710  59.210  1.00  0.00           C
ATOM    623  HB  VAL A 623      53.030  40.760  59.090  1.00  0.00           H
ATOM    624  CG1 VAL A 623      51.350  41.380  60.240  1.00  0.00           C
ATOM    625 HG11 VAL A 623      51.670  40.640  61.010  1.00  0.00           H
ATOM    626 HG12 VAL A 623      50.430  40.960  59.790  1.00  0.00           H
ATOM    627 HG13 VAL A 623      50.980  42.380  60.540  1.00  0.00           H
ATOM    628  CG2 VAL A 623      51.660  42.080  57.930  1.00  0.00           C
ATOM    629 HG21 VAL A 623      51.330  43.130  58.050  1.00  0.00           H
ATOM    630 HG22 VAL A 623      50.770  41.460  57.750  1.00  0.00           H
ATOM    631 HG23 VAL A 623      52.230  42.190  56.990  1.00  0.00           H
ATOM    632  C   VAL A 623      53.770  42.740  60.990  1.00  0.00           C
ATOM    633  O   VAL A 623      53.110  43.310  61.890  1.00  0.00           O
ATOM    634  N   ILE A 624      54.850  42.040  61.320  1.00  0.00           N
ATOM    635  HN  ILE A 624      55.290  41.460  60.630  1.00  0.00           H
ATOM    636  CA  ILE A 624      55.320  42.050  62.700  1.00  0.00           C
ATOM    637  HA  ILE A 624      54.550  41.990  63.460  1.00  0.00           H
ATOM    638  CB  ILE A 624      56.300  40.910  62.960  1.00  0.00           C
ATOM    639  HB  ILE A 624      56.640  40.890  64.020  1.00  0.00           H
ATOM    640  CG2 ILE A 624      55.530  39.580  62.650  1.00  0.00           C
ATOM    641 HG21 ILE A 624      55.940  38.590  62.950  1.00  0.00           H
ATOM    642 HG22 ILE A 624      55.600  39.390  61.550  1.00  0.00           H
ATOM    643 HG23 ILE A 624      54.430  39.660  62.790  1.00  0.00           H
ATOM    644  CG1 ILE A 624      57.700  40.960  62.280  1.00  0.00           C
ATOM    645 HG11 ILE A 624      58.060  41.950  61.950  1.00  0.00           H
ATOM    646 HG12 ILE A 624      57.660  40.360  61.350  1.00  0.00           H
ATOM    647  CD  ILE A 624      58.840  40.460  63.130  1.00  0.00           C
ATOM    648  HD1 ILE A 624      58.580  39.410  63.380  1.00  0.00           H
ATOM    649  HD2 ILE A 624      58.950  41.060  64.070  1.00  0.00           H
ATOM    650  HD3 ILE A 624      59.800  40.540  62.570  1.00  0.00           H
ATOM    651  C   ILE A 624      55.870  43.420  63.140  1.00  0.00           C
ATOM    652  O   ILE A 624      55.810  43.820  64.310  1.00  0.00           O
ATOM    653  N   THR A 625      56.440  44.140  62.220  1.00  0.00           N
ATOM    654  HN  THR A 625      56.550  43.650  61.340  1.00  0.00           H
ATOM    655  CA  THR A 625      56.890  45.500  62.380  1.00  0.00           C
ATOM    656  HA  THR A 625      57.590  45.550  63.200  1.00  0.00           H
ATOM    657  CB  THR A 625      57.660  46.060  61.220  1.00  0.00           C
ATOM    658  HB  THR A 625      57.170  46.020  60.220  1.00  0.00           H
ATOM    659  OG1 THR A 625      58.840  45.410  61.040  1.00  0.00           O
ATOM    660  HG1 THR A 625      58.630  44.690  60.440  1.00  0.00           H
ATOM    661  CG2 THR A 625      58.040  47.490  61.510  1.00  0.00           C
ATOM    662 HG21 THR A 625      58.600  47.730  62.450  1.00  0.00           H
ATOM    663 HG22 THR A 625      57.110  48.090  61.400  1.00  0.00           H
ATOM    664 HG23 THR A 625      58.760  47.840  60.740  1.00  0.00           H
ATOM    665  C   THR A 625      55.800  46.520  62.750  1.00  0.00           C
ATOM    666  O   THR A 625      55.850  47.100  63.830  1.00  0.00           O
ATOM    667  N   PHE A 626      54.760  46.600  61.900  1.00  0.00           N
ATOM    668  HN  PHE A 626      54.830  46.210  60.990  1.00  0.00           H
ATOM    669  CA  PHE A 626      53.480  47.220  62.120  1.00  0.00           C
ATOM    670  HA  PHE A 626      53.670  48.280  62.230  1.00  0.00           H
ATOM    671  CB  PHE A 626      52.430  47.000  61.080  1.00  0.00           C
ATOM    672  HB1 PHE A 626      51.380  46.890  61.430  1.00  0.00           H
ATOM    673  HB2 PHE A 626      52.680  46.020  60.620  1.00  0.00           H
ATOM    674  CG  PHE A 626      52.580  48.120  60.020  1.00  0.00           C
ATOM    675  CD1 PHE A 626      51.440  48.970  59.880  1.00  0.00           C
ATOM    676  HD1 PHE A 626      50.650  48.920  60.600  1.00  0.00           H
ATOM    677  CE1 PHE A 626      51.400  49.810  58.760  1.00  0.00           C
ATOM    678  HE1 PHE A 626      50.490  50.350  58.540  1.00  0.00           H
ATOM    679  CZ  PHE A 626      52.420  49.850  57.830  1.00  0.00           C
ATOM    680  HZ  PHE A 626      52.420  50.510  56.980  1.00  0.00           H
ATOM    681  CD2 PHE A 626      53.650  48.170  59.130  1.00  0.00           C
ATOM    682  HD2 PHE A 626      54.480  47.500  59.330  1.00  0.00           H
ATOM    683  CE2 PHE A 626      53.620  49.070  58.080  1.00  0.00           C
ATOM    684  HE2 PHE A 626      54.520  49.160  57.470  1.00  0.00           H
ATOM    685  C   PHE A 626      52.940  46.870  63.470  1.00  0.00           C
ATOM    686  O   PHE A 626      52.540  47.750  64.180  1.00  0.00           O
ATOM    687  N   GLY A 627      53.000  45.530  63.880  1.00  0.00           N
ATOM    688  HN  GLY A 627      53.470  44.860  63.300  1.00  0.00           H
ATOM    689  CA  GLY A 627      52.260  44.970  65.050  1.00  0.00           C
ATOM    690  HA1 GLY A 627      52.090  43.910  64.900  1.00  0.00           H
ATOM    691  HA2 GLY A 627      51.300  45.470  65.100  1.00  0.00           H
ATOM    692  C   GLY A 627      52.960  45.360  66.270  1.00  0.00           C
ATOM    693  O   GLY A 627      52.290  45.630  67.270  1.00  0.00           O
ATOM    694  N   GLY A 628      54.280  45.380  66.210  1.00  0.00           N
ATOM    695  HN  GLY A 628      54.770  45.090  65.400  1.00  0.00           H
ATOM    696  CA  GLY A 628      55.080  45.890  67.360  1.00  0.00           C
ATOM    697  HA1 GLY A 628      56.140  45.720  67.230  1.00  0.00           H
ATOM    698  HA2 GLY A 628      54.560  45.440  68.190  1.00  0.00           H
ATOM    699  C   GLY A 628      54.930  47.360  67.540  1.00  0.00           C
ATOM    700  O   GLY A 628      54.640  47.840  68.630  1.00  0.00           O
ATOM    701  N   LEU A 629      55.100  48.140  66.420  1.00  0.00           N
ATOM    702  HN  LEU A 629      55.320  47.730  65.540  1.00  0.00           H
ATOM    703  CA  LEU A 629      55.120  49.580  66.370  1.00  0.00           C
ATOM    704  HA  LEU A 629      55.860  49.870  67.090  1.00  0.00           H
ATOM    705  CB  LEU A 629      55.490  49.900  64.900  1.00  0.00           C
ATOM    706  HB1 LEU A 629      54.810  49.330  64.240  1.00  0.00           H
ATOM    707  HB2 LEU A 629      56.550  49.620  64.780  1.00  0.00           H
ATOM    708  CG  LEU A 629      55.250  51.390  64.450  1.00  0.00           C
ATOM    709  HG  LEU A 629      54.200  51.760  64.540  1.00  0.00           H
ATOM    710  CD1 LEU A 629      56.140  52.380  65.150  1.00  0.00           C
ATOM    711 HD11 LEU A 629      57.220  52.140  65.040  1.00  0.00           H
ATOM    712 HD12 LEU A 629      55.910  52.320  66.240  1.00  0.00           H
ATOM    713 HD13 LEU A 629      55.960  53.400  64.760  1.00  0.00           H
ATOM    714  CD2 LEU A 629      55.560  51.430  62.950  1.00  0.00           C
ATOM    715 HD21 LEU A 629      55.290  52.430  62.540  1.00  0.00           H
ATOM    716 HD22 LEU A 629      54.960  50.660  62.420  1.00  0.00           H
ATOM    717 HD23 LEU A 629      56.620  51.160  62.800  1.00  0.00           H
ATOM    718  C   LEU A 629      53.780  50.210  66.910  1.00  0.00           C
ATOM    719  O   LEU A 629      53.860  51.120  67.730  1.00  0.00           O
ATOM    720  N   LEU A 630      52.620  49.730  66.440  1.00  0.00           N
ATOM    721  HN  LEU A 630      52.720  48.950  65.820  1.00  0.00           H
ATOM    722  CA  LEU A 630      51.350  50.270  66.910  1.00  0.00           C
ATOM    723  HA  LEU A 630      51.320  51.350  66.950  1.00  0.00           H
ATOM    724  CB  LEU A 630      50.140  49.800  65.920  1.00  0.00           C
ATOM    725  HB1 LEU A 630      50.110  48.700  65.770  1.00  0.00           H
ATOM    726  HB2 LEU A 630      50.290  50.310  64.950  1.00  0.00           H
ATOM    727  CG  LEU A 630      48.700  50.350  66.200  1.00  0.00           C
ATOM    728  HG  LEU A 630      48.240  50.040  67.160  1.00  0.00           H
ATOM    729  CD1 LEU A 630      48.740  51.890  66.220  1.00  0.00           C
ATOM    730 HD11 LEU A 630      47.900  52.300  66.820  1.00  0.00           H
ATOM    731 HD12 LEU A 630      48.830  52.300  65.200  1.00  0.00           H
ATOM    732 HD13 LEU A 630      49.650  52.300  66.710  1.00  0.00           H
ATOM    733  CD2 LEU A 630      47.740  49.990  65.180  1.00  0.00           C
ATOM    734 HD21 LEU A 630      47.800  48.880  65.080  1.00  0.00           H
ATOM    735 HD22 LEU A 630      48.130  50.420  64.230  1.00  0.00           H
ATOM    736 HD23 LEU A 630      46.710  50.170  65.570  1.00  0.00           H
ATOM    737  C   LEU A 630      50.910  49.620  68.250  1.00  0.00           C
ATOM    738  O   LEU A 630      50.140  50.250  68.980  1.00  0.00           O
ATOM    739  N   GLY A 631      51.320  48.380  68.600  1.00  0.00           N
ATOM    740  HN  GLY A 631      51.680  47.780  67.880  1.00  0.00           H
ATOM    741  CA  GLY A 631      51.180  47.800  69.910  1.00  0.00           C
ATOM    742  HA1 GLY A 631      51.450  46.760  69.910  1.00  0.00           H
ATOM    743  HA2 GLY A 631      50.130  47.850  70.170  1.00  0.00           H
ATOM    744  C   GLY A 631      51.900  48.500  71.030  1.00  0.00           C
ATOM    745  O   GLY A 631      51.350  48.660  72.120  1.00  0.00           O
ATOM    746  N   GLU A 632      53.140  48.920  70.810  1.00  0.00           N
ATOM    747  HN  GLU A 632      53.590  48.690  69.960  1.00  0.00           H
ATOM    748  CA  GLU A 632      53.700  49.910  71.750  1.00  0.00           C
ATOM    749  HA  GLU A 632      53.660  49.430  72.710  1.00  0.00           H
ATOM    750  CB  GLU A 632      55.220  50.250  71.290  1.00  0.00           C
ATOM    751  HB1 GLU A 632      55.610  51.120  71.870  1.00  0.00           H
ATOM    752  HB2 GLU A 632      55.080  50.740  70.300  1.00  0.00           H
ATOM    753  CG  GLU A 632      56.290  49.180  71.240  1.00  0.00           C
ATOM    754  HG1 GLU A 632      57.320  49.550  71.150  1.00  0.00           H
ATOM    755  HG2 GLU A 632      56.200  48.440  70.410  1.00  0.00           H
ATOM    756  CD  GLU A 632      56.290  48.330  72.490  1.00  0.00           C
ATOM    757  OE1 GLU A 632      56.880  48.770  73.510  1.00  0.00           O
ATOM    758  OE2 GLU A 632      55.660  47.250  72.580  1.00  0.00           O
ATOM    759  C   GLU A 632      52.940  51.190  71.890  1.00  0.00           C
ATOM    760  O   GLU A 632      52.710  51.710  72.990  1.00  0.00           O
ATOM    761  N   ALA A 633      52.580  51.820  70.670  1.00  0.00           N
ATOM    762  HN  ALA A 633      52.780  51.430  69.780  1.00  0.00           H
ATOM    763  CA  ALA A 633      51.930  53.090  70.750  1.00  0.00           C
ATOM    764  HA  ALA A 633      52.550  53.750  71.330  1.00  0.00           H
ATOM    765  CB  ALA A 633      51.790  53.890  69.390  1.00  0.00           C
ATOM    766  HB1 ALA A 633      52.820  53.860  68.990  1.00  0.00           H
ATOM    767  HB2 ALA A 633      51.480  54.960  69.560  1.00  0.00           H
ATOM    768  HB3 ALA A 633      51.050  53.310  68.810  1.00  0.00           H
ATOM    769  C   ALA A 633      50.530  53.050  71.320  1.00  0.00           C
ATOM    770  O   ALA A 633      50.030  54.010  71.920  1.00  0.00           O
ATOM    771  N   THR A 634      49.840  51.910  71.260  1.00  0.00           N
ATOM    772  HN  THR A 634      50.210  51.060  70.900  1.00  0.00           H
ATOM    773  CA  THR A 634      48.480  51.770  71.800  1.00  0.00           C
ATOM    774  HA  THR A 634      48.060  52.750  71.980  1.00  0.00           H
ATOM    775  CB  THR A 634      47.450  51.320  70.880  1.00  0.00           C
ATOM    776  HB  THR A 634      46.440  51.370  71.350  1.00  0.00           H
ATOM    777  OG1 THR A 634      47.670  50.040  70.300  1.00  0.00           O
ATOM    778  HG1 THR A 634      48.360  50.200  69.650  1.00  0.00           H
ATOM    779  CG2 THR A 634      47.280  52.300  69.750  1.00  0.00           C
ATOM    780 HG21 THR A 634      46.370  52.110  69.150  1.00  0.00           H
ATOM    781 HG22 THR A 634      48.130  52.440  69.050  1.00  0.00           H
ATOM    782 HG23 THR A 634      47.080  53.310  70.180  1.00  0.00           H
ATOM    783  C   THR A 634      48.470  51.180  73.190  1.00  0.00           C
ATOM    784  O   THR A 634      47.370  50.900  73.710  1.00  0.00           O
ATOM    785  N   GLU A 635      49.700  51.100  73.830  1.00  0.00           N
ATOM    786  HN  GLU A 635      50.500  51.610  73.530  1.00  0.00           H
ATOM    787  CA  GLU A 635      49.920  50.570  75.150  1.00  0.00           C
ATOM    788  HA  GLU A 635      51.000  50.570  75.270  1.00  0.00           H
ATOM    789  CB  GLU A 635      49.380  51.590  76.240  1.00  0.00           C
ATOM    790  HB1 GLU A 635      49.550  51.080  77.210  1.00  0.00           H
ATOM    791  HB2 GLU A 635      48.310  51.680  75.980  1.00  0.00           H
ATOM    792  CG  GLU A 635      50.010  52.950  76.120  1.00  0.00           C
ATOM    793  HG1 GLU A 635      49.470  53.540  75.350  1.00  0.00           H
ATOM    794  HG2 GLU A 635      51.110  52.840  76.050  1.00  0.00           H
ATOM    795  CD  GLU A 635      49.820  53.900  77.320  1.00  0.00           C
ATOM    796  OE1 GLU A 635      49.130  53.660  78.330  1.00  0.00           O
ATOM    797  OE2 GLU A 635      50.360  55.020  77.170  1.00  0.00           O
ATOM    798  C   GLU A 635      49.510  49.210  75.290  1.00  0.00           C
ATOM    799  O   GLU A 635      48.630  48.910  76.050  1.00  0.00           O
ATOM    800  N   GLY A 636      50.130  48.250  74.530  1.00  0.00           N
ATOM    801  HN  GLY A 636      50.840  48.420  73.850  1.00  0.00           H
ATOM    802  CA  GLY A 636      49.990  46.770  74.770  1.00  0.00           C
ATOM    803  HA1 GLY A 636      49.930  46.550  75.830  1.00  0.00           H
ATOM    804  HA2 GLY A 636      50.760  46.210  74.250  1.00  0.00           H
ATOM    805  C   GLY A 636      48.680  46.160  74.460  1.00  0.00           C
ATOM    806  O   GLY A 636      48.300  45.100  75.000  1.00  0.00           O
ATOM    807  N   ARG A 637      47.980  46.870  73.630  1.00  0.00           N
ATOM    808  HN  ARG A 637      48.400  47.710  73.320  1.00  0.00           H
ATOM    809  CA  ARG A 637      46.630  46.550  73.140  1.00  0.00           C
ATOM    810  HA  ARG A 637      46.140  45.840  73.790  1.00  0.00           H
ATOM    811  CB  ARG A 637      45.690  47.740  73.120  1.00  0.00           C
ATOM    812  HB1 ARG A 637      44.790  47.330  72.620  1.00  0.00           H
ATOM    813  HB2 ARG A 637      46.160  48.680  72.760  1.00  0.00           H
ATOM    814  CG  ARG A 637      45.170  48.040  74.550  1.00  0.00           C
ATOM    815  HG1 ARG A 637      46.050  48.350  75.140  1.00  0.00           H
ATOM    816  HG2 ARG A 637      44.740  47.120  75.000  1.00  0.00           H
ATOM    817  CD  ARG A 637      44.150  49.130  74.440  1.00  0.00           C
ATOM    818  HD1 ARG A 637      43.170  48.750  74.040  1.00  0.00           H
ATOM    819  HD2 ARG A 637      44.540  49.920  73.780  1.00  0.00           H
ATOM    820  NE  ARG A 637      43.820  49.680  75.820  1.00  0.00           N
ATOM    821  HE  ARG A 637      42.890  49.640  76.200  1.00  0.00           H
ATOM    822  CZ  ARG A 637      44.690  50.380  76.520  1.00  0.00           C
ATOM    823  NH1 ARG A 637      45.910  50.600  76.190  1.00  0.00           N
ATOM    824 HH11 ARG A 637      46.490  51.190  76.730  1.00  0.00           H
ATOM    825 HH12 ARG A 637      46.100  50.660  75.210  1.00  0.00           H
ATOM    826  NH2 ARG A 637      44.320  50.710  77.690  1.00  0.00           N
ATOM    827 HH21 ARG A 637      44.920  51.180  78.350  1.00  0.00           H
ATOM    828 HH22 ARG A 637      43.370  50.550  78.010  1.00  0.00           H
ATOM    829  C   ARG A 637      46.740  45.900  71.780  1.00  0.00           C
ATOM    830  O   ARG A 637      45.670  45.510  71.120  1.00  0.00           O
ATOM    831  N   LEU A 638      47.940  45.660  71.330  1.00  0.00           N
ATOM    832  HN  LEU A 638      48.700  45.930  71.900  1.00  0.00           H
ATOM    833  CA  LEU A 638      48.190  44.880  70.190  1.00  0.00           C
ATOM    834  HA  LEU A 638      47.540  44.010  70.140  1.00  0.00           H
ATOM    835  CB  LEU A 638      48.030  45.770  68.930  1.00  0.00           C
ATOM    836  HB1 LEU A 638      48.730  46.640  69.050  1.00  0.00           H
ATOM    837  HB2 LEU A 638      46.970  46.070  68.890  1.00  0.00           H
ATOM    838  CG  LEU A 638      48.470  45.170  67.530  1.00  0.00           C
ATOM    839  HG  LEU A 638      49.520  44.840  67.610  1.00  0.00           H
ATOM    840  CD1 LEU A 638      47.560  44.060  66.960  1.00  0.00           C
ATOM    841 HD11 LEU A 638      46.540  44.450  66.740  1.00  0.00           H
ATOM    842 HD12 LEU A 638      47.510  43.370  67.830  1.00  0.00           H
ATOM    843 HD13 LEU A 638      48.060  43.490  66.150  1.00  0.00           H
ATOM    844  CD2 LEU A 638      48.430  46.320  66.470  1.00  0.00           C
ATOM    845 HD21 LEU A 638      49.060  47.190  66.760  1.00  0.00           H
ATOM    846 HD22 LEU A 638      47.350  46.520  66.300  1.00  0.00           H
ATOM    847 HD23 LEU A 638      48.950  45.950  65.560  1.00  0.00           H
ATOM    848  C   LEU A 638      49.610  44.480  70.370  1.00  0.00           C
ATOM    849  O   LEU A 638      50.370  44.980  71.230  1.00  0.00           O
ATOM    850  N   SER A 639      49.960  43.450  69.620  1.00  0.00           N
ATOM    851  HN  SER A 639      49.280  42.970  69.080  1.00  0.00           H
ATOM    852  CA  SER A 639      51.380  43.050  69.520  1.00  0.00           C
ATOM    853  HA  SER A 639      52.040  43.900  69.570  1.00  0.00           H
ATOM    854  CB  SER A 639      51.760  41.970  70.620  1.00  0.00           C
ATOM    855  HB1 SER A 639      51.420  42.360  71.600  1.00  0.00           H
ATOM    856  HB2 SER A 639      52.830  41.720  70.540  1.00  0.00           H
ATOM    857  OG  SER A 639      51.130  40.720  70.540  1.00  0.00           O
ATOM    858  HG1 SER A 639      50.310  40.870  71.020  1.00  0.00           H
ATOM    859  C   SER A 639      51.480  42.360  68.140  1.00  0.00           C
ATOM    860  O   SER A 639      50.510  42.180  67.430  1.00  0.00           O
ATOM    861  N   ALA A 640      52.630  41.880  67.790  1.00  0.00           N
ATOM    862  HN  ALA A 640      53.410  41.950  68.410  1.00  0.00           H
ATOM    863  CA  ALA A 640      52.700  41.110  66.530  1.00  0.00           C
ATOM    864  HA  ALA A 640      52.340  41.810  65.790  1.00  0.00           H
ATOM    865  CB  ALA A 640      54.280  41.010  66.220  1.00  0.00           C
ATOM    866  HB1 ALA A 640      54.410  40.260  65.420  1.00  0.00           H
ATOM    867  HB2 ALA A 640      54.810  40.710  67.160  1.00  0.00           H
ATOM    868  HB3 ALA A 640      54.670  41.930  65.740  1.00  0.00           H
ATOM    869  C   ALA A 640      51.910  39.860  66.530  1.00  0.00           C
ATOM    870  O   ALA A 640      51.420  39.440  65.500  1.00  0.00           O
ATOM    871  N   ILE A 641      51.740  39.210  67.650  1.00  0.00           N
ATOM    872  HN  ILE A 641      52.230  39.540  68.460  1.00  0.00           H
ATOM    873  CA  ILE A 641      51.040  37.900  67.690  1.00  0.00           C
ATOM    874  HA  ILE A 641      51.470  37.270  66.920  1.00  0.00           H
ATOM    875  CB  ILE A 641      51.330  37.160  68.960  1.00  0.00           C
ATOM    876  HB  ILE A 641      51.020  37.810  69.810  1.00  0.00           H
ATOM    877  CG2 ILE A 641      50.530  35.760  68.940  1.00  0.00           C
ATOM    878 HG21 ILE A 641      50.610  35.210  67.980  1.00  0.00           H
ATOM    879 HG22 ILE A 641      49.480  35.930  69.260  1.00  0.00           H
ATOM    880 HG23 ILE A 641      51.040  35.100  69.660  1.00  0.00           H
ATOM    881  CG1 ILE A 641      52.860  36.960  69.050  1.00  0.00           C
ATOM    882 HG11 ILE A 641      53.110  36.370  69.960  1.00  0.00           H
ATOM    883 HG12 ILE A 641      53.350  37.960  69.100  1.00  0.00           H
ATOM    884  CD  ILE A 641      53.510  36.140  67.940  1.00  0.00           C
ATOM    885  HD1 ILE A 641      54.540  35.760  68.080  1.00  0.00           H
ATOM    886  HD2 ILE A 641      53.480  36.780  67.030  1.00  0.00           H
ATOM    887  HD3 ILE A 641      52.860  35.250  67.800  1.00  0.00           H
ATOM    888  C   ILE A 641      49.500  37.980  67.270  1.00  0.00           C
ATOM    889  O   ILE A 641      49.010  37.180  66.390  1.00  0.00           O
ATOM    890  N   GLU A 642      48.760  38.960  67.730  1.00  0.00           N
ATOM    891  HN  GLU A 642      49.160  39.510  68.480  1.00  0.00           H
ATOM    892  CA  GLU A 642      47.390  39.260  67.310  1.00  0.00           C
ATOM    893  HA  GLU A 642      46.810  38.360  67.360  1.00  0.00           H
ATOM    894  CB  GLU A 642      46.740  40.250  68.230  1.00  0.00           C
ATOM    895  HB1 GLU A 642      45.670  40.330  67.990  1.00  0.00           H
ATOM    896  HB2 GLU A 642      47.330  41.180  68.140  1.00  0.00           H
ATOM    897  CG  GLU A 642      46.790  39.890  69.760  1.00  0.00           C
ATOM    898  HG1 GLU A 642      47.810  39.940  70.210  1.00  0.00           H
ATOM    899  HG2 GLU A 642      46.320  38.890  69.860  1.00  0.00           H
ATOM    900  CD  GLU A 642      45.930  40.700  70.640  1.00  0.00           C
ATOM    901  OE1 GLU A 642      44.750  40.890  70.250  1.00  0.00           O
ATOM    902  OE2 GLU A 642      46.300  41.300  71.670  1.00  0.00           O
ATOM    903  C   GLU A 642      47.380  39.670  65.830  1.00  0.00           C
ATOM    904  O   GLU A 642      46.420  39.450  65.060  1.00  0.00           O
ATOM    905  N   SER A 643      48.500  40.240  65.390  1.00  0.00           N
ATOM    906  HN  SER A 643      49.210  40.390  66.080  1.00  0.00           H
ATOM    907  CA  SER A 643      48.770  40.550  63.940  1.00  0.00           C
ATOM    908  HA  SER A 643      47.890  41.020  63.520  1.00  0.00           H
ATOM    909  CB  SER A 643      49.830  41.620  63.700  1.00  0.00           C
ATOM    910  HB1 SER A 643      49.960  41.900  62.630  1.00  0.00           H
ATOM    911  HB2 SER A 643      50.820  41.230  64.010  1.00  0.00           H
ATOM    912  OG  SER A 643      49.540  42.820  64.390  1.00  0.00           O
ATOM    913  HG1 SER A 643      49.410  42.570  65.310  1.00  0.00           H
ATOM    914  C   SER A 643      49.010  39.360  63.060  1.00  0.00           C
ATOM    915  O   SER A 643      48.560  39.310  61.890  1.00  0.00           O
ATOM    916  N   LEU A 644      49.590  38.250  63.680  1.00  0.00           N
ATOM    917  HN  LEU A 644      49.830  38.130  64.640  1.00  0.00           H
ATOM    918  CA  LEU A 644      49.670  37.050  62.990  1.00  0.00           C
ATOM    919  HA  LEU A 644      49.970  37.310  61.990  1.00  0.00           H
ATOM    920  CB  LEU A 644      50.640  36.060  63.650  1.00  0.00           C
ATOM    921  HB1 LEU A 644      50.610  35.100  63.090  1.00  0.00           H
ATOM    922  HB2 LEU A 644      50.190  35.900  64.650  1.00  0.00           H
ATOM    923  CG  LEU A 644      52.050  36.510  63.720  1.00  0.00           C
ATOM    924  HG  LEU A 644      52.220  37.460  64.260  1.00  0.00           H
ATOM    925  CD1 LEU A 644      52.840  35.460  64.480  1.00  0.00           C
ATOM    926 HD11 LEU A 644      52.880  34.490  63.930  1.00  0.00           H
ATOM    927 HD12 LEU A 644      52.420  35.130  65.450  1.00  0.00           H
ATOM    928 HD13 LEU A 644      53.880  35.770  64.710  1.00  0.00           H
ATOM    929  CD2 LEU A 644      52.650  36.650  62.310  1.00  0.00           C
ATOM    930 HD21 LEU A 644      52.290  37.580  61.830  1.00  0.00           H
ATOM    931 HD22 LEU A 644      52.260  35.780  61.730  1.00  0.00           H
ATOM    932 HD23 LEU A 644      53.750  36.500  62.440  1.00  0.00           H
ATOM    933  C   LEU A 644      48.260  36.450  62.790  1.00  0.00           C
ATOM    934  O   LEU A 644      47.910  35.860  61.740  1.00  0.00           O
ATOM    935  N   PHE A 645      47.480  36.520  63.900  1.00  0.00           N
ATOM    936  HN  PHE A 645      47.940  36.870  64.710  1.00  0.00           H
ATOM    937  CA  PHE A 645      46.110  35.960  63.930  1.00  0.00           C
ATOM    938  HA  PHE A 645      46.070  34.980  63.480  1.00  0.00           H
ATOM    939  CB  PHE A 645      45.770  35.780  65.490  1.00  0.00           C
ATOM    940  HB1 PHE A 645      45.700  36.820  65.880  1.00  0.00           H
ATOM    941  HB2 PHE A 645      46.630  35.220  65.930  1.00  0.00           H
ATOM    942  CG  PHE A 645      44.460  35.100  65.830  1.00  0.00           C
ATOM    943  CD1 PHE A 645      43.720  34.380  64.870  1.00  0.00           C
ATOM    944  HD1 PHE A 645      44.050  34.210  63.860  1.00  0.00           H
ATOM    945  CE1 PHE A 645      42.490  33.850  65.250  1.00  0.00           C
ATOM    946  HE1 PHE A 645      41.980  33.300  64.480  1.00  0.00           H
ATOM    947  CZ  PHE A 645      41.990  34.070  66.550  1.00  0.00           C
ATOM    948  HZ  PHE A 645      41.010  33.640  66.680  1.00  0.00           H
ATOM    949  CD2 PHE A 645      43.980  35.280  67.150  1.00  0.00           C
ATOM    950  HD2 PHE A 645      44.570  35.670  67.960  1.00  0.00           H
ATOM    951  CE2 PHE A 645      42.790  34.660  67.500  1.00  0.00           C
ATOM    952  HE2 PHE A 645      42.350  34.820  68.480  1.00  0.00           H
ATOM    953  C   PHE A 645      45.170  36.760  63.020  1.00  0.00           C
ATOM    954  O   PHE A 645      44.380  36.180  62.300  1.00  0.00           O
ATOM    955  N   GLY A 646      45.260  38.030  62.990  1.00  0.00           N
ATOM    956  HN  GLY A 646      45.830  38.570  63.580  1.00  0.00           H
ATOM    957  CA  GLY A 646      44.340  38.910  62.190  1.00  0.00           C
ATOM    958  HA1 GLY A 646      44.460  39.940  62.500  1.00  0.00           H
ATOM    959  HA2 GLY A 646      43.300  38.650  62.260  1.00  0.00           H
ATOM    960  C   GLY A 646      44.730  38.860  60.690  1.00  0.00           C
ATOM    961  O   GLY A 646      43.920  39.080  59.730  1.00  0.00           O
ATOM    962  N   ALA A 647      45.980  38.620  60.450  1.00  0.00           N
ATOM    963  HN  ALA A 647      46.750  38.410  61.050  1.00  0.00           H
ATOM    964  CA  ALA A 647      46.450  38.370  59.110  1.00  0.00           C
ATOM    965  HA  ALA A 647      46.040  39.160  58.500  1.00  0.00           H
ATOM    966  CB  ALA A 647      47.940  38.650  59.050  1.00  0.00           C
ATOM    967  HB1 ALA A 647      48.380  38.560  58.030  1.00  0.00           H
ATOM    968  HB2 ALA A 647      48.600  38.050  59.720  1.00  0.00           H
ATOM    969  HB3 ALA A 647      48.110  39.720  59.310  1.00  0.00           H
ATOM    970  C   ALA A 647      46.260  36.950  58.500  1.00  0.00           C
ATOM    971  O   ALA A 647      45.900  36.750  57.330  1.00  0.00           O
ATOM    972  N   SER A 648      46.470  35.940  59.340  1.00  0.00           N
ATOM    973  HN  SER A 648      46.800  36.010  60.280  1.00  0.00           H
ATOM    974  CA  SER A 648      46.210  34.590  58.880  1.00  0.00           C
ATOM    975  HA  SER A 648      46.720  34.410  57.950  1.00  0.00           H
ATOM    976  CB  SER A 648      46.750  33.620  60.000  1.00  0.00           C
ATOM    977  HB1 SER A 648      46.250  33.820  60.970  1.00  0.00           H
ATOM    978  HB2 SER A 648      47.840  33.820  60.130  1.00  0.00           H
ATOM    979  OG  SER A 648      46.600  32.240  59.630  1.00  0.00           O
ATOM    980  HG1 SER A 648      47.290  32.010  59.010  1.00  0.00           H
ATOM    981  C   SER A 648      44.680  34.300  58.650  1.00  0.00           C
ATOM    982  O   SER A 648      44.280  33.760  57.630  1.00  0.00           O
ATOM    983  N   LEU A 649      43.820  34.730  59.600  1.00  0.00           N
ATOM    984  HN  LEU A 649      44.120  35.190  60.430  1.00  0.00           H
ATOM    985  CA  LEU A 649      42.380  34.600  59.520  1.00  0.00           C
ATOM    986  HA  LEU A 649      42.030  33.600  59.320  1.00  0.00           H
ATOM    987  CB  LEU A 649      41.710  34.970  60.860  1.00  0.00           C
ATOM    988  HB1 LEU A 649      42.300  35.800  61.310  1.00  0.00           H
ATOM    989  HB2 LEU A 649      41.700  34.090  61.540  1.00  0.00           H
ATOM    990  CG  LEU A 649      40.220  35.440  60.840  1.00  0.00           C
ATOM    991  HG  LEU A 649      39.810  35.440  59.810  1.00  0.00           H
ATOM    992  CD1 LEU A 649      39.350  34.400  61.530  1.00  0.00           C
ATOM    993 HD11 LEU A 649      39.390  33.400  61.050  1.00  0.00           H
ATOM    994 HD12 LEU A 649      38.310  34.770  61.590  1.00  0.00           H
ATOM    995 HD13 LEU A 649      39.730  34.210  62.560  1.00  0.00           H
ATOM    996  CD2 LEU A 649      40.040  36.840  61.400  1.00  0.00           C
ATOM    997 HD21 LEU A 649      40.370  36.730  62.450  1.00  0.00           H
ATOM    998 HD22 LEU A 649      38.990  37.180  61.310  1.00  0.00           H
ATOM    999 HD23 LEU A 649      40.760  37.570  60.960  1.00  0.00           H
ATOM   1000  C   LEU A 649      41.820  35.380  58.310  1.00  0.00           C
ATOM   1001  O   LEU A 649      41.020  34.800  57.560  1.00  0.00           O
ATOM   1002  N   THR A 650      42.210  36.650  57.970  1.00  0.00           N
ATOM   1003  HN  THR A 650      42.910  37.060  58.540  1.00  0.00           H
ATOM   1004  CA  THR A 650      41.650  37.390  56.870  1.00  0.00           C
ATOM   1005  HA  THR A 650      40.600  37.150  56.820  1.00  0.00           H
ATOM   1006  CB  THR A 650      41.770  38.930  56.960  1.00  0.00           C
ATOM   1007  HB  THR A 650      42.810  39.280  56.870  1.00  0.00           H
ATOM   1008  OG1 THR A 650      41.440  39.340  58.300  1.00  0.00           O
ATOM   1009  HG1 THR A 650      42.270  39.330  58.790  1.00  0.00           H
ATOM   1010  CG2 THR A 650      40.870  39.630  55.990  1.00  0.00           C
ATOM   1011 HG21 THR A 650      39.830  39.650  56.380  1.00  0.00           H
ATOM   1012 HG22 THR A 650      40.880  39.080  55.030  1.00  0.00           H
ATOM   1013 HG23 THR A 650      41.260  40.660  55.810  1.00  0.00           H
ATOM   1014  C   THR A 650      42.320  36.950  55.510  1.00  0.00           C
ATOM   1015  O   THR A 650      41.590  36.650  54.530  1.00  0.00           O
ATOM   1016  N   GLY A 651      43.660  36.640  55.500  1.00  0.00           N
ATOM   1017  HN  GLY A 651      44.230  36.800  56.300  1.00  0.00           H
ATOM   1018  CA  GLY A 651      44.430  36.110  54.380  1.00  0.00           C
ATOM   1019  HA1 GLY A 651      45.430  35.920  54.750  1.00  0.00           H
ATOM   1020  HA2 GLY A 651      44.360  36.890  53.640  1.00  0.00           H
ATOM   1021  C   GLY A 651      43.850  34.900  53.800  1.00  0.00           C
ATOM   1022  O   GLY A 651      43.550  34.790  52.560  1.00  0.00           O
ATOM   1023  N   ILE A 652      43.800  33.800  54.620  1.00  0.00           N
ATOM   1024  HN  ILE A 652      44.100  33.870  55.570  1.00  0.00           H
ATOM   1025  CA  ILE A 652      43.410  32.500  54.140  1.00  0.00           C
ATOM   1026  HA  ILE A 652      44.090  32.170  53.370  1.00  0.00           H
ATOM   1027  CB  ILE A 652      43.450  31.590  55.340  1.00  0.00           C
ATOM   1028  HB  ILE A 652      43.070  32.200  56.190  1.00  0.00           H
ATOM   1029  CG2 ILE A 652      42.680  30.240  55.080  1.00  0.00           C
ATOM   1030 HG21 ILE A 652      41.580  30.360  55.200  1.00  0.00           H
ATOM   1031 HG22 ILE A 652      42.830  29.500  55.890  1.00  0.00           H
ATOM   1032 HG23 ILE A 652      42.920  29.960  54.030  1.00  0.00           H
ATOM   1033  CG1 ILE A 652      44.860  31.330  55.670  1.00  0.00           C
ATOM   1034 HG11 ILE A 652      45.550  32.210  55.700  1.00  0.00           H
ATOM   1035 HG12 ILE A 652      45.240  30.620  54.900  1.00  0.00           H
ATOM   1036  CD  ILE A 652      44.930  30.670  57.060  1.00  0.00           C
ATOM   1037  HD1 ILE A 652      44.530  29.640  57.080  1.00  0.00           H
ATOM   1038  HD2 ILE A 652      44.340  31.110  57.890  1.00  0.00           H
ATOM   1039  HD3 ILE A 652      45.970  30.700  57.440  1.00  0.00           H
ATOM   1040  C   ILE A 652      41.990  32.420  53.520  1.00  0.00           C
ATOM   1041  O   ILE A 652      41.880  31.840  52.460  1.00  0.00           O
ATOM   1042  N   ALA A 653      41.030  33.130  54.150  1.00  0.00           N
ATOM   1043  HN  ALA A 653      41.440  33.720  54.840  1.00  0.00           H
ATOM   1044  CA  ALA A 653      39.670  33.310  53.740  1.00  0.00           C
ATOM   1045  HA  ALA A 653      39.410  32.300  53.480  1.00  0.00           H
ATOM   1046  CB  ALA A 653      38.920  34.010  54.940  1.00  0.00           C
ATOM   1047  HB1 ALA A 653      38.980  33.350  55.830  1.00  0.00           H
ATOM   1048  HB2 ALA A 653      37.850  34.090  54.680  1.00  0.00           H
ATOM   1049  HB3 ALA A 653      39.300  35.030  55.150  1.00  0.00           H
ATOM   1050  C   ALA A 653      39.570  34.070  52.510  1.00  0.00           C
ATOM   1051  O   ALA A 653      38.900  33.680  51.560  1.00  0.00           O
ATOM   1052  N   TYR A 654      40.230  35.170  52.350  1.00  0.00           N
ATOM   1053  HN  TYR A 654      40.740  35.530  53.140  1.00  0.00           H
ATOM   1054  CA  TYR A 654      40.260  36.040  51.170  1.00  0.00           C
ATOM   1055  HA  TYR A 654      39.270  36.270  50.790  1.00  0.00           H
ATOM   1056  CB  TYR A 654      41.060  37.350  51.560  1.00  0.00           C
ATOM   1057  HB1 TYR A 654      42.070  37.080  51.920  1.00  0.00           H
ATOM   1058  HB2 TYR A 654      40.540  37.950  52.340  1.00  0.00           H
ATOM   1059  CG  TYR A 654      41.330  38.320  50.470  1.00  0.00           C
ATOM   1060  CD1 TYR A 654      42.520  38.110  49.730  1.00  0.00           C
ATOM   1061  HD1 TYR A 654      43.160  37.280  49.990  1.00  0.00           H
ATOM   1062  CE1 TYR A 654      42.770  39.090  48.660  1.00  0.00           C
ATOM   1063  HE1 TYR A 654      43.610  39.040  47.990  1.00  0.00           H
ATOM   1064  CZ  TYR A 654      41.910  40.150  48.440  1.00  0.00           C
ATOM   1065  OH  TYR A 654      42.030  41.130  47.450  1.00  0.00           O
ATOM   1066  HH  TYR A 654      42.680  40.850  46.800  1.00  0.00           H
ATOM   1067  CD2 TYR A 654      40.430  39.370  50.260  1.00  0.00           C
ATOM   1068  HD2 TYR A 654      39.500  39.460  50.810  1.00  0.00           H
ATOM   1069  CE2 TYR A 654      40.670  40.220  49.140  1.00  0.00           C
ATOM   1070  HE2 TYR A 654      39.910  40.950  48.890  1.00  0.00           H
ATOM   1071  C   TYR A 654      40.870  35.340  50.040  1.00  0.00           C
ATOM   1072  O   TYR A 654      40.220  35.280  48.960  1.00  0.00           O
ATOM   1073  N   SER A 655      42.050  34.700  50.200  1.00  0.00           N
ATOM   1074  HN  SER A 655      42.510  34.650  51.080  1.00  0.00           H
ATOM   1075  CA  SER A 655      42.850  34.130  49.110  1.00  0.00           C
ATOM   1076  HA  SER A 655      42.880  34.870  48.320  1.00  0.00           H
ATOM   1077  CB  SER A 655      44.260  33.910  49.660  1.00  0.00           C
ATOM   1078  HB1 SER A 655      44.320  33.100  50.420  1.00  0.00           H
ATOM   1079  HB2 SER A 655      44.530  34.790  50.280  1.00  0.00           H
ATOM   1080  OG  SER A 655      45.210  33.790  48.590  1.00  0.00           O
ATOM   1081  HG1 SER A 655      45.470  34.700  48.400  1.00  0.00           H
ATOM   1082  C   SER A 655      42.230  32.790  48.550  1.00  0.00           C
ATOM   1083  O   SER A 655      42.230  32.550  47.340  1.00  0.00           O
ATOM   1084  N   LEU A 656      41.460  31.980  49.380  1.00  0.00           N
ATOM   1085  HN  LEU A 656      41.620  32.210  50.330  1.00  0.00           H
ATOM   1086  CA  LEU A 656      40.620  30.880  48.950  1.00  0.00           C
ATOM   1087  HA  LEU A 656      41.200  30.080  48.510  1.00  0.00           H
ATOM   1088  CB  LEU A 656      39.970  30.260  50.210  1.00  0.00           C
ATOM   1089  HB1 LEU A 656      39.400  31.030  50.790  1.00  0.00           H
ATOM   1090  HB2 LEU A 656      40.780  29.920  50.880  1.00  0.00           H
ATOM   1091  CG  LEU A 656      39.190  29.000  49.820  1.00  0.00           C
ATOM   1092  HG  LEU A 656      38.470  29.120  48.980  1.00  0.00           H
ATOM   1093  CD1 LEU A 656      40.110  27.900  49.390  1.00  0.00           C
ATOM   1094 HD11 LEU A 656      40.590  28.200  48.440  1.00  0.00           H
ATOM   1095 HD12 LEU A 656      39.540  26.950  49.260  1.00  0.00           H
ATOM   1096 HD13 LEU A 656      40.900  27.750  50.170  1.00  0.00           H
ATOM   1097  CD2 LEU A 656      38.240  28.640  50.940  1.00  0.00           C
ATOM   1098 HD21 LEU A 656      37.670  27.700  50.800  1.00  0.00           H
ATOM   1099 HD22 LEU A 656      37.550  29.500  51.000  1.00  0.00           H
ATOM   1100 HD23 LEU A 656      38.890  28.520  51.830  1.00  0.00           H
ATOM   1101  C   LEU A 656      39.540  31.350  48.020  1.00  0.00           C
ATOM   1102  O   LEU A 656      39.400  30.670  47.030  1.00  0.00           O
ATOM   1103  N   PHE A 657      38.720  32.410  48.380  1.00  0.00           N
ATOM   1104  HN  PHE A 657      38.950  32.840  49.250  1.00  0.00           H
ATOM   1105  CA  PHE A 657      37.550  32.840  47.600  1.00  0.00           C
ATOM   1106  HA  PHE A 657      37.110  31.950  47.160  1.00  0.00           H
ATOM   1107  CB  PHE A 657      36.320  33.370  48.350  1.00  0.00           C
ATOM   1108  HB1 PHE A 657      35.410  33.460  47.730  1.00  0.00           H
ATOM   1109  HB2 PHE A 657      36.580  34.370  48.770  1.00  0.00           H
ATOM   1110  CG  PHE A 657      35.880  32.650  49.600  1.00  0.00           C
ATOM   1111  CD1 PHE A 657      35.930  33.190  50.920  1.00  0.00           C
ATOM   1112  HD1 PHE A 657      36.140  34.240  51.070  1.00  0.00           H
ATOM   1113  CE1 PHE A 657      35.470  32.500  52.020  1.00  0.00           C
ATOM   1114  HE1 PHE A 657      35.520  32.930  53.000  1.00  0.00           H
ATOM   1115  CZ  PHE A 657      34.950  31.260  51.830  1.00  0.00           C
ATOM   1116  HZ  PHE A 657      34.620  30.670  52.680  1.00  0.00           H
ATOM   1117  CD2 PHE A 657      35.340  31.390  49.430  1.00  0.00           C
ATOM   1118  HD2 PHE A 657      35.390  30.970  48.430  1.00  0.00           H
ATOM   1119  CE2 PHE A 657      34.860  30.710  50.550  1.00  0.00           C
ATOM   1120  HE2 PHE A 657      34.610  29.660  50.530  1.00  0.00           H
ATOM   1121  C   PHE A 657      37.860  33.780  46.410  1.00  0.00           C
ATOM   1122  O   PHE A 657      37.060  33.860  45.500  1.00  0.00           O
ATOM   1123  N   ALA A 658      38.950  34.500  46.510  1.00  0.00           N
ATOM   1124  HN  ALA A 658      39.390  34.570  47.410  1.00  0.00           H
ATOM   1125  CA  ALA A 658      39.360  35.600  45.640  1.00  0.00           C
ATOM   1126  HA  ALA A 658      38.640  36.380  45.880  1.00  0.00           H
ATOM   1127  CB  ALA A 658      40.750  36.240  45.990  1.00  0.00           C
ATOM   1128  HB1 ALA A 658      40.730  36.620  47.030  1.00  0.00           H
ATOM   1129  HB2 ALA A 658      41.130  37.130  45.440  1.00  0.00           H
ATOM   1130  HB3 ALA A 658      41.560  35.460  46.000  1.00  0.00           H
ATOM   1131  C   ALA A 658      39.350  35.410  44.150  1.00  0.00           C
ATOM   1132  O   ALA A 658      39.630  34.370  43.550  1.00  0.00           O
ATOM   1133  N   GLY A 659      38.870  36.440  43.460  1.00  0.00           N
ATOM   1134  HN  GLY A 659      38.620  37.240  44.000  1.00  0.00           H
ATOM   1135  CA  GLY A 659      38.810  36.550  41.990  1.00  0.00           C
ATOM   1136  HA1 GLY A 659      38.100  37.320  41.710  1.00  0.00           H
ATOM   1137  HA2 GLY A 659      38.510  35.570  41.640  1.00  0.00           H
ATOM   1138  C   GLY A 659      40.120  36.890  41.390  1.00  0.00           C
ATOM   1139  O   GLY A 659      40.360  36.780  40.190  1.00  0.00           O
ATOM   1140  N   GLN A 660      41.020  37.480  42.230  1.00  0.00           N
ATOM   1141  HN  GLN A 660      40.650  37.800  43.090  1.00  0.00           H
ATOM   1142  CA  GLN A 660      42.460  37.700  42.010  1.00  0.00           C
ATOM   1143  HA  GLN A 660      42.850  37.210  41.140  1.00  0.00           H
ATOM   1144  CB  GLN A 660      42.590  39.210  41.760  1.00  0.00           C
ATOM   1145  HB1 GLN A 660      43.660  39.450  41.640  1.00  0.00           H
ATOM   1146  HB2 GLN A 660      42.170  39.650  42.690  1.00  0.00           H
ATOM   1147  CG  GLN A 660      41.890  39.740  40.530  1.00  0.00           C
ATOM   1148  HG1 GLN A 660      40.860  39.390  40.360  1.00  0.00           H
ATOM   1149  HG2 GLN A 660      42.480  39.410  39.650  1.00  0.00           H
ATOM   1150  CD  GLN A 660      41.900  41.230  40.540  1.00  0.00           C
ATOM   1151  OE1 GLN A 660      40.850  41.800  40.450  1.00  0.00           O
ATOM   1152  NE2 GLN A 660      43.100  41.870  40.410  1.00  0.00           N
ATOM   1153 HE21 GLN A 660      43.140  42.830  40.140  1.00  0.00           H
ATOM   1154 HE22 GLN A 660      43.960  41.360  40.520  1.00  0.00           H
ATOM   1155  C   GLN A 660      43.380  37.290  43.140  1.00  0.00           C
ATOM   1156  O   GLN A 660      43.860  38.150  43.910  1.00  0.00           O
ATOM   1157  N   PRO A 661      43.750  36.040  43.310  1.00  0.00           N
ATOM   1158  CD  PRO A 661      43.260  34.970  42.490  1.00  0.00           C
ATOM   1159  HD1 PRO A 661      43.400  35.010  41.390  1.00  0.00           H
ATOM   1160  HD2 PRO A 661      42.170  34.960  42.730  1.00  0.00           H
ATOM   1161  CA  PRO A 661      44.640  35.680  44.460  1.00  0.00           C
ATOM   1162  HA  PRO A 661      44.320  36.190  45.360  1.00  0.00           H
ATOM   1163  CB  PRO A 661      44.320  34.180  44.510  1.00  0.00           C
ATOM   1164  HB1 PRO A 661      43.420  34.120  45.150  1.00  0.00           H
ATOM   1165  HB2 PRO A 661      45.220  33.660  44.940  1.00  0.00           H
ATOM   1166  CG  PRO A 661      44.010  33.760  43.070  1.00  0.00           C
ATOM   1167  HG1 PRO A 661      44.890  33.540  42.420  1.00  0.00           H
ATOM   1168  HG2 PRO A 661      43.310  32.920  42.900  1.00  0.00           H
ATOM   1169  C   PRO A 661      46.070  36.050  44.310  1.00  0.00           C
ATOM   1170  O   PRO A 661      46.760  35.790  45.290  1.00  0.00           O
ATOM   1171  N   LEU A 662      46.550  36.690  43.170  1.00  0.00           N
ATOM   1172  HN  LEU A 662      46.030  36.790  42.340  1.00  0.00           H
ATOM   1173  CA  LEU A 662      47.860  37.340  43.140  1.00  0.00           C
ATOM   1174  HA  LEU A 662      48.560  36.630  43.570  1.00  0.00           H
ATOM   1175  CB  LEU A 662      48.400  37.720  41.700  1.00  0.00           C
ATOM   1176  HB1 LEU A 662      49.340  38.270  41.910  1.00  0.00           H
ATOM   1177  HB2 LEU A 662      47.670  38.460  41.310  1.00  0.00           H
ATOM   1178  CG  LEU A 662      48.780  36.550  40.690  1.00  0.00           C
ATOM   1179  HG  LEU A 662      48.010  35.750  40.650  1.00  0.00           H
ATOM   1180  CD1 LEU A 662      48.610  37.110  39.260  1.00  0.00           C
ATOM   1181 HD11 LEU A 662      47.560  37.430  39.080  1.00  0.00           H
ATOM   1182 HD12 LEU A 662      48.800  36.350  38.470  1.00  0.00           H
ATOM   1183 HD13 LEU A 662      49.380  37.900  39.080  1.00  0.00           H
ATOM   1184  CD2 LEU A 662      50.090  35.930  40.980  1.00  0.00           C
ATOM   1185 HD21 LEU A 662      50.070  35.450  41.980  1.00  0.00           H
ATOM   1186 HD22 LEU A 662      50.880  36.720  40.900  1.00  0.00           H
ATOM   1187 HD23 LEU A 662      50.390  35.150  40.260  1.00  0.00           H
ATOM   1188  C   LEU A 662      47.900  38.500  44.150  1.00  0.00           C
ATOM   1189  O   LEU A 662      48.850  38.790  44.870  1.00  0.00           O
ATOM   1190  N   THR A 663      46.750  39.260  44.320  1.00  0.00           N
ATOM   1191  HN  THR A 663      45.980  39.090  43.710  1.00  0.00           H
ATOM   1192  CA  THR A 663      46.520  40.250  45.400  1.00  0.00           C
ATOM   1193  HA  THR A 663      47.270  41.010  45.180  1.00  0.00           H
ATOM   1194  CB  THR A 663      45.300  41.060  45.360  1.00  0.00           C
ATOM   1195  HB  THR A 663      45.290  41.820  46.180  1.00  0.00           H
ATOM   1196  OG1 THR A 663      44.020  40.380  45.480  1.00  0.00           O
ATOM   1197  HG1 THR A 663      44.250  39.450  45.490  1.00  0.00           H
ATOM   1198  CG2 THR A 663      45.280  42.020  44.120  1.00  0.00           C
ATOM   1199 HG21 THR A 663      46.180  42.660  44.280  1.00  0.00           H
ATOM   1200 HG22 THR A 663      44.390  42.680  44.130  1.00  0.00           H
ATOM   1201 HG23 THR A 663      45.200  41.400  43.210  1.00  0.00           H
ATOM   1202  C   THR A 663      46.870  39.780  46.890  1.00  0.00           C
ATOM   1203  O   THR A 663      46.230  38.920  47.530  1.00  0.00           O
ATOM   1204  N   ILE A 664      47.920  40.420  47.500  1.00  0.00           N
ATOM   1205  HN  ILE A 664      48.430  41.130  47.010  1.00  0.00           H
ATOM   1206  CA  ILE A 664      48.280  40.040  48.870  1.00  0.00           C
ATOM   1207  HA  ILE A 664      47.770  39.110  49.080  1.00  0.00           H
ATOM   1208  CB  ILE A 664      49.830  39.740  49.060  1.00  0.00           C
ATOM   1209  HB  ILE A 664      50.350  40.690  48.810  1.00  0.00           H
ATOM   1210  CG2 ILE A 664      50.230  39.480  50.530  1.00  0.00           C
ATOM   1211 HG21 ILE A 664      50.170  40.450  51.060  1.00  0.00           H
ATOM   1212 HG22 ILE A 664      51.290  39.140  50.520  1.00  0.00           H
ATOM   1213 HG23 ILE A 664      49.570  38.780  51.090  1.00  0.00           H
ATOM   1214  CG1 ILE A 664      50.290  38.670  48.120  1.00  0.00           C
ATOM   1215 HG11 ILE A 664      51.370  38.500  48.290  1.00  0.00           H
ATOM   1216 HG12 ILE A 664      50.110  38.820  47.030  1.00  0.00           H
ATOM   1217  CD  ILE A 664      49.680  37.350  48.620  1.00  0.00           C
ATOM   1218  HD1 ILE A 664      48.580  37.380  48.780  1.00  0.00           H
ATOM   1219  HD2 ILE A 664      50.150  37.120  49.600  1.00  0.00           H
ATOM   1220  HD3 ILE A 664      49.900  36.520  47.910  1.00  0.00           H
ATOM   1221  C   ILE A 664      47.830  41.130  49.960  1.00  0.00           C
ATOM   1222  O   ILE A 664      48.000  42.330  49.750  1.00  0.00           O
ATOM   1223  N   LEU A 665      47.070  40.680  50.990  1.00  0.00           N
ATOM   1224  HN  LEU A 665      46.910  39.700  51.030  1.00  0.00           H
ATOM   1225  CA  LEU A 665      46.700  41.490  52.080  1.00  0.00           C
ATOM   1226  HA  LEU A 665      46.300  42.410  51.700  1.00  0.00           H
ATOM   1227  CB  LEU A 665      45.510  40.940  52.880  1.00  0.00           C
ATOM   1228  HB1 LEU A 665      45.250  41.510  53.800  1.00  0.00           H
ATOM   1229  HB2 LEU A 665      45.690  39.920  53.280  1.00  0.00           H
ATOM   1230  CG  LEU A 665      44.130  40.780  52.120  1.00  0.00           C
ATOM   1231  HG  LEU A 665      44.310  40.170  51.210  1.00  0.00           H
ATOM   1232  CD1 LEU A 665      43.120  40.010  53.000  1.00  0.00           C
ATOM   1233 HD11 LEU A 665      42.120  39.960  52.510  1.00  0.00           H
ATOM   1234 HD12 LEU A 665      43.210  40.360  54.050  1.00  0.00           H
ATOM   1235 HD13 LEU A 665      43.450  38.950  53.080  1.00  0.00           H
ATOM   1236  CD2 LEU A 665      43.420  42.010  51.620  1.00  0.00           C
ATOM   1237 HD21 LEU A 665      44.190  42.600  51.070  1.00  0.00           H
ATOM   1238 HD22 LEU A 665      42.900  42.550  52.440  1.00  0.00           H
ATOM   1239 HD23 LEU A 665      42.590  41.860  50.900  1.00  0.00           H
ATOM   1240  C   LEU A 665      47.890  41.910  52.970  1.00  0.00           C
ATOM   1241  O   LEU A 665      48.620  41.020  53.360  1.00  0.00           O
ATOM   1242  N   GLY A 666      48.120  43.160  53.320  1.00  0.00           N
ATOM   1243  HN  GLY A 666      47.450  43.860  53.090  1.00  0.00           H
ATOM   1244  CA  GLY A 666      49.090  43.570  54.340  1.00  0.00           C
ATOM   1245  HA1 GLY A 666      49.950  43.910  53.800  1.00  0.00           H
ATOM   1246  HA2 GLY A 666      49.160  42.880  55.180  1.00  0.00           H
ATOM   1247  C   GLY A 666      48.390  44.660  55.060  1.00  0.00           C
ATOM   1248  O   GLY A 666      47.300  45.200  54.720  1.00  0.00           O
ATOM   1249  N   SER A 667      49.140  45.030  56.060  1.00  0.00           N
ATOM   1250  HN  SER A 667      49.850  44.410  56.390  1.00  0.00           H
ATOM   1251  CA  SER A 667      48.980  46.220  56.840  1.00  0.00           C
ATOM   1252  HA  SER A 667      47.930  46.290  57.070  1.00  0.00           H
ATOM   1253  CB  SER A 667      49.710  46.080  58.220  1.00  0.00           C
ATOM   1254  HB1 SER A 667      49.110  45.360  58.810  1.00  0.00           H
ATOM   1255  HB2 SER A 667      49.550  47.030  58.780  1.00  0.00           H
ATOM   1256  OG  SER A 667      51.150  45.750  58.230  1.00  0.00           O
ATOM   1257  HG1 SER A 667      51.610  46.500  57.850  1.00  0.00           H
ATOM   1258  C   SER A 667      49.350  47.390  56.000  1.00  0.00           C
ATOM   1259  O   SER A 667      50.170  47.290  55.070  1.00  0.00           O
ATOM   1260  N   THR A 668      48.560  48.490  56.260  1.00  0.00           N
ATOM   1261  HN  THR A 668      47.880  48.500  56.990  1.00  0.00           H
ATOM   1262  CA  THR A 668      48.700  49.670  55.420  1.00  0.00           C
ATOM   1263  HA  THR A 668      49.650  49.690  54.890  1.00  0.00           H
ATOM   1264  CB  THR A 668      47.630  49.780  54.400  1.00  0.00           C
ATOM   1265  HB  THR A 668      47.580  48.870  53.760  1.00  0.00           H
ATOM   1266  OG1 THR A 668      47.960  50.890  53.620  1.00  0.00           O
ATOM   1267  HG1 THR A 668      47.230  50.860  52.990  1.00  0.00           H
ATOM   1268  CG2 THR A 668      46.280  50.120  55.100  1.00  0.00           C
ATOM   1269 HG21 THR A 668      45.500  50.070  54.300  1.00  0.00           H
ATOM   1270 HG22 THR A 668      46.300  51.180  55.440  1.00  0.00           H
ATOM   1271 HG23 THR A 668      45.970  49.400  55.870  1.00  0.00           H
ATOM   1272  C   THR A 668      48.820  50.850  56.300  1.00  0.00           C
ATOM   1273  O   THR A 668      48.080  50.990  57.240  1.00  0.00           O
ATOM   1274  N   GLY A 669      49.860  51.680  55.970  1.00  0.00           N
ATOM   1275  HN  GLY A 669      50.520  51.510  55.250  1.00  0.00           H
ATOM   1276  CA  GLY A 669      50.140  52.890  56.670  1.00  0.00           C
ATOM   1277  HA1 GLY A 669      50.850  53.400  56.040  1.00  0.00           H
ATOM   1278  HA2 GLY A 669      50.460  52.620  57.660  1.00  0.00           H
ATOM   1279  C   GLY A 669      48.920  53.730  57.020  1.00  0.00           C
ATOM   1280  O   GLY A 669      48.780  53.990  58.220  1.00  0.00           O
ATOM   1281  N   PRO A 670      47.980  54.190  56.210  1.00  0.00           N
ATOM   1282  CD  PRO A 670      48.190  54.210  54.810  1.00  0.00           C
ATOM   1283  HD1 PRO A 670      47.920  53.270  54.280  1.00  0.00           H
ATOM   1284  HD2 PRO A 670      49.200  54.540  54.470  1.00  0.00           H
ATOM   1285  CA  PRO A 670      46.770  54.850  56.640  1.00  0.00           C
ATOM   1286  HA  PRO A 670      47.110  55.700  57.210  1.00  0.00           H
ATOM   1287  CB  PRO A 670      46.040  55.220  55.380  1.00  0.00           C
ATOM   1288  HB1 PRO A 670      45.580  56.220  55.380  1.00  0.00           H
ATOM   1289  HB2 PRO A 670      45.390  54.350  55.140  1.00  0.00           H
ATOM   1290  CG  PRO A 670      47.140  55.270  54.350  1.00  0.00           C
ATOM   1291  HG1 PRO A 670      46.820  55.030  53.320  1.00  0.00           H
ATOM   1292  HG2 PRO A 670      47.660  56.250  54.270  1.00  0.00           H
ATOM   1293  C   PRO A 670      45.860  54.170  57.610  1.00  0.00           C
ATOM   1294  O   PRO A 670      45.060  54.860  58.280  1.00  0.00           O
ATOM   1295  N   VAL A 671      45.780  52.840  57.690  1.00  0.00           N
ATOM   1296  HN  VAL A 671      46.330  52.210  57.150  1.00  0.00           H
ATOM   1297  CA  VAL A 671      45.110  52.190  58.850  1.00  0.00           C
ATOM   1298  HA  VAL A 671      44.110  52.600  58.920  1.00  0.00           H
ATOM   1299  CB  VAL A 671      44.840  50.700  58.590  1.00  0.00           C
ATOM   1300  HB  VAL A 671      45.740  50.280  58.110  1.00  0.00           H
ATOM   1301  CG1 VAL A 671      44.390  50.010  59.910  1.00  0.00           C
ATOM   1302 HG11 VAL A 671      43.500  50.540  60.310  1.00  0.00           H
ATOM   1303 HG12 VAL A 671      45.210  50.040  60.650  1.00  0.00           H
ATOM   1304 HG13 VAL A 671      44.150  48.940  59.800  1.00  0.00           H
ATOM   1305  CG2 VAL A 671      43.540  50.430  57.720  1.00  0.00           C
ATOM   1306 HG21 VAL A 671      42.730  50.750  58.410  1.00  0.00           H
ATOM   1307 HG22 VAL A 671      43.680  49.360  57.440  1.00  0.00           H
ATOM   1308 HG23 VAL A 671      43.430  50.980  56.760  1.00  0.00           H
ATOM   1309  C   VAL A 671      45.800  52.410  60.180  1.00  0.00           C
ATOM   1310  O   VAL A 671      45.190  52.670  61.130  1.00  0.00           O
ATOM   1311  N   LEU A 672      47.130  52.430  60.240  1.00  0.00           N
ATOM   1312  HN  LEU A 672      47.620  52.480  59.370  1.00  0.00           H
ATOM   1313  CA  LEU A 672      47.950  52.780  61.380  1.00  0.00           C
ATOM   1314  HA  LEU A 672      47.680  52.170  62.220  1.00  0.00           H
ATOM   1315  CB  LEU A 672      49.500  52.540  61.170  1.00  0.00           C
ATOM   1316  HB1 LEU A 672      49.860  53.260  60.400  1.00  0.00           H
ATOM   1317  HB2 LEU A 672      49.480  51.580  60.600  1.00  0.00           H
ATOM   1318  CG  LEU A 672      50.240  52.560  62.500  1.00  0.00           C
ATOM   1319  HG  LEU A 672      49.590  52.420  63.390  1.00  0.00           H
ATOM   1320  CD1 LEU A 672      51.250  51.420  62.560  1.00  0.00           C
ATOM   1321 HD11 LEU A 672      50.680  50.480  62.350  1.00  0.00           H
ATOM   1322 HD12 LEU A 672      51.600  51.330  63.610  1.00  0.00           H
ATOM   1323 HD13 LEU A 672      52.040  51.580  61.790  1.00  0.00           H
ATOM   1324  CD2 LEU A 672      51.120  53.840  62.680  1.00  0.00           C
ATOM   1325 HD21 LEU A 672      50.530  54.770  62.590  1.00  0.00           H
ATOM   1326 HD22 LEU A 672      51.900  53.880  61.880  1.00  0.00           H
ATOM   1327 HD23 LEU A 672      51.580  53.830  63.690  1.00  0.00           H
ATOM   1328  C   LEU A 672      47.630  54.260  61.860  1.00  0.00           C
ATOM   1329  O   LEU A 672      47.370  54.490  62.970  1.00  0.00           O
ATOM   1330  N   VAL A 673      47.660  55.250  60.960  1.00  0.00           N
ATOM   1331  HN  VAL A 673      48.120  55.100  60.090  1.00  0.00           H
ATOM   1332  CA  VAL A 673      47.290  56.670  61.260  1.00  0.00           C
ATOM   1333  HA  VAL A 673      47.980  57.090  61.970  1.00  0.00           H
ATOM   1334  CB  VAL A 673      47.400  57.430  59.870  1.00  0.00           C
ATOM   1335  HB  VAL A 673      46.810  56.860  59.130  1.00  0.00           H
ATOM   1336  CG1 VAL A 673      46.880  58.890  59.940  1.00  0.00           C
ATOM   1337 HG11 VAL A 673      47.530  59.420  60.650  1.00  0.00           H
ATOM   1338 HG12 VAL A 673      45.810  58.850  60.230  1.00  0.00           H
ATOM   1339 HG13 VAL A 673      46.850  59.370  58.940  1.00  0.00           H
ATOM   1340  CG2 VAL A 673      48.940  57.560  59.560  1.00  0.00           C
ATOM   1341 HG21 VAL A 673      49.440  56.570  59.610  1.00  0.00           H
ATOM   1342 HG22 VAL A 673      49.470  58.250  60.250  1.00  0.00           H
ATOM   1343 HG23 VAL A 673      49.020  57.860  58.490  1.00  0.00           H
ATOM   1344  C   VAL A 673      45.860  56.820  61.790  1.00  0.00           C
ATOM   1345  O   VAL A 673      45.690  57.400  62.850  1.00  0.00           O
ATOM   1346  N   PHE A 674      44.790  56.280  61.080  1.00  0.00           N
ATOM   1347  HN  PHE A 674      45.080  55.790  60.260  1.00  0.00           H
ATOM   1348  CA  PHE A 674      43.410  56.260  61.520  1.00  0.00           C
ATOM   1349  HA  PHE A 674      43.040  57.260  61.670  1.00  0.00           H
ATOM   1350  CB  PHE A 674      42.700  55.280  60.590  1.00  0.00           C
ATOM   1351  HB1 PHE A 674      43.150  54.270  60.690  1.00  0.00           H
ATOM   1352  HB2 PHE A 674      42.860  55.510  59.520  1.00  0.00           H
ATOM   1353  CG  PHE A 674      41.160  55.250  60.810  1.00  0.00           C
ATOM   1354  CD1 PHE A 674      40.530  54.270  61.660  1.00  0.00           C
ATOM   1355  HD1 PHE A 674      41.130  53.510  62.150  1.00  0.00           H
ATOM   1356  CE1 PHE A 674      39.150  54.090  61.630  1.00  0.00           C
ATOM   1357  HE1 PHE A 674      38.730  53.310  62.250  1.00  0.00           H
ATOM   1358  CZ  PHE A 674      38.330  55.130  61.070  1.00  0.00           C
ATOM   1359  HZ  PHE A 674      37.250  55.100  61.080  1.00  0.00           H
ATOM   1360  CD2 PHE A 674      40.280  56.150  60.150  1.00  0.00           C
ATOM   1361  HD2 PHE A 674      40.690  56.920  59.520  1.00  0.00           H
ATOM   1362  CE2 PHE A 674      38.940  56.120  60.270  1.00  0.00           C
ATOM   1363  HE2 PHE A 674      38.350  56.930  59.860  1.00  0.00           H
ATOM   1364  C   PHE A 674      43.280  55.670  62.910  1.00  0.00           C
ATOM   1365  O   PHE A 674      42.660  56.280  63.780  1.00  0.00           O
ATOM   1366  N   GLU A 675      43.890  54.500  63.180  1.00  0.00           N
ATOM   1367  HN  GLU A 675      44.320  53.930  62.480  1.00  0.00           H
ATOM   1368  CA  GLU A 675      43.960  54.010  64.590  1.00  0.00           C
ATOM   1369  HA  GLU A 675      42.920  53.920  64.870  1.00  0.00           H
ATOM   1370  CB  GLU A 675      44.430  52.570  64.780  1.00  0.00           C
ATOM   1371  HB1 GLU A 675      44.540  52.270  65.840  1.00  0.00           H
ATOM   1372  HB2 GLU A 675      45.420  52.290  64.360  1.00  0.00           H
ATOM   1373  CG  GLU A 675      43.510  51.480  63.990  1.00  0.00           C
ATOM   1374  HG1 GLU A 675      43.850  51.260  62.960  1.00  0.00           H
ATOM   1375  HG2 GLU A 675      42.480  51.860  63.830  1.00  0.00           H
ATOM   1376  CD  GLU A 675      43.390  50.210  64.780  1.00  0.00           C
ATOM   1377  OE1 GLU A 675      44.080  49.160  64.490  1.00  0.00           O
ATOM   1378  OE2 GLU A 675      42.670  50.260  65.860  1.00  0.00           O
ATOM   1379  C   GLU A 675      44.630  54.900  65.630  1.00  0.00           C
ATOM   1380  O   GLU A 675      44.130  55.030  66.740  1.00  0.00           O
ATOM   1381  N   LYS A 676      45.820  55.460  65.310  1.00  0.00           N
ATOM   1382  HN  LYS A 676      46.280  55.350  64.420  1.00  0.00           H
ATOM   1383  CA  LYS A 676      46.420  56.400  66.270  1.00  0.00           C
ATOM   1384  HA  LYS A 676      46.570  55.790  67.140  1.00  0.00           H
ATOM   1385  CB  LYS A 676      47.860  56.950  65.960  1.00  0.00           C
ATOM   1386  HB1 LYS A 676      48.160  57.630  66.780  1.00  0.00           H
ATOM   1387  HB2 LYS A 676      47.910  57.550  65.020  1.00  0.00           H
ATOM   1388  CG  LYS A 676      48.970  55.810  65.850  1.00  0.00           C
ATOM   1389  HG1 LYS A 676      48.750  55.140  64.980  1.00  0.00           H
ATOM   1390  HG2 LYS A 676      48.870  55.380  66.860  1.00  0.00           H
ATOM   1391  CD  LYS A 676      50.470  56.270  65.690  1.00  0.00           C
ATOM   1392  HD1 LYS A 676      51.090  55.400  65.420  1.00  0.00           H
ATOM   1393  HD2 LYS A 676      50.760  56.520  66.740  1.00  0.00           H
ATOM   1394  CE  LYS A 676      50.680  57.410  64.750  1.00  0.00           C
ATOM   1395  HE1 LYS A 676      50.160  58.340  65.060  1.00  0.00           H
ATOM   1396  HE2 LYS A 676      50.400  57.070  63.730  1.00  0.00           H
ATOM   1397  NZ  LYS A 676      52.170  57.670  64.750  1.00  0.00           N
ATOM   1398  HZ1 LYS A 676      52.520  57.710  65.720  1.00  0.00           H
ATOM   1399  HZ2 LYS A 676      52.370  58.600  64.330  1.00  0.00           H
ATOM   1400  HZ3 LYS A 676      52.780  56.970  64.270  1.00  0.00           H
ATOM   1401  C   LYS A 676      45.550  57.530  66.630  1.00  0.00           C
ATOM   1402  O   LYS A 676      45.250  57.730  67.790  1.00  0.00           O
ATOM   1403  N   ILE A 677      44.860  58.190  65.620  1.00  0.00           N
ATOM   1404  HN  ILE A 677      45.110  57.950  64.680  1.00  0.00           H
ATOM   1405  CA  ILE A 677      43.810  59.160  65.810  1.00  0.00           C
ATOM   1406  HA  ILE A 677      44.140  59.980  66.440  1.00  0.00           H
ATOM   1407  CB  ILE A 677      43.410  59.810  64.540  1.00  0.00           C
ATOM   1408  HB  ILE A 677      42.900  59.050  63.900  1.00  0.00           H
ATOM   1409  CG2 ILE A 677      42.450  61.020  64.650  1.00  0.00           C
ATOM   1410 HG21 ILE A 677      41.750  60.830  65.500  1.00  0.00           H
ATOM   1411 HG22 ILE A 677      41.990  61.230  63.670  1.00  0.00           H
ATOM   1412 HG23 ILE A 677      43.060  61.820  65.130  1.00  0.00           H
ATOM   1413  CG1 ILE A 677      44.590  60.400  63.690  1.00  0.00           C
ATOM   1414 HG11 ILE A 677      45.400  59.640  63.660  1.00  0.00           H
ATOM   1415 HG12 ILE A 677      45.020  61.300  64.180  1.00  0.00           H
ATOM   1416  CD  ILE A 677      44.310  60.640  62.220  1.00  0.00           C
ATOM   1417  HD1 ILE A 677      45.140  61.100  61.640  1.00  0.00           H
ATOM   1418  HD2 ILE A 677      43.370  61.230  62.110  1.00  0.00           H
ATOM   1419  HD3 ILE A 677      44.060  59.670  61.750  1.00  0.00           H
ATOM   1420  C   ILE A 677      42.610  58.690  66.720  1.00  0.00           C
ATOM   1421  O   ILE A 677      42.230  59.330  67.680  1.00  0.00           O
ATOM   1422  N   LEU A 678      42.090  57.490  66.420  1.00  0.00           N
ATOM   1423  HN  LEU A 678      42.570  57.010  65.690  1.00  0.00           H
ATOM   1424  CA  LEU A 678      40.970  56.900  67.060  1.00  0.00           C
ATOM   1425  HA  LEU A 678      40.090  57.520  66.970  1.00  0.00           H
ATOM   1426  CB  LEU A 678      40.740  55.600  66.280  1.00  0.00           C
ATOM   1427  HB1 LEU A 678      41.690  55.090  66.030  1.00  0.00           H
ATOM   1428  HB2 LEU A 678      40.540  55.830  65.220  1.00  0.00           H
ATOM   1429  CG  LEU A 678      39.750  54.610  66.890  1.00  0.00           C
ATOM   1430  HG  LEU A 678      40.030  54.220  67.900  1.00  0.00           H
ATOM   1431  CD1 LEU A 678      38.370  55.260  67.050  1.00  0.00           C
ATOM   1432 HD11 LEU A 678      37.710  54.510  67.540  1.00  0.00           H
ATOM   1433 HD12 LEU A 678      37.930  55.630  66.100  1.00  0.00           H
ATOM   1434 HD13 LEU A 678      38.450  56.180  67.660  1.00  0.00           H
ATOM   1435  CD2 LEU A 678      39.630  53.400  65.940  1.00  0.00           C
ATOM   1436 HD21 LEU A 678      40.550  52.880  65.640  1.00  0.00           H
ATOM   1437 HD22 LEU A 678      38.930  53.660  65.120  1.00  0.00           H
ATOM   1438 HD23 LEU A 678      39.000  52.710  66.550  1.00  0.00           H
ATOM   1439  C   LEU A 678      41.260  56.650  68.560  1.00  0.00           C
ATOM   1440  O   LEU A 678      40.450  57.030  69.420  1.00  0.00           O
ATOM   1441  N   TYR A 679      42.320  55.860  68.920  1.00  0.00           N
ATOM   1442  HN  TYR A 679      42.770  55.390  68.160  1.00  0.00           H
ATOM   1443  CA  TYR A 679      42.820  55.650  70.310  1.00  0.00           C
ATOM   1444  HA  TYR A 679      42.020  55.220  70.900  1.00  0.00           H
ATOM   1445  CB  TYR A 679      44.140  54.710  70.330  1.00  0.00           C
ATOM   1446  HB1 TYR A 679      44.850  55.230  69.650  1.00  0.00           H
ATOM   1447  HB2 TYR A 679      44.050  53.710  69.860  1.00  0.00           H
ATOM   1448  CG  TYR A 679      44.710  54.620  71.760  1.00  0.00           C
ATOM   1449  CD1 TYR A 679      45.830  55.300  72.280  1.00  0.00           C
ATOM   1450  HD1 TYR A 679      46.380  56.030  71.700  1.00  0.00           H
ATOM   1451  CE1 TYR A 679      46.300  55.010  73.570  1.00  0.00           C
ATOM   1452  HE1 TYR A 679      47.180  55.500  73.980  1.00  0.00           H
ATOM   1453  CZ  TYR A 679      45.650  53.960  74.310  1.00  0.00           C
ATOM   1454  OH  TYR A 679      46.140  53.470  75.510  1.00  0.00           O
ATOM   1455  HH  TYR A 679      46.690  54.220  75.730  1.00  0.00           H
ATOM   1456  CD2 TYR A 679      44.060  53.610  72.520  1.00  0.00           C
ATOM   1457  HD2 TYR A 679      43.180  53.070  72.190  1.00  0.00           H
ATOM   1458  CE2 TYR A 679      44.560  53.260  73.730  1.00  0.00           C
ATOM   1459  HE2 TYR A 679      44.060  52.520  74.320  1.00  0.00           H
ATOM   1460  C   TYR A 679      43.120  56.940  70.990  1.00  0.00           C
ATOM   1461  O   TYR A 679      42.680  57.090  72.170  1.00  0.00           O
ATOM   1462  N   LYS A 680      43.740  57.990  70.350  1.00  0.00           N
ATOM   1463  HN  LYS A 680      44.040  57.970  69.390  1.00  0.00           H
ATOM   1464  CA  LYS A 680      43.990  59.300  70.940  1.00  0.00           C
ATOM   1465  HA  LYS A 680      44.640  59.120  71.790  1.00  0.00           H
ATOM   1466  CB  LYS A 680      44.800  60.160  69.960  1.00  0.00           C
ATOM   1467  HB1 LYS A 680      44.170  60.210  69.050  1.00  0.00           H
ATOM   1468  HB2 LYS A 680      45.630  59.480  69.680  1.00  0.00           H
ATOM   1469  CG  LYS A 680      45.220  61.550  70.420  1.00  0.00           C
ATOM   1470  HG1 LYS A 680      44.350  62.220  70.610  1.00  0.00           H
ATOM   1471  HG2 LYS A 680      45.850  62.030  69.640  1.00  0.00           H
ATOM   1472  CD  LYS A 680      46.050  61.460  71.780  1.00  0.00           C
ATOM   1473  HD1 LYS A 680      46.830  60.660  71.760  1.00  0.00           H
ATOM   1474  HD2 LYS A 680      45.310  61.180  72.550  1.00  0.00           H
ATOM   1475  CE  LYS A 680      46.670  62.800  72.280  1.00  0.00           C
ATOM   1476  HE1 LYS A 680      47.600  62.930  71.690  1.00  0.00           H
ATOM   1477  HE2 LYS A 680      46.900  62.660  73.360  1.00  0.00           H
ATOM   1478  NZ  LYS A 680      45.910  63.970  71.980  1.00  0.00           N
ATOM   1479  HZ1 LYS A 680      44.890  63.900  72.180  1.00  0.00           H
ATOM   1480  HZ2 LYS A 680      46.170  64.200  71.000  1.00  0.00           H
ATOM   1481  HZ3 LYS A 680      46.310  64.740  72.560  1.00  0.00           H
ATOM   1482  C   LYS A 680      42.710  60.020  71.330  1.00  0.00           C
ATOM   1483  O   LYS A 680      42.640  60.490  72.450  1.00  0.00           O
ATOM   1484  N   PHE A 681      41.670  60.040  70.440  1.00  0.00           N
ATOM   1485  HN  PHE A 681      41.800  59.620  69.540  1.00  0.00           H
ATOM   1486  CA  PHE A 681      40.350  60.590  70.710  1.00  0.00           C
ATOM   1487  HA  PHE A 681      40.470  61.620  71.030  1.00  0.00           H
ATOM   1488  CB  PHE A 681      39.550  60.580  69.260  1.00  0.00           C
ATOM   1489  HB1 PHE A 681      39.420  59.580  68.790  1.00  0.00           H
ATOM   1490  HB2 PHE A 681      40.260  61.120  68.600  1.00  0.00           H
ATOM   1491  CG  PHE A 681      38.230  61.350  69.330  1.00  0.00           C
ATOM   1492  CD1 PHE A 681      38.180  62.650  68.730  1.00  0.00           C
ATOM   1493  HD1 PHE A 681      38.950  62.960  68.030  1.00  0.00           H
ATOM   1494  CE1 PHE A 681      37.060  63.410  68.870  1.00  0.00           C
ATOM   1495  HE1 PHE A 681      37.080  64.320  68.300  1.00  0.00           H
ATOM   1496  CZ  PHE A 681      35.960  63.010  69.650  1.00  0.00           C
ATOM   1497  HZ  PHE A 681      35.070  63.600  69.580  1.00  0.00           H
ATOM   1498  CD2 PHE A 681      37.140  60.940  70.140  1.00  0.00           C
ATOM   1499  HD2 PHE A 681      37.250  59.990  70.650  1.00  0.00           H
ATOM   1500  CE2 PHE A 681      35.990  61.750  70.240  1.00  0.00           C
ATOM   1501  HE2 PHE A 681      35.140  61.430  70.830  1.00  0.00           H
ATOM   1502  C   PHE A 681      39.690  59.840  71.820  1.00  0.00           C
ATOM   1503  O   PHE A 681      39.060  60.430  72.720  1.00  0.00           O
ATOM   1504  N   CYS A 682      39.760  58.470  71.800  1.00  0.00           N
ATOM   1505  HN  CYS A 682      40.150  57.940  71.050  1.00  0.00           H
ATOM   1506  CA  CYS A 682      39.290  57.770  72.970  1.00  0.00           C
ATOM   1507  HA  CYS A 682      38.240  58.010  72.970  1.00  0.00           H
ATOM   1508  CB  CYS A 682      39.420  56.260  72.810  1.00  0.00           C
ATOM   1509  HB1 CYS A 682      38.940  55.890  73.740  1.00  0.00           H
ATOM   1510  HB2 CYS A 682      40.510  56.030  72.730  1.00  0.00           H
ATOM   1511  SG  CYS A 682      38.510  55.770  71.460  1.00  0.00           S
ATOM   1512  HG1 CYS A 682      39.160  56.370  70.460  1.00  0.00           H
ATOM   1513  C   CYS A 682      39.880  58.190  74.320  1.00  0.00           C
ATOM   1514  O   CYS A 682      39.140  58.420  75.310  1.00  0.00           O
ATOM   1515  N   ARG A 683      41.200  58.280  74.430  1.00  0.00           N
ATOM   1516  HN  ARG A 683      41.810  58.220  73.640  1.00  0.00           H
ATOM   1517  CA  ARG A 683      41.840  58.630  75.640  1.00  0.00           C
ATOM   1518  HA  ARG A 683      41.340  58.020  76.380  1.00  0.00           H
ATOM   1519  CB  ARG A 683      43.340  58.160  75.780  1.00  0.00           C
ATOM   1520  HB1 ARG A 683      43.770  58.490  76.750  1.00  0.00           H
ATOM   1521  HB2 ARG A 683      43.920  58.550  74.910  1.00  0.00           H
ATOM   1522  CG  ARG A 683      43.600  56.660  75.810  1.00  0.00           C
ATOM   1523  HG1 ARG A 683      44.700  56.650  75.930  1.00  0.00           H
ATOM   1524  HG2 ARG A 683      43.340  56.230  74.820  1.00  0.00           H
ATOM   1525  CD  ARG A 683      42.780  55.750  76.810  1.00  0.00           C
ATOM   1526  HD1 ARG A 683      43.190  54.730  76.670  1.00  0.00           H
ATOM   1527  HD2 ARG A 683      41.700  55.600  76.610  1.00  0.00           H
ATOM   1528  NE  ARG A 683      43.120  56.210  78.210  1.00  0.00           N
ATOM   1529  HE  ARG A 683      44.070  56.500  78.380  1.00  0.00           H
ATOM   1530  CZ  ARG A 683      42.330  56.920  79.020  1.00  0.00           C
ATOM   1531  NH1 ARG A 683      41.050  57.020  78.760  1.00  0.00           N
ATOM   1532 HH11 ARG A 683      40.670  56.450  78.030  1.00  0.00           H
ATOM   1533 HH12 ARG A 683      40.460  57.500  79.410  1.00  0.00           H
ATOM   1534  NH2 ARG A 683      42.810  57.510  80.060  1.00  0.00           N
ATOM   1535 HH21 ARG A 683      43.690  57.170  80.370  1.00  0.00           H
ATOM   1536 HH22 ARG A 683      42.220  57.720  80.840  1.00  0.00           H
ATOM   1537  C   ARG A 683      41.520  59.980  76.110  1.00  0.00           C
ATOM   1538  O   ARG A 683      41.300  60.170  77.340  1.00  0.00           O
ATOM   1539  N   ASP A 684      41.440  61.050  75.160  1.00  0.00           N
ATOM   1540  HN  ASP A 684      41.750  60.840  74.230  1.00  0.00           H
ATOM   1541  CA  ASP A 684      41.160  62.460  75.410  1.00  0.00           C
ATOM   1542  HA  ASP A 684      41.770  62.800  76.240  1.00  0.00           H
ATOM   1543  CB  ASP A 684      41.420  63.380  74.140  1.00  0.00           C
ATOM   1544  HB1 ASP A 684      40.990  64.400  74.210  1.00  0.00           H
ATOM   1545  HB2 ASP A 684      41.030  62.730  73.320  1.00  0.00           H
ATOM   1546  CG  ASP A 684      42.900  63.410  74.040  1.00  0.00           C
ATOM   1547  OD1 ASP A 684      43.600  63.090  75.020  1.00  0.00           O
ATOM   1548  OD2 ASP A 684      43.370  64.060  73.060  1.00  0.00           O
ATOM   1549  C   ASP A 684      39.720  62.630  75.940  1.00  0.00           C
ATOM   1550  O   ASP A 684      39.560  63.290  77.000  1.00  0.00           O
ATOM   1551  N   TYR A 685      38.690  61.980  75.320  1.00  0.00           N
ATOM   1552  HN  TYR A 685      38.870  61.310  74.610  1.00  0.00           H
ATOM   1553  CA  TYR A 685      37.270  62.280  75.490  1.00  0.00           C
ATOM   1554  HA  TYR A 685      37.150  63.160  76.100  1.00  0.00           H
ATOM   1555  CB  TYR A 685      36.700  62.400  74.090  1.00  0.00           C
ATOM   1556  HB1 TYR A 685      35.600  62.590  74.050  1.00  0.00           H
ATOM   1557  HB2 TYR A 685      36.910  61.560  73.390  1.00  0.00           H
ATOM   1558  CG  TYR A 685      37.260  63.670  73.500  1.00  0.00           C
ATOM   1559  CD1 TYR A 685      38.040  63.680  72.350  1.00  0.00           C
ATOM   1560  HD1 TYR A 685      38.310  62.760  71.850  1.00  0.00           H
ATOM   1561  CE1 TYR A 685      38.430  64.950  71.770  1.00  0.00           C
ATOM   1562  HE1 TYR A 685      38.970  64.890  70.830  1.00  0.00           H
ATOM   1563  CZ  TYR A 685      38.070  66.160  72.380  1.00  0.00           C
ATOM   1564  OH  TYR A 685      38.430  67.420  71.870  1.00  0.00           O
ATOM   1565  HH  TYR A 685      37.900  68.070  72.330  1.00  0.00           H
ATOM   1566  CD2 TYR A 685      36.890  64.930  74.070  1.00  0.00           C
ATOM   1567  HD2 TYR A 685      36.330  64.970  74.990  1.00  0.00           H
ATOM   1568  CE2 TYR A 685      37.350  66.180  73.580  1.00  0.00           C
ATOM   1569  HE2 TYR A 685      37.010  67.120  73.980  1.00  0.00           H
ATOM   1570  C   TYR A 685      36.540  61.040  76.160  1.00  0.00           C
ATOM   1571  O   TYR A 685      35.320  60.980  76.060  1.00  0.00           O
ATOM   1572  N   GLN A 686      37.270  60.020  76.700  1.00  0.00           N
ATOM   1573  HN  GLN A 686      38.250  60.100  76.600  1.00  0.00           H
ATOM   1574  CA  GLN A 686      36.770  58.900  77.550  1.00  0.00           C
ATOM   1575  HA  GLN A 686      37.690  58.340  77.700  1.00  0.00           H
ATOM   1576  CB  GLN A 686      36.180  59.280  78.940  1.00  0.00           C
ATOM   1577  HB1 GLN A 686      35.790  58.400  79.500  1.00  0.00           H
ATOM   1578  HB2 GLN A 686      35.280  59.870  78.710  1.00  0.00           H
ATOM   1579  CG  GLN A 686      37.160  60.110  79.810  1.00  0.00           C
ATOM   1580  HG1 GLN A 686      36.990  59.700  80.840  1.00  0.00           H
ATOM   1581  HG2 GLN A 686      36.940  61.200  79.890  1.00  0.00           H
ATOM   1582  CD  GLN A 686      38.660  60.020  79.560  1.00  0.00           C
ATOM   1583  OE1 GLN A 686      39.210  58.930  79.810  1.00  0.00           O
ATOM   1584  NE2 GLN A 686      39.270  61.060  79.000  1.00  0.00           N
ATOM   1585 HE21 GLN A 686      40.070  60.820  78.440  1.00  0.00           H
ATOM   1586 HE22 GLN A 686      38.770  61.930  78.960  1.00  0.00           H
ATOM   1587  C   GLN A 686      35.990  57.810  76.910  1.00  0.00           C
ATOM   1588  O   GLN A 686      35.460  56.920  77.590  1.00  0.00           O
ATOM   1589  N   LEU A 687      35.840  57.730  75.580  1.00  0.00           N
ATOM   1590  HN  LEU A 687      36.260  58.510  75.100  1.00  0.00           H
ATOM   1591  CA  LEU A 687      35.080  56.700  74.960  1.00  0.00           C
ATOM   1592  HA  LEU A 687      34.220  56.490  75.570  1.00  0.00           H
ATOM   1593  CB  LEU A 687      34.630  57.000  73.470  1.00  0.00           C
ATOM   1594  HB1 LEU A 687      34.110  56.100  73.060  1.00  0.00           H
ATOM   1595  HB2 LEU A 687      35.520  57.320  72.890  1.00  0.00           H
ATOM   1596  CG  LEU A 687      33.620  58.120  73.440  1.00  0.00           C
ATOM   1597  HG  LEU A 687      33.990  58.990  74.010  1.00  0.00           H
ATOM   1598  CD1 LEU A 687      33.520  58.730  72.040  1.00  0.00           C
ATOM   1599 HD11 LEU A 687      33.060  58.050  71.280  1.00  0.00           H
ATOM   1600 HD12 LEU A 687      34.530  58.960  71.620  1.00  0.00           H
ATOM   1601 HD13 LEU A 687      32.880  59.630  72.050  1.00  0.00           H
ATOM   1602  CD2 LEU A 687      32.220  57.710  74.030  1.00  0.00           C
ATOM   1603 HD21 LEU A 687      31.940  56.720  73.610  1.00  0.00           H
ATOM   1604 HD22 LEU A 687      31.590  58.590  73.770  1.00  0.00           H
ATOM   1605 HD23 LEU A 687      32.180  57.500  75.120  1.00  0.00           H
ATOM   1606  C   LEU A 687      35.850  55.390  75.000  1.00  0.00           C
ATOM   1607  O   LEU A 687      37.130  55.310  74.890  1.00  0.00           O
ATOM   1608  N   SER A 688      35.060  54.290  75.090  1.00  0.00           N
ATOM   1609  HN  SER A 688      34.080  54.440  75.240  1.00  0.00           H
ATOM   1610  CA  SER A 688      35.570  52.950  74.960  1.00  0.00           C
ATOM   1611  HA  SER A 688      36.480  52.980  75.540  1.00  0.00           H
ATOM   1612  CB  SER A 688      34.600  51.930  75.600  1.00  0.00           C
ATOM   1613  HB1 SER A 688      33.550  52.130  75.300  1.00  0.00           H
ATOM   1614  HB2 SER A 688      34.520  52.040  76.700  1.00  0.00           H
ATOM   1615  OG  SER A 688      34.940  50.540  75.390  1.00  0.00           O
ATOM   1616  HG1 SER A 688      34.240  49.980  75.730  1.00  0.00           H
ATOM   1617  C   SER A 688      36.030  52.590  73.520  1.00  0.00           C
ATOM   1618  O   SER A 688      35.240  52.430  72.580  1.00  0.00           O
ATOM   1619  N   TYR A 689      37.380  52.520  73.370  1.00  0.00           N
ATOM   1620  HN  TYR A 689      37.910  52.430  74.210  1.00  0.00           H
ATOM   1621  CA  TYR A 689      38.130  52.150  72.090  1.00  0.00           C
ATOM   1622  HA  TYR A 689      37.970  52.950  71.390  1.00  0.00           H
ATOM   1623  CB  TYR A 689      39.620  52.040  72.500  1.00  0.00           C
ATOM   1624  HB1 TYR A 689      39.740  51.370  73.380  1.00  0.00           H
ATOM   1625  HB2 TYR A 689      40.060  52.980  72.880  1.00  0.00           H
ATOM   1626  CG  TYR A 689      40.560  51.740  71.330  1.00  0.00           C
ATOM   1627  CD1 TYR A 689      40.490  52.260  70.050  1.00  0.00           C
ATOM   1628  HD1 TYR A 689      39.590  52.810  69.810  1.00  0.00           H
ATOM   1629  CE1 TYR A 689      41.360  51.880  69.010  1.00  0.00           C
ATOM   1630  HE1 TYR A 689      41.280  52.240  68.000  1.00  0.00           H
ATOM   1631  CZ  TYR A 689      42.520  51.170  69.360  1.00  0.00           C
ATOM   1632  OH  TYR A 689      43.410  50.720  68.400  1.00  0.00           O
ATOM   1633  HH  TYR A 689      43.200  51.000  67.500  1.00  0.00           H
ATOM   1634  CD2 TYR A 689      41.750  51.050  71.640  1.00  0.00           C
ATOM   1635  HD2 TYR A 689      41.860  50.760  72.670  1.00  0.00           H
ATOM   1636  CE2 TYR A 689      42.720  50.710  70.680  1.00  0.00           C
ATOM   1637  HE2 TYR A 689      43.540  50.090  71.010  1.00  0.00           H
ATOM   1638  C   TYR A 689      37.650  50.910  71.240  1.00  0.00           C
ATOM   1639  O   TYR A 689      37.270  51.120  70.110  1.00  0.00           O
ATOM   1640  N   LEU A 690      37.570  49.720  71.890  1.00  0.00           N
ATOM   1641  HN  LEU A 690      37.880  49.600  72.830  1.00  0.00           H
ATOM   1642  CA  LEU A 690      37.130  48.500  71.290  1.00  0.00           C
ATOM   1643  HA  LEU A 690      37.730  48.360  70.410  1.00  0.00           H
ATOM   1644  CB  LEU A 690      37.350  47.300  72.110  1.00  0.00           C
ATOM   1645  HB1 LEU A 690      36.800  47.310  73.080  1.00  0.00           H
ATOM   1646  HB2 LEU A 690      38.440  47.290  72.320  1.00  0.00           H
ATOM   1647  CG  LEU A 690      37.110  45.980  71.380  1.00  0.00           C
ATOM   1648  HG  LEU A 690      36.540  46.120  70.440  1.00  0.00           H
ATOM   1649  CD1 LEU A 690      38.480  45.270  70.960  1.00  0.00           C
ATOM   1650 HD11 LEU A 690      38.940  45.960  70.220  1.00  0.00           H
ATOM   1651 HD12 LEU A 690      38.330  44.250  70.540  1.00  0.00           H
ATOM   1652 HD13 LEU A 690      39.210  45.220  71.800  1.00  0.00           H
ATOM   1653  CD2 LEU A 690      36.400  45.120  72.330  1.00  0.00           C
ATOM   1654 HD21 LEU A 690      36.220  44.140  71.840  1.00  0.00           H
ATOM   1655 HD22 LEU A 690      35.420  45.610  72.450  1.00  0.00           H
ATOM   1656 HD23 LEU A 690      37.020  44.970  73.230  1.00  0.00           H
ATOM   1657  C   LEU A 690      35.720  48.490  70.890  1.00  0.00           C
ATOM   1658  O   LEU A 690      35.310  48.140  69.750  1.00  0.00           O
ATOM   1659  N   SER A 691      34.870  48.990  71.790  1.00  0.00           N
ATOM   1660  HN  SER A 691      35.320  49.190  72.660  1.00  0.00           H
ATOM   1661  CA  SER A 691      33.460  49.220  71.590  1.00  0.00           C
ATOM   1662  HA  SER A 691      33.060  48.250  71.350  1.00  0.00           H
ATOM   1663  CB  SER A 691      32.840  49.930  72.800  1.00  0.00           C
ATOM   1664  HB1 SER A 691      33.280  50.930  73.000  1.00  0.00           H
ATOM   1665  HB2 SER A 691      33.130  49.250  73.630  1.00  0.00           H
ATOM   1666  OG  SER A 691      31.480  50.140  72.850  1.00  0.00           O
ATOM   1667  HG1 SER A 691      31.100  49.310  73.140  1.00  0.00           H
ATOM   1668  C   SER A 691      33.220  50.260  70.440  1.00  0.00           C
ATOM   1669  O   SER A 691      32.500  49.950  69.460  1.00  0.00           O
ATOM   1670  N   LEU A 692      33.880  51.480  70.420  1.00  0.00           N
ATOM   1671  HN  LEU A 692      34.580  51.740  71.080  1.00  0.00           H
ATOM   1672  CA  LEU A 692      33.810  52.390  69.310  1.00  0.00           C
ATOM   1673  HA  LEU A 692      32.760  52.600  69.210  1.00  0.00           H
ATOM   1674  CB  LEU A 692      34.590  53.710  69.730  1.00  0.00           C
ATOM   1675  HB1 LEU A 692      35.660  53.380  69.760  1.00  0.00           H
ATOM   1676  HB2 LEU A 692      34.220  53.960  70.750  1.00  0.00           H
ATOM   1677  CG  LEU A 692      34.470  54.960  68.980  1.00  0.00           C
ATOM   1678  HG  LEU A 692      34.780  54.760  67.930  1.00  0.00           H
ATOM   1679  CD1 LEU A 692      33.000  55.480  69.120  1.00  0.00           C
ATOM   1680 HD11 LEU A 692      32.780  55.870  70.130  1.00  0.00           H
ATOM   1681 HD12 LEU A 692      32.200  54.840  68.700  1.00  0.00           H
ATOM   1682 HD13 LEU A 692      33.010  56.360  68.440  1.00  0.00           H
ATOM   1683  CD2 LEU A 692      35.440  56.010  69.540  1.00  0.00           C
ATOM   1684 HD21 LEU A 692      35.190  56.110  70.620  1.00  0.00           H
ATOM   1685 HD22 LEU A 692      35.410  57.020  69.080  1.00  0.00           H
ATOM   1686 HD23 LEU A 692      36.460  55.570  69.640  1.00  0.00           H
ATOM   1687  C   LEU A 692      34.270  51.910  67.950  1.00  0.00           C
ATOM   1688  O   LEU A 692      33.560  52.020  66.900  1.00  0.00           O
ATOM   1689  N   ARG A 693      35.400  51.200  67.880  1.00  0.00           N
ATOM   1690  HN  ARG A 693      36.010  51.070  68.660  1.00  0.00           H
ATOM   1691  CA  ARG A 693      35.900  50.590  66.680  1.00  0.00           C
ATOM   1692  HA  ARG A 693      35.870  51.340  65.900  1.00  0.00           H
ATOM   1693  CB  ARG A 693      37.290  50.160  67.050  1.00  0.00           C
ATOM   1694  HB1 ARG A 693      37.230  49.540  67.970  1.00  0.00           H
ATOM   1695  HB2 ARG A 693      37.900  50.980  67.480  1.00  0.00           H
ATOM   1696  CG  ARG A 693      38.100  49.680  65.870  1.00  0.00           C
ATOM   1697  HG1 ARG A 693      38.130  50.450  65.070  1.00  0.00           H
ATOM   1698  HG2 ARG A 693      37.640  48.800  65.370  1.00  0.00           H
ATOM   1699  CD  ARG A 693      39.570  49.370  66.140  1.00  0.00           C
ATOM   1700  HD1 ARG A 693      39.990  50.190  66.770  1.00  0.00           H
ATOM   1701  HD2 ARG A 693      40.170  49.290  65.200  1.00  0.00           H
ATOM   1702  NE  ARG A 693      39.600  48.070  66.880  1.00  0.00           N
ATOM   1703  HE  ARG A 693      38.730  47.630  67.060  1.00  0.00           H
ATOM   1704  CZ  ARG A 693      40.720  47.390  67.240  1.00  0.00           C
ATOM   1705  NH1 ARG A 693      41.950  47.820  67.130  1.00  0.00           N
ATOM   1706 HH11 ARG A 693      42.120  48.670  66.630  1.00  0.00           H
ATOM   1707 HH12 ARG A 693      42.750  47.220  67.150  1.00  0.00           H
ATOM   1708  NH2 ARG A 693      40.610  46.100  67.550  1.00  0.00           N
ATOM   1709 HH21 ARG A 693      39.800  45.730  67.100  1.00  0.00           H
ATOM   1710 HH22 ARG A 693      41.520  45.680  67.550  1.00  0.00           H
ATOM   1711  C   ARG A 693      35.110  49.300  66.160  1.00  0.00           C
ATOM   1712  O   ARG A 693      35.090  48.960  64.970  1.00  0.00           O
ATOM   1713  N   THR A 694      34.370  48.650  67.080  1.00  0.00           N
ATOM   1714  HN  THR A 694      34.590  48.750  68.050  1.00  0.00           H
ATOM   1715  CA  THR A 694      33.430  47.530  66.780  1.00  0.00           C
ATOM   1716  HA  THR A 694      33.910  46.940  66.020  1.00  0.00           H
ATOM   1717  CB  THR A 694      32.910  46.720  67.960  1.00  0.00           C
ATOM   1718  HB  THR A 694      32.400  47.400  68.690  1.00  0.00           H
ATOM   1719  OG1 THR A 694      34.050  46.100  68.530  1.00  0.00           O
ATOM   1720  HG1 THR A 694      34.660  46.740  68.900  1.00  0.00           H
ATOM   1721  CG2 THR A 694      32.020  45.660  67.420  1.00  0.00           C
ATOM   1722 HG21 THR A 694      32.460  45.120  66.560  1.00  0.00           H
ATOM   1723 HG22 THR A 694      31.070  46.160  67.120  1.00  0.00           H
ATOM   1724 HG23 THR A 694      31.800  45.000  68.280  1.00  0.00           H
ATOM   1725  C   THR A 694      32.220  48.170  66.080  1.00  0.00           C
ATOM   1726  O   THR A 694      31.900  47.840  64.920  1.00  0.00           O
ATOM   1727  N   SER A 695      31.630  49.250  66.590  1.00  0.00           N
ATOM   1728  HN  SER A 695      31.990  49.520  67.490  1.00  0.00           H
ATOM   1729  CA  SER A 695      30.520  50.030  66.020  1.00  0.00           C
ATOM   1730  HA  SER A 695      29.730  49.330  65.800  1.00  0.00           H
ATOM   1731  CB  SER A 695      29.990  51.080  66.950  1.00  0.00           C
ATOM   1732  HB1 SER A 695      29.820  50.610  67.950  1.00  0.00           H
ATOM   1733  HB2 SER A 695      29.000  51.370  66.540  1.00  0.00           H
ATOM   1734  OG  SER A 695      30.890  52.220  67.040  1.00  0.00           O
ATOM   1735  HG1 SER A 695      31.770  51.870  67.160  1.00  0.00           H
ATOM   1736  C   SER A 695      30.790  50.600  64.610  1.00  0.00           C
ATOM   1737  O   SER A 695      30.170  50.370  63.590  1.00  0.00           O
ATOM   1738  N   ILE A 696      32.020  51.190  64.460  1.00  0.00           N
ATOM   1739  HN  ILE A 696      32.450  51.480  65.310  1.00  0.00           H
ATOM   1740  CA  ILE A 696      32.630  51.760  63.230  1.00  0.00           C
ATOM   1741  HA  ILE A 696      32.010  52.560  62.850  1.00  0.00           H
ATOM   1742  CB  ILE A 696      34.000  52.420  63.500  1.00  0.00           C
ATOM   1743  HB  ILE A 696      34.620  51.850  64.230  1.00  0.00           H
ATOM   1744  CG2 ILE A 696      34.690  52.740  62.250  1.00  0.00           C
ATOM   1745 HG21 ILE A 696      35.190  51.840  61.840  1.00  0.00           H
ATOM   1746 HG22 ILE A 696      35.380  53.600  62.270  1.00  0.00           H
ATOM   1747 HG23 ILE A 696      33.990  53.070  61.440  1.00  0.00           H
ATOM   1748  CG1 ILE A 696      33.850  53.710  64.310  1.00  0.00           C
ATOM   1749 HG11 ILE A 696      33.250  53.440  65.210  1.00  0.00           H
ATOM   1750 HG12 ILE A 696      33.260  54.500  63.810  1.00  0.00           H
ATOM   1751  CD  ILE A 696      35.270  54.210  64.770  1.00  0.00           C
ATOM   1752  HD1 ILE A 696      36.010  54.400  63.960  1.00  0.00           H
ATOM   1753  HD2 ILE A 696      35.780  53.460  65.400  1.00  0.00           H
ATOM   1754  HD3 ILE A 696      35.220  55.100  65.430  1.00  0.00           H
ATOM   1755  C   ILE A 696      32.710  50.700  62.240  1.00  0.00           C
ATOM   1756  O   ILE A 696      32.260  50.890  61.090  1.00  0.00           O
ATOM   1757  N   GLY A 697      33.160  49.450  62.620  1.00  0.00           N
ATOM   1758  HN  GLY A 697      33.600  49.380  63.510  1.00  0.00           H
ATOM   1759  CA  GLY A 697      33.500  48.400  61.700  1.00  0.00           C
ATOM   1760  HA1 GLY A 697      34.240  47.890  62.300  1.00  0.00           H
ATOM   1761  HA2 GLY A 697      34.090  48.780  60.870  1.00  0.00           H
ATOM   1762  C   GLY A 697      32.400  47.460  61.200  1.00  0.00           C
ATOM   1763  O   GLY A 697      32.390  47.070  60.040  1.00  0.00           O
ATOM   1764  N   LEU A 698      31.320  47.290  62.040  1.00  0.00           N
ATOM   1765  HN  LEU A 698      31.530  47.670  62.940  1.00  0.00           H
ATOM   1766  CA  LEU A 698      29.870  46.940  61.710  1.00  0.00           C
ATOM   1767  HA  LEU A 698      29.880  45.920  61.400  1.00  0.00           H
ATOM   1768  CB  LEU A 698      28.980  47.080  62.990  1.00  0.00           C
ATOM   1769  HB1 LEU A 698      27.900  47.000  62.750  1.00  0.00           H
ATOM   1770  HB2 LEU A 698      29.090  48.080  63.440  1.00  0.00           H
ATOM   1771  CG  LEU A 698      29.200  45.980  64.020  1.00  0.00           C
ATOM   1772  HG  LEU A 698      30.300  45.880  64.150  1.00  0.00           H
ATOM   1773  CD1 LEU A 698      28.620  46.320  65.390  1.00  0.00           C
ATOM   1774 HD11 LEU A 698      28.990  47.290  65.760  1.00  0.00           H
ATOM   1775 HD12 LEU A 698      28.660  45.600  66.240  1.00  0.00           H
ATOM   1776 HD13 LEU A 698      27.510  46.420  65.300  1.00  0.00           H
ATOM   1777  CD2 LEU A 698      28.630  44.640  63.540  1.00  0.00           C
ATOM   1778 HD21 LEU A 698      29.060  44.310  62.570  1.00  0.00           H
ATOM   1779 HD22 LEU A 698      27.570  44.710  63.220  1.00  0.00           H
ATOM   1780 HD23 LEU A 698      28.880  43.810  64.250  1.00  0.00           H
ATOM   1781  C   LEU A 698      29.280  47.840  60.590  1.00  0.00           C
ATOM   1782  O   LEU A 698      28.920  47.470  59.460  1.00  0.00           O
ATOM   1783  N   TRP A 699      29.300  49.180  60.890  1.00  0.00           N
ATOM   1784  HN  TRP A 699      29.630  49.580  61.740  1.00  0.00           H
ATOM   1785  CA  TRP A 699      28.840  50.130  59.900  1.00  0.00           C
ATOM   1786  HA  TRP A 699      27.830  49.780  59.710  1.00  0.00           H
ATOM   1787  CB  TRP A 699      28.650  51.510  60.580  1.00  0.00           C
ATOM   1788  HB1 TRP A 699      29.620  51.880  60.960  1.00  0.00           H
ATOM   1789  HB2 TRP A 699      28.010  51.420  61.480  1.00  0.00           H
ATOM   1790  CG  TRP A 699      28.070  52.540  59.660  1.00  0.00           C
ATOM   1791  CD1 TRP A 699      28.680  53.130  58.590  1.00  0.00           C
ATOM   1792  HD1 TRP A 699      29.690  52.860  58.330  1.00  0.00           H
ATOM   1793  NE1 TRP A 699      27.800  53.940  57.840  1.00  0.00           N
ATOM   1794  HE1 TRP A 699      27.790  54.120  56.880  1.00  0.00           H
ATOM   1795  CE2 TRP A 699      26.630  54.010  58.550  1.00  0.00           C
ATOM   1796  CD2 TRP A 699      26.690  53.110  59.620  1.00  0.00           C
ATOM   1797  CE3 TRP A 699      25.580  53.000  60.500  1.00  0.00           C
ATOM   1798  HE3 TRP A 699      25.660  52.330  61.340  1.00  0.00           H
ATOM   1799  CZ3 TRP A 699      24.520  53.890  60.220  1.00  0.00           C
ATOM   1800  HZ3 TRP A 699      23.820  53.860  61.040  1.00  0.00           H
ATOM   1801  CZ2 TRP A 699      25.460  54.780  58.280  1.00  0.00           C
ATOM   1802  HZ2 TRP A 699      25.370  55.520  57.510  1.00  0.00           H
ATOM   1803  CH2 TRP A 699      24.530  54.820  59.290  1.00  0.00           C
ATOM   1804  HH2 TRP A 699      23.750  55.560  59.240  1.00  0.00           H
ATOM   1805  C   TRP A 699      29.770  50.160  58.570  1.00  0.00           C
ATOM   1806  O   TRP A 699      29.320  50.410  57.460  1.00  0.00           O
ATOM   1807  N   THR A 700      31.100  49.900  58.700  1.00  0.00           N
ATOM   1808  HN  THR A 700      31.510  49.840  59.600  1.00  0.00           H
ATOM   1809  CA  THR A 700      32.040  49.720  57.570  1.00  0.00           C
ATOM   1810  HA  THR A 700      31.810  50.540  56.910  1.00  0.00           H
ATOM   1811  CB  THR A 700      33.590  49.650  57.900  1.00  0.00           C
ATOM   1812  HB  THR A 700      33.760  48.870  58.690  1.00  0.00           H
ATOM   1813  OG1 THR A 700      34.070  50.910  58.450  1.00  0.00           O
ATOM   1814  HG1 THR A 700      33.630  50.980  59.290  1.00  0.00           H
ATOM   1815  CG2 THR A 700      34.480  49.230  56.690  1.00  0.00           C
ATOM   1816 HG21 THR A 700      34.240  48.270  56.180  1.00  0.00           H
ATOM   1817 HG22 THR A 700      35.540  49.270  57.040  1.00  0.00           H
ATOM   1818 HG23 THR A 700      34.360  50.080  55.990  1.00  0.00           H
ATOM   1819  C   THR A 700      31.630  48.540  56.740  1.00  0.00           C
ATOM   1820  O   THR A 700      31.550  48.580  55.490  1.00  0.00           O
ATOM   1821  N   SER A 701      31.270  47.380  57.340  1.00  0.00           N
ATOM   1822  HN  SER A 701      31.240  47.240  58.330  1.00  0.00           H
ATOM   1823  CA  SER A 701      30.840  46.220  56.630  1.00  0.00           C
ATOM   1824  HA  SER A 701      31.480  45.970  55.800  1.00  0.00           H
ATOM   1825  CB  SER A 701      30.720  45.060  57.610  1.00  0.00           C
ATOM   1826  HB1 SER A 701      30.020  45.300  58.440  1.00  0.00           H
ATOM   1827  HB2 SER A 701      31.710  44.930  58.110  1.00  0.00           H
ATOM   1828  OG  SER A 701      30.390  43.840  57.020  1.00  0.00           O
ATOM   1829  HG1 SER A 701      31.180  43.470  56.620  1.00  0.00           H
ATOM   1830  C   SER A 701      29.490  46.400  55.970  1.00  0.00           C
ATOM   1831  O   SER A 701      29.300  45.960  54.850  1.00  0.00           O
ATOM   1832  N   PHE A 702      28.580  47.180  56.630  1.00  0.00           N
ATOM   1833  HN  PHE A 702      28.780  47.500  57.550  1.00  0.00           H
ATOM   1834  CA  PHE A 702      27.390  47.770  56.030  1.00  0.00           C
ATOM   1835  HA  PHE A 702      26.840  46.960  55.580  1.00  0.00           H
ATOM   1836  CB  PHE A 702      26.470  48.310  57.210  1.00  0.00           C
ATOM   1837  HB1 PHE A 702      27.080  48.980  57.850  1.00  0.00           H
ATOM   1838  HB2 PHE A 702      26.300  47.440  57.890  1.00  0.00           H
ATOM   1839  CG  PHE A 702      25.200  49.050  56.810  1.00  0.00           C
ATOM   1840  CD1 PHE A 702      25.120  50.450  56.530  1.00  0.00           C
ATOM   1841  HD1 PHE A 702      25.980  51.100  56.650  1.00  0.00           H
ATOM   1842  CE1 PHE A 702      23.820  51.050  56.300  1.00  0.00           C
ATOM   1843  HE1 PHE A 702      23.780  52.120  56.160  1.00  0.00           H
ATOM   1844  CZ  PHE A 702      22.700  50.230  56.240  1.00  0.00           C
ATOM   1845  HZ  PHE A 702      21.730  50.650  56.030  1.00  0.00           H
ATOM   1846  CD2 PHE A 702      24.020  48.210  56.680  1.00  0.00           C
ATOM   1847  HD2 PHE A 702      24.120  47.140  56.750  1.00  0.00           H
ATOM   1848  CE2 PHE A 702      22.880  48.850  56.290  1.00  0.00           C
ATOM   1849  HE2 PHE A 702      22.040  48.160  56.220  1.00  0.00           H
ATOM   1850  C   PHE A 702      27.660  48.740  54.800  1.00  0.00           C
ATOM   1851  O   PHE A 702      27.100  48.500  53.740  1.00  0.00           O
ATOM   1852  N   LEU A 703      28.520  49.750  54.880  1.00  0.00           N
ATOM   1853  HN  LEU A 703      29.040  50.050  55.690  1.00  0.00           H
ATOM   1854  CA  LEU A 703      28.910  50.390  53.620  1.00  0.00           C
ATOM   1855  HA  LEU A 703      27.950  50.760  53.260  1.00  0.00           H
ATOM   1856  CB  LEU A 703      29.960  51.450  53.980  1.00  0.00           C
ATOM   1857  HB1 LEU A 703      30.430  51.890  53.080  1.00  0.00           H
ATOM   1858  HB2 LEU A 703      30.780  50.940  54.540  1.00  0.00           H
ATOM   1859  CG  LEU A 703      29.370  52.720  54.740  1.00  0.00           C
ATOM   1860  HG  LEU A 703      28.840  52.310  55.630  1.00  0.00           H
ATOM   1861  CD1 LEU A 703      30.520  53.640  55.260  1.00  0.00           C
ATOM   1862 HD11 LEU A 703      31.170  53.170  56.030  1.00  0.00           H
ATOM   1863 HD12 LEU A 703      30.070  54.530  55.740  1.00  0.00           H
ATOM   1864 HD13 LEU A 703      31.180  54.080  54.490  1.00  0.00           H
ATOM   1865  CD2 LEU A 703      28.390  53.600  53.900  1.00  0.00           C
ATOM   1866 HD21 LEU A 703      27.470  53.020  53.690  1.00  0.00           H
ATOM   1867 HD22 LEU A 703      28.750  53.810  52.870  1.00  0.00           H
ATOM   1868 HD23 LEU A 703      28.050  54.520  54.420  1.00  0.00           H
ATOM   1869  C   LEU A 703      29.480  49.520  52.570  1.00  0.00           C
ATOM   1870  O   LEU A 703      29.220  49.730  51.340  1.00  0.00           O
ATOM   1871  N   CYS A 704      30.290  48.530  53.070  1.00  0.00           N
ATOM   1872  HN  CYS A 704      30.490  48.390  54.040  1.00  0.00           H
ATOM   1873  CA  CYS A 704      30.920  47.560  52.120  1.00  0.00           C
ATOM   1874  HA  CYS A 704      31.400  48.230  51.420  1.00  0.00           H
ATOM   1875  CB  CYS A 704      31.970  46.610  52.720  1.00  0.00           C
ATOM   1876  HB1 CYS A 704      32.200  45.760  52.040  1.00  0.00           H
ATOM   1877  HB2 CYS A 704      31.520  46.060  53.560  1.00  0.00           H
ATOM   1878  SG  CYS A 704      33.620  47.380  53.260  1.00  0.00           S
ATOM   1879  HG1 CYS A 704      33.200  48.180  54.230  1.00  0.00           H
ATOM   1880  C   CYS A 704      29.900  46.810  51.260  1.00  0.00           C
ATOM   1881  O   CYS A 704      30.120  46.670  50.050  1.00  0.00           O
ATOM   1882  N   ILE A 705      28.730  46.370  51.860  1.00  0.00           N
ATOM   1883  HN  ILE A 705      28.560  46.470  52.840  1.00  0.00           H
ATOM   1884  CA  ILE A 705      27.590  45.880  51.040  1.00  0.00           C
ATOM   1885  HA  ILE A 705      28.070  45.270  50.290  1.00  0.00           H
ATOM   1886  CB  ILE A 705      26.520  45.130  51.820  1.00  0.00           C
ATOM   1887  HB  ILE A 705      26.120  45.910  52.510  1.00  0.00           H
ATOM   1888  CG2 ILE A 705      25.330  44.580  50.950  1.00  0.00           C
ATOM   1889 HG21 ILE A 705      24.670  44.020  51.650  1.00  0.00           H
ATOM   1890 HG22 ILE A 705      25.740  43.880  50.190  1.00  0.00           H
ATOM   1891 HG23 ILE A 705      24.740  45.450  50.590  1.00  0.00           H
ATOM   1892  CG1 ILE A 705      27.070  43.970  52.750  1.00  0.00           C
ATOM   1893 HG11 ILE A 705      26.220  43.650  53.380  1.00  0.00           H
ATOM   1894 HG12 ILE A 705      27.830  44.280  53.510  1.00  0.00           H
ATOM   1895  CD  ILE A 705      27.690  42.720  52.050  1.00  0.00           C
ATOM   1896  HD1 ILE A 705      28.500  43.070  51.380  1.00  0.00           H
ATOM   1897  HD2 ILE A 705      26.930  42.200  51.440  1.00  0.00           H
ATOM   1898  HD3 ILE A 705      28.250  41.970  52.670  1.00  0.00           H
ATOM   1899  C   ILE A 705      26.870  46.900  50.100  1.00  0.00           C
ATOM   1900  O   ILE A 705      26.640  46.630  48.910  1.00  0.00           O
ATOM   1901  N   VAL A 706      26.590  48.110  50.610  1.00  0.00           N
ATOM   1902  HN  VAL A 706      26.870  48.220  51.560  1.00  0.00           H
ATOM   1903  CA  VAL A 706      26.250  49.250  49.800  1.00  0.00           C
ATOM   1904  HA  VAL A 706      25.300  48.980  49.360  1.00  0.00           H
ATOM   1905  CB  VAL A 706      26.250  50.560  50.690  1.00  0.00           C
ATOM   1906  HB  VAL A 706      27.180  50.860  51.220  1.00  0.00           H
ATOM   1907  CG1 VAL A 706      25.980  51.780  49.790  1.00  0.00           C
ATOM   1908 HG11 VAL A 706      25.660  52.700  50.340  1.00  0.00           H
ATOM   1909 HG12 VAL A 706      25.190  51.630  49.030  1.00  0.00           H
ATOM   1910 HG13 VAL A 706      26.930  52.010  49.280  1.00  0.00           H
ATOM   1911  CG2 VAL A 706      25.020  50.520  51.550  1.00  0.00           C
ATOM   1912 HG21 VAL A 706      25.160  49.740  52.340  1.00  0.00           H
ATOM   1913 HG22 VAL A 706      24.140  50.290  50.920  1.00  0.00           H
ATOM   1914 HG23 VAL A 706      24.940  51.530  52.020  1.00  0.00           H
ATOM   1915  C   VAL A 706      27.070  49.430  48.530  1.00  0.00           C
ATOM   1916  O   VAL A 706      26.550  49.560  47.440  1.00  0.00           O
ATOM   1917  N   LEU A 707      28.430  49.500  48.620  1.00  0.00           N
ATOM   1918  HN  LEU A 707      28.750  49.540  49.560  1.00  0.00           H
ATOM   1919  CA  LEU A 707      29.340  49.690  47.520  1.00  0.00           C
ATOM   1920  HA  LEU A 707      29.070  50.610  47.030  1.00  0.00           H
ATOM   1921  CB  LEU A 707      30.810  49.860  47.990  1.00  0.00           C
ATOM   1922  HB1 LEU A 707      31.480  49.760  47.110  1.00  0.00           H
ATOM   1923  HB2 LEU A 707      31.050  49.020  48.690  1.00  0.00           H
ATOM   1924  CG  LEU A 707      31.120  51.210  48.670  1.00  0.00           C
ATOM   1925  HG  LEU A 707      30.670  51.440  49.650  1.00  0.00           H
ATOM   1926  CD1 LEU A 707      32.690  51.200  48.830  1.00  0.00           C
ATOM   1927 HD11 LEU A 707      32.930  50.450  49.610  1.00  0.00           H
ATOM   1928 HD12 LEU A 707      33.020  52.180  49.240  1.00  0.00           H
ATOM   1929 HD13 LEU A 707      33.270  50.960  47.910  1.00  0.00           H
ATOM   1930  CD2 LEU A 707      30.730  52.400  47.800  1.00  0.00           C
ATOM   1931 HD21 LEU A 707      31.150  52.080  46.820  1.00  0.00           H
ATOM   1932 HD22 LEU A 707      31.360  53.270  48.100  1.00  0.00           H
ATOM   1933 HD23 LEU A 707      29.630  52.540  47.840  1.00  0.00           H
ATOM   1934  C   LEU A 707      29.290  48.490  46.470  1.00  0.00           C
ATOM   1935  O   LEU A 707      29.460  48.780  45.260  1.00  0.00           O
ATOM   1936  N   VAL A 708      29.200  47.250  46.890  1.00  0.00           N
ATOM   1937  HN  VAL A 708      29.120  47.000  47.860  1.00  0.00           H
ATOM   1938  CA  VAL A 708      29.020  46.040  46.070  1.00  0.00           C
ATOM   1939  HA  VAL A 708      29.800  46.090  45.330  1.00  0.00           H
ATOM   1940  CB  VAL A 708      29.190  44.770  46.880  1.00  0.00           C
ATOM   1941  HB  VAL A 708      28.490  44.900  47.730  1.00  0.00           H
ATOM   1942  CG1 VAL A 708      28.690  43.550  46.030  1.00  0.00           C
ATOM   1943 HG11 VAL A 708      28.790  42.710  46.750  1.00  0.00           H
ATOM   1944 HG12 VAL A 708      29.200  43.430  45.050  1.00  0.00           H
ATOM   1945 HG13 VAL A 708      27.600  43.420  45.880  1.00  0.00           H
ATOM   1946  CG2 VAL A 708      30.590  44.620  47.350  1.00  0.00           C
ATOM   1947 HG21 VAL A 708      30.670  43.690  47.940  1.00  0.00           H
ATOM   1948 HG22 VAL A 708      30.880  45.400  48.090  1.00  0.00           H
ATOM   1949 HG23 VAL A 708      31.310  44.520  46.510  1.00  0.00           H
ATOM   1950  C   VAL A 708      27.690  46.050  45.230  1.00  0.00           C
ATOM   1951  O   VAL A 708      27.680  45.830  44.040  1.00  0.00           O
ATOM   1952  N   ALA A 709      26.600  46.430  45.880  1.00  0.00           N
ATOM   1953  HN  ALA A 709      26.530  46.620  46.850  1.00  0.00           H
ATOM   1954  CA  ALA A 709      25.350  46.430  45.160  1.00  0.00           C
ATOM   1955  HA  ALA A 709      25.340  45.630  44.460  1.00  0.00           H
ATOM   1956  CB  ALA A 709      24.240  46.040  46.110  1.00  0.00           C
ATOM   1957  HB1 ALA A 709      24.070  46.810  46.890  1.00  0.00           H
ATOM   1958  HB2 ALA A 709      24.540  45.110  46.650  1.00  0.00           H
ATOM   1959  HB3 ALA A 709      23.330  45.850  45.510  1.00  0.00           H
ATOM   1960  C   ALA A 709      25.040  47.750  44.430  1.00  0.00           C
ATOM   1961  O   ALA A 709      24.160  47.680  43.560  1.00  0.00           O
ATOM   1962  N   THR A 710      25.830  48.850  44.680  1.00  0.00           N
ATOM   1963  HN  THR A 710      26.510  48.960  45.400  1.00  0.00           H
ATOM   1964  CA  THR A 710      25.670  50.050  43.860  1.00  0.00           C
ATOM   1965  HA  THR A 710      24.640  50.170  43.550  1.00  0.00           H
ATOM   1966  CB  THR A 710      25.960  51.350  44.640  1.00  0.00           C
ATOM   1967  HB  THR A 710      26.030  52.130  43.850  1.00  0.00           H
ATOM   1968  OG1 THR A 710      27.080  51.270  45.420  1.00  0.00           O
ATOM   1969  HG1 THR A 710      26.820  50.800  46.220  1.00  0.00           H
ATOM   1970  CG2 THR A 710      24.720  51.680  45.580  1.00  0.00           C
ATOM   1971 HG21 THR A 710      24.430  51.020  46.430  1.00  0.00           H
ATOM   1972 HG22 THR A 710      23.850  51.610  44.900  1.00  0.00           H
ATOM   1973 HG23 THR A 710      24.780  52.720  45.970  1.00  0.00           H
ATOM   1974  C   THR A 710      26.400  49.970  42.510  1.00  0.00           C
ATOM   1975  O   THR A 710      26.070  50.630  41.550  1.00  0.00           O
ATOM   1976  N   ASP A 711      27.480  49.120  42.350  1.00  0.00           N
ATOM   1977  HN  ASP A 711      27.640  48.580  43.170  1.00  0.00           H
ATOM   1978  CA  ASP A 711      28.350  49.060  41.230  1.00  0.00           C
ATOM   1979  HA  ASP A 711      28.910  48.160  41.380  1.00  0.00           H
ATOM   1980  CB  ASP A 711      27.630  48.950  39.810  1.00  0.00           C
ATOM   1981  HB1 ASP A 711      27.100  49.870  39.460  1.00  0.00           H
ATOM   1982  HB2 ASP A 711      26.990  48.060  39.930  1.00  0.00           H
ATOM   1983  CG  ASP A 711      28.680  48.760  38.750  1.00  0.00           C
ATOM   1984  OD1 ASP A 711      28.360  49.340  37.710  1.00  0.00           O
ATOM   1985  OD2 ASP A 711      29.640  47.950  38.860  1.00  0.00           O
ATOM   1986  C   ASP A 711      29.450  50.220  41.250  1.00  0.00           C
ATOM   1987  O   ASP A 711      29.710  50.990  40.350  1.00  0.00           O
ATOM   1988  N   ALA A 712      30.050  50.450  42.420  1.00  0.00           N
ATOM   1989  HN  ALA A 712      30.020  49.810  43.190  1.00  0.00           H
ATOM   1990  CA  ALA A 712      30.700  51.710  42.810  1.00  0.00           C
ATOM   1991  HA  ALA A 712      30.250  52.470  42.190  1.00  0.00           H
ATOM   1992  CB  ALA A 712      30.450  52.030  44.290  1.00  0.00           C
ATOM   1993  HB1 ALA A 712      29.370  51.920  44.540  1.00  0.00           H
ATOM   1994  HB2 ALA A 712      30.780  53.040  44.610  1.00  0.00           H
ATOM   1995  HB3 ALA A 712      30.980  51.280  44.920  1.00  0.00           H
ATOM   1996  C   ALA A 712      32.190  51.760  42.550  1.00  0.00           C
ATOM   1997  O   ALA A 712      32.830  52.780  42.510  1.00  0.00           O
ATOM   1998  N   SER A 713      32.810  50.570  42.220  1.00  0.00           N
ATOM   1999  HN  SER A 713      32.200  49.770  42.120  1.00  0.00           H
ATOM   2000  CA  SER A 713      34.190  50.460  41.790  1.00  0.00           C
ATOM   2001  HA  SER A 713      34.770  50.860  42.600  1.00  0.00           H
ATOM   2002  CB  SER A 713      34.570  49.000  41.620  1.00  0.00           C
ATOM   2003  HB1 SER A 713      34.040  48.550  40.760  1.00  0.00           H
ATOM   2004  HB2 SER A 713      34.230  48.330  42.450  1.00  0.00           H
ATOM   2005  OG  SER A 713      36.010  48.780  41.520  1.00  0.00           O
ATOM   2006  HG1 SER A 713      36.200  48.810  40.580  1.00  0.00           H
ATOM   2007  C   SER A 713      34.660  51.130  40.500  1.00  0.00           C
ATOM   2008  O   SER A 713      35.830  51.510  40.350  1.00  0.00           O
ATOM   2009  N   SER A 714      33.730  51.390  39.580  1.00  0.00           N
ATOM   2010  HN  SER A 714      32.880  50.900  39.700  1.00  0.00           H
ATOM   2011  CA  SER A 714      33.850  52.260  38.420  1.00  0.00           C
ATOM   2012  HA  SER A 714      34.800  52.010  37.950  1.00  0.00           H
ATOM   2013  CB  SER A 714      32.710  52.200  37.360  1.00  0.00           C
ATOM   2014  HB1 SER A 714      32.650  51.160  36.970  1.00  0.00           H
ATOM   2015  HB2 SER A 714      32.840  52.830  36.460  1.00  0.00           H
ATOM   2016  OG  SER A 714      31.400  52.380  37.920  1.00  0.00           O
ATOM   2017  HG1 SER A 714      31.400  53.200  38.420  1.00  0.00           H
ATOM   2018  C   SER A 714      34.180  53.730  38.740  1.00  0.00           C
ATOM   2019  O   SER A 714      34.410  54.500  37.790  1.00  0.00           O
ATOM   2020  N   LEU A 715      34.250  54.050  40.050  1.00  0.00           N
ATOM   2021  HN  LEU A 715      33.880  53.480  40.790  1.00  0.00           H
ATOM   2022  CA  LEU A 715      34.790  55.260  40.510  1.00  0.00           C
ATOM   2023  HA  LEU A 715      34.440  55.950  39.760  1.00  0.00           H
ATOM   2024  CB  LEU A 715      34.340  55.580  41.940  1.00  0.00           C
ATOM   2025  HB1 LEU A 715      34.950  56.380  42.430  1.00  0.00           H
ATOM   2026  HB2 LEU A 715      34.440  54.750  42.680  1.00  0.00           H
ATOM   2027  CG  LEU A 715      32.850  55.970  42.060  1.00  0.00           C
ATOM   2028  HG  LEU A 715      32.190  55.190  41.610  1.00  0.00           H
ATOM   2029  CD1 LEU A 715      32.300  56.160  43.510  1.00  0.00           C
ATOM   2030 HD11 LEU A 715      32.540  55.250  44.100  1.00  0.00           H
ATOM   2031 HD12 LEU A 715      31.230  56.420  43.420  1.00  0.00           H
ATOM   2032 HD13 LEU A 715      32.840  56.950  44.090  1.00  0.00           H
ATOM   2033  CD2 LEU A 715      32.690  57.340  41.340  1.00  0.00           C
ATOM   2034 HD21 LEU A 715      32.630  57.370  40.240  1.00  0.00           H
ATOM   2035 HD22 LEU A 715      33.490  58.050  41.660  1.00  0.00           H
ATOM   2036 HD23 LEU A 715      31.720  57.790  41.640  1.00  0.00           H
ATOM   2037  C   LEU A 715      36.270  55.320  40.390  1.00  0.00           C
ATOM   2038  O   LEU A 715      36.840  56.390  40.370  1.00  0.00           O
ATOM   2039  N   VAL A 716      37.000  54.210  40.240  1.00  0.00           N
ATOM   2040  HN  VAL A 716      36.490  53.350  40.190  1.00  0.00           H
ATOM   2041  CA  VAL A 716      38.390  54.080  40.330  1.00  0.00           C
ATOM   2042  HA  VAL A 716      38.700  54.760  41.110  1.00  0.00           H
ATOM   2043  CB  VAL A 716      38.910  52.590  40.530  1.00  0.00           C
ATOM   2044  HB  VAL A 716      38.180  52.160  41.250  1.00  0.00           H
ATOM   2045  CG1 VAL A 716      38.920  51.680  39.260  1.00  0.00           C
ATOM   2046 HG11 VAL A 716      38.820  50.600  39.500  1.00  0.00           H
ATOM   2047 HG12 VAL A 716      39.900  51.780  38.740  1.00  0.00           H
ATOM   2048 HG13 VAL A 716      38.030  51.900  38.620  1.00  0.00           H
ATOM   2049  CG2 VAL A 716      40.280  52.650  41.190  1.00  0.00           C
ATOM   2050 HG21 VAL A 716      40.290  53.410  42.000  1.00  0.00           H
ATOM   2051 HG22 VAL A 716      40.960  52.950  40.370  1.00  0.00           H
ATOM   2052 HG23 VAL A 716      40.670  51.670  41.550  1.00  0.00           H
ATOM   2053  C   VAL A 716      39.120  54.590  39.130  1.00  0.00           C
ATOM   2054  O   VAL A 716      40.230  55.040  39.150  1.00  0.00           O
ATOM   2055  N   CYS A 717      38.450  54.700  37.990  1.00  0.00           N
ATOM   2056  HN  CYS A 717      37.590  54.220  37.820  1.00  0.00           H
ATOM   2057  CA  CYS A 717      38.790  55.540  36.800  1.00  0.00           C
ATOM   2058  HA  CYS A 717      39.730  55.230  36.370  1.00  0.00           H
ATOM   2059  CB  CYS A 717      37.600  55.540  35.800  1.00  0.00           C
ATOM   2060  HB1 CYS A 717      37.980  56.080  34.910  1.00  0.00           H
ATOM   2061  HB2 CYS A 717      36.790  56.100  36.320  1.00  0.00           H
ATOM   2062  SG  CYS A 717      36.970  53.890  35.160  1.00  0.00           S
ATOM   2063  HG1 CYS A 717      38.040  53.460  34.500  1.00  0.00           H
ATOM   2064  C   CYS A 717      39.110  57.040  37.030  1.00  0.00           C
ATOM   2065  O   CYS A 717      39.990  57.540  36.400  1.00  0.00           O
ATOM   2066  N   TYR A 718      38.400  57.740  37.940  1.00  0.00           N
ATOM   2067  HN  TYR A 718      37.810  57.310  38.620  1.00  0.00           H
ATOM   2068  CA  TYR A 718      38.370  59.200  38.130  1.00  0.00           C
ATOM   2069  HA  TYR A 718      38.670  59.720  37.230  1.00  0.00           H
ATOM   2070  CB  TYR A 718      36.970  59.710  38.580  1.00  0.00           C
ATOM   2071  HB1 TYR A 718      37.000  60.820  38.710  1.00  0.00           H
ATOM   2072  HB2 TYR A 718      36.660  59.360  39.590  1.00  0.00           H
ATOM   2073  CG  TYR A 718      35.860  59.470  37.580  1.00  0.00           C
ATOM   2074  CD1 TYR A 718      35.670  60.360  36.490  1.00  0.00           C
ATOM   2075  HD1 TYR A 718      36.260  61.260  36.400  1.00  0.00           H
ATOM   2076  CE1 TYR A 718      34.560  60.120  35.600  1.00  0.00           C
ATOM   2077  HE1 TYR A 718      34.230  60.900  34.920  1.00  0.00           H
ATOM   2078  CZ  TYR A 718      33.790  58.950  35.680  1.00  0.00           C
ATOM   2079  OH  TYR A 718      32.760  58.600  34.720  1.00  0.00           O
ATOM   2080  HH  TYR A 718      32.490  59.390  34.250  1.00  0.00           H
ATOM   2081  CD2 TYR A 718      34.980  58.440  37.760  1.00  0.00           C
ATOM   2082  HD2 TYR A 718      35.080  57.750  38.580  1.00  0.00           H
ATOM   2083  CE2 TYR A 718      34.000  58.140  36.800  1.00  0.00           C
ATOM   2084  HE2 TYR A 718      33.440  57.280  37.140  1.00  0.00           H
ATOM   2085  C   TYR A 718      39.360  59.730  39.190  1.00  0.00           C
ATOM   2086  O   TYR A 718      39.520  60.940  39.330  1.00  0.00           O
ATOM   2087  N   ILE A 719      40.090  58.870  39.930  1.00  0.00           N
ATOM   2088  HN  ILE A 719      39.790  57.920  39.920  1.00  0.00           H
ATOM   2089  CA  ILE A 719      41.100  59.240  40.950  1.00  0.00           C
ATOM   2090  HA  ILE A 719      40.620  59.900  41.650  1.00  0.00           H
ATOM   2091  CB  ILE A 719      41.420  58.010  41.740  1.00  0.00           C
ATOM   2092  HB  ILE A 719      41.830  57.260  41.030  1.00  0.00           H
ATOM   2093  CG2 ILE A 719      42.590  58.280  42.730  1.00  0.00           C
ATOM   2094 HG21 ILE A 719      42.790  57.500  43.500  1.00  0.00           H
ATOM   2095 HG22 ILE A 719      42.350  59.150  43.380  1.00  0.00           H
ATOM   2096 HG23 ILE A 719      43.520  58.640  42.220  1.00  0.00           H
ATOM   2097  CG1 ILE A 719      40.180  57.330  42.360  1.00  0.00           C
ATOM   2098 HG11 ILE A 719      39.490  57.130  41.510  1.00  0.00           H
ATOM   2099 HG12 ILE A 719      39.600  57.940  43.080  1.00  0.00           H
ATOM   2100  CD  ILE A 719      40.640  56.040  43.040  1.00  0.00           C
ATOM   2101  HD1 ILE A 719      39.840  55.330  43.330  1.00  0.00           H
ATOM   2102  HD2 ILE A 719      41.000  56.310  44.070  1.00  0.00           H
ATOM   2103  HD3 ILE A 719      41.350  55.390  42.500  1.00  0.00           H
ATOM   2104  C   ILE A 719      42.300  59.990  40.370  1.00  0.00           C
ATOM   2105  O   ILE A 719      42.730  61.030  40.910  1.00  0.00           O
ATOM   2106  N   THR A 720      42.910  59.530  39.210  1.00  0.00           N
ATOM   2107  HN  THR A 720      42.700  58.620  38.840  1.00  0.00           H
ATOM   2108  CA  THR A 720      44.030  60.270  38.490  1.00  0.00           C
ATOM   2109  HA  THR A 720      44.090  59.600  37.650  1.00  0.00           H
ATOM   2110  CB  THR A 720      43.770  61.650  37.910  1.00  0.00           C
ATOM   2111  HB  THR A 720      44.630  62.070  37.340  1.00  0.00           H
ATOM   2112  OG1 THR A 720      43.330  62.560  38.860  1.00  0.00           O
ATOM   2113  HG1 THR A 720      43.140  62.060  39.660  1.00  0.00           H
ATOM   2114  CG2 THR A 720      42.690  61.460  36.860  1.00  0.00           C
ATOM   2115 HG21 THR A 720      43.240  60.970  36.030  1.00  0.00           H
ATOM   2116 HG22 THR A 720      42.330  62.480  36.560  1.00  0.00           H
ATOM   2117 HG23 THR A 720      41.810  60.840  37.070  1.00  0.00           H
ATOM   2118  C   THR A 720      45.410  60.150  39.230  1.00  0.00           C
ATOM   2119  O   THR A 720      45.490  60.320  40.470  1.00  0.00           O
ATOM   2120  N   ARG A 721      46.570  60.120  38.550  1.00  0.00           N
ATOM   2121  HN  ARG A 721      46.420  60.130  37.560  1.00  0.00           H
ATOM   2122  CA  ARG A 721      47.930  60.040  39.110  1.00  0.00           C
ATOM   2123  HA  ARG A 721      48.080  59.160  39.720  1.00  0.00           H
ATOM   2124  CB  ARG A 721      48.910  59.990  37.910  1.00  0.00           C
ATOM   2125  HB1 ARG A 721      49.920  60.220  38.330  1.00  0.00           H
ATOM   2126  HB2 ARG A 721      48.710  60.820  37.200  1.00  0.00           H
ATOM   2127  CG  ARG A 721      48.930  58.580  37.310  1.00  0.00           C
ATOM   2128  HG1 ARG A 721      49.750  58.480  36.570  1.00  0.00           H
ATOM   2129  HG2 ARG A 721      48.030  58.420  36.680  1.00  0.00           H
ATOM   2130  CD  ARG A 721      49.100  57.370  38.170  1.00  0.00           C
ATOM   2131  HD1 ARG A 721      49.210  56.450  37.560  1.00  0.00           H
ATOM   2132  HD2 ARG A 721      48.230  57.230  38.850  1.00  0.00           H
ATOM   2133  NE  ARG A 721      50.370  57.600  38.930  1.00  0.00           N
ATOM   2134  HE  ARG A 721      50.980  58.320  38.610  1.00  0.00           H
ATOM   2135  CZ  ARG A 721      50.770  56.710  39.850  1.00  0.00           C
ATOM   2136  NH1 ARG A 721      50.140  55.680  40.220  1.00  0.00           N
ATOM   2137 HH11 ARG A 721      49.260  55.440  39.800  1.00  0.00           H
ATOM   2138 HH12 ARG A 721      50.430  55.220  41.060  1.00  0.00           H
ATOM   2139  NH2 ARG A 721      51.890  56.940  40.530  1.00  0.00           N
ATOM   2140 HH21 ARG A 721      52.420  57.780  40.420  1.00  0.00           H
ATOM   2141 HH22 ARG A 721      52.390  56.080  40.730  1.00  0.00           H
ATOM   2142  C   ARG A 721      48.360  61.150  40.040  1.00  0.00           C
ATOM   2143  O   ARG A 721      49.050  60.900  41.040  1.00  0.00           O
ATOM   2144  N   PHE A 722      47.980  62.380  39.890  1.00  0.00           N
ATOM   2145  HN  PHE A 722      47.470  62.720  39.100  1.00  0.00           H
ATOM   2146  CA  PHE A 722      48.270  63.440  40.750  1.00  0.00           C
ATOM   2147  HA  PHE A 722      49.330  63.610  40.770  1.00  0.00           H
ATOM   2148  CB  PHE A 722      47.690  64.740  40.200  1.00  0.00           C
ATOM   2149  HB1 PHE A 722      46.640  64.620  39.870  1.00  0.00           H
ATOM   2150  HB2 PHE A 722      48.350  65.040  39.360  1.00  0.00           H
ATOM   2151  CG  PHE A 722      47.540  65.920  41.230  1.00  0.00           C
ATOM   2152  CD1 PHE A 722      48.460  67.010  41.180  1.00  0.00           C
ATOM   2153  HD1 PHE A 722      49.220  67.000  40.420  1.00  0.00           H
ATOM   2154  CE1 PHE A 722      48.270  68.130  42.000  1.00  0.00           C
ATOM   2155  HE1 PHE A 722      48.930  68.970  41.890  1.00  0.00           H
ATOM   2156  CZ  PHE A 722      47.120  68.260  42.730  1.00  0.00           C
ATOM   2157  HZ  PHE A 722      47.000  69.110  43.370  1.00  0.00           H
ATOM   2158  CD2 PHE A 722      46.410  65.990  42.080  1.00  0.00           C
ATOM   2159  HD2 PHE A 722      45.690  65.200  42.110  1.00  0.00           H
ATOM   2160  CE2 PHE A 722      46.200  67.200  42.850  1.00  0.00           C
ATOM   2161  HE2 PHE A 722      45.320  67.300  43.480  1.00  0.00           H
ATOM   2162  C   PHE A 722      47.840  63.160  42.210  1.00  0.00           C
ATOM   2163  O   PHE A 722      48.630  63.270  43.120  1.00  0.00           O
ATOM   2164  N   THR A 723      46.570  62.700  42.450  1.00  0.00           N
ATOM   2165  HN  THR A 723      45.880  62.610  41.730  1.00  0.00           H
ATOM   2166  CA  THR A 723      46.010  62.330  43.750  1.00  0.00           C
ATOM   2167  HA  THR A 723      46.030  63.320  44.170  1.00  0.00           H
ATOM   2168  CB  THR A 723      44.570  61.900  43.660  1.00  0.00           C
ATOM   2169  HB  THR A 723      44.470  60.920  43.150  1.00  0.00           H
ATOM   2170  OG1 THR A 723      43.750  62.870  42.970  1.00  0.00           O
ATOM   2171  HG1 THR A 723      43.180  62.310  42.440  1.00  0.00           H
ATOM   2172  CG2 THR A 723      43.870  61.560  44.950  1.00  0.00           C
ATOM   2173 HG21 THR A 723      43.890  62.450  45.620  1.00  0.00           H
ATOM   2174 HG22 THR A 723      44.290  60.700  45.510  1.00  0.00           H
ATOM   2175 HG23 THR A 723      42.810  61.320  44.750  1.00  0.00           H
ATOM   2176  C   THR A 723      46.840  61.230  44.440  1.00  0.00           C
ATOM   2177  O   THR A 723      47.230  61.320  45.570  1.00  0.00           O
ATOM   2178  N   GLU A 724      47.250  60.210  43.530  1.00  0.00           N
ATOM   2179  HN  GLU A 724      47.250  60.410  42.550  1.00  0.00           H
ATOM   2180  CA  GLU A 724      47.990  59.020  43.900  1.00  0.00           C
ATOM   2181  HA  GLU A 724      47.480  58.520  44.700  1.00  0.00           H
ATOM   2182  CB  GLU A 724      48.150  58.120  42.650  1.00  0.00           C
ATOM   2183  HB1 GLU A 724      48.760  57.240  42.950  1.00  0.00           H
ATOM   2184  HB2 GLU A 724      48.690  58.650  41.830  1.00  0.00           H
ATOM   2185  CG  GLU A 724      46.790  57.540  42.120  1.00  0.00           C
ATOM   2186  HG1 GLU A 724      46.250  58.220  41.430  1.00  0.00           H
ATOM   2187  HG2 GLU A 724      46.170  57.390  43.020  1.00  0.00           H
ATOM   2188  CD  GLU A 724      46.920  56.270  41.370  1.00  0.00           C
ATOM   2189  OE1 GLU A 724      46.520  56.210  40.140  1.00  0.00           O
ATOM   2190  OE2 GLU A 724      47.520  55.270  41.900  1.00  0.00           O
ATOM   2191  C   GLU A 724      49.400  59.340  44.490  1.00  0.00           C
ATOM   2192  O   GLU A 724      49.770  59.020  45.650  1.00  0.00           O
ATOM   2193  N   GLU A 725      50.180  60.200  43.770  1.00  0.00           N
ATOM   2194  HN  GLU A 725      49.860  60.550  42.890  1.00  0.00           H
ATOM   2195  CA  GLU A 725      51.480  60.750  44.120  1.00  0.00           C
ATOM   2196  HA  GLU A 725      52.130  59.930  44.410  1.00  0.00           H
ATOM   2197  CB  GLU A 725      52.190  61.430  42.910  1.00  0.00           C
ATOM   2198  HB1 GLU A 725      53.220  61.660  43.260  1.00  0.00           H
ATOM   2199  HB2 GLU A 725      51.740  62.410  42.630  1.00  0.00           H
ATOM   2200  CG  GLU A 725      52.370  60.440  41.720  1.00  0.00           C
ATOM   2201  HG1 GLU A 725      51.450  60.240  41.140  1.00  0.00           H
ATOM   2202  HG2 GLU A 725      52.680  59.470  42.160  1.00  0.00           H
ATOM   2203  CD  GLU A 725      53.370  60.990  40.780  1.00  0.00           C
ATOM   2204  OE1 GLU A 725      53.140  60.970  39.510  1.00  0.00           O
ATOM   2205  OE2 GLU A 725      54.480  61.230  41.230  1.00  0.00           O
ATOM   2206  C   GLU A 725      51.510  61.730  45.300  1.00  0.00           C
ATOM   2207  O   GLU A 725      52.530  61.750  46.050  1.00  0.00           O
ATOM   2208  N   ALA A 726      50.500  62.620  45.500  1.00  0.00           N
ATOM   2209  HN  ALA A 726      49.810  62.680  44.790  1.00  0.00           H
ATOM   2210  CA  ALA A 726      50.460  63.430  46.710  1.00  0.00           C
ATOM   2211  HA  ALA A 726      51.400  63.940  46.880  1.00  0.00           H
ATOM   2212  CB  ALA A 726      49.390  64.470  46.490  1.00  0.00           C
ATOM   2213  HB1 ALA A 726      49.200  65.020  47.440  1.00  0.00           H
ATOM   2214  HB2 ALA A 726      48.450  64.050  46.090  1.00  0.00           H
ATOM   2215  HB3 ALA A 726      49.710  65.190  45.710  1.00  0.00           H
ATOM   2216  C   ALA A 726      50.160  62.630  47.920  1.00  0.00           C
ATOM   2217  O   ALA A 726      50.720  62.940  48.940  1.00  0.00           O
ATOM   2218  N   PHE A 727      49.290  61.580  47.830  1.00  0.00           N
ATOM   2219  HN  PHE A 727      48.790  61.320  47.010  1.00  0.00           H
ATOM   2220  CA  PHE A 727      48.910  60.840  49.010  1.00  0.00           C
ATOM   2221  HA  PHE A 727      48.840  61.640  49.730  1.00  0.00           H
ATOM   2222  CB  PHE A 727      47.660  60.000  48.610  1.00  0.00           C
ATOM   2223  HB1 PHE A 727      47.880  59.300  47.780  1.00  0.00           H
ATOM   2224  HB2 PHE A 727      46.840  60.680  48.280  1.00  0.00           H
ATOM   2225  CG  PHE A 727      46.960  59.140  49.640  1.00  0.00           C
ATOM   2226  CD1 PHE A 727      47.200  59.200  51.010  1.00  0.00           C
ATOM   2227  HD1 PHE A 727      47.830  59.980  51.410  1.00  0.00           H
ATOM   2228  CE1 PHE A 727      46.440  58.470  51.930  1.00  0.00           C
ATOM   2229  HE1 PHE A 727      46.540  58.680  52.990  1.00  0.00           H
ATOM   2230  CZ  PHE A 727      45.380  57.680  51.450  1.00  0.00           C
ATOM   2231  HZ  PHE A 727      44.880  56.970  52.090  1.00  0.00           H
ATOM   2232  CD2 PHE A 727      45.960  58.280  49.120  1.00  0.00           C
ATOM   2233  HD2 PHE A 727      45.860  58.280  48.050  1.00  0.00           H
ATOM   2234  CE2 PHE A 727      45.180  57.510  50.050  1.00  0.00           C
ATOM   2235  HE2 PHE A 727      44.400  56.830  49.710  1.00  0.00           H
ATOM   2236  C   PHE A 727      50.110  59.970  49.420  1.00  0.00           C
ATOM   2237  O   PHE A 727      50.460  60.020  50.530  1.00  0.00           O
ATOM   2238  N   ALA A 728      50.640  59.080  48.500  1.00  0.00           N
ATOM   2239  HN  ALA A 728      50.380  59.020  47.540  1.00  0.00           H
ATOM   2240  CA  ALA A 728      51.620  58.170  48.980  1.00  0.00           C
ATOM   2241  HA  ALA A 728      51.290  57.760  49.930  1.00  0.00           H
ATOM   2242  CB  ALA A 728      51.730  57.010  47.950  1.00  0.00           C
ATOM   2243  HB1 ALA A 728      52.410  56.250  48.390  1.00  0.00           H
ATOM   2244  HB2 ALA A 728      51.990  57.270  46.900  1.00  0.00           H
ATOM   2245  HB3 ALA A 728      50.740  56.520  47.830  1.00  0.00           H
ATOM   2246  C   ALA A 728      53.050  58.750  49.220  1.00  0.00           C
ATOM   2247  O   ALA A 728      53.720  58.280  50.120  1.00  0.00           O
ATOM   2248  N   ALA A 729      53.380  59.870  48.540  1.00  0.00           N
ATOM   2249  HN  ALA A 729      52.830  60.120  47.750  1.00  0.00           H
ATOM   2250  CA  ALA A 729      54.570  60.600  49.010  1.00  0.00           C
ATOM   2251  HA  ALA A 729      55.420  59.940  48.940  1.00  0.00           H
ATOM   2252  CB  ALA A 729      54.800  61.780  48.120  1.00  0.00           C
ATOM   2253  HB1 ALA A 729      54.810  61.400  47.080  1.00  0.00           H
ATOM   2254  HB2 ALA A 729      55.700  62.390  48.360  1.00  0.00           H
ATOM   2255  HB3 ALA A 729      53.900  62.450  48.120  1.00  0.00           H
ATOM   2256  C   ALA A 729      54.430  61.190  50.420  1.00  0.00           C
ATOM   2257  O   ALA A 729      55.410  61.310  51.210  1.00  0.00           O
ATOM   2258  N   LEU A 730      53.220  61.600  50.840  1.00  0.00           N
ATOM   2259  HN  LEU A 730      52.410  61.630  50.250  1.00  0.00           H
ATOM   2260  CA  LEU A 730      52.990  61.930  52.200  1.00  0.00           C
ATOM   2261  HA  LEU A 730      53.660  62.740  52.420  1.00  0.00           H
ATOM   2262  CB  LEU A 730      51.540  62.480  52.300  1.00  0.00           C
ATOM   2263  HB1 LEU A 730      50.830  61.650  52.090  1.00  0.00           H
ATOM   2264  HB2 LEU A 730      51.450  63.220  51.480  1.00  0.00           H
ATOM   2265  CG  LEU A 730      51.160  63.020  53.700  1.00  0.00           C
ATOM   2266  HG  LEU A 730      51.430  62.390  54.570  1.00  0.00           H
ATOM   2267  CD1 LEU A 730      51.760  64.410  53.890  1.00  0.00           C
ATOM   2268 HD11 LEU A 730      51.580  64.860  54.890  1.00  0.00           H
ATOM   2269 HD12 LEU A 730      51.360  65.090  53.100  1.00  0.00           H
ATOM   2270 HD13 LEU A 730      52.840  64.260  53.690  1.00  0.00           H
ATOM   2271  CD2 LEU A 730      49.590  63.040  53.840  1.00  0.00           C
ATOM   2272 HD21 LEU A 730      49.260  63.650  52.960  1.00  0.00           H
ATOM   2273 HD22 LEU A 730      49.280  63.430  54.830  1.00  0.00           H
ATOM   2274 HD23 LEU A 730      49.250  62.000  53.800  1.00  0.00           H
ATOM   2275  C   LEU A 730      53.170  60.750  53.180  1.00  0.00           C
ATOM   2276  O   LEU A 730      53.760  60.900  54.230  1.00  0.00           O
ATOM   2277  N   ILE A 731      52.730  59.540  52.790  1.00  0.00           N
ATOM   2278  HN  ILE A 731      52.260  59.500  51.910  1.00  0.00           H
ATOM   2279  CA  ILE A 731      52.880  58.350  53.530  1.00  0.00           C
ATOM   2280  HA  ILE A 731      52.580  58.530  54.560  1.00  0.00           H
ATOM   2281  CB  ILE A 731      51.930  57.230  53.240  1.00  0.00           C
ATOM   2282  HB  ILE A 731      52.100  57.180  52.140  1.00  0.00           H
ATOM   2283  CG2 ILE A 731      52.240  55.950  53.970  1.00  0.00           C
ATOM   2284 HG21 ILE A 731      52.270  56.200  55.060  1.00  0.00           H
ATOM   2285 HG22 ILE A 731      53.220  55.540  53.680  1.00  0.00           H
ATOM   2286 HG23 ILE A 731      51.540  55.110  53.770  1.00  0.00           H
ATOM   2287  CG1 ILE A 731      50.470  57.670  53.340  1.00  0.00           C
ATOM   2288 HG11 ILE A 731      49.810  56.910  52.880  1.00  0.00           H
ATOM   2289 HG12 ILE A 731      50.370  58.600  52.750  1.00  0.00           H
ATOM   2290  CD  ILE A 731      49.930  57.890  54.780  1.00  0.00           C
ATOM   2291  HD1 ILE A 731      50.630  58.540  55.360  1.00  0.00           H
ATOM   2292  HD2 ILE A 731      50.150  56.990  55.400  1.00  0.00           H
ATOM   2293  HD3 ILE A 731      48.860  58.180  54.770  1.00  0.00           H
ATOM   2294  C   ILE A 731      54.370  57.930  53.730  1.00  0.00           C
ATOM   2295  O   ILE A 731      54.720  57.440  54.810  1.00  0.00           O
ATOM   2296  N   CYS A 732      55.230  58.120  52.700  1.00  0.00           N
ATOM   2297  HN  CYS A 732      54.930  58.370  51.780  1.00  0.00           H
ATOM   2298  CA  CYS A 732      56.650  57.940  52.820  1.00  0.00           C
ATOM   2299  HA  CYS A 732      56.800  57.000  53.320  1.00  0.00           H
ATOM   2300  CB  CYS A 732      57.420  57.930  51.410  1.00  0.00           C
ATOM   2301  HB1 CYS A 732      58.520  57.860  51.550  1.00  0.00           H
ATOM   2302  HB2 CYS A 732      57.070  58.850  50.900  1.00  0.00           H
ATOM   2303  SG  CYS A 732      56.900  56.570  50.240  1.00  0.00           S
ATOM   2304  HG1 CYS A 732      56.000  57.320  49.630  1.00  0.00           H
ATOM   2305  C   CYS A 732      57.320  58.920  53.780  1.00  0.00           C
ATOM   2306  O   CYS A 732      58.070  58.450  54.580  1.00  0.00           O
ATOM   2307  N   ILE A 733      57.030  60.300  53.750  1.00  0.00           N
ATOM   2308  HN  ILE A 733      56.370  60.570  53.060  1.00  0.00           H
ATOM   2309  CA  ILE A 733      57.470  61.270  54.780  1.00  0.00           C
ATOM   2310  HA  ILE A 733      58.550  61.250  54.800  1.00  0.00           H
ATOM   2311  CB  ILE A 733      56.930  62.690  54.480  1.00  0.00           C
ATOM   2312  HB  ILE A 733      55.840  62.550  54.330  1.00  0.00           H
ATOM   2313  CG2 ILE A 733      57.050  63.670  55.680  1.00  0.00           C
ATOM   2314 HG21 ILE A 733      56.830  64.680  55.270  1.00  0.00           H
ATOM   2315 HG22 ILE A 733      58.120  63.700  55.960  1.00  0.00           H
ATOM   2316 HG23 ILE A 733      56.320  63.580  56.510  1.00  0.00           H
ATOM   2317  CG1 ILE A 733      57.510  63.290  53.180  1.00  0.00           C
ATOM   2318 HG11 ILE A 733      57.140  64.330  53.090  1.00  0.00           H
ATOM   2319 HG12 ILE A 733      57.080  62.620  52.400  1.00  0.00           H
ATOM   2320  CD  ILE A 733      59.040  63.270  53.050  1.00  0.00           C
ATOM   2321  HD1 ILE A 733      59.410  63.940  52.230  1.00  0.00           H
ATOM   2322  HD2 ILE A 733      59.450  62.240  52.980  1.00  0.00           H
ATOM   2323  HD3 ILE A 733      59.500  63.790  53.910  1.00  0.00           H
ATOM   2324  C   ILE A 733      57.080  60.820  56.160  1.00  0.00           C
ATOM   2325  O   ILE A 733      57.870  60.920  57.130  1.00  0.00           O
ATOM   2326  N   ILE A 734      55.790  60.350  56.240  1.00  0.00           N
ATOM   2327  HN  ILE A 734      55.250  60.210  55.420  1.00  0.00           H
ATOM   2328  CA  ILE A 734      55.200  59.850  57.470  1.00  0.00           C
ATOM   2329  HA  ILE A 734      55.340  60.620  58.220  1.00  0.00           H
ATOM   2330  CB  ILE A 734      53.680  59.670  57.510  1.00  0.00           C
ATOM   2331  HB  ILE A 734      53.390  59.080  56.630  1.00  0.00           H
ATOM   2332  CG2 ILE A 734      53.300  59.010  58.830  1.00  0.00           C
ATOM   2333 HG21 ILE A 734      53.520  57.930  58.730  1.00  0.00           H
ATOM   2334 HG22 ILE A 734      52.230  58.960  59.120  1.00  0.00           H
ATOM   2335 HG23 ILE A 734      53.850  59.420  59.710  1.00  0.00           H
ATOM   2336  CG1 ILE A 734      52.940  61.070  57.370  1.00  0.00           C
ATOM   2337 HG11 ILE A 734      53.500  61.690  56.650  1.00  0.00           H
ATOM   2338 HG12 ILE A 734      53.080  61.520  58.380  1.00  0.00           H
ATOM   2339  CD  ILE A 734      51.510  60.800  56.960  1.00  0.00           C
ATOM   2340  HD1 ILE A 734      51.010  61.770  56.710  1.00  0.00           H
ATOM   2341  HD2 ILE A 734      51.030  60.150  57.730  1.00  0.00           H
ATOM   2342  HD3 ILE A 734      51.590  60.290  55.980  1.00  0.00           H
ATOM   2343  C   ILE A 734      56.040  58.670  57.970  1.00  0.00           C
ATOM   2344  O   ILE A 734      56.330  58.590  59.180  1.00  0.00           O
ATOM   2345  N   PHE A 735      56.410  57.770  57.060  1.00  0.00           N
ATOM   2346  HN  PHE A 735      56.190  57.970  56.110  1.00  0.00           H
ATOM   2347  CA  PHE A 735      57.240  56.600  57.310  1.00  0.00           C
ATOM   2348  HA  PHE A 735      56.830  56.210  58.240  1.00  0.00           H
ATOM   2349  CB  PHE A 735      57.240  55.610  56.130  1.00  0.00           C
ATOM   2350  HB1 PHE A 735      58.110  54.930  56.270  1.00  0.00           H
ATOM   2351  HB2 PHE A 735      57.470  56.160  55.190  1.00  0.00           H
ATOM   2352  CG  PHE A 735      56.000  54.750  56.030  1.00  0.00           C
ATOM   2353  CD1 PHE A 735      54.840  54.980  56.790  1.00  0.00           C
ATOM   2354  HD1 PHE A 735      54.740  55.840  57.430  1.00  0.00           H
ATOM   2355  CE1 PHE A 735      53.700  54.180  56.650  1.00  0.00           C
ATOM   2356  HE1 PHE A 735      52.850  54.350  57.290  1.00  0.00           H
ATOM   2357  CZ  PHE A 735      53.720  53.110  55.720  1.00  0.00           C
ATOM   2358  HZ  PHE A 735      52.930  52.380  55.800  1.00  0.00           H
ATOM   2359  CD2 PHE A 735      56.020  53.720  55.110  1.00  0.00           C
ATOM   2360  HD2 PHE A 735      56.820  53.650  54.390  1.00  0.00           H
ATOM   2361  CE2 PHE A 735      54.910  52.880  54.930  1.00  0.00           C
ATOM   2362  HE2 PHE A 735      54.870  52.070  54.220  1.00  0.00           H
ATOM   2363  C   PHE A 735      58.670  56.990  57.750  1.00  0.00           C
ATOM   2364  O   PHE A 735      59.170  56.480  58.790  1.00  0.00           O
ATOM   2365  N   ILE A 736      59.310  57.930  57.080  1.00  0.00           N
ATOM   2366  HN  ILE A 736      58.980  58.340  56.240  1.00  0.00           H
ATOM   2367  CA  ILE A 736      60.620  58.480  57.550  1.00  0.00           C
ATOM   2368  HA  ILE A 736      61.380  57.720  57.520  1.00  0.00           H
ATOM   2369  CB  ILE A 736      61.110  59.470  56.480  1.00  0.00           C
ATOM   2370  HB  ILE A 736      60.310  60.230  56.400  1.00  0.00           H
ATOM   2371  CG2 ILE A 736      62.410  60.110  56.930  1.00  0.00           C
ATOM   2372 HG21 ILE A 736      63.120  59.400  57.380  1.00  0.00           H
ATOM   2373 HG22 ILE A 736      62.170  60.910  57.660  1.00  0.00           H
ATOM   2374 HG23 ILE A 736      62.970  60.660  56.140  1.00  0.00           H
ATOM   2375  CG1 ILE A 736      61.360  58.850  55.090  1.00  0.00           C
ATOM   2376 HG11 ILE A 736      60.510  58.170  54.860  1.00  0.00           H
ATOM   2377 HG12 ILE A 736      62.280  58.240  55.160  1.00  0.00           H
ATOM   2378  CD  ILE A 736      61.380  60.000  54.010  1.00  0.00           C
ATOM   2379  HD1 ILE A 736      60.340  60.070  53.620  1.00  0.00           H
ATOM   2380  HD2 ILE A 736      62.110  59.740  53.210  1.00  0.00           H
ATOM   2381  HD3 ILE A 736      61.580  61.030  54.370  1.00  0.00           H
ATOM   2382  C   ILE A 736      60.630  59.020  58.960  1.00  0.00           C
ATOM   2383  O   ILE A 736      61.500  58.740  59.760  1.00  0.00           O
ATOM   2384  N   TYR A 737      59.680  59.800  59.280  1.00  0.00           N
ATOM   2385  HN  TYR A 737      58.910  59.980  58.670  1.00  0.00           H
ATOM   2386  CA  TYR A 737      59.420  60.420  60.510  1.00  0.00           C
ATOM   2387  HA  TYR A 737      60.400  60.790  60.800  1.00  0.00           H
ATOM   2388  CB  TYR A 737      58.450  61.540  60.220  1.00  0.00           C
ATOM   2389  HB1 TYR A 737      57.520  61.300  59.660  1.00  0.00           H
ATOM   2390  HB2 TYR A 737      58.980  62.280  59.590  1.00  0.00           H
ATOM   2391  CG  TYR A 737      58.000  62.230  61.450  1.00  0.00           C
ATOM   2392  CD1 TYR A 737      58.480  63.500  61.840  1.00  0.00           C
ATOM   2393  HD1 TYR A 737      59.330  63.810  61.240  1.00  0.00           H
ATOM   2394  CE1 TYR A 737      57.830  64.240  62.900  1.00  0.00           C
ATOM   2395  HE1 TYR A 737      58.310  65.190  63.090  1.00  0.00           H
ATOM   2396  CZ  TYR A 737      56.920  63.540  63.630  1.00  0.00           C
ATOM   2397  OH  TYR A 737      56.420  64.200  64.810  1.00  0.00           O
ATOM   2398  HH  TYR A 737      56.590  65.140  64.770  1.00  0.00           H
ATOM   2399  CD2 TYR A 737      56.890  61.670  62.110  1.00  0.00           C
ATOM   2400  HD2 TYR A 737      56.430  60.740  61.820  1.00  0.00           H
ATOM   2401  CE2 TYR A 737      56.430  62.310  63.250  1.00  0.00           C
ATOM   2402  HE2 TYR A 737      55.640  61.890  63.850  1.00  0.00           H
ATOM   2403  C   TYR A 737      59.060  59.390  61.660  1.00  0.00           C
ATOM   2404  O   TYR A 737      59.730  59.290  62.740  1.00  0.00           O
ATOM   2405  N   GLU A 738      58.100  58.470  61.460  1.00  0.00           N
ATOM   2406  HN  GLU A 738      57.530  58.530  60.640  1.00  0.00           H
ATOM   2407  CA  GLU A 738      57.740  57.460  62.380  1.00  0.00           C
ATOM   2408  HA  GLU A 738      57.220  57.970  63.170  1.00  0.00           H
ATOM   2409  CB  GLU A 738      56.630  56.640  61.710  1.00  0.00           C
ATOM   2410  HB1 GLU A 738      57.130  56.160  60.840  1.00  0.00           H
ATOM   2411  HB2 GLU A 738      55.910  57.380  61.330  1.00  0.00           H
ATOM   2412  CG  GLU A 738      56.020  55.490  62.660  1.00  0.00           C
ATOM   2413  HG1 GLU A 738      56.840  54.970  63.200  1.00  0.00           H
ATOM   2414  HG2 GLU A 738      55.540  54.780  61.960  1.00  0.00           H
ATOM   2415  CD  GLU A 738      54.850  55.990  63.490  1.00  0.00           C
ATOM   2416  OE1 GLU A 738      53.810  56.570  62.930  1.00  0.00           O
ATOM   2417  OE2 GLU A 738      54.900  55.930  64.740  1.00  0.00           O
ATOM   2418  C   GLU A 738      58.920  56.600  62.850  1.00  0.00           C
ATOM   2419  O   GLU A 738      59.040  56.510  64.070  1.00  0.00           O
ATOM   2420  N   ALA A 739      59.840  56.150  61.930  1.00  0.00           N
ATOM   2421  HN  ALA A 739      59.690  56.340  60.970  1.00  0.00           H
ATOM   2422  CA  ALA A 739      61.010  55.380  62.310  1.00  0.00           C
ATOM   2423  HA  ALA A 739      60.690  54.450  62.760  1.00  0.00           H
ATOM   2424  CB  ALA A 739      61.820  55.210  61.050  1.00  0.00           C
ATOM   2425  HB1 ALA A 739      62.030  56.230  60.660  1.00  0.00           H
ATOM   2426  HB2 ALA A 739      61.330  54.580  60.270  1.00  0.00           H
ATOM   2427  HB3 ALA A 739      62.830  54.770  61.250  1.00  0.00           H
ATOM   2428  C   ALA A 739      61.920  56.120  63.290  1.00  0.00           C
ATOM   2429  O   ALA A 739      62.190  55.600  64.370  1.00  0.00           O
ATOM   2430  N   LEU A 740      62.360  57.380  63.000  1.00  0.00           N
ATOM   2431  HN  LEU A 740      61.970  57.820  62.200  1.00  0.00           H
ATOM   2432  CA  LEU A 740      63.400  58.110  63.680  1.00  0.00           C
ATOM   2433  HA  LEU A 740      64.260  57.490  63.870  1.00  0.00           H
ATOM   2434  CB  LEU A 740      63.790  59.290  62.750  1.00  0.00           C
ATOM   2435  HB1 LEU A 740      64.430  59.960  63.370  1.00  0.00           H
ATOM   2436  HB2 LEU A 740      62.810  59.700  62.420  1.00  0.00           H
ATOM   2437  CG  LEU A 740      64.560  58.900  61.480  1.00  0.00           C
ATOM   2438  HG  LEU A 740      64.070  58.040  60.970  1.00  0.00           H
ATOM   2439  CD1 LEU A 740      64.550  60.050  60.530  1.00  0.00           C
ATOM   2440 HD11 LEU A 740      65.030  60.910  61.040  1.00  0.00           H
ATOM   2441 HD12 LEU A 740      63.500  60.360  60.340  1.00  0.00           H
ATOM   2442 HD13 LEU A 740      65.150  59.830  59.620  1.00  0.00           H
ATOM   2443  CD2 LEU A 740      66.090  58.620  61.680  1.00  0.00           C
ATOM   2444 HD21 LEU A 740      66.620  59.540  62.000  1.00  0.00           H
ATOM   2445 HD22 LEU A 740      66.460  58.310  60.690  1.00  0.00           H
ATOM   2446 HD23 LEU A 740      66.320  57.920  62.510  1.00  0.00           H
ATOM   2447  C   LEU A 740      62.910  58.560  65.070  1.00  0.00           C
ATOM   2448  O   LEU A 740      63.710  58.530  66.040  1.00  0.00           O
ATOM   2449  N   GLU A 741      61.610  59.000  65.180  1.00  0.00           N
ATOM   2450  HN  GLU A 741      60.980  59.030  64.400  1.00  0.00           H
ATOM   2451  CA  GLU A 741      61.060  59.570  66.410  1.00  0.00           C
ATOM   2452  HA  GLU A 741      61.600  60.480  66.580  1.00  0.00           H
ATOM   2453  CB  GLU A 741      59.610  59.860  66.010  1.00  0.00           C
ATOM   2454  HB1 GLU A 741      59.110  58.980  65.560  1.00  0.00           H
ATOM   2455  HB2 GLU A 741      59.600  60.620  65.210  1.00  0.00           H
ATOM   2456  CG  GLU A 741      58.720  60.320  67.200  1.00  0.00           C
ATOM   2457  HG1 GLU A 741      58.870  61.380  67.490  1.00  0.00           H
ATOM   2458  HG2 GLU A 741      58.860  59.760  68.150  1.00  0.00           H
ATOM   2459  CD  GLU A 741      57.270  60.130  66.980  1.00  0.00           C
ATOM   2460  OE1 GLU A 741      56.490  61.010  67.570  1.00  0.00           O
ATOM   2461  OE2 GLU A 741      56.820  59.010  66.610  1.00  0.00           O
ATOM   2462  C   GLU A 741      61.170  58.750  67.670  1.00  0.00           C
ATOM   2463  O   GLU A 741      61.390  59.320  68.740  1.00  0.00           O
ATOM   2464  N   LYS A 742      61.010  57.440  67.510  1.00  0.00           N
ATOM   2465  HN  LYS A 742      60.980  57.140  66.570  1.00  0.00           H
ATOM   2466  CA  LYS A 742      61.120  56.490  68.600  1.00  0.00           C
ATOM   2467  HA  LYS A 742      60.390  56.760  69.350  1.00  0.00           H
ATOM   2468  CB  LYS A 742      60.940  55.060  68.010  1.00  0.00           C
ATOM   2469  HB1 LYS A 742      60.750  54.300  68.800  1.00  0.00           H
ATOM   2470  HB2 LYS A 742      61.770  54.770  67.330  1.00  0.00           H
ATOM   2471  CG  LYS A 742      59.640  54.960  67.190  1.00  0.00           C
ATOM   2472  HG1 LYS A 742      59.450  53.880  67.020  1.00  0.00           H
ATOM   2473  HG2 LYS A 742      59.640  55.320  66.140  1.00  0.00           H
ATOM   2474  CD  LYS A 742      58.430  55.410  68.040  1.00  0.00           C
ATOM   2475  HD1 LYS A 742      58.630  56.470  68.320  1.00  0.00           H
ATOM   2476  HD2 LYS A 742      58.440  54.770  68.940  1.00  0.00           H
ATOM   2477  CE  LYS A 742      57.120  55.380  67.250  1.00  0.00           C
ATOM   2478  HE1 LYS A 742      56.300  55.700  67.930  1.00  0.00           H
ATOM   2479  HE2 LYS A 742      56.910  54.390  66.790  1.00  0.00           H
ATOM   2480  NZ  LYS A 742      57.140  56.300  66.100  1.00  0.00           N
ATOM   2481  HZ1 LYS A 742      58.050  56.250  65.610  1.00  0.00           H
ATOM   2482  HZ2 LYS A 742      56.960  57.270  66.430  1.00  0.00           H
ATOM   2483  HZ3 LYS A 742      56.400  56.030  65.410  1.00  0.00           H
ATOM   2484  C   LYS A 742      62.560  56.550  69.210  1.00  0.00           C
ATOM   2485  O   LYS A 742      62.720  56.310  70.430  1.00  0.00           O
ATOM   2486  N   LEU A 743      63.630  56.840  68.350  1.00  0.00           N
ATOM   2487  HN  LEU A 743      63.460  57.230  67.440  1.00  0.00           H
ATOM   2488  CA  LEU A 743      65.060  56.890  68.810  1.00  0.00           C
ATOM   2489  HA  LEU A 743      65.170  56.100  69.530  1.00  0.00           H
ATOM   2490  CB  LEU A 743      65.980  56.840  67.590  1.00  0.00           C
ATOM   2491  HB1 LEU A 743      67.030  56.790  67.930  1.00  0.00           H
ATOM   2492  HB2 LEU A 743      65.790  57.730  66.950  1.00  0.00           H
ATOM   2493  CG  LEU A 743      65.900  55.580  66.690  1.00  0.00           C
ATOM   2494  HG  LEU A 743      64.880  55.410  66.270  1.00  0.00           H
ATOM   2495  CD1 LEU A 743      66.950  55.560  65.570  1.00  0.00           C
ATOM   2496 HD11 LEU A 743      68.000  55.580  65.950  1.00  0.00           H
ATOM   2497 HD12 LEU A 743      66.760  56.440  64.920  1.00  0.00           H
ATOM   2498 HD13 LEU A 743      66.870  54.560  65.100  1.00  0.00           H
ATOM   2499  CD2 LEU A 743      66.090  54.350  67.600  1.00  0.00           C
ATOM   2500 HD21 LEU A 743      65.250  54.210  68.310  1.00  0.00           H
ATOM   2501 HD22 LEU A 743      67.010  54.260  68.200  1.00  0.00           H
ATOM   2502 HD23 LEU A 743      66.100  53.470  66.920  1.00  0.00           H
ATOM   2503  C   LEU A 743      65.290  58.180  69.650  1.00  0.00           C
ATOM   2504  O   LEU A 743      65.820  58.070  70.750  1.00  0.00           O
ATOM   2505  N   PHE A 744      64.770  59.380  69.280  1.00  0.00           N
ATOM   2506  HN  PHE A 744      64.310  59.330  68.390  1.00  0.00           H
ATOM   2507  CA  PHE A 744      64.880  60.610  70.010  1.00  0.00           C
ATOM   2508  HA  PHE A 744      65.930  60.760  70.210  1.00  0.00           H
ATOM   2509  CB  PHE A 744      64.290  61.680  69.100  1.00  0.00           C
ATOM   2510  HB1 PHE A 744      64.110  62.660  69.610  1.00  0.00           H
ATOM   2511  HB2 PHE A 744      63.350  61.350  68.610  1.00  0.00           H
ATOM   2512  CG  PHE A 744      65.180  62.030  67.930  1.00  0.00           C
ATOM   2513  CD1 PHE A 744      64.900  61.470  66.690  1.00  0.00           C
ATOM   2514  HD1 PHE A 744      64.050  60.820  66.520  1.00  0.00           H
ATOM   2515  CE1 PHE A 744      65.630  61.880  65.590  1.00  0.00           C
ATOM   2516  HE1 PHE A 744      65.390  61.350  64.680  1.00  0.00           H
ATOM   2517  CZ  PHE A 744      66.700  62.700  65.600  1.00  0.00           C
ATOM   2518  HZ  PHE A 744      67.290  62.980  64.730  1.00  0.00           H
ATOM   2519  CD2 PHE A 744      66.280  62.880  68.060  1.00  0.00           C
ATOM   2520  HD2 PHE A 744      66.380  63.300  69.050  1.00  0.00           H
ATOM   2521  CE2 PHE A 744      67.020  63.240  66.890  1.00  0.00           C
ATOM   2522  HE2 PHE A 744      67.910  63.860  66.880  1.00  0.00           H
ATOM   2523  C   PHE A 744      64.130  60.470  71.360  1.00  0.00           C
ATOM   2524  O   PHE A 744      64.520  61.020  72.380  1.00  0.00           O
ATOM   2525  N   ASP A 745      63.070  59.680  71.470  1.00  0.00           N
ATOM   2526  HN  ASP A 745      62.770  59.110  70.710  1.00  0.00           H
ATOM   2527  CA  ASP A 745      62.280  59.520  72.650  1.00  0.00           C
ATOM   2528  HA  ASP A 745      62.200  60.510  73.080  1.00  0.00           H
ATOM   2529  CB  ASP A 745      60.850  58.990  72.300  1.00  0.00           C
ATOM   2530  HB1 ASP A 745      60.270  58.500  73.110  1.00  0.00           H
ATOM   2531  HB2 ASP A 745      60.890  58.260  71.470  1.00  0.00           H
ATOM   2532  CG  ASP A 745      59.870  60.110  72.060  1.00  0.00           C
ATOM   2533  OD1 ASP A 745      60.120  61.320  72.390  1.00  0.00           O
ATOM   2534  OD2 ASP A 745      58.750  59.730  71.670  1.00  0.00           O
ATOM   2535  C   ASP A 745      63.000  58.440  73.630  1.00  0.00           C
ATOM   2536  O   ASP A 745      62.920  58.540  74.830  1.00  0.00           O
ATOM   2537  N   LEU A 746      63.740  57.530  73.000  1.00  0.00           N
ATOM   2538  HN  LEU A 746      63.720  57.460  72.010  1.00  0.00           H
ATOM   2539  CA  LEU A 746      64.590  56.580  73.710  1.00  0.00           C
ATOM   2540  HA  LEU A 746      64.020  56.200  74.540  1.00  0.00           H
ATOM   2541  CB  LEU A 746      65.260  55.490  72.750  1.00  0.00           C
ATOM   2542  HB1 LEU A 746      65.720  56.050  71.910  1.00  0.00           H
ATOM   2543  HB2 LEU A 746      64.430  54.960  72.240  1.00  0.00           H
ATOM   2544  CG  LEU A 746      66.140  54.350  73.430  1.00  0.00           C
ATOM   2545  HG  LEU A 746      66.940  54.820  74.030  1.00  0.00           H
ATOM   2546  CD1 LEU A 746      65.210  53.480  74.330  1.00  0.00           C
ATOM   2547 HD11 LEU A 746      64.550  52.860  73.690  1.00  0.00           H
ATOM   2548 HD12 LEU A 746      64.640  54.180  74.980  1.00  0.00           H
ATOM   2549 HD13 LEU A 746      65.910  52.890  74.960  1.00  0.00           H
ATOM   2550  CD2 LEU A 746      66.790  53.430  72.310  1.00  0.00           C
ATOM   2551 HD21 LEU A 746      67.420  54.010  71.600  1.00  0.00           H
ATOM   2552 HD22 LEU A 746      65.990  52.880  71.770  1.00  0.00           H
ATOM   2553 HD23 LEU A 746      67.460  52.700  72.830  1.00  0.00           H
ATOM   2554  C   LEU A 746      65.780  57.230  74.330  1.00  0.00           C
ATOM   2555  O   LEU A 746      66.000  56.990  75.480  1.00  0.00           O
ATOM   2556  N   GLY A 747      66.360  58.210  73.660  1.00  0.00           N
ATOM   2557  HN  GLY A 747      66.130  58.360  72.700  1.00  0.00           H
ATOM   2558  CA  GLY A 747      67.560  58.930  74.100  1.00  0.00           C
ATOM   2559  HA1 GLY A 747      68.040  59.390  73.250  1.00  0.00           H
ATOM   2560  HA2 GLY A 747      68.160  58.230  74.660  1.00  0.00           H
ATOM   2561  C   GLY A 747      67.430  60.080  75.080  1.00  0.00           C
ATOM   2562  O   GLY A 747      68.230  60.300  75.950  1.00  0.00           O
ATOM   2563  N   GLU A 748      66.290  60.690  74.960  1.00  0.00           N
ATOM   2564  HN  GLU A 748      65.670  60.440  74.210  1.00  0.00           H
ATOM   2565  CA  GLU A 748      65.830  61.440  76.100  1.00  0.00           C
ATOM   2566  HA  GLU A 748      66.440  62.270  76.420  1.00  0.00           H
ATOM   2567  CB  GLU A 748      64.480  62.150  75.580  1.00  0.00           C
ATOM   2568  HB1 GLU A 748      63.830  61.420  75.050  1.00  0.00           H
ATOM   2569  HB2 GLU A 748      64.890  62.970  74.960  1.00  0.00           H
ATOM   2570  CG  GLU A 748      63.550  62.770  76.680  1.00  0.00           C
ATOM   2571  HG1 GLU A 748      64.150  63.160  77.540  1.00  0.00           H
ATOM   2572  HG2 GLU A 748      62.930  61.950  77.100  1.00  0.00           H
ATOM   2573  CD  GLU A 748      62.650  63.860  76.180  1.00  0.00           C
ATOM   2574  OE1 GLU A 748      62.970  65.070  76.420  1.00  0.00           O
ATOM   2575  OE2 GLU A 748      61.610  63.480  75.640  1.00  0.00           O
ATOM   2576  C   GLU A 748      65.420  60.710  77.350  1.00  0.00           C
ATOM   2577  O   GLU A 748      65.840  61.130  78.410  1.00  0.00           O
ATOM   2578  N   THR A 749      64.700  59.610  77.280  1.00  0.00           N
ATOM   2579  HN  THR A 749      64.290  59.300  76.420  1.00  0.00           H
ATOM   2580  CA  THR A 749      64.290  58.770  78.400  1.00  0.00           C
ATOM   2581  HA  THR A 749      63.750  59.450  79.050  1.00  0.00           H
ATOM   2582  CB  THR A 749      63.450  57.540  78.010  1.00  0.00           C
ATOM   2583  HB  THR A 749      63.960  56.880  77.280  1.00  0.00           H
ATOM   2584  OG1 THR A 749      62.260  58.010  77.390  1.00  0.00           O
ATOM   2585  HG1 THR A 749      62.400  58.010  76.440  1.00  0.00           H
ATOM   2586  CG2 THR A 749      63.070  56.880  79.310  1.00  0.00           C
ATOM   2587 HG21 THR A 749      62.330  56.060  79.130  1.00  0.00           H
ATOM   2588 HG22 THR A 749      62.580  57.700  79.890  1.00  0.00           H
ATOM   2589 HG23 THR A 749      63.910  56.440  79.880  1.00  0.00           H
ATOM   2590  C   THR A 749      65.510  58.280  79.150  1.00  0.00           C
ATOM   2591  O   THR A 749      65.520  58.470  80.350  1.00  0.00           O
ATOM   2592  N   TYR A 750      66.510  57.730  78.430  1.00  0.00           N
ATOM   2593  HN  TYR A 750      66.510  57.700  77.430  1.00  0.00           H
ATOM   2594  CA  TYR A 750      67.670  57.240  79.040  1.00  0.00           C
ATOM   2595  HA  TYR A 750      68.020  57.990  79.730  1.00  0.00           H
ATOM   2596  CB  TYR A 750      67.560  56.010  79.950  1.00  0.00           C
ATOM   2597  HB1 TYR A 750      66.740  56.150  80.680  1.00  0.00           H
ATOM   2598  HB2 TYR A 750      68.470  55.960  80.580  1.00  0.00           H
ATOM   2599  CG  TYR A 750      67.300  54.740  79.210  1.00  0.00           C
ATOM   2600  CD1 TYR A 750      66.050  54.610  78.610  1.00  0.00           C
ATOM   2601  HD1 TYR A 750      65.310  55.400  78.540  1.00  0.00           H
ATOM   2602  CE1 TYR A 750      65.800  53.440  77.960  1.00  0.00           C
ATOM   2603  HE1 TYR A 750      64.810  53.300  77.560  1.00  0.00           H
ATOM   2604  CZ  TYR A 750      66.660  52.370  77.880  1.00  0.00           C
ATOM   2605  OH  TYR A 750      66.350  51.150  77.230  1.00  0.00           O
ATOM   2606  HH  TYR A 750      65.420  51.210  76.970  1.00  0.00           H
ATOM   2607  CD2 TYR A 750      68.140  53.680  79.310  1.00  0.00           C
ATOM   2608  HD2 TYR A 750      68.980  53.700  79.980  1.00  0.00           H
ATOM   2609  CE2 TYR A 750      67.820  52.460  78.630  1.00  0.00           C
ATOM   2610  HE2 TYR A 750      68.520  51.640  78.670  1.00  0.00           H
ATOM   2611  C   TYR A 750      68.710  57.040  77.940  1.00  0.00           C
ATOM   2612  O   TYR A 750      68.320  56.880  76.800  1.00  0.00           O
ATOM   2613  N   ALA A 751      70.000  56.990  78.230  1.00  0.00           N
ATOM   2614  HN  ALA A 751      70.280  57.020  79.180  1.00  0.00           H
ATOM   2615  CA  ALA A 751      71.040  56.930  77.170  1.00  0.00           C
ATOM   2616  HA  ALA A 751      70.580  57.020  76.200  1.00  0.00           H
ATOM   2617  CB  ALA A 751      71.920  58.110  77.450  1.00  0.00           C
ATOM   2618  HB1 ALA A 751      71.380  59.060  77.300  1.00  0.00           H
ATOM   2619  HB2 ALA A 751      72.710  58.050  76.670  1.00  0.00           H
ATOM   2620  HB3 ALA A 751      72.380  58.030  78.460  1.00  0.00           H
ATOM   2621  C   ALA A 751      71.830  55.700  77.020  1.00  0.00           C
ATOM   2622  O   ALA A 751      72.550  55.500  76.020  1.00  0.00           O
ATOM   2623  N   ASP A 752      71.700  54.810  78.030  1.00  0.00           N
ATOM   2624  HN  ASP A 752      71.180  55.030  78.850  1.00  0.00           H
ATOM   2625  CA  ASP A 752      72.500  53.620  78.120  1.00  0.00           C
ATOM   2626  HA  ASP A 752      73.490  53.930  78.390  1.00  0.00           H
ATOM   2627  CB  ASP A 752      72.010  52.750  79.300  1.00  0.00           C
ATOM   2628  HB1 ASP A 752      72.490  51.760  79.390  1.00  0.00           H
ATOM   2629  HB2 ASP A 752      70.940  52.660  79.010  1.00  0.00           H
ATOM   2630  CG  ASP A 752      72.030  53.330  80.720  1.00  0.00           C
ATOM   2631  OD1 ASP A 752      72.740  54.370  80.980  1.00  0.00           O
ATOM   2632  OD2 ASP A 752      71.340  52.790  81.560  1.00  0.00           O
ATOM   2633  C   ASP A 752      72.670  52.790  76.890  1.00  0.00           C
ATOM   2634  O   ASP A 752      73.790  52.360  76.500  1.00  0.00           O
ATOM   2635  N   VAL A 753      71.530  52.480  76.090  1.00  0.00           N
ATOM   2636  HN  VAL A 753      70.600  52.780  76.230  1.00  0.00           H
ATOM   2637  CA  VAL A 753      71.650  51.530  75.010  1.00  0.00           C
ATOM   2638  HA  VAL A 753      72.640  51.100  74.960  1.00  0.00           H
ATOM   2639  CB  VAL A 753      70.670  50.310  75.240  1.00  0.00           C
ATOM   2640  HB  VAL A 753      70.890  49.560  74.460  1.00  0.00           H
ATOM   2641  CG1 VAL A 753      70.980  49.720  76.640  1.00  0.00           C
ATOM   2642 HG11 VAL A 753      72.070  49.510  76.730  1.00  0.00           H
ATOM   2643 HG12 VAL A 753      70.490  48.720  76.630  1.00  0.00           H
ATOM   2644 HG13 VAL A 753      70.680  50.170  77.610  1.00  0.00           H
ATOM   2645  CG2 VAL A 753      69.180  50.730  75.080  1.00  0.00           C
ATOM   2646 HG21 VAL A 753      68.550  49.940  75.540  1.00  0.00           H
ATOM   2647 HG22 VAL A 753      68.850  50.880  74.030  1.00  0.00           H
ATOM   2648 HG23 VAL A 753      69.070  51.650  75.680  1.00  0.00           H
ATOM   2649  C   VAL A 753      71.280  52.130  73.640  1.00  0.00           C
ATOM   2650  O   VAL A 753      71.180  51.400  72.580  1.00  0.00           O
ATOM   2651  N   LEU A 754      71.130  53.430  73.610  1.00  0.00           N
ATOM   2652  HN  LEU A 754      71.150  53.830  74.520  1.00  0.00           H
ATOM   2653  CA  LEU A 754      71.070  54.330  72.460  1.00  0.00           C
ATOM   2654  HA  LEU A 754      70.130  54.160  71.950  1.00  0.00           H
ATOM   2655  CB  LEU A 754      70.940  55.750  72.960  1.00  0.00           C
ATOM   2656  HB1 LEU A 754      71.870  56.100  73.460  1.00  0.00           H
ATOM   2657  HB2 LEU A 754      70.190  55.910  73.760  1.00  0.00           H
ATOM   2658  CG  LEU A 754      70.740  56.840  71.860  1.00  0.00           C
ATOM   2659  HG  LEU A 754      71.630  56.780  71.190  1.00  0.00           H
ATOM   2660  CD1 LEU A 754      69.430  56.550  71.030  1.00  0.00           C
ATOM   2661 HD11 LEU A 754      69.490  55.520  70.590  1.00  0.00           H
ATOM   2662 HD12 LEU A 754      69.370  57.200  70.130  1.00  0.00           H
ATOM   2663 HD13 LEU A 754      68.460  56.540  71.570  1.00  0.00           H
ATOM   2664  CD2 LEU A 754      70.630  58.280  72.400  1.00  0.00           C
ATOM   2665 HD21 LEU A 754      69.930  58.350  73.260  1.00  0.00           H
ATOM   2666 HD22 LEU A 754      70.170  58.930  71.620  1.00  0.00           H
ATOM   2667 HD23 LEU A 754      71.680  58.600  72.550  1.00  0.00           H
ATOM   2668  C   LEU A 754      72.150  54.300  71.390  1.00  0.00           C
ATOM   2669  O   LEU A 754      71.810  54.090  70.190  1.00  0.00           O
ATOM   2670  N   PHE A 755      73.480  54.290  71.780  1.00  0.00           N
ATOM   2671  HN  PHE A 755      73.690  54.330  72.750  1.00  0.00           H
ATOM   2672  CA  PHE A 755      74.490  54.200  70.800  1.00  0.00           C
ATOM   2673  HA  PHE A 755      74.430  55.060  70.160  1.00  0.00           H
ATOM   2674  CB  PHE A 755      75.810  54.550  71.480  1.00  0.00           C
ATOM   2675  HB1 PHE A 755      75.960  53.870  72.350  1.00  0.00           H
ATOM   2676  HB2 PHE A 755      75.820  55.570  71.900  1.00  0.00           H
ATOM   2677  CG  PHE A 755      76.950  54.310  70.530  1.00  0.00           C
ATOM   2678  CD1 PHE A 755      77.020  55.190  69.410  1.00  0.00           C
ATOM   2679  HD1 PHE A 755      76.430  56.100  69.410  1.00  0.00           H
ATOM   2680  CE1 PHE A 755      78.010  54.930  68.490  1.00  0.00           C
ATOM   2681  HE1 PHE A 755      77.940  55.540  67.610  1.00  0.00           H
ATOM   2682  CZ  PHE A 755      78.850  53.750  68.610  1.00  0.00           C
ATOM   2683  HZ  PHE A 755      79.510  53.560  67.780  1.00  0.00           H
ATOM   2684  CD2 PHE A 755      77.740  53.140  70.630  1.00  0.00           C
ATOM   2685  HD2 PHE A 755      77.470  52.410  71.370  1.00  0.00           H
ATOM   2686  CE2 PHE A 755      78.640  52.850  69.640  1.00  0.00           C
ATOM   2687  HE2 PHE A 755      79.160  51.910  69.740  1.00  0.00           H
ATOM   2688  C   PHE A 755      74.520  52.800  70.030  1.00  0.00           C
ATOM   2689  O   PHE A 755      74.610  52.640  68.840  1.00  0.00           O
ATOM   2690  N   TRP A 756      74.360  51.700  70.830  1.00  0.00           N
ATOM   2691  HN  TRP A 756      74.370  51.690  71.830  1.00  0.00           H
ATOM   2692  CA  TRP A 756      74.130  50.390  70.380  1.00  0.00           C
ATOM   2693  HA  TRP A 756      74.960  50.120  69.760  1.00  0.00           H
ATOM   2694  CB  TRP A 756      73.850  49.430  71.610  1.00  0.00           C
ATOM   2695  HB1 TRP A 756      72.940  49.730  72.160  1.00  0.00           H
ATOM   2696  HB2 TRP A 756      74.700  49.290  72.310  1.00  0.00           H
ATOM   2697  CG  TRP A 756      73.630  48.020  71.130  1.00  0.00           C
ATOM   2698  CD1 TRP A 756      72.560  47.230  71.430  1.00  0.00           C
ATOM   2699  HD1 TRP A 756      71.710  47.670  71.930  1.00  0.00           H
ATOM   2700  NE1 TRP A 756      72.620  46.060  70.650  1.00  0.00           N
ATOM   2701  HE1 TRP A 756      72.050  45.280  70.720  1.00  0.00           H
ATOM   2702  CE2 TRP A 756      73.800  46.100  70.010  1.00  0.00           C
ATOM   2703  CD2 TRP A 756      74.490  47.250  70.300  1.00  0.00           C
ATOM   2704  CE3 TRP A 756      75.730  47.460  69.850  1.00  0.00           C
ATOM   2705  HE3 TRP A 756      76.200  48.430  70.000  1.00  0.00           H
ATOM   2706  CZ3 TRP A 756      76.380  46.530  69.060  1.00  0.00           C
ATOM   2707  HZ3 TRP A 756      77.430  46.600  68.790  1.00  0.00           H
ATOM   2708  CZ2 TRP A 756      74.320  45.270  69.090  1.00  0.00           C
ATOM   2709  HZ2 TRP A 756      73.860  44.330  68.860  1.00  0.00           H
ATOM   2710  CH2 TRP A 756      75.700  45.370  68.750  1.00  0.00           C
ATOM   2711  HH2 TRP A 756      76.240  44.510  68.410  1.00  0.00           H
ATOM   2712  C   TRP A 756      72.920  50.400  69.430  1.00  0.00           C
ATOM   2713  O   TRP A 756      72.910  49.940  68.290  1.00  0.00           O
ATOM   2714  N   CYS A 757      71.770  50.960  69.810  1.00  0.00           N
ATOM   2715  HN  CYS A 757      71.640  51.370  70.720  1.00  0.00           H
ATOM   2716  CA  CYS A 757      70.630  51.010  68.920  1.00  0.00           C
ATOM   2717  HA  CYS A 757      70.370  49.980  68.710  1.00  0.00           H
ATOM   2718  CB  CYS A 757      69.410  51.630  69.700  1.00  0.00           C
ATOM   2719  HB1 CYS A 757      68.530  51.680  69.020  1.00  0.00           H
ATOM   2720  HB2 CYS A 757      69.540  52.690  69.990  1.00  0.00           H
ATOM   2721  SG  CYS A 757      68.750  50.540  71.010  1.00  0.00           S
ATOM   2722  HG1 CYS A 757      69.810  50.910  71.710  1.00  0.00           H
ATOM   2723  C   CYS A 757      70.770  51.800  67.600  1.00  0.00           C
ATOM   2724  O   CYS A 757      70.350  51.370  66.550  1.00  0.00           O
ATOM   2725  N   VAL A 758      71.420  52.960  67.620  1.00  0.00           N
ATOM   2726  HN  VAL A 758      71.490  53.370  68.530  1.00  0.00           H
ATOM   2727  CA  VAL A 758      71.940  53.750  66.510  1.00  0.00           C
ATOM   2728  HA  VAL A 758      71.050  53.900  65.910  1.00  0.00           H
ATOM   2729  CB  VAL A 758      72.540  55.070  67.060  1.00  0.00           C
ATOM   2730  HB  VAL A 758      73.330  54.710  67.760  1.00  0.00           H
ATOM   2731  CG1 VAL A 758      73.180  55.930  65.920  1.00  0.00           C
ATOM   2732 HG11 VAL A 758      74.030  55.310  65.550  1.00  0.00           H
ATOM   2733 HG12 VAL A 758      73.590  56.900  66.280  1.00  0.00           H
ATOM   2734 HG13 VAL A 758      72.490  56.130  65.080  1.00  0.00           H
ATOM   2735  CG2 VAL A 758      71.580  56.000  67.850  1.00  0.00           C
ATOM   2736 HG21 VAL A 758      70.880  56.510  67.150  1.00  0.00           H
ATOM   2737 HG22 VAL A 758      72.050  56.700  68.570  1.00  0.00           H
ATOM   2738 HG23 VAL A 758      70.870  55.380  68.440  1.00  0.00           H
ATOM   2739  C   VAL A 758      72.740  52.930  65.590  1.00  0.00           C
ATOM   2740  O   VAL A 758      72.580  53.090  64.420  1.00  0.00           O
ATOM   2741  N   ILE A 759      73.640  52.060  66.070  1.00  0.00           N
ATOM   2742  HN  ILE A 759      73.730  52.120  67.060  1.00  0.00           H
ATOM   2743  CA  ILE A 759      74.350  51.110  65.210  1.00  0.00           C
ATOM   2744  HA  ILE A 759      74.780  51.690  64.400  1.00  0.00           H
ATOM   2745  CB  ILE A 759      75.670  50.550  65.880  1.00  0.00           C
ATOM   2746  HB  ILE A 759      75.240  50.070  66.790  1.00  0.00           H
ATOM   2747  CG2 ILE A 759      76.400  49.420  65.060  1.00  0.00           C
ATOM   2748 HG21 ILE A 759      77.270  49.050  65.650  1.00  0.00           H
ATOM   2749 HG22 ILE A 759      76.760  49.670  64.040  1.00  0.00           H
ATOM   2750 HG23 ILE A 759      75.630  48.630  64.960  1.00  0.00           H
ATOM   2751  CG1 ILE A 759      76.770  51.640  66.260  1.00  0.00           C
ATOM   2752 HG11 ILE A 759      77.610  51.080  66.720  1.00  0.00           H
ATOM   2753 HG12 ILE A 759      76.310  52.360  66.970  1.00  0.00           H
ATOM   2754  CD  ILE A 759      77.330  52.470  65.100  1.00  0.00           C
ATOM   2755  HD1 ILE A 759      78.170  51.960  64.570  1.00  0.00           H
ATOM   2756  HD2 ILE A 759      77.780  53.460  65.340  1.00  0.00           H
ATOM   2757  HD3 ILE A 759      76.540  52.810  64.410  1.00  0.00           H
ATOM   2758  C   ILE A 759      73.550  49.960  64.530  1.00  0.00           C
ATOM   2759  O   ILE A 759      73.670  49.760  63.290  1.00  0.00           O
ATOM   2760  N   LEU A 760      72.610  49.300  65.250  1.00  0.00           N
ATOM   2761  HN  LEU A 760      72.520  49.400  66.240  1.00  0.00           H
ATOM   2762  CA  LEU A 760      71.720  48.300  64.640  1.00  0.00           C
ATOM   2763  HA  LEU A 760      72.360  47.640  64.070  1.00  0.00           H
ATOM   2764  CB  LEU A 760      70.930  47.610  65.720  1.00  0.00           C
ATOM   2765  HB1 LEU A 760      70.270  46.870  65.210  1.00  0.00           H
ATOM   2766  HB2 LEU A 760      70.360  48.410  66.240  1.00  0.00           H
ATOM   2767  CG  LEU A 760      71.780  46.760  66.660  1.00  0.00           C
ATOM   2768  HG  LEU A 760      72.480  47.370  67.260  1.00  0.00           H
ATOM   2769  CD1 LEU A 760      70.870  45.950  67.570  1.00  0.00           C
ATOM   2770 HD11 LEU A 760      71.310  45.360  68.400  1.00  0.00           H
ATOM   2771 HD12 LEU A 760      70.260  45.310  66.890  1.00  0.00           H
ATOM   2772 HD13 LEU A 760      70.180  46.650  68.070  1.00  0.00           H
ATOM   2773  CD2 LEU A 760      72.550  45.710  65.850  1.00  0.00           C
ATOM   2774 HD21 LEU A 760      72.920  44.960  66.580  1.00  0.00           H
ATOM   2775 HD22 LEU A 760      73.450  46.130  65.360  1.00  0.00           H
ATOM   2776 HD23 LEU A 760      71.940  45.110  65.130  1.00  0.00           H
ATOM   2777  C   LEU A 760      70.750  48.970  63.640  1.00  0.00           C
ATOM   2778  O   LEU A 760      70.570  48.510  62.510  1.00  0.00           O
ATOM   2779  N   PHE A 761      70.190  50.090  64.010  1.00  0.00           N
ATOM   2780  HN  PHE A 761      70.400  50.430  64.920  1.00  0.00           H
ATOM   2781  CA  PHE A 761      69.330  50.870  63.170  1.00  0.00           C
ATOM   2782  HA  PHE A 761      68.570  50.150  62.910  1.00  0.00           H
ATOM   2783  CB  PHE A 761      68.540  52.030  63.870  1.00  0.00           C
ATOM   2784  HB1 PHE A 761      69.290  52.600  64.470  1.00  0.00           H
ATOM   2785  HB2 PHE A 761      67.820  51.500  64.530  1.00  0.00           H
ATOM   2786  CG  PHE A 761      67.720  52.990  63.000  1.00  0.00           C
ATOM   2787  CD1 PHE A 761      68.180  54.090  62.260  1.00  0.00           C
ATOM   2788  HD1 PHE A 761      69.230  54.330  62.090  1.00  0.00           H
ATOM   2789  CE1 PHE A 761      67.330  54.930  61.590  1.00  0.00           C
ATOM   2790  HE1 PHE A 761      67.730  55.760  61.040  1.00  0.00           H
ATOM   2791  CZ  PHE A 761      65.930  54.910  61.760  1.00  0.00           C
ATOM   2792  HZ  PHE A 761      65.300  55.690  61.350  1.00  0.00           H
ATOM   2793  CD2 PHE A 761      66.300  52.860  63.020  1.00  0.00           C
ATOM   2794  HD2 PHE A 761      65.880  52.050  63.590  1.00  0.00           H
ATOM   2795  CE2 PHE A 761      65.390  53.820  62.360  1.00  0.00           C
ATOM   2796  HE2 PHE A 761      64.330  53.780  62.560  1.00  0.00           H
ATOM   2797  C   PHE A 761      70.060  51.280  61.860  1.00  0.00           C
ATOM   2798  O   PHE A 761      69.510  50.960  60.810  1.00  0.00           O
ATOM   2799  N   PHE A 762      71.280  51.880  61.940  1.00  0.00           N
ATOM   2800  HN  PHE A 762      71.790  52.030  62.780  1.00  0.00           H
ATOM   2801  CA  PHE A 762      72.080  52.390  60.840  1.00  0.00           C
ATOM   2802  HA  PHE A 762      71.470  52.980  60.160  1.00  0.00           H
ATOM   2803  CB  PHE A 762      73.190  53.380  61.400  1.00  0.00           C
ATOM   2804  HB1 PHE A 762      73.850  52.880  62.140  1.00  0.00           H
ATOM   2805  HB2 PHE A 762      72.780  54.240  61.960  1.00  0.00           H
ATOM   2806  CG  PHE A 762      74.190  53.960  60.370  1.00  0.00           C
ATOM   2807  CD1 PHE A 762      75.550  53.980  60.730  1.00  0.00           C
ATOM   2808  HD1 PHE A 762      75.810  53.520  61.670  1.00  0.00           H
ATOM   2809  CE1 PHE A 762      76.460  54.750  59.990  1.00  0.00           C
ATOM   2810  HE1 PHE A 762      77.440  54.990  60.370  1.00  0.00           H
ATOM   2811  CZ  PHE A 762      75.980  55.370  58.810  1.00  0.00           C
ATOM   2812  HZ  PHE A 762      76.640  56.080  58.340  1.00  0.00           H
ATOM   2813  CD2 PHE A 762      73.750  54.470  59.170  1.00  0.00           C
ATOM   2814  HD2 PHE A 762      72.700  54.360  58.940  1.00  0.00           H
ATOM   2815  CE2 PHE A 762      74.660  55.220  58.380  1.00  0.00           C
ATOM   2816  HE2 PHE A 762      74.260  55.760  57.530  1.00  0.00           H
ATOM   2817  C   PHE A 762      72.580  51.250  59.990  1.00  0.00           C
ATOM   2818  O   PHE A 762      72.630  51.330  58.780  1.00  0.00           O
ATOM   2819  N   THR A 763      73.040  50.100  60.620  1.00  0.00           N
ATOM   2820  HN  THR A 763      73.110  50.110  61.620  1.00  0.00           H
ATOM   2821  CA  THR A 763      73.510  48.980  59.810  1.00  0.00           C
ATOM   2822  HA  THR A 763      74.250  49.280  59.090  1.00  0.00           H
ATOM   2823  CB  THR A 763      74.380  48.040  60.660  1.00  0.00           C
ATOM   2824  HB  THR A 763      73.710  47.470  61.350  1.00  0.00           H
ATOM   2825  OG1 THR A 763      75.320  48.830  61.390  1.00  0.00           O
ATOM   2826  HG1 THR A 763      74.930  49.010  62.250  1.00  0.00           H
ATOM   2827  CG2 THR A 763      75.130  47.030  59.830  1.00  0.00           C
ATOM   2828 HG21 THR A 763      75.680  46.330  60.490  1.00  0.00           H
ATOM   2829 HG22 THR A 763      75.740  47.560  59.060  1.00  0.00           H
ATOM   2830 HG23 THR A 763      74.410  46.340  59.360  1.00  0.00           H
ATOM   2831  C   THR A 763      72.390  48.250  59.150  1.00  0.00           C
ATOM   2832  O   THR A 763      72.530  47.650  58.110  1.00  0.00           O
ATOM   2833  N   THR A 764      71.190  48.200  59.810  1.00  0.00           N
ATOM   2834  HN  THR A 764      71.080  48.740  60.640  1.00  0.00           H
ATOM   2835  CA  THR A 764      69.960  47.590  59.230  1.00  0.00           C
ATOM   2836  HA  THR A 764      70.140  46.640  58.750  1.00  0.00           H
ATOM   2837  CB  THR A 764      68.810  47.440  60.210  1.00  0.00           C
ATOM   2838  HB  THR A 764      68.620  48.390  60.750  1.00  0.00           H
ATOM   2839  OG1 THR A 764      69.100  46.510  61.290  1.00  0.00           O
ATOM   2840  HG1 THR A 764      69.670  46.980  61.900  1.00  0.00           H
ATOM   2841  CG2 THR A 764      67.540  46.920  59.520  1.00  0.00           C
ATOM   2842 HG21 THR A 764      67.630  46.010  58.880  1.00  0.00           H
ATOM   2843 HG22 THR A 764      67.140  47.660  58.800  1.00  0.00           H
ATOM   2844 HG23 THR A 764      66.790  46.650  60.300  1.00  0.00           H
ATOM   2845  C   THR A 764      69.490  48.340  57.970  1.00  0.00           C
ATOM   2846  O   THR A 764      69.280  47.680  56.920  1.00  0.00           O
ATOM   2847  N   PHE A 765      69.320  49.680  58.020  1.00  0.00           N
ATOM   2848  HN  PHE A 765      69.370  50.190  58.880  1.00  0.00           H
ATOM   2849  CA  PHE A 765      69.260  50.420  56.760  1.00  0.00           C
ATOM   2850  HA  PHE A 765      68.430  49.910  56.280  1.00  0.00           H
ATOM   2851  CB  PHE A 765      68.910  51.920  57.140  1.00  0.00           C
ATOM   2852  HB1 PHE A 765      69.570  52.260  57.960  1.00  0.00           H
ATOM   2853  HB2 PHE A 765      67.860  51.990  57.490  1.00  0.00           H
ATOM   2854  CG  PHE A 765      69.000  52.850  55.970  1.00  0.00           C
ATOM   2855  CD1 PHE A 765      67.970  52.990  55.030  1.00  0.00           C
ATOM   2856  HD1 PHE A 765      67.200  52.230  55.070  1.00  0.00           H
ATOM   2857  CE1 PHE A 765      68.030  53.930  54.020  1.00  0.00           C
ATOM   2858  HE1 PHE A 765      67.240  53.990  53.290  1.00  0.00           H
ATOM   2859  CZ  PHE A 765      69.190  54.590  53.850  1.00  0.00           C
ATOM   2860  HZ  PHE A 765      69.300  55.180  52.940  1.00  0.00           H
ATOM   2861  CD2 PHE A 765      70.050  53.770  55.910  1.00  0.00           C
ATOM   2862  HD2 PHE A 765      70.690  53.860  56.770  1.00  0.00           H
ATOM   2863  CE2 PHE A 765      70.180  54.600  54.860  1.00  0.00           C
ATOM   2864  HE2 PHE A 765      71.110  55.150  54.870  1.00  0.00           H
ATOM   2865  C   PHE A 765      70.410  50.320  55.720  1.00  0.00           C
ATOM   2866  O   PHE A 765      70.140  50.010  54.580  1.00  0.00           O
ATOM   2867  N   PHE A 766      71.720  50.430  56.110  1.00  0.00           N
ATOM   2868  HN  PHE A 766      71.910  50.680  57.050  1.00  0.00           H
ATOM   2869  CA  PHE A 766      72.870  50.440  55.180  1.00  0.00           C
ATOM   2870  HA  PHE A 766      72.620  51.210  54.470  1.00  0.00           H
ATOM   2871  CB  PHE A 766      74.150  50.930  55.950  1.00  0.00           C
ATOM   2872  HB1 PHE A 766      74.170  50.480  56.970  1.00  0.00           H
ATOM   2873  HB2 PHE A 766      74.140  52.040  55.990  1.00  0.00           H
ATOM   2874  CG  PHE A 766      75.450  50.400  55.440  1.00  0.00           C
ATOM   2875  CD1 PHE A 766      75.920  50.770  54.140  1.00  0.00           C
ATOM   2876  HD1 PHE A 766      75.380  51.460  53.500  1.00  0.00           H
ATOM   2877  CE1 PHE A 766      77.080  50.220  53.600  1.00  0.00           C
ATOM   2878  HE1 PHE A 766      77.480  50.520  52.640  1.00  0.00           H
ATOM   2879  CZ  PHE A 766      77.720  49.140  54.310  1.00  0.00           C
ATOM   2880  HZ  PHE A 766      78.680  48.750  54.000  1.00  0.00           H
ATOM   2881  CD2 PHE A 766      76.220  49.420  56.170  1.00  0.00           C
ATOM   2882  HD2 PHE A 766      75.940  49.120  57.170  1.00  0.00           H
ATOM   2883  CE2 PHE A 766      77.340  48.790  55.620  1.00  0.00           C
ATOM   2884  HE2 PHE A 766      77.900  48.040  56.150  1.00  0.00           H
ATOM   2885  C   PHE A 766      73.060  49.100  54.490  1.00  0.00           C
ATOM   2886  O   PHE A 766      73.280  49.090  53.290  1.00  0.00           O
ATOM   2887  N   LEU A 767      72.900  47.980  55.180  1.00  0.00           N
ATOM   2888  HN  LEU A 767      72.730  47.950  56.160  1.00  0.00           H
ATOM   2889  CA  LEU A 767      72.960  46.660  54.580  1.00  0.00           C
ATOM   2890  HA  LEU A 767      73.790  46.800  53.890  1.00  0.00           H
ATOM   2891  CB  LEU A 767      73.000  45.490  55.590  1.00  0.00           C
ATOM   2892  HB1 LEU A 767      72.840  44.470  55.160  1.00  0.00           H
ATOM   2893  HB2 LEU A 767      72.230  45.670  56.370  1.00  0.00           H
ATOM   2894  CG  LEU A 767      74.350  45.410  56.360  1.00  0.00           C
ATOM   2895  HG  LEU A 767      74.530  46.340  56.930  1.00  0.00           H
ATOM   2896  CD1 LEU A 767      74.260  44.290  57.370  1.00  0.00           C
ATOM   2897 HD11 LEU A 767      73.250  44.340  57.830  1.00  0.00           H
ATOM   2898 HD12 LEU A 767      74.970  44.570  58.180  1.00  0.00           H
ATOM   2899 HD13 LEU A 767      74.530  43.280  57.000  1.00  0.00           H
ATOM   2900  CD2 LEU A 767      75.480  45.220  55.280  1.00  0.00           C
ATOM   2901 HD21 LEU A 767      76.150  46.110  55.220  1.00  0.00           H
ATOM   2902 HD22 LEU A 767      75.090  44.960  54.280  1.00  0.00           H
ATOM   2903 HD23 LEU A 767      76.210  44.470  55.650  1.00  0.00           H
ATOM   2904  C   LEU A 767      71.840  46.350  53.590  1.00  0.00           C
ATOM   2905  O   LEU A 767      72.010  45.740  52.500  1.00  0.00           O
ATOM   2906  N   SER A 768      70.560  46.610  53.990  1.00  0.00           N
ATOM   2907  HN  SER A 768      70.470  46.890  54.940  1.00  0.00           H
ATOM   2908  CA  SER A 768      69.440  46.400  53.120  1.00  0.00           C
ATOM   2909  HA  SER A 768      69.560  45.350  52.880  1.00  0.00           H
ATOM   2910  CB  SER A 768      68.050  46.550  53.760  1.00  0.00           C
ATOM   2911  HB1 SER A 768      67.340  45.980  53.120  1.00  0.00           H
ATOM   2912  HB2 SER A 768      67.810  47.630  53.910  1.00  0.00           H
ATOM   2913  OG  SER A 768      67.980  45.900  54.990  1.00  0.00           O
ATOM   2914  HG1 SER A 768      68.460  46.400  55.650  1.00  0.00           H
ATOM   2915  C   SER A 768      69.570  47.220  51.850  1.00  0.00           C
ATOM   2916  O   SER A 768      69.300  46.770  50.720  1.00  0.00           O
ATOM   2917  N   SER A 769      70.020  48.540  52.030  1.00  0.00           N
ATOM   2918  HN  SER A 769      70.210  49.010  52.880  1.00  0.00           H
ATOM   2919  CA  SER A 769      70.330  49.460  50.950  1.00  0.00           C
ATOM   2920  HA  SER A 769      69.460  49.390  50.320  1.00  0.00           H
ATOM   2921  CB  SER A 769      70.520  50.900  51.360  1.00  0.00           C
ATOM   2922  HB1 SER A 769      70.490  51.500  50.420  1.00  0.00           H
ATOM   2923  HB2 SER A 769      71.480  51.180  51.830  1.00  0.00           H
ATOM   2924  OG  SER A 769      69.380  51.310  52.110  1.00  0.00           O
ATOM   2925  HG1 SER A 769      69.560  50.920  52.980  1.00  0.00           H
ATOM   2926  C   SER A 769      71.440  49.000  49.990  1.00  0.00           C
ATOM   2927  O   SER A 769      71.330  49.130  48.780  1.00  0.00           O
ATOM   2928  N   PHE A 770      72.510  48.490  50.570  1.00  0.00           N
ATOM   2929  HN  PHE A 770      72.590  48.600  51.560  1.00  0.00           H
ATOM   2930  CA  PHE A 770      73.650  47.910  49.850  1.00  0.00           C
ATOM   2931  HA  PHE A 770      74.030  48.730  49.250  1.00  0.00           H
ATOM   2932  CB  PHE A 770      74.930  47.750  50.740  1.00  0.00           C
ATOM   2933  HB1 PHE A 770      74.870  47.050  51.600  1.00  0.00           H
ATOM   2934  HB2 PHE A 770      74.950  48.750  51.240  1.00  0.00           H
ATOM   2935  CG  PHE A 770      76.220  47.430  49.960  1.00  0.00           C
ATOM   2936  CD1 PHE A 770      77.170  48.450  49.630  1.00  0.00           C
ATOM   2937  HD1 PHE A 770      76.980  49.380  50.150  1.00  0.00           H
ATOM   2938  CE1 PHE A 770      78.350  48.080  48.960  1.00  0.00           C
ATOM   2939  HE1 PHE A 770      79.180  48.750  48.770  1.00  0.00           H
ATOM   2940  CZ  PHE A 770      78.560  46.750  48.630  1.00  0.00           C
ATOM   2941  HZ  PHE A 770      79.510  46.510  48.180  1.00  0.00           H
ATOM   2942  CD2 PHE A 770      76.410  46.100  49.470  1.00  0.00           C
ATOM   2943  HD2 PHE A 770      75.660  45.370  49.660  1.00  0.00           H
ATOM   2944  CE2 PHE A 770      77.620  45.750  48.850  1.00  0.00           C
ATOM   2945  HE2 PHE A 770      77.650  44.690  48.700  1.00  0.00           H
ATOM   2946  C   PHE A 770      73.290  46.600  49.060  1.00  0.00           C
ATOM   2947  O   PHE A 770      73.580  46.480  47.840  1.00  0.00           O
ATOM   2948  N   LEU A 771      72.520  45.640  49.650  1.00  0.00           N
ATOM   2949  HN  LEU A 771      72.230  45.750  50.600  1.00  0.00           H
ATOM   2950  CA  LEU A 771      72.280  44.430  49.000  1.00  0.00           C
ATOM   2951  HA  LEU A 771      73.180  44.070  48.520  1.00  0.00           H
ATOM   2952  CB  LEU A 771      71.870  43.270  50.000  1.00  0.00           C
ATOM   2953  HB1 LEU A 771      71.790  42.410  49.290  1.00  0.00           H
ATOM   2954  HB2 LEU A 771      70.880  43.450  50.460  1.00  0.00           H
ATOM   2955  CG  LEU A 771      72.970  42.960  51.040  1.00  0.00           C
ATOM   2956  HG  LEU A 771      73.300  43.850  51.630  1.00  0.00           H
ATOM   2957  CD1 LEU A 771      72.490  42.010  52.170  1.00  0.00           C
ATOM   2958 HD11 LEU A 771      72.250  41.000  51.790  1.00  0.00           H
ATOM   2959 HD12 LEU A 771      71.560  42.370  52.660  1.00  0.00           H
ATOM   2960 HD13 LEU A 771      73.360  41.990  52.860  1.00  0.00           H
ATOM   2961  CD2 LEU A 771      74.120  42.240  50.260  1.00  0.00           C
ATOM   2962 HD21 LEU A 771      74.450  42.920  49.450  1.00  0.00           H
ATOM   2963 HD22 LEU A 771      73.920  41.250  49.790  1.00  0.00           H
ATOM   2964 HD23 LEU A 771      74.950  41.910  50.930  1.00  0.00           H
ATOM   2965  C   LEU A 771      71.320  44.700  47.890  1.00  0.00           C
ATOM   2966  O   LEU A 771      71.380  44.030  46.830  1.00  0.00           O
ATOM   2967  N   LYS A 772      70.420  45.680  48.000  1.00  0.00           N
ATOM   2968  HN  LYS A 772      70.230  46.090  48.890  1.00  0.00           H
ATOM   2969  CA  LYS A 772      69.480  46.000  46.960  1.00  0.00           C
ATOM   2970  HA  LYS A 772      69.030  45.070  46.670  1.00  0.00           H
ATOM   2971  CB  LYS A 772      68.360  46.920  47.550  1.00  0.00           C
ATOM   2972  HB1 LYS A 772      68.920  47.750  48.020  1.00  0.00           H
ATOM   2973  HB2 LYS A 772      67.930  46.300  48.370  1.00  0.00           H
ATOM   2974  CG  LYS A 772      67.240  47.550  46.750  1.00  0.00           C
ATOM   2975  HG1 LYS A 772      67.510  48.300  45.980  1.00  0.00           H
ATOM   2976  HG2 LYS A 772      66.640  48.180  47.440  1.00  0.00           H
ATOM   2977  CD  LYS A 772      66.400  46.540  46.110  1.00  0.00           C
ATOM   2978  HD1 LYS A 772      66.050  45.910  46.950  1.00  0.00           H
ATOM   2979  HD2 LYS A 772      67.030  45.930  45.430  1.00  0.00           H
ATOM   2980  CE  LYS A 772      65.060  47.010  45.400  1.00  0.00           C
ATOM   2981  HE1 LYS A 772      65.390  47.750  44.650  1.00  0.00           H
ATOM   2982  HE2 LYS A 772      64.350  47.310  46.200  1.00  0.00           H
ATOM   2983  NZ  LYS A 772      64.460  45.790  44.850  1.00  0.00           N
ATOM   2984  HZ1 LYS A 772      63.440  45.700  45.010  1.00  0.00           H
ATOM   2985  HZ2 LYS A 772      64.850  44.960  45.350  1.00  0.00           H
ATOM   2986  HZ3 LYS A 772      64.560  45.710  43.820  1.00  0.00           H
ATOM   2987  C   LYS A 772      70.040  46.700  45.710  1.00  0.00           C
ATOM   2988  O   LYS A 772      69.480  46.450  44.670  1.00  0.00           O
ATOM   2989  N   GLN A 773      71.150  47.590  45.730  1.00  0.00           N
ATOM   2990  HN  GLN A 773      71.720  47.710  46.540  1.00  0.00           H
ATOM   2991  CA  GLN A 773      71.740  48.280  44.640  1.00  0.00           C
ATOM   2992  HA  GLN A 773      70.970  48.530  43.940  1.00  0.00           H
ATOM   2993  CB  GLN A 773      72.520  49.490  45.310  1.00  0.00           C
ATOM   2994  HB1 GLN A 773      73.180  48.950  46.010  1.00  0.00           H
ATOM   2995  HB2 GLN A 773      71.850  50.100  45.960  1.00  0.00           H
ATOM   2996  CG  GLN A 773      73.290  50.430  44.370  1.00  0.00           C
ATOM   2997  HG1 GLN A 773      73.990  49.880  43.720  1.00  0.00           H
ATOM   2998  HG2 GLN A 773      73.960  51.200  44.820  1.00  0.00           H
ATOM   2999  CD  GLN A 773      72.240  51.130  43.440  1.00  0.00           C
ATOM   3000  OE1 GLN A 773      71.750  52.230  43.800  1.00  0.00           O
ATOM   3001  NE2 GLN A 773      71.940  50.560  42.270  1.00  0.00           N
ATOM   3002 HE21 GLN A 773      71.340  51.130  41.710  1.00  0.00           H
ATOM   3003 HE22 GLN A 773      72.130  49.600  42.060  1.00  0.00           H
ATOM   3004  C   GLN A 773      72.690  47.300  43.870  1.00  0.00           C
ATOM   3005  O   GLN A 773      72.800  47.330  42.640  1.00  0.00           O
ATOM   3006  N   PHE A 774      73.360  46.320  44.600  1.00  0.00           N
ATOM   3007  HN  PHE A 774      73.160  46.250  45.570  1.00  0.00           H
ATOM   3008  CA  PHE A 774      74.140  45.260  44.010  1.00  0.00           C
ATOM   3009  HA  PHE A 774      74.980  45.780  43.570  1.00  0.00           H
ATOM   3010  CB  PHE A 774      74.600  44.410  45.240  1.00  0.00           C
ATOM   3011  HB1 PHE A 774      73.640  44.030  45.650  1.00  0.00           H
ATOM   3012  HB2 PHE A 774      75.040  45.130  45.960  1.00  0.00           H
ATOM   3013  CG  PHE A 774      75.640  43.380  45.010  1.00  0.00           C
ATOM   3014  CD1 PHE A 774      75.520  42.210  45.740  1.00  0.00           C
ATOM   3015  HD1 PHE A 774      74.670  42.070  46.370  1.00  0.00           H
ATOM   3016  CE1 PHE A 774      76.490  41.210  45.610  1.00  0.00           C
ATOM   3017  HE1 PHE A 774      76.380  40.280  46.150  1.00  0.00           H
ATOM   3018  CZ  PHE A 774      77.570  41.400  44.700  1.00  0.00           C
ATOM   3019  HZ  PHE A 774      78.340  40.640  44.600  1.00  0.00           H
ATOM   3020  CD2 PHE A 774      76.720  43.610  44.180  1.00  0.00           C
ATOM   3021  HD2 PHE A 774      76.770  44.580  43.710  1.00  0.00           H
ATOM   3022  CE2 PHE A 774      77.700  42.620  43.980  1.00  0.00           C
ATOM   3023  HE2 PHE A 774      78.430  42.960  43.260  1.00  0.00           H
ATOM   3024  C   PHE A 774      73.370  44.370  42.920  1.00  0.00           C
ATOM   3025  O   PHE A 774      73.800  44.070  41.870  1.00  0.00           O
ATOM   3026  N   LYS A 775      72.050  44.120  43.120  1.00  0.00           N
ATOM   3027  HN  LYS A 775      71.610  44.420  43.960  1.00  0.00           H
ATOM   3028  CA  LYS A 775      71.140  43.360  42.220  1.00  0.00           C
ATOM   3029  HA  LYS A 775      71.560  42.380  42.080  1.00  0.00           H
ATOM   3030  CB  LYS A 775      69.650  43.370  42.850  1.00  0.00           C
ATOM   3031  HB1 LYS A 775      69.410  44.430  43.060  1.00  0.00           H
ATOM   3032  HB2 LYS A 775      69.460  42.840  43.810  1.00  0.00           H
ATOM   3033  CG  LYS A 775      68.580  42.860  41.880  1.00  0.00           C
ATOM   3034  HG1 LYS A 775      68.800  41.810  41.590  1.00  0.00           H
ATOM   3035  HG2 LYS A 775      68.540  43.410  40.930  1.00  0.00           H
ATOM   3036  CD  LYS A 775      67.110  42.760  42.320  1.00  0.00           C
ATOM   3037  HD1 LYS A 775      66.730  43.780  42.520  1.00  0.00           H
ATOM   3038  HD2 LYS A 775      66.950  42.200  43.260  1.00  0.00           H
ATOM   3039  CE  LYS A 775      66.250  42.370  41.110  1.00  0.00           C
ATOM   3040  HE1 LYS A 775      66.610  41.350  40.850  1.00  0.00           H
ATOM   3041  HE2 LYS A 775      66.440  42.940  40.170  1.00  0.00           H
ATOM   3042  NZ  LYS A 775      64.770  42.300  41.400  1.00  0.00           N
ATOM   3043  HZ1 LYS A 775      64.560  42.180  42.410  1.00  0.00           H
ATOM   3044  HZ2 LYS A 775      64.350  41.600  40.750  1.00  0.00           H
ATOM   3045  HZ3 LYS A 775      64.270  43.190  41.210  1.00  0.00           H
ATOM   3046  C   LYS A 775      71.150  43.890  40.780  1.00  0.00           C
ATOM   3047  O   LYS A 775      71.110  43.080  39.890  1.00  0.00           O
ATOM   3048  N   THR A 776      71.230  45.220  40.560  1.00  0.00           N
ATOM   3049  HN  THR A 776      71.500  45.870  41.260  1.00  0.00           H
ATOM   3050  CA  THR A 776      71.340  45.700  39.200  1.00  0.00           C
ATOM   3051  HA  THR A 776      71.100  44.870  38.550  1.00  0.00           H
ATOM   3052  CB  THR A 776      70.420  46.870  38.800  1.00  0.00           C
ATOM   3053  HB  THR A 776      70.710  47.260  37.800  1.00  0.00           H
ATOM   3054  OG1 THR A 776      70.340  47.850  39.850  1.00  0.00           O
ATOM   3055  HG1 THR A 776      69.750  47.400  40.470  1.00  0.00           H
ATOM   3056  CG2 THR A 776      68.950  46.340  38.600  1.00  0.00           C
ATOM   3057 HG21 THR A 776      68.500  45.960  39.540  1.00  0.00           H
ATOM   3058 HG22 THR A 776      69.080  45.550  37.830  1.00  0.00           H
ATOM   3059 HG23 THR A 776      68.350  47.170  38.160  1.00  0.00           H
ATOM   3060  C   THR A 776      72.810  46.020  38.810  1.00  0.00           C
ATOM   3061  O   THR A 776      73.090  46.930  37.990  1.00  0.00           O
ATOM   3062  N   LYS A 777      73.780  45.290  39.340  1.00  0.00           N
ATOM   3063  HN  LYS A 777      73.670  44.600  40.040  1.00  0.00           H
ATOM   3064  CA  LYS A 777      75.220  45.430  39.000  1.00  0.00           C
ATOM   3065  HA  LYS A 777      75.400  46.190  38.260  1.00  0.00           H
ATOM   3066  CB  LYS A 777      76.170  45.590  40.230  1.00  0.00           C
ATOM   3067  HB1 LYS A 777      77.180  45.610  39.780  1.00  0.00           H
ATOM   3068  HB2 LYS A 777      76.080  44.790  41.000  1.00  0.00           H
ATOM   3069  CG  LYS A 777      76.220  46.980  40.850  1.00  0.00           C
ATOM   3070  HG1 LYS A 777      77.100  47.110  41.520  1.00  0.00           H
ATOM   3071  HG2 LYS A 777      75.360  47.040  41.540  1.00  0.00           H
ATOM   3072  CD  LYS A 777      76.300  48.250  39.990  1.00  0.00           C
ATOM   3073  HD1 LYS A 777      76.390  49.090  40.710  1.00  0.00           H
ATOM   3074  HD2 LYS A 777      75.440  48.360  39.280  1.00  0.00           H
ATOM   3075  CE  LYS A 777      77.640  48.170  39.140  1.00  0.00           C
ATOM   3076  HE1 LYS A 777      77.560  47.360  38.390  1.00  0.00           H
ATOM   3077  HE2 LYS A 777      78.520  47.970  39.790  1.00  0.00           H
ATOM   3078  NZ  LYS A 777      77.870  49.340  38.280  1.00  0.00           N
ATOM   3079  HZ1 LYS A 777      78.750  49.220  37.740  1.00  0.00           H
ATOM   3080  HZ2 LYS A 777      77.770  50.180  38.870  1.00  0.00           H
ATOM   3081  HZ3 LYS A 777      77.100  49.330  37.580  1.00  0.00           H
ATOM   3082  C   LYS A 777      75.530  44.090  38.320  1.00  0.00           C
ATOM   3083  O   LYS A 777      74.850  43.120  38.580  1.00  0.00           O
ATOM   3084  N   ARG A 778      76.410  44.040  37.340  1.00  0.00           N
ATOM   3085  HN  ARG A 778      77.040  44.800  37.170  1.00  0.00           H
ATOM   3086  CA  ARG A 778      76.490  42.920  36.560  1.00  0.00           C
ATOM   3087  HA  ARG A 778      75.700  42.200  36.660  1.00  0.00           H
ATOM   3088  CB  ARG A 778      76.400  43.470  35.110  1.00  0.00           C
ATOM   3089  HB1 ARG A 778      76.720  42.690  34.390  1.00  0.00           H
ATOM   3090  HB2 ARG A 778      77.060  44.340  34.890  1.00  0.00           H
ATOM   3091  CG  ARG A 778      75.030  43.900  34.610  1.00  0.00           C
ATOM   3092  HG1 ARG A 778      75.130  44.620  33.770  1.00  0.00           H
ATOM   3093  HG2 ARG A 778      74.620  44.570  35.400  1.00  0.00           H
ATOM   3094  CD  ARG A 778      74.080  42.860  34.090  1.00  0.00           C
ATOM   3095  HD1 ARG A 778      74.130  42.050  34.840  1.00  0.00           H
ATOM   3096  HD2 ARG A 778      74.280  42.510  33.050  1.00  0.00           H
ATOM   3097  NE  ARG A 778      72.740  43.590  34.100  1.00  0.00           N
ATOM   3098  HE  ARG A 778      72.690  44.580  34.230  1.00  0.00           H
ATOM   3099  CZ  ARG A 778      71.550  43.120  33.780  1.00  0.00           C
ATOM   3100  NH1 ARG A 778      71.250  41.800  33.670  1.00  0.00           N
ATOM   3101 HH11 ARG A 778      72.020  41.150  33.560  1.00  0.00           H
ATOM   3102 HH12 ARG A 778      70.300  41.540  33.500  1.00  0.00           H
ATOM   3103  NH2 ARG A 778      70.410  43.860  33.850  1.00  0.00           N
ATOM   3104 HH21 ARG A 778      70.520  44.800  34.160  1.00  0.00           H
ATOM   3105 HH22 ARG A 778      69.550  43.360  33.880  1.00  0.00           H
ATOM   3106  C   ARG A 778      77.770  42.120  36.790  1.00  0.00           C
ATOM   3107  O   ARG A 778      78.600  41.880  35.940  1.00  0.00           O
ATOM   3108  N   TYR A 779      78.010  41.710  38.030  1.00  0.00           N
ATOM   3109  HN  TYR A 779      77.400  41.980  38.780  1.00  0.00           H
ATOM   3110  CA  TYR A 779      79.210  41.030  38.400  1.00  0.00           C
ATOM   3111  HA  TYR A 779      80.000  41.150  37.680  1.00  0.00           H
ATOM   3112  CB  TYR A 779      79.790  41.610  39.790  1.00  0.00           C
ATOM   3113  HB1 TYR A 779      78.930  41.540  40.480  1.00  0.00           H
ATOM   3114  HB2 TYR A 779      80.130  42.660  39.670  1.00  0.00           H
ATOM   3115  CG  TYR A 779      81.020  40.870  40.420  1.00  0.00           C
ATOM   3116  CD1 TYR A 779      81.220  40.940  41.880  1.00  0.00           C
ATOM   3117  HD1 TYR A 779      80.590  41.600  42.460  1.00  0.00           H
ATOM   3118  CE1 TYR A 779      82.250  40.200  42.500  1.00  0.00           C
ATOM   3119  HE1 TYR A 779      82.390  40.390  43.570  1.00  0.00           H
ATOM   3120  CZ  TYR A 779      83.150  39.470  41.760  1.00  0.00           C
ATOM   3121  OH  TYR A 779      84.160  38.710  42.340  1.00  0.00           O
ATOM   3122  HH  TYR A 779      84.680  38.200  41.720  1.00  0.00           H
ATOM   3123  CD2 TYR A 779      81.910  40.040  39.770  1.00  0.00           C
ATOM   3124  HD2 TYR A 779      81.680  39.890  38.730  1.00  0.00           H
ATOM   3125  CE2 TYR A 779      82.900  39.270  40.400  1.00  0.00           C
ATOM   3126  HE2 TYR A 779      83.520  38.640  39.770  1.00  0.00           H
ATOM   3127  C   TYR A 779      78.900  39.530  38.690  1.00  0.00           C
ATOM   3128  O   TYR A 779      79.550  38.680  38.090  1.00  0.00           O
ATOM   3129  N   PHE A 780      77.910  39.330  39.530  1.00  0.00           N
ATOM   3130  HN  PHE A 780      77.320  40.100  39.780  1.00  0.00           H
ATOM   3131  CA  PHE A 780      77.430  38.020  39.850  1.00  0.00           C
ATOM   3132  HA  PHE A 780      78.300  37.390  39.910  1.00  0.00           H
ATOM   3133  CB  PHE A 780      76.680  37.940  41.260  1.00  0.00           C
ATOM   3134  HB1 PHE A 780      76.170  36.950  41.310  1.00  0.00           H
ATOM   3135  HB2 PHE A 780      76.030  38.830  41.380  1.00  0.00           H
ATOM   3136  CG  PHE A 780      77.640  37.910  42.460  1.00  0.00           C
ATOM   3137  CD1 PHE A 780      77.110  37.950  43.760  1.00  0.00           C
ATOM   3138  HD1 PHE A 780      76.060  38.020  43.990  1.00  0.00           H
ATOM   3139  CE1 PHE A 780      77.920  38.100  44.870  1.00  0.00           C
ATOM   3140  HE1 PHE A 780      77.570  38.130  45.890  1.00  0.00           H
ATOM   3141  CZ  PHE A 780      79.280  38.150  44.680  1.00  0.00           C
ATOM   3142  HZ  PHE A 780      79.990  38.290  45.490  1.00  0.00           H
ATOM   3143  CD2 PHE A 780      79.080  37.830  42.330  1.00  0.00           C
ATOM   3144  HD2 PHE A 780      79.580  37.840  41.370  1.00  0.00           H
ATOM   3145  CE2 PHE A 780      79.900  37.950  43.440  1.00  0.00           C
ATOM   3146  HE2 PHE A 780      80.980  37.920  43.410  1.00  0.00           H
ATOM   3147  C   PHE A 780      76.550  37.380  38.820  1.00  0.00           C
ATOM   3148  O   PHE A 780      75.610  38.010  38.300  1.00  0.00           O
ATOM   3149  N   PRO A 781      76.530  36.060  38.520  1.00  0.00           N
ATOM   3150  CD  PRO A 781      77.420  35.120  39.120  1.00  0.00           C
ATOM   3151  HD1 PRO A 781      77.500  35.160  40.230  1.00  0.00           H
ATOM   3152  HD2 PRO A 781      78.430  35.160  38.660  1.00  0.00           H
ATOM   3153  CA  PRO A 781      75.440  35.450  37.750  1.00  0.00           C
ATOM   3154  HA  PRO A 781      75.260  35.970  36.820  1.00  0.00           H
ATOM   3155  CB  PRO A 781      76.010  34.070  37.530  1.00  0.00           C
ATOM   3156  HB1 PRO A 781      76.570  34.120  36.570  1.00  0.00           H
ATOM   3157  HB2 PRO A 781      75.210  33.310  37.500  1.00  0.00           H
ATOM   3158  CG  PRO A 781      76.980  33.740  38.670  1.00  0.00           C
ATOM   3159  HG1 PRO A 781      76.560  33.290  39.590  1.00  0.00           H
ATOM   3160  HG2 PRO A 781      77.830  33.050  38.440  1.00  0.00           H
ATOM   3161  C   PRO A 781      74.130  35.440  38.410  1.00  0.00           C
ATOM   3162  O   PRO A 781      74.000  35.520  39.600  1.00  0.00           O
ATOM   3163  N   THR A 782      73.040  35.350  37.520  1.00  0.00           N
ATOM   3164  HN  THR A 782      73.150  35.070  36.570  1.00  0.00           H
ATOM   3165  CA  THR A 782      71.620  35.650  37.760  1.00  0.00           C
ATOM   3166  HA  THR A 782      71.420  36.690  37.950  1.00  0.00           H
ATOM   3167  CB  THR A 782      70.810  35.270  36.450  1.00  0.00           C
ATOM   3168  HB  THR A 782      71.180  34.310  36.020  1.00  0.00           H
ATOM   3169  OG1 THR A 782      70.930  36.360  35.560  1.00  0.00           O
ATOM   3170  HG1 THR A 782      71.880  36.450  35.460  1.00  0.00           H
ATOM   3171  CG2 THR A 782      69.300  35.230  36.790  1.00  0.00           C
ATOM   3172 HG21 THR A 782      68.830  35.020  35.790  1.00  0.00           H
ATOM   3173 HG22 THR A 782      68.930  36.220  37.110  1.00  0.00           H
ATOM   3174 HG23 THR A 782      69.000  34.370  37.420  1.00  0.00           H
ATOM   3175  C   THR A 782      71.030  34.810  38.900  1.00  0.00           C
ATOM   3176  O   THR A 782      70.370  35.320  39.760  1.00  0.00           O
ATOM   3177  N   LYS A 783      71.230  33.440  38.750  1.00  0.00           N
ATOM   3178  HN  LYS A 783      71.750  33.130  37.960  1.00  0.00           H
ATOM   3179  CA  LYS A 783      70.550  32.610  39.700  1.00  0.00           C
ATOM   3180  HA  LYS A 783      69.490  32.750  39.590  1.00  0.00           H
ATOM   3181  CB  LYS A 783      70.710  31.110  39.250  1.00  0.00           C
ATOM   3182  HB1 LYS A 783      71.770  30.800  39.180  1.00  0.00           H
ATOM   3183  HB2 LYS A 783      70.310  30.890  38.240  1.00  0.00           H
ATOM   3184  CG  LYS A 783      70.110  30.050  40.310  1.00  0.00           C
ATOM   3185  HG1 LYS A 783      70.650  30.290  41.250  1.00  0.00           H
ATOM   3186  HG2 LYS A 783      70.360  29.020  40.010  1.00  0.00           H
ATOM   3187  CD  LYS A 783      68.620  30.200  40.440  1.00  0.00           C
ATOM   3188  HD1 LYS A 783      68.180  31.190  40.660  1.00  0.00           H
ATOM   3189  HD2 LYS A 783      68.270  29.510  41.240  1.00  0.00           H
ATOM   3190  CE  LYS A 783      67.740  29.800  39.190  1.00  0.00           C
ATOM   3191  HE1 LYS A 783      68.290  30.170  38.300  1.00  0.00           H
ATOM   3192  HE2 LYS A 783      66.740  30.260  39.020  1.00  0.00           H
ATOM   3193  NZ  LYS A 783      67.620  28.330  39.120  1.00  0.00           N
ATOM   3194  HZ1 LYS A 783      68.570  27.930  38.970  1.00  0.00           H
ATOM   3195  HZ2 LYS A 783      67.030  28.030  38.320  1.00  0.00           H
ATOM   3196  HZ3 LYS A 783      67.170  27.870  39.940  1.00  0.00           H
ATOM   3197  C   LYS A 783      71.000  32.870  41.150  1.00  0.00           C
ATOM   3198  O   LYS A 783      70.120  33.010  42.040  1.00  0.00           O
ATOM   3199  N   VAL A 784      72.330  32.990  41.470  1.00  0.00           N
ATOM   3200  HN  VAL A 784      72.940  32.850  40.690  1.00  0.00           H
ATOM   3201  CA  VAL A 784      72.840  33.480  42.670  1.00  0.00           C
ATOM   3202  HA  VAL A 784      72.270  32.960  43.420  1.00  0.00           H
ATOM   3203  CB  VAL A 784      74.360  33.130  42.800  1.00  0.00           C
ATOM   3204  HB  VAL A 784      74.780  33.620  41.880  1.00  0.00           H
ATOM   3205  CG1 VAL A 784      75.090  33.830  43.970  1.00  0.00           C
ATOM   3206 HG11 VAL A 784      74.530  33.550  44.890  1.00  0.00           H
ATOM   3207 HG12 VAL A 784      75.130  34.930  43.860  1.00  0.00           H
ATOM   3208 HG13 VAL A 784      76.140  33.470  44.010  1.00  0.00           H
ATOM   3209  CG2 VAL A 784      74.560  31.680  42.790  1.00  0.00           C
ATOM   3210 HG21 VAL A 784      75.560  31.380  43.160  1.00  0.00           H
ATOM   3211 HG22 VAL A 784      74.530  31.230  41.780  1.00  0.00           H
ATOM   3212 HG23 VAL A 784      73.790  31.140  43.400  1.00  0.00           H
ATOM   3213  C   VAL A 784      72.530  34.920  42.980  1.00  0.00           C
ATOM   3214  O   VAL A 784      72.190  35.320  44.090  1.00  0.00           O
ATOM   3215  N   ARG A 785      72.650  35.840  41.950  1.00  0.00           N
ATOM   3216  HN  ARG A 785      72.970  35.560  41.040  1.00  0.00           H
ATOM   3217  CA  ARG A 785      72.430  37.200  42.230  1.00  0.00           C
ATOM   3218  HA  ARG A 785      73.010  37.470  43.100  1.00  0.00           H
ATOM   3219  CB  ARG A 785      72.730  37.990  40.940  1.00  0.00           C
ATOM   3220  HB1 ARG A 785      72.340  37.580  39.980  1.00  0.00           H
ATOM   3221  HB2 ARG A 785      73.830  38.000  40.810  1.00  0.00           H
ATOM   3222  CG  ARG A 785      72.400  39.420  40.980  1.00  0.00           C
ATOM   3223  HG1 ARG A 785      72.720  39.940  41.910  1.00  0.00           H
ATOM   3224  HG2 ARG A 785      71.310  39.600  40.930  1.00  0.00           H
ATOM   3225  CD  ARG A 785      72.860  40.240  39.740  1.00  0.00           C
ATOM   3226  HD1 ARG A 785      73.920  39.940  39.550  1.00  0.00           H
ATOM   3227  HD2 ARG A 785      72.720  41.320  39.980  1.00  0.00           H
ATOM   3228  NE  ARG A 785      72.000  39.790  38.580  1.00  0.00           N
ATOM   3229  HE  ARG A 785      71.030  39.580  38.670  1.00  0.00           H
ATOM   3230  CZ  ARG A 785      72.520  39.740  37.320  1.00  0.00           C
ATOM   3231  NH1 ARG A 785      73.780  39.850  36.980  1.00  0.00           N
ATOM   3232 HH11 ARG A 785      74.020  39.720  36.010  1.00  0.00           H
ATOM   3233 HH12 ARG A 785      74.490  39.750  37.680  1.00  0.00           H
ATOM   3234  NH2 ARG A 785      71.750  39.500  36.280  1.00  0.00           N
ATOM   3235 HH21 ARG A 785      72.230  39.500  35.400  1.00  0.00           H
ATOM   3236 HH22 ARG A 785      70.760  39.390  36.320  1.00  0.00           H
ATOM   3237  C   ARG A 785      70.990  37.540  42.670  1.00  0.00           C
ATOM   3238  O   ARG A 785      70.830  38.290  43.620  1.00  0.00           O
ATOM   3239  N   SER A 786      70.040  36.840  42.120  1.00  0.00           N
ATOM   3240  HN  SER A 786      70.250  36.260  41.340  1.00  0.00           H
ATOM   3241  CA  SER A 786      68.660  36.950  42.450  1.00  0.00           C
ATOM   3242  HA  SER A 786      68.480  38.010  42.580  1.00  0.00           H
ATOM   3243  CB  SER A 786      67.750  36.400  41.350  1.00  0.00           C
ATOM   3244  HB1 SER A 786      66.690  36.670  41.560  1.00  0.00           H
ATOM   3245  HB2 SER A 786      67.860  35.310  41.190  1.00  0.00           H
ATOM   3246  OG  SER A 786      68.130  36.980  40.120  1.00  0.00           O
ATOM   3247  HG1 SER A 786      68.930  36.570  39.800  1.00  0.00           H
ATOM   3248  C   SER A 786      68.270  36.210  43.740  1.00  0.00           C
ATOM   3249  O   SER A 786      67.490  36.700  44.520  1.00  0.00           O
ATOM   3250  N   THR A 787      68.970  35.040  44.100  1.00  0.00           N
ATOM   3251  HN  THR A 787      69.530  34.620  43.390  1.00  0.00           H
ATOM   3252  CA  THR A 787      68.830  34.380  45.400  1.00  0.00           C
ATOM   3253  HA  THR A 787      67.770  34.390  45.580  1.00  0.00           H
ATOM   3254  CB  THR A 787      69.360  32.950  45.430  1.00  0.00           C
ATOM   3255  HB  THR A 787      70.460  32.870  45.540  1.00  0.00           H
ATOM   3256  OG1 THR A 787      68.990  32.220  44.240  1.00  0.00           O
ATOM   3257  HG1 THR A 787      69.390  32.620  43.470  1.00  0.00           H
ATOM   3258  CG2 THR A 787      68.770  32.080  46.610  1.00  0.00           C
ATOM   3259 HG21 THR A 787      67.670  32.180  46.630  1.00  0.00           H
ATOM   3260 HG22 THR A 787      69.170  32.410  47.590  1.00  0.00           H
ATOM   3261 HG23 THR A 787      68.980  31.000  46.440  1.00  0.00           H
ATOM   3262  C   THR A 787      69.400  35.090  46.570  1.00  0.00           C
ATOM   3263  O   THR A 787      68.910  35.060  47.700  1.00  0.00           O
ATOM   3264  N   ILE A 788      70.520  35.920  46.340  1.00  0.00           N
ATOM   3265  HN  ILE A 788      71.200  35.940  45.610  1.00  0.00           H
ATOM   3266  CA  ILE A 788      70.950  36.760  47.480  1.00  0.00           C
ATOM   3267  HA  ILE A 788      70.860  36.170  48.390  1.00  0.00           H
ATOM   3268  CB  ILE A 788      72.300  37.330  47.220  1.00  0.00           C
ATOM   3269  HB  ILE A 788      72.220  37.590  46.140  1.00  0.00           H
ATOM   3270  CG2 ILE A 788      72.670  38.410  48.220  1.00  0.00           C
ATOM   3271 HG21 ILE A 788      73.730  38.730  48.090  1.00  0.00           H
ATOM   3272 HG22 ILE A 788      72.510  38.020  49.240  1.00  0.00           H
ATOM   3273 HG23 ILE A 788      72.080  39.330  48.070  1.00  0.00           H
ATOM   3274  CG1 ILE A 788      73.350  36.180  47.290  1.00  0.00           C
ATOM   3275 HG11 ILE A 788      73.090  35.370  46.570  1.00  0.00           H
ATOM   3276 HG12 ILE A 788      73.240  35.750  48.310  1.00  0.00           H
ATOM   3277  CD  ILE A 788      74.810  36.600  47.120  1.00  0.00           C
ATOM   3278  HD1 ILE A 788      75.160  37.260  47.940  1.00  0.00           H
ATOM   3279  HD2 ILE A 788      74.810  37.260  46.230  1.00  0.00           H
ATOM   3280  HD3 ILE A 788      75.520  35.770  46.910  1.00  0.00           H
ATOM   3281  C   ILE A 788      70.010  37.990  47.640  1.00  0.00           C
ATOM   3282  O   ILE A 788      69.700  38.440  48.720  1.00  0.00           O
ATOM   3283  N   SER A 789      69.540  38.580  46.470  1.00  0.00           N
ATOM   3284  HN  SER A 789      69.800  38.130  45.620  1.00  0.00           H
ATOM   3285  CA  SER A 789      68.670  39.800  46.310  1.00  0.00           C
ATOM   3286  HA  SER A 789      69.210  40.570  46.820  1.00  0.00           H
ATOM   3287  CB  SER A 789      68.590  40.380  44.880  1.00  0.00           C
ATOM   3288  HB1 SER A 789      68.100  41.360  45.010  1.00  0.00           H
ATOM   3289  HB2 SER A 789      68.030  39.670  44.220  1.00  0.00           H
ATOM   3290  OG  SER A 789      69.900  40.610  44.380  1.00  0.00           O
ATOM   3291  HG1 SER A 789      70.100  39.830  43.850  1.00  0.00           H
ATOM   3292  C   SER A 789      67.410  39.740  46.910  1.00  0.00           C
ATOM   3293  O   SER A 789      67.000  40.720  47.530  1.00  0.00           O
ATOM   3294  N   ASP A 790      66.700  38.640  46.740  1.00  0.00           N
ATOM   3295  HN  ASP A 790      67.100  37.950  46.150  1.00  0.00           H
ATOM   3296  CA  ASP A 790      65.330  38.420  47.250  1.00  0.00           C
ATOM   3297  HA  ASP A 790      64.890  39.340  46.910  1.00  0.00           H
ATOM   3298  CB  ASP A 790      64.730  37.120  46.610  1.00  0.00           C
ATOM   3299  HB1 ASP A 790      63.880  36.690  47.180  1.00  0.00           H
ATOM   3300  HB2 ASP A 790      65.430  36.260  46.620  1.00  0.00           H
ATOM   3301  CG  ASP A 790      64.320  37.260  45.190  1.00  0.00           C
ATOM   3302  OD1 ASP A 790      64.080  38.390  44.670  1.00  0.00           O
ATOM   3303  OD2 ASP A 790      64.120  36.210  44.510  1.00  0.00           O
ATOM   3304  C   ASP A 790      65.200  38.360  48.810  1.00  0.00           C
ATOM   3305  O   ASP A 790      64.280  38.840  49.420  1.00  0.00           O
ATOM   3306  N   PHE A 791      66.120  37.620  49.360  1.00  0.00           N
ATOM   3307  HN  PHE A 791      66.910  37.230  48.900  1.00  0.00           H
ATOM   3308  CA  PHE A 791      66.140  37.290  50.740  1.00  0.00           C
ATOM   3309  HA  PHE A 791      65.140  37.340  51.150  1.00  0.00           H
ATOM   3310  CB  PHE A 791      66.640  35.760  50.820  1.00  0.00           C
ATOM   3311  HB1 PHE A 791      66.900  35.460  51.860  1.00  0.00           H
ATOM   3312  HB2 PHE A 791      67.530  35.680  50.170  1.00  0.00           H
ATOM   3313  CG  PHE A 791      65.550  34.820  50.320  1.00  0.00           C
ATOM   3314  CD1 PHE A 791      64.450  34.430  51.100  1.00  0.00           C
ATOM   3315  HD1 PHE A 791      64.150  34.850  52.040  1.00  0.00           H
ATOM   3316  CE1 PHE A 791      63.550  33.450  50.590  1.00  0.00           C
ATOM   3317  HE1 PHE A 791      62.740  33.040  51.180  1.00  0.00           H
ATOM   3318  CZ  PHE A 791      63.800  32.850  49.350  1.00  0.00           C
ATOM   3319  HZ  PHE A 791      62.990  32.260  48.960  1.00  0.00           H
ATOM   3320  CD2 PHE A 791      65.740  34.240  49.010  1.00  0.00           C
ATOM   3321  HD2 PHE A 791      66.580  34.490  48.370  1.00  0.00           H
ATOM   3322  CE2 PHE A 791      64.870  33.220  48.600  1.00  0.00           C
ATOM   3323  HE2 PHE A 791      64.910  32.860  47.580  1.00  0.00           H
ATOM   3324  C   PHE A 791      67.120  38.160  51.480  1.00  0.00           C
ATOM   3325  O   PHE A 791      67.470  37.840  52.620  1.00  0.00           O
ATOM   3326  N   ALA A 792      67.470  39.350  50.880  1.00  0.00           N
ATOM   3327  HN  ALA A 792      67.110  39.480  49.960  1.00  0.00           H
ATOM   3328  CA  ALA A 792      68.510  40.380  51.390  1.00  0.00           C
ATOM   3329  HA  ALA A 792      69.350  39.750  51.610  1.00  0.00           H
ATOM   3330  CB  ALA A 792      68.730  41.400  50.310  1.00  0.00           C
ATOM   3331  HB1 ALA A 792      67.810  41.980  50.120  1.00  0.00           H
ATOM   3332  HB2 ALA A 792      69.010  41.010  49.310  1.00  0.00           H
ATOM   3333  HB3 ALA A 792      69.580  42.000  50.720  1.00  0.00           H
ATOM   3334  C   ALA A 792      68.030  40.940  52.730  1.00  0.00           C
ATOM   3335  O   ALA A 792      68.760  41.090  53.680  1.00  0.00           O
ATOM   3336  N   VAL A 793      66.750  41.210  52.840  1.00  0.00           N
ATOM   3337  HN  VAL A 793      66.060  41.070  52.140  1.00  0.00           H
ATOM   3338  CA  VAL A 793      66.170  41.830  54.070  1.00  0.00           C
ATOM   3339  HA  VAL A 793      66.890  42.580  54.380  1.00  0.00           H
ATOM   3340  CB  VAL A 793      64.800  42.450  53.780  1.00  0.00           C
ATOM   3341  HB  VAL A 793      64.000  41.680  53.930  1.00  0.00           H
ATOM   3342  CG1 VAL A 793      64.620  43.580  54.810  1.00  0.00           C
ATOM   3343 HG11 VAL A 793      64.480  43.030  55.760  1.00  0.00           H
ATOM   3344 HG12 VAL A 793      63.640  44.100  54.670  1.00  0.00           H
ATOM   3345 HG13 VAL A 793      65.510  44.240  54.870  1.00  0.00           H
ATOM   3346  CG2 VAL A 793      64.690  43.090  52.390  1.00  0.00           C
ATOM   3347 HG21 VAL A 793      63.770  43.730  52.380  1.00  0.00           H
ATOM   3348 HG22 VAL A 793      64.550  42.270  51.660  1.00  0.00           H
ATOM   3349 HG23 VAL A 793      65.590  43.720  52.240  1.00  0.00           H
ATOM   3350  C   VAL A 793      66.130  40.740  55.120  1.00  0.00           C
ATOM   3351  O   VAL A 793      66.490  40.970  56.310  1.00  0.00           O
ATOM   3352  N   PHE A 794      65.610  39.530  54.730  1.00  0.00           N
ATOM   3353  HN  PHE A 794      65.130  39.610  53.860  1.00  0.00           H
ATOM   3354  CA  PHE A 794      65.570  38.370  55.630  1.00  0.00           C
ATOM   3355  HA  PHE A 794      65.000  38.670  56.510  1.00  0.00           H
ATOM   3356  CB  PHE A 794      64.660  37.160  55.080  1.00  0.00           C
ATOM   3357  HB1 PHE A 794      64.980  37.070  54.020  1.00  0.00           H
ATOM   3358  HB2 PHE A 794      63.630  37.520  55.290  1.00  0.00           H
ATOM   3359  CG  PHE A 794      64.840  35.800  55.830  1.00  0.00           C
ATOM   3360  CD1 PHE A 794      65.530  34.680  55.240  1.00  0.00           C
ATOM   3361  HD1 PHE A 794      65.870  34.790  54.220  1.00  0.00           H
ATOM   3362  CE1 PHE A 794      65.570  33.460  55.890  1.00  0.00           C
ATOM   3363  HE1 PHE A 794      66.040  32.610  55.410  1.00  0.00           H
ATOM   3364  CZ  PHE A 794      65.320  33.370  57.290  1.00  0.00           C
ATOM   3365  HZ  PHE A 794      65.480  32.480  57.870  1.00  0.00           H
ATOM   3366  CD2 PHE A 794      64.410  35.660  57.110  1.00  0.00           C
ATOM   3367  HD2 PHE A 794      63.940  36.550  57.520  1.00  0.00           H
ATOM   3368  CE2 PHE A 794      64.670  34.460  57.860  1.00  0.00           C
ATOM   3369  HE2 PHE A 794      64.420  34.440  58.910  1.00  0.00           H
ATOM   3370  C   PHE A 794      66.860  38.010  56.300  1.00  0.00           C
ATOM   3371  O   PHE A 794      67.020  37.910  57.520  1.00  0.00           O
ATOM   3372  N   LEU A 795      67.910  37.850  55.410  1.00  0.00           N
ATOM   3373  HN  LEU A 795      67.750  38.040  54.440  1.00  0.00           H
ATOM   3374  CA  LEU A 795      69.280  37.750  55.880  1.00  0.00           C
ATOM   3375  HA  LEU A 795      69.370  36.850  56.480  1.00  0.00           H
ATOM   3376  CB  LEU A 795      70.230  37.640  54.600  1.00  0.00           C
ATOM   3377  HB1 LEU A 795      69.940  38.420  53.860  1.00  0.00           H
ATOM   3378  HB2 LEU A 795      70.010  36.600  54.270  1.00  0.00           H
ATOM   3379  CG  LEU A 795      71.770  37.830  54.900  1.00  0.00           C
ATOM   3380  HG  LEU A 795      71.860  38.860  55.280  1.00  0.00           H
ATOM   3381  CD1 LEU A 795      72.450  36.780  55.750  1.00  0.00           C
ATOM   3382 HD11 LEU A 795      73.560  36.890  55.780  1.00  0.00           H
ATOM   3383 HD12 LEU A 795      72.170  35.750  55.450  1.00  0.00           H
ATOM   3384 HD13 LEU A 795      72.130  37.010  56.790  1.00  0.00           H
ATOM   3385  CD2 LEU A 795      72.640  37.730  53.560  1.00  0.00           C
ATOM   3386 HD21 LEU A 795      73.730  37.780  53.740  1.00  0.00           H
ATOM   3387 HD22 LEU A 795      72.280  38.510  52.860  1.00  0.00           H
ATOM   3388 HD23 LEU A 795      72.430  36.790  53.010  1.00  0.00           H
ATOM   3389  C   LEU A 795      69.870  38.850  56.720  1.00  0.00           C
ATOM   3390  O   LEU A 795      70.500  38.550  57.720  1.00  0.00           O
ATOM   3391  N   THR A 796      69.660  40.120  56.390  1.00  0.00           N
ATOM   3392  HN  THR A 796      69.200  40.270  55.530  1.00  0.00           H
ATOM   3393  CA  THR A 796      70.030  41.300  57.160  1.00  0.00           C
ATOM   3394  HA  THR A 796      71.080  41.210  57.420  1.00  0.00           H
ATOM   3395  CB  THR A 796      69.750  42.520  56.350  1.00  0.00           C
ATOM   3396  HB  THR A 796      68.720  42.620  55.950  1.00  0.00           H
ATOM   3397  OG1 THR A 796      70.600  42.550  55.180  1.00  0.00           O
ATOM   3398  HG1 THR A 796      70.160  42.060  54.470  1.00  0.00           H
ATOM   3399  CG2 THR A 796      70.090  43.800  57.110  1.00  0.00           C
ATOM   3400 HG21 THR A 796      69.360  44.000  57.930  1.00  0.00           H
ATOM   3401 HG22 THR A 796      70.120  44.640  56.380  1.00  0.00           H
ATOM   3402 HG23 THR A 796      71.140  43.840  57.470  1.00  0.00           H
ATOM   3403  C   THR A 796      69.370  41.350  58.570  1.00  0.00           C
ATOM   3404  O   THR A 796      70.010  41.630  59.570  1.00  0.00           O
ATOM   3405  N   ILE A 797      68.020  41.010  58.750  1.00  0.00           N
ATOM   3406  HN  ILE A 797      67.440  40.800  57.970  1.00  0.00           H
ATOM   3407  CA  ILE A 797      67.400  40.890  60.080  1.00  0.00           C
ATOM   3408  HA  ILE A 797      67.640  41.800  60.600  1.00  0.00           H
ATOM   3409  CB  ILE A 797      65.900  40.620  60.090  1.00  0.00           C
ATOM   3410  HB  ILE A 797      65.730  39.660  59.550  1.00  0.00           H
ATOM   3411  CG2 ILE A 797      65.380  40.430  61.520  1.00  0.00           C
ATOM   3412 HG21 ILE A 797      64.280  40.390  61.600  1.00  0.00           H
ATOM   3413 HG22 ILE A 797      65.620  41.300  62.170  1.00  0.00           H
ATOM   3414 HG23 ILE A 797      65.790  39.500  61.980  1.00  0.00           H
ATOM   3415  CG1 ILE A 797      65.130  41.900  59.410  1.00  0.00           C
ATOM   3416 HG11 ILE A 797      65.600  42.210  58.450  1.00  0.00           H
ATOM   3417 HG12 ILE A 797      65.450  42.720  60.090  1.00  0.00           H
ATOM   3418  CD  ILE A 797      63.650  41.620  59.170  1.00  0.00           C
ATOM   3419  HD1 ILE A 797      63.150  42.480  58.680  1.00  0.00           H
ATOM   3420  HD2 ILE A 797      63.110  41.250  60.070  1.00  0.00           H
ATOM   3421  HD3 ILE A 797      63.400  40.870  58.390  1.00  0.00           H
ATOM   3422  C   ILE A 797      68.020  39.750  60.850  1.00  0.00           C
ATOM   3423  O   ILE A 797      68.300  39.960  62.030  1.00  0.00           O
ATOM   3424  N   VAL A 798      68.310  38.590  60.250  1.00  0.00           N
ATOM   3425  HN  VAL A 798      68.090  38.430  59.290  1.00  0.00           H
ATOM   3426  CA  VAL A 798      68.960  37.440  60.850  1.00  0.00           C
ATOM   3427  HA  VAL A 798      68.360  37.130  61.700  1.00  0.00           H
ATOM   3428  CB  VAL A 798      68.930  36.350  59.780  1.00  0.00           C
ATOM   3429  HB  VAL A 798      69.180  36.740  58.770  1.00  0.00           H
ATOM   3430  CG1 VAL A 798      70.080  35.260  59.960  1.00  0.00           C
ATOM   3431 HG11 VAL A 798      71.090  35.690  59.760  1.00  0.00           H
ATOM   3432 HG12 VAL A 798      69.990  34.470  59.180  1.00  0.00           H
ATOM   3433 HG13 VAL A 798      70.000  34.900  61.010  1.00  0.00           H
ATOM   3434  CG2 VAL A 798      67.590  35.600  59.720  1.00  0.00           C
ATOM   3435 HG21 VAL A 798      67.360  34.990  60.630  1.00  0.00           H
ATOM   3436 HG22 VAL A 798      67.520  34.960  58.810  1.00  0.00           H
ATOM   3437 HG23 VAL A 798      66.680  36.240  59.620  1.00  0.00           H
ATOM   3438  C   VAL A 798      70.380  37.740  61.350  1.00  0.00           C
ATOM   3439  O   VAL A 798      70.690  37.460  62.540  1.00  0.00           O
ATOM   3440  N   ILE A 799      71.230  38.400  60.500  1.00  0.00           N
ATOM   3441  HN  ILE A 799      70.940  38.700  59.600  1.00  0.00           H
ATOM   3442  CA  ILE A 799      72.480  38.910  60.990  1.00  0.00           C
ATOM   3443  HA  ILE A 799      73.100  38.120  61.390  1.00  0.00           H
ATOM   3444  CB  ILE A 799      73.390  39.350  59.800  1.00  0.00           C
ATOM   3445  HB  ILE A 799      72.700  39.780  59.040  1.00  0.00           H
ATOM   3446  CG2 ILE A 799      74.460  40.370  60.160  1.00  0.00           C
ATOM   3447 HG21 ILE A 799      74.060  41.360  60.460  1.00  0.00           H
ATOM   3448 HG22 ILE A 799      75.120  40.630  59.300  1.00  0.00           H
ATOM   3449 HG23 ILE A 799      75.140  39.930  60.920  1.00  0.00           H
ATOM   3450  CG1 ILE A 799      74.010  38.050  59.260  1.00  0.00           C
ATOM   3451 HG11 ILE A 799      73.330  37.180  59.160  1.00  0.00           H
ATOM   3452 HG12 ILE A 799      74.890  37.600  59.760  1.00  0.00           H
ATOM   3453  CD  ILE A 799      74.660  38.260  57.870  1.00  0.00           C
ATOM   3454  HD1 ILE A 799      73.960  38.670  57.110  1.00  0.00           H
ATOM   3455  HD2 ILE A 799      75.000  37.320  57.400  1.00  0.00           H
ATOM   3456  HD3 ILE A 799      75.520  38.970  57.810  1.00  0.00           H
ATOM   3457  C   ILE A 799      72.380  39.910  62.060  1.00  0.00           C
ATOM   3458  O   ILE A 799      73.000  39.690  63.060  1.00  0.00           O
ATOM   3459  N   MET A 800      71.590  41.050  62.000  1.00  0.00           N
ATOM   3460  HN  MET A 800      71.020  41.250  61.200  1.00  0.00           H
ATOM   3461  CA  MET A 800      71.550  41.980  63.060  1.00  0.00           C
ATOM   3462  HA  MET A 800      72.560  42.320  63.200  1.00  0.00           H
ATOM   3463  CB  MET A 800      70.610  43.150  62.650  1.00  0.00           C
ATOM   3464  HB1 MET A 800      70.510  43.900  63.470  1.00  0.00           H
ATOM   3465  HB2 MET A 800      69.630  42.670  62.430  1.00  0.00           H
ATOM   3466  CG  MET A 800      71.130  43.940  61.430  1.00  0.00           C
ATOM   3467  HG1 MET A 800      70.160  44.280  61.000  1.00  0.00           H
ATOM   3468  HG2 MET A 800      71.560  43.340  60.600  1.00  0.00           H
ATOM   3469  SD  MET A 800      71.970  45.500  61.750  1.00  0.00           S
ATOM   3470  CE  MET A 800      73.560  44.820  62.430  1.00  0.00           C
ATOM   3471  HE1 MET A 800      74.000  44.170  61.640  1.00  0.00           H
ATOM   3472  HE2 MET A 800      73.470  44.150  63.300  1.00  0.00           H
ATOM   3473  HE3 MET A 800      74.360  45.520  62.720  1.00  0.00           H
ATOM   3474  C   MET A 800      71.210  41.390  64.440  1.00  0.00           C
ATOM   3475  O   MET A 800      71.790  41.660  65.510  1.00  0.00           O
ATOM   3476  N   VAL A 801      70.160  40.510  64.500  1.00  0.00           N
ATOM   3477  HN  VAL A 801      69.670  40.300  63.650  1.00  0.00           H
ATOM   3478  CA  VAL A 801      69.700  39.840  65.720  1.00  0.00           C
ATOM   3479  HA  VAL A 801      69.580  40.490  66.560  1.00  0.00           H
ATOM   3480  CB  VAL A 801      68.320  39.060  65.500  1.00  0.00           C
ATOM   3481  HB  VAL A 801      68.400  38.270  64.720  1.00  0.00           H
ATOM   3482  CG1 VAL A 801      67.760  38.580  66.810  1.00  0.00           C
ATOM   3483 HG11 VAL A 801      68.370  37.700  67.130  1.00  0.00           H
ATOM   3484 HG12 VAL A 801      66.700  38.210  66.780  1.00  0.00           H
ATOM   3485 HG13 VAL A 801      67.820  39.360  67.590  1.00  0.00           H
ATOM   3486  CG2 VAL A 801      67.290  40.050  64.970  1.00  0.00           C
ATOM   3487 HG21 VAL A 801      67.690  41.080  64.990  1.00  0.00           H
ATOM   3488 HG22 VAL A 801      66.270  40.110  65.400  1.00  0.00           H
ATOM   3489 HG23 VAL A 801      67.110  39.890  63.890  1.00  0.00           H
ATOM   3490  C   VAL A 801      70.730  38.960  66.260  1.00  0.00           C
ATOM   3491  O   VAL A 801      71.050  38.980  67.470  1.00  0.00           O
ATOM   3492  N   THR A 802      71.340  38.160  65.400  1.00  0.00           N
ATOM   3493  HN  THR A 802      70.990  38.120  64.470  1.00  0.00           H
ATOM   3494  CA  THR A 802      72.520  37.440  65.760  1.00  0.00           C
ATOM   3495  HA  THR A 802      72.250  36.720  66.520  1.00  0.00           H
ATOM   3496  CB  THR A 802      73.030  36.610  64.610  1.00  0.00           C
ATOM   3497  HB  THR A 802      73.320  37.140  63.680  1.00  0.00           H
ATOM   3498  OG1 THR A 802      71.950  35.780  64.230  1.00  0.00           O
ATOM   3499  HG1 THR A 802      71.340  36.350  63.760  1.00  0.00           H
ATOM   3500  CG2 THR A 802      74.290  35.600  64.940  1.00  0.00           C
ATOM   3501 HG21 THR A 802      73.920  34.910  65.730  1.00  0.00           H
ATOM   3502 HG22 THR A 802      75.330  35.970  65.030  1.00  0.00           H
ATOM   3503 HG23 THR A 802      74.300  34.880  64.100  1.00  0.00           H
ATOM   3504  C   THR A 802      73.670  38.170  66.370  1.00  0.00           C
ATOM   3505  O   THR A 802      74.250  37.750  67.370  1.00  0.00           O
ATOM   3506  N   ILE A 803      74.030  39.370  65.820  1.00  0.00           N
ATOM   3507  HN  ILE A 803      73.580  39.760  65.020  1.00  0.00           H
ATOM   3508  CA  ILE A 803      75.060  40.170  66.350  1.00  0.00           C
ATOM   3509  HA  ILE A 803      75.880  39.480  66.460  1.00  0.00           H
ATOM   3510  CB  ILE A 803      75.290  41.400  65.410  1.00  0.00           C
ATOM   3511  HB  ILE A 803      74.330  41.770  65.010  1.00  0.00           H
ATOM   3512  CG2 ILE A 803      76.020  42.480  66.190  1.00  0.00           C
ATOM   3513 HG21 ILE A 803      75.340  43.050  66.860  1.00  0.00           H
ATOM   3514 HG22 ILE A 803      76.540  43.160  65.480  1.00  0.00           H
ATOM   3515 HG23 ILE A 803      76.810  42.120  66.870  1.00  0.00           H
ATOM   3516  CG1 ILE A 803      76.040  40.910  64.150  1.00  0.00           C
ATOM   3517 HG11 ILE A 803      76.150  41.900  63.660  1.00  0.00           H
ATOM   3518 HG12 ILE A 803      75.450  40.310  63.430  1.00  0.00           H
ATOM   3519  CD  ILE A 803      77.420  40.330  64.350  1.00  0.00           C
ATOM   3520  HD1 ILE A 803      77.890  40.170  63.350  1.00  0.00           H
ATOM   3521  HD2 ILE A 803      77.390  39.340  64.840  1.00  0.00           H
ATOM   3522  HD3 ILE A 803      78.010  40.990  65.010  1.00  0.00           H
ATOM   3523  C   ILE A 803      74.690  40.630  67.800  1.00  0.00           C
ATOM   3524  O   ILE A 803      75.460  40.620  68.750  1.00  0.00           O
ATOM   3525  N   ASP A 804      73.450  41.070  67.960  1.00  0.00           N
ATOM   3526  HN  ASP A 804      72.790  41.210  67.230  1.00  0.00           H
ATOM   3527  CA  ASP A 804      73.000  41.440  69.260  1.00  0.00           C
ATOM   3528  HA  ASP A 804      73.660  42.200  69.630  1.00  0.00           H
ATOM   3529  CB  ASP A 804      71.540  41.990  69.060  1.00  0.00           C
ATOM   3530  HB1 ASP A 804      70.850  41.200  68.730  1.00  0.00           H
ATOM   3531  HB2 ASP A 804      71.610  42.840  68.350  1.00  0.00           H
ATOM   3532  CG  ASP A 804      70.990  42.500  70.380  1.00  0.00           C
ATOM   3533  OD1 ASP A 804      70.100  41.780  70.940  1.00  0.00           O
ATOM   3534  OD2 ASP A 804      71.330  43.630  70.810  1.00  0.00           O
ATOM   3535  C   ASP A 804      72.960  40.340  70.310  1.00  0.00           C
ATOM   3536  O   ASP A 804      73.180  40.410  71.510  1.00  0.00           O
ATOM   3537  N   TYR A 805      72.600  39.140  69.820  1.00  0.00           N
ATOM   3538  HN  TYR A 805      72.260  39.040  68.890  1.00  0.00           H
ATOM   3539  CA  TYR A 805      72.620  37.900  70.590  1.00  0.00           C
ATOM   3540  HA  TYR A 805      72.000  37.960  71.470  1.00  0.00           H
ATOM   3541  CB  TYR A 805      72.230  36.760  69.570  1.00  0.00           C
ATOM   3542  HB1 TYR A 805      73.010  36.520  68.810  1.00  0.00           H
ATOM   3543  HB2 TYR A 805      71.290  37.140  69.120  1.00  0.00           H
ATOM   3544  CG  TYR A 805      71.730  35.510  70.230  1.00  0.00           C
ATOM   3545  CD1 TYR A 805      70.410  35.540  70.670  1.00  0.00           C
ATOM   3546  HD1 TYR A 805      69.840  36.430  70.460  1.00  0.00           H
ATOM   3547  CE1 TYR A 805      69.840  34.440  71.330  1.00  0.00           C
ATOM   3548  HE1 TYR A 805      68.850  34.360  71.750  1.00  0.00           H
ATOM   3549  CZ  TYR A 805      70.630  33.280  71.490  1.00  0.00           C
ATOM   3550  OH  TYR A 805      70.100  32.100  72.140  1.00  0.00           O
ATOM   3551  HH  TYR A 805      70.790  31.450  71.990  1.00  0.00           H
ATOM   3552  CD2 TYR A 805      72.480  34.370  70.350  1.00  0.00           C
ATOM   3553  HD2 TYR A 805      73.520  34.370  70.070  1.00  0.00           H
ATOM   3554  CE2 TYR A 805      71.950  33.240  70.980  1.00  0.00           C
ATOM   3555  HE2 TYR A 805      72.520  32.330  71.110  1.00  0.00           H
ATOM   3556  C   TYR A 805      74.040  37.530  71.140  1.00  0.00           C
ATOM   3557  O   TYR A 805      74.230  36.990  72.220  1.00  0.00           O
ATOM   3558  N   LEU A 806      75.050  37.770  70.280  1.00  0.00           N
ATOM   3559  HN  LEU A 806      74.700  38.100  69.410  1.00  0.00           H
ATOM   3560  CA  LEU A 806      76.480  37.640  70.610  1.00  0.00           C
ATOM   3561  HA  LEU A 806      76.670  36.710  71.120  1.00  0.00           H
ATOM   3562  CB  LEU A 806      77.400  37.670  69.370  1.00  0.00           C
ATOM   3563  HB1 LEU A 806      78.440  37.950  69.640  1.00  0.00           H
ATOM   3564  HB2 LEU A 806      77.020  38.420  68.640  1.00  0.00           H
ATOM   3565  CG  LEU A 806      77.480  36.340  68.650  1.00  0.00           C
ATOM   3566  HG  LEU A 806      76.400  36.070  68.570  1.00  0.00           H
ATOM   3567  CD1 LEU A 806      77.890  36.470  67.230  1.00  0.00           C
ATOM   3568 HD11 LEU A 806      78.920  36.810  67.010  1.00  0.00           H
ATOM   3569 HD12 LEU A 806      77.230  37.210  66.730  1.00  0.00           H
ATOM   3570 HD13 LEU A 806      77.750  35.490  66.760  1.00  0.00           H
ATOM   3571  CD2 LEU A 806      78.270  35.300  69.370  1.00  0.00           C
ATOM   3572 HD21 LEU A 806      79.340  35.620  69.500  1.00  0.00           H
ATOM   3573 HD22 LEU A 806      78.330  34.300  68.890  1.00  0.00           H
ATOM   3574 HD23 LEU A 806      77.840  35.100  70.370  1.00  0.00           H
ATOM   3575  C   LEU A 806      76.960  38.720  71.570  1.00  0.00           C
ATOM   3576  O   LEU A 806      77.780  38.370  72.410  1.00  0.00           O
ATOM   3577  N   VAL A 807      76.540  40.010  71.390  1.00  0.00           N
ATOM   3578  HN  VAL A 807      75.960  40.250  70.620  1.00  0.00           H
ATOM   3579  CA  VAL A 807      77.050  41.140  72.160  1.00  0.00           C
ATOM   3580  HA  VAL A 807      78.120  40.960  72.210  1.00  0.00           H
ATOM   3581  CB  VAL A 807      76.940  42.480  71.330  1.00  0.00           C
ATOM   3582  HB  VAL A 807      75.890  42.570  70.990  1.00  0.00           H
ATOM   3583  CG1 VAL A 807      77.250  43.780  72.140  1.00  0.00           C
ATOM   3584 HG11 VAL A 807      78.140  43.800  72.810  1.00  0.00           H
ATOM   3585 HG12 VAL A 807      76.290  43.970  72.680  1.00  0.00           H
ATOM   3586 HG13 VAL A 807      77.430  44.590  71.410  1.00  0.00           H
ATOM   3587  CG2 VAL A 807      77.980  42.280  70.170  1.00  0.00           C
ATOM   3588 HG21 VAL A 807      78.000  43.110  69.440  1.00  0.00           H
ATOM   3589 HG22 VAL A 807      77.790  41.370  69.560  1.00  0.00           H
ATOM   3590 HG23 VAL A 807      78.950  42.050  70.670  1.00  0.00           H
ATOM   3591  C   VAL A 807      76.420  41.330  73.580  1.00  0.00           C
ATOM   3592  O   VAL A 807      77.050  41.740  74.530  1.00  0.00           O
ATOM   3593  N   GLY A 808      75.100  41.000  73.680  1.00  0.00           N
ATOM   3594  HN  GLY A 808      74.510  40.720  72.930  1.00  0.00           H
ATOM   3595  CA  GLY A 808      74.400  40.900  74.980  1.00  0.00           C
ATOM   3596  HA1 GLY A 808      74.950  40.280  75.680  1.00  0.00           H
ATOM   3597  HA2 GLY A 808      73.490  40.340  74.780  1.00  0.00           H
ATOM   3598  C   GLY A 808      73.980  42.150  75.780  1.00  0.00           C
ATOM   3599  O   GLY A 808      73.740  42.230  76.980  1.00  0.00           O
ATOM   3600  N   VAL A 809      73.820  43.260  75.060  1.00  0.00           N
ATOM   3601  HN  VAL A 809      73.910  43.140  74.080  1.00  0.00           H
ATOM   3602  CA  VAL A 809      73.500  44.610  75.620  1.00  0.00           C
ATOM   3603  HA  VAL A 809      73.920  44.650  76.620  1.00  0.00           H
ATOM   3604  CB  VAL A 809      74.170  45.700  74.750  1.00  0.00           C
ATOM   3605  HB  VAL A 809      73.950  45.430  73.700  1.00  0.00           H
ATOM   3606  CG1 VAL A 809      73.500  47.150  74.990  1.00  0.00           C
ATOM   3607 HG11 VAL A 809      74.230  47.810  74.480  1.00  0.00           H
ATOM   3608 HG12 VAL A 809      73.520  47.450  76.060  1.00  0.00           H
ATOM   3609 HG13 VAL A 809      72.480  47.220  74.540  1.00  0.00           H
ATOM   3610  CG2 VAL A 809      75.650  45.740  75.160  1.00  0.00           C
ATOM   3611 HG21 VAL A 809      76.160  46.610  74.690  1.00  0.00           H
ATOM   3612 HG22 VAL A 809      76.230  44.860  74.790  1.00  0.00           H
ATOM   3613 HG23 VAL A 809      75.770  45.890  76.250  1.00  0.00           H
ATOM   3614  C   VAL A 809      71.910  44.760  75.680  1.00  0.00           C
ATOM   3615  O   VAL A 809      71.300  44.130  74.850  1.00  0.00           O
ATOM   3616  N   PRO A 810      71.280  45.380  76.670  1.00  0.00           N
ATOM   3617  CD  PRO A 810      71.870  45.720  77.950  1.00  0.00           C
ATOM   3618  HD1 PRO A 810      72.680  46.460  77.780  1.00  0.00           H
ATOM   3619  HD2 PRO A 810      72.450  44.870  78.370  1.00  0.00           H
ATOM   3620  CA  PRO A 810      69.840  45.270  76.780  1.00  0.00           C
ATOM   3621  HA  PRO A 810      69.540  44.300  76.420  1.00  0.00           H
ATOM   3622  CB  PRO A 810      69.620  45.470  78.310  1.00  0.00           C
ATOM   3623  HB1 PRO A 810      69.840  44.500  78.800  1.00  0.00           H
ATOM   3624  HB2 PRO A 810      68.600  45.720  78.670  1.00  0.00           H
ATOM   3625  CG  PRO A 810      70.800  46.310  78.810  1.00  0.00           C
ATOM   3626  HG1 PRO A 810      70.790  47.380  78.480  1.00  0.00           H
ATOM   3627  HG2 PRO A 810      71.070  46.240  79.880  1.00  0.00           H
ATOM   3628  C   PRO A 810      69.180  46.330  75.860  1.00  0.00           C
ATOM   3629  O   PRO A 810      68.450  47.220  76.330  1.00  0.00           O
ATOM   3630  N   SER A 811      69.270  46.070  74.540  1.00  0.00           N
ATOM   3631  HN  SER A 811      69.830  45.280  74.290  1.00  0.00           H
ATOM   3632  CA  SER A 811      68.510  46.500  73.460  1.00  0.00           C
ATOM   3633  HA  SER A 811      68.760  47.550  73.430  1.00  0.00           H
ATOM   3634  CB  SER A 811      68.860  45.870  72.100  1.00  0.00           C
ATOM   3635  HB1 SER A 811      69.840  46.340  71.870  1.00  0.00           H
ATOM   3636  HB2 SER A 811      68.050  45.990  71.350  1.00  0.00           H
ATOM   3637  OG  SER A 811      69.120  44.450  72.360  1.00  0.00           O
ATOM   3638  HG1 SER A 811      69.700  44.100  71.680  1.00  0.00           H
ATOM   3639  C   SER A 811      67.010  46.280  73.780  1.00  0.00           C
ATOM   3640  O   SER A 811      66.710  45.120  74.090  1.00  0.00           O
ATOM   3641  N   PRO A 812      66.070  47.260  73.690  1.00  0.00           N
ATOM   3642  CD  PRO A 812      66.430  48.640  73.350  1.00  0.00           C
ATOM   3643  HD1 PRO A 812      66.830  48.900  72.350  1.00  0.00           H
ATOM   3644  HD2 PRO A 812      67.130  49.030  74.110  1.00  0.00           H
ATOM   3645  CA  PRO A 812      64.620  47.040  73.610  1.00  0.00           C
ATOM   3646  HA  PRO A 812      64.230  46.660  74.540  1.00  0.00           H
ATOM   3647  CB  PRO A 812      63.990  48.380  73.250  1.00  0.00           C
ATOM   3648  HB1 PRO A 812      63.010  48.460  73.770  1.00  0.00           H
ATOM   3649  HB2 PRO A 812      63.890  48.540  72.150  1.00  0.00           H
ATOM   3650  CG  PRO A 812      65.080  49.390  73.640  1.00  0.00           C
ATOM   3651  HG1 PRO A 812      65.100  50.290  72.990  1.00  0.00           H
ATOM   3652  HG2 PRO A 812      65.020  49.680  74.710  1.00  0.00           H
ATOM   3653  C   PRO A 812      64.240  45.980  72.640  1.00  0.00           C
ATOM   3654  O   PRO A 812      64.660  46.090  71.490  1.00  0.00           O
ATOM   3655  N   LYS A 813      63.450  44.960  73.130  1.00  0.00           N
ATOM   3656  HN  LYS A 813      62.980  44.940  74.000  1.00  0.00           H
ATOM   3657  CA  LYS A 813      63.100  43.790  72.330  1.00  0.00           C
ATOM   3658  HA  LYS A 813      63.640  43.880  71.400  1.00  0.00           H
ATOM   3659  CB  LYS A 813      63.380  42.500  73.060  1.00  0.00           C
ATOM   3660  HB1 LYS A 813      63.130  41.640  72.390  1.00  0.00           H
ATOM   3661  HB2 LYS A 813      62.640  42.360  73.860  1.00  0.00           H
ATOM   3662  CG  LYS A 813      64.830  42.290  73.550  1.00  0.00           C
ATOM   3663  HG1 LYS A 813      64.970  41.280  74.010  1.00  0.00           H
ATOM   3664  HG2 LYS A 813      65.170  43.050  74.280  1.00  0.00           H
ATOM   3665  CD  LYS A 813      65.760  42.120  72.320  1.00  0.00           C
ATOM   3666  HD1 LYS A 813      65.980  43.160  71.980  1.00  0.00           H
ATOM   3667  HD2 LYS A 813      65.190  41.670  71.470  1.00  0.00           H
ATOM   3668  CE  LYS A 813      67.080  41.480  72.620  1.00  0.00           C
ATOM   3669  HE1 LYS A 813      67.660  41.310  71.680  1.00  0.00           H
ATOM   3670  HE2 LYS A 813      67.010  40.510  73.170  1.00  0.00           H
ATOM   3671  NZ  LYS A 813      67.940  42.320  73.460  1.00  0.00           N
ATOM   3672  HZ1 LYS A 813      67.560  42.410  74.430  1.00  0.00           H
ATOM   3673  HZ2 LYS A 813      68.100  43.230  72.990  1.00  0.00           H
ATOM   3674  HZ3 LYS A 813      68.770  41.740  73.710  1.00  0.00           H
ATOM   3675  C   LYS A 813      61.650  43.760  71.930  1.00  0.00           C
ATOM   3676  O   LYS A 813      60.750  44.350  72.530  1.00  0.00           O
ATOM   3677  N   LEU A 814      61.380  42.900  70.940  1.00  0.00           N
ATOM   3678  HN  LEU A 814      62.080  42.400  70.440  1.00  0.00           H
ATOM   3679  CA  LEU A 814      59.960  42.620  70.580  1.00  0.00           C
ATOM   3680  HA  LEU A 814      59.460  43.580  70.660  1.00  0.00           H
ATOM   3681  CB  LEU A 814      59.900  42.010  69.070  1.00  0.00           C
ATOM   3682  HB1 LEU A 814      60.270  40.960  69.150  1.00  0.00           H
ATOM   3683  HB2 LEU A 814      60.550  42.590  68.390  1.00  0.00           H
ATOM   3684  CG  LEU A 814      58.510  42.020  68.390  1.00  0.00           C
ATOM   3685  HG  LEU A 814      57.750  41.550  69.050  1.00  0.00           H
ATOM   3686  CD1 LEU A 814      58.070  43.430  67.960  1.00  0.00           C
ATOM   3687 HD11 LEU A 814      58.210  44.220  68.730  1.00  0.00           H
ATOM   3688 HD12 LEU A 814      57.000  43.520  67.670  1.00  0.00           H
ATOM   3689 HD13 LEU A 814      58.640  43.730  67.050  1.00  0.00           H
ATOM   3690  CD2 LEU A 814      58.580  41.120  67.100  1.00  0.00           C
ATOM   3691 HD21 LEU A 814      58.520  40.080  67.480  1.00  0.00           H
ATOM   3692 HD22 LEU A 814      59.550  41.280  66.590  1.00  0.00           H
ATOM   3693 HD23 LEU A 814      57.810  41.360  66.340  1.00  0.00           H
ATOM   3694  C   LEU A 814      59.290  41.760  71.620  1.00  0.00           C
ATOM   3695  O   LEU A 814      59.810  40.680  71.780  1.00  0.00           O
ATOM   3696  N   HSD A 815      58.240  42.240  72.380  1.00  0.00           N
ATOM   3697  HN  HSD A 815      57.980  43.190  72.210  1.00  0.00           H
ATOM   3698  CA  HSD A 815      57.470  41.350  73.230  1.00  0.00           C
ATOM   3699  HA  HSD A 815      58.150  40.580  73.590  1.00  0.00           H
ATOM   3700  CB  HSD A 815      56.950  42.170  74.490  1.00  0.00           C
ATOM   3701  HB1 HSD A 815      56.700  43.190  74.150  1.00  0.00           H
ATOM   3702  HB2 HSD A 815      57.730  42.320  75.280  1.00  0.00           H
ATOM   3703  ND1 HSD A 815      55.680  40.830  76.220  1.00  0.00           N
ATOM   3704  HD1 HSD A 815      56.470  40.300  76.540  1.00  0.00           H
ATOM   3705  CG  HSD A 815      55.670  41.660  75.100  1.00  0.00           C
ATOM   3706  CE1 HSD A 815      54.380  40.500  76.410  1.00  0.00           C
ATOM   3707  HE1 HSD A 815      54.010  39.840  77.200  1.00  0.00           H
ATOM   3708  NE2 HSD A 815      53.550  41.090  75.550  1.00  0.00           N
ATOM   3709  CD2 HSD A 815      54.400  41.850  74.720  1.00  0.00           C
ATOM   3710  HD2 HSD A 815      53.940  42.330  73.860  1.00  0.00           H
ATOM   3711  C   HSD A 815      56.320  40.660  72.600  1.00  0.00           C
ATOM   3712  O   HSD A 815      55.540  41.300  71.910  1.00  0.00           O
ATOM   3713  N   VAL A 816      56.200  39.390  72.820  1.00  0.00           N
ATOM   3714  HN  VAL A 816      56.770  38.890  73.470  1.00  0.00           H
ATOM   3715  CA  VAL A 816      55.290  38.530  72.170  1.00  0.00           C
ATOM   3716  HA  VAL A 816      54.610  39.060  71.510  1.00  0.00           H
ATOM   3717  CB  VAL A 816      55.880  37.550  71.170  1.00  0.00           C
ATOM   3718  HB  VAL A 816      55.150  36.750  70.900  1.00  0.00           H
ATOM   3719  CG1 VAL A 816      56.440  38.190  69.930  1.00  0.00           C
ATOM   3720 HG11 VAL A 816      55.870  39.040  69.510  1.00  0.00           H
ATOM   3721 HG12 VAL A 816      56.480  37.490  69.070  1.00  0.00           H
ATOM   3722 HG13 VAL A 816      57.460  38.510  70.220  1.00  0.00           H
ATOM   3723  CG2 VAL A 816      57.120  36.840  71.750  1.00  0.00           C
ATOM   3724 HG21 VAL A 816      57.890  37.620  71.920  1.00  0.00           H
ATOM   3725 HG22 VAL A 816      57.490  36.080  71.040  1.00  0.00           H
ATOM   3726 HG23 VAL A 816      56.820  36.410  72.740  1.00  0.00           H
ATOM   3727  C   VAL A 816      54.490  37.730  73.170  1.00  0.00           C
ATOM   3728  O   VAL A 816      54.970  37.080  74.040  1.00  0.00           O
ATOM   3729  N   PRO A 817      53.180  37.700  73.180  1.00  0.00           N
ATOM   3730  CD  PRO A 817      52.380  38.810  72.700  1.00  0.00           C
ATOM   3731  HD1 PRO A 817      52.280  38.660  71.600  1.00  0.00           H
ATOM   3732  HD2 PRO A 817      52.830  39.760  73.050  1.00  0.00           H
ATOM   3733  CA  PRO A 817      52.270  36.710  73.720  1.00  0.00           C
ATOM   3734  HA  PRO A 817      52.400  36.810  74.780  1.00  0.00           H
ATOM   3735  CB  PRO A 817      50.860  37.060  73.240  1.00  0.00           C
ATOM   3736  HB1 PRO A 817      50.060  36.530  73.790  1.00  0.00           H
ATOM   3737  HB2 PRO A 817      50.570  36.730  72.210  1.00  0.00           H
ATOM   3738  CG  PRO A 817      50.990  38.610  73.340  1.00  0.00           C
ATOM   3739  HG1 PRO A 817      50.090  39.080  72.890  1.00  0.00           H
ATOM   3740  HG2 PRO A 817      51.010  38.930  74.400  1.00  0.00           H
ATOM   3741  C   PRO A 817      52.690  35.240  73.330  1.00  0.00           C
ATOM   3742  O   PRO A 817      52.710  34.860  72.130  1.00  0.00           O
ATOM   3743  N   GLU A 818      52.930  34.440  74.360  1.00  0.00           N
ATOM   3744  HN  GLU A 818      52.880  34.800  75.290  1.00  0.00           H
ATOM   3745  CA  GLU A 818      53.430  33.080  74.260  1.00  0.00           C
ATOM   3746  HA  GLU A 818      53.790  32.880  73.260  1.00  0.00           H
ATOM   3747  CB  GLU A 818      54.630  32.820  75.200  1.00  0.00           C
ATOM   3748  HB1 GLU A 818      54.940  31.760  75.110  1.00  0.00           H
ATOM   3749  HB2 GLU A 818      54.380  33.040  76.260  1.00  0.00           H
ATOM   3750  CG  GLU A 818      55.860  33.690  75.070  1.00  0.00           C
ATOM   3751  HG1 GLU A 818      55.690  34.770  75.250  1.00  0.00           H
ATOM   3752  HG2 GLU A 818      56.120  33.670  73.990  1.00  0.00           H
ATOM   3753  CD  GLU A 818      57.020  33.200  75.900  1.00  0.00           C
ATOM   3754  OE1 GLU A 818      57.580  34.130  76.470  1.00  0.00           O
ATOM   3755  OE2 GLU A 818      57.440  31.990  75.890  1.00  0.00           O
ATOM   3756  C   GLU A 818      52.310  32.030  74.590  1.00  0.00           C
ATOM   3757  O   GLU A 818      52.560  30.890  75.070  1.00  0.00           O
ATOM   3758  N   LYS A 819      51.060  32.420  74.350  1.00  0.00           N
ATOM   3759  HN  LYS A 819      50.890  33.320  73.980  1.00  0.00           H
ATOM   3760  CA  LYS A 819      49.780  31.790  74.340  1.00  0.00           C
ATOM   3761  HA  LYS A 819      49.800  30.770  73.990  1.00  0.00           H
ATOM   3762  CB  LYS A 819      49.210  31.890  75.800  1.00  0.00           C
ATOM   3763  HB1 LYS A 819      49.770  31.130  76.390  1.00  0.00           H
ATOM   3764  HB2 LYS A 819      48.130  31.630  75.760  1.00  0.00           H
ATOM   3765  CG  LYS A 819      49.370  33.290  76.480  1.00  0.00           C
ATOM   3766  HG1 LYS A 819      49.220  34.150  75.790  1.00  0.00           H
ATOM   3767  HG2 LYS A 819      50.410  33.240  76.850  1.00  0.00           H
ATOM   3768  CD  LYS A 819      48.370  33.520  77.640  1.00  0.00           C
ATOM   3769  HD1 LYS A 819      47.340  33.180  77.380  1.00  0.00           H
ATOM   3770  HD2 LYS A 819      48.240  34.600  77.860  1.00  0.00           H
ATOM   3771  CE  LYS A 819      48.860  32.840  78.930  1.00  0.00           C
ATOM   3772  HE1 LYS A 819      49.910  33.170  79.110  1.00  0.00           H
ATOM   3773  HE2 LYS A 819      48.960  31.750  78.750  1.00  0.00           H
ATOM   3774  NZ  LYS A 819      48.070  33.000  80.150  1.00  0.00           N
ATOM   3775  HZ1 LYS A 819      47.070  32.940  79.870  1.00  0.00           H
ATOM   3776  HZ2 LYS A 819      48.210  33.950  80.560  1.00  0.00           H
ATOM   3777  HZ3 LYS A 819      48.270  32.240  80.820  1.00  0.00           H
ATOM   3778  C   LYS A 819      48.780  32.540  73.360  1.00  0.00           C
ATOM   3779  O   LYS A 819      49.180  33.530  72.690  1.00  0.00           O
ATOM   3780  N   PHE A 820      47.520  32.150  73.190  1.00  0.00           N
ATOM   3781  HN  PHE A 820      47.060  31.490  73.790  1.00  0.00           H
ATOM   3782  CA  PHE A 820      46.600  32.740  72.250  1.00  0.00           C
ATOM   3783  HA  PHE A 820      47.160  33.060  71.380  1.00  0.00           H
ATOM   3784  CB  PHE A 820      45.510  31.740  71.900  1.00  0.00           C
ATOM   3785  HB1 PHE A 820      44.850  32.220  71.140  1.00  0.00           H
ATOM   3786  HB2 PHE A 820      44.880  31.530  72.790  1.00  0.00           H
ATOM   3787  CG  PHE A 820      46.000  30.400  71.500  1.00  0.00           C
ATOM   3788  CD1 PHE A 820      47.060  30.330  70.620  1.00  0.00           C
ATOM   3789  HD1 PHE A 820      47.670  31.220  70.480  1.00  0.00           H
ATOM   3790  CE1 PHE A 820      47.500  29.160  70.050  1.00  0.00           C
ATOM   3791  HE1 PHE A 820      48.250  29.030  69.280  1.00  0.00           H
ATOM   3792  CZ  PHE A 820      46.840  27.930  70.420  1.00  0.00           C
ATOM   3793  HZ  PHE A 820      47.170  26.980  70.030  1.00  0.00           H
ATOM   3794  CD2 PHE A 820      45.380  29.140  71.930  1.00  0.00           C
ATOM   3795  HD2 PHE A 820      44.520  29.220  72.580  1.00  0.00           H
ATOM   3796  CE2 PHE A 820      45.870  27.920  71.410  1.00  0.00           C
ATOM   3797  HE2 PHE A 820      45.310  27.010  71.550  1.00  0.00           H
ATOM   3798  C   PHE A 820      45.940  33.970  72.910  1.00  0.00           C
ATOM   3799  O   PHE A 820      45.320  34.750  72.200  1.00  0.00           O
ATOM   3800  N   GLU A 821      45.890  34.140  74.250  1.00  0.00           N
ATOM   3801  HN  GLU A 821      46.450  33.450  74.700  1.00  0.00           H
ATOM   3802  CA  GLU A 821      45.160  35.170  74.980  1.00  0.00           C
ATOM   3803  HA  GLU A 821      44.110  34.980  74.870  1.00  0.00           H
ATOM   3804  CB  GLU A 821      45.390  35.070  76.480  1.00  0.00           C
ATOM   3805  HB1 GLU A 821      44.820  35.900  76.930  1.00  0.00           H
ATOM   3806  HB2 GLU A 821      46.490  34.990  76.600  1.00  0.00           H
ATOM   3807  CG  GLU A 821      44.690  33.870  77.220  1.00  0.00           C
ATOM   3808  HG1 GLU A 821      45.110  32.890  76.920  1.00  0.00           H
ATOM   3809  HG2 GLU A 821      43.610  33.690  77.040  1.00  0.00           H
ATOM   3810  CD  GLU A 821      44.770  34.000  78.790  1.00  0.00           C
ATOM   3811  OE1 GLU A 821      44.100  34.880  79.360  1.00  0.00           O
ATOM   3812  OE2 GLU A 821      45.560  33.300  79.460  1.00  0.00           O
ATOM   3813  C   GLU A 821      45.570  36.570  74.550  1.00  0.00           C
ATOM   3814  O   GLU A 821      46.730  36.830  74.350  1.00  0.00           O
ATOM   3815  N   PRO A 822      44.660  37.560  74.410  1.00  0.00           N
ATOM   3816  CD  PRO A 822      43.260  37.390  74.470  1.00  0.00           C
ATOM   3817  HD1 PRO A 822      43.030  36.910  75.450  1.00  0.00           H
ATOM   3818  HD2 PRO A 822      42.920  36.750  73.620  1.00  0.00           H
ATOM   3819  CA  PRO A 822      45.070  38.900  74.110  1.00  0.00           C
ATOM   3820  HA  PRO A 822      45.380  38.910  73.080  1.00  0.00           H
ATOM   3821  CB  PRO A 822      43.800  39.730  74.300  1.00  0.00           C
ATOM   3822  HB1 PRO A 822      43.680  40.470  73.480  1.00  0.00           H
ATOM   3823  HB2 PRO A 822      43.710  40.380  75.200  1.00  0.00           H
ATOM   3824  CG  PRO A 822      42.630  38.740  74.360  1.00  0.00           C
ATOM   3825  HG1 PRO A 822      42.160  38.970  75.340  1.00  0.00           H
ATOM   3826  HG2 PRO A 822      41.870  38.790  73.550  1.00  0.00           H
ATOM   3827  C   PRO A 822      46.220  39.610  74.860  1.00  0.00           C
ATOM   3828  O   PRO A 822      46.460  39.310  76.080  1.00  0.00           O
ATOM   3829  N   THR A 823      47.030  40.480  74.210  1.00  0.00           N
ATOM   3830  HN  THR A 823      46.910  40.560  73.230  1.00  0.00           H
ATOM   3831  CA  THR A 823      48.120  41.210  74.850  1.00  0.00           C
ATOM   3832  HA  THR A 823      48.840  40.540  75.280  1.00  0.00           H
ATOM   3833  CB  THR A 823      48.790  42.110  73.770  1.00  0.00           C
ATOM   3834  HB  THR A 823      48.220  43.060  73.700  1.00  0.00           H
ATOM   3835  OG1 THR A 823      48.850  41.620  72.400  1.00  0.00           O
ATOM   3836  HG1 THR A 823      47.940  41.670  72.070  1.00  0.00           H
ATOM   3837  CG2 THR A 823      50.230  42.430  74.140  1.00  0.00           C
ATOM   3838 HG21 THR A 823      50.820  41.500  74.010  1.00  0.00           H
ATOM   3839 HG22 THR A 823      50.190  42.810  75.190  1.00  0.00           H
ATOM   3840 HG23 THR A 823      50.750  43.150  73.470  1.00  0.00           H
ATOM   3841  C   THR A 823      47.690  42.070  76.030  1.00  0.00           C
ATOM   3842  O   THR A 823      48.500  42.200  76.970  1.00  0.00           O
ATOM   3843  N   HSD A 824      46.410  42.530  76.120  1.00  0.00           N
ATOM   3844  HN  HSD A 824      45.720  42.390  75.400  1.00  0.00           H
ATOM   3845  CA  HSD A 824      46.070  43.390  77.270  1.00  0.00           C
ATOM   3846  HA  HSD A 824      47.010  43.730  77.690  1.00  0.00           H
ATOM   3847  CB  HSD A 824      45.240  44.580  76.690  1.00  0.00           C
ATOM   3848  HB1 HSD A 824      44.140  44.380  76.750  1.00  0.00           H
ATOM   3849  HB2 HSD A 824      45.520  44.590  75.620  1.00  0.00           H
ATOM   3850  ND1 HSD A 824      44.690  46.910  77.610  1.00  0.00           N
ATOM   3851  HD1 HSD A 824      43.860  47.080  77.080  1.00  0.00           H
ATOM   3852  CG  HSD A 824      45.540  45.900  77.450  1.00  0.00           C
ATOM   3853  CE1 HSD A 824      45.240  47.720  78.560  1.00  0.00           C
ATOM   3854  HE1 HSD A 824      44.820  48.650  78.910  1.00  0.00           H
ATOM   3855  NE2 HSD A 824      46.380  47.320  78.930  1.00  0.00           N
ATOM   3856  CD2 HSD A 824      46.650  46.220  78.180  1.00  0.00           C
ATOM   3857  HD2 HSD A 824      47.600  45.730  78.380  1.00  0.00           H
ATOM   3858  C   HSD A 824      45.190  42.590  78.270  1.00  0.00           C
ATOM   3859  O   HSD A 824      44.350  41.950  77.720  1.00  0.00           O
ATOM   3860  N   PRO A 825      45.280  42.590  79.650  1.00  0.00           N
ATOM   3861  CD  PRO A 825      46.430  43.030  80.390  1.00  0.00           C
ATOM   3862  HD1 PRO A 825      46.510  44.120  80.560  1.00  0.00           H
ATOM   3863  HD2 PRO A 825      47.380  42.770  79.880  1.00  0.00           H
ATOM   3864  CA  PRO A 825      44.280  41.890  80.440  1.00  0.00           C
ATOM   3865  HA  PRO A 825      44.280  40.850  80.150  1.00  0.00           H
ATOM   3866  CB  PRO A 825      44.790  42.060  81.870  1.00  0.00           C
ATOM   3867  HB1 PRO A 825      44.690  41.190  82.550  1.00  0.00           H
ATOM   3868  HB2 PRO A 825      44.430  43.000  82.350  1.00  0.00           H
ATOM   3869  CG  PRO A 825      46.290  42.250  81.690  1.00  0.00           C
ATOM   3870  HG1 PRO A 825      46.840  42.740  82.510  1.00  0.00           H
ATOM   3871  HG2 PRO A 825      46.720  41.240  81.520  1.00  0.00           H
ATOM   3872  C   PRO A 825      42.820  42.350  80.370  1.00  0.00           C
ATOM   3873  O   PRO A 825      41.950  41.590  80.740  1.00  0.00           O
ATOM   3874  N   GLU A 826      42.550  43.500  79.740  1.00  0.00           N
ATOM   3875  HN  GLU A 826      43.370  43.960  79.410  1.00  0.00           H
ATOM   3876  CA  GLU A 826      41.210  44.020  79.560  1.00  0.00           C
ATOM   3877  HA  GLU A 826      40.760  43.880  80.530  1.00  0.00           H
ATOM   3878  CB  GLU A 826      41.150  45.590  79.450  1.00  0.00           C
ATOM   3879  HB1 GLU A 826      40.180  45.900  79.040  1.00  0.00           H
ATOM   3880  HB2 GLU A 826      41.860  45.900  78.650  1.00  0.00           H
ATOM   3881  CG  GLU A 826      41.340  46.320  80.710  1.00  0.00           C
ATOM   3882  HG1 GLU A 826      42.350  46.120  81.130  1.00  0.00           H
ATOM   3883  HG2 GLU A 826      40.600  45.980  81.460  1.00  0.00           H
ATOM   3884  CD  GLU A 826      41.260  47.820  80.700  1.00  0.00           C
ATOM   3885  OE1 GLU A 826      41.700  48.490  81.690  1.00  0.00           O
ATOM   3886  OE2 GLU A 826      40.850  48.370  79.650  1.00  0.00           O
ATOM   3887  C   GLU A 826      40.300  43.280  78.680  1.00  0.00           C
ATOM   3888  O   GLU A 826      39.100  43.100  78.870  1.00  0.00           O
ATOM   3889  N   ARG A 827      40.930  42.800  77.610  1.00  0.00           N
ATOM   3890  HN  ARG A 827      41.830  43.200  77.480  1.00  0.00           H
ATOM   3891  CA  ARG A 827      40.420  42.090  76.470  1.00  0.00           C
ATOM   3892  HA  ARG A 827      39.600  42.600  75.990  1.00  0.00           H
ATOM   3893  CB  ARG A 827      41.580  42.110  75.490  1.00  0.00           C
ATOM   3894  HB1 ARG A 827      41.450  41.260  74.790  1.00  0.00           H
ATOM   3895  HB2 ARG A 827      42.520  42.000  76.080  1.00  0.00           H
ATOM   3896  CG  ARG A 827      41.660  43.460  74.710  1.00  0.00           C
ATOM   3897  HG1 ARG A 827      42.660  43.450  74.210  1.00  0.00           H
ATOM   3898  HG2 ARG A 827      41.820  44.230  75.500  1.00  0.00           H
ATOM   3899  CD  ARG A 827      40.540  43.710  73.740  1.00  0.00           C
ATOM   3900  HD1 ARG A 827      40.590  44.730  73.300  1.00  0.00           H
ATOM   3901  HD2 ARG A 827      39.500  43.680  74.120  1.00  0.00           H
ATOM   3902  NE  ARG A 827      40.700  42.710  72.550  1.00  0.00           N
ATOM   3903  HE  ARG A 827      41.550  42.720  72.020  1.00  0.00           H
ATOM   3904  CZ  ARG A 827      39.730  41.880  72.100  1.00  0.00           C
ATOM   3905  NH1 ARG A 827      38.470  41.850  72.530  1.00  0.00           N
ATOM   3906 HH11 ARG A 827      38.290  42.490  73.280  1.00  0.00           H
ATOM   3907 HH12 ARG A 827      37.730  41.800  71.850  1.00  0.00           H
ATOM   3908  NH2 ARG A 827      40.030  41.110  71.130  1.00  0.00           N
ATOM   3909 HH21 ARG A 827      40.970  41.170  70.800  1.00  0.00           H
ATOM   3910 HH22 ARG A 827      39.380  40.400  70.890  1.00  0.00           H
ATOM   3911  C   ARG A 827      39.890  40.660  76.820  1.00  0.00           C
ATOM   3912  O   ARG A 827      40.390  40.020  77.760  1.00  0.00           O
ATOM   3913  N   GLY A 828      39.000  40.110  75.940  1.00  0.00           N
ATOM   3914  HN  GLY A 828      38.640  40.610  75.160  1.00  0.00           H
ATOM   3915  CA  GLY A 828      38.580  38.700  76.040  1.00  0.00           C
ATOM   3916  HA1 GLY A 828      37.690  38.690  76.660  1.00  0.00           H
ATOM   3917  HA2 GLY A 828      39.370  38.110  76.470  1.00  0.00           H
ATOM   3918  C   GLY A 828      38.060  38.430  74.630  1.00  0.00           C
ATOM   3919  O   GLY A 828      37.150  39.090  74.100  1.00  0.00           O
ATOM   3920  N   TRP A 829      38.590  37.370  73.950  1.00  0.00           N
ATOM   3921  HN  TRP A 829      39.270  36.740  74.340  1.00  0.00           H
ATOM   3922  CA  TRP A 829      38.140  37.070  72.580  1.00  0.00           C
ATOM   3923  HA  TRP A 829      38.350  37.900  71.930  1.00  0.00           H
ATOM   3924  CB  TRP A 829      38.790  35.700  72.090  1.00  0.00           C
ATOM   3925  HB1 TRP A 829      38.160  35.190  71.340  1.00  0.00           H
ATOM   3926  HB2 TRP A 829      38.700  35.000  72.950  1.00  0.00           H
ATOM   3927  CG  TRP A 829      40.230  35.670  71.680  1.00  0.00           C
ATOM   3928  CD1 TRP A 829      41.160  34.710  72.100  1.00  0.00           C
ATOM   3929  HD1 TRP A 829      40.940  33.940  72.820  1.00  0.00           H
ATOM   3930  NE1 TRP A 829      42.420  35.020  71.600  1.00  0.00           N
ATOM   3931  HE1 TRP A 829      43.340  34.800  71.850  1.00  0.00           H
ATOM   3932  CE2 TRP A 829      42.340  36.220  70.870  1.00  0.00           C
ATOM   3933  CD2 TRP A 829      41.000  36.560  70.860  1.00  0.00           C
ATOM   3934  CE3 TRP A 829      40.700  37.770  70.150  1.00  0.00           C
ATOM   3935  HE3 TRP A 829      39.660  38.020  70.030  1.00  0.00           H
ATOM   3936  CZ3 TRP A 829      41.720  38.580  69.670  1.00  0.00           C
ATOM   3937  HZ3 TRP A 829      41.380  39.520  69.250  1.00  0.00           H
ATOM   3938  CZ2 TRP A 829      43.380  37.040  70.430  1.00  0.00           C
ATOM   3939  HZ2 TRP A 829      44.420  36.740  70.500  1.00  0.00           H
ATOM   3940  CH2 TRP A 829      43.040  38.300  69.850  1.00  0.00           C
ATOM   3941  HH2 TRP A 829      43.810  39.000  69.560  1.00  0.00           H
ATOM   3942  C   TRP A 829      36.620  36.990  72.350  1.00  0.00           C
ATOM   3943  O   TRP A 829      36.040  37.270  71.270  1.00  0.00           O
ATOM   3944  N   ILE A 830      35.840  36.530  73.330  1.00  0.00           N
ATOM   3945  HN  ILE A 830      36.310  36.370  74.200  1.00  0.00           H
ATOM   3946  CA  ILE A 830      34.400  36.170  73.290  1.00  0.00           C
ATOM   3947  HA  ILE A 830      34.220  35.980  72.240  1.00  0.00           H
ATOM   3948  CB  ILE A 830      34.110  34.910  74.110  1.00  0.00           C
ATOM   3949  HB  ILE A 830      34.870  34.120  73.940  1.00  0.00           H
ATOM   3950  CG2 ILE A 830      34.200  35.170  75.640  1.00  0.00           C
ATOM   3951 HG21 ILE A 830      34.060  34.310  76.330  1.00  0.00           H
ATOM   3952 HG22 ILE A 830      33.490  35.900  76.040  1.00  0.00           H
ATOM   3953 HG23 ILE A 830      35.260  35.450  75.830  1.00  0.00           H
ATOM   3954  CG1 ILE A 830      32.740  34.220  73.770  1.00  0.00           C
ATOM   3955 HG11 ILE A 830      31.940  34.980  73.800  1.00  0.00           H
ATOM   3956 HG12 ILE A 830      32.440  33.590  74.640  1.00  0.00           H
ATOM   3957  CD  ILE A 830      32.610  33.510  72.400  1.00  0.00           C
ATOM   3958  HD1 ILE A 830      32.750  34.180  71.520  1.00  0.00           H
ATOM   3959  HD2 ILE A 830      31.550  33.280  72.190  1.00  0.00           H
ATOM   3960  HD3 ILE A 830      33.280  32.620  72.350  1.00  0.00           H
ATOM   3961  C   ILE A 830      33.630  37.360  73.820  1.00  0.00           C
ATOM   3962  O   ILE A 830      32.380  37.340  73.910  1.00  0.00           O
ATOM   3963  N   ILE A 831      34.370  38.480  74.060  1.00  0.00           N
ATOM   3964  HN  ILE A 831      35.350  38.450  73.890  1.00  0.00           H
ATOM   3965  CA  ILE A 831      33.730  39.660  74.610  1.00  0.00           C
ATOM   3966  HA  ILE A 831      32.770  39.340  75.000  1.00  0.00           H
ATOM   3967  CB  ILE A 831      34.490  40.130  75.850  1.00  0.00           C
ATOM   3968  HB  ILE A 831      35.520  40.470  75.620  1.00  0.00           H
ATOM   3969  CG2 ILE A 831      33.850  41.360  76.440  1.00  0.00           C
ATOM   3970 HG21 ILE A 831      34.420  42.030  77.130  1.00  0.00           H
ATOM   3971 HG22 ILE A 831      32.870  41.180  76.920  1.00  0.00           H
ATOM   3972 HG23 ILE A 831      33.530  42.080  75.660  1.00  0.00           H
ATOM   3973  CG1 ILE A 831      34.440  38.950  76.930  1.00  0.00           C
ATOM   3974 HG11 ILE A 831      35.140  39.230  77.740  1.00  0.00           H
ATOM   3975 HG12 ILE A 831      34.960  38.090  76.460  1.00  0.00           H
ATOM   3976  CD  ILE A 831      33.100  38.470  77.540  1.00  0.00           C
ATOM   3977  HD1 ILE A 831      33.240  37.510  78.090  1.00  0.00           H
ATOM   3978  HD2 ILE A 831      32.240  38.380  76.840  1.00  0.00           H
ATOM   3979  HD3 ILE A 831      32.750  39.150  78.340  1.00  0.00           H
ATOM   3980  C   ILE A 831      33.520  40.770  73.600  1.00  0.00           C
ATOM   3981  O   ILE A 831      34.470  41.260  72.960  1.00  0.00           O
ATOM   3982  N   SER A 832      32.240  41.180  73.400  1.00  0.00           N
ATOM   3983  HN  SER A 832      31.410  40.760  73.770  1.00  0.00           H
ATOM   3984  CA  SER A 832      31.940  42.340  72.560  1.00  0.00           C
ATOM   3985  HA  SER A 832      32.800  42.860  72.130  1.00  0.00           H
ATOM   3986  CB  SER A 832      31.170  41.920  71.280  1.00  0.00           C
ATOM   3987  HB1 SER A 832      30.170  41.530  71.590  1.00  0.00           H
ATOM   3988  HB2 SER A 832      31.690  41.150  70.680  1.00  0.00           H
ATOM   3989  OG  SER A 832      30.840  42.980  70.370  1.00  0.00           O
ATOM   3990  HG1 SER A 832      31.670  43.280  70.010  1.00  0.00           H
ATOM   3991  C   SER A 832      31.060  43.390  73.350  1.00  0.00           C
ATOM   3992  O   SER A 832      29.840  43.240  73.600  1.00  0.00           O
ATOM   3993  N   PRO A 833      31.610  44.570  73.610  1.00  0.00           N
ATOM   3994  CD  PRO A 833      32.970  44.880  73.480  1.00  0.00           C
ATOM   3995  HD1 PRO A 833      33.180  45.150  72.430  1.00  0.00           H
ATOM   3996  HD2 PRO A 833      33.670  44.050  73.740  1.00  0.00           H
ATOM   3997  CA  PRO A 833      31.010  45.560  74.510  1.00  0.00           C
ATOM   3998  HA  PRO A 833      30.370  45.030  75.200  1.00  0.00           H
ATOM   3999  CB  PRO A 833      32.210  45.960  75.390  1.00  0.00           C
ATOM   4000  HB1 PRO A 833      32.410  45.150  76.110  1.00  0.00           H
ATOM   4001  HB2 PRO A 833      32.130  46.960  75.860  1.00  0.00           H
ATOM   4002  CG  PRO A 833      33.310  45.990  74.440  1.00  0.00           C
ATOM   4003  HG1 PRO A 833      33.360  46.960  73.900  1.00  0.00           H
ATOM   4004  HG2 PRO A 833      34.310  45.840  74.920  1.00  0.00           H
ATOM   4005  C   PRO A 833      30.210  46.710  73.850  1.00  0.00           C
ATOM   4006  O   PRO A 833      30.650  47.870  73.820  1.00  0.00           O
ATOM   4007  N   LEU A 834      29.000  46.450  73.300  1.00  0.00           N
ATOM   4008  HN  LEU A 834      28.560  45.570  73.480  1.00  0.00           H
ATOM   4009  CA  LEU A 834      28.300  47.330  72.440  1.00  0.00           C
ATOM   4010  HA  LEU A 834      28.940  47.940  71.830  1.00  0.00           H
ATOM   4011  CB  LEU A 834      27.490  46.490  71.400  1.00  0.00           C
ATOM   4012  HB1 LEU A 834      27.120  47.230  70.660  1.00  0.00           H
ATOM   4013  HB2 LEU A 834      26.640  46.060  71.970  1.00  0.00           H
ATOM   4014  CG  LEU A 834      28.270  45.480  70.630  1.00  0.00           C
ATOM   4015  HG  LEU A 834      28.820  44.730  71.270  1.00  0.00           H
ATOM   4016  CD1 LEU A 834      27.390  44.600  69.760  1.00  0.00           C
ATOM   4017 HD11 LEU A 834      26.790  43.970  70.450  1.00  0.00           H
ATOM   4018 HD12 LEU A 834      27.970  43.970  69.060  1.00  0.00           H
ATOM   4019 HD13 LEU A 834      26.750  45.190  69.060  1.00  0.00           H
ATOM   4020  CD2 LEU A 834      29.330  46.190  69.750  1.00  0.00           C
ATOM   4021 HD21 LEU A 834      30.020  46.840  70.320  1.00  0.00           H
ATOM   4022 HD22 LEU A 834      28.980  46.770  68.880  1.00  0.00           H
ATOM   4023 HD23 LEU A 834      29.890  45.370  69.230  1.00  0.00           H
ATOM   4024  C   LEU A 834      27.320  48.300  73.200  1.00  0.00           C
ATOM   4025  O   LEU A 834      26.650  49.150  72.630  1.00  0.00           O
ATOM   4026  N   GLY A 835      27.330  48.160  74.530  1.00  0.00           N
ATOM   4027  HN  GLY A 835      27.930  47.470  74.950  1.00  0.00           H
ATOM   4028  CA  GLY A 835      26.590  48.990  75.490  1.00  0.00           C
ATOM   4029  HA1 GLY A 835      26.020  48.350  76.140  1.00  0.00           H
ATOM   4030  HA2 GLY A 835      26.000  49.700  74.950  1.00  0.00           H
ATOM   4031  C   GLY A 835      27.460  49.820  76.320  1.00  0.00           C
ATOM   4032  O   GLY A 835      26.990  50.450  77.290  1.00  0.00           O
ATOM   4033  N   ASP A 836      28.790  49.850  75.990  1.00  0.00           N
ATOM   4034  HN  ASP A 836      29.160  49.270  75.280  1.00  0.00           H
ATOM   4035  CA  ASP A 836      29.640  50.830  76.730  1.00  0.00           C
ATOM   4036  HA  ASP A 836      29.580  50.550  77.770  1.00  0.00           H
ATOM   4037  CB  ASP A 836      31.140  50.590  76.330  1.00  0.00           C
ATOM   4038  HB1 ASP A 836      31.770  51.500  76.450  1.00  0.00           H
ATOM   4039  HB2 ASP A 836      31.260  50.300  75.270  1.00  0.00           H
ATOM   4040  CG  ASP A 836      31.760  49.500  77.120  1.00  0.00           C
ATOM   4041  OD1 ASP A 836      31.140  48.680  77.820  1.00  0.00           O
ATOM   4042  OD2 ASP A 836      33.010  49.330  77.020  1.00  0.00           O
ATOM   4043  C   ASP A 836      29.270  52.310  76.600  1.00  0.00           C
ATOM   4044  O   ASP A 836      29.150  53.040  77.610  1.00  0.00           O
ATOM   4045  N   ASN A 837      29.080  52.830  75.410  1.00  0.00           N
ATOM   4046  HN  ASN A 837      28.920  52.180  74.670  1.00  0.00           H
ATOM   4047  CA  ASN A 837      29.060  54.220  75.060  1.00  0.00           C
ATOM   4048  HA  ASN A 837      29.550  54.800  75.830  1.00  0.00           H
ATOM   4049  CB  ASN A 837      29.780  54.670  73.710  1.00  0.00           C
ATOM   4050  HB1 ASN A 837      29.870  55.770  73.600  1.00  0.00           H
ATOM   4051  HB2 ASN A 837      29.230  54.310  72.810  1.00  0.00           H
ATOM   4052  CG  ASN A 837      31.200  54.040  73.710  1.00  0.00           C
ATOM   4053  OD1 ASN A 837      31.850  53.980  74.700  1.00  0.00           O
ATOM   4054  ND2 ASN A 837      31.690  53.790  72.480  1.00  0.00           N
ATOM   4055 HD21 ASN A 837      32.640  53.530  72.440  1.00  0.00           H
ATOM   4056 HD22 ASN A 837      31.180  53.970  71.640  1.00  0.00           H
ATOM   4057  C   ASN A 837      27.570  54.620  75.020  1.00  0.00           C
ATOM   4058  O   ASN A 837      26.760  53.810  74.690  1.00  0.00           O
ATOM   4059  N   PRO A 838      27.230  55.840  75.280  1.00  0.00           N
ATOM   4060  CD  PRO A 838      28.070  56.710  76.100  1.00  0.00           C
ATOM   4061  HD1 PRO A 838      28.970  57.060  75.560  1.00  0.00           H
ATOM   4062  HD2 PRO A 838      28.360  56.190  77.030  1.00  0.00           H
ATOM   4063  CA  PRO A 838      26.000  56.500  74.870  1.00  0.00           C
ATOM   4064  HA  PRO A 838      25.180  56.130  75.470  1.00  0.00           H
ATOM   4065  CB  PRO A 838      26.320  57.990  75.170  1.00  0.00           C
ATOM   4066  HB1 PRO A 838      25.400  58.600  75.340  1.00  0.00           H
ATOM   4067  HB2 PRO A 838      26.970  58.520  74.440  1.00  0.00           H
ATOM   4068  CG  PRO A 838      27.140  57.930  76.420  1.00  0.00           C
ATOM   4069  HG1 PRO A 838      27.650  58.830  76.850  1.00  0.00           H
ATOM   4070  HG2 PRO A 838      26.530  57.510  77.250  1.00  0.00           H
ATOM   4071  C   PRO A 838      25.650  56.080  73.530  1.00  0.00           C
ATOM   4072  O   PRO A 838      26.430  56.100  72.560  1.00  0.00           O
ATOM   4073  N   TRP A 839      24.450  55.670  73.300  1.00  0.00           N
ATOM   4074  HN  TRP A 839      23.760  55.800  74.010  1.00  0.00           H
ATOM   4075  CA  TRP A 839      23.780  55.090  72.130  1.00  0.00           C
ATOM   4076  HA  TRP A 839      24.260  54.200  71.770  1.00  0.00           H
ATOM   4077  CB  TRP A 839      22.310  54.820  72.470  1.00  0.00           C
ATOM   4078  HB1 TRP A 839      21.810  55.660  73.000  1.00  0.00           H
ATOM   4079  HB2 TRP A 839      22.370  53.970  73.190  1.00  0.00           H
ATOM   4080  CG  TRP A 839      21.330  54.400  71.360  1.00  0.00           C
ATOM   4081  CD1 TRP A 839      21.150  53.190  70.800  1.00  0.00           C
ATOM   4082  HD1 TRP A 839      21.690  52.300  71.090  1.00  0.00           H
ATOM   4083  NE1 TRP A 839      20.150  53.270  69.840  1.00  0.00           N
ATOM   4084  HE1 TRP A 839      19.900  52.590  69.170  1.00  0.00           H
ATOM   4085  CE2 TRP A 839      19.680  54.540  69.760  1.00  0.00           C
ATOM   4086  CD2 TRP A 839      20.480  55.320  70.640  1.00  0.00           C
ATOM   4087  CE3 TRP A 839      20.200  56.680  70.710  1.00  0.00           C
ATOM   4088  HE3 TRP A 839      20.750  57.380  71.300  1.00  0.00           H
ATOM   4089  CZ3 TRP A 839      19.290  57.320  69.840  1.00  0.00           C
ATOM   4090  HZ3 TRP A 839      19.130  58.380  70.010  1.00  0.00           H
ATOM   4091  CZ2 TRP A 839      18.690  55.140  68.960  1.00  0.00           C
ATOM   4092  HZ2 TRP A 839      18.160  54.470  68.300  1.00  0.00           H
ATOM   4093  CH2 TRP A 839      18.500  56.570  69.000  1.00  0.00           C
ATOM   4094  HH2 TRP A 839      17.700  56.920  68.360  1.00  0.00           H
ATOM   4095  C   TRP A 839      23.770  56.080  70.940  1.00  0.00           C
ATOM   4096  O   TRP A 839      23.780  55.670  69.760  1.00  0.00           O
ATOM   4097  N   TRP A 840      23.780  57.380  71.260  1.00  0.00           N
ATOM   4098  HN  TRP A 840      23.640  57.710  72.190  1.00  0.00           H
ATOM   4099  CA  TRP A 840      23.740  58.270  70.170  1.00  0.00           C
ATOM   4100  HA  TRP A 840      23.000  57.900  69.480  1.00  0.00           H
ATOM   4101  CB  TRP A 840      23.230  59.700  70.650  1.00  0.00           C
ATOM   4102  HB1 TRP A 840      22.220  59.480  71.040  1.00  0.00           H
ATOM   4103  HB2 TRP A 840      23.110  60.320  69.740  1.00  0.00           H
ATOM   4104  CG  TRP A 840      24.080  60.550  71.530  1.00  0.00           C
ATOM   4105  CD1 TRP A 840      24.020  60.560  72.900  1.00  0.00           C
ATOM   4106  HD1 TRP A 840      23.360  60.050  73.580  1.00  0.00           H
ATOM   4107  NE1 TRP A 840      25.010  61.430  73.370  1.00  0.00           N
ATOM   4108  HE1 TRP A 840      25.190  61.590  74.320  1.00  0.00           H
ATOM   4109  CE2 TRP A 840      25.750  61.960  72.330  1.00  0.00           C
ATOM   4110  CD2 TRP A 840      25.180  61.430  71.130  1.00  0.00           C
ATOM   4111  CE3 TRP A 840      25.560  61.890  69.870  1.00  0.00           C
ATOM   4112  HE3 TRP A 840      25.210  61.550  68.900  1.00  0.00           H
ATOM   4113  CZ3 TRP A 840      26.590  62.780  69.860  1.00  0.00           C
ATOM   4114  HZ3 TRP A 840      27.110  63.050  68.950  1.00  0.00           H
ATOM   4115  CZ2 TRP A 840      26.820  62.810  72.290  1.00  0.00           C
ATOM   4116  HZ2 TRP A 840      27.300  63.130  73.210  1.00  0.00           H
ATOM   4117  CH2 TRP A 840      27.210  63.240  71.020  1.00  0.00           C
ATOM   4118  HH2 TRP A 840      27.980  63.990  70.940  1.00  0.00           H
ATOM   4119  C   TRP A 840      25.120  58.300  69.450  1.00  0.00           C
ATOM   4120  O   TRP A 840      25.230  58.660  68.310  1.00  0.00           O
ATOM   4121  N   THR A 841      26.160  57.870  70.130  1.00  0.00           N
ATOM   4122  HN  THR A 841      26.130  57.590  71.090  1.00  0.00           H
ATOM   4123  CA  THR A 841      27.500  57.860  69.560  1.00  0.00           C
ATOM   4124  HA  THR A 841      27.590  58.890  69.260  1.00  0.00           H
ATOM   4125  CB  THR A 841      28.630  57.680  70.640  1.00  0.00           C
ATOM   4126  HB  THR A 841      29.560  58.010  70.130  1.00  0.00           H
ATOM   4127  OG1 THR A 841      28.800  56.450  71.320  1.00  0.00           O
ATOM   4128  HG1 THR A 841      28.010  56.410  71.860  1.00  0.00           H
ATOM   4129  CG2 THR A 841      28.300  58.680  71.790  1.00  0.00           C
ATOM   4130 HG21 THR A 841      28.980  58.550  72.660  1.00  0.00           H
ATOM   4131 HG22 THR A 841      27.270  58.510  72.160  1.00  0.00           H
ATOM   4132 HG23 THR A 841      28.510  59.720  71.460  1.00  0.00           H
ATOM   4133  C   THR A 841      27.760  56.990  68.460  1.00  0.00           C
ATOM   4134  O   THR A 841      28.560  57.280  67.550  1.00  0.00           O
ATOM   4135  N   LEU A 842      27.050  55.870  68.420  1.00  0.00           N
ATOM   4136  HN  LEU A 842      26.490  55.630  69.210  1.00  0.00           H
ATOM   4137  CA  LEU A 842      26.850  54.870  67.430  1.00  0.00           C
ATOM   4138  HA  LEU A 842      27.770  54.320  67.230  1.00  0.00           H
ATOM   4139  CB  LEU A 842      25.780  53.740  67.830  1.00  0.00           C
ATOM   4140  HB1 LEU A 842      25.690  52.950  67.050  1.00  0.00           H
ATOM   4141  HB2 LEU A 842      24.790  54.230  67.850  1.00  0.00           H
ATOM   4142  CG  LEU A 842      26.020  52.990  69.150  1.00  0.00           C
ATOM   4143  HG  LEU A 842      26.440  53.690  69.900  1.00  0.00           H
ATOM   4144  CD1 LEU A 842      24.800  52.170  69.610  1.00  0.00           C
ATOM   4145 HD11 LEU A 842      24.520  51.290  68.990  1.00  0.00           H
ATOM   4146 HD12 LEU A 842      23.850  52.720  69.700  1.00  0.00           H
ATOM   4147 HD13 LEU A 842      25.010  51.730  70.610  1.00  0.00           H
ATOM   4148  CD2 LEU A 842      27.280  52.110  69.000  1.00  0.00           C
ATOM   4149 HD21 LEU A 842      28.090  52.800  68.690  1.00  0.00           H
ATOM   4150 HD22 LEU A 842      27.030  51.350  68.230  1.00  0.00           H
ATOM   4151 HD23 LEU A 842      27.580  51.640  69.960  1.00  0.00           H
ATOM   4152  C   LEU A 842      26.490  55.440  66.070  1.00  0.00           C
ATOM   4153  O   LEU A 842      26.810  54.950  64.960  1.00  0.00           O
ATOM   4154  N   LEU A 843      25.730  56.580  66.120  1.00  0.00           N
ATOM   4155  HN  LEU A 843      25.520  57.060  66.970  1.00  0.00           H
ATOM   4156  CA  LEU A 843      25.180  57.190  64.870  1.00  0.00           C
ATOM   4157  HA  LEU A 843      24.860  56.420  64.180  1.00  0.00           H
ATOM   4158  CB  LEU A 843      23.880  57.980  65.180  1.00  0.00           C
ATOM   4159  HB1 LEU A 843      23.340  58.230  64.250  1.00  0.00           H
ATOM   4160  HB2 LEU A 843      24.100  58.930  65.720  1.00  0.00           H
ATOM   4161  CG  LEU A 843      22.780  57.070  66.020  1.00  0.00           C
ATOM   4162  HG  LEU A 843      23.240  56.620  66.930  1.00  0.00           H
ATOM   4163  CD1 LEU A 843      21.670  57.980  66.480  1.00  0.00           C
ATOM   4164 HD11 LEU A 843      21.060  57.470  67.260  1.00  0.00           H
ATOM   4165 HD12 LEU A 843      20.940  58.240  65.690  1.00  0.00           H
ATOM   4166 HD13 LEU A 843      22.070  58.950  66.860  1.00  0.00           H
ATOM   4167  CD2 LEU A 843      22.140  55.950  65.230  1.00  0.00           C
ATOM   4168 HD21 LEU A 843      22.810  55.100  65.020  1.00  0.00           H
ATOM   4169 HD22 LEU A 843      21.730  56.320  64.270  1.00  0.00           H
ATOM   4170 HD23 LEU A 843      21.290  55.570  65.850  1.00  0.00           H
ATOM   4171  C   LEU A 843      26.260  58.100  64.300  1.00  0.00           C
ATOM   4172  O   LEU A 843      26.440  58.270  63.080  1.00  0.00           O
ATOM   4173  N   ILE A 844      27.010  58.720  65.220  1.00  0.00           N
ATOM   4174  HN  ILE A 844      26.900  58.400  66.160  1.00  0.00           H
ATOM   4175  CA  ILE A 844      28.130  59.600  64.840  1.00  0.00           C
ATOM   4176  HA  ILE A 844      27.660  60.170  64.060  1.00  0.00           H
ATOM   4177  CB  ILE A 844      28.610  60.550  65.990  1.00  0.00           C
ATOM   4178  HB  ILE A 844      29.110  59.990  66.810  1.00  0.00           H
ATOM   4179  CG2 ILE A 844      29.670  61.600  65.500  1.00  0.00           C
ATOM   4180 HG21 ILE A 844      30.560  61.150  65.040  1.00  0.00           H
ATOM   4181 HG22 ILE A 844      30.190  62.130  66.340  1.00  0.00           H
ATOM   4182 HG23 ILE A 844      29.260  62.380  64.820  1.00  0.00           H
ATOM   4183  CG1 ILE A 844      27.430  61.270  66.660  1.00  0.00           C
ATOM   4184 HG11 ILE A 844      27.810  61.890  67.490  1.00  0.00           H
ATOM   4185 HG12 ILE A 844      26.800  60.590  67.260  1.00  0.00           H
ATOM   4186  CD  ILE A 844      26.610  62.270  65.730  1.00  0.00           C
ATOM   4187  HD1 ILE A 844      26.120  61.660  64.940  1.00  0.00           H
ATOM   4188  HD2 ILE A 844      27.240  63.060  65.270  1.00  0.00           H
ATOM   4189  HD3 ILE A 844      25.840  62.780  66.330  1.00  0.00           H
ATOM   4190  C   ILE A 844      29.280  58.750  64.390  1.00  0.00           C
ATOM   4191  O   ILE A 844      29.970  59.090  63.450  1.00  0.00           O
ATOM   4192  N   ALA A 845      29.370  57.430  64.840  1.00  0.00           N
ATOM   4193  HN  ALA A 845      28.720  57.080  65.520  1.00  0.00           H
ATOM   4194  CA  ALA A 845      30.370  56.470  64.430  1.00  0.00           C
ATOM   4195  HA  ALA A 845      31.350  56.910  64.510  1.00  0.00           H
ATOM   4196  CB  ALA A 845      30.360  55.230  65.430  1.00  0.00           C
ATOM   4197  HB1 ALA A 845      31.200  54.520  65.240  1.00  0.00           H
ATOM   4198  HB2 ALA A 845      29.470  54.640  65.130  1.00  0.00           H
ATOM   4199  HB3 ALA A 845      30.480  55.530  66.500  1.00  0.00           H
ATOM   4200  C   ALA A 845      30.380  56.140  62.920  1.00  0.00           C
ATOM   4201  O   ALA A 845      31.390  55.760  62.310  1.00  0.00           O
ATOM   4202  N   ALA A 846      29.240  56.300  62.280  1.00  0.00           N
ATOM   4203  HN  ALA A 846      28.380  56.480  62.750  1.00  0.00           H
ATOM   4204  CA  ALA A 846      29.060  56.150  60.800  1.00  0.00           C
ATOM   4205  HA  ALA A 846      29.230  55.110  60.580  1.00  0.00           H
ATOM   4206  CB  ALA A 846      27.520  56.520  60.590  1.00  0.00           C
ATOM   4207  HB1 ALA A 846      27.190  57.440  61.130  1.00  0.00           H
ATOM   4208  HB2 ALA A 846      26.910  55.700  61.020  1.00  0.00           H
ATOM   4209  HB3 ALA A 846      27.310  56.540  59.500  1.00  0.00           H
ATOM   4210  C   ALA A 846      30.070  56.990  59.990  1.00  0.00           C
ATOM   4211  O   ALA A 846      30.560  56.600  58.950  1.00  0.00           O
ATOM   4212  N   ILE A 847      30.300  58.250  60.340  1.00  0.00           N
ATOM   4213  HN  ILE A 847      30.050  58.570  61.250  1.00  0.00           H
ATOM   4214  CA  ILE A 847      31.230  59.130  59.700  1.00  0.00           C
ATOM   4215  HA  ILE A 847      31.040  59.150  58.630  1.00  0.00           H
ATOM   4216  CB  ILE A 847      31.050  60.590  60.030  1.00  0.00           C
ATOM   4217  HB  ILE A 847      31.090  60.730  61.130  1.00  0.00           H
ATOM   4218  CG2 ILE A 847      32.200  61.300  59.360  1.00  0.00           C
ATOM   4219 HG21 ILE A 847      32.050  62.400  59.390  1.00  0.00           H
ATOM   4220 HG22 ILE A 847      32.350  60.980  58.310  1.00  0.00           H
ATOM   4221 HG23 ILE A 847      33.130  61.180  59.930  1.00  0.00           H
ATOM   4222  CG1 ILE A 847      29.650  61.260  59.580  1.00  0.00           C
ATOM   4223 HG11 ILE A 847      29.230  60.620  58.780  1.00  0.00           H
ATOM   4224 HG12 ILE A 847      29.770  62.250  59.070  1.00  0.00           H
ATOM   4225  CD  ILE A 847      28.690  61.480  60.720  1.00  0.00           C
ATOM   4226  HD1 ILE A 847      28.520  60.610  61.400  1.00  0.00           H
ATOM   4227  HD2 ILE A 847      27.700  61.760  60.330  1.00  0.00           H
ATOM   4228  HD3 ILE A 847      29.080  62.380  61.260  1.00  0.00           H
ATOM   4229  C   ILE A 847      32.660  58.500  59.750  1.00  0.00           C
ATOM   4230  O   ILE A 847      33.320  58.340  58.700  1.00  0.00           O
ATOM   4231  N   PRO A 848      33.170  58.070  60.940  1.00  0.00           N
ATOM   4232  CD  PRO A 848      32.920  58.660  62.250  1.00  0.00           C
ATOM   4233  HD1 PRO A 848      32.190  57.950  62.690  1.00  0.00           H
ATOM   4234  HD2 PRO A 848      32.580  59.720  62.320  1.00  0.00           H
ATOM   4235  CA  PRO A 848      34.480  57.360  61.040  1.00  0.00           C
ATOM   4236  HA  PRO A 848      35.210  58.040  60.650  1.00  0.00           H
ATOM   4237  CB  PRO A 848      34.800  57.260  62.530  1.00  0.00           C
ATOM   4238  HB1 PRO A 848      35.860  57.060  62.750  1.00  0.00           H
ATOM   4239  HB2 PRO A 848      34.230  56.480  63.080  1.00  0.00           H
ATOM   4240  CG  PRO A 848      34.270  58.570  63.040  1.00  0.00           C
ATOM   4241  HG1 PRO A 848      34.070  58.620  64.130  1.00  0.00           H
ATOM   4242  HG2 PRO A 848      35.020  59.360  62.850  1.00  0.00           H
ATOM   4243  C   PRO A 848      34.510  56.110  60.140  1.00  0.00           C
ATOM   4244  O   PRO A 848      35.500  55.750  59.580  1.00  0.00           O
ATOM   4245  N   ALA A 849      33.370  55.480  59.930  1.00  0.00           N
ATOM   4246  HN  ALA A 849      32.590  55.690  60.530  1.00  0.00           H
ATOM   4247  CA  ALA A 849      33.210  54.380  59.050  1.00  0.00           C
ATOM   4248  HA  ALA A 849      34.130  53.800  59.080  1.00  0.00           H
ATOM   4249  CB  ALA A 849      31.930  53.620  59.510  1.00  0.00           C
ATOM   4250  HB1 ALA A 849      31.060  54.240  59.200  1.00  0.00           H
ATOM   4251  HB2 ALA A 849      31.870  53.430  60.610  1.00  0.00           H
ATOM   4252  HB3 ALA A 849      31.790  52.680  58.940  1.00  0.00           H
ATOM   4253  C   ALA A 849      33.160  54.720  57.580  1.00  0.00           C
ATOM   4254  O   ALA A 849      33.620  53.950  56.700  1.00  0.00           O
ATOM   4255  N   LEU A 850      32.560  55.860  57.150  1.00  0.00           N
ATOM   4256  HN  LEU A 850      32.020  56.350  57.830  1.00  0.00           H
ATOM   4257  CA  LEU A 850      32.650  56.450  55.790  1.00  0.00           C
ATOM   4258  HA  LEU A 850      32.340  55.690  55.090  1.00  0.00           H
ATOM   4259  CB  LEU A 850      31.660  57.690  55.750  1.00  0.00           C
ATOM   4260  HB1 LEU A 850      31.900  58.340  56.610  1.00  0.00           H
ATOM   4261  HB2 LEU A 850      30.730  57.100  55.900  1.00  0.00           H
ATOM   4262  CG  LEU A 850      31.790  58.480  54.440  1.00  0.00           C
ATOM   4263  HG  LEU A 850      32.850  58.800  54.380  1.00  0.00           H
ATOM   4264  CD1 LEU A 850      31.650  57.700  53.130  1.00  0.00           C
ATOM   4265 HD11 LEU A 850      32.350  56.850  52.970  1.00  0.00           H
ATOM   4266 HD12 LEU A 850      31.620  58.330  52.220  1.00  0.00           H
ATOM   4267 HD13 LEU A 850      30.640  57.240  53.150  1.00  0.00           H
ATOM   4268  CD2 LEU A 850      30.810  59.700  54.550  1.00  0.00           C
ATOM   4269 HD21 LEU A 850      30.870  60.160  55.560  1.00  0.00           H
ATOM   4270 HD22 LEU A 850      29.820  59.230  54.400  1.00  0.00           H
ATOM   4271 HD23 LEU A 850      31.080  60.530  53.860  1.00  0.00           H
ATOM   4272  C   LEU A 850      34.150  56.770  55.480  1.00  0.00           C
ATOM   4273  O   LEU A 850      34.640  56.540  54.410  1.00  0.00           O
ATOM   4274  N   LEU A 851      34.860  57.300  56.470  1.00  0.00           N
ATOM   4275  HN  LEU A 851      34.420  57.560  57.330  1.00  0.00           H
ATOM   4276  CA  LEU A 851      36.280  57.700  56.380  1.00  0.00           C
ATOM   4277  HA  LEU A 851      36.360  58.320  55.500  1.00  0.00           H
ATOM   4278  CB  LEU A 851      36.590  58.610  57.560  1.00  0.00           C
ATOM   4279  HB1 LEU A 851      37.700  58.710  57.520  1.00  0.00           H
ATOM   4280  HB2 LEU A 851      36.370  58.190  58.570  1.00  0.00           H
ATOM   4281  CG  LEU A 851      36.040  60.050  57.430  1.00  0.00           C
ATOM   4282  HG  LEU A 851      35.010  59.940  57.040  1.00  0.00           H
ATOM   4283  CD1 LEU A 851      36.060  60.660  58.820  1.00  0.00           C
ATOM   4284 HD11 LEU A 851      35.550  61.640  58.740  1.00  0.00           H
ATOM   4285 HD12 LEU A 851      37.080  60.860  59.210  1.00  0.00           H
ATOM   4286 HD13 LEU A 851      35.360  60.030  59.400  1.00  0.00           H
ATOM   4287  CD2 LEU A 851      36.820  60.960  56.440  1.00  0.00           C
ATOM   4288 HD21 LEU A 851      37.780  61.340  56.820  1.00  0.00           H
ATOM   4289 HD22 LEU A 851      36.180  61.850  56.230  1.00  0.00           H
ATOM   4290 HD23 LEU A 851      36.920  60.470  55.440  1.00  0.00           H
ATOM   4291  C   LEU A 851      37.160  56.470  56.330  1.00  0.00           C
ATOM   4292  O   LEU A 851      38.100  56.450  55.510  1.00  0.00           O
ATOM   4293  N   CYS A 852      36.800  55.370  57.120  1.00  0.00           N
ATOM   4294  HN  CYS A 852      36.190  55.460  57.900  1.00  0.00           H
ATOM   4295  CA  CYS A 852      37.470  54.040  57.030  1.00  0.00           C
ATOM   4296  HA  CYS A 852      38.540  54.170  56.940  1.00  0.00           H
ATOM   4297  CB  CYS A 852      37.010  53.100  58.210  1.00  0.00           C
ATOM   4298  HB1 CYS A 852      35.940  52.920  57.990  1.00  0.00           H
ATOM   4299  HB2 CYS A 852      37.150  53.520  59.250  1.00  0.00           H
ATOM   4300  SG  CYS A 852      37.960  51.530  58.170  1.00  0.00           S
ATOM   4301  HG1 CYS A 852      36.990  50.830  58.750  1.00  0.00           H
ATOM   4302  C   CYS A 852      37.220  53.420  55.640  1.00  0.00           C
ATOM   4303  O   CYS A 852      38.120  53.100  54.970  1.00  0.00           O
ATOM   4304  N   THR A 853      35.960  53.300  55.160  1.00  0.00           N
ATOM   4305  HN  THR A 853      35.170  53.540  55.730  1.00  0.00           H
ATOM   4306  CA  THR A 853      35.620  52.790  53.770  1.00  0.00           C
ATOM   4307  HA  THR A 853      36.000  51.770  53.760  1.00  0.00           H
ATOM   4308  CB  THR A 853      34.110  52.780  53.510  1.00  0.00           C
ATOM   4309  HB  THR A 853      33.700  53.800  53.490  1.00  0.00           H
ATOM   4310  OG1 THR A 853      33.330  52.100  54.500  1.00  0.00           O
ATOM   4311  HG1 THR A 853      33.520  52.560  55.320  1.00  0.00           H
ATOM   4312  CG2 THR A 853      33.750  52.080  52.210  1.00  0.00           C
ATOM   4313 HG21 THR A 853      34.240  51.090  52.200  1.00  0.00           H
ATOM   4314 HG22 THR A 853      34.130  52.620  51.310  1.00  0.00           H
ATOM   4315 HG23 THR A 853      32.660  51.880  52.290  1.00  0.00           H
ATOM   4316  C   THR A 853      36.290  53.490  52.580  1.00  0.00           C
ATOM   4317  O   THR A 853      36.660  52.790  51.640  1.00  0.00           O
ATOM   4318  N   ILE A 854      36.530  54.780  52.670  1.00  0.00           N
ATOM   4319  HN  ILE A 854      36.150  55.330  53.410  1.00  0.00           H
ATOM   4320  CA  ILE A 854      37.460  55.540  51.880  1.00  0.00           C
ATOM   4321  HA  ILE A 854      37.240  55.450  50.820  1.00  0.00           H
ATOM   4322  CB  ILE A 854      37.370  57.090  52.170  1.00  0.00           C
ATOM   4323  HB  ILE A 854      37.220  57.310  53.250  1.00  0.00           H
ATOM   4324  CG2 ILE A 854      38.540  57.890  51.650  1.00  0.00           C
ATOM   4325 HG21 ILE A 854      38.550  58.990  51.810  1.00  0.00           H
ATOM   4326 HG22 ILE A 854      38.540  57.950  50.540  1.00  0.00           H
ATOM   4327 HG23 ILE A 854      39.450  57.470  52.110  1.00  0.00           H
ATOM   4328  CG1 ILE A 854      36.090  57.700  51.510  1.00  0.00           C
ATOM   4329 HG11 ILE A 854      35.300  56.920  51.640  1.00  0.00           H
ATOM   4330 HG12 ILE A 854      36.200  57.720  50.410  1.00  0.00           H
ATOM   4331  CD  ILE A 854      35.580  59.020  51.980  1.00  0.00           C
ATOM   4332  HD1 ILE A 854      35.100  59.700  51.230  1.00  0.00           H
ATOM   4333  HD2 ILE A 854      36.460  59.570  52.370  1.00  0.00           H
ATOM   4334  HD3 ILE A 854      34.920  58.850  52.860  1.00  0.00           H
ATOM   4335  C   ILE A 854      38.920  55.110  51.920  1.00  0.00           C
ATOM   4336  O   ILE A 854      39.520  54.860  50.930  1.00  0.00           O
ATOM   4337  N   LEU A 855      39.410  54.930  53.160  1.00  0.00           N
ATOM   4338  HN  LEU A 855      38.890  55.220  53.970  1.00  0.00           H
ATOM   4339  CA  LEU A 855      40.710  54.360  53.340  1.00  0.00           C
ATOM   4340  HA  LEU A 855      41.410  54.840  52.680  1.00  0.00           H
ATOM   4341  CB  LEU A 855      41.310  54.490  54.810  1.00  0.00           C
ATOM   4342  HB1 LEU A 855      42.090  53.710  54.970  1.00  0.00           H
ATOM   4343  HB2 LEU A 855      40.540  54.090  55.500  1.00  0.00           H
ATOM   4344  CG  LEU A 855      41.750  55.830  55.250  1.00  0.00           C
ATOM   4345  HG  LEU A 855      40.830  56.450  55.320  1.00  0.00           H
ATOM   4346  CD1 LEU A 855      42.240  55.670  56.690  1.00  0.00           C
ATOM   4347 HD11 LEU A 855      42.030  56.670  57.120  1.00  0.00           H
ATOM   4348 HD12 LEU A 855      43.330  55.470  56.700  1.00  0.00           H
ATOM   4349 HD13 LEU A 855      41.680  54.920  57.280  1.00  0.00           H
ATOM   4350  CD2 LEU A 855      42.610  56.640  54.250  1.00  0.00           C
ATOM   4351 HD21 LEU A 855      43.500  56.010  54.050  1.00  0.00           H
ATOM   4352 HD22 LEU A 855      42.840  57.710  54.470  1.00  0.00           H
ATOM   4353 HD23 LEU A 855      41.960  56.760  53.370  1.00  0.00           H
ATOM   4354  C   LEU A 855      40.760  52.900  52.770  1.00  0.00           C
ATOM   4355  O   LEU A 855      41.830  52.440  52.310  1.00  0.00           O
ATOM   4356  N   ILE A 856      39.620  52.090  52.690  1.00  0.00           N
ATOM   4357  HN  ILE A 856      38.880  52.300  53.330  1.00  0.00           H
ATOM   4358  CA  ILE A 856      39.690  50.780  52.090  1.00  0.00           C
ATOM   4359  HA  ILE A 856      40.620  50.300  52.340  1.00  0.00           H
ATOM   4360  CB  ILE A 856      38.500  49.940  52.570  1.00  0.00           C
ATOM   4361  HB  ILE A 856      37.550  50.440  52.300  1.00  0.00           H
ATOM   4362  CG2 ILE A 856      38.520  48.500  51.970  1.00  0.00           C
ATOM   4363 HG21 ILE A 856      39.420  47.960  52.370  1.00  0.00           H
ATOM   4364 HG22 ILE A 856      38.530  48.390  50.870  1.00  0.00           H
ATOM   4365 HG23 ILE A 856      37.580  47.950  52.230  1.00  0.00           H
ATOM   4366  CG1 ILE A 856      38.480  49.770  54.150  1.00  0.00           C
ATOM   4367 HG11 ILE A 856      37.700  49.040  54.410  1.00  0.00           H
ATOM   4368 HG12 ILE A 856      38.090  50.710  54.600  1.00  0.00           H
ATOM   4369  CD  ILE A 856      39.860  49.360  54.820  1.00  0.00           C
ATOM   4370  HD1 ILE A 856      40.630  50.140  54.730  1.00  0.00           H
ATOM   4371  HD2 ILE A 856      40.320  48.480  54.330  1.00  0.00           H
ATOM   4372  HD3 ILE A 856      39.630  49.250  55.900  1.00  0.00           H
ATOM   4373  C   ILE A 856      39.730  50.840  50.610  1.00  0.00           C
ATOM   4374  O   ILE A 856      40.570  50.190  49.980  1.00  0.00           O
ATOM   4375  N   PHE A 857      38.870  51.690  50.040  1.00  0.00           N
ATOM   4376  HN  PHE A 857      38.210  52.120  50.640  1.00  0.00           H
ATOM   4377  CA  PHE A 857      38.660  51.840  48.620  1.00  0.00           C
ATOM   4378  HA  PHE A 857      38.440  50.890  48.160  1.00  0.00           H
ATOM   4379  CB  PHE A 857      37.470  52.830  48.320  1.00  0.00           C
ATOM   4380  HB1 PHE A 857      37.690  53.840  48.730  1.00  0.00           H
ATOM   4381  HB2 PHE A 857      36.580  52.510  48.900  1.00  0.00           H
ATOM   4382  CG  PHE A 857      37.140  52.890  46.850  1.00  0.00           C
ATOM   4383  CD1 PHE A 857      36.240  51.920  46.360  1.00  0.00           C
ATOM   4384  HD1 PHE A 857      35.810  51.190  47.020  1.00  0.00           H
ATOM   4385  CE1 PHE A 857      35.930  51.920  44.950  1.00  0.00           C
ATOM   4386  HE1 PHE A 857      35.030  51.320  44.810  1.00  0.00           H
ATOM   4387  CZ  PHE A 857      36.430  52.950  44.140  1.00  0.00           C
ATOM   4388  HZ  PHE A 857      36.070  53.180  43.150  1.00  0.00           H
ATOM   4389  CD2 PHE A 857      37.710  53.900  46.000  1.00  0.00           C
ATOM   4390  HD2 PHE A 857      38.350  54.680  46.380  1.00  0.00           H
ATOM   4391  CE2 PHE A 857      37.400  53.860  44.630  1.00  0.00           C
ATOM   4392  HE2 PHE A 857      37.790  54.610  43.960  1.00  0.00           H
ATOM   4393  C   PHE A 857      39.940  52.180  47.840  1.00  0.00           C
ATOM   4394  O   PHE A 857      40.400  51.530  46.900  1.00  0.00           O
ATOM   4395  N   MET A 858      40.650  53.210  48.330  1.00  0.00           N
ATOM   4396  HN  MET A 858      40.230  53.670  49.120  1.00  0.00           H
ATOM   4397  CA  MET A 858      41.930  53.790  47.940  1.00  0.00           C
ATOM   4398  HA  MET A 858      41.800  54.170  46.940  1.00  0.00           H
ATOM   4399  CB  MET A 858      42.300  54.860  48.910  1.00  0.00           C
ATOM   4400  HB1 MET A 858      43.380  55.010  48.750  1.00  0.00           H
ATOM   4401  HB2 MET A 858      42.160  54.460  49.940  1.00  0.00           H
ATOM   4402  CG  MET A 858      41.580  56.210  48.640  1.00  0.00           C
ATOM   4403  HG1 MET A 858      41.720  56.970  49.430  1.00  0.00           H
ATOM   4404  HG2 MET A 858      40.480  56.040  48.610  1.00  0.00           H
ATOM   4405  SD  MET A 858      42.000  57.140  47.170  1.00  0.00           S
ATOM   4406  CE  MET A 858      40.650  58.280  47.470  1.00  0.00           C
ATOM   4407  HE1 MET A 858      39.650  57.780  47.500  1.00  0.00           H
ATOM   4408  HE2 MET A 858      40.680  59.080  46.700  1.00  0.00           H
ATOM   4409  HE3 MET A 858      40.640  58.840  48.420  1.00  0.00           H
ATOM   4410  C   MET A 858      43.060  52.720  47.940  1.00  0.00           C
ATOM   4411  O   MET A 858      43.770  52.670  46.970  1.00  0.00           O
ATOM   4412  N   ASP A 859      43.220  51.820  48.930  1.00  0.00           N
ATOM   4413  HN  ASP A 859      42.580  51.820  49.700  1.00  0.00           H
ATOM   4414  CA  ASP A 859      44.230  50.790  48.800  1.00  0.00           C
ATOM   4415  HA  ASP A 859      45.020  51.120  48.150  1.00  0.00           H
ATOM   4416  CB  ASP A 859      44.700  50.520  50.260  1.00  0.00           C
ATOM   4417  HB1 ASP A 859      44.860  49.430  50.350  1.00  0.00           H
ATOM   4418  HB2 ASP A 859      43.950  50.840  51.010  1.00  0.00           H
ATOM   4419  CG  ASP A 859      45.960  51.110  50.720  1.00  0.00           C
ATOM   4420  OD1 ASP A 859      46.920  51.160  49.840  1.00  0.00           O
ATOM   4421  OD2 ASP A 859      46.090  51.430  51.900  1.00  0.00           O
ATOM   4422  C   ASP A 859      43.780  49.480  48.120  1.00  0.00           C
ATOM   4423  O   ASP A 859      44.470  49.050  47.210  1.00  0.00           O
ATOM   4424  N   GLN A 860      42.600  48.990  48.420  1.00  0.00           N
ATOM   4425  HN  GLN A 860      42.150  49.650  49.010  1.00  0.00           H
ATOM   4426  CA  GLN A 860      41.950  47.710  47.970  1.00  0.00           C
ATOM   4427  HA  GLN A 860      42.600  46.910  48.280  1.00  0.00           H
ATOM   4428  CB  GLN A 860      40.670  47.480  48.780  1.00  0.00           C
ATOM   4429  HB1 GLN A 860      39.930  48.240  48.440  1.00  0.00           H
ATOM   4430  HB2 GLN A 860      40.890  47.620  49.860  1.00  0.00           H
ATOM   4431  CG  GLN A 860      40.030  46.050  48.620  1.00  0.00           C
ATOM   4432  HG1 GLN A 860      39.650  45.970  47.580  1.00  0.00           H
ATOM   4433  HG2 GLN A 860      39.160  45.920  49.310  1.00  0.00           H
ATOM   4434  CD  GLN A 860      41.020  44.910  48.880  1.00  0.00           C
ATOM   4435  OE1 GLN A 860      41.820  45.060  49.770  1.00  0.00           O
ATOM   4436  NE2 GLN A 860      40.960  43.830  48.100  1.00  0.00           N
ATOM   4437 HE21 GLN A 860      41.780  43.250  48.120  1.00  0.00           H
ATOM   4438 HE22 GLN A 860      40.200  43.610  47.490  1.00  0.00           H
ATOM   4439  C   GLN A 860      41.580  47.590  46.450  1.00  0.00           C
ATOM   4440  O   GLN A 860      41.860  46.560  45.880  1.00  0.00           O
ATOM   4441  N   GLN A 861      41.040  48.740  45.810  1.00  0.00           N
ATOM   4442  HN  GLN A 861      40.830  49.570  46.320  1.00  0.00           H
ATOM   4443  CA  GLN A 861      40.780  48.850  44.360  1.00  0.00           C
ATOM   4444  HA  GLN A 861      40.450  47.890  43.980  1.00  0.00           H
ATOM   4445  CB  GLN A 861      39.650  49.780  43.850  1.00  0.00           C
ATOM   4446  HB1 GLN A 861      39.650  49.770  42.740  1.00  0.00           H
ATOM   4447  HB2 GLN A 861      39.900  50.820  44.140  1.00  0.00           H
ATOM   4448  CG  GLN A 861      38.260  49.490  44.470  1.00  0.00           C
ATOM   4449  HG1 GLN A 861      37.470  50.040  43.930  1.00  0.00           H
ATOM   4450  HG2 GLN A 861      38.420  49.960  45.470  1.00  0.00           H
ATOM   4451  CD  GLN A 861      37.780  47.990  44.680  1.00  0.00           C
ATOM   4452  OE1 GLN A 861      38.330  47.290  45.530  1.00  0.00           O
ATOM   4453  NE2 GLN A 861      36.720  47.530  43.970  1.00  0.00           N
ATOM   4454 HE21 GLN A 861      36.530  46.540  43.970  1.00  0.00           H
ATOM   4455 HE22 GLN A 861      36.480  48.060  43.160  1.00  0.00           H
ATOM   4456  C   GLN A 861      42.030  49.180  43.510  1.00  0.00           C
ATOM   4457  O   GLN A 861      42.360  48.550  42.530  1.00  0.00           O
ATOM   4458  N   ILE A 862      42.810  50.200  43.900  1.00  0.00           N
ATOM   4459  HN  ILE A 862      42.590  50.710  44.730  1.00  0.00           H
ATOM   4460  CA  ILE A 862      43.940  50.630  43.080  1.00  0.00           C
ATOM   4461  HA  ILE A 862      43.620  50.700  42.060  1.00  0.00           H
ATOM   4462  CB  ILE A 862      44.480  52.000  43.400  1.00  0.00           C
ATOM   4463  HB  ILE A 862      44.870  52.040  44.430  1.00  0.00           H
ATOM   4464  CG2 ILE A 862      45.630  52.320  42.350  1.00  0.00           C
ATOM   4465 HG21 ILE A 862      45.770  53.420  42.260  1.00  0.00           H
ATOM   4466 HG22 ILE A 862      45.310  51.900  41.370  1.00  0.00           H
ATOM   4467 HG23 ILE A 862      46.600  51.810  42.560  1.00  0.00           H
ATOM   4468  CG1 ILE A 862      43.440  53.120  43.250  1.00  0.00           C
ATOM   4469 HG11 ILE A 862      42.450  52.860  43.670  1.00  0.00           H
ATOM   4470 HG12 ILE A 862      43.120  53.220  42.200  1.00  0.00           H
ATOM   4471  CD  ILE A 862      43.880  54.490  43.880  1.00  0.00           C
ATOM   4472  HD1 ILE A 862      44.510  54.340  44.780  1.00  0.00           H
ATOM   4473  HD2 ILE A 862      43.040  55.090  44.290  1.00  0.00           H
ATOM   4474  HD3 ILE A 862      44.500  55.020  43.130  1.00  0.00           H
ATOM   4475  C   ILE A 862      45.080  49.680  43.000  1.00  0.00           C
ATOM   4476  O   ILE A 862      45.760  49.510  41.970  1.00  0.00           O
ATOM   4477  N   THR A 863      45.250  48.860  44.050  1.00  0.00           N
ATOM   4478  HN  THR A 863      44.640  48.940  44.830  1.00  0.00           H
ATOM   4479  CA  THR A 863      46.150  47.720  44.050  1.00  0.00           C
ATOM   4480  HA  THR A 863      47.150  48.000  43.770  1.00  0.00           H
ATOM   4481  CB  THR A 863      46.350  47.160  45.490  1.00  0.00           C
ATOM   4482  HB  THR A 863      45.510  46.730  46.070  1.00  0.00           H
ATOM   4483  OG1 THR A 863      46.880  48.340  46.210  1.00  0.00           O
ATOM   4484  HG1 THR A 863      46.130  48.890  46.440  1.00  0.00           H
ATOM   4485  CG2 THR A 863      47.480  46.050  45.650  1.00  0.00           C
ATOM   4486 HG21 THR A 863      48.510  46.380  45.370  1.00  0.00           H
ATOM   4487 HG22 THR A 863      47.240  45.300  44.880  1.00  0.00           H
ATOM   4488 HG23 THR A 863      47.500  45.550  46.640  1.00  0.00           H
ATOM   4489  C   THR A 863      45.680  46.640  43.140  1.00  0.00           C
ATOM   4490  O   THR A 863      46.440  45.980  42.340  1.00  0.00           O
ATOM   4491  N   ALA A 864      44.350  46.290  43.110  1.00  0.00           N
ATOM   4492  HN  ALA A 864      43.630  46.860  43.500  1.00  0.00           H
ATOM   4493  CA  ALA A 864      43.820  45.360  42.180  1.00  0.00           C
ATOM   4494  HA  ALA A 864      44.460  44.490  42.220  1.00  0.00           H
ATOM   4495  CB  ALA A 864      42.420  45.080  42.640  1.00  0.00           C
ATOM   4496  HB1 ALA A 864      42.530  44.770  43.700  1.00  0.00           H
ATOM   4497  HB2 ALA A 864      41.960  44.320  41.980  1.00  0.00           H
ATOM   4498  HB3 ALA A 864      41.760  45.970  42.740  1.00  0.00           H
ATOM   4499  C   ALA A 864      43.860  45.730  40.710  1.00  0.00           C
ATOM   4500  O   ALA A 864      44.130  44.860  39.910  1.00  0.00           O
ATOM   4501  N   VAL A 865      43.630  47.020  40.350  1.00  0.00           N
ATOM   4502  HN  VAL A 865      43.280  47.670  41.030  1.00  0.00           H
ATOM   4503  CA  VAL A 865      43.820  47.730  39.100  1.00  0.00           C
ATOM   4504  HA  VAL A 865      43.160  47.260  38.380  1.00  0.00           H
ATOM   4505  CB  VAL A 865      43.450  49.220  39.250  1.00  0.00           C
ATOM   4506  HB  VAL A 865      43.950  49.650  40.140  1.00  0.00           H
ATOM   4507  CG1 VAL A 865      43.740  49.990  38.000  1.00  0.00           C
ATOM   4508 HG11 VAL A 865      43.410  49.390  37.130  1.00  0.00           H
ATOM   4509 HG12 VAL A 865      44.780  50.310  37.780  1.00  0.00           H
ATOM   4510 HG13 VAL A 865      43.210  50.950  38.150  1.00  0.00           H
ATOM   4511  CG2 VAL A 865      41.900  49.280  39.540  1.00  0.00           C
ATOM   4512 HG21 VAL A 865      41.370  48.950  38.620  1.00  0.00           H
ATOM   4513 HG22 VAL A 865      41.560  50.280  39.870  1.00  0.00           H
ATOM   4514 HG23 VAL A 865      41.570  48.480  40.260  1.00  0.00           H
ATOM   4515  C   VAL A 865      45.260  47.720  38.640  1.00  0.00           C
ATOM   4516  O   VAL A 865      45.440  47.470  37.490  1.00  0.00           O
ATOM   4517  N   ILE A 866      46.310  47.940  39.480  1.00  0.00           N
ATOM   4518  HN  ILE A 866      46.230  48.230  40.430  1.00  0.00           H
ATOM   4519  CA  ILE A 866      47.680  47.810  38.960  1.00  0.00           C
ATOM   4520  HA  ILE A 866      47.770  48.230  37.960  1.00  0.00           H
ATOM   4521  CB  ILE A 866      48.770  48.710  39.540  1.00  0.00           C
ATOM   4522  HB  ILE A 866      49.740  48.450  39.070  1.00  0.00           H
ATOM   4523  CG2 ILE A 866      48.550  50.130  39.090  1.00  0.00           C
ATOM   4524 HG21 ILE A 866      47.460  50.360  39.060  1.00  0.00           H
ATOM   4525 HG22 ILE A 866      48.860  50.160  38.030  1.00  0.00           H
ATOM   4526 HG23 ILE A 866      49.240  50.760  39.700  1.00  0.00           H
ATOM   4527  CG1 ILE A 866      49.040  48.540  41.080  1.00  0.00           C
ATOM   4528 HG11 ILE A 866      48.820  47.570  41.560  1.00  0.00           H
ATOM   4529 HG12 ILE A 866      48.480  49.370  41.580  1.00  0.00           H
ATOM   4530  CD  ILE A 866      50.570  48.810  41.430  1.00  0.00           C
ATOM   4531  HD1 ILE A 866      50.740  49.860  41.100  1.00  0.00           H
ATOM   4532  HD2 ILE A 866      51.200  48.000  41.020  1.00  0.00           H
ATOM   4533  HD3 ILE A 866      50.780  48.710  42.520  1.00  0.00           H
ATOM   4534  C   ILE A 866      48.120  46.330  38.820  1.00  0.00           C
ATOM   4535  O   ILE A 866      48.830  46.060  37.920  1.00  0.00           O
ATOM   4536  N   ILE A 867      47.600  45.430  39.590  1.00  0.00           N
ATOM   4537  HN  ILE A 867      47.070  45.630  40.410  1.00  0.00           H
ATOM   4538  CA  ILE A 867      47.780  44.000  39.540  1.00  0.00           C
ATOM   4539  HA  ILE A 867      48.860  43.930  39.470  1.00  0.00           H
ATOM   4540  CB  ILE A 867      47.250  43.200  40.820  1.00  0.00           C
ATOM   4541  HB  ILE A 867      46.310  43.720  41.130  1.00  0.00           H
ATOM   4542  CG2 ILE A 867      46.790  41.700  40.570  1.00  0.00           C
ATOM   4543 HG21 ILE A 867      47.680  41.120  40.250  1.00  0.00           H
ATOM   4544 HG22 ILE A 867      46.090  41.720  39.690  1.00  0.00           H
ATOM   4545 HG23 ILE A 867      46.230  41.210  41.390  1.00  0.00           H
ATOM   4546  CG1 ILE A 867      48.300  43.310  41.900  1.00  0.00           C
ATOM   4547 HG11 ILE A 867      47.930  43.140  42.930  1.00  0.00           H
ATOM   4548 HG12 ILE A 867      48.650  44.370  41.920  1.00  0.00           H
ATOM   4549  CD  ILE A 867      49.600  42.420  41.630  1.00  0.00           C
ATOM   4550  HD1 ILE A 867      49.870  42.300  40.560  1.00  0.00           H
ATOM   4551  HD2 ILE A 867      49.390  41.430  42.090  1.00  0.00           H
ATOM   4552  HD3 ILE A 867      50.510  42.760  42.160  1.00  0.00           H
ATOM   4553  C   ILE A 867      47.210  43.480  38.150  1.00  0.00           C
ATOM   4554  O   ILE A 867      47.800  42.580  37.560  1.00  0.00           O
ATOM   4555  N   ASN A 868      46.100  44.050  37.680  1.00  0.00           N
ATOM   4556  HN  ASN A 868      45.560  44.790  38.080  1.00  0.00           H
ATOM   4557  CA  ASN A 868      45.580  43.520  36.450  1.00  0.00           C
ATOM   4558  HA  ASN A 868      45.730  42.460  36.300  1.00  0.00           H
ATOM   4559  CB  ASN A 868      44.050  43.800  36.390  1.00  0.00           C
ATOM   4560  HB1 ASN A 868      43.630  43.600  35.380  1.00  0.00           H
ATOM   4561  HB2 ASN A 868      43.840  44.800  36.830  1.00  0.00           H
ATOM   4562  CG  ASN A 868      43.240  42.830  37.260  1.00  0.00           C
ATOM   4563  OD1 ASN A 868      43.590  41.660  37.470  1.00  0.00           O
ATOM   4564  ND2 ASN A 868      42.010  43.250  37.710  1.00  0.00           N
ATOM   4565 HD21 ASN A 868      41.630  44.110  37.360  1.00  0.00           H
ATOM   4566 HD22 ASN A 868      41.420  42.750  38.360  1.00  0.00           H
ATOM   4567  C   ASN A 868      46.190  44.110  35.110  1.00  0.00           C
ATOM   4568  O   ASN A 868      45.900  43.660  34.030  1.00  0.00           O
ATOM   4569  N   ARG A 869      46.960  45.180  35.220  1.00  0.00           N
ATOM   4570  HN  ARG A 869      47.260  45.430  36.130  1.00  0.00           H
ATOM   4571  CA  ARG A 869      47.570  45.900  34.120  1.00  0.00           C
ATOM   4572  HA  ARG A 869      46.810  46.600  33.840  1.00  0.00           H
ATOM   4573  CB  ARG A 869      48.670  46.880  34.680  1.00  0.00           C
ATOM   4574  HB1 ARG A 869      48.400  47.410  35.620  1.00  0.00           H
ATOM   4575  HB2 ARG A 869      48.870  47.650  33.910  1.00  0.00           H
ATOM   4576  CG  ARG A 869      50.100  46.250  34.980  1.00  0.00           C
ATOM   4577  HG1 ARG A 869      50.670  46.050  34.060  1.00  0.00           H
ATOM   4578  HG2 ARG A 869      49.840  45.290  35.480  1.00  0.00           H
ATOM   4579  CD  ARG A 869      50.930  47.140  35.830  1.00  0.00           C
ATOM   4580  HD1 ARG A 869      50.390  47.430  36.770  1.00  0.00           H
ATOM   4581  HD2 ARG A 869      51.270  48.090  35.380  1.00  0.00           H
ATOM   4582  NE  ARG A 869      52.170  46.380  36.240  1.00  0.00           N
ATOM   4583  HE  ARG A 869      52.150  45.410  36.020  1.00  0.00           H
ATOM   4584  CZ  ARG A 869      53.140  46.780  36.990  1.00  0.00           C
ATOM   4585  NH1 ARG A 869      53.120  47.980  37.530  1.00  0.00           N
ATOM   4586 HH11 ARG A 869      53.760  48.090  38.290  1.00  0.00           H
ATOM   4587 HH12 ARG A 869      52.360  48.570  37.270  1.00  0.00           H
ATOM   4588  NH2 ARG A 869      54.090  45.950  37.290  1.00  0.00           N
ATOM   4589 HH21 ARG A 869      54.010  45.020  36.940  1.00  0.00           H
ATOM   4590 HH22 ARG A 869      54.780  46.420  37.870  1.00  0.00           H
ATOM   4591  C   ARG A 869      48.040  45.110  32.880  1.00  0.00           C
ATOM   4592  O   ARG A 869      48.580  44.010  33.060  1.00  0.00           O
ATOM   4593  N   LYS A 870      47.960  45.670  31.660  1.00  0.00           N
ATOM   4594  HN  LYS A 870      47.560  46.580  31.550  1.00  0.00           H
ATOM   4595  CA  LYS A 870      48.100  44.990  30.420  1.00  0.00           C
ATOM   4596  HA  LYS A 870      47.460  44.140  30.490  1.00  0.00           H
ATOM   4597  CB  LYS A 870      47.690  45.800  29.130  1.00  0.00           C
ATOM   4598  HB1 LYS A 870      48.290  45.470  28.250  1.00  0.00           H
ATOM   4599  HB2 LYS A 870      48.210  46.770  29.230  1.00  0.00           H
ATOM   4600  CG  LYS A 870      46.220  45.970  28.830  1.00  0.00           C
ATOM   4601  HG1 LYS A 870      46.210  46.680  27.970  1.00  0.00           H
ATOM   4602  HG2 LYS A 870      45.690  46.480  29.660  1.00  0.00           H
ATOM   4603  CD  LYS A 870      45.440  44.690  28.410  1.00  0.00           C
ATOM   4604  HD1 LYS A 870      45.290  44.000  29.270  1.00  0.00           H
ATOM   4605  HD2 LYS A 870      46.060  44.090  27.700  1.00  0.00           H
ATOM   4606  CE  LYS A 870      44.020  44.970  27.810  1.00  0.00           C
ATOM   4607  HE1 LYS A 870      44.060  45.470  26.830  1.00  0.00           H
ATOM   4608  HE2 LYS A 870      43.440  45.620  28.510  1.00  0.00           H
ATOM   4609  NZ  LYS A 870      43.290  43.700  27.550  1.00  0.00           N
ATOM   4610  HZ1 LYS A 870      42.470  43.870  26.930  1.00  0.00           H
ATOM   4611  HZ2 LYS A 870      42.870  43.360  28.440  1.00  0.00           H
ATOM   4612  HZ3 LYS A 870      43.880  42.980  27.090  1.00  0.00           H
ATOM   4613  C   LYS A 870      49.390  44.220  30.260  1.00  0.00           C
ATOM   4614  O   LYS A 870      49.470  43.190  29.520  1.00  0.00           O
ATOM   4615  N   GLU A 871      50.450  44.720  30.890  1.00  0.00           N
ATOM   4616  HN  GLU A 871      50.380  45.530  31.470  1.00  0.00           H
ATOM   4617  CA  GLU A 871      51.750  44.120  30.630  1.00  0.00           C
ATOM   4618  HA  GLU A 871      51.830  43.860  29.580  1.00  0.00           H
ATOM   4619  CB  GLU A 871      52.820  45.150  31.070  1.00  0.00           C
ATOM   4620  HB1 GLU A 871      53.790  44.750  31.410  1.00  0.00           H
ATOM   4621  HB2 GLU A 871      52.390  45.630  31.970  1.00  0.00           H
ATOM   4622  CG  GLU A 871      53.150  46.120  29.890  1.00  0.00           C
ATOM   4623  HG1 GLU A 871      52.140  46.400  29.520  1.00  0.00           H
ATOM   4624  HG2 GLU A 871      53.880  45.620  29.210  1.00  0.00           H
ATOM   4625  CD  GLU A 871      53.840  47.380  30.360  1.00  0.00           C
ATOM   4626  OE1 GLU A 871      55.020  47.500  29.930  1.00  0.00           O
ATOM   4627  OE2 GLU A 871      53.260  48.130  31.140  1.00  0.00           O
ATOM   4628  C   GLU A 871      51.950  42.850  31.470  1.00  0.00           C
ATOM   4629  O   GLU A 871      52.880  42.110  31.180  1.00  0.00           O
ATOM   4630  N   HSD A 872      51.030  42.540  32.440  1.00  0.00           N
ATOM   4631  HN  HSD A 872      50.260  43.140  32.600  1.00  0.00           H
ATOM   4632  CA  HSD A 872      51.120  41.200  33.000  1.00  0.00           C
ATOM   4633  HA  HSD A 872      52.170  40.960  33.150  1.00  0.00           H
ATOM   4634  CB  HSD A 872      50.340  41.180  34.360  1.00  0.00           C
ATOM   4635  HB1 HSD A 872      50.290  40.130  34.730  1.00  0.00           H
ATOM   4636  HB2 HSD A 872      49.280  41.490  34.230  1.00  0.00           H
ATOM   4637  ND1 HSD A 872      50.430  42.450  36.500  1.00  0.00           N
ATOM   4638  HD1 HSD A 872      49.570  42.050  36.820  1.00  0.00           H
ATOM   4639  CG  HSD A 872      51.060  41.990  35.400  1.00  0.00           C
ATOM   4640  CE1 HSD A 872      51.250  43.280  37.230  1.00  0.00           C
ATOM   4641  HE1 HSD A 872      51.020  43.670  38.220  1.00  0.00           H
ATOM   4642  NE2 HSD A 872      52.410  43.440  36.570  1.00  0.00           N
ATOM   4643  CD2 HSD A 872      52.310  42.570  35.460  1.00  0.00           C
ATOM   4644  HD2 HSD A 872      53.150  42.520  34.790  1.00  0.00           H
ATOM   4645  C   HSD A 872      50.680  40.000  32.140  1.00  0.00           C
ATOM   4646  O   HSD A 872      50.930  38.810  32.460  1.00  0.00           O
ATOM   4647  N   LYS A 873      50.060  40.310  30.960  1.00  0.00           N
ATOM   4648  HN  LYS A 873      49.940  41.260  30.670  1.00  0.00           H
ATOM   4649  CA  LYS A 873      49.430  39.370  30.040  1.00  0.00           C
ATOM   4650  HA  LYS A 873      48.940  39.950  29.280  1.00  0.00           H
ATOM   4651  CB  LYS A 873      50.480  38.610  29.200  1.00  0.00           C
ATOM   4652  HB1 LYS A 873      50.030  38.050  28.350  1.00  0.00           H
ATOM   4653  HB2 LYS A 873      50.950  37.820  29.830  1.00  0.00           H
ATOM   4654  CG  LYS A 873      51.630  39.420  28.620  1.00  0.00           C
ATOM   4655  HG1 LYS A 873      52.200  39.930  29.420  1.00  0.00           H
ATOM   4656  HG2 LYS A 873      51.180  40.190  27.950  1.00  0.00           H
ATOM   4657  CD  LYS A 873      52.680  38.580  27.850  1.00  0.00           C
ATOM   4658  HD1 LYS A 873      53.200  37.910  28.540  1.00  0.00           H
ATOM   4659  HD2 LYS A 873      53.470  39.280  27.480  1.00  0.00           H
ATOM   4660  CE  LYS A 873      52.070  37.640  26.750  1.00  0.00           C
ATOM   4661  HE1 LYS A 873      51.140  37.110  27.060  1.00  0.00           H
ATOM   4662  HE2 LYS A 873      52.830  36.860  26.560  1.00  0.00           H
ATOM   4663  NZ  LYS A 873      51.800  38.370  25.470  1.00  0.00           N
ATOM   4664  HZ1 LYS A 873      51.390  37.680  24.810  1.00  0.00           H
ATOM   4665  HZ2 LYS A 873      52.620  38.860  25.060  1.00  0.00           H
ATOM   4666  HZ3 LYS A 873      51.200  39.210  25.570  1.00  0.00           H
ATOM   4667  C   LYS A 873      48.350  38.400  30.650  1.00  0.00           C
ATOM   4668  O   LYS A 873      48.390  37.190  30.370  1.00  0.00           O
ATOM   4669  N   LEU A 874      47.510  38.820  31.520  1.00  0.00           N
ATOM   4670  HN  LEU A 874      47.410  39.800  31.710  1.00  0.00           H
ATOM   4671  CA  LEU A 874      46.610  37.910  32.270  1.00  0.00           C
ATOM   4672  HA  LEU A 874      47.190  37.150  32.780  1.00  0.00           H
ATOM   4673  CB  LEU A 874      45.740  38.480  33.500  1.00  0.00           C
ATOM   4674  HB1 LEU A 874      45.110  37.740  34.050  1.00  0.00           H
ATOM   4675  HB2 LEU A 874      45.040  39.160  32.970  1.00  0.00           H
ATOM   4676  CG  LEU A 874      46.620  39.290  34.460  1.00  0.00           C
ATOM   4677  HG  LEU A 874      47.120  40.180  34.000  1.00  0.00           H
ATOM   4678  CD1 LEU A 874      45.820  39.660  35.700  1.00  0.00           C
ATOM   4679 HD11 LEU A 874      46.500  40.360  36.230  1.00  0.00           H
ATOM   4680 HD12 LEU A 874      45.600  38.760  36.320  1.00  0.00           H
ATOM   4681 HD13 LEU A 874      44.860  40.180  35.450  1.00  0.00           H
ATOM   4682  CD2 LEU A 874      47.790  38.440  34.880  1.00  0.00           C
ATOM   4683 HD21 LEU A 874      48.390  39.010  35.610  1.00  0.00           H
ATOM   4684 HD22 LEU A 874      48.550  38.180  34.120  1.00  0.00           H
ATOM   4685 HD23 LEU A 874      47.310  37.640  35.490  1.00  0.00           H
ATOM   4686  C   LEU A 874      45.630  37.070  31.450  1.00  0.00           C
ATOM   4687  O   LEU A 874      45.070  37.490  30.390  1.00  0.00           O
ATOM   4688  N   LYS A 875      45.410  35.820  31.900  1.00  0.00           N
ATOM   4689  HN  LYS A 875      46.050  35.420  32.560  1.00  0.00           H
ATOM   4690  CA  LYS A 875      44.800  34.730  31.140  1.00  0.00           C
ATOM   4691  HA  LYS A 875      44.390  35.070  30.190  1.00  0.00           H
ATOM   4692  CB  LYS A 875      45.700  33.450  30.970  1.00  0.00           C
ATOM   4693  HB1 LYS A 875      45.230  32.650  30.350  1.00  0.00           H
ATOM   4694  HB2 LYS A 875      45.810  32.890  31.930  1.00  0.00           H
ATOM   4695  CG  LYS A 875      47.000  33.790  30.280  1.00  0.00           C
ATOM   4696  HG1 LYS A 875      47.620  32.880  30.190  1.00  0.00           H
ATOM   4697  HG2 LYS A 875      47.600  34.510  30.880  1.00  0.00           H
ATOM   4698  CD  LYS A 875      46.820  34.430  28.910  1.00  0.00           C
ATOM   4699  HD1 LYS A 875      46.450  35.470  29.040  1.00  0.00           H
ATOM   4700  HD2 LYS A 875      46.150  33.820  28.260  1.00  0.00           H
ATOM   4701  CE  LYS A 875      48.190  34.560  28.140  1.00  0.00           C
ATOM   4702  HE1 LYS A 875      48.690  33.560  28.080  1.00  0.00           H
ATOM   4703  HE2 LYS A 875      48.860  35.270  28.650  1.00  0.00           H
ATOM   4704  NZ  LYS A 875      48.010  35.140  26.810  1.00  0.00           N
ATOM   4705  HZ1 LYS A 875      47.260  34.620  26.300  1.00  0.00           H
ATOM   4706  HZ2 LYS A 875      48.910  35.250  26.310  1.00  0.00           H
ATOM   4707  HZ3 LYS A 875      47.630  36.110  26.840  1.00  0.00           H
ATOM   4708  C   LYS A 875      43.580  34.350  31.800  1.00  0.00           C
ATOM   4709  O   LYS A 875      42.750  33.660  31.250  1.00  0.00           O
ATOM   4710  N   LYS A 876      43.310  34.880  32.960  1.00  0.00           N
ATOM   4711  HN  LYS A 876      43.900  35.570  33.370  1.00  0.00           H
ATOM   4712  CA  LYS A 876      42.310  34.440  33.920  1.00  0.00           C
ATOM   4713  HA  LYS A 876      41.600  33.800  33.390  1.00  0.00           H
ATOM   4714  CB  LYS A 876      42.780  33.430  35.060  1.00  0.00           C
ATOM   4715  HB1 LYS A 876      41.940  32.890  35.550  1.00  0.00           H
ATOM   4716  HB2 LYS A 876      43.350  33.890  35.880  1.00  0.00           H
ATOM   4717  CG  LYS A 876      43.700  32.320  34.550  1.00  0.00           C
ATOM   4718  HG1 LYS A 876      44.750  32.720  34.470  1.00  0.00           H
ATOM   4719  HG2 LYS A 876      43.240  32.010  33.590  1.00  0.00           H
ATOM   4720  CD  LYS A 876      43.750  31.110  35.540  1.00  0.00           C
ATOM   4721  HD1 LYS A 876      42.740  30.660  35.540  1.00  0.00           H
ATOM   4722  HD2 LYS A 876      44.030  31.580  36.520  1.00  0.00           H
ATOM   4723  CE  LYS A 876      44.680  29.990  35.180  1.00  0.00           C
ATOM   4724  HE1 LYS A 876      45.680  30.390  34.900  1.00  0.00           H
ATOM   4725  HE2 LYS A 876      44.360  29.360  34.320  1.00  0.00           H
ATOM   4726  NZ  LYS A 876      44.910  29.080  36.380  1.00  0.00           N
ATOM   4727  HZ1 LYS A 876      45.310  29.680  37.130  1.00  0.00           H
ATOM   4728  HZ2 LYS A 876      45.640  28.350  36.210  1.00  0.00           H
ATOM   4729  HZ3 LYS A 876      44.020  28.630  36.690  1.00  0.00           H
ATOM   4730  C   LYS A 876      41.610  35.700  34.550  1.00  0.00           C
ATOM   4731  O   LYS A 876      42.190  36.740  34.870  1.00  0.00           O
ATOM   4732  N   GLY A 877      40.250  35.570  34.790  1.00  0.00           N
ATOM   4733  HN  GLY A 877      39.820  34.680  34.600  1.00  0.00           H
ATOM   4734  CA  GLY A 877      39.320  36.660  35.050  1.00  0.00           C
ATOM   4735  HA1 GLY A 877      38.340  36.210  35.100  1.00  0.00           H
ATOM   4736  HA2 GLY A 877      39.380  37.480  34.340  1.00  0.00           H
ATOM   4737  C   GLY A 877      39.520  37.300  36.450  1.00  0.00           C
ATOM   4738  O   GLY A 877      40.280  36.810  37.280  1.00  0.00           O
ATOM   4739  N   ALA A 878      38.950  38.470  36.700  1.00  0.00           N
ATOM   4740  HN  ALA A 878      38.250  38.800  36.080  1.00  0.00           H
ATOM   4741  CA  ALA A 878      39.160  39.290  37.810  1.00  0.00           C
ATOM   4742  HA  ALA A 878      40.050  38.970  38.340  1.00  0.00           H
ATOM   4743  CB  ALA A 878      39.510  40.780  37.460  1.00  0.00           C
ATOM   4744  HB1 ALA A 878      40.330  40.770  36.700  1.00  0.00           H
ATOM   4745  HB2 ALA A 878      39.960  41.250  38.360  1.00  0.00           H
ATOM   4746  HB3 ALA A 878      38.700  41.370  36.980  1.00  0.00           H
ATOM   4747  C   ALA A 878      38.000  39.320  38.660  1.00  0.00           C
ATOM   4748  O   ALA A 878      36.970  38.610  38.400  1.00  0.00           O
ATOM   4749  N   GLY A 879      38.050  40.140  39.740  1.00  0.00           N
ATOM   4750  HN  GLY A 879      38.930  40.530  39.970  1.00  0.00           H
ATOM   4751  CA  GLY A 879      36.910  40.340  40.490  1.00  0.00           C
ATOM   4752  HA1 GLY A 879      36.720  39.410  40.990  1.00  0.00           H
ATOM   4753  HA2 GLY A 879      36.130  40.510  39.740  1.00  0.00           H
ATOM   4754  C   GLY A 879      37.010  41.360  41.520  1.00  0.00           C
ATOM   4755  O   GLY A 879      37.120  41.090  42.720  1.00  0.00           O
ATOM   4756  N   TYR A 880      36.970  42.630  41.070  1.00  0.00           N
ATOM   4757  HN  TYR A 880      37.120  42.790  40.100  1.00  0.00           H
ATOM   4758  CA  TYR A 880      36.930  43.800  41.970  1.00  0.00           C
ATOM   4759  HA  TYR A 880      37.870  43.850  42.490  1.00  0.00           H
ATOM   4760  CB  TYR A 880      36.750  45.190  41.240  1.00  0.00           C
ATOM   4761  HB1 TYR A 880      36.820  46.010  41.980  1.00  0.00           H
ATOM   4762  HB2 TYR A 880      35.770  45.210  40.730  1.00  0.00           H
ATOM   4763  CG  TYR A 880      37.830  45.370  40.230  1.00  0.00           C
ATOM   4764  CD1 TYR A 880      39.160  45.610  40.630  1.00  0.00           C
ATOM   4765  HD1 TYR A 880      39.410  45.520  41.680  1.00  0.00           H
ATOM   4766  CE1 TYR A 880      40.160  45.890  39.610  1.00  0.00           C
ATOM   4767  HE1 TYR A 880      41.190  46.220  39.710  1.00  0.00           H
ATOM   4768  CZ  TYR A 880      39.890  45.780  38.250  1.00  0.00           C
ATOM   4769  OH  TYR A 880      40.890  46.010  37.260  1.00  0.00           O
ATOM   4770  HH  TYR A 880      40.400  46.000  36.440  1.00  0.00           H
ATOM   4771  CD2 TYR A 880      37.530  45.470  38.860  1.00  0.00           C
ATOM   4772  HD2 TYR A 880      36.520  45.340  38.510  1.00  0.00           H
ATOM   4773  CE2 TYR A 880      38.600  45.670  37.900  1.00  0.00           C
ATOM   4774  HE2 TYR A 880      38.280  45.750  36.870  1.00  0.00           H
ATOM   4775  C   TYR A 880      35.840  43.830  43.090  1.00  0.00           C
ATOM   4776  O   TYR A 880      36.120  44.020  44.270  1.00  0.00           O
ATOM   4777  N   HSD A 881      34.550  43.730  42.730  1.00  0.00           N
ATOM   4778  HN  HSD A 881      34.260  43.560  41.800  1.00  0.00           H
ATOM   4779  CA  HSD A 881      33.470  43.670  43.760  1.00  0.00           C
ATOM   4780  HA  HSD A 881      33.630  44.420  44.530  1.00  0.00           H
ATOM   4781  CB  HSD A 881      32.080  44.050  43.280  1.00  0.00           C
ATOM   4782  HB1 HSD A 881      31.440  44.240  44.170  1.00  0.00           H
ATOM   4783  HB2 HSD A 881      31.640  43.300  42.600  1.00  0.00           H
ATOM   4784  ND1 HSD A 881      32.130  45.610  41.170  1.00  0.00           N
ATOM   4785  HD1 HSD A 881      32.580  44.940  40.580  1.00  0.00           H
ATOM   4786  CG  HSD A 881      32.020  45.360  42.560  1.00  0.00           C
ATOM   4787  CE1 HSD A 881      31.790  46.990  41.020  1.00  0.00           C
ATOM   4788  HE1 HSD A 881      31.670  47.570  40.110  1.00  0.00           H
ATOM   4789  NE2 HSD A 881      31.490  47.540  42.240  1.00  0.00           N
ATOM   4790  CD2 HSD A 881      31.600  46.520  43.130  1.00  0.00           C
ATOM   4791  HD2 HSD A 881      31.440  46.660  44.190  1.00  0.00           H
ATOM   4792  C   HSD A 881      33.360  42.420  44.580  1.00  0.00           C
ATOM   4793  O   HSD A 881      33.220  42.540  45.790  1.00  0.00           O
ATOM   4794  N   LEU A 882      33.590  41.220  43.910  1.00  0.00           N
ATOM   4795  HN  LEU A 882      33.570  41.240  42.910  1.00  0.00           H
ATOM   4796  CA  LEU A 882      33.960  39.960  44.650  1.00  0.00           C
ATOM   4797  HA  LEU A 882      33.080  39.550  45.120  1.00  0.00           H
ATOM   4798  CB  LEU A 882      34.340  38.920  43.570  1.00  0.00           C
ATOM   4799  HB1 LEU A 882      34.970  39.280  42.730  1.00  0.00           H
ATOM   4800  HB2 LEU A 882      33.360  38.760  43.060  1.00  0.00           H
ATOM   4801  CG  LEU A 882      34.920  37.520  43.950  1.00  0.00           C
ATOM   4802  HG  LEU A 882      35.860  37.800  44.470  1.00  0.00           H
ATOM   4803  CD1 LEU A 882      34.040  36.770  45.010  1.00  0.00           C
ATOM   4804 HD11 LEU A 882      34.590  35.980  45.560  1.00  0.00           H
ATOM   4805 HD12 LEU A 882      33.060  36.370  44.670  1.00  0.00           H
ATOM   4806 HD13 LEU A 882      33.930  37.450  45.890  1.00  0.00           H
ATOM   4807  CD2 LEU A 882      35.250  36.620  42.750  1.00  0.00           C
ATOM   4808 HD21 LEU A 882      34.280  36.430  42.260  1.00  0.00           H
ATOM   4809 HD22 LEU A 882      35.640  35.640  43.090  1.00  0.00           H
ATOM   4810 HD23 LEU A 882      35.920  37.060  41.970  1.00  0.00           H
ATOM   4811  C   LEU A 882      35.050  40.210  45.710  1.00  0.00           C
ATOM   4812  O   LEU A 882      34.740  39.960  46.880  1.00  0.00           O
ATOM   4813  N   ASP A 883      36.290  40.740  45.370  1.00  0.00           N
ATOM   4814  HN  ASP A 883      36.550  40.920  44.420  1.00  0.00           H
ATOM   4815  CA  ASP A 883      37.280  40.860  46.390  1.00  0.00           C
ATOM   4816  HA  ASP A 883      37.360  39.980  47.010  1.00  0.00           H
ATOM   4817  CB  ASP A 883      38.620  41.070  45.690  1.00  0.00           C
ATOM   4818  HB1 ASP A 883      39.410  41.220  46.450  1.00  0.00           H
ATOM   4819  HB2 ASP A 883      38.390  41.870  44.960  1.00  0.00           H
ATOM   4820  CG  ASP A 883      39.000  39.810  44.970  1.00  0.00           C
ATOM   4821  OD1 ASP A 883      38.510  38.720  45.170  1.00  0.00           O
ATOM   4822  OD2 ASP A 883      40.100  39.990  44.150  1.00  0.00           O
ATOM   4823  HD2 ASP A 883      40.310  40.910  43.990  1.00  0.00           H
ATOM   4824  C   ASP A 883      36.960  41.990  47.370  1.00  0.00           C
ATOM   4825  O   ASP A 883      37.340  41.950  48.530  1.00  0.00           O
ATOM   4826  N   LEU A 884      36.210  43.040  47.040  1.00  0.00           N
ATOM   4827  HN  LEU A 884      35.820  43.050  46.120  1.00  0.00           H
ATOM   4828  CA  LEU A 884      35.680  44.040  47.990  1.00  0.00           C
ATOM   4829  HA  LEU A 884      36.570  44.370  48.500  1.00  0.00           H
ATOM   4830  CB  LEU A 884      35.000  45.210  47.250  1.00  0.00           C
ATOM   4831  HB1 LEU A 884      34.110  44.810  46.730  1.00  0.00           H
ATOM   4832  HB2 LEU A 884      35.720  45.540  46.470  1.00  0.00           H
ATOM   4833  CG  LEU A 884      34.450  46.410  48.090  1.00  0.00           C
ATOM   4834  HG  LEU A 884      33.700  45.970  48.790  1.00  0.00           H
ATOM   4835  CD1 LEU A 884      35.550  47.110  48.800  1.00  0.00           C
ATOM   4836 HD11 LEU A 884      35.810  46.510  49.700  1.00  0.00           H
ATOM   4837 HD12 LEU A 884      35.220  48.140  49.010  1.00  0.00           H
ATOM   4838 HD13 LEU A 884      36.380  47.150  48.060  1.00  0.00           H
ATOM   4839  CD2 LEU A 884      33.800  47.430  47.200  1.00  0.00           C
ATOM   4840 HD21 LEU A 884      33.200  48.160  47.800  1.00  0.00           H
ATOM   4841 HD22 LEU A 884      32.990  46.950  46.610  1.00  0.00           H
ATOM   4842 HD23 LEU A 884      34.560  47.990  46.620  1.00  0.00           H
ATOM   4843  C   LEU A 884      34.630  43.370  48.960  1.00  0.00           C
ATOM   4844  O   LEU A 884      34.650  43.600  50.140  1.00  0.00           O
ATOM   4845  N   LEU A 885      33.780  42.460  48.430  1.00  0.00           N
ATOM   4846  HN  LEU A 885      33.970  42.130  47.510  1.00  0.00           H
ATOM   4847  CA  LEU A 885      32.860  41.780  49.340  1.00  0.00           C
ATOM   4848  HA  LEU A 885      32.450  42.600  49.920  1.00  0.00           H
ATOM   4849  CB  LEU A 885      31.840  40.940  48.540  1.00  0.00           C
ATOM   4850  HB1 LEU A 885      32.420  40.190  47.950  1.00  0.00           H
ATOM   4851  HB2 LEU A 885      31.370  41.650  47.830  1.00  0.00           H
ATOM   4852  CG  LEU A 885      30.830  40.080  49.290  1.00  0.00           C
ATOM   4853  HG  LEU A 885      31.310  39.400  50.020  1.00  0.00           H
ATOM   4854  CD1 LEU A 885      29.980  40.990  50.200  1.00  0.00           C
ATOM   4855 HD11 LEU A 885      29.140  40.370  50.570  1.00  0.00           H
ATOM   4856 HD12 LEU A 885      29.590  41.790  49.540  1.00  0.00           H
ATOM   4857 HD13 LEU A 885      30.610  41.360  51.050  1.00  0.00           H
ATOM   4858  CD2 LEU A 885      29.980  39.300  48.320  1.00  0.00           C
ATOM   4859 HD21 LEU A 885      29.380  38.530  48.860  1.00  0.00           H
ATOM   4860 HD22 LEU A 885      30.530  38.700  47.550  1.00  0.00           H
ATOM   4861 HD23 LEU A 885      29.120  39.840  47.870  1.00  0.00           H
ATOM   4862  C   LEU A 885      33.560  40.940  50.380  1.00  0.00           C
ATOM   4863  O   LEU A 885      33.240  41.050  51.590  1.00  0.00           O
ATOM   4864  N   MET A 886      34.540  40.050  49.880  1.00  0.00           N
ATOM   4865  HN  MET A 886      34.750  40.050  48.900  1.00  0.00           H
ATOM   4866  CA  MET A 886      35.200  39.130  50.670  1.00  0.00           C
ATOM   4867  HA  MET A 886      34.460  38.470  51.110  1.00  0.00           H
ATOM   4868  CB  MET A 886      36.190  38.150  49.830  1.00  0.00           C
ATOM   4869  HB1 MET A 886      36.610  37.530  50.650  1.00  0.00           H
ATOM   4870  HB2 MET A 886      37.030  38.740  49.400  1.00  0.00           H
ATOM   4871  CG  MET A 886      35.560  37.160  48.810  1.00  0.00           C
ATOM   4872  HG1 MET A 886      36.410  36.560  48.410  1.00  0.00           H
ATOM   4873  HG2 MET A 886      35.110  37.780  47.990  1.00  0.00           H
ATOM   4874  SD  MET A 886      34.340  36.090  49.610  1.00  0.00           S
ATOM   4875  CE  MET A 886      32.950  37.020  48.970  1.00  0.00           C
ATOM   4876  HE1 MET A 886      32.120  37.260  49.680  1.00  0.00           H
ATOM   4877  HE2 MET A 886      32.460  36.470  48.140  1.00  0.00           H
ATOM   4878  HE3 MET A 886      33.160  38.000  48.510  1.00  0.00           H
ATOM   4879  C   MET A 886      35.980  39.800  51.850  1.00  0.00           C
ATOM   4880  O   MET A 886      36.100  39.310  52.980  1.00  0.00           O
ATOM   4881  N   VAL A 887      36.650  40.920  51.620  1.00  0.00           N
ATOM   4882  HN  VAL A 887      36.660  41.160  50.650  1.00  0.00           H
ATOM   4883  CA  VAL A 887      37.370  41.760  52.570  1.00  0.00           C
ATOM   4884  HA  VAL A 887      37.920  41.100  53.220  1.00  0.00           H
ATOM   4885  CB  VAL A 887      38.450  42.610  51.820  1.00  0.00           C
ATOM   4886  HB  VAL A 887      38.980  42.010  51.060  1.00  0.00           H
ATOM   4887  CG1 VAL A 887      37.820  43.790  51.050  1.00  0.00           C
ATOM   4888 HG11 VAL A 887      37.520  44.490  51.850  1.00  0.00           H
ATOM   4889 HG12 VAL A 887      37.040  43.390  50.380  1.00  0.00           H
ATOM   4890 HG13 VAL A 887      38.520  44.300  50.350  1.00  0.00           H
ATOM   4891  CG2 VAL A 887      39.500  43.130  52.890  1.00  0.00           C
ATOM   4892 HG21 VAL A 887      39.480  44.240  52.940  1.00  0.00           H
ATOM   4893 HG22 VAL A 887      40.520  42.740  52.700  1.00  0.00           H
ATOM   4894 HG23 VAL A 887      39.260  42.610  53.850  1.00  0.00           H
ATOM   4895  C   VAL A 887      36.460  42.490  53.460  1.00  0.00           C
ATOM   4896  O   VAL A 887      36.670  42.560  54.650  1.00  0.00           O
ATOM   4897  N   GLY A 888      35.360  43.080  52.980  1.00  0.00           N
ATOM   4898  HN  GLY A 888      35.170  43.020  52.000  1.00  0.00           H
ATOM   4899  CA  GLY A 888      34.500  43.970  53.750  1.00  0.00           C
ATOM   4900  HA1 GLY A 888      33.870  44.510  53.070  1.00  0.00           H
ATOM   4901  HA2 GLY A 888      35.060  44.630  54.400  1.00  0.00           H
ATOM   4902  C   GLY A 888      33.610  43.210  54.590  1.00  0.00           C
ATOM   4903  O   GLY A 888      33.270  43.720  55.690  1.00  0.00           O
ATOM   4904  N   VAL A 889      33.180  42.000  54.220  1.00  0.00           N
ATOM   4905  HN  VAL A 889      33.400  41.570  53.350  1.00  0.00           H
ATOM   4906  CA  VAL A 889      32.490  41.080  55.100  1.00  0.00           C
ATOM   4907  HA  VAL A 889      31.710  41.670  55.590  1.00  0.00           H
ATOM   4908  CB  VAL A 889      31.840  39.890  54.470  1.00  0.00           C
ATOM   4909  HB  VAL A 889      32.670  39.450  53.860  1.00  0.00           H
ATOM   4910  CG1 VAL A 889      31.300  38.830  55.450  1.00  0.00           C
ATOM   4911 HG11 VAL A 889      30.750  39.260  56.320  1.00  0.00           H
ATOM   4912 HG12 VAL A 889      32.150  38.270  55.890  1.00  0.00           H
ATOM   4913 HG13 VAL A 889      30.610  38.190  54.860  1.00  0.00           H
ATOM   4914  CG2 VAL A 889      30.710  40.450  53.660  1.00  0.00           C
ATOM   4915 HG21 VAL A 889      29.850  40.800  54.250  1.00  0.00           H
ATOM   4916 HG22 VAL A 889      30.360  39.640  52.980  1.00  0.00           H
ATOM   4917 HG23 VAL A 889      31.020  41.250  52.950  1.00  0.00           H
ATOM   4918  C   VAL A 889      33.370  40.670  56.230  1.00  0.00           C
ATOM   4919  O   VAL A 889      32.950  40.570  57.370  1.00  0.00           O
ATOM   4920  N   MET A 890      34.680  40.440  55.930  1.00  0.00           N
ATOM   4921  HN  MET A 890      35.050  40.630  55.030  1.00  0.00           H
ATOM   4922  CA  MET A 890      35.650  40.010  56.900  1.00  0.00           C
ATOM   4923  HA  MET A 890      35.330  39.210  57.550  1.00  0.00           H
ATOM   4924  CB  MET A 890      36.920  39.440  56.210  1.00  0.00           C
ATOM   4925  HB1 MET A 890      37.830  39.400  56.850  1.00  0.00           H
ATOM   4926  HB2 MET A 890      37.170  40.140  55.390  1.00  0.00           H
ATOM   4927  CG  MET A 890      36.750  37.920  55.830  1.00  0.00           C
ATOM   4928  HG1 MET A 890      37.590  37.630  55.160  1.00  0.00           H
ATOM   4929  HG2 MET A 890      35.900  37.700  55.140  1.00  0.00           H
ATOM   4930  SD  MET A 890      36.490  36.850  57.270  1.00  0.00           S
ATOM   4931  CE  MET A 890      38.090  36.870  58.170  1.00  0.00           C
ATOM   4932  HE1 MET A 890      38.860  36.660  57.400  1.00  0.00           H
ATOM   4933  HE2 MET A 890      37.970  36.030  58.880  1.00  0.00           H
ATOM   4934  HE3 MET A 890      38.370  37.820  58.680  1.00  0.00           H
ATOM   4935  C   MET A 890      36.160  41.070  57.820  1.00  0.00           C
ATOM   4936  O   MET A 890      36.470  40.860  58.980  1.00  0.00           O
ATOM   4937  N   LEU A 891      36.040  42.330  57.380  1.00  0.00           N
ATOM   4938  HN  LEU A 891      35.960  42.620  56.430  1.00  0.00           H
ATOM   4939  CA  LEU A 891      36.290  43.530  58.190  1.00  0.00           C
ATOM   4940  HA  LEU A 891      37.350  43.510  58.390  1.00  0.00           H
ATOM   4941  CB  LEU A 891      36.140  44.810  57.320  1.00  0.00           C
ATOM   4942  HB1 LEU A 891      35.080  45.080  57.130  1.00  0.00           H
ATOM   4943  HB2 LEU A 891      36.610  44.450  56.380  1.00  0.00           H
ATOM   4944  CG  LEU A 891      36.860  45.930  57.990  1.00  0.00           C
ATOM   4945  HG  LEU A 891      37.740  45.540  58.550  1.00  0.00           H
ATOM   4946  CD1 LEU A 891      37.540  46.790  56.920  1.00  0.00           C
ATOM   4947 HD11 LEU A 891      38.260  46.190  56.320  1.00  0.00           H
ATOM   4948 HD12 LEU A 891      37.940  47.690  57.440  1.00  0.00           H
ATOM   4949 HD13 LEU A 891      36.760  47.230  56.250  1.00  0.00           H
ATOM   4950  CD2 LEU A 891      35.960  46.720  59.050  1.00  0.00           C
ATOM   4951 HD21 LEU A 891      36.490  47.560  59.540  1.00  0.00           H
ATOM   4952 HD22 LEU A 891      35.860  46.210  60.030  1.00  0.00           H
ATOM   4953 HD23 LEU A 891      35.010  47.030  58.580  1.00  0.00           H
ATOM   4954  C   LEU A 891      35.460  43.540  59.400  1.00  0.00           C
ATOM   4955  O   LEU A 891      35.920  43.880  60.490  1.00  0.00           O
ATOM   4956  N   GLY A 892      34.080  43.150  59.290  1.00  0.00           N
ATOM   4957  HN  GLY A 892      33.680  42.960  58.390  1.00  0.00           H
ATOM   4958  CA  GLY A 892      33.190  43.140  60.430  1.00  0.00           C
ATOM   4959  HA1 GLY A 892      32.220  43.140  59.960  1.00  0.00           H
ATOM   4960  HA2 GLY A 892      33.340  44.040  61.010  1.00  0.00           H
ATOM   4961  C   GLY A 892      33.490  42.020  61.350  1.00  0.00           C
ATOM   4962  O   GLY A 892      33.290  42.120  62.560  1.00  0.00           O
ATOM   4963  N   VAL A 893      34.020  40.920  60.800  1.00  0.00           N
ATOM   4964  HN  VAL A 893      34.140  41.070  59.830  1.00  0.00           H
ATOM   4965  CA  VAL A 893      34.420  39.720  61.560  1.00  0.00           C
ATOM   4966  HA  VAL A 893      33.550  39.440  62.130  1.00  0.00           H
ATOM   4967  CB  VAL A 893      34.710  38.630  60.620  1.00  0.00           C
ATOM   4968  HB  VAL A 893      35.560  38.790  59.910  1.00  0.00           H
ATOM   4969  CG1 VAL A 893      35.060  37.350  61.410  1.00  0.00           C
ATOM   4970 HG11 VAL A 893      34.150  37.180  62.040  1.00  0.00           H
ATOM   4971 HG12 VAL A 893      36.000  37.340  61.980  1.00  0.00           H
ATOM   4972 HG13 VAL A 893      35.170  36.510  60.680  1.00  0.00           H
ATOM   4973  CG2 VAL A 893      33.380  38.180  59.940  1.00  0.00           C
ATOM   4974 HG21 VAL A 893      33.520  37.230  59.390  1.00  0.00           H
ATOM   4975 HG22 VAL A 893      33.130  38.970  59.200  1.00  0.00           H
ATOM   4976 HG23 VAL A 893      32.550  38.100  60.670  1.00  0.00           H
ATOM   4977  C   VAL A 893      35.580  40.030  62.500  1.00  0.00           C
ATOM   4978  O   VAL A 893      35.510  39.770  63.700  1.00  0.00           O
ATOM   4979  N   CYS A 894      36.630  40.740  61.990  1.00  0.00           N
ATOM   4980  HN  CYS A 894      36.800  40.940  61.030  1.00  0.00           H
ATOM   4981  CA  CYS A 894      37.700  41.360  62.790  1.00  0.00           C
ATOM   4982  HA  CYS A 894      38.130  40.610  63.420  1.00  0.00           H
ATOM   4983  CB  CYS A 894      38.710  41.910  61.770  1.00  0.00           C
ATOM   4984  HB1 CYS A 894      39.470  42.460  62.360  1.00  0.00           H
ATOM   4985  HB2 CYS A 894      38.290  42.550  60.960  1.00  0.00           H
ATOM   4986  SG  CYS A 894      39.660  40.580  60.990  1.00  0.00           S
ATOM   4987  HG1 CYS A 894      40.680  41.130  61.630  1.00  0.00           H
ATOM   4988  C   CYS A 894      37.230  42.430  63.810  1.00  0.00           C
ATOM   4989  O   CYS A 894      37.840  42.500  64.860  1.00  0.00           O
ATOM   4990  N   SER A 895      36.210  43.220  63.400  1.00  0.00           N
ATOM   4991  HN  SER A 895      35.680  43.080  62.560  1.00  0.00           H
ATOM   4992  CA  SER A 895      35.700  44.240  64.300  1.00  0.00           C
ATOM   4993  HA  SER A 895      36.530  44.900  64.500  1.00  0.00           H
ATOM   4994  CB  SER A 895      34.570  45.100  63.610  1.00  0.00           C
ATOM   4995  HB1 SER A 895      34.140  45.780  64.380  1.00  0.00           H
ATOM   4996  HB2 SER A 895      33.760  44.460  63.220  1.00  0.00           H
ATOM   4997  OG  SER A 895      35.180  45.720  62.500  1.00  0.00           O
ATOM   4998  HG1 SER A 895      35.420  45.020  61.880  1.00  0.00           H
ATOM   4999  C   SER A 895      35.090  43.740  65.610  1.00  0.00           C
ATOM   5000  O   SER A 895      35.450  44.200  66.690  1.00  0.00           O
ATOM   5001  N   VAL A 896      34.200  42.770  65.510  1.00  0.00           N
ATOM   5002  HN  VAL A 896      33.890  42.530  64.590  1.00  0.00           H
ATOM   5003  CA  VAL A 896      33.640  42.180  66.710  1.00  0.00           C
ATOM   5004  HA  VAL A 896      33.440  42.980  67.410  1.00  0.00           H
ATOM   5005  CB  VAL A 896      32.330  41.450  66.360  1.00  0.00           C
ATOM   5006  HB  VAL A 896      32.630  40.700  65.600  1.00  0.00           H
ATOM   5007  CG1 VAL A 896      31.650  40.890  67.610  1.00  0.00           C
ATOM   5008 HG11 VAL A 896      30.560  40.720  67.490  1.00  0.00           H
ATOM   5009 HG12 VAL A 896      31.670  41.630  68.440  1.00  0.00           H
ATOM   5010 HG13 VAL A 896      32.070  39.960  68.040  1.00  0.00           H
ATOM   5011  CG2 VAL A 896      31.300  42.430  65.690  1.00  0.00           C
ATOM   5012 HG21 VAL A 896      31.860  42.880  64.840  1.00  0.00           H
ATOM   5013 HG22 VAL A 896      31.220  43.290  66.380  1.00  0.00           H
ATOM   5014 HG23 VAL A 896      30.310  42.040  65.410  1.00  0.00           H
ATOM   5015  C   VAL A 896      34.610  41.270  67.380  1.00  0.00           C
ATOM   5016  O   VAL A 896      34.690  41.230  68.660  1.00  0.00           O
ATOM   5017  N   MET A 897      35.530  40.490  66.680  1.00  0.00           N
ATOM   5018  HN  MET A 897      35.520  40.330  65.690  1.00  0.00           H
ATOM   5019  CA  MET A 897      36.610  39.860  67.370  1.00  0.00           C
ATOM   5020  HA  MET A 897      36.050  39.310  68.110  1.00  0.00           H
ATOM   5021  CB  MET A 897      37.280  38.750  66.490  1.00  0.00           C
ATOM   5022  HB1 MET A 897      37.940  38.150  67.150  1.00  0.00           H
ATOM   5023  HB2 MET A 897      37.840  39.300  65.720  1.00  0.00           H
ATOM   5024  CG  MET A 897      36.250  37.800  65.890  1.00  0.00           C
ATOM   5025  HG1 MET A 897      35.320  38.270  65.530  1.00  0.00           H
ATOM   5026  HG2 MET A 897      35.760  37.210  66.690  1.00  0.00           H
ATOM   5027  SD  MET A 897      37.060  36.740  64.670  1.00  0.00           S
ATOM   5028  CE  MET A 897      35.460  35.960  64.490  1.00  0.00           C
ATOM   5029  HE1 MET A 897      34.660  36.590  64.070  1.00  0.00           H
ATOM   5030  HE2 MET A 897      35.120  35.540  65.470  1.00  0.00           H
ATOM   5031  HE3 MET A 897      35.610  35.120  63.780  1.00  0.00           H
ATOM   5032  C   MET A 897      37.620  40.710  68.110  1.00  0.00           C
ATOM   5033  O   MET A 897      38.130  40.320  69.110  1.00  0.00           O
ATOM   5034  N   GLY A 898      37.850  41.920  67.650  1.00  0.00           N
ATOM   5035  HN  GLY A 898      37.240  42.360  67.000  1.00  0.00           H
ATOM   5036  CA  GLY A 898      38.880  42.710  68.250  1.00  0.00           C
ATOM   5037  HA1 GLY A 898      38.940  42.460  69.300  1.00  0.00           H
ATOM   5038  HA2 GLY A 898      38.870  43.780  68.090  1.00  0.00           H
ATOM   5039  C   GLY A 898      40.250  42.380  67.660  1.00  0.00           C
ATOM   5040  O   GLY A 898      41.230  42.310  68.390  1.00  0.00           O
ATOM   5041  N   LEU A 899      40.340  42.180  66.320  1.00  0.00           N
ATOM   5042  HN  LEU A 899      39.510  42.310  65.790  1.00  0.00           H
ATOM   5043  CA  LEU A 899      41.650  41.900  65.600  1.00  0.00           C
ATOM   5044  HA  LEU A 899      42.460  41.990  66.310  1.00  0.00           H
ATOM   5045  CB  LEU A 899      41.580  40.540  64.830  1.00  0.00           C
ATOM   5046  HB1 LEU A 899      42.460  40.230  64.250  1.00  0.00           H
ATOM   5047  HB2 LEU A 899      40.690  40.480  64.160  1.00  0.00           H
ATOM   5048  CG  LEU A 899      41.410  39.390  65.860  1.00  0.00           C
ATOM   5049  HG  LEU A 899      40.740  39.800  66.640  1.00  0.00           H
ATOM   5050  CD1 LEU A 899      40.630  38.150  65.240  1.00  0.00           C
ATOM   5051 HD11 LEU A 899      41.160  37.850  64.310  1.00  0.00           H
ATOM   5052 HD12 LEU A 899      39.610  38.530  65.020  1.00  0.00           H
ATOM   5053 HD13 LEU A 899      40.500  37.220  65.830  1.00  0.00           H
ATOM   5054  CD2 LEU A 899      42.700  38.940  66.360  1.00  0.00           C
ATOM   5055 HD21 LEU A 899      43.270  39.700  66.940  1.00  0.00           H
ATOM   5056 HD22 LEU A 899      43.290  38.460  65.550  1.00  0.00           H
ATOM   5057 HD23 LEU A 899      42.500  38.070  67.010  1.00  0.00           H
ATOM   5058  C   LEU A 899      41.800  43.000  64.550  1.00  0.00           C
ATOM   5059  O   LEU A 899      40.830  43.620  64.140  1.00  0.00           O
ATOM   5060  N   PRO A 900      43.050  43.310  64.120  1.00  0.00           N
[truncated: 7,490,634 more chars]
