# Supplementary material for: CryoEM and computational modeling structural insights into the pH regulator NBCn1
Source: Nat Commun. 2025 Nov 11;16:9932. doi: 10.1038/s41467-025-64868-z (PMC12606367; doi:10.1038/s41467-025-64868-z)
Supplement: Supplementary file 8 — Supplementary Data 6 [file 41467_2025_64868_MOESM8_ESM.zip › 1us_unrestr_MD_OF_IF_transition_apoNBCn1/transition_rep2_traj15_last.pdb]

REMARK    GENERATED BY TRJCONV
TITLE     Title t= 1000000.00000 step= 500000000
REMARK    THIS IS A SIMULATION BOX
CRYST1   96.608   96.608  103.979  90.00  90.00  90.00 P 1           1
MODEL        1
ATOM      1  N   LEU A 585      24.290  28.410  44.290  1.00  0.00           N
ATOM      2  HT1 LEU A 585      23.280  28.320  44.510  1.00  0.00           H
ATOM      3  HT2 LEU A 585      24.560  27.570  43.740  1.00  0.00           H
ATOM      4  HT3 LEU A 585      24.390  29.210  43.630  1.00  0.00           H
ATOM      5  CA  LEU A 585      25.080  28.630  45.570  1.00  0.00           C
ATOM      6  HA  LEU A 585      26.120  28.790  45.300  1.00  0.00           H
ATOM      7  CB  LEU A 585      24.520  29.940  46.230  1.00  0.00           C
ATOM      8  HB1 LEU A 585      23.470  29.810  46.550  1.00  0.00           H
ATOM      9  HB2 LEU A 585      24.550  30.810  45.530  1.00  0.00           H
ATOM     10  CG  LEU A 585      25.330  30.420  47.480  1.00  0.00           C
ATOM     11  HG  LEU A 585      25.540  29.560  48.160  1.00  0.00           H
ATOM     12  CD1 LEU A 585      26.690  30.860  47.040  1.00  0.00           C
ATOM     13 HD11 LEU A 585      27.270  31.560  47.680  1.00  0.00           H
ATOM     14 HD12 LEU A 585      26.670  31.520  46.140  1.00  0.00           H
ATOM     15 HD13 LEU A 585      27.340  30.010  46.780  1.00  0.00           H
ATOM     16  CD2 LEU A 585      24.590  31.590  48.250  1.00  0.00           C
ATOM     17 HD21 LEU A 585      25.110  31.690  49.250  1.00  0.00           H
ATOM     18 HD22 LEU A 585      23.490  31.500  48.320  1.00  0.00           H
ATOM     19 HD23 LEU A 585      24.740  32.520  47.680  1.00  0.00           H
ATOM     20  C   LEU A 585      24.980  27.550  46.640  1.00  0.00           C
ATOM     21  O   LEU A 585      26.050  27.070  47.070  1.00  0.00           O
ATOM     22  N   ILE A 586      23.730  27.120  47.110  1.00  0.00           N
ATOM     23  HN  ILE A 586      22.940  27.470  46.620  1.00  0.00           H
ATOM     24  CA  ILE A 586      23.640  26.210  48.220  1.00  0.00           C
ATOM     25  HA  ILE A 586      24.130  26.690  49.060  1.00  0.00           H
ATOM     26  CB  ILE A 586      22.090  26.110  48.650  1.00  0.00           C
ATOM     27  HB  ILE A 586      21.480  25.570  47.900  1.00  0.00           H
ATOM     28  CG2 ILE A 586      21.990  25.210  49.970  1.00  0.00           C
ATOM     29 HG21 ILE A 586      22.670  25.630  50.730  1.00  0.00           H
ATOM     30 HG22 ILE A 586      22.290  24.160  49.740  1.00  0.00           H
ATOM     31 HG23 ILE A 586      20.950  25.220  50.370  1.00  0.00           H
ATOM     32  CG1 ILE A 586      21.420  27.520  48.870  1.00  0.00           C
ATOM     33 HG11 ILE A 586      20.370  27.330  49.160  1.00  0.00           H
ATOM     34 HG12 ILE A 586      21.400  28.190  47.990  1.00  0.00           H
ATOM     35  CD  ILE A 586      22.140  28.430  49.830  1.00  0.00           C
ATOM     36  HD1 ILE A 586      22.420  27.900  50.770  1.00  0.00           H
ATOM     37  HD2 ILE A 586      21.450  29.220  50.210  1.00  0.00           H
ATOM     38  HD3 ILE A 586      23.020  28.830  49.310  1.00  0.00           H
ATOM     39  C   ILE A 586      24.290  24.830  47.960  1.00  0.00           C
ATOM     40  O   ILE A 586      25.030  24.320  48.820  1.00  0.00           O
ATOM     41  N   LEU A 587      24.040  24.180  46.780  1.00  0.00           N
ATOM     42  HN  LEU A 587      23.330  24.560  46.210  1.00  0.00           H
ATOM     43  CA  LEU A 587      24.740  22.960  46.460  1.00  0.00           C
ATOM     44  HA  LEU A 587      24.570  22.170  47.180  1.00  0.00           H
ATOM     45  CB  LEU A 587      24.270  22.380  45.060  1.00  0.00           C
ATOM     46  HB1 LEU A 587      24.300  23.170  44.290  1.00  0.00           H
ATOM     47  HB2 LEU A 587      23.200  22.060  45.120  1.00  0.00           H
ATOM     48  CG  LEU A 587      24.930  21.070  44.540  1.00  0.00           C
ATOM     49  HG  LEU A 587      25.990  21.350  44.360  1.00  0.00           H
ATOM     50  CD1 LEU A 587      24.740  20.000  45.530  1.00  0.00           C
ATOM     51 HD11 LEU A 587      25.210  20.320  46.480  1.00  0.00           H
ATOM     52 HD12 LEU A 587      25.110  18.990  45.250  1.00  0.00           H
ATOM     53 HD13 LEU A 587      23.650  19.870  45.740  1.00  0.00           H
ATOM     54  CD2 LEU A 587      24.380  20.590  43.220  1.00  0.00           C
ATOM     55 HD21 LEU A 587      24.240  21.450  42.520  1.00  0.00           H
ATOM     56 HD22 LEU A 587      23.320  20.310  43.390  1.00  0.00           H
ATOM     57 HD23 LEU A 587      25.020  19.790  42.790  1.00  0.00           H
ATOM     58  C   LEU A 587      26.300  22.980  46.390  1.00  0.00           C
ATOM     59  O   LEU A 587      26.920  22.010  46.840  1.00  0.00           O
ATOM     60  N   ASP A 588      26.900  24.120  45.910  1.00  0.00           N
ATOM     61  HN  ASP A 588      26.260  24.780  45.550  1.00  0.00           H
ATOM     62  CA  ASP A 588      28.300  24.330  45.550  1.00  0.00           C
ATOM     63  HA  ASP A 588      28.700  23.540  44.920  1.00  0.00           H
ATOM     64  CB  ASP A 588      28.460  25.720  44.800  1.00  0.00           C
ATOM     65  HB1 ASP A 588      29.470  26.120  45.020  1.00  0.00           H
ATOM     66  HB2 ASP A 588      27.670  26.430  45.130  1.00  0.00           H
ATOM     67  CG  ASP A 588      28.340  25.540  43.320  1.00  0.00           C
ATOM     68  OD1 ASP A 588      27.780  26.450  42.630  1.00  0.00           O
ATOM     69  OD2 ASP A 588      28.800  24.530  42.770  1.00  0.00           O
ATOM     70  C   ASP A 588      29.070  24.220  46.820  1.00  0.00           C
ATOM     71  O   ASP A 588      30.200  23.670  46.860  1.00  0.00           O
ATOM     72  N   ILE A 589      28.510  24.800  47.950  1.00  0.00           N
ATOM     73  HN  ILE A 589      27.750  25.380  47.680  1.00  0.00           H
ATOM     74  CA  ILE A 589      28.980  24.640  49.310  1.00  0.00           C
ATOM     75  HA  ILE A 589      29.950  25.120  49.410  1.00  0.00           H
ATOM     76  CB  ILE A 589      28.100  25.200  50.370  1.00  0.00           C
ATOM     77  HB  ILE A 589      27.190  24.610  50.160  1.00  0.00           H
ATOM     78  CG2 ILE A 589      28.480  24.970  51.920  1.00  0.00           C
ATOM     79 HG21 ILE A 589      28.540  23.900  52.200  1.00  0.00           H
ATOM     80 HG22 ILE A 589      27.730  25.460  52.580  1.00  0.00           H
ATOM     81 HG23 ILE A 589      29.560  25.220  52.030  1.00  0.00           H
ATOM     82  CG1 ILE A 589      27.780  26.760  50.180  1.00  0.00           C
ATOM     83 HG11 ILE A 589      27.650  26.980  49.100  1.00  0.00           H
ATOM     84 HG12 ILE A 589      28.590  27.350  50.630  1.00  0.00           H
ATOM     85  CD  ILE A 589      26.490  27.140  50.930  1.00  0.00           C
ATOM     86  HD1 ILE A 589      26.670  27.080  52.030  1.00  0.00           H
ATOM     87  HD2 ILE A 589      25.770  26.410  50.500  1.00  0.00           H
ATOM     88  HD3 ILE A 589      26.290  28.170  50.560  1.00  0.00           H
ATOM     89  C   ILE A 589      29.310  23.200  49.600  1.00  0.00           C
ATOM     90  O   ILE A 589      30.400  22.870  49.970  1.00  0.00           O
ATOM     91  N   LYS A 590      28.400  22.290  49.350  1.00  0.00           N
ATOM     92  HN  LYS A 590      27.530  22.450  48.900  1.00  0.00           H
ATOM     93  CA  LYS A 590      28.590  20.870  49.510  1.00  0.00           C
ATOM     94  HA  LYS A 590      28.790  20.660  50.560  1.00  0.00           H
ATOM     95  CB  LYS A 590      27.330  20.030  49.240  1.00  0.00           C
ATOM     96  HB1 LYS A 590      27.660  18.980  49.420  1.00  0.00           H
ATOM     97  HB2 LYS A 590      27.010  20.130  48.180  1.00  0.00           H
ATOM     98  CG  LYS A 590      26.060  20.400  50.080  1.00  0.00           C
ATOM     99  HG1 LYS A 590      25.700  21.340  49.600  1.00  0.00           H
ATOM    100  HG2 LYS A 590      26.330  20.780  51.090  1.00  0.00           H
ATOM    101  CD  LYS A 590      24.990  19.360  50.090  1.00  0.00           C
ATOM    102  HD1 LYS A 590      24.210  19.650  50.830  1.00  0.00           H
ATOM    103  HD2 LYS A 590      25.370  18.440  50.600  1.00  0.00           H
ATOM    104  CE  LYS A 590      24.250  19.000  48.760  1.00  0.00           C
ATOM    105  HE1 LYS A 590      24.950  18.720  47.960  1.00  0.00           H
ATOM    106  HE2 LYS A 590      23.640  19.890  48.510  1.00  0.00           H
ATOM    107  NZ  LYS A 590      23.290  17.800  48.870  1.00  0.00           N
ATOM    108  HZ1 LYS A 590      22.450  18.030  49.430  1.00  0.00           H
ATOM    109  HZ2 LYS A 590      23.700  16.970  49.350  1.00  0.00           H
ATOM    110  HZ3 LYS A 590      23.070  17.560  47.890  1.00  0.00           H
ATOM    111  C   LYS A 590      29.760  20.390  48.800  1.00  0.00           C
ATOM    112  O   LYS A 590      30.600  19.670  49.280  1.00  0.00           O
ATOM    113  N   ARG A 591      29.930  20.820  47.520  1.00  0.00           N
ATOM    114  HN  ARG A 591      29.310  21.580  47.330  1.00  0.00           H
ATOM    115  CA  ARG A 591      30.850  20.430  46.510  1.00  0.00           C
ATOM    116  HA  ARG A 591      30.780  19.350  46.390  1.00  0.00           H
ATOM    117  CB  ARG A 591      30.560  20.860  45.080  1.00  0.00           C
ATOM    118  HB1 ARG A 591      31.320  20.350  44.440  1.00  0.00           H
ATOM    119  HB2 ARG A 591      30.570  21.960  44.970  1.00  0.00           H
ATOM    120  CG  ARG A 591      29.160  20.400  44.560  1.00  0.00           C
ATOM    121  HG1 ARG A 591      28.340  20.790  45.190  1.00  0.00           H
ATOM    122  HG2 ARG A 591      29.010  19.300  44.520  1.00  0.00           H
ATOM    123  CD  ARG A 591      28.690  20.810  43.130  1.00  0.00           C
ATOM    124  HD1 ARG A 591      28.550  21.910  43.050  1.00  0.00           H
ATOM    125  HD2 ARG A 591      27.790  20.310  42.720  1.00  0.00           H
ATOM    126  NE  ARG A 591      29.920  20.500  42.290  1.00  0.00           N
ATOM    127  HE  ARG A 591      30.320  19.600  42.400  1.00  0.00           H
ATOM    128  CZ  ARG A 591      30.750  21.310  41.670  1.00  0.00           C
ATOM    129  NH1 ARG A 591      30.510  22.590  41.510  1.00  0.00           N
ATOM    130 HH11 ARG A 591      31.280  23.200  41.370  1.00  0.00           H
ATOM    131 HH12 ARG A 591      29.770  23.050  41.990  1.00  0.00           H
ATOM    132  NH2 ARG A 591      31.870  20.870  41.170  1.00  0.00           N
ATOM    133 HH21 ARG A 591      32.140  19.980  41.540  1.00  0.00           H
ATOM    134 HH22 ARG A 591      32.580  21.520  40.900  1.00  0.00           H
ATOM    135  C   ARG A 591      32.230  20.770  46.970  1.00  0.00           C
ATOM    136  O   ARG A 591      33.090  19.910  46.860  1.00  0.00           O
ATOM    137  N   LYS A 592      32.460  21.930  47.590  1.00  0.00           N
ATOM    138  HN  LYS A 592      31.720  22.570  47.680  1.00  0.00           H
ATOM    139  CA  LYS A 592      33.700  22.320  48.260  1.00  0.00           C
ATOM    140  HA  LYS A 592      34.530  22.100  47.600  1.00  0.00           H
ATOM    141  CB  LYS A 592      33.480  23.850  48.490  1.00  0.00           C
ATOM    142  HB1 LYS A 592      33.880  24.040  49.520  1.00  0.00           H
ATOM    143  HB2 LYS A 592      32.400  24.100  48.550  1.00  0.00           H
ATOM    144  CG  LYS A 592      34.150  24.710  47.400  1.00  0.00           C
ATOM    145  HG1 LYS A 592      35.160  24.290  47.230  1.00  0.00           H
ATOM    146  HG2 LYS A 592      34.250  25.710  47.870  1.00  0.00           H
ATOM    147  CD  LYS A 592      33.310  24.840  46.080  1.00  0.00           C
ATOM    148  HD1 LYS A 592      32.410  25.470  46.280  1.00  0.00           H
ATOM    149  HD2 LYS A 592      33.040  23.800  45.780  1.00  0.00           H
ATOM    150  CE  LYS A 592      34.160  25.450  44.920  1.00  0.00           C
ATOM    151  HE1 LYS A 592      35.050  24.790  44.980  1.00  0.00           H
ATOM    152  HE2 LYS A 592      34.460  26.510  45.080  1.00  0.00           H
ATOM    153  NZ  LYS A 592      33.510  25.350  43.680  1.00  0.00           N
ATOM    154  HZ1 LYS A 592      32.750  26.060  43.600  1.00  0.00           H
ATOM    155  HZ2 LYS A 592      33.170  24.370  43.610  1.00  0.00           H
ATOM    156  HZ3 LYS A 592      34.160  25.580  42.890  1.00  0.00           H
ATOM    157  C   LYS A 592      34.020  21.440  49.500  1.00  0.00           C
ATOM    158  O   LYS A 592      35.210  21.220  49.660  1.00  0.00           O
ATOM    159  N   ALA A 593      33.040  21.000  50.390  1.00  0.00           N
ATOM    160  HN  ALA A 593      32.090  21.120  50.140  1.00  0.00           H
ATOM    161  CA  ALA A 593      33.390  20.380  51.690  1.00  0.00           C
ATOM    162  HA  ALA A 593      33.950  21.070  52.300  1.00  0.00           H
ATOM    163  CB  ALA A 593      32.140  20.040  52.410  1.00  0.00           C
ATOM    164  HB1 ALA A 593      31.320  20.790  52.280  1.00  0.00           H
ATOM    165  HB2 ALA A 593      32.370  19.870  53.480  1.00  0.00           H
ATOM    166  HB3 ALA A 593      31.760  19.100  51.980  1.00  0.00           H
ATOM    167  C   ALA A 593      34.410  19.220  51.660  1.00  0.00           C
ATOM    168  O   ALA A 593      35.340  19.340  52.400  1.00  0.00           O
ATOM    169  N   PRO A 594      34.430  18.110  50.920  1.00  0.00           N
ATOM    170  CD  PRO A 594      33.190  17.590  50.250  1.00  0.00           C
ATOM    171  HD1 PRO A 594      32.760  18.350  49.560  1.00  0.00           H
ATOM    172  HD2 PRO A 594      32.520  17.220  51.050  1.00  0.00           H
ATOM    173  CA  PRO A 594      35.540  17.180  50.770  1.00  0.00           C
ATOM    174  HA  PRO A 594      35.950  16.960  51.750  1.00  0.00           H
ATOM    175  CB  PRO A 594      34.910  15.930  50.310  1.00  0.00           C
ATOM    176  HB1 PRO A 594      34.450  15.500  51.220  1.00  0.00           H
ATOM    177  HB2 PRO A 594      35.550  15.200  49.790  1.00  0.00           H
ATOM    178  CG  PRO A 594      33.780  16.450  49.380  1.00  0.00           C
ATOM    179  HG1 PRO A 594      34.160  16.800  48.390  1.00  0.00           H
ATOM    180  HG2 PRO A 594      33.080  15.610  49.230  1.00  0.00           H
ATOM    181  C   PRO A 594      36.620  17.660  49.840  1.00  0.00           C
ATOM    182  O   PRO A 594      37.720  17.140  50.140  1.00  0.00           O
ATOM    183  N   PHE A 595      36.470  18.480  48.760  1.00  0.00           N
ATOM    184  HN  PHE A 595      35.530  18.680  48.520  1.00  0.00           H
ATOM    185  CA  PHE A 595      37.550  18.860  47.900  1.00  0.00           C
ATOM    186  HA  PHE A 595      38.140  17.980  47.710  1.00  0.00           H
ATOM    187  CB  PHE A 595      36.930  19.280  46.580  1.00  0.00           C
ATOM    188  HB1 PHE A 595      37.560  20.070  46.100  1.00  0.00           H
ATOM    189  HB2 PHE A 595      35.990  19.830  46.850  1.00  0.00           H
ATOM    190  CG  PHE A 595      36.730  18.220  45.500  1.00  0.00           C
ATOM    191  CD1 PHE A 595      36.030  17.070  45.790  1.00  0.00           C
ATOM    192  HD1 PHE A 595      35.640  16.960  46.790  1.00  0.00           H
ATOM    193  CE1 PHE A 595      35.790  16.100  44.810  1.00  0.00           C
ATOM    194  HE1 PHE A 595      35.220  15.220  45.060  1.00  0.00           H
ATOM    195  CZ  PHE A 595      36.200  16.380  43.490  1.00  0.00           C
ATOM    196  HZ  PHE A 595      36.010  15.640  42.730  1.00  0.00           H
ATOM    197  CD2 PHE A 595      37.070  18.550  44.150  1.00  0.00           C
ATOM    198  HD2 PHE A 595      37.760  19.360  43.920  1.00  0.00           H
ATOM    199  CE2 PHE A 595      36.870  17.580  43.240  1.00  0.00           C
ATOM    200  HE2 PHE A 595      37.200  17.760  42.230  1.00  0.00           H
ATOM    201  C   PHE A 595      38.510  19.810  48.440  1.00  0.00           C
ATOM    202  O   PHE A 595      39.740  19.680  48.230  1.00  0.00           O
ATOM    203  N   PHE A 596      38.040  20.750  49.350  1.00  0.00           N
ATOM    204  HN  PHE A 596      37.050  20.760  49.520  1.00  0.00           H
ATOM    205  CA  PHE A 596      38.960  21.760  49.950  1.00  0.00           C
ATOM    206  HA  PHE A 596      39.560  22.180  49.150  1.00  0.00           H
ATOM    207  CB  PHE A 596      38.050  22.830  50.650  1.00  0.00           C
ATOM    208  HB1 PHE A 596      37.320  22.470  51.410  1.00  0.00           H
ATOM    209  HB2 PHE A 596      37.360  23.160  49.850  1.00  0.00           H
ATOM    210  CG  PHE A 596      38.850  24.080  51.120  1.00  0.00           C
ATOM    211  CD1 PHE A 596      39.490  24.890  50.190  1.00  0.00           C
ATOM    212  HD1 PHE A 596      39.430  24.690  49.130  1.00  0.00           H
ATOM    213  CE1 PHE A 596      40.350  25.960  50.590  1.00  0.00           C
ATOM    214  HE1 PHE A 596      40.980  26.460  49.880  1.00  0.00           H
ATOM    215  CZ  PHE A 596      40.320  26.340  51.940  1.00  0.00           C
ATOM    216  HZ  PHE A 596      40.880  27.230  52.210  1.00  0.00           H
ATOM    217  CD2 PHE A 596      38.770  24.460  52.460  1.00  0.00           C
ATOM    218  HD2 PHE A 596      38.380  23.810  53.220  1.00  0.00           H
ATOM    219  CE2 PHE A 596      39.500  25.650  52.880  1.00  0.00           C
ATOM    220  HE2 PHE A 596      39.490  25.990  53.900  1.00  0.00           H
ATOM    221  C   PHE A 596      39.900  21.190  51.050  1.00  0.00           C
ATOM    222  O   PHE A 596      41.060  21.550  51.170  1.00  0.00           O
ATOM    223  N   LEU A 597      39.390  20.140  51.750  1.00  0.00           N
ATOM    224  HN  LEU A 597      38.400  20.030  51.710  1.00  0.00           H
ATOM    225  CA  LEU A 597      40.180  19.190  52.590  1.00  0.00           C
ATOM    226  HA  LEU A 597      40.690  19.730  53.370  1.00  0.00           H
ATOM    227  CB  LEU A 597      39.250  18.050  53.210  1.00  0.00           C
ATOM    228  HB1 LEU A 597      38.870  17.330  52.450  1.00  0.00           H
ATOM    229  HB2 LEU A 597      38.400  18.690  53.560  1.00  0.00           H
ATOM    230  CG  LEU A 597      39.950  17.360  54.440  1.00  0.00           C
ATOM    231  HG  LEU A 597      41.040  17.380  54.230  1.00  0.00           H
ATOM    232  CD1 LEU A 597      39.720  18.110  55.720  1.00  0.00           C
ATOM    233 HD11 LEU A 597      40.260  17.580  56.530  1.00  0.00           H
ATOM    234 HD12 LEU A 597      38.630  18.190  55.900  1.00  0.00           H
ATOM    235 HD13 LEU A 597      40.090  19.170  55.690  1.00  0.00           H
ATOM    236  CD2 LEU A 597      39.560  15.910  54.650  1.00  0.00           C
ATOM    237 HD21 LEU A 597      40.090  15.410  55.490  1.00  0.00           H
ATOM    238 HD22 LEU A 597      39.560  15.250  53.750  1.00  0.00           H
ATOM    239 HD23 LEU A 597      38.490  15.850  54.980  1.00  0.00           H
ATOM    240  C   LEU A 597      41.290  18.550  51.820  1.00  0.00           C
ATOM    241  O   LEU A 597      42.450  18.470  52.310  1.00  0.00           O
ATOM    242  N   SER A 598      41.020  18.150  50.570  1.00  0.00           N
ATOM    243  HN  SER A 598      40.120  18.370  50.220  1.00  0.00           H
ATOM    244  CA  SER A 598      42.050  17.710  49.540  1.00  0.00           C
ATOM    245  HA  SER A 598      42.700  16.960  49.930  1.00  0.00           H
ATOM    246  CB  SER A 598      41.310  16.890  48.430  1.00  0.00           C
ATOM    247  HB1 SER A 598      40.660  17.630  47.900  1.00  0.00           H
ATOM    248  HB2 SER A 598      40.760  16.030  48.880  1.00  0.00           H
ATOM    249  OG  SER A 598      42.260  16.370  47.480  1.00  0.00           O
ATOM    250  HG1 SER A 598      42.550  17.100  46.930  1.00  0.00           H
ATOM    251  C   SER A 598      42.920  18.900  49.000  1.00  0.00           C
ATOM    252  O   SER A 598      44.110  18.640  48.810  1.00  0.00           O
ATOM    253  N   ASP A 599      42.430  20.140  48.790  1.00  0.00           N
ATOM    254  HN  ASP A 599      41.440  20.290  48.920  1.00  0.00           H
ATOM    255  CA  ASP A 599      43.200  21.290  48.480  1.00  0.00           C
ATOM    256  HA  ASP A 599      43.830  21.060  47.610  1.00  0.00           H
ATOM    257  CB  ASP A 599      42.330  22.470  47.980  1.00  0.00           C
ATOM    258  HB1 ASP A 599      43.040  23.260  47.670  1.00  0.00           H
ATOM    259  HB2 ASP A 599      41.620  22.750  48.780  1.00  0.00           H
ATOM    260  CG  ASP A 599      41.570  22.070  46.660  1.00  0.00           C
ATOM    261  OD1 ASP A 599      42.040  21.280  45.830  1.00  0.00           O
ATOM    262  OD2 ASP A 599      40.500  22.710  46.410  1.00  0.00           O
ATOM    263  C   ASP A 599      44.240  21.670  49.540  1.00  0.00           C
ATOM    264  O   ASP A 599      45.380  21.920  49.230  1.00  0.00           O
ATOM    265  N   PHE A 600      43.850  21.650  50.840  1.00  0.00           N
ATOM    266  HN  PHE A 600      42.860  21.530  50.920  1.00  0.00           H
ATOM    267  CA  PHE A 600      44.600  21.880  52.050  1.00  0.00           C
ATOM    268  HA  PHE A 600      45.100  22.830  52.020  1.00  0.00           H
ATOM    269  CB  PHE A 600      43.550  21.860  53.170  1.00  0.00           C
ATOM    270  HB1 PHE A 600      43.130  20.820  53.150  1.00  0.00           H
ATOM    271  HB2 PHE A 600      42.720  22.560  52.960  1.00  0.00           H
ATOM    272  CG  PHE A 600      44.010  22.260  54.560  1.00  0.00           C
ATOM    273  CD1 PHE A 600      44.500  21.370  55.550  1.00  0.00           C
ATOM    274  HD1 PHE A 600      44.520  20.350  55.210  1.00  0.00           H
ATOM    275  CE1 PHE A 600      44.840  21.730  56.800  1.00  0.00           C
ATOM    276  HE1 PHE A 600      45.150  21.010  57.550  1.00  0.00           H
ATOM    277  CZ  PHE A 600      44.800  23.100  57.160  1.00  0.00           C
ATOM    278  HZ  PHE A 600      44.950  23.480  58.160  1.00  0.00           H
ATOM    279  CD2 PHE A 600      44.070  23.620  54.920  1.00  0.00           C
ATOM    280  HD2 PHE A 600      43.770  24.360  54.200  1.00  0.00           H
ATOM    281  CE2 PHE A 600      44.400  24.040  56.280  1.00  0.00           C
ATOM    282  HE2 PHE A 600      44.590  25.100  56.420  1.00  0.00           H
ATOM    283  C   PHE A 600      45.660  20.810  52.160  1.00  0.00           C
ATOM    284  O   PHE A 600      46.780  21.160  52.480  1.00  0.00           O
ATOM    285  N   LYS A 601      45.350  19.490  51.850  1.00  0.00           N
ATOM    286  HN  LYS A 601      44.450  19.260  51.470  1.00  0.00           H
ATOM    287  CA  LYS A 601      46.290  18.350  51.760  1.00  0.00           C
ATOM    288  HA  LYS A 601      46.930  18.320  52.620  1.00  0.00           H
ATOM    289  CB  LYS A 601      45.510  17.070  51.550  1.00  0.00           C
ATOM    290  HB1 LYS A 601      44.860  17.210  50.660  1.00  0.00           H
ATOM    291  HB2 LYS A 601      44.900  16.970  52.470  1.00  0.00           H
ATOM    292  CG  LYS A 601      46.270  15.650  51.510  1.00  0.00           C
ATOM    293  HG1 LYS A 601      45.590  14.830  51.860  1.00  0.00           H
ATOM    294  HG2 LYS A 601      47.060  15.730  52.280  1.00  0.00           H
ATOM    295  CD  LYS A 601      46.910  15.290  50.160  1.00  0.00           C
ATOM    296  HD1 LYS A 601      47.350  14.270  50.290  1.00  0.00           H
ATOM    297  HD2 LYS A 601      47.830  15.870  49.980  1.00  0.00           H
ATOM    298  CE  LYS A 601      46.020  15.410  48.920  1.00  0.00           C
ATOM    299  HE1 LYS A 601      46.100  16.460  48.570  1.00  0.00           H
ATOM    300  HE2 LYS A 601      44.970  15.080  49.110  1.00  0.00           H
ATOM    301  NZ  LYS A 601      46.480  14.560  47.840  1.00  0.00           N
ATOM    302  HZ1 LYS A 601      47.510  14.490  47.730  1.00  0.00           H
ATOM    303  HZ2 LYS A 601      46.160  14.880  46.900  1.00  0.00           H
ATOM    304  HZ3 LYS A 601      46.060  13.610  47.950  1.00  0.00           H
ATOM    305  C   LYS A 601      47.280  18.530  50.550  1.00  0.00           C
ATOM    306  O   LYS A 601      48.490  18.250  50.700  1.00  0.00           O
ATOM    307  N   ASP A 602      46.800  19.080  49.430  1.00  0.00           N
ATOM    308  HN  ASP A 602      45.830  19.240  49.340  1.00  0.00           H
ATOM    309  CA  ASP A 602      47.670  19.410  48.320  1.00  0.00           C
ATOM    310  HA  ASP A 602      48.160  18.470  48.080  1.00  0.00           H
ATOM    311  CB  ASP A 602      46.850  19.860  47.140  1.00  0.00           C
ATOM    312  HB1 ASP A 602      46.370  20.850  47.260  1.00  0.00           H
ATOM    313  HB2 ASP A 602      45.960  19.210  46.970  1.00  0.00           H
ATOM    314  CG  ASP A 602      47.540  19.890  45.790  1.00  0.00           C
ATOM    315  OD1 ASP A 602      48.630  19.190  45.620  1.00  0.00           O
ATOM    316  OD2 ASP A 602      47.030  20.360  44.790  1.00  0.00           O
ATOM    317  C   ASP A 602      48.860  20.380  48.690  1.00  0.00           C
ATOM    318  O   ASP A 602      49.980  20.140  48.330  1.00  0.00           O
ATOM    319  N   ALA A 603      48.540  21.430  49.440  1.00  0.00           N
ATOM    320  HN  ALA A 603      47.590  21.630  49.630  1.00  0.00           H
ATOM    321  CA  ALA A 603      49.420  22.510  49.930  1.00  0.00           C
ATOM    322  HA  ALA A 603      49.820  22.970  49.030  1.00  0.00           H
ATOM    323  CB  ALA A 603      48.500  23.390  50.730  1.00  0.00           C
ATOM    324  HB1 ALA A 603      47.530  23.570  50.240  1.00  0.00           H
ATOM    325  HB2 ALA A 603      48.940  24.380  51.010  1.00  0.00           H
ATOM    326  HB3 ALA A 603      48.290  22.790  51.650  1.00  0.00           H
ATOM    327  C   ALA A 603      50.570  22.010  50.680  1.00  0.00           C
ATOM    328  O   ALA A 603      51.680  22.200  50.270  1.00  0.00           O
ATOM    329  N   LEU A 604      50.280  21.150  51.650  1.00  0.00           N
ATOM    330  HN  LEU A 604      49.330  20.910  51.850  1.00  0.00           H
ATOM    331  CA  LEU A 604      51.190  20.390  52.540  1.00  0.00           C
ATOM    332  HA  LEU A 604      51.900  21.060  53.000  1.00  0.00           H
ATOM    333  CB  LEU A 604      50.340  19.720  53.650  1.00  0.00           C
ATOM    334  HB1 LEU A 604      51.000  19.110  54.290  1.00  0.00           H
ATOM    335  HB2 LEU A 604      49.540  19.080  53.220  1.00  0.00           H
ATOM    336  CG  LEU A 604      49.630  20.670  54.660  1.00  0.00           C
ATOM    337  HG  LEU A 604      49.030  21.390  54.050  1.00  0.00           H
ATOM    338  CD1 LEU A 604      48.470  20.040  55.500  1.00  0.00           C
ATOM    339 HD11 LEU A 604      47.790  19.540  54.780  1.00  0.00           H
ATOM    340 HD12 LEU A 604      47.940  20.770  56.160  1.00  0.00           H
ATOM    341 HD13 LEU A 604      48.830  19.210  56.140  1.00  0.00           H
ATOM    342  CD2 LEU A 604      50.750  21.430  55.540  1.00  0.00           C
ATOM    343 HD21 LEU A 604      51.260  20.780  56.290  1.00  0.00           H
ATOM    344 HD22 LEU A 604      50.280  22.190  56.190  1.00  0.00           H
ATOM    345 HD23 LEU A 604      51.420  22.010  54.880  1.00  0.00           H
ATOM    346  C   LEU A 604      52.010  19.280  51.840  1.00  0.00           C
ATOM    347  O   LEU A 604      53.040  18.780  52.360  1.00  0.00           O
ATOM    348  N   SER A 605      51.680  18.950  50.590  1.00  0.00           N
ATOM    349  HN  SER A 605      50.870  19.360  50.170  1.00  0.00           H
ATOM    350  CA  SER A 605      52.420  18.020  49.660  1.00  0.00           C
ATOM    351  HA  SER A 605      53.130  17.470  50.260  1.00  0.00           H
ATOM    352  CB  SER A 605      51.490  17.070  49.010  1.00  0.00           C
ATOM    353  HB1 SER A 605      51.970  16.340  48.320  1.00  0.00           H
ATOM    354  HB2 SER A 605      50.760  17.670  48.430  1.00  0.00           H
ATOM    355  OG  SER A 605      50.710  16.260  49.910  1.00  0.00           O
ATOM    356  HG1 SER A 605      50.190  16.900  50.400  1.00  0.00           H
ATOM    357  C   SER A 605      53.190  18.630  48.460  1.00  0.00           C
ATOM    358  O   SER A 605      53.690  17.840  47.640  1.00  0.00           O
ATOM    359  N   LEU A 606      53.210  20.000  48.420  1.00  0.00           N
ATOM    360  HN  LEU A 606      52.810  20.550  49.150  1.00  0.00           H
ATOM    361  CA  LEU A 606      54.010  20.710  47.470  1.00  0.00           C
ATOM    362  HA  LEU A 606      53.590  20.450  46.510  1.00  0.00           H
ATOM    363  CB  LEU A 606      53.890  22.220  47.790  1.00  0.00           C
ATOM    364  HB1 LEU A 606      54.590  22.770  47.140  1.00  0.00           H
ATOM    365  HB2 LEU A 606      54.010  22.470  48.860  1.00  0.00           H
ATOM    366  CG  LEU A 606      52.470  22.770  47.420  1.00  0.00           C
ATOM    367  HG  LEU A 606      51.740  22.120  47.950  1.00  0.00           H
ATOM    368  CD1 LEU A 606      52.170  24.270  47.880  1.00  0.00           C
ATOM    369 HD11 LEU A 606      51.110  24.490  47.640  1.00  0.00           H
ATOM    370 HD12 LEU A 606      52.840  25.030  47.440  1.00  0.00           H
ATOM    371 HD13 LEU A 606      52.330  24.280  48.980  1.00  0.00           H
ATOM    372  CD2 LEU A 606      52.280  22.900  45.860  1.00  0.00           C
ATOM    373 HD21 LEU A 606      51.200  23.080  45.670  1.00  0.00           H
ATOM    374 HD22 LEU A 606      52.450  21.920  45.390  1.00  0.00           H
ATOM    375 HD23 LEU A 606      52.940  23.680  45.420  1.00  0.00           H
ATOM    376  C   LEU A 606      55.520  20.420  47.330  1.00  0.00           C
ATOM    377  O   LEU A 606      56.300  20.480  48.250  1.00  0.00           O
ATOM    378  N   GLN A 607      55.990  20.150  46.100  1.00  0.00           N
ATOM    379  HN  GLN A 607      55.490  20.260  45.240  1.00  0.00           H
ATOM    380  CA  GLN A 607      57.380  19.750  45.910  1.00  0.00           C
ATOM    381  HA  GLN A 607      57.700  19.120  46.730  1.00  0.00           H
ATOM    382  CB  GLN A 607      57.510  18.880  44.620  1.00  0.00           C
ATOM    383  HB1 GLN A 607      58.570  18.570  44.750  1.00  0.00           H
ATOM    384  HB2 GLN A 607      57.380  19.400  43.650  1.00  0.00           H
ATOM    385  CG  GLN A 607      56.790  17.530  44.730  1.00  0.00           C
ATOM    386  HG1 GLN A 607      57.040  16.800  43.940  1.00  0.00           H
ATOM    387  HG2 GLN A 607      55.690  17.700  44.640  1.00  0.00           H
ATOM    388  CD  GLN A 607      57.060  16.700  46.000  1.00  0.00           C
ATOM    389  OE1 GLN A 607      58.180  16.260  46.190  1.00  0.00           O
ATOM    390  NE2 GLN A 607      56.020  16.500  46.850  1.00  0.00           N
ATOM    391 HE21 GLN A 607      56.040  15.850  47.600  1.00  0.00           H
ATOM    392 HE22 GLN A 607      55.200  17.070  46.790  1.00  0.00           H
ATOM    393  C   GLN A 607      58.370  20.920  45.800  1.00  0.00           C
ATOM    394  O   GLN A 607      59.510  20.760  46.130  1.00  0.00           O
ATOM    395  N   CYS A 608      57.890  22.130  45.430  1.00  0.00           N
ATOM    396  HN  CYS A 608      56.960  22.120  45.070  1.00  0.00           H
ATOM    397  CA  CYS A 608      58.590  23.410  45.310  1.00  0.00           C
ATOM    398  HA  CYS A 608      59.640  23.180  45.160  1.00  0.00           H
ATOM    399  CB  CYS A 608      57.940  24.260  44.260  1.00  0.00           C
ATOM    400  HB1 CYS A 608      58.550  25.170  44.100  1.00  0.00           H
ATOM    401  HB2 CYS A 608      56.920  24.660  44.460  1.00  0.00           H
ATOM    402  SG  CYS A 608      57.790  23.350  42.620  1.00  0.00           S
ATOM    403  HG1 CYS A 608      58.740  24.110  42.080  1.00  0.00           H
ATOM    404  C   CYS A 608      58.580  24.100  46.610  1.00  0.00           C
ATOM    405  O   CYS A 608      58.350  25.280  46.630  1.00  0.00           O
ATOM    406  N   LEU A 609      58.870  23.420  47.720  1.00  0.00           N
ATOM    407  HN  LEU A 609      59.150  22.460  47.750  1.00  0.00           H
ATOM    408  CA  LEU A 609      58.900  23.950  49.050  1.00  0.00           C
ATOM    409  HA  LEU A 609      57.910  24.380  49.170  1.00  0.00           H
ATOM    410  CB  LEU A 609      59.220  22.800  50.040  1.00  0.00           C
ATOM    411  HB1 LEU A 609      60.160  22.280  49.790  1.00  0.00           H
ATOM    412  HB2 LEU A 609      58.470  21.980  49.850  1.00  0.00           H
ATOM    413  CG  LEU A 609      59.160  23.060  51.530  1.00  0.00           C
ATOM    414  HG  LEU A 609      59.950  23.810  51.740  1.00  0.00           H
ATOM    415  CD1 LEU A 609      57.830  23.690  51.950  1.00  0.00           C
ATOM    416 HD11 LEU A 609      57.060  22.880  51.870  1.00  0.00           H
ATOM    417 HD12 LEU A 609      57.560  24.580  51.350  1.00  0.00           H
ATOM    418 HD13 LEU A 609      57.940  23.900  53.030  1.00  0.00           H
ATOM    419  CD2 LEU A 609      59.550  21.830  52.380  1.00  0.00           C
ATOM    420 HD21 LEU A 609      58.650  21.180  52.560  1.00  0.00           H
ATOM    421 HD22 LEU A 609      59.890  22.180  53.380  1.00  0.00           H
ATOM    422 HD23 LEU A 609      60.290  21.220  51.820  1.00  0.00           H
ATOM    423  C   LEU A 609      59.840  25.100  49.230  1.00  0.00           C
ATOM    424  O   LEU A 609      59.420  26.110  49.790  1.00  0.00           O
ATOM    425  N   ALA A 610      61.090  25.070  48.670  1.00  0.00           N
ATOM    426  HN  ALA A 610      61.350  24.240  48.190  1.00  0.00           H
ATOM    427  CA  ALA A 610      62.050  26.080  48.870  1.00  0.00           C
ATOM    428  HA  ALA A 610      62.160  26.180  49.940  1.00  0.00           H
ATOM    429  CB  ALA A 610      63.380  25.650  48.210  1.00  0.00           C
ATOM    430  HB1 ALA A 610      63.480  24.530  48.240  1.00  0.00           H
ATOM    431  HB2 ALA A 610      64.280  26.200  48.550  1.00  0.00           H
ATOM    432  HB3 ALA A 610      63.160  25.910  47.160  1.00  0.00           H
ATOM    433  C   ALA A 610      61.550  27.420  48.330  1.00  0.00           C
ATOM    434  O   ALA A 610      61.610  28.420  48.990  1.00  0.00           O
ATOM    435  N   SER A 611      61.010  27.370  47.070  1.00  0.00           N
ATOM    436  HN  SER A 611      60.990  26.560  46.500  1.00  0.00           H
ATOM    437  CA  SER A 611      60.440  28.550  46.490  1.00  0.00           C
ATOM    438  HA  SER A 611      61.210  29.310  46.490  1.00  0.00           H
ATOM    439  CB  SER A 611      60.120  28.280  44.940  1.00  0.00           C
ATOM    440  HB1 SER A 611      60.950  27.710  44.460  1.00  0.00           H
ATOM    441  HB2 SER A 611      59.870  29.290  44.530  1.00  0.00           H
ATOM    442  OG  SER A 611      58.930  27.500  44.790  1.00  0.00           O
ATOM    443  HG1 SER A 611      59.070  26.640  45.180  1.00  0.00           H
ATOM    444  C   SER A 611      59.280  29.120  47.310  1.00  0.00           C
ATOM    445  O   SER A 611      59.210  30.360  47.540  1.00  0.00           O
ATOM    446  N   ILE A 612      58.350  28.240  47.780  1.00  0.00           N
ATOM    447  HN  ILE A 612      58.320  27.310  47.430  1.00  0.00           H
ATOM    448  CA  ILE A 612      57.300  28.650  48.700  1.00  0.00           C
ATOM    449  HA  ILE A 612      56.850  29.450  48.150  1.00  0.00           H
ATOM    450  CB  ILE A 612      56.190  27.580  48.880  1.00  0.00           C
ATOM    451  HB  ILE A 612      56.710  26.720  49.340  1.00  0.00           H
ATOM    452  CG2 ILE A 612      55.010  28.020  49.770  1.00  0.00           C
ATOM    453 HG21 ILE A 612      55.220  28.240  50.850  1.00  0.00           H
ATOM    454 HG22 ILE A 612      54.180  27.280  49.780  1.00  0.00           H
ATOM    455 HG23 ILE A 612      54.600  29.040  49.580  1.00  0.00           H
ATOM    456  CG1 ILE A 612      55.640  27.180  47.530  1.00  0.00           C
ATOM    457 HG11 ILE A 612      55.020  26.280  47.730  1.00  0.00           H
ATOM    458 HG12 ILE A 612      56.410  26.820  46.820  1.00  0.00           H
ATOM    459  CD  ILE A 612      54.860  28.280  46.790  1.00  0.00           C
ATOM    460  HD1 ILE A 612      53.870  28.380  47.270  1.00  0.00           H
ATOM    461  HD2 ILE A 612      54.540  28.010  45.760  1.00  0.00           H
ATOM    462  HD3 ILE A 612      55.290  29.290  46.920  1.00  0.00           H
ATOM    463  C   ILE A 612      57.880  29.230  50.050  1.00  0.00           C
ATOM    464  O   ILE A 612      57.390  30.280  50.550  1.00  0.00           O
ATOM    465  N   LEU A 613      58.900  28.640  50.670  1.00  0.00           N
ATOM    466  HN  LEU A 613      59.310  27.770  50.400  1.00  0.00           H
ATOM    467  CA  LEU A 613      59.430  29.190  51.940  1.00  0.00           C
ATOM    468  HA  LEU A 613      58.590  29.200  52.620  1.00  0.00           H
ATOM    469  CB  LEU A 613      60.450  28.260  52.620  1.00  0.00           C
ATOM    470  HB1 LEU A 613      60.960  28.830  53.420  1.00  0.00           H
ATOM    471  HB2 LEU A 613      61.300  28.030  51.940  1.00  0.00           H
ATOM    472  CG  LEU A 613      59.930  26.850  53.000  1.00  0.00           C
ATOM    473  HG  LEU A 613      59.370  26.290  52.220  1.00  0.00           H
ATOM    474  CD1 LEU A 613      61.000  25.940  53.540  1.00  0.00           C
ATOM    475 HD11 LEU A 613      61.740  25.670  52.750  1.00  0.00           H
ATOM    476 HD12 LEU A 613      60.550  24.930  53.690  1.00  0.00           H
ATOM    477 HD13 LEU A 613      61.480  26.240  54.480  1.00  0.00           H
ATOM    478  CD2 LEU A 613      58.810  27.160  54.080  1.00  0.00           C
ATOM    479 HD21 LEU A 613      58.530  26.250  54.630  1.00  0.00           H
ATOM    480 HD22 LEU A 613      57.890  27.570  53.610  1.00  0.00           H
ATOM    481 HD23 LEU A 613      59.140  28.040  54.690  1.00  0.00           H
ATOM    482  C   LEU A 613      59.920  30.570  51.910  1.00  0.00           C
ATOM    483  O   LEU A 613      59.620  31.380  52.820  1.00  0.00           O
ATOM    484  N   PHE A 614      60.680  30.840  50.830  1.00  0.00           N
ATOM    485  HN  PHE A 614      60.890  30.180  50.110  1.00  0.00           H
ATOM    486  CA  PHE A 614      61.270  32.180  50.560  1.00  0.00           C
ATOM    487  HA  PHE A 614      61.870  32.380  51.440  1.00  0.00           H
ATOM    488  CB  PHE A 614      62.100  32.160  49.250  1.00  0.00           C
ATOM    489  HB1 PHE A 614      61.500  31.420  48.670  1.00  0.00           H
ATOM    490  HB2 PHE A 614      63.120  31.750  49.410  1.00  0.00           H
ATOM    491  CG  PHE A 614      62.250  33.480  48.530  1.00  0.00           C
ATOM    492  CD1 PHE A 614      61.430  33.830  47.400  1.00  0.00           C
ATOM    493  HD1 PHE A 614      60.700  33.150  47.010  1.00  0.00           H
ATOM    494  CE1 PHE A 614      61.590  35.010  46.680  1.00  0.00           C
ATOM    495  HE1 PHE A 614      61.200  35.240  45.710  1.00  0.00           H
ATOM    496  CZ  PHE A 614      62.420  35.990  47.230  1.00  0.00           C
ATOM    497  HZ  PHE A 614      62.560  36.910  46.670  1.00  0.00           H
ATOM    498  CD2 PHE A 614      63.180  34.410  48.950  1.00  0.00           C
ATOM    499  HD2 PHE A 614      63.730  34.260  49.860  1.00  0.00           H
ATOM    500  CE2 PHE A 614      63.190  35.720  48.400  1.00  0.00           C
ATOM    501  HE2 PHE A 614      63.950  36.430  48.700  1.00  0.00           H
ATOM    502  C   PHE A 614      60.130  33.190  50.500  1.00  0.00           C
ATOM    503  O   PHE A 614      60.110  34.210  51.200  1.00  0.00           O
ATOM    504  N   LEU A 615      59.110  32.950  49.640  1.00  0.00           N
ATOM    505  HN  LEU A 615      59.080  32.280  48.900  1.00  0.00           H
ATOM    506  CA  LEU A 615      57.920  33.770  49.540  1.00  0.00           C
ATOM    507  HA  LEU A 615      58.220  34.750  49.220  1.00  0.00           H
ATOM    508  CB  LEU A 615      57.010  33.110  48.400  1.00  0.00           C
ATOM    509  HB1 LEU A 615      56.910  32.020  48.570  1.00  0.00           H
ATOM    510  HB2 LEU A 615      57.640  33.160  47.480  1.00  0.00           H
ATOM    511  CG  LEU A 615      55.630  33.810  48.250  1.00  0.00           C
ATOM    512  HG  LEU A 615      54.980  33.830  49.150  1.00  0.00           H
ATOM    513  CD1 LEU A 615      55.810  35.270  47.740  1.00  0.00           C
ATOM    514 HD11 LEU A 615      56.180  35.860  48.610  1.00  0.00           H
ATOM    515 HD12 LEU A 615      54.840  35.700  47.390  1.00  0.00           H
ATOM    516 HD13 LEU A 615      56.500  35.290  46.880  1.00  0.00           H
ATOM    517  CD2 LEU A 615      54.860  33.110  47.150  1.00  0.00           C
ATOM    518 HD21 LEU A 615      55.380  33.190  46.170  1.00  0.00           H
ATOM    519 HD22 LEU A 615      53.860  33.600  47.140  1.00  0.00           H
ATOM    520 HD23 LEU A 615      54.700  32.020  47.310  1.00  0.00           H
ATOM    521  C   LEU A 615      57.090  33.860  50.820  1.00  0.00           C
ATOM    522  O   LEU A 615      56.550  34.920  51.100  1.00  0.00           O
ATOM    523  N   TYR A 616      57.080  32.780  51.660  1.00  0.00           N
ATOM    524  HN  TYR A 616      57.500  31.910  51.420  1.00  0.00           H
ATOM    525  CA  TYR A 616      56.500  32.870  52.980  1.00  0.00           C
ATOM    526  HA  TYR A 616      55.520  33.270  52.800  1.00  0.00           H
ATOM    527  CB  TYR A 616      56.200  31.410  53.640  1.00  0.00           C
ATOM    528  HB1 TYR A 616      56.670  30.640  53.010  1.00  0.00           H
ATOM    529  HB2 TYR A 616      55.090  31.280  53.690  1.00  0.00           H
ATOM    530  CG  TYR A 616      56.650  31.110  55.080  1.00  0.00           C
ATOM    531  CD1 TYR A 616      55.980  31.810  56.100  1.00  0.00           C
ATOM    532  HD1 TYR A 616      55.030  32.290  55.960  1.00  0.00           H
ATOM    533  CE1 TYR A 616      56.380  31.520  57.460  1.00  0.00           C
ATOM    534  HE1 TYR A 616      55.930  32.090  58.250  1.00  0.00           H
ATOM    535  CZ  TYR A 616      57.440  30.690  57.750  1.00  0.00           C
ATOM    536  OH  TYR A 616      57.800  30.520  59.130  1.00  0.00           O
ATOM    537  HH  TYR A 616      57.120  30.960  59.640  1.00  0.00           H
ATOM    538  CD2 TYR A 616      57.820  30.330  55.350  1.00  0.00           C
ATOM    539  HD2 TYR A 616      58.340  29.950  54.490  1.00  0.00           H
ATOM    540  CE2 TYR A 616      58.140  30.080  56.690  1.00  0.00           C
ATOM    541  HE2 TYR A 616      59.080  29.550  56.800  1.00  0.00           H
ATOM    542  C   TYR A 616      57.200  33.850  53.810  1.00  0.00           C
ATOM    543  O   TYR A 616      56.670  34.760  54.450  1.00  0.00           O
ATOM    544  N   CYS A 617      58.590  33.760  53.730  1.00  0.00           N
ATOM    545  HN  CYS A 617      58.890  32.950  53.210  1.00  0.00           H
ATOM    546  CA  CYS A 617      59.500  34.610  54.460  1.00  0.00           C
ATOM    547  HA  CYS A 617      59.130  34.580  55.460  1.00  0.00           H
ATOM    548  CB  CYS A 617      60.930  34.020  54.360  1.00  0.00           C
ATOM    549  HB1 CYS A 617      61.740  34.730  54.640  1.00  0.00           H
ATOM    550  HB2 CYS A 617      61.240  33.610  53.380  1.00  0.00           H
ATOM    551  SG  CYS A 617      61.090  32.570  55.510  1.00  0.00           S
ATOM    552  HG1 CYS A 617      60.410  31.810  54.660  1.00  0.00           H
ATOM    553  C   CYS A 617      59.550  36.090  54.040  1.00  0.00           C
ATOM    554  O   CYS A 617      59.590  36.980  54.910  1.00  0.00           O
ATOM    555  N   ALA A 618      59.410  36.310  52.710  1.00  0.00           N
ATOM    556  HN  ALA A 618      59.510  35.570  52.050  1.00  0.00           H
ATOM    557  CA  ALA A 618      59.110  37.630  52.180  1.00  0.00           C
ATOM    558  HA  ALA A 618      59.890  38.300  52.510  1.00  0.00           H
ATOM    559  CB  ALA A 618      59.060  37.650  50.630  1.00  0.00           C
ATOM    560  HB1 ALA A 618      59.930  37.140  50.170  1.00  0.00           H
ATOM    561  HB2 ALA A 618      59.060  38.720  50.310  1.00  0.00           H
ATOM    562  HB3 ALA A 618      58.280  36.980  50.200  1.00  0.00           H
ATOM    563  C   ALA A 618      57.760  38.170  52.650  1.00  0.00           C
ATOM    564  O   ALA A 618      57.590  39.380  52.930  1.00  0.00           O
ATOM    565  N   CYS A 619      56.730  37.350  52.750  1.00  0.00           N
ATOM    566  HN  CYS A 619      56.890  36.430  52.370  1.00  0.00           H
ATOM    567  CA  CYS A 619      55.410  37.760  53.150  1.00  0.00           C
ATOM    568  HA  CYS A 619      55.170  38.730  52.770  1.00  0.00           H
ATOM    569  CB  CYS A 619      54.270  36.860  52.710  1.00  0.00           C
ATOM    570  HB1 CYS A 619      53.330  36.980  53.280  1.00  0.00           H
ATOM    571  HB2 CYS A 619      54.510  35.790  52.920  1.00  0.00           H
ATOM    572  SG  CYS A 619      54.010  36.940  50.880  1.00  0.00           S
ATOM    573  HG1 CYS A 619      55.070  36.230  50.530  1.00  0.00           H
ATOM    574  C   CYS A 619      55.230  38.060  54.660  1.00  0.00           C
ATOM    575  O   CYS A 619      54.360  38.820  55.100  1.00  0.00           O
ATOM    576  N   MET A 620      56.070  37.380  55.460  1.00  0.00           N
ATOM    577  HN  MET A 620      56.570  36.650  55.010  1.00  0.00           H
ATOM    578  CA  MET A 620      56.250  37.530  56.930  1.00  0.00           C
ATOM    579  HA  MET A 620      55.300  37.300  57.390  1.00  0.00           H
ATOM    580  CB  MET A 620      57.440  36.720  57.470  1.00  0.00           C
ATOM    581  HB1 MET A 620      57.740  37.120  58.470  1.00  0.00           H
ATOM    582  HB2 MET A 620      58.320  36.690  56.800  1.00  0.00           H
ATOM    583  CG  MET A 620      57.090  35.160  57.790  1.00  0.00           C
ATOM    584  HG1 MET A 620      58.070  34.630  57.790  1.00  0.00           H
ATOM    585  HG2 MET A 620      56.500  34.690  56.980  1.00  0.00           H
ATOM    586  SD  MET A 620      56.170  34.920  59.310  1.00  0.00           S
ATOM    587  CE  MET A 620      57.660  35.090  60.370  1.00  0.00           C
ATOM    588  HE1 MET A 620      57.950  36.100  60.720  1.00  0.00           H
ATOM    589  HE2 MET A 620      58.490  34.450  60.010  1.00  0.00           H
ATOM    590  HE3 MET A 620      57.430  34.600  61.350  1.00  0.00           H
ATOM    591  C   MET A 620      56.730  38.950  57.290  1.00  0.00           C
ATOM    592  O   MET A 620      56.240  39.620  58.200  1.00  0.00           O
ATOM    593  N   SER A 621      57.730  39.390  56.530  1.00  0.00           N
ATOM    594  HN  SER A 621      58.150  38.820  55.830  1.00  0.00           H
ATOM    595  CA  SER A 621      58.490  40.650  56.660  1.00  0.00           C
ATOM    596  HA  SER A 621      59.120  40.540  57.520  1.00  0.00           H
ATOM    597  CB  SER A 621      59.440  40.830  55.410  1.00  0.00           C
ATOM    598  HB1 SER A 621      60.030  41.760  55.470  1.00  0.00           H
ATOM    599  HB2 SER A 621      58.760  40.770  54.540  1.00  0.00           H
ATOM    600  OG  SER A 621      60.340  39.700  55.380  1.00  0.00           O
ATOM    601  HG1 SER A 621      59.890  39.000  54.890  1.00  0.00           H
ATOM    602  C   SER A 621      57.740  42.010  57.010  1.00  0.00           C
ATOM    603  O   SER A 621      58.060  42.710  57.970  1.00  0.00           O
ATOM    604  N   PRO A 622      56.650  42.460  56.280  1.00  0.00           N
ATOM    605  CD  PRO A 622      56.130  42.000  55.000  1.00  0.00           C
ATOM    606  HD1 PRO A 622      55.900  40.910  55.030  1.00  0.00           H
ATOM    607  HD2 PRO A 622      56.930  41.910  54.230  1.00  0.00           H
ATOM    608  CA  PRO A 622      55.940  43.660  56.690  1.00  0.00           C
ATOM    609  HA  PRO A 622      56.600  44.450  56.980  1.00  0.00           H
ATOM    610  CB  PRO A 622      55.050  44.130  55.490  1.00  0.00           C
ATOM    611  HB1 PRO A 622      55.560  45.000  55.030  1.00  0.00           H
ATOM    612  HB2 PRO A 622      54.040  44.520  55.800  1.00  0.00           H
ATOM    613  CG  PRO A 622      54.910  42.850  54.640  1.00  0.00           C
ATOM    614  HG1 PRO A 622      54.030  42.320  55.080  1.00  0.00           H
ATOM    615  HG2 PRO A 622      54.830  43.060  53.550  1.00  0.00           H
ATOM    616  C   PRO A 622      55.050  43.300  57.850  1.00  0.00           C
ATOM    617  O   PRO A 622      54.900  44.190  58.680  1.00  0.00           O
ATOM    618  N   VAL A 623      54.460  42.100  57.960  1.00  0.00           N
ATOM    619  HN  VAL A 623      54.590  41.430  57.220  1.00  0.00           H
ATOM    620  CA  VAL A 623      53.590  41.690  59.090  1.00  0.00           C
ATOM    621  HA  VAL A 623      52.670  42.250  59.120  1.00  0.00           H
ATOM    622  CB  VAL A 623      52.980  40.310  58.790  1.00  0.00           C
ATOM    623  HB  VAL A 623      53.830  39.610  58.770  1.00  0.00           H
ATOM    624  CG1 VAL A 623      52.010  39.850  59.860  1.00  0.00           C
ATOM    625 HG11 VAL A 623      51.730  38.780  59.760  1.00  0.00           H
ATOM    626 HG12 VAL A 623      51.090  40.450  59.860  1.00  0.00           H
ATOM    627 HG13 VAL A 623      52.380  40.000  60.910  1.00  0.00           H
ATOM    628  CG2 VAL A 623      52.060  40.300  57.550  1.00  0.00           C
ATOM    629 HG21 VAL A 623      52.490  40.580  56.580  1.00  0.00           H
ATOM    630 HG22 VAL A 623      51.070  40.780  57.700  1.00  0.00           H
ATOM    631 HG23 VAL A 623      51.900  39.200  57.450  1.00  0.00           H
ATOM    632  C   VAL A 623      54.250  41.740  60.400  1.00  0.00           C
ATOM    633  O   VAL A 623      53.770  42.340  61.300  1.00  0.00           O
ATOM    634  N   ILE A 624      55.510  41.210  60.520  1.00  0.00           N
ATOM    635  HN  ILE A 624      55.850  40.550  59.860  1.00  0.00           H
ATOM    636  CA  ILE A 624      56.440  41.390  61.620  1.00  0.00           C
ATOM    637  HA  ILE A 624      55.930  41.120  62.530  1.00  0.00           H
ATOM    638  CB  ILE A 624      57.650  40.530  61.360  1.00  0.00           C
ATOM    639  HB  ILE A 624      58.070  40.720  60.340  1.00  0.00           H
ATOM    640  CG2 ILE A 624      58.770  40.710  62.460  1.00  0.00           C
ATOM    641 HG21 ILE A 624      58.300  40.570  63.450  1.00  0.00           H
ATOM    642 HG22 ILE A 624      59.200  41.730  62.400  1.00  0.00           H
ATOM    643 HG23 ILE A 624      59.610  40.040  62.200  1.00  0.00           H
ATOM    644  CG1 ILE A 624      57.260  39.020  61.200  1.00  0.00           C
ATOM    645 HG11 ILE A 624      58.170  38.420  61.000  1.00  0.00           H
ATOM    646 HG12 ILE A 624      56.540  38.930  60.370  1.00  0.00           H
ATOM    647  CD  ILE A 624      56.590  38.460  62.500  1.00  0.00           C
ATOM    648  HD1 ILE A 624      56.840  39.030  63.420  1.00  0.00           H
ATOM    649  HD2 ILE A 624      56.850  37.400  62.700  1.00  0.00           H
ATOM    650  HD3 ILE A 624      55.480  38.530  62.410  1.00  0.00           H
ATOM    651  C   ILE A 624      56.770  42.790  61.910  1.00  0.00           C
ATOM    652  O   ILE A 624      56.710  43.220  63.060  1.00  0.00           O
ATOM    653  N   THR A 625      57.200  43.590  60.880  1.00  0.00           N
ATOM    654  HN  THR A 625      57.160  43.340  59.910  1.00  0.00           H
ATOM    655  CA  THR A 625      57.690  44.950  61.110  1.00  0.00           C
ATOM    656  HA  THR A 625      58.480  44.960  61.840  1.00  0.00           H
ATOM    657  CB  THR A 625      58.150  45.590  59.870  1.00  0.00           C
ATOM    658  HB  THR A 625      57.370  45.450  59.090  1.00  0.00           H
ATOM    659  OG1 THR A 625      59.300  44.880  59.360  1.00  0.00           O
ATOM    660  HG1 THR A 625      59.000  44.130  58.840  1.00  0.00           H
ATOM    661  CG2 THR A 625      58.600  47.080  59.970  1.00  0.00           C
ATOM    662 HG21 THR A 625      59.330  47.190  60.810  1.00  0.00           H
ATOM    663 HG22 THR A 625      57.770  47.800  60.130  1.00  0.00           H
ATOM    664 HG23 THR A 625      59.060  47.480  59.050  1.00  0.00           H
ATOM    665  C   THR A 625      56.580  45.880  61.570  1.00  0.00           C
ATOM    666  O   THR A 625      56.660  46.540  62.600  1.00  0.00           O
ATOM    667  N   PHE A 626      55.480  45.910  60.800  1.00  0.00           N
ATOM    668  HN  PHE A 626      55.340  45.410  59.960  1.00  0.00           H
ATOM    669  CA  PHE A 626      54.350  46.680  61.100  1.00  0.00           C
ATOM    670  HA  PHE A 626      54.550  47.670  61.470  1.00  0.00           H
ATOM    671  CB  PHE A 626      53.370  46.830  59.900  1.00  0.00           C
ATOM    672  HB1 PHE A 626      52.610  47.570  60.220  1.00  0.00           H
ATOM    673  HB2 PHE A 626      53.080  45.770  59.690  1.00  0.00           H
ATOM    674  CG  PHE A 626      53.960  47.370  58.640  1.00  0.00           C
ATOM    675  CD1 PHE A 626      55.130  48.130  58.610  1.00  0.00           C
ATOM    676  HD1 PHE A 626      55.790  48.400  59.430  1.00  0.00           H
ATOM    677  CE1 PHE A 626      55.540  48.660  57.320  1.00  0.00           C
ATOM    678  HE1 PHE A 626      56.420  49.280  57.160  1.00  0.00           H
ATOM    679  CZ  PHE A 626      54.800  48.350  56.170  1.00  0.00           C
ATOM    680  HZ  PHE A 626      54.980  48.790  55.200  1.00  0.00           H
ATOM    681  CD2 PHE A 626      53.240  47.090  57.520  1.00  0.00           C
ATOM    682  HD2 PHE A 626      52.370  46.470  57.680  1.00  0.00           H
ATOM    683  CE2 PHE A 626      53.610  47.630  56.280  1.00  0.00           C
ATOM    684  HE2 PHE A 626      52.930  47.520  55.460  1.00  0.00           H
ATOM    685  C   PHE A 626      53.540  46.070  62.280  1.00  0.00           C
ATOM    686  O   PHE A 626      52.910  46.840  62.980  1.00  0.00           O
ATOM    687  N   GLY A 627      53.560  44.730  62.580  1.00  0.00           N
ATOM    688  HN  GLY A 627      53.920  44.060  61.940  1.00  0.00           H
ATOM    689  CA  GLY A 627      52.870  44.240  63.730  1.00  0.00           C
ATOM    690  HA1 GLY A 627      52.750  43.180  63.590  1.00  0.00           H
ATOM    691  HA2 GLY A 627      51.890  44.670  63.820  1.00  0.00           H
ATOM    692  C   GLY A 627      53.570  44.470  64.970  1.00  0.00           C
ATOM    693  O   GLY A 627      52.920  44.780  65.970  1.00  0.00           O
ATOM    694  N   GLY A 628      54.960  44.450  64.930  1.00  0.00           N
ATOM    695  HN  GLY A 628      55.520  44.130  64.160  1.00  0.00           H
ATOM    696  CA  GLY A 628      55.880  44.790  66.090  1.00  0.00           C
ATOM    697  HA1 GLY A 628      56.890  44.740  65.730  1.00  0.00           H
ATOM    698  HA2 GLY A 628      55.750  44.160  66.940  1.00  0.00           H
ATOM    699  C   GLY A 628      55.720  46.250  66.380  1.00  0.00           C
ATOM    700  O   GLY A 628      55.640  46.590  67.590  1.00  0.00           O
ATOM    701  N   LEU A 629      55.670  47.110  65.400  1.00  0.00           N
ATOM    702  HN  LEU A 629      55.670  46.710  64.480  1.00  0.00           H
ATOM    703  CA  LEU A 629      55.420  48.500  65.590  1.00  0.00           C
ATOM    704  HA  LEU A 629      56.060  48.840  66.400  1.00  0.00           H
ATOM    705  CB  LEU A 629      55.620  49.230  64.190  1.00  0.00           C
ATOM    706  HB1 LEU A 629      55.050  50.180  64.250  1.00  0.00           H
ATOM    707  HB2 LEU A 629      55.140  48.580  63.420  1.00  0.00           H
ATOM    708  CG  LEU A 629      57.120  49.490  63.760  1.00  0.00           C
ATOM    709  HG  LEU A 629      57.520  48.460  63.830  1.00  0.00           H
ATOM    710  CD1 LEU A 629      57.280  50.030  62.320  1.00  0.00           C
ATOM    711 HD11 LEU A 629      58.340  50.080  61.980  1.00  0.00           H
ATOM    712 HD12 LEU A 629      56.790  51.020  62.210  1.00  0.00           H
ATOM    713 HD13 LEU A 629      56.800  49.360  61.580  1.00  0.00           H
ATOM    714  CD2 LEU A 629      57.840  50.390  64.770  1.00  0.00           C
ATOM    715 HD21 LEU A 629      58.920  50.430  64.520  1.00  0.00           H
ATOM    716 HD22 LEU A 629      57.700  49.990  65.800  1.00  0.00           H
ATOM    717 HD23 LEU A 629      57.470  51.420  64.880  1.00  0.00           H
ATOM    718  C   LEU A 629      54.040  48.830  66.110  1.00  0.00           C
ATOM    719  O   LEU A 629      53.860  49.880  66.770  1.00  0.00           O
ATOM    720  N   LEU A 630      52.990  48.030  65.760  1.00  0.00           N
ATOM    721  HN  LEU A 630      52.980  47.400  64.990  1.00  0.00           H
ATOM    722  CA  LEU A 630      51.620  48.130  66.340  1.00  0.00           C
ATOM    723  HA  LEU A 630      51.320  49.160  66.260  1.00  0.00           H
ATOM    724  CB  LEU A 630      50.600  47.320  65.470  1.00  0.00           C
ATOM    725  HB1 LEU A 630      51.030  46.310  65.300  1.00  0.00           H
ATOM    726  HB2 LEU A 630      50.420  47.740  64.470  1.00  0.00           H
ATOM    727  CG  LEU A 630      49.210  46.970  66.020  1.00  0.00           C
ATOM    728  HG  LEU A 630      49.280  46.690  67.090  1.00  0.00           H
ATOM    729  CD1 LEU A 630      48.220  48.160  65.940  1.00  0.00           C
ATOM    730 HD11 LEU A 630      48.160  48.410  64.870  1.00  0.00           H
ATOM    731 HD12 LEU A 630      48.650  48.970  66.570  1.00  0.00           H
ATOM    732 HD13 LEU A 630      47.260  47.860  66.420  1.00  0.00           H
ATOM    733  CD2 LEU A 630      48.610  45.840  65.260  1.00  0.00           C
ATOM    734 HD21 LEU A 630      48.740  46.040  64.160  1.00  0.00           H
ATOM    735 HD22 LEU A 630      47.520  45.770  65.440  1.00  0.00           H
ATOM    736 HD23 LEU A 630      49.070  44.850  65.460  1.00  0.00           H
ATOM    737  C   LEU A 630      51.550  47.740  67.870  1.00  0.00           C
ATOM    738  O   LEU A 630      50.790  48.370  68.590  1.00  0.00           O
ATOM    739  N   GLY A 631      52.340  46.750  68.310  1.00  0.00           N
ATOM    740  HN  GLY A 631      52.910  46.190  67.700  1.00  0.00           H
ATOM    741  CA  GLY A 631      52.620  46.510  69.740  1.00  0.00           C
ATOM    742  HA1 GLY A 631      53.460  45.830  69.800  1.00  0.00           H
ATOM    743  HA2 GLY A 631      51.680  46.200  70.170  1.00  0.00           H
ATOM    744  C   GLY A 631      53.090  47.780  70.470  1.00  0.00           C
ATOM    745  O   GLY A 631      52.420  48.250  71.330  1.00  0.00           O
ATOM    746  N   GLU A 632      54.190  48.370  70.010  1.00  0.00           N
ATOM    747  HN  GLU A 632      54.680  47.910  69.260  1.00  0.00           H
ATOM    748  CA  GLU A 632      54.750  49.610  70.520  1.00  0.00           C
ATOM    749  HA  GLU A 632      55.150  49.580  71.520  1.00  0.00           H
ATOM    750  CB  GLU A 632      56.000  50.030  69.770  1.00  0.00           C
ATOM    751  HB1 GLU A 632      56.330  50.950  70.300  1.00  0.00           H
ATOM    752  HB2 GLU A 632      55.770  50.320  68.720  1.00  0.00           H
ATOM    753  CG  GLU A 632      57.100  48.970  69.850  1.00  0.00           C
ATOM    754  HG1 GLU A 632      57.080  48.310  68.950  1.00  0.00           H
ATOM    755  HG2 GLU A 632      56.990  48.360  70.770  1.00  0.00           H
ATOM    756  CD  GLU A 632      58.390  49.670  69.880  1.00  0.00           C
ATOM    757  OE1 GLU A 632      59.150  49.570  70.820  1.00  0.00           O
ATOM    758  OE2 GLU A 632      58.680  50.360  68.900  1.00  0.00           O
ATOM    759  C   GLU A 632      53.780  50.820  70.530  1.00  0.00           C
ATOM    760  O   GLU A 632      53.620  51.430  71.560  1.00  0.00           O
ATOM    761  N   ALA A 633      53.150  51.120  69.350  1.00  0.00           N
ATOM    762  HN  ALA A 633      53.450  50.570  68.560  1.00  0.00           H
ATOM    763  CA  ALA A 633      52.180  52.250  69.130  1.00  0.00           C
ATOM    764  HA  ALA A 633      52.640  53.170  69.440  1.00  0.00           H
ATOM    765  CB  ALA A 633      51.890  52.130  67.650  1.00  0.00           C
ATOM    766  HB1 ALA A 633      51.630  51.070  67.420  1.00  0.00           H
ATOM    767  HB2 ALA A 633      52.760  52.420  67.040  1.00  0.00           H
ATOM    768  HB3 ALA A 633      50.990  52.710  67.340  1.00  0.00           H
ATOM    769  C   ALA A 633      50.920  52.200  70.020  1.00  0.00           C
ATOM    770  O   ALA A 633      50.460  53.210  70.550  1.00  0.00           O
ATOM    771  N   THR A 634      50.390  50.950  70.290  1.00  0.00           N
ATOM    772  HN  THR A 634      50.570  50.140  69.730  1.00  0.00           H
ATOM    773  CA  THR A 634      49.170  50.890  71.040  1.00  0.00           C
ATOM    774  HA  THR A 634      48.640  51.800  71.250  1.00  0.00           H
ATOM    775  CB  THR A 634      48.180  49.960  70.310  1.00  0.00           C
ATOM    776  HB  THR A 634      47.240  50.010  70.920  1.00  0.00           H
ATOM    777  OG1 THR A 634      48.600  48.580  70.150  1.00  0.00           O
ATOM    778  HG1 THR A 634      49.300  48.570  69.490  1.00  0.00           H
ATOM    779  CG2 THR A 634      47.870  50.570  68.960  1.00  0.00           C
ATOM    780 HG21 THR A 634      48.770  50.320  68.360  1.00  0.00           H
ATOM    781 HG22 THR A 634      47.750  51.670  68.970  1.00  0.00           H
ATOM    782 HG23 THR A 634      46.940  50.060  68.610  1.00  0.00           H
ATOM    783  C   THR A 634      49.500  50.320  72.370  1.00  0.00           C
ATOM    784  O   THR A 634      48.550  49.870  73.010  1.00  0.00           O
ATOM    785  N   GLU A 635      50.810  50.270  72.770  1.00  0.00           N
ATOM    786  HN  GLU A 635      51.580  50.640  72.250  1.00  0.00           H
ATOM    787  CA  GLU A 635      51.200  49.730  74.080  1.00  0.00           C
ATOM    788  HA  GLU A 635      52.270  49.840  73.990  1.00  0.00           H
ATOM    789  CB  GLU A 635      50.860  50.800  75.200  1.00  0.00           C
ATOM    790  HB1 GLU A 635      51.160  50.410  76.190  1.00  0.00           H
ATOM    791  HB2 GLU A 635      49.780  51.040  75.120  1.00  0.00           H
ATOM    792  CG  GLU A 635      51.580  52.140  74.940  1.00  0.00           C
ATOM    793  HG1 GLU A 635      51.460  52.310  73.840  1.00  0.00           H
ATOM    794  HG2 GLU A 635      52.680  51.990  75.070  1.00  0.00           H
ATOM    795  CD  GLU A 635      51.130  53.340  75.830  1.00  0.00           C
ATOM    796  OE1 GLU A 635      50.550  54.280  75.280  1.00  0.00           O
ATOM    797  OE2 GLU A 635      51.290  53.350  77.070  1.00  0.00           O
ATOM    798  C   GLU A 635      50.890  48.220  74.410  1.00  0.00           C
ATOM    799  O   GLU A 635      50.660  47.870  75.580  1.00  0.00           O
ATOM    800  N   GLY A 636      50.760  47.370  73.360  1.00  0.00           N
ATOM    801  HN  GLY A 636      51.120  47.660  72.480  1.00  0.00           H
ATOM    802  CA  GLY A 636      50.640  45.880  73.490  1.00  0.00           C
ATOM    803  HA1 GLY A 636      50.980  45.580  74.480  1.00  0.00           H
ATOM    804  HA2 GLY A 636      51.130  45.460  72.630  1.00  0.00           H
ATOM    805  C   GLY A 636      49.200  45.470  73.250  1.00  0.00           C
ATOM    806  O   GLY A 636      48.820  44.440  73.760  1.00  0.00           O
ATOM    807  N   ARG A 637      48.330  46.360  72.650  1.00  0.00           N
ATOM    808  HN  ARG A 637      48.630  47.250  72.310  1.00  0.00           H
ATOM    809  CA  ARG A 637      46.890  46.060  72.440  1.00  0.00           C
ATOM    810  HA  ARG A 637      46.590  45.600  73.370  1.00  0.00           H
ATOM    811  CB  ARG A 637      46.040  47.400  72.270  1.00  0.00           C
ATOM    812  HB1 ARG A 637      45.050  47.250  71.790  1.00  0.00           H
ATOM    813  HB2 ARG A 637      46.660  47.990  71.570  1.00  0.00           H
ATOM    814  CG  ARG A 637      45.940  48.170  73.570  1.00  0.00           C
ATOM    815  HG1 ARG A 637      45.600  49.220  73.410  1.00  0.00           H
ATOM    816  HG2 ARG A 637      46.860  48.100  74.190  1.00  0.00           H
ATOM    817  CD  ARG A 637      44.850  47.590  74.430  1.00  0.00           C
ATOM    818  HD1 ARG A 637      45.230  46.560  74.630  1.00  0.00           H
ATOM    819  HD2 ARG A 637      43.860  47.510  73.940  1.00  0.00           H
ATOM    820  NE  ARG A 637      44.860  48.370  75.750  1.00  0.00           N
ATOM    821  HE  ARG A 637      45.440  49.150  76.000  1.00  0.00           H
ATOM    822  CZ  ARG A 637      44.130  47.930  76.780  1.00  0.00           C
ATOM    823  NH1 ARG A 637      43.130  47.070  76.710  1.00  0.00           N
ATOM    824 HH11 ARG A 637      42.700  46.740  77.560  1.00  0.00           H
ATOM    825 HH12 ARG A 637      42.920  46.530  75.900  1.00  0.00           H
ATOM    826  NH2 ARG A 637      44.280  48.410  78.000  1.00  0.00           N
ATOM    827 HH21 ARG A 637      43.810  47.910  78.730  1.00  0.00           H
ATOM    828 HH22 ARG A 637      44.930  49.120  78.280  1.00  0.00           H
ATOM    829  C   ARG A 637      46.660  45.050  71.390  1.00  0.00           C
ATOM    830  O   ARG A 637      45.710  44.220  71.420  1.00  0.00           O
ATOM    831  N   LEU A 638      47.600  45.010  70.490  1.00  0.00           N
ATOM    832  HN  LEU A 638      48.190  45.800  70.350  1.00  0.00           H
ATOM    833  CA  LEU A 638      47.830  43.950  69.580  1.00  0.00           C
ATOM    834  HA  LEU A 638      47.600  43.000  70.030  1.00  0.00           H
ATOM    835  CB  LEU A 638      47.050  44.150  68.210  1.00  0.00           C
ATOM    836  HB1 LEU A 638      47.440  43.500  67.390  1.00  0.00           H
ATOM    837  HB2 LEU A 638      47.340  45.120  67.760  1.00  0.00           H
ATOM    838  CG  LEU A 638      45.480  44.130  68.330  1.00  0.00           C
ATOM    839  HG  LEU A 638      45.080  44.750  69.150  1.00  0.00           H
ATOM    840  CD1 LEU A 638      44.720  44.650  67.090  1.00  0.00           C
ATOM    841 HD11 LEU A 638      44.340  45.690  67.190  1.00  0.00           H
ATOM    842 HD12 LEU A 638      43.800  44.050  67.010  1.00  0.00           H
ATOM    843 HD13 LEU A 638      45.290  44.580  66.150  1.00  0.00           H
ATOM    844  CD2 LEU A 638      45.050  42.650  68.610  1.00  0.00           C
ATOM    845 HD21 LEU A 638      45.520  42.370  69.570  1.00  0.00           H
ATOM    846 HD22 LEU A 638      45.410  41.950  67.820  1.00  0.00           H
ATOM    847 HD23 LEU A 638      43.970  42.540  68.870  1.00  0.00           H
ATOM    848  C   LEU A 638      49.310  43.990  69.110  1.00  0.00           C
ATOM    849  O   LEU A 638      49.910  45.070  69.300  1.00  0.00           O
ATOM    850  N   SER A 639      49.900  42.850  68.660  1.00  0.00           N
ATOM    851  HN  SER A 639      49.530  41.920  68.590  1.00  0.00           H
ATOM    852  CA  SER A 639      51.190  42.860  68.050  1.00  0.00           C
ATOM    853  HA  SER A 639      51.170  43.800  67.500  1.00  0.00           H
ATOM    854  CB  SER A 639      52.400  42.980  69.050  1.00  0.00           C
ATOM    855  HB1 SER A 639      52.210  43.670  69.890  1.00  0.00           H
ATOM    856  HB2 SER A 639      53.190  43.500  68.460  1.00  0.00           H
ATOM    857  OG  SER A 639      52.880  41.750  69.690  1.00  0.00           O
ATOM    858  HG1 SER A 639      52.210  41.460  70.290  1.00  0.00           H
ATOM    859  C   SER A 639      51.290  41.770  67.010  1.00  0.00           C
ATOM    860  O   SER A 639      50.340  41.510  66.290  1.00  0.00           O
ATOM    861  N   ALA A 640      52.520  41.180  66.820  1.00  0.00           N
ATOM    862  HN  ALA A 640      53.250  41.270  67.490  1.00  0.00           H
ATOM    863  CA  ALA A 640      52.780  40.150  65.840  1.00  0.00           C
ATOM    864  HA  ALA A 640      52.460  40.650  64.940  1.00  0.00           H
ATOM    865  CB  ALA A 640      54.320  39.800  65.660  1.00  0.00           C
ATOM    866  HB1 ALA A 640      54.730  39.590  66.670  1.00  0.00           H
ATOM    867  HB2 ALA A 640      54.850  40.700  65.310  1.00  0.00           H
ATOM    868  HB3 ALA A 640      54.400  38.990  64.910  1.00  0.00           H
ATOM    869  C   ALA A 640      51.960  38.930  65.950  1.00  0.00           C
ATOM    870  O   ALA A 640      51.420  38.480  64.950  1.00  0.00           O
ATOM    871  N   ILE A 641      51.800  38.380  67.110  1.00  0.00           N
ATOM    872  HN  ILE A 641      52.210  38.770  67.930  1.00  0.00           H
ATOM    873  CA  ILE A 641      51.090  37.080  67.290  1.00  0.00           C
ATOM    874  HA  ILE A 641      51.550  36.410  66.580  1.00  0.00           H
ATOM    875  CB  ILE A 641      51.340  36.440  68.650  1.00  0.00           C
ATOM    876  HB  ILE A 641      52.420  36.530  68.830  1.00  0.00           H
ATOM    877  CG2 ILE A 641      50.530  37.130  69.720  1.00  0.00           C
ATOM    878 HG21 ILE A 641      49.480  36.770  69.660  1.00  0.00           H
ATOM    879 HG22 ILE A 641      50.580  38.240  69.630  1.00  0.00           H
ATOM    880 HG23 ILE A 641      50.780  36.850  70.770  1.00  0.00           H
ATOM    881  CG1 ILE A 641      51.040  34.970  68.470  1.00  0.00           C
ATOM    882 HG11 ILE A 641      51.680  34.640  67.620  1.00  0.00           H
ATOM    883 HG12 ILE A 641      49.980  34.700  68.310  1.00  0.00           H
ATOM    884  CD  ILE A 641      51.570  34.120  69.660  1.00  0.00           C
ATOM    885  HD1 ILE A 641      50.980  34.440  70.550  1.00  0.00           H
ATOM    886  HD2 ILE A 641      52.660  34.230  69.800  1.00  0.00           H
ATOM    887  HD3 ILE A 641      51.430  33.020  69.620  1.00  0.00           H
ATOM    888  C   ILE A 641      49.620  37.160  66.940  1.00  0.00           C
ATOM    889  O   ILE A 641      49.080  36.270  66.250  1.00  0.00           O
ATOM    890  N   GLU A 642      48.970  38.240  67.340  1.00  0.00           N
ATOM    891  HN  GLU A 642      49.300  38.990  67.900  1.00  0.00           H
ATOM    892  CA  GLU A 642      47.620  38.420  66.760  1.00  0.00           C
ATOM    893  HA  GLU A 642      47.090  37.490  66.900  1.00  0.00           H
ATOM    894  CB  GLU A 642      46.770  39.390  67.580  1.00  0.00           C
ATOM    895  HB1 GLU A 642      45.700  39.340  67.280  1.00  0.00           H
ATOM    896  HB2 GLU A 642      47.130  40.400  67.320  1.00  0.00           H
ATOM    897  CG  GLU A 642      46.930  39.330  69.160  1.00  0.00           C
ATOM    898  HG1 GLU A 642      46.980  38.280  69.510  1.00  0.00           H
ATOM    899  HG2 GLU A 642      45.950  39.780  69.460  1.00  0.00           H
ATOM    900  CD  GLU A 642      47.970  40.120  69.920  1.00  0.00           C
ATOM    901  OE1 GLU A 642      47.600  40.470  71.070  1.00  0.00           O
ATOM    902  OE2 GLU A 642      49.120  40.320  69.460  1.00  0.00           O
ATOM    903  C   GLU A 642      47.560  38.660  65.260  1.00  0.00           C
ATOM    904  O   GLU A 642      46.540  38.320  64.610  1.00  0.00           O
ATOM    905  N   SER A 643      48.590  39.400  64.710  1.00  0.00           N
ATOM    906  HN  SER A 643      49.370  39.630  65.280  1.00  0.00           H
ATOM    907  CA  SER A 643      48.710  39.700  63.270  1.00  0.00           C
ATOM    908  HA  SER A 643      47.830  40.230  62.940  1.00  0.00           H
ATOM    909  CB  SER A 643      49.900  40.590  62.840  1.00  0.00           C
ATOM    910  HB1 SER A 643      50.000  40.930  61.790  1.00  0.00           H
ATOM    911  HB2 SER A 643      50.870  40.110  63.090  1.00  0.00           H
ATOM    912  OG  SER A 643      50.010  41.760  63.580  1.00  0.00           O
ATOM    913  HG1 SER A 643      49.980  41.500  64.500  1.00  0.00           H
ATOM    914  C   SER A 643      48.910  38.450  62.490  1.00  0.00           C
ATOM    915  O   SER A 643      48.400  38.230  61.390  1.00  0.00           O
ATOM    916  N   LEU A 644      49.750  37.500  63.080  1.00  0.00           N
ATOM    917  HN  LEU A 644      50.320  37.680  63.880  1.00  0.00           H
ATOM    918  CA  LEU A 644      50.020  36.180  62.490  1.00  0.00           C
ATOM    919  HA  LEU A 644      50.360  36.240  61.470  1.00  0.00           H
ATOM    920  CB  LEU A 644      51.120  35.400  63.320  1.00  0.00           C
ATOM    921  HB1 LEU A 644      51.160  34.320  63.120  1.00  0.00           H
ATOM    922  HB2 LEU A 644      50.920  35.520  64.410  1.00  0.00           H
ATOM    923  CG  LEU A 644      52.610  35.920  63.190  1.00  0.00           C
ATOM    924  HG  LEU A 644      52.710  37.000  63.430  1.00  0.00           H
ATOM    925  CD1 LEU A 644      53.580  35.280  64.170  1.00  0.00           C
ATOM    926 HD11 LEU A 644      54.610  35.700  64.010  1.00  0.00           H
ATOM    927 HD12 LEU A 644      53.820  34.230  63.940  1.00  0.00           H
ATOM    928 HD13 LEU A 644      53.220  35.360  65.210  1.00  0.00           H
ATOM    929  CD2 LEU A 644      53.110  35.710  61.750  1.00  0.00           C
ATOM    930 HD21 LEU A 644      54.170  36.060  61.660  1.00  0.00           H
ATOM    931 HD22 LEU A 644      52.560  36.340  61.030  1.00  0.00           H
ATOM    932 HD23 LEU A 644      53.110  34.640  61.450  1.00  0.00           H
ATOM    933  C   LEU A 644      48.760  35.340  62.350  1.00  0.00           C
ATOM    934  O   LEU A 644      48.380  34.740  61.290  1.00  0.00           O
ATOM    935  N   PHE A 645      47.960  35.320  63.420  1.00  0.00           N
ATOM    936  HN  PHE A 645      48.210  35.610  64.340  1.00  0.00           H
ATOM    937  CA  PHE A 645      46.600  34.740  63.410  1.00  0.00           C
ATOM    938  HA  PHE A 645      46.700  33.720  63.060  1.00  0.00           H
ATOM    939  CB  PHE A 645      46.040  34.690  64.900  1.00  0.00           C
ATOM    940  HB1 PHE A 645      46.180  35.700  65.360  1.00  0.00           H
ATOM    941  HB2 PHE A 645      46.690  34.060  65.530  1.00  0.00           H
ATOM    942  CG  PHE A 645      44.630  34.210  65.180  1.00  0.00           C
ATOM    943  CD1 PHE A 645      43.950  34.570  66.340  1.00  0.00           C
ATOM    944  HD1 PHE A 645      44.350  35.120  67.160  1.00  0.00           H
ATOM    945  CE1 PHE A 645      42.610  34.120  66.470  1.00  0.00           C
ATOM    946  HE1 PHE A 645      42.050  34.460  67.330  1.00  0.00           H
ATOM    947  CZ  PHE A 645      41.950  33.320  65.540  1.00  0.00           C
ATOM    948  HZ  PHE A 645      40.890  33.140  65.640  1.00  0.00           H
ATOM    949  CD2 PHE A 645      43.940  33.290  64.270  1.00  0.00           C
ATOM    950  HD2 PHE A 645      44.580  33.090  63.420  1.00  0.00           H
ATOM    951  CE2 PHE A 645      42.630  32.870  64.420  1.00  0.00           C
ATOM    952  HE2 PHE A 645      42.040  32.290  63.730  1.00  0.00           H
ATOM    953  C   PHE A 645      45.560  35.290  62.490  1.00  0.00           C
ATOM    954  O   PHE A 645      44.900  34.610  61.740  1.00  0.00           O
ATOM    955  N   GLY A 646      45.490  36.600  62.510  1.00  0.00           N
ATOM    956  HN  GLY A 646      46.130  36.950  63.180  1.00  0.00           H
ATOM    957  CA  GLY A 646      44.600  37.480  61.730  1.00  0.00           C
ATOM    958  HA1 GLY A 646      44.860  38.480  62.050  1.00  0.00           H
ATOM    959  HA2 GLY A 646      43.580  37.140  61.890  1.00  0.00           H
ATOM    960  C   GLY A 646      44.810  37.270  60.310  1.00  0.00           C
ATOM    961  O   GLY A 646      43.880  37.260  59.550  1.00  0.00           O
ATOM    962  N   ALA A 647      46.020  37.150  59.850  1.00  0.00           N
ATOM    963  HN  ALA A 647      46.660  37.280  60.600  1.00  0.00           H
ATOM    964  CA  ALA A 647      46.550  36.980  58.500  1.00  0.00           C
ATOM    965  HA  ALA A 647      46.080  37.700  57.830  1.00  0.00           H
ATOM    966  CB  ALA A 647      48.110  36.980  58.570  1.00  0.00           C
ATOM    967  HB1 ALA A 647      48.650  36.970  57.590  1.00  0.00           H
ATOM    968  HB2 ALA A 647      48.420  36.270  59.360  1.00  0.00           H
ATOM    969  HB3 ALA A 647      48.290  37.990  58.990  1.00  0.00           H
ATOM    970  C   ALA A 647      46.140  35.630  57.900  1.00  0.00           C
ATOM    971  O   ALA A 647      45.770  35.560  56.760  1.00  0.00           O
ATOM    972  N   SER A 648      46.250  34.580  58.700  1.00  0.00           N
ATOM    973  HN  SER A 648      46.610  34.920  59.550  1.00  0.00           H
ATOM    974  CA  SER A 648      45.960  33.220  58.440  1.00  0.00           C
ATOM    975  HA  SER A 648      46.290  32.900  57.470  1.00  0.00           H
ATOM    976  CB  SER A 648      46.590  32.300  59.430  1.00  0.00           C
ATOM    977  HB1 SER A 648      46.130  32.210  60.430  1.00  0.00           H
ATOM    978  HB2 SER A 648      47.690  32.420  59.550  1.00  0.00           H
ATOM    979  OG  SER A 648      46.420  30.910  59.020  1.00  0.00           O
ATOM    980  HG1 SER A 648      47.010  30.830  58.270  1.00  0.00           H
ATOM    981  C   SER A 648      44.360  33.030  58.390  1.00  0.00           C
ATOM    982  O   SER A 648      43.810  32.340  57.460  1.00  0.00           O
ATOM    983  N   LEU A 649      43.590  33.710  59.290  1.00  0.00           N
ATOM    984  HN  LEU A 649      44.010  34.280  59.990  1.00  0.00           H
ATOM    985  CA  LEU A 649      42.120  33.750  59.250  1.00  0.00           C
ATOM    986  HA  LEU A 649      41.770  32.730  59.180  1.00  0.00           H
ATOM    987  CB  LEU A 649      41.610  34.370  60.590  1.00  0.00           C
ATOM    988  HB1 LEU A 649      41.950  35.430  60.580  1.00  0.00           H
ATOM    989  HB2 LEU A 649      42.110  33.900  61.460  1.00  0.00           H
ATOM    990  CG  LEU A 649      40.120  34.420  60.830  1.00  0.00           C
ATOM    991  HG  LEU A 649      39.720  35.130  60.080  1.00  0.00           H
ATOM    992  CD1 LEU A 649      39.520  32.980  60.560  1.00  0.00           C
ATOM    993 HD11 LEU A 649      38.430  32.930  60.790  1.00  0.00           H
ATOM    994 HD12 LEU A 649      39.920  32.210  61.240  1.00  0.00           H
ATOM    995 HD13 LEU A 649      39.460  32.740  59.480  1.00  0.00           H
ATOM    996  CD2 LEU A 649      39.720  34.870  62.210  1.00  0.00           C
ATOM    997 HD21 LEU A 649      39.990  34.050  62.910  1.00  0.00           H
ATOM    998 HD22 LEU A 649      38.650  35.060  62.350  1.00  0.00           H
ATOM    999 HD23 LEU A 649      40.230  35.830  62.430  1.00  0.00           H
ATOM   1000  C   LEU A 649      41.600  34.350  58.040  1.00  0.00           C
ATOM   1001  O   LEU A 649      40.820  33.830  57.320  1.00  0.00           O
ATOM   1002  N   THR A 650      42.170  35.540  57.740  1.00  0.00           N
ATOM   1003  HN  THR A 650      42.800  36.030  58.330  1.00  0.00           H
ATOM   1004  CA  THR A 650      41.730  36.330  56.600  1.00  0.00           C
ATOM   1005  HA  THR A 650      40.650  36.400  56.650  1.00  0.00           H
ATOM   1006  CB  THR A 650      42.310  37.760  56.500  1.00  0.00           C
ATOM   1007  HB  THR A 650      43.400  37.780  56.320  1.00  0.00           H
ATOM   1008  OG1 THR A 650      42.050  38.580  57.650  1.00  0.00           O
ATOM   1009  HG1 THR A 650      42.660  38.330  58.350  1.00  0.00           H
ATOM   1010  CG2 THR A 650      41.640  38.410  55.380  1.00  0.00           C
ATOM   1011 HG21 THR A 650      41.970  39.450  55.200  1.00  0.00           H
ATOM   1012 HG22 THR A 650      40.590  38.560  55.670  1.00  0.00           H
ATOM   1013 HG23 THR A 650      41.530  38.000  54.350  1.00  0.00           H
ATOM   1014  C   THR A 650      42.060  35.560  55.350  1.00  0.00           C
ATOM   1015  O   THR A 650      41.190  35.460  54.450  1.00  0.00           O
ATOM   1016  N   GLY A 651      43.280  35.050  55.270  1.00  0.00           N
ATOM   1017  HN  GLY A 651      43.840  35.190  56.090  1.00  0.00           H
ATOM   1018  CA  GLY A 651      43.850  34.290  54.200  1.00  0.00           C
ATOM   1019  HA1 GLY A 651      44.820  33.970  54.520  1.00  0.00           H
ATOM   1020  HA2 GLY A 651      43.960  34.930  53.330  1.00  0.00           H
ATOM   1021  C   GLY A 651      43.100  33.050  53.720  1.00  0.00           C
ATOM   1022  O   GLY A 651      42.550  32.950  52.620  1.00  0.00           O
ATOM   1023  N   ILE A 652      42.890  32.060  54.580  1.00  0.00           N
ATOM   1024  HN  ILE A 652      43.230  32.220  55.500  1.00  0.00           H
ATOM   1025  CA  ILE A 652      42.110  30.830  54.270  1.00  0.00           C
ATOM   1026  HA  ILE A 652      42.670  30.410  53.450  1.00  0.00           H
ATOM   1027  CB  ILE A 652      42.320  29.910  55.480  1.00  0.00           C
ATOM   1028  HB  ILE A 652      42.150  30.380  56.470  1.00  0.00           H
ATOM   1029  CG2 ILE A 652      41.370  28.730  55.470  1.00  0.00           C
ATOM   1030 HG21 ILE A 652      41.430  28.120  54.540  1.00  0.00           H
ATOM   1031 HG22 ILE A 652      40.310  28.990  55.660  1.00  0.00           H
ATOM   1032 HG23 ILE A 652      41.630  28.060  56.300  1.00  0.00           H
ATOM   1033  CG1 ILE A 652      43.730  29.420  55.410  1.00  0.00           C
ATOM   1034 HG11 ILE A 652      44.480  30.210  55.230  1.00  0.00           H
ATOM   1035 HG12 ILE A 652      43.830  28.800  54.490  1.00  0.00           H
ATOM   1036  CD  ILE A 652      44.340  28.750  56.690  1.00  0.00           C
ATOM   1037  HD1 ILE A 652      44.280  29.300  57.650  1.00  0.00           H
ATOM   1038  HD2 ILE A 652      45.380  28.410  56.530  1.00  0.00           H
ATOM   1039  HD3 ILE A 652      43.700  27.860  56.890  1.00  0.00           H
ATOM   1040  C   ILE A 652      40.660  31.060  53.850  1.00  0.00           C
ATOM   1041  O   ILE A 652      40.210  30.420  52.880  1.00  0.00           O
ATOM   1042  N   ALA A 653      39.940  32.040  54.440  1.00  0.00           N
ATOM   1043  HN  ALA A 653      40.320  32.500  55.240  1.00  0.00           H
ATOM   1044  CA  ALA A 653      38.610  32.440  53.980  1.00  0.00           C
ATOM   1045  HA  ALA A 653      37.960  31.580  53.900  1.00  0.00           H
ATOM   1046  CB  ALA A 653      38.010  33.510  55.010  1.00  0.00           C
ATOM   1047  HB1 ALA A 653      37.700  33.010  55.950  1.00  0.00           H
ATOM   1048  HB2 ALA A 653      37.150  34.030  54.540  1.00  0.00           H
ATOM   1049  HB3 ALA A 653      38.690  34.380  55.120  1.00  0.00           H
ATOM   1050  C   ALA A 653      38.610  33.030  52.570  1.00  0.00           C
ATOM   1051  O   ALA A 653      37.740  32.760  51.740  1.00  0.00           O
ATOM   1052  N   TYR A 654      39.660  33.880  52.410  1.00  0.00           N
ATOM   1053  HN  TYR A 654      40.160  34.250  53.200  1.00  0.00           H
ATOM   1054  CA  TYR A 654      39.990  34.540  51.120  1.00  0.00           C
ATOM   1055  HA  TYR A 654      39.020  34.910  50.810  1.00  0.00           H
ATOM   1056  CB  TYR A 654      40.940  35.770  51.410  1.00  0.00           C
ATOM   1057  HB1 TYR A 654      41.870  35.390  51.870  1.00  0.00           H
ATOM   1058  HB2 TYR A 654      40.390  36.370  52.160  1.00  0.00           H
ATOM   1059  CG  TYR A 654      41.310  36.620  50.170  1.00  0.00           C
ATOM   1060  CD1 TYR A 654      40.290  37.450  49.600  1.00  0.00           C
ATOM   1061  HD1 TYR A 654      39.360  37.370  50.170  1.00  0.00           H
ATOM   1062  CE1 TYR A 654      40.580  38.290  48.570  1.00  0.00           C
ATOM   1063  HE1 TYR A 654      39.790  38.910  48.180  1.00  0.00           H
ATOM   1064  CZ  TYR A 654      41.870  38.340  47.980  1.00  0.00           C
ATOM   1065  OH  TYR A 654      41.980  38.930  46.740  1.00  0.00           O
ATOM   1066  HH  TYR A 654      42.920  38.820  46.530  1.00  0.00           H
ATOM   1067  CD2 TYR A 654      42.620  36.630  49.610  1.00  0.00           C
ATOM   1068  HD2 TYR A 654      43.400  35.940  49.910  1.00  0.00           H
ATOM   1069  CE2 TYR A 654      42.850  37.490  48.460  1.00  0.00           C
ATOM   1070  HE2 TYR A 654      43.730  37.310  47.860  1.00  0.00           H
ATOM   1071  C   TYR A 654      40.330  33.490  49.940  1.00  0.00           C
ATOM   1072  O   TYR A 654      39.760  33.510  48.830  1.00  0.00           O
ATOM   1073  N   SER A 655      41.200  32.480  50.270  1.00  0.00           N
ATOM   1074  HN  SER A 655      41.730  32.520  51.110  1.00  0.00           H
ATOM   1075  CA  SER A 655      41.420  31.330  49.430  1.00  0.00           C
ATOM   1076  HA  SER A 655      41.850  31.810  48.560  1.00  0.00           H
ATOM   1077  CB  SER A 655      42.480  30.360  49.990  1.00  0.00           C
ATOM   1078  HB1 SER A 655      42.400  29.270  49.750  1.00  0.00           H
ATOM   1079  HB2 SER A 655      42.480  30.360  51.090  1.00  0.00           H
ATOM   1080  OG  SER A 655      43.780  30.690  49.550  1.00  0.00           O
ATOM   1081  HG1 SER A 655      43.830  30.490  48.610  1.00  0.00           H
ATOM   1082  C   SER A 655      40.160  30.590  48.980  1.00  0.00           C
ATOM   1083  O   SER A 655      39.960  30.280  47.830  1.00  0.00           O
ATOM   1084  N   LEU A 656      39.310  30.280  49.970  1.00  0.00           N
ATOM   1085  HN  LEU A 656      39.440  30.570  50.910  1.00  0.00           H
ATOM   1086  CA  LEU A 656      38.090  29.520  49.710  1.00  0.00           C
ATOM   1087  HA  LEU A 656      38.370  28.740  49.020  1.00  0.00           H
ATOM   1088  CB  LEU A 656      37.510  28.820  50.970  1.00  0.00           C
ATOM   1089  HB1 LEU A 656      37.310  29.610  51.720  1.00  0.00           H
ATOM   1090  HB2 LEU A 656      38.260  28.120  51.380  1.00  0.00           H
ATOM   1091  CG  LEU A 656      36.260  27.910  50.820  1.00  0.00           C
ATOM   1092  HG  LEU A 656      35.450  28.540  50.380  1.00  0.00           H
ATOM   1093  CD1 LEU A 656      36.550  26.740  49.830  1.00  0.00           C
ATOM   1094 HD11 LEU A 656      36.590  27.030  48.760  1.00  0.00           H
ATOM   1095 HD12 LEU A 656      35.820  25.910  49.920  1.00  0.00           H
ATOM   1096 HD13 LEU A 656      37.480  26.240  50.210  1.00  0.00           H
ATOM   1097  CD2 LEU A 656      35.730  27.310  52.170  1.00  0.00           C
ATOM   1098 HD21 LEU A 656      35.140  28.130  52.630  1.00  0.00           H
ATOM   1099 HD22 LEU A 656      36.560  26.890  52.780  1.00  0.00           H
ATOM   1100 HD23 LEU A 656      34.940  26.550  51.980  1.00  0.00           H
ATOM   1101  C   LEU A 656      36.940  30.270  49.050  1.00  0.00           C
ATOM   1102  O   LEU A 656      36.300  29.860  48.120  1.00  0.00           O
ATOM   1103  N   PHE A 657      36.540  31.500  49.550  1.00  0.00           N
ATOM   1104  HN  PHE A 657      36.950  31.860  50.380  1.00  0.00           H
ATOM   1105  CA  PHE A 657      35.430  32.350  49.090  1.00  0.00           C
ATOM   1106  HA  PHE A 657      34.480  31.880  49.290  1.00  0.00           H
ATOM   1107  CB  PHE A 657      35.350  33.560  50.040  1.00  0.00           C
ATOM   1108  HB1 PHE A 657      34.640  34.340  49.700  1.00  0.00           H
ATOM   1109  HB2 PHE A 657      36.290  34.140  50.050  1.00  0.00           H
ATOM   1110  CG  PHE A 657      35.010  33.380  51.520  1.00  0.00           C
ATOM   1111  CD1 PHE A 657      35.000  34.560  52.310  1.00  0.00           C
ATOM   1112  HD1 PHE A 657      35.220  35.560  51.950  1.00  0.00           H
ATOM   1113  CE1 PHE A 657      34.770  34.520  53.750  1.00  0.00           C
ATOM   1114  HE1 PHE A 657      34.930  35.380  54.360  1.00  0.00           H
ATOM   1115  CZ  PHE A 657      34.600  33.290  54.380  1.00  0.00           C
ATOM   1116  HZ  PHE A 657      34.400  33.230  55.440  1.00  0.00           H
ATOM   1117  CD2 PHE A 657      34.680  32.190  52.240  1.00  0.00           C
ATOM   1118  HD2 PHE A 657      34.670  31.210  51.790  1.00  0.00           H
ATOM   1119  CE2 PHE A 657      34.510  32.140  53.630  1.00  0.00           C
ATOM   1120  HE2 PHE A 657      34.190  31.220  54.090  1.00  0.00           H
ATOM   1121  C   PHE A 657      35.560  32.830  47.670  1.00  0.00           C
ATOM   1122  O   PHE A 657      34.610  33.070  46.880  1.00  0.00           O
ATOM   1123  N   ALA A 658      36.780  33.080  47.270  1.00  0.00           N
ATOM   1124  HN  ALA A 658      37.490  32.730  47.880  1.00  0.00           H
ATOM   1125  CA  ALA A 658      37.140  33.700  46.030  1.00  0.00           C
ATOM   1126  HA  ALA A 658      36.230  33.980  45.520  1.00  0.00           H
ATOM   1127  CB  ALA A 658      37.940  35.020  46.140  1.00  0.00           C
ATOM   1128  HB1 ALA A 658      37.750  35.610  45.210  1.00  0.00           H
ATOM   1129  HB2 ALA A 658      39.030  34.870  46.260  1.00  0.00           H
ATOM   1130  HB3 ALA A 658      37.500  35.720  46.880  1.00  0.00           H
ATOM   1131  C   ALA A 658      37.810  32.760  45.050  1.00  0.00           C
ATOM   1132  O   ALA A 658      38.240  33.310  44.020  1.00  0.00           O
ATOM   1133  N   GLY A 659      37.880  31.430  45.300  1.00  0.00           N
ATOM   1134  HN  GLY A 659      37.790  31.160  46.250  1.00  0.00           H
ATOM   1135  CA  GLY A 659      38.280  30.560  44.220  1.00  0.00           C
ATOM   1136  HA1 GLY A 659      37.620  30.710  43.390  1.00  0.00           H
ATOM   1137  HA2 GLY A 659      38.300  29.560  44.640  1.00  0.00           H
ATOM   1138  C   GLY A 659      39.810  30.690  43.830  1.00  0.00           C
ATOM   1139  O   GLY A 659      40.050  30.790  42.610  1.00  0.00           O
ATOM   1140  N   GLN A 660      40.780  30.690  44.770  1.00  0.00           N
ATOM   1141  HN  GLN A 660      40.500  30.640  45.730  1.00  0.00           H
ATOM   1142  CA  GLN A 660      42.200  31.000  44.660  1.00  0.00           C
ATOM   1143  HA  GLN A 660      42.540  31.280  45.650  1.00  0.00           H
ATOM   1144  CB  GLN A 660      42.970  29.710  44.300  1.00  0.00           C
ATOM   1145  HB1 GLN A 660      44.070  29.830  44.430  1.00  0.00           H
ATOM   1146  HB2 GLN A 660      42.730  29.480  43.240  1.00  0.00           H
ATOM   1147  CG  GLN A 660      42.600  28.410  45.070  1.00  0.00           C
ATOM   1148  HG1 GLN A 660      43.220  27.560  44.710  1.00  0.00           H
ATOM   1149  HG2 GLN A 660      41.510  28.210  45.140  1.00  0.00           H
ATOM   1150  CD  GLN A 660      42.930  28.550  46.600  1.00  0.00           C
ATOM   1151  OE1 GLN A 660      43.570  29.540  47.040  1.00  0.00           O
ATOM   1152  NE2 GLN A 660      42.620  27.540  47.410  1.00  0.00           N
ATOM   1153 HE21 GLN A 660      42.910  27.590  48.360  1.00  0.00           H
ATOM   1154 HE22 GLN A 660      42.090  26.780  47.030  1.00  0.00           H
ATOM   1155  C   GLN A 660      42.570  32.190  43.760  1.00  0.00           C
ATOM   1156  O   GLN A 660      42.990  32.020  42.620  1.00  0.00           O
ATOM   1157  N   PRO A 661      42.500  33.430  44.150  1.00  0.00           N
ATOM   1158  CD  PRO A 661      41.670  33.840  45.260  1.00  0.00           C
ATOM   1159  HD1 PRO A 661      42.180  33.560  46.210  1.00  0.00           H
ATOM   1160  HD2 PRO A 661      40.620  33.540  45.140  1.00  0.00           H
ATOM   1161  CA  PRO A 661      43.100  34.590  43.510  1.00  0.00           C
ATOM   1162  HA  PRO A 661      42.550  34.670  42.580  1.00  0.00           H
ATOM   1163  CB  PRO A 661      42.850  35.830  44.500  1.00  0.00           C
ATOM   1164  HB1 PRO A 661      42.640  36.790  44.000  1.00  0.00           H
ATOM   1165  HB2 PRO A 661      43.570  35.880  45.350  1.00  0.00           H
ATOM   1166  CG  PRO A 661      41.630  35.380  45.210  1.00  0.00           C
ATOM   1167  HG1 PRO A 661      41.610  35.740  46.260  1.00  0.00           H
ATOM   1168  HG2 PRO A 661      40.750  35.750  44.630  1.00  0.00           H
ATOM   1169  C   PRO A 661      44.560  34.610  43.200  1.00  0.00           C
ATOM   1170  O   PRO A 661      45.320  34.040  43.930  1.00  0.00           O
ATOM   1171  N   LEU A 662      44.960  35.410  42.180  1.00  0.00           N
ATOM   1172  HN  LEU A 662      44.200  35.760  41.630  1.00  0.00           H
ATOM   1173  CA  LEU A 662      46.360  35.780  41.860  1.00  0.00           C
ATOM   1174  HA  LEU A 662      47.070  34.970  41.890  1.00  0.00           H
ATOM   1175  CB  LEU A 662      46.420  36.240  40.370  1.00  0.00           C
ATOM   1176  HB1 LEU A 662      47.420  36.720  40.250  1.00  0.00           H
ATOM   1177  HB2 LEU A 662      45.700  37.070  40.180  1.00  0.00           H
ATOM   1178  CG  LEU A 662      46.120  35.130  39.390  1.00  0.00           C
ATOM   1179  HG  LEU A 662      45.210  34.620  39.780  1.00  0.00           H
ATOM   1180  CD1 LEU A 662      45.790  35.860  38.040  1.00  0.00           C
ATOM   1181 HD11 LEU A 662      46.690  36.460  37.800  1.00  0.00           H
ATOM   1182 HD12 LEU A 662      44.900  36.500  38.200  1.00  0.00           H
ATOM   1183 HD13 LEU A 662      45.600  35.110  37.250  1.00  0.00           H
ATOM   1184  CD2 LEU A 662      47.330  34.300  39.340  1.00  0.00           C
ATOM   1185 HD21 LEU A 662      47.380  33.610  38.460  1.00  0.00           H
ATOM   1186 HD22 LEU A 662      47.330  33.650  40.250  1.00  0.00           H
ATOM   1187 HD23 LEU A 662      48.280  34.880  39.310  1.00  0.00           H
ATOM   1188  C   LEU A 662      46.890  36.820  42.850  1.00  0.00           C
ATOM   1189  O   LEU A 662      48.120  36.990  42.950  1.00  0.00           O
ATOM   1190  N   THR A 663      46.010  37.480  43.620  1.00  0.00           N
ATOM   1191  HN  THR A 663      45.030  37.250  43.630  1.00  0.00           H
ATOM   1192  CA  THR A 663      46.380  38.470  44.740  1.00  0.00           C
ATOM   1193  HA  THR A 663      47.350  38.860  44.480  1.00  0.00           H
ATOM   1194  CB  THR A 663      45.480  39.650  44.970  1.00  0.00           C
ATOM   1195  HB  THR A 663      45.820  40.310  45.780  1.00  0.00           H
ATOM   1196  OG1 THR A 663      44.230  39.220  45.420  1.00  0.00           O
ATOM   1197  HG1 THR A 663      43.750  39.950  45.020  1.00  0.00           H
ATOM   1198  CG2 THR A 663      45.330  40.550  43.800  1.00  0.00           C
ATOM   1199 HG21 THR A 663      46.330  40.930  43.550  1.00  0.00           H
ATOM   1200 HG22 THR A 663      44.730  41.440  44.070  1.00  0.00           H
ATOM   1201 HG23 THR A 663      44.880  40.030  42.910  1.00  0.00           H
ATOM   1202  C   THR A 663      46.510  37.740  46.070  1.00  0.00           C
ATOM   1203  O   THR A 663      45.920  36.670  46.200  1.00  0.00           O
ATOM   1204  N   ILE A 664      47.280  38.280  46.970  1.00  0.00           N
ATOM   1205  HN  ILE A 664      47.840  39.090  46.830  1.00  0.00           H
ATOM   1206  CA  ILE A 664      47.620  37.840  48.340  1.00  0.00           C
ATOM   1207  HA  ILE A 664      46.730  37.370  48.730  1.00  0.00           H
ATOM   1208  CB  ILE A 664      48.820  36.850  48.410  1.00  0.00           C
ATOM   1209  HB  ILE A 664      49.060  36.660  49.490  1.00  0.00           H
ATOM   1210  CG2 ILE A 664      48.430  35.520  47.770  1.00  0.00           C
ATOM   1211 HG21 ILE A 664      49.140  34.730  48.080  1.00  0.00           H
ATOM   1212 HG22 ILE A 664      48.370  35.470  46.660  1.00  0.00           H
ATOM   1213 HG23 ILE A 664      47.440  35.270  48.200  1.00  0.00           H
ATOM   1214  CG1 ILE A 664      50.190  37.380  47.860  1.00  0.00           C
ATOM   1215 HG11 ILE A 664      50.280  38.490  47.830  1.00  0.00           H
ATOM   1216 HG12 ILE A 664      50.230  37.060  46.800  1.00  0.00           H
ATOM   1217  CD  ILE A 664      51.230  36.800  48.790  1.00  0.00           C
ATOM   1218  HD1 ILE A 664      51.140  35.690  48.780  1.00  0.00           H
ATOM   1219  HD2 ILE A 664      51.210  37.180  49.830  1.00  0.00           H
ATOM   1220  HD3 ILE A 664      52.230  37.140  48.420  1.00  0.00           H
ATOM   1221  C   ILE A 664      47.830  39.010  49.320  1.00  0.00           C
ATOM   1222  O   ILE A 664      48.340  40.100  48.980  1.00  0.00           O
ATOM   1223  N   LEU A 665      47.490  38.780  50.590  1.00  0.00           N
ATOM   1224  HN  LEU A 665      47.380  37.850  50.920  1.00  0.00           H
ATOM   1225  CA  LEU A 665      47.230  39.710  51.670  1.00  0.00           C
ATOM   1226  HA  LEU A 665      46.910  40.670  51.270  1.00  0.00           H
ATOM   1227  CB  LEU A 665      46.170  39.020  52.570  1.00  0.00           C
ATOM   1228  HB1 LEU A 665      45.900  39.640  53.460  1.00  0.00           H
ATOM   1229  HB2 LEU A 665      46.630  38.060  52.910  1.00  0.00           H
ATOM   1230  CG  LEU A 665      44.870  38.730  51.870  1.00  0.00           C
ATOM   1231  HG  LEU A 665      45.020  37.920  51.120  1.00  0.00           H
ATOM   1232  CD1 LEU A 665      43.880  38.290  52.930  1.00  0.00           C
ATOM   1233 HD11 LEU A 665      43.610  39.040  53.720  1.00  0.00           H
ATOM   1234 HD12 LEU A 665      44.430  37.470  53.460  1.00  0.00           H
ATOM   1235 HD13 LEU A 665      42.910  37.950  52.510  1.00  0.00           H
ATOM   1236  CD2 LEU A 665      44.250  39.980  51.160  1.00  0.00           C
ATOM   1237 HD21 LEU A 665      44.950  40.170  50.320  1.00  0.00           H
ATOM   1238 HD22 LEU A 665      44.360  40.930  51.720  1.00  0.00           H
ATOM   1239 HD23 LEU A 665      43.230  39.740  50.780  1.00  0.00           H
ATOM   1240  C   LEU A 665      48.440  39.950  52.570  1.00  0.00           C
ATOM   1241  O   LEU A 665      49.310  39.070  52.750  1.00  0.00           O
ATOM   1242  N   GLY A 666      48.560  41.120  53.120  1.00  0.00           N
ATOM   1243  HN  GLY A 666      47.840  41.770  52.880  1.00  0.00           H
ATOM   1244  CA  GLY A 666      49.620  41.530  53.920  1.00  0.00           C
ATOM   1245  HA1 GLY A 666      50.370  41.990  53.310  1.00  0.00           H
ATOM   1246  HA2 GLY A 666      50.030  40.700  54.480  1.00  0.00           H
ATOM   1247  C   GLY A 666      49.140  42.560  54.940  1.00  0.00           C
ATOM   1248  O   GLY A 666      48.100  43.150  54.760  1.00  0.00           O
ATOM   1249  N   SER A 667      49.890  42.940  55.950  1.00  0.00           N
ATOM   1250  HN  SER A 667      50.780  42.500  56.090  1.00  0.00           H
ATOM   1251  CA  SER A 667      49.620  44.090  56.790  1.00  0.00           C
ATOM   1252  HA  SER A 667      48.600  44.270  57.110  1.00  0.00           H
ATOM   1253  CB  SER A 667      50.460  44.120  58.150  1.00  0.00           C
ATOM   1254  HB1 SER A 667      50.280  45.060  58.710  1.00  0.00           H
ATOM   1255  HB2 SER A 667      51.500  44.080  57.760  1.00  0.00           H
ATOM   1256  OG  SER A 667      50.390  42.990  59.030  1.00  0.00           O
ATOM   1257  HG1 SER A 667      49.510  43.080  59.410  1.00  0.00           H
ATOM   1258  C   SER A 667      50.130  45.310  55.990  1.00  0.00           C
ATOM   1259  O   SER A 667      51.030  45.120  55.170  1.00  0.00           O
ATOM   1260  N   THR A 668      49.580  46.590  56.210  1.00  0.00           N
ATOM   1261  HN  THR A 668      48.870  46.710  56.900  1.00  0.00           H
ATOM   1262  CA  THR A 668      49.950  47.800  55.460  1.00  0.00           C
ATOM   1263  HA  THR A 668      50.910  47.540  55.040  1.00  0.00           H
ATOM   1264  CB  THR A 668      48.960  48.070  54.350  1.00  0.00           C
ATOM   1265  HB  THR A 668      48.780  47.070  53.880  1.00  0.00           H
ATOM   1266  OG1 THR A 668      49.480  48.970  53.420  1.00  0.00           O
ATOM   1267  HG1 THR A 668      48.840  48.880  52.710  1.00  0.00           H
ATOM   1268  CG2 THR A 668      47.540  48.560  54.590  1.00  0.00           C
ATOM   1269 HG21 THR A 668      47.020  48.620  53.610  1.00  0.00           H
ATOM   1270 HG22 THR A 668      47.700  49.530  55.100  1.00  0.00           H
ATOM   1271 HG23 THR A 668      47.050  47.820  55.260  1.00  0.00           H
ATOM   1272  C   THR A 668      50.140  49.090  56.270  1.00  0.00           C
ATOM   1273  O   THR A 668      49.400  49.330  57.270  1.00  0.00           O
ATOM   1274  N   GLY A 669      51.280  49.780  56.020  1.00  0.00           N
ATOM   1275  HN  GLY A 669      51.760  49.570  55.180  1.00  0.00           H
ATOM   1276  CA  GLY A 669      51.660  50.920  56.840  1.00  0.00           C
ATOM   1277  HA1 GLY A 669      52.470  51.500  56.400  1.00  0.00           H
ATOM   1278  HA2 GLY A 669      52.130  50.510  57.730  1.00  0.00           H
ATOM   1279  C   GLY A 669      50.600  51.890  57.280  1.00  0.00           C
ATOM   1280  O   GLY A 669      50.530  52.190  58.440  1.00  0.00           O
ATOM   1281  N   PRO A 670      49.700  52.470  56.390  1.00  0.00           N
ATOM   1282  CD  PRO A 670      49.720  52.240  54.910  1.00  0.00           C
ATOM   1283  HD1 PRO A 670      49.320  51.210  54.770  1.00  0.00           H
ATOM   1284  HD2 PRO A 670      50.750  52.110  54.520  1.00  0.00           H
ATOM   1285  CA  PRO A 670      48.610  53.390  56.760  1.00  0.00           C
ATOM   1286  HA  PRO A 670      49.170  54.200  57.210  1.00  0.00           H
ATOM   1287  CB  PRO A 670      47.930  53.720  55.390  1.00  0.00           C
ATOM   1288  HB1 PRO A 670      47.550  54.770  55.340  1.00  0.00           H
ATOM   1289  HB2 PRO A 670      47.070  53.040  55.200  1.00  0.00           H
ATOM   1290  CG  PRO A 670      48.980  53.370  54.280  1.00  0.00           C
ATOM   1291  HG1 PRO A 670      48.490  53.060  53.320  1.00  0.00           H
ATOM   1292  HG2 PRO A 670      49.680  54.190  53.990  1.00  0.00           H
ATOM   1293  C   PRO A 670      47.590  52.930  57.800  1.00  0.00           C
ATOM   1294  O   PRO A 670      47.000  53.670  58.610  1.00  0.00           O
ATOM   1295  N   VAL A 671      47.270  51.620  57.720  1.00  0.00           N
ATOM   1296  HN  VAL A 671      47.740  51.020  57.080  1.00  0.00           H
ATOM   1297  CA  VAL A 671      46.290  50.940  58.540  1.00  0.00           C
ATOM   1298  HA  VAL A 671      45.390  51.520  58.590  1.00  0.00           H
ATOM   1299  CB  VAL A 671      45.910  49.610  57.890  1.00  0.00           C
ATOM   1300  HB  VAL A 671      46.800  49.090  57.490  1.00  0.00           H
ATOM   1301  CG1 VAL A 671      45.160  48.760  58.900  1.00  0.00           C
ATOM   1302 HG11 VAL A 671      44.390  49.320  59.450  1.00  0.00           H
ATOM   1303 HG12 VAL A 671      45.790  48.390  59.740  1.00  0.00           H
ATOM   1304 HG13 VAL A 671      44.780  47.780  58.520  1.00  0.00           H
ATOM   1305  CG2 VAL A 671      44.930  49.960  56.700  1.00  0.00           C
ATOM   1306 HG21 VAL A 671      44.790  49.080  56.050  1.00  0.00           H
ATOM   1307 HG22 VAL A 671      45.140  50.880  56.100  1.00  0.00           H
ATOM   1308 HG23 VAL A 671      43.980  50.310  57.160  1.00  0.00           H
ATOM   1309  C   VAL A 671      46.890  50.910  59.980  1.00  0.00           C
ATOM   1310  O   VAL A 671      46.240  51.180  61.030  1.00  0.00           O
ATOM   1311  N   LEU A 672      48.210  50.580  60.180  1.00  0.00           N
ATOM   1312  HN  LEU A 672      48.670  50.390  59.310  1.00  0.00           H
ATOM   1313  CA  LEU A 672      49.000  50.720  61.400  1.00  0.00           C
ATOM   1314  HA  LEU A 672      48.650  50.080  62.200  1.00  0.00           H
ATOM   1315  CB  LEU A 672      50.480  50.340  61.070  1.00  0.00           C
ATOM   1316  HB1 LEU A 672      50.700  50.540  60.000  1.00  0.00           H
ATOM   1317  HB2 LEU A 672      50.480  49.240  61.190  1.00  0.00           H
ATOM   1318  CG  LEU A 672      51.650  50.820  61.870  1.00  0.00           C
ATOM   1319  HG  LEU A 672      51.560  51.870  62.230  1.00  0.00           H
ATOM   1320  CD1 LEU A 672      51.800  50.050  63.190  1.00  0.00           C
ATOM   1321 HD11 LEU A 672      50.910  50.160  63.850  1.00  0.00           H
ATOM   1322 HD12 LEU A 672      52.740  50.420  63.670  1.00  0.00           H
ATOM   1323 HD13 LEU A 672      51.920  48.960  63.020  1.00  0.00           H
ATOM   1324  CD2 LEU A 672      52.930  50.740  60.980  1.00  0.00           C
ATOM   1325 HD21 LEU A 672      52.820  51.180  59.960  1.00  0.00           H
ATOM   1326 HD22 LEU A 672      53.050  49.640  60.850  1.00  0.00           H
ATOM   1327 HD23 LEU A 672      53.870  50.990  61.510  1.00  0.00           H
ATOM   1328  C   LEU A 672      49.000  52.140  61.980  1.00  0.00           C
ATOM   1329  O   LEU A 672      48.810  52.410  63.170  1.00  0.00           O
ATOM   1330  N   VAL A 673      49.260  53.100  61.020  1.00  0.00           N
ATOM   1331  HN  VAL A 673      49.500  52.810  60.100  1.00  0.00           H
ATOM   1332  CA  VAL A 673      49.240  54.590  61.300  1.00  0.00           C
ATOM   1333  HA  VAL A 673      50.010  54.740  62.040  1.00  0.00           H
ATOM   1334  CB  VAL A 673      49.630  55.430  60.120  1.00  0.00           C
ATOM   1335  HB  VAL A 673      48.840  55.220  59.380  1.00  0.00           H
ATOM   1336  CG1 VAL A 673      49.510  56.940  60.380  1.00  0.00           C
ATOM   1337 HG11 VAL A 673      48.510  57.200  60.770  1.00  0.00           H
ATOM   1338 HG12 VAL A 673      49.650  57.450  59.410  1.00  0.00           H
ATOM   1339 HG13 VAL A 673      50.350  57.270  61.040  1.00  0.00           H
ATOM   1340  CG2 VAL A 673      51.050  55.100  59.630  1.00  0.00           C
ATOM   1341 HG21 VAL A 673      51.200  55.360  58.560  1.00  0.00           H
ATOM   1342 HG22 VAL A 673      51.290  54.020  59.810  1.00  0.00           H
ATOM   1343 HG23 VAL A 673      51.830  55.650  60.200  1.00  0.00           H
ATOM   1344  C   VAL A 673      47.820  54.920  61.870  1.00  0.00           C
ATOM   1345  O   VAL A 673      47.720  55.490  62.920  1.00  0.00           O
ATOM   1346  N   PHE A 674      46.710  54.540  61.200  1.00  0.00           N
ATOM   1347  HN  PHE A 674      46.690  54.010  60.370  1.00  0.00           H
ATOM   1348  CA  PHE A 674      45.390  54.900  61.630  1.00  0.00           C
ATOM   1349  HA  PHE A 674      45.450  55.970  61.830  1.00  0.00           H
ATOM   1350  CB  PHE A 674      44.340  54.720  60.430  1.00  0.00           C
ATOM   1351  HB1 PHE A 674      44.480  53.720  59.950  1.00  0.00           H
ATOM   1352  HB2 PHE A 674      44.620  55.580  59.800  1.00  0.00           H
ATOM   1353  CG  PHE A 674      42.960  54.790  60.860  1.00  0.00           C
ATOM   1354  CD1 PHE A 674      42.330  53.690  61.450  1.00  0.00           C
ATOM   1355  HD1 PHE A 674      42.950  52.840  61.690  1.00  0.00           H
ATOM   1356  CE1 PHE A 674      40.930  53.660  61.600  1.00  0.00           C
ATOM   1357  HE1 PHE A 674      40.480  52.720  61.900  1.00  0.00           H
ATOM   1358  CZ  PHE A 674      40.150  54.770  61.160  1.00  0.00           C
ATOM   1359  HZ  PHE A 674      39.100  54.850  61.410  1.00  0.00           H
ATOM   1360  CD2 PHE A 674      42.190  55.920  60.450  1.00  0.00           C
ATOM   1361  HD2 PHE A 674      42.690  56.690  59.850  1.00  0.00           H
ATOM   1362  CE2 PHE A 674      40.800  55.920  60.710  1.00  0.00           C
ATOM   1363  HE2 PHE A 674      40.160  56.730  60.380  1.00  0.00           H
ATOM   1364  C   PHE A 674      44.960  54.340  63.010  1.00  0.00           C
ATOM   1365  O   PHE A 674      44.280  54.950  63.880  1.00  0.00           O
ATOM   1366  N   GLU A 675      45.520  53.120  63.300  1.00  0.00           N
ATOM   1367  HN  GLU A 675      46.030  52.580  62.640  1.00  0.00           H
ATOM   1368  CA  GLU A 675      45.340  52.440  64.570  1.00  0.00           C
ATOM   1369  HA  GLU A 675      44.270  52.530  64.700  1.00  0.00           H
ATOM   1370  CB  GLU A 675      45.740  50.950  64.590  1.00  0.00           C
ATOM   1371  HB1 GLU A 675      45.810  50.620  65.650  1.00  0.00           H
ATOM   1372  HB2 GLU A 675      46.730  50.790  64.110  1.00  0.00           H
ATOM   1373  CG  GLU A 675      44.680  50.040  63.910  1.00  0.00           C
ATOM   1374  HG1 GLU A 675      45.210  49.580  63.050  1.00  0.00           H
ATOM   1375  HG2 GLU A 675      43.750  50.560  63.600  1.00  0.00           H
ATOM   1376  CD  GLU A 675      44.120  48.900  64.720  1.00  0.00           C
ATOM   1377  OE1 GLU A 675      43.260  49.200  65.600  1.00  0.00           O
ATOM   1378  OE2 GLU A 675      44.510  47.760  64.410  1.00  0.00           O
ATOM   1379  C   GLU A 675      45.930  53.280  65.740  1.00  0.00           C
ATOM   1380  O   GLU A 675      45.280  53.630  66.730  1.00  0.00           O
ATOM   1381  N   LYS A 676      47.220  53.680  65.470  1.00  0.00           N
ATOM   1382  HN  LYS A 676      47.650  53.290  64.670  1.00  0.00           H
ATOM   1383  CA  LYS A 676      47.930  54.550  66.410  1.00  0.00           C
ATOM   1384  HA  LYS A 676      48.120  53.970  67.310  1.00  0.00           H
ATOM   1385  CB  LYS A 676      49.320  54.850  65.860  1.00  0.00           C
ATOM   1386  HB1 LYS A 676      49.310  55.230  64.820  1.00  0.00           H
ATOM   1387  HB2 LYS A 676      49.880  53.890  65.840  1.00  0.00           H
ATOM   1388  CG  LYS A 676      50.170  55.860  66.650  1.00  0.00           C
ATOM   1389  HG1 LYS A 676      50.040  55.580  67.720  1.00  0.00           H
ATOM   1390  HG2 LYS A 676      49.850  56.910  66.470  1.00  0.00           H
ATOM   1391  CD  LYS A 676      51.750  55.740  66.360  1.00  0.00           C
ATOM   1392  HD1 LYS A 676      51.810  55.900  65.260  1.00  0.00           H
ATOM   1393  HD2 LYS A 676      52.020  54.710  66.670  1.00  0.00           H
ATOM   1394  CE  LYS A 676      52.490  56.860  67.110  1.00  0.00           C
ATOM   1395  HE1 LYS A 676      52.280  56.710  68.190  1.00  0.00           H
ATOM   1396  HE2 LYS A 676      52.150  57.900  66.870  1.00  0.00           H
ATOM   1397  NZ  LYS A 676      53.910  56.610  66.860  1.00  0.00           N
ATOM   1398  HZ1 LYS A 676      54.160  56.800  65.860  1.00  0.00           H
ATOM   1399  HZ2 LYS A 676      54.060  55.630  67.180  1.00  0.00           H
ATOM   1400  HZ3 LYS A 676      54.580  57.200  67.380  1.00  0.00           H
ATOM   1401  C   LYS A 676      47.310  55.940  66.720  1.00  0.00           C
ATOM   1402  O   LYS A 676      47.240  56.330  67.880  1.00  0.00           O
ATOM   1403  N   ILE A 677      46.740  56.690  65.710  1.00  0.00           N
ATOM   1404  HN  ILE A 677      46.790  56.270  64.810  1.00  0.00           H
ATOM   1405  CA  ILE A 677      46.030  57.970  65.940  1.00  0.00           C
ATOM   1406  HA  ILE A 677      46.670  58.540  66.590  1.00  0.00           H
ATOM   1407  CB  ILE A 677      45.750  58.850  64.670  1.00  0.00           C
ATOM   1408  HB  ILE A 677      45.130  58.280  63.970  1.00  0.00           H
ATOM   1409  CG2 ILE A 677      44.920  60.080  64.980  1.00  0.00           C
ATOM   1410 HG21 ILE A 677      44.880  60.740  64.080  1.00  0.00           H
ATOM   1411 HG22 ILE A 677      45.340  60.650  65.830  1.00  0.00           H
ATOM   1412 HG23 ILE A 677      43.880  59.780  65.230  1.00  0.00           H
ATOM   1413  CG1 ILE A 677      47.120  59.210  64.090  1.00  0.00           C
ATOM   1414 HG11 ILE A 677      47.830  58.400  64.370  1.00  0.00           H
ATOM   1415 HG12 ILE A 677      47.370  60.130  64.660  1.00  0.00           H
ATOM   1416  CD  ILE A 677      47.120  59.440  62.590  1.00  0.00           C
ATOM   1417  HD1 ILE A 677      46.220  58.990  62.120  1.00  0.00           H
ATOM   1418  HD2 ILE A 677      48.040  59.040  62.100  1.00  0.00           H
ATOM   1419  HD3 ILE A 677      47.110  60.500  62.270  1.00  0.00           H
ATOM   1420  C   ILE A 677      44.680  57.790  66.610  1.00  0.00           C
ATOM   1421  O   ILE A 677      44.300  58.520  67.520  1.00  0.00           O
ATOM   1422  N   LEU A 678      43.940  56.730  66.180  1.00  0.00           N
ATOM   1423  HN  LEU A 678      44.290  56.120  65.470  1.00  0.00           H
ATOM   1424  CA  LEU A 678      42.670  56.320  66.720  1.00  0.00           C
ATOM   1425  HA  LEU A 678      42.120  57.250  66.620  1.00  0.00           H
ATOM   1426  CB  LEU A 678      41.980  55.200  65.900  1.00  0.00           C
ATOM   1427  HB1 LEU A 678      42.690  54.360  66.070  1.00  0.00           H
ATOM   1428  HB2 LEU A 678      42.080  55.460  64.820  1.00  0.00           H
ATOM   1429  CG  LEU A 678      40.500  54.800  66.210  1.00  0.00           C
ATOM   1430  HG  LEU A 678      40.520  54.340  67.230  1.00  0.00           H
ATOM   1431  CD1 LEU A 678      39.480  55.990  66.440  1.00  0.00           C
ATOM   1432 HD11 LEU A 678      39.160  56.420  65.470  1.00  0.00           H
ATOM   1433 HD12 LEU A 678      39.820  56.750  67.180  1.00  0.00           H
ATOM   1434 HD13 LEU A 678      38.550  55.590  66.900  1.00  0.00           H
ATOM   1435  CD2 LEU A 678      40.010  53.750  65.190  1.00  0.00           C
ATOM   1436 HD21 LEU A 678      40.040  54.240  64.190  1.00  0.00           H
ATOM   1437 HD22 LEU A 678      39.050  53.340  65.560  1.00  0.00           H
ATOM   1438 HD23 LEU A 678      40.810  53.000  65.160  1.00  0.00           H
ATOM   1439  C   LEU A 678      42.710  55.920  68.190  1.00  0.00           C
ATOM   1440  O   LEU A 678      41.850  56.230  68.950  1.00  0.00           O
ATOM   1441  N   TYR A 679      43.730  55.140  68.600  1.00  0.00           N
ATOM   1442  HN  TYR A 679      44.380  54.760  67.940  1.00  0.00           H
ATOM   1443  CA  TYR A 679      44.040  54.870  69.990  1.00  0.00           C
ATOM   1444  HA  TYR A 679      43.160  54.400  70.390  1.00  0.00           H
ATOM   1445  CB  TYR A 679      45.260  53.880  70.000  1.00  0.00           C
ATOM   1446  HB1 TYR A 679      45.990  54.080  69.190  1.00  0.00           H
ATOM   1447  HB2 TYR A 679      44.740  52.930  69.780  1.00  0.00           H
ATOM   1448  CG  TYR A 679      45.940  53.650  71.360  1.00  0.00           C
ATOM   1449  CD1 TYR A 679      47.230  54.070  71.560  1.00  0.00           C
ATOM   1450  HD1 TYR A 679      47.900  54.380  70.770  1.00  0.00           H
ATOM   1451  CE1 TYR A 679      47.850  54.040  72.860  1.00  0.00           C
ATOM   1452  HE1 TYR A 679      48.890  54.320  72.910  1.00  0.00           H
ATOM   1453  CZ  TYR A 679      47.130  53.530  73.940  1.00  0.00           C
ATOM   1454  OH  TYR A 679      47.750  53.510  75.130  1.00  0.00           O
ATOM   1455  HH  TYR A 679      48.600  53.960  75.000  1.00  0.00           H
ATOM   1456  CD2 TYR A 679      45.230  53.180  72.490  1.00  0.00           C
ATOM   1457  HD2 TYR A 679      44.170  52.950  72.380  1.00  0.00           H
ATOM   1458  CE2 TYR A 679      45.850  53.110  73.700  1.00  0.00           C
ATOM   1459  HE2 TYR A 679      45.340  52.840  74.620  1.00  0.00           H
ATOM   1460  C   TYR A 679      44.380  56.100  70.830  1.00  0.00           C
ATOM   1461  O   TYR A 679      43.910  56.270  71.950  1.00  0.00           O
ATOM   1462  N   LYS A 680      45.200  57.030  70.290  1.00  0.00           N
ATOM   1463  HN  LYS A 680      45.690  56.800  69.460  1.00  0.00           H
ATOM   1464  CA  LYS A 680      45.420  58.320  70.780  1.00  0.00           C
ATOM   1465  HA  LYS A 680      45.810  58.170  71.770  1.00  0.00           H
ATOM   1466  CB  LYS A 680      46.530  59.000  70.050  1.00  0.00           C
ATOM   1467  HB1 LYS A 680      46.740  58.510  69.070  1.00  0.00           H
ATOM   1468  HB2 LYS A 680      47.450  58.910  70.660  1.00  0.00           H
ATOM   1469  CG  LYS A 680      46.380  60.540  69.970  1.00  0.00           C
ATOM   1470  HG1 LYS A 680      45.980  61.030  70.880  1.00  0.00           H
ATOM   1471  HG2 LYS A 680      45.570  60.680  69.240  1.00  0.00           H
ATOM   1472  CD  LYS A 680      47.600  61.340  69.530  1.00  0.00           C
ATOM   1473  HD1 LYS A 680      47.910  61.000  68.510  1.00  0.00           H
ATOM   1474  HD2 LYS A 680      48.390  61.130  70.280  1.00  0.00           H
ATOM   1475  CE  LYS A 680      47.170  62.800  69.370  1.00  0.00           C
ATOM   1476  HE1 LYS A 680      46.220  62.800  68.780  1.00  0.00           H
ATOM   1477  HE2 LYS A 680      47.920  63.370  68.770  1.00  0.00           H
ATOM   1478  NZ  LYS A 680      47.130  63.500  70.670  1.00  0.00           N
ATOM   1479  HZ1 LYS A 680      46.370  63.130  71.270  1.00  0.00           H
ATOM   1480  HZ2 LYS A 680      46.840  64.470  70.430  1.00  0.00           H
ATOM   1481  HZ3 LYS A 680      48.010  63.490  71.240  1.00  0.00           H
ATOM   1482  C   LYS A 680      44.070  59.140  70.930  1.00  0.00           C
ATOM   1483  O   LYS A 680      43.800  59.710  72.000  1.00  0.00           O
ATOM   1484  N   PHE A 681      43.170  59.190  69.910  1.00  0.00           N
ATOM   1485  HN  PHE A 681      43.220  58.870  68.970  1.00  0.00           H
ATOM   1486  CA  PHE A 681      41.840  59.760  70.150  1.00  0.00           C
ATOM   1487  HA  PHE A 681      41.760  60.840  70.290  1.00  0.00           H
ATOM   1488  CB  PHE A 681      41.090  59.490  68.800  1.00  0.00           C
ATOM   1489  HB1 PHE A 681      41.210  58.430  68.510  1.00  0.00           H
ATOM   1490  HB2 PHE A 681      41.600  60.140  68.060  1.00  0.00           H
ATOM   1491  CG  PHE A 681      39.640  59.900  68.710  1.00  0.00           C
ATOM   1492  CD1 PHE A 681      38.610  58.980  68.820  1.00  0.00           C
ATOM   1493  HD1 PHE A 681      38.840  57.960  69.090  1.00  0.00           H
ATOM   1494  CE1 PHE A 681      37.280  59.490  68.890  1.00  0.00           C
ATOM   1495  HE1 PHE A 681      36.450  58.800  68.960  1.00  0.00           H
ATOM   1496  CZ  PHE A 681      37.040  60.880  68.850  1.00  0.00           C
ATOM   1497  HZ  PHE A 681      36.040  61.280  68.940  1.00  0.00           H
ATOM   1498  CD2 PHE A 681      39.430  61.260  68.580  1.00  0.00           C
ATOM   1499  HD2 PHE A 681      40.220  61.980  68.420  1.00  0.00           H
ATOM   1500  CE2 PHE A 681      38.110  61.720  68.670  1.00  0.00           C
ATOM   1501  HE2 PHE A 681      37.960  62.790  68.740  1.00  0.00           H
ATOM   1502  C   PHE A 681      41.070  59.100  71.330  1.00  0.00           C
ATOM   1503  O   PHE A 681      40.530  59.840  72.160  1.00  0.00           O
ATOM   1504  N   CYS A 682      41.050  57.750  71.450  1.00  0.00           N
ATOM   1505  HN  CYS A 682      41.490  57.200  70.740  1.00  0.00           H
ATOM   1506  CA  CYS A 682      40.410  57.090  72.640  1.00  0.00           C
ATOM   1507  HA  CYS A 682      39.470  57.580  72.800  1.00  0.00           H
ATOM   1508  CB  CYS A 682      40.220  55.550  72.490  1.00  0.00           C
ATOM   1509  HB1 CYS A 682      39.560  55.200  73.300  1.00  0.00           H
ATOM   1510  HB2 CYS A 682      41.230  55.080  72.590  1.00  0.00           H
ATOM   1511  SG  CYS A 682      39.370  55.120  70.940  1.00  0.00           S
ATOM   1512  HG1 CYS A 682      40.230  55.690  70.100  1.00  0.00           H
ATOM   1513  C   CYS A 682      41.170  57.360  73.910  1.00  0.00           C
ATOM   1514  O   CYS A 682      40.440  57.660  74.910  1.00  0.00           O
ATOM   1515  N   ARG A 683      42.470  57.400  73.980  1.00  0.00           N
ATOM   1516  HN  ARG A 683      42.980  57.090  73.180  1.00  0.00           H
ATOM   1517  CA  ARG A 683      43.140  57.870  75.230  1.00  0.00           C
ATOM   1518  HA  ARG A 683      42.640  57.550  76.140  1.00  0.00           H
ATOM   1519  CB  ARG A 683      44.520  57.230  75.440  1.00  0.00           C
ATOM   1520  HB1 ARG A 683      44.340  56.140  75.360  1.00  0.00           H
ATOM   1521  HB2 ARG A 683      44.760  57.450  76.500  1.00  0.00           H
ATOM   1522  CG  ARG A 683      45.700  57.650  74.520  1.00  0.00           C
ATOM   1523  HG1 ARG A 683      45.640  57.230  73.490  1.00  0.00           H
ATOM   1524  HG2 ARG A 683      46.580  57.070  74.890  1.00  0.00           H
ATOM   1525  CD  ARG A 683      46.130  59.150  74.500  1.00  0.00           C
ATOM   1526  HD1 ARG A 683      46.060  59.610  75.510  1.00  0.00           H
ATOM   1527  HD2 ARG A 683      45.490  59.740  73.810  1.00  0.00           H
ATOM   1528  NE  ARG A 683      47.560  59.130  74.050  1.00  0.00           N
ATOM   1529  HE  ARG A 683      48.050  58.270  74.210  1.00  0.00           H
ATOM   1530  CZ  ARG A 683      48.230  60.100  73.490  1.00  0.00           C
ATOM   1531  NH1 ARG A 683      47.710  61.280  73.330  1.00  0.00           N
ATOM   1532 HH11 ARG A 683      46.750  61.320  73.610  1.00  0.00           H
ATOM   1533 HH12 ARG A 683      48.240  62.030  72.940  1.00  0.00           H
ATOM   1534  NH2 ARG A 683      49.510  59.980  73.240  1.00  0.00           N
ATOM   1535 HH21 ARG A 683      49.930  59.080  73.380  1.00  0.00           H
ATOM   1536 HH22 ARG A 683      50.070  60.800  73.100  1.00  0.00           H
ATOM   1537  C   ARG A 683      42.940  59.340  75.490  1.00  0.00           C
ATOM   1538  O   ARG A 683      42.630  59.700  76.630  1.00  0.00           O
ATOM   1539  N   ASP A 684      42.900  60.230  74.480  1.00  0.00           N
ATOM   1540  HN  ASP A 684      43.060  59.930  73.550  1.00  0.00           H
ATOM   1541  CA  ASP A 684      42.690  61.670  74.680  1.00  0.00           C
ATOM   1542  HA  ASP A 684      43.320  62.020  75.490  1.00  0.00           H
ATOM   1543  CB  ASP A 684      43.090  62.380  73.290  1.00  0.00           C
ATOM   1544  HB1 ASP A 684      42.600  63.370  73.240  1.00  0.00           H
ATOM   1545  HB2 ASP A 684      42.680  61.760  72.470  1.00  0.00           H
ATOM   1546  CG  ASP A 684      44.610  62.550  73.210  1.00  0.00           C
ATOM   1547  OD1 ASP A 684      45.010  63.070  72.140  1.00  0.00           O
ATOM   1548  OD2 ASP A 684      45.360  62.220  74.120  1.00  0.00           O
ATOM   1549  C   ASP A 684      41.370  62.070  75.110  1.00  0.00           C
ATOM   1550  O   ASP A 684      41.220  62.930  76.000  1.00  0.00           O
ATOM   1551  N   TYR A 685      40.270  61.450  74.510  1.00  0.00           N
ATOM   1552  HN  TYR A 685      40.420  60.800  73.770  1.00  0.00           H
ATOM   1553  CA  TYR A 685      38.930  61.890  74.850  1.00  0.00           C
ATOM   1554  HA  TYR A 685      38.980  62.790  75.450  1.00  0.00           H
ATOM   1555  CB  TYR A 685      38.030  62.160  73.610  1.00  0.00           C
ATOM   1556  HB1 TYR A 685      37.040  62.560  73.870  1.00  0.00           H
ATOM   1557  HB2 TYR A 685      37.820  61.240  73.010  1.00  0.00           H
ATOM   1558  CG  TYR A 685      38.710  63.250  72.820  1.00  0.00           C
ATOM   1559  CD1 TYR A 685      38.500  64.600  73.170  1.00  0.00           C
ATOM   1560  HD1 TYR A 685      37.970  64.720  74.090  1.00  0.00           H
ATOM   1561  CE1 TYR A 685      38.880  65.620  72.250  1.00  0.00           C
ATOM   1562  HE1 TYR A 685      38.800  66.680  72.450  1.00  0.00           H
ATOM   1563  CZ  TYR A 685      39.620  65.260  71.110  1.00  0.00           C
ATOM   1564  OH  TYR A 685      40.260  66.240  70.290  1.00  0.00           O
ATOM   1565  HH  TYR A 685      40.650  65.750  69.560  1.00  0.00           H
ATOM   1566  CD2 TYR A 685      39.430  62.970  71.700  1.00  0.00           C
ATOM   1567  HD2 TYR A 685      39.590  61.920  71.550  1.00  0.00           H
ATOM   1568  CE2 TYR A 685      39.930  63.930  70.820  1.00  0.00           C
ATOM   1569  HE2 TYR A 685      40.540  63.660  69.970  1.00  0.00           H
ATOM   1570  C   TYR A 685      38.230  60.850  75.800  1.00  0.00           C
ATOM   1571  O   TYR A 685      37.230  61.170  76.380  1.00  0.00           O
ATOM   1572  N   GLN A 686      38.860  59.630  76.020  1.00  0.00           N
ATOM   1573  HN  GLN A 686      39.610  59.490  75.380  1.00  0.00           H
ATOM   1574  CA  GLN A 686      38.530  58.780  77.150  1.00  0.00           C
ATOM   1575  HA  GLN A 686      39.300  58.030  77.090  1.00  0.00           H
ATOM   1576  CB  GLN A 686      38.570  59.460  78.560  1.00  0.00           C
ATOM   1577  HB1 GLN A 686      37.930  58.930  79.300  1.00  0.00           H
ATOM   1578  HB2 GLN A 686      38.150  60.490  78.500  1.00  0.00           H
ATOM   1579  CG  GLN A 686      39.990  59.520  79.090  1.00  0.00           C
ATOM   1580  HG1 GLN A 686      39.890  60.040  80.080  1.00  0.00           H
ATOM   1581  HG2 GLN A 686      40.510  60.240  78.430  1.00  0.00           H
ATOM   1582  CD  GLN A 686      40.740  58.270  79.280  1.00  0.00           C
ATOM   1583  OE1 GLN A 686      40.330  57.440  80.110  1.00  0.00           O
ATOM   1584  NE2 GLN A 686      41.790  58.040  78.540  1.00  0.00           N
ATOM   1585 HE21 GLN A 686      42.170  58.720  77.910  1.00  0.00           H
ATOM   1586 HE22 GLN A 686      42.140  57.100  78.650  1.00  0.00           H
ATOM   1587  C   GLN A 686      37.290  57.930  76.920  1.00  0.00           C
ATOM   1588  O   GLN A 686      36.520  57.630  77.790  1.00  0.00           O
ATOM   1589  N   LEU A 687      37.020  57.620  75.600  1.00  0.00           N
ATOM   1590  HN  LEU A 687      37.590  57.960  74.850  1.00  0.00           H
ATOM   1591  CA  LEU A 687      36.000  56.700  75.070  1.00  0.00           C
ATOM   1592  HA  LEU A 687      35.150  56.880  75.720  1.00  0.00           H
ATOM   1593  CB  LEU A 687      35.600  56.990  73.570  1.00  0.00           C
ATOM   1594  HB1 LEU A 687      35.020  56.110  73.210  1.00  0.00           H
ATOM   1595  HB2 LEU A 687      36.500  57.080  72.920  1.00  0.00           H
ATOM   1596  CG  LEU A 687      34.870  58.320  73.340  1.00  0.00           C
ATOM   1597  HG  LEU A 687      35.520  59.100  73.810  1.00  0.00           H
ATOM   1598  CD1 LEU A 687      34.750  58.500  71.830  1.00  0.00           C
ATOM   1599 HD11 LEU A 687      34.020  57.710  71.540  1.00  0.00           H
ATOM   1600 HD12 LEU A 687      35.760  58.450  71.360  1.00  0.00           H
ATOM   1601 HD13 LEU A 687      34.230  59.470  71.650  1.00  0.00           H
ATOM   1602  CD2 LEU A 687      33.500  58.510  74.060  1.00  0.00           C
ATOM   1603 HD21 LEU A 687      32.900  59.390  73.720  1.00  0.00           H
ATOM   1604 HD22 LEU A 687      33.670  58.460  75.160  1.00  0.00           H
ATOM   1605 HD23 LEU A 687      32.810  57.680  73.830  1.00  0.00           H
ATOM   1606  C   LEU A 687      36.550  55.340  75.360  1.00  0.00           C
ATOM   1607  O   LEU A 687      37.720  55.120  75.510  1.00  0.00           O
ATOM   1608  N   SER A 688      35.600  54.390  75.360  1.00  0.00           N
ATOM   1609  HN  SER A 688      34.690  54.760  75.270  1.00  0.00           H
ATOM   1610  CA  SER A 688      35.980  52.950  75.450  1.00  0.00           C
ATOM   1611  HA  SER A 688      36.770  52.930  76.180  1.00  0.00           H
ATOM   1612  CB  SER A 688      34.770  51.970  75.890  1.00  0.00           C
ATOM   1613  HB1 SER A 688      35.050  50.910  75.880  1.00  0.00           H
ATOM   1614  HB2 SER A 688      33.920  51.980  75.170  1.00  0.00           H
ATOM   1615  OG  SER A 688      34.390  52.410  77.190  1.00  0.00           O
ATOM   1616  HG1 SER A 688      33.900  51.670  77.550  1.00  0.00           H
ATOM   1617  C   SER A 688      36.500  52.410  74.120  1.00  0.00           C
ATOM   1618  O   SER A 688      35.750  52.330  73.180  1.00  0.00           O
ATOM   1619  N   TYR A 689      37.840  52.110  74.070  1.00  0.00           N
ATOM   1620  HN  TYR A 689      38.250  52.290  74.970  1.00  0.00           H
ATOM   1621  CA  TYR A 689      38.620  51.810  72.940  1.00  0.00           C
ATOM   1622  HA  TYR A 689      38.490  52.650  72.260  1.00  0.00           H
ATOM   1623  CB  TYR A 689      40.150  51.840  73.410  1.00  0.00           C
ATOM   1624  HB1 TYR A 689      40.060  51.160  74.280  1.00  0.00           H
ATOM   1625  HB2 TYR A 689      40.490  52.880  73.620  1.00  0.00           H
ATOM   1626  CG  TYR A 689      41.100  51.270  72.390  1.00  0.00           C
ATOM   1627  CD1 TYR A 689      41.110  51.770  71.030  1.00  0.00           C
ATOM   1628  HD1 TYR A 689      40.260  52.370  70.710  1.00  0.00           H
ATOM   1629  CE1 TYR A 689      41.980  51.270  70.050  1.00  0.00           C
ATOM   1630  HE1 TYR A 689      42.030  51.790  69.120  1.00  0.00           H
ATOM   1631  CZ  TYR A 689      42.940  50.330  70.480  1.00  0.00           C
ATOM   1632  OH  TYR A 689      43.950  50.050  69.640  1.00  0.00           O
ATOM   1633  HH  TYR A 689      43.580  50.120  68.760  1.00  0.00           H
ATOM   1634  CD2 TYR A 689      41.990  50.170  72.670  1.00  0.00           C
ATOM   1635  HD2 TYR A 689      42.100  49.780  73.670  1.00  0.00           H
ATOM   1636  CE2 TYR A 689      42.870  49.670  71.700  1.00  0.00           C
ATOM   1637  HE2 TYR A 689      43.620  48.950  71.980  1.00  0.00           H
ATOM   1638  C   TYR A 689      38.280  50.560  72.210  1.00  0.00           C
ATOM   1639  O   TYR A 689      38.040  50.550  71.000  1.00  0.00           O
ATOM   1640  N   LEU A 690      38.150  49.320  72.800  1.00  0.00           N
ATOM   1641  HN  LEU A 690      38.130  49.250  73.800  1.00  0.00           H
ATOM   1642  CA  LEU A 690      37.730  48.160  72.070  1.00  0.00           C
ATOM   1643  HA  LEU A 690      38.440  48.010  71.280  1.00  0.00           H
ATOM   1644  CB  LEU A 690      37.930  46.980  72.970  1.00  0.00           C
ATOM   1645  HB1 LEU A 690      37.750  46.070  72.370  1.00  0.00           H
ATOM   1646  HB2 LEU A 690      37.250  46.980  73.850  1.00  0.00           H
ATOM   1647  CG  LEU A 690      39.360  46.830  73.570  1.00  0.00           C
ATOM   1648  HG  LEU A 690      39.670  47.660  74.230  1.00  0.00           H
ATOM   1649  CD1 LEU A 690      39.360  45.590  74.490  1.00  0.00           C
ATOM   1650 HD11 LEU A 690      40.350  45.510  74.970  1.00  0.00           H
ATOM   1651 HD12 LEU A 690      39.110  44.760  73.790  1.00  0.00           H
ATOM   1652 HD13 LEU A 690      38.640  45.760  75.310  1.00  0.00           H
ATOM   1653  CD2 LEU A 690      40.530  46.740  72.560  1.00  0.00           C
ATOM   1654 HD21 LEU A 690      40.580  47.690  71.980  1.00  0.00           H
ATOM   1655 HD22 LEU A 690      40.420  45.870  71.880  1.00  0.00           H
ATOM   1656 HD23 LEU A 690      41.490  46.520  73.060  1.00  0.00           H
ATOM   1657  C   LEU A 690      36.390  48.270  71.450  1.00  0.00           C
ATOM   1658  O   LEU A 690      36.260  47.960  70.330  1.00  0.00           O
ATOM   1659  N   SER A 691      35.210  48.690  72.030  1.00  0.00           N
ATOM   1660  HN  SER A 691      35.280  49.040  72.960  1.00  0.00           H
ATOM   1661  CA  SER A 691      33.890  49.000  71.420  1.00  0.00           C
ATOM   1662  HA  SER A 691      33.460  48.100  70.990  1.00  0.00           H
ATOM   1663  CB  SER A 691      32.820  49.570  72.390  1.00  0.00           C
ATOM   1664  HB1 SER A 691      33.340  50.330  73.000  1.00  0.00           H
ATOM   1665  HB2 SER A 691      32.440  48.770  73.070  1.00  0.00           H
ATOM   1666  OG  SER A 691      31.740  50.290  71.700  1.00  0.00           O
ATOM   1667  HG1 SER A 691      32.140  51.110  71.410  1.00  0.00           H
ATOM   1668  C   SER A 691      34.060  49.940  70.220  1.00  0.00           C
ATOM   1669  O   SER A 691      33.590  49.630  69.170  1.00  0.00           O
ATOM   1670  N   LEU A 692      34.690  51.130  70.380  1.00  0.00           N
ATOM   1671  HN  LEU A 692      35.120  51.360  71.230  1.00  0.00           H
ATOM   1672  CA  LEU A 692      34.870  52.060  69.260  1.00  0.00           C
ATOM   1673  HA  LEU A 692      33.890  52.330  68.920  1.00  0.00           H
ATOM   1674  CB  LEU A 692      35.370  53.390  69.880  1.00  0.00           C
ATOM   1675  HB1 LEU A 692      36.270  53.090  70.450  1.00  0.00           H
ATOM   1676  HB2 LEU A 692      34.610  53.710  70.610  1.00  0.00           H
ATOM   1677  CG  LEU A 692      35.540  54.470  68.870  1.00  0.00           C
ATOM   1678  HG  LEU A 692      36.390  54.300  68.180  1.00  0.00           H
ATOM   1679  CD1 LEU A 692      34.240  54.690  68.080  1.00  0.00           C
ATOM   1680 HD11 LEU A 692      33.390  55.060  68.690  1.00  0.00           H
ATOM   1681 HD12 LEU A 692      33.920  53.780  67.540  1.00  0.00           H
ATOM   1682 HD13 LEU A 692      34.400  55.540  67.370  1.00  0.00           H
ATOM   1683  CD2 LEU A 692      35.980  55.740  69.570  1.00  0.00           C
ATOM   1684 HD21 LEU A 692      36.020  56.560  68.830  1.00  0.00           H
ATOM   1685 HD22 LEU A 692      36.960  55.560  70.060  1.00  0.00           H
ATOM   1686 HD23 LEU A 692      35.260  55.960  70.380  1.00  0.00           H
ATOM   1687  C   LEU A 692      35.710  51.480  68.100  1.00  0.00           C
ATOM   1688  O   LEU A 692      35.430  51.630  66.900  1.00  0.00           O
ATOM   1689  N   ARG A 693      36.880  50.830  68.470  1.00  0.00           N
ATOM   1690  HN  ARG A 693      37.160  50.800  69.420  1.00  0.00           H
ATOM   1691  CA  ARG A 693      37.690  50.150  67.470  1.00  0.00           C
ATOM   1692  HA  ARG A 693      37.950  50.940  66.770  1.00  0.00           H
ATOM   1693  CB  ARG A 693      38.910  49.670  68.260  1.00  0.00           C
ATOM   1694  HB1 ARG A 693      38.600  49.000  69.090  1.00  0.00           H
ATOM   1695  HB2 ARG A 693      39.360  50.490  68.850  1.00  0.00           H
ATOM   1696  CG  ARG A 693      40.140  49.240  67.460  1.00  0.00           C
ATOM   1697  HG1 ARG A 693      41.030  49.430  68.110  1.00  0.00           H
ATOM   1698  HG2 ARG A 693      40.270  49.810  66.520  1.00  0.00           H
ATOM   1699  CD  ARG A 693      40.140  47.720  67.150  1.00  0.00           C
ATOM   1700  HD1 ARG A 693      39.120  47.500  66.760  1.00  0.00           H
ATOM   1701  HD2 ARG A 693      40.350  47.070  68.020  1.00  0.00           H
ATOM   1702  NE  ARG A 693      41.040  47.500  66.010  1.00  0.00           N
ATOM   1703  HE  ARG A 693      41.780  48.130  65.790  1.00  0.00           H
ATOM   1704  CZ  ARG A 693      41.220  46.300  65.400  1.00  0.00           C
ATOM   1705  NH1 ARG A 693      40.400  45.240  65.520  1.00  0.00           N
ATOM   1706 HH11 ARG A 693      39.530  45.370  65.990  1.00  0.00           H
ATOM   1707 HH12 ARG A 693      40.450  44.490  64.860  1.00  0.00           H
ATOM   1708  NH2 ARG A 693      42.270  46.030  64.670  1.00  0.00           N
ATOM   1709 HH21 ARG A 693      42.880  46.820  64.570  1.00  0.00           H
ATOM   1710 HH22 ARG A 693      42.280  45.090  64.340  1.00  0.00           H
ATOM   1711  C   ARG A 693      36.980  49.020  66.750  1.00  0.00           C
ATOM   1712  O   ARG A 693      37.230  48.860  65.560  1.00  0.00           O
ATOM   1713  N   THR A 694      36.050  48.360  67.430  1.00  0.00           N
ATOM   1714  HN  THR A 694      35.990  48.430  68.420  1.00  0.00           H
ATOM   1715  CA  THR A 694      35.070  47.400  66.710  1.00  0.00           C
ATOM   1716  HA  THR A 694      35.730  46.830  66.080  1.00  0.00           H
ATOM   1717  CB  THR A 694      34.280  46.520  67.600  1.00  0.00           C
ATOM   1718  HB  THR A 694      33.490  46.990  68.220  1.00  0.00           H
ATOM   1719  OG1 THR A 694      35.200  45.940  68.480  1.00  0.00           O
ATOM   1720  HG1 THR A 694      35.740  46.680  68.790  1.00  0.00           H
ATOM   1721  CG2 THR A 694      33.630  45.300  66.900  1.00  0.00           C
ATOM   1722 HG21 THR A 694      32.860  45.660  66.180  1.00  0.00           H
ATOM   1723 HG22 THR A 694      33.260  44.560  67.650  1.00  0.00           H
ATOM   1724 HG23 THR A 694      34.470  44.860  66.340  1.00  0.00           H
ATOM   1725  C   THR A 694      34.080  48.120  65.870  1.00  0.00           C
ATOM   1726  O   THR A 694      33.950  47.830  64.720  1.00  0.00           O
ATOM   1727  N   SER A 695      33.370  49.170  66.420  1.00  0.00           N
ATOM   1728  HN  SER A 695      33.370  49.370  67.400  1.00  0.00           H
ATOM   1729  CA  SER A 695      32.490  50.120  65.630  1.00  0.00           C
ATOM   1730  HA  SER A 695      31.650  49.510  65.360  1.00  0.00           H
ATOM   1731  CB  SER A 695      32.060  51.310  66.540  1.00  0.00           C
ATOM   1732  HB1 SER A 695      31.310  51.970  66.030  1.00  0.00           H
ATOM   1733  HB2 SER A 695      32.990  51.860  66.780  1.00  0.00           H
ATOM   1734  OG  SER A 695      31.460  50.770  67.730  1.00  0.00           O
ATOM   1735  HG1 SER A 695      32.090  50.240  68.220  1.00  0.00           H
ATOM   1736  C   SER A 695      33.060  50.660  64.300  1.00  0.00           C
ATOM   1737  O   SER A 695      32.440  50.600  63.260  1.00  0.00           O
ATOM   1738  N   ILE A 696      34.290  51.250  64.330  1.00  0.00           N
ATOM   1739  HN  ILE A 696      34.780  51.340  65.200  1.00  0.00           H
ATOM   1740  CA  ILE A 696      35.020  51.740  63.090  1.00  0.00           C
ATOM   1741  HA  ILE A 696      34.360  52.420  62.580  1.00  0.00           H
ATOM   1742  CB  ILE A 696      36.190  52.620  63.390  1.00  0.00           C
ATOM   1743  HB  ILE A 696      36.670  52.210  64.300  1.00  0.00           H
ATOM   1744  CG2 ILE A 696      37.280  52.750  62.230  1.00  0.00           C
ATOM   1745 HG21 ILE A 696      38.150  53.300  62.640  1.00  0.00           H
ATOM   1746 HG22 ILE A 696      36.850  53.240  61.320  1.00  0.00           H
ATOM   1747 HG23 ILE A 696      37.740  51.770  61.950  1.00  0.00           H
ATOM   1748  CG1 ILE A 696      35.620  54.000  63.820  1.00  0.00           C
ATOM   1749 HG11 ILE A 696      34.570  53.840  64.160  1.00  0.00           H
ATOM   1750 HG12 ILE A 696      35.570  54.690  62.950  1.00  0.00           H
ATOM   1751  CD  ILE A 696      36.340  54.530  64.960  1.00  0.00           C
ATOM   1752  HD1 ILE A 696      37.310  54.970  64.650  1.00  0.00           H
ATOM   1753  HD2 ILE A 696      36.570  53.780  65.750  1.00  0.00           H
ATOM   1754  HD3 ILE A 696      35.700  55.240  65.530  1.00  0.00           H
ATOM   1755  C   ILE A 696      35.180  50.560  62.160  1.00  0.00           C
ATOM   1756  O   ILE A 696      34.900  50.770  60.990  1.00  0.00           O
ATOM   1757  N   GLY A 697      35.570  49.350  62.680  1.00  0.00           N
ATOM   1758  HN  GLY A 697      35.620  49.180  63.670  1.00  0.00           H
ATOM   1759  CA  GLY A 697      35.910  48.190  61.850  1.00  0.00           C
ATOM   1760  HA1 GLY A 697      36.070  47.430  62.600  1.00  0.00           H
ATOM   1761  HA2 GLY A 697      36.740  48.410  61.200  1.00  0.00           H
ATOM   1762  C   GLY A 697      34.660  47.720  61.150  1.00  0.00           C
ATOM   1763  O   GLY A 697      34.690  47.410  59.970  1.00  0.00           O
ATOM   1764  N   LEU A 698      33.610  47.510  61.930  1.00  0.00           N
ATOM   1765  HN  LEU A 698      33.750  47.580  62.910  1.00  0.00           H
ATOM   1766  CA  LEU A 698      32.290  47.130  61.380  1.00  0.00           C
ATOM   1767  HA  LEU A 698      32.450  46.290  60.720  1.00  0.00           H
ATOM   1768  CB  LEU A 698      31.280  46.690  62.460  1.00  0.00           C
ATOM   1769  HB1 LEU A 698      30.220  46.570  62.120  1.00  0.00           H
ATOM   1770  HB2 LEU A 698      31.300  47.500  63.220  1.00  0.00           H
ATOM   1771  CG  LEU A 698      31.740  45.400  63.180  1.00  0.00           C
ATOM   1772  HG  LEU A 698      32.690  45.540  63.740  1.00  0.00           H
ATOM   1773  CD1 LEU A 698      30.740  45.100  64.220  1.00  0.00           C
ATOM   1774 HD11 LEU A 698      31.090  44.330  64.930  1.00  0.00           H
ATOM   1775 HD12 LEU A 698      29.760  44.740  63.850  1.00  0.00           H
ATOM   1776 HD13 LEU A 698      30.560  46.030  64.810  1.00  0.00           H
ATOM   1777  CD2 LEU A 698      31.870  44.210  62.210  1.00  0.00           C
ATOM   1778 HD21 LEU A 698      31.050  44.330  61.460  1.00  0.00           H
ATOM   1779 HD22 LEU A 698      31.840  43.210  62.680  1.00  0.00           H
ATOM   1780 HD23 LEU A 698      32.820  44.290  61.630  1.00  0.00           H
ATOM   1781  C   LEU A 698      31.600  48.130  60.480  1.00  0.00           C
ATOM   1782  O   LEU A 698      31.020  47.660  59.480  1.00  0.00           O
ATOM   1783  N   TRP A 699      31.590  49.490  60.760  1.00  0.00           N
ATOM   1784  HN  TRP A 699      31.880  49.880  61.620  1.00  0.00           H
ATOM   1785  CA  TRP A 699      31.200  50.420  59.730  1.00  0.00           C
ATOM   1786  HA  TRP A 699      30.200  50.070  59.520  1.00  0.00           H
ATOM   1787  CB  TRP A 699      31.190  51.910  60.190  1.00  0.00           C
ATOM   1788  HB1 TRP A 699      31.240  52.620  59.340  1.00  0.00           H
ATOM   1789  HB2 TRP A 699      32.150  52.090  60.720  1.00  0.00           H
ATOM   1790  CG  TRP A 699      30.190  52.460  61.140  1.00  0.00           C
ATOM   1791  CD1 TRP A 699      30.380  53.020  62.390  1.00  0.00           C
ATOM   1792  HD1 TRP A 699      31.280  52.970  62.960  1.00  0.00           H
ATOM   1793  NE1 TRP A 699      29.230  53.650  62.700  1.00  0.00           N
ATOM   1794  HE1 TRP A 699      29.100  54.210  63.500  1.00  0.00           H
ATOM   1795  CE2 TRP A 699      28.260  53.470  61.770  1.00  0.00           C
ATOM   1796  CD2 TRP A 699      28.830  52.740  60.760  1.00  0.00           C
ATOM   1797  CE3 TRP A 699      28.060  52.420  59.660  1.00  0.00           C
ATOM   1798  HE3 TRP A 699      28.450  51.870  58.810  1.00  0.00           H
ATOM   1799  CZ3 TRP A 699      26.740  52.830  59.550  1.00  0.00           C
ATOM   1800  HZ3 TRP A 699      26.090  52.520  58.740  1.00  0.00           H
ATOM   1801  CZ2 TRP A 699      27.040  54.000  61.670  1.00  0.00           C
ATOM   1802  HZ2 TRP A 699      26.630  54.720  62.370  1.00  0.00           H
ATOM   1803  CH2 TRP A 699      26.260  53.680  60.580  1.00  0.00           C
ATOM   1804  HH2 TRP A 699      25.280  54.120  60.510  1.00  0.00           H
ATOM   1805  C   TRP A 699      32.070  50.410  58.430  1.00  0.00           C
ATOM   1806  O   TRP A 699      31.650  50.530  57.340  1.00  0.00           O
ATOM   1807  N   THR A 700      33.450  50.270  58.550  1.00  0.00           N
ATOM   1808  HN  THR A 700      33.810  50.200  59.480  1.00  0.00           H
ATOM   1809  CA  THR A 700      34.390  50.060  57.450  1.00  0.00           C
ATOM   1810  HA  THR A 700      34.290  50.960  56.850  1.00  0.00           H
ATOM   1811  CB  THR A 700      35.850  50.020  57.810  1.00  0.00           C
ATOM   1812  HB  THR A 700      36.020  49.140  58.490  1.00  0.00           H
ATOM   1813  OG1 THR A 700      36.260  51.200  58.500  1.00  0.00           O
ATOM   1814  HG1 THR A 700      36.020  50.990  59.410  1.00  0.00           H
ATOM   1815  CG2 THR A 700      36.720  49.950  56.610  1.00  0.00           C
ATOM   1816 HG21 THR A 700      37.740  49.600  56.850  1.00  0.00           H
ATOM   1817 HG22 THR A 700      36.800  50.900  56.040  1.00  0.00           H
ATOM   1818 HG23 THR A 700      36.360  49.320  55.770  1.00  0.00           H
ATOM   1819  C   THR A 700      34.100  48.810  56.570  1.00  0.00           C
ATOM   1820  O   THR A 700      33.910  48.850  55.360  1.00  0.00           O
ATOM   1821  N   SER A 701      33.930  47.600  57.200  1.00  0.00           N
ATOM   1822  HN  SER A 701      34.040  47.520  58.190  1.00  0.00           H
ATOM   1823  CA  SER A 701      33.470  46.370  56.650  1.00  0.00           C
ATOM   1824  HA  SER A 701      34.180  46.150  55.870  1.00  0.00           H
ATOM   1825  CB  SER A 701      33.240  45.250  57.690  1.00  0.00           C
ATOM   1826  HB1 SER A 701      32.500  45.470  58.490  1.00  0.00           H
ATOM   1827  HB2 SER A 701      34.130  44.990  58.310  1.00  0.00           H
ATOM   1828  OG  SER A 701      32.850  43.980  57.170  1.00  0.00           O
ATOM   1829  HG1 SER A 701      33.390  43.770  56.400  1.00  0.00           H
ATOM   1830  C   SER A 701      32.080  46.550  56.010  1.00  0.00           C
ATOM   1831  O   SER A 701      31.830  46.070  54.950  1.00  0.00           O
ATOM   1832  N   PHE A 702      31.130  47.260  56.570  1.00  0.00           N
ATOM   1833  HN  PHE A 702      31.350  47.750  57.410  1.00  0.00           H
ATOM   1834  CA  PHE A 702      29.880  47.710  55.920  1.00  0.00           C
ATOM   1835  HA  PHE A 702      29.500  46.740  55.620  1.00  0.00           H
ATOM   1836  CB  PHE A 702      28.940  48.400  56.960  1.00  0.00           C
ATOM   1837  HB1 PHE A 702      29.560  49.210  57.400  1.00  0.00           H
ATOM   1838  HB2 PHE A 702      28.700  47.770  57.830  1.00  0.00           H
ATOM   1839  CG  PHE A 702      27.660  48.950  56.390  1.00  0.00           C
ATOM   1840  CD1 PHE A 702      26.630  48.070  56.130  1.00  0.00           C
ATOM   1841  HD1 PHE A 702      26.720  46.990  56.140  1.00  0.00           H
ATOM   1842  CE1 PHE A 702      25.360  48.480  55.620  1.00  0.00           C
ATOM   1843  HE1 PHE A 702      24.530  47.780  55.670  1.00  0.00           H
ATOM   1844  CZ  PHE A 702      25.320  49.820  55.190  1.00  0.00           C
ATOM   1845  HZ  PHE A 702      24.380  50.190  54.820  1.00  0.00           H
ATOM   1846  CD2 PHE A 702      27.500  50.330  56.070  1.00  0.00           C
ATOM   1847  HD2 PHE A 702      28.240  51.100  56.240  1.00  0.00           H
ATOM   1848  CE2 PHE A 702      26.320  50.720  55.340  1.00  0.00           C
ATOM   1849  HE2 PHE A 702      26.150  51.750  55.090  1.00  0.00           H
ATOM   1850  C   PHE A 702      30.070  48.530  54.720  1.00  0.00           C
ATOM   1851  O   PHE A 702      29.510  48.310  53.640  1.00  0.00           O
ATOM   1852  N   LEU A 703      30.990  49.540  54.770  1.00  0.00           N
ATOM   1853  HN  LEU A 703      31.550  49.630  55.580  1.00  0.00           H
ATOM   1854  CA  LEU A 703      31.330  50.370  53.660  1.00  0.00           C
ATOM   1855  HA  LEU A 703      30.430  50.770  53.200  1.00  0.00           H
ATOM   1856  CB  LEU A 703      32.280  51.540  54.100  1.00  0.00           C
ATOM   1857  HB1 LEU A 703      32.940  51.850  53.260  1.00  0.00           H
ATOM   1858  HB2 LEU A 703      32.870  51.230  54.980  1.00  0.00           H
ATOM   1859  CG  LEU A 703      31.540  52.750  54.620  1.00  0.00           C
ATOM   1860  HG  LEU A 703      30.760  52.460  55.370  1.00  0.00           H
ATOM   1861  CD1 LEU A 703      32.540  53.680  55.240  1.00  0.00           C
ATOM   1862 HD11 LEU A 703      33.290  53.980  54.480  1.00  0.00           H
ATOM   1863 HD12 LEU A 703      33.150  53.210  56.040  1.00  0.00           H
ATOM   1864 HD13 LEU A 703      32.010  54.510  55.740  1.00  0.00           H
ATOM   1865  CD2 LEU A 703      30.670  53.390  53.520  1.00  0.00           C
ATOM   1866 HD21 LEU A 703      29.970  54.070  54.050  1.00  0.00           H
ATOM   1867 HD22 LEU A 703      29.980  52.770  52.910  1.00  0.00           H
ATOM   1868 HD23 LEU A 703      31.270  54.030  52.820  1.00  0.00           H
ATOM   1869  C   LEU A 703      31.940  49.590  52.500  1.00  0.00           C
ATOM   1870  O   LEU A 703      31.620  49.870  51.350  1.00  0.00           O
ATOM   1871  N   CYS A 704      32.820  48.590  52.800  1.00  0.00           N
ATOM   1872  HN  CYS A 704      32.990  48.310  53.740  1.00  0.00           H
ATOM   1873  CA  CYS A 704      33.340  47.630  51.760  1.00  0.00           C
ATOM   1874  HA  CYS A 704      33.800  48.240  50.990  1.00  0.00           H
ATOM   1875  CB  CYS A 704      34.440  46.720  52.340  1.00  0.00           C
ATOM   1876  HB1 CYS A 704      34.750  45.940  51.630  1.00  0.00           H
ATOM   1877  HB2 CYS A 704      33.940  46.210  53.190  1.00  0.00           H
ATOM   1878  SG  CYS A 704      35.880  47.790  52.860  1.00  0.00           S
ATOM   1879  HG1 CYS A 704      35.380  48.190  54.020  1.00  0.00           H
ATOM   1880  C   CYS A 704      32.240  46.770  51.050  1.00  0.00           C
ATOM   1881  O   CYS A 704      32.310  46.570  49.820  1.00  0.00           O
ATOM   1882  N   ILE A 705      31.210  46.230  51.810  1.00  0.00           N
ATOM   1883  HN  ILE A 705      31.210  46.330  52.800  1.00  0.00           H
ATOM   1884  CA  ILE A 705      29.990  45.590  51.250  1.00  0.00           C
ATOM   1885  HA  ILE A 705      30.290  44.730  50.670  1.00  0.00           H
ATOM   1886  CB  ILE A 705      29.160  44.990  52.410  1.00  0.00           C
ATOM   1887  HB  ILE A 705      28.890  45.760  53.170  1.00  0.00           H
ATOM   1888  CG2 ILE A 705      27.800  44.420  52.020  1.00  0.00           C
ATOM   1889 HG21 ILE A 705      27.180  45.080  51.370  1.00  0.00           H
ATOM   1890 HG22 ILE A 705      27.260  44.120  52.940  1.00  0.00           H
ATOM   1891 HG23 ILE A 705      27.890  43.490  51.430  1.00  0.00           H
ATOM   1892  CG1 ILE A 705      29.940  43.870  53.200  1.00  0.00           C
ATOM   1893 HG11 ILE A 705      31.050  43.960  53.100  1.00  0.00           H
ATOM   1894 HG12 ILE A 705      29.580  42.940  52.710  1.00  0.00           H
ATOM   1895  CD  ILE A 705      29.600  43.760  54.690  1.00  0.00           C
ATOM   1896  HD1 ILE A 705      29.720  44.690  55.260  1.00  0.00           H
ATOM   1897  HD2 ILE A 705      30.330  43.020  55.090  1.00  0.00           H
ATOM   1898  HD3 ILE A 705      28.600  43.340  54.940  1.00  0.00           H
ATOM   1899  C   ILE A 705      29.130  46.450  50.380  1.00  0.00           C
ATOM   1900  O   ILE A 705      28.730  46.110  49.270  1.00  0.00           O
ATOM   1901  N   VAL A 706      28.930  47.730  50.830  1.00  0.00           N
ATOM   1902  HN  VAL A 706      29.200  47.960  51.770  1.00  0.00           H
ATOM   1903  CA  VAL A 706      28.390  48.810  50.040  1.00  0.00           C
ATOM   1904  HA  VAL A 706      27.440  48.380  49.760  1.00  0.00           H
ATOM   1905  CB  VAL A 706      28.150  50.110  50.870  1.00  0.00           C
ATOM   1906  HB  VAL A 706      29.120  50.320  51.360  1.00  0.00           H
ATOM   1907  CG1 VAL A 706      27.850  51.340  49.950  1.00  0.00           C
ATOM   1908 HG11 VAL A 706      28.800  51.690  49.500  1.00  0.00           H
ATOM   1909 HG12 VAL A 706      27.380  52.100  50.600  1.00  0.00           H
ATOM   1910 HG13 VAL A 706      27.160  51.090  49.110  1.00  0.00           H
ATOM   1911  CG2 VAL A 706      26.930  49.840  51.720  1.00  0.00           C
ATOM   1912 HG21 VAL A 706      27.010  48.870  52.230  1.00  0.00           H
ATOM   1913 HG22 VAL A 706      25.960  49.950  51.160  1.00  0.00           H
ATOM   1914 HG23 VAL A 706      26.890  50.500  52.610  1.00  0.00           H
ATOM   1915  C   VAL A 706      29.140  49.090  48.720  1.00  0.00           C
ATOM   1916  O   VAL A 706      28.610  49.350  47.650  1.00  0.00           O
ATOM   1917  N   LEU A 707      30.530  49.160  48.780  1.00  0.00           N
ATOM   1918  HN  LEU A 707      31.000  49.010  49.650  1.00  0.00           H
ATOM   1919  CA  LEU A 707      31.410  49.610  47.720  1.00  0.00           C
ATOM   1920  HA  LEU A 707      31.190  50.610  47.360  1.00  0.00           H
ATOM   1921  CB  LEU A 707      32.870  49.590  48.250  1.00  0.00           C
ATOM   1922  HB1 LEU A 707      33.100  48.500  48.350  1.00  0.00           H
ATOM   1923  HB2 LEU A 707      32.710  50.030  49.260  1.00  0.00           H
ATOM   1924  CG  LEU A 707      33.990  50.250  47.430  1.00  0.00           C
ATOM   1925  HG  LEU A 707      34.340  49.520  46.680  1.00  0.00           H
ATOM   1926  CD1 LEU A 707      33.450  51.420  46.640  1.00  0.00           C
ATOM   1927 HD11 LEU A 707      34.290  51.910  46.110  1.00  0.00           H
ATOM   1928 HD12 LEU A 707      33.050  52.180  47.340  1.00  0.00           H
ATOM   1929 HD13 LEU A 707      32.660  51.190  45.890  1.00  0.00           H
ATOM   1930  CD2 LEU A 707      35.220  50.640  48.280  1.00  0.00           C
ATOM   1931 HD21 LEU A 707      36.040  50.920  47.580  1.00  0.00           H
ATOM   1932 HD22 LEU A 707      35.500  49.890  49.030  1.00  0.00           H
ATOM   1933 HD23 LEU A 707      34.930  51.540  48.870  1.00  0.00           H
ATOM   1934  C   LEU A 707      31.250  48.790  46.450  1.00  0.00           C
ATOM   1935  O   LEU A 707      31.480  49.240  45.340  1.00  0.00           O
ATOM   1936  N   VAL A 708      30.910  47.500  46.590  1.00  0.00           N
ATOM   1937  HN  VAL A 708      30.700  47.060  47.470  1.00  0.00           H
ATOM   1938  CA  VAL A 708      30.900  46.650  45.450  1.00  0.00           C
ATOM   1939  HA  VAL A 708      31.620  46.930  44.710  1.00  0.00           H
ATOM   1940  CB  VAL A 708      31.380  45.200  45.780  1.00  0.00           C
ATOM   1941  HB  VAL A 708      31.280  44.440  44.990  1.00  0.00           H
ATOM   1942  CG1 VAL A 708      32.820  45.220  46.320  1.00  0.00           C
ATOM   1943 HG11 VAL A 708      33.120  44.230  46.730  1.00  0.00           H
ATOM   1944 HG12 VAL A 708      32.830  45.970  47.130  1.00  0.00           H
ATOM   1945 HG13 VAL A 708      33.510  45.440  45.490  1.00  0.00           H
ATOM   1946  CG2 VAL A 708      30.540  44.720  47.050  1.00  0.00           C
ATOM   1947 HG21 VAL A 708      30.590  43.610  47.100  1.00  0.00           H
ATOM   1948 HG22 VAL A 708      29.440  44.890  46.930  1.00  0.00           H
ATOM   1949 HG23 VAL A 708      30.790  45.190  48.030  1.00  0.00           H
ATOM   1950  C   VAL A 708      29.600  46.620  44.670  1.00  0.00           C
ATOM   1951  O   VAL A 708      29.520  46.020  43.610  1.00  0.00           O
ATOM   1952  N   ALA A 709      28.590  47.460  45.150  1.00  0.00           N
ATOM   1953  HN  ALA A 709      28.840  47.780  46.060  1.00  0.00           H
ATOM   1954  CA  ALA A 709      27.260  47.680  44.600  1.00  0.00           C
ATOM   1955  HA  ALA A 709      26.910  46.830  44.040  1.00  0.00           H
ATOM   1956  CB  ALA A 709      26.290  48.130  45.740  1.00  0.00           C
ATOM   1957  HB1 ALA A 709      26.680  49.100  46.110  1.00  0.00           H
ATOM   1958  HB2 ALA A 709      26.310  47.330  46.510  1.00  0.00           H
ATOM   1959  HB3 ALA A 709      25.260  48.190  45.330  1.00  0.00           H
ATOM   1960  C   ALA A 709      27.400  48.870  43.700  1.00  0.00           C
ATOM   1961  O   ALA A 709      26.510  49.240  42.920  1.00  0.00           O
ATOM   1962  N   THR A 710      28.540  49.610  43.800  1.00  0.00           N
ATOM   1963  HN  THR A 710      29.300  49.310  44.360  1.00  0.00           H
ATOM   1964  CA  THR A 710      28.910  50.680  42.870  1.00  0.00           C
ATOM   1965  HA  THR A 710      28.180  50.610  42.080  1.00  0.00           H
ATOM   1966  CB  THR A 710      29.090  51.960  43.560  1.00  0.00           C
ATOM   1967  HB  THR A 710      28.130  52.070  44.110  1.00  0.00           H
ATOM   1968  OG1 THR A 710      29.290  53.070  42.620  1.00  0.00           O
ATOM   1969  HG1 THR A 710      28.380  53.110  42.320  1.00  0.00           H
ATOM   1970  CG2 THR A 710      30.260  52.060  44.610  1.00  0.00           C
ATOM   1971 HG21 THR A 710      30.140  51.250  45.350  1.00  0.00           H
ATOM   1972 HG22 THR A 710      30.100  53.000  45.180  1.00  0.00           H
ATOM   1973 HG23 THR A 710      31.230  51.930  44.080  1.00  0.00           H
ATOM   1974  C   THR A 710      30.230  50.160  42.130  1.00  0.00           C
ATOM   1975  O   THR A 710      30.440  48.990  41.980  1.00  0.00           O
ATOM   1976  N   ASP A 711      31.000  51.020  41.480  1.00  0.00           N
ATOM   1977  HN  ASP A 711      30.760  51.990  41.540  1.00  0.00           H
ATOM   1978  CA  ASP A 711      32.040  50.820  40.450  1.00  0.00           C
ATOM   1979  HA  ASP A 711      32.140  49.750  40.320  1.00  0.00           H
ATOM   1980  CB  ASP A 711      31.570  51.570  39.170  1.00  0.00           C
ATOM   1981  HB1 ASP A 711      31.350  52.670  39.210  1.00  0.00           H
ATOM   1982  HB2 ASP A 711      30.570  51.180  38.860  1.00  0.00           H
ATOM   1983  CG  ASP A 711      32.600  51.340  38.020  1.00  0.00           C
ATOM   1984  OD1 ASP A 711      32.350  51.890  36.900  1.00  0.00           O
ATOM   1985  OD2 ASP A 711      33.520  50.550  38.230  1.00  0.00           O
ATOM   1986  C   ASP A 711      33.280  51.390  41.030  1.00  0.00           C
ATOM   1987  O   ASP A 711      33.510  52.610  41.020  1.00  0.00           O
ATOM   1988  N   ALA A 712      34.200  50.450  41.410  1.00  0.00           N
ATOM   1989  HN  ALA A 712      33.880  49.510  41.410  1.00  0.00           H
ATOM   1990  CA  ALA A 712      35.470  50.800  42.010  1.00  0.00           C
ATOM   1991  HA  ALA A 712      35.360  51.460  42.850  1.00  0.00           H
ATOM   1992  CB  ALA A 712      36.140  49.500  42.520  1.00  0.00           C
ATOM   1993  HB1 ALA A 712      36.900  49.760  43.280  1.00  0.00           H
ATOM   1994  HB2 ALA A 712      36.510  48.990  41.610  1.00  0.00           H
ATOM   1995  HB3 ALA A 712      35.380  48.870  43.030  1.00  0.00           H
ATOM   1996  C   ALA A 712      36.300  51.630  40.940  1.00  0.00           C
ATOM   1997  O   ALA A 712      36.990  52.550  41.370  1.00  0.00           O
ATOM   1998  N   SER A 713      36.290  51.310  39.610  1.00  0.00           N
ATOM   1999  HN  SER A 713      35.730  50.530  39.340  1.00  0.00           H
ATOM   2000  CA  SER A 713      36.970  52.030  38.630  1.00  0.00           C
ATOM   2001  HA  SER A 713      37.950  52.170  39.040  1.00  0.00           H
ATOM   2002  CB  SER A 713      36.990  51.270  37.280  1.00  0.00           C
ATOM   2003  HB1 SER A 713      37.220  50.190  37.420  1.00  0.00           H
ATOM   2004  HB2 SER A 713      37.800  51.720  36.670  1.00  0.00           H
ATOM   2005  OG  SER A 713      35.750  51.250  36.550  1.00  0.00           O
ATOM   2006  HG1 SER A 713      35.100  50.890  37.140  1.00  0.00           H
ATOM   2007  C   SER A 713      36.480  53.430  38.410  1.00  0.00           C
ATOM   2008  O   SER A 713      37.340  54.350  38.140  1.00  0.00           O
ATOM   2009  N   SER A 714      35.170  53.580  38.400  1.00  0.00           N
ATOM   2010  HN  SER A 714      34.510  52.830  38.500  1.00  0.00           H
ATOM   2011  CA  SER A 714      34.660  54.890  38.200  1.00  0.00           C
ATOM   2012  HA  SER A 714      35.080  55.250  37.270  1.00  0.00           H
ATOM   2013  CB  SER A 714      33.120  54.990  37.960  1.00  0.00           C
ATOM   2014  HB1 SER A 714      32.740  56.030  37.900  1.00  0.00           H
ATOM   2015  HB2 SER A 714      32.520  54.400  38.690  1.00  0.00           H
ATOM   2016  OG  SER A 714      32.770  54.450  36.710  1.00  0.00           O
ATOM   2017  HG1 SER A 714      32.760  53.500  36.810  1.00  0.00           H
ATOM   2018  C   SER A 714      34.930  55.830  39.370  1.00  0.00           C
ATOM   2019  O   SER A 714      35.310  56.970  39.110  1.00  0.00           O
ATOM   2020  N   LEU A 715      34.810  55.270  40.530  1.00  0.00           N
ATOM   2021  HN  LEU A 715      34.450  54.350  40.590  1.00  0.00           H
ATOM   2022  CA  LEU A 715      35.270  55.850  41.740  1.00  0.00           C
ATOM   2023  HA  LEU A 715      34.670  56.740  41.780  1.00  0.00           H
ATOM   2024  CB  LEU A 715      35.030  54.890  42.940  1.00  0.00           C
ATOM   2025  HB1 LEU A 715      35.660  53.980  42.780  1.00  0.00           H
ATOM   2026  HB2 LEU A 715      33.960  54.600  42.960  1.00  0.00           H
ATOM   2027  CG  LEU A 715      35.390  55.360  44.360  1.00  0.00           C
ATOM   2028  HG  LEU A 715      36.490  55.460  44.490  1.00  0.00           H
ATOM   2029  CD1 LEU A 715      34.850  56.710  44.690  1.00  0.00           C
ATOM   2030 HD11 LEU A 715      35.450  57.390  44.050  1.00  0.00           H
ATOM   2031 HD12 LEU A 715      35.050  56.850  45.770  1.00  0.00           H
ATOM   2032 HD13 LEU A 715      33.770  56.670  44.450  1.00  0.00           H
ATOM   2033  CD2 LEU A 715      35.050  54.340  45.430  1.00  0.00           C
ATOM   2034 HD21 LEU A 715      34.100  53.900  45.100  1.00  0.00           H
ATOM   2035 HD22 LEU A 715      34.820  54.770  46.440  1.00  0.00           H
ATOM   2036 HD23 LEU A 715      35.810  53.530  45.510  1.00  0.00           H
ATOM   2037  C   LEU A 715      36.750  56.300  41.710  1.00  0.00           C
ATOM   2038  O   LEU A 715      36.910  57.520  41.980  1.00  0.00           O
ATOM   2039  N   VAL A 716      37.730  55.490  41.290  1.00  0.00           N
ATOM   2040  HN  VAL A 716      37.530  54.560  41.010  1.00  0.00           H
ATOM   2041  CA  VAL A 716      39.160  55.890  41.190  1.00  0.00           C
ATOM   2042  HA  VAL A 716      39.440  56.300  42.160  1.00  0.00           H
ATOM   2043  CB  VAL A 716      40.160  54.690  40.920  1.00  0.00           C
ATOM   2044  HB  VAL A 716      39.530  53.890  41.380  1.00  0.00           H
ATOM   2045  CG1 VAL A 716      40.370  54.260  39.470  1.00  0.00           C
ATOM   2046 HG11 VAL A 716      41.160  54.920  39.040  1.00  0.00           H
ATOM   2047 HG12 VAL A 716      39.370  54.250  38.960  1.00  0.00           H
ATOM   2048 HG13 VAL A 716      40.780  53.230  39.350  1.00  0.00           H
ATOM   2049  CG2 VAL A 716      41.480  54.730  41.680  1.00  0.00           C
ATOM   2050 HG21 VAL A 716      42.020  55.660  41.420  1.00  0.00           H
ATOM   2051 HG22 VAL A 716      42.040  53.800  41.450  1.00  0.00           H
ATOM   2052 HG23 VAL A 716      41.450  54.550  42.780  1.00  0.00           H
ATOM   2053  C   VAL A 716      39.440  57.060  40.230  1.00  0.00           C
ATOM   2054  O   VAL A 716      40.240  57.920  40.560  1.00  0.00           O
ATOM   2055  N   CYS A 717      38.740  57.000  39.090  1.00  0.00           N
ATOM   2056  HN  CYS A 717      38.100  56.260  38.920  1.00  0.00           H
ATOM   2057  CA  CYS A 717      38.640  58.020  38.080  1.00  0.00           C
ATOM   2058  HA  CYS A 717      39.600  58.270  37.660  1.00  0.00           H
ATOM   2059  CB  CYS A 717      37.840  57.400  36.850  1.00  0.00           C
ATOM   2060  HB1 CYS A 717      36.980  56.920  37.370  1.00  0.00           H
ATOM   2061  HB2 CYS A 717      38.420  56.630  36.320  1.00  0.00           H
ATOM   2062  SG  CYS A 717      37.020  58.590  35.760  1.00  0.00           S
ATOM   2063  HG1 CYS A 717      35.860  57.950  35.710  1.00  0.00           H
ATOM   2064  C   CYS A 717      38.040  59.270  38.680  1.00  0.00           C
ATOM   2065  O   CYS A 717      38.590  60.340  38.400  1.00  0.00           O
ATOM   2066  N   TYR A 718      37.030  59.210  39.540  1.00  0.00           N
ATOM   2067  HN  TYR A 718      36.600  58.410  39.950  1.00  0.00           H
ATOM   2068  CA  TYR A 718      36.530  60.460  40.210  1.00  0.00           C
ATOM   2069  HA  TYR A 718      36.370  61.220  39.460  1.00  0.00           H
ATOM   2070  CB  TYR A 718      35.120  60.230  40.900  1.00  0.00           C
ATOM   2071  HB1 TYR A 718      34.700  61.240  41.100  1.00  0.00           H
ATOM   2072  HB2 TYR A 718      35.170  59.680  41.870  1.00  0.00           H
ATOM   2073  CG  TYR A 718      34.100  59.680  39.900  1.00  0.00           C
ATOM   2074  CD1 TYR A 718      33.100  58.930  40.470  1.00  0.00           C
ATOM   2075  HD1 TYR A 718      33.070  58.780  41.540  1.00  0.00           H
ATOM   2076  CE1 TYR A 718      31.980  58.470  39.740  1.00  0.00           C
ATOM   2077  HE1 TYR A 718      31.290  57.910  40.350  1.00  0.00           H
ATOM   2078  CZ  TYR A 718      31.860  58.750  38.390  1.00  0.00           C
ATOM   2079  OH  TYR A 718      30.640  58.380  37.820  1.00  0.00           O
ATOM   2080  HH  TYR A 718      30.790  58.620  36.910  1.00  0.00           H
ATOM   2081  CD2 TYR A 718      33.990  60.020  38.520  1.00  0.00           C
ATOM   2082  HD2 TYR A 718      34.660  60.690  38.020  1.00  0.00           H
ATOM   2083  CE2 TYR A 718      32.940  59.510  37.740  1.00  0.00           C
ATOM   2084  HE2 TYR A 718      32.650  59.860  36.760  1.00  0.00           H
ATOM   2085  C   TYR A 718      37.510  61.060  41.160  1.00  0.00           C
ATOM   2086  O   TYR A 718      37.690  62.290  41.230  1.00  0.00           O
ATOM   2087  N   ILE A 719      38.230  60.220  41.940  1.00  0.00           N
ATOM   2088  HN  ILE A 719      38.050  59.250  41.870  1.00  0.00           H
ATOM   2089  CA  ILE A 719      39.200  60.590  42.960  1.00  0.00           C
ATOM   2090  HA  ILE A 719      38.740  61.410  43.480  1.00  0.00           H
ATOM   2091  CB  ILE A 719      39.410  59.410  43.980  1.00  0.00           C
ATOM   2092  HB  ILE A 719      39.660  58.460  43.470  1.00  0.00           H
ATOM   2093  CG2 ILE A 719      40.660  59.790  44.800  1.00  0.00           C
ATOM   2094 HG21 ILE A 719      40.990  59.080  45.600  1.00  0.00           H
ATOM   2095 HG22 ILE A 719      40.390  60.660  45.450  1.00  0.00           H
ATOM   2096 HG23 ILE A 719      41.520  59.910  44.120  1.00  0.00           H
ATOM   2097  CG1 ILE A 719      38.170  59.320  44.830  1.00  0.00           C
ATOM   2098 HG11 ILE A 719      37.210  59.210  44.260  1.00  0.00           H
ATOM   2099 HG12 ILE A 719      38.120  60.240  45.440  1.00  0.00           H
ATOM   2100  CD  ILE A 719      38.150  58.190  45.860  1.00  0.00           C
ATOM   2101  HD1 ILE A 719      38.960  58.210  46.620  1.00  0.00           H
ATOM   2102  HD2 ILE A 719      38.220  57.230  45.300  1.00  0.00           H
ATOM   2103  HD3 ILE A 719      37.130  58.150  46.290  1.00  0.00           H
ATOM   2104  C   ILE A 719      40.490  61.260  42.330  1.00  0.00           C
ATOM   2105  O   ILE A 719      41.020  62.210  42.860  1.00  0.00           O
ATOM   2106  N   THR A 720      40.910  60.770  41.190  1.00  0.00           N
ATOM   2107  HN  THR A 720      40.330  60.050  40.810  1.00  0.00           H
ATOM   2108  CA  THR A 720      42.080  61.230  40.440  1.00  0.00           C
ATOM   2109  HA  THR A 720      42.060  60.700  39.500  1.00  0.00           H
ATOM   2110  CB  THR A 720      42.150  62.710  40.100  1.00  0.00           C
ATOM   2111  HB  THR A 720      42.860  62.880  39.260  1.00  0.00           H
ATOM   2112  OG1 THR A 720      42.590  63.420  41.230  1.00  0.00           O
ATOM   2113  HG1 THR A 720      41.970  63.110  41.880  1.00  0.00           H
ATOM   2114  CG2 THR A 720      40.800  63.280  39.710  1.00  0.00           C
ATOM   2115 HG21 THR A 720      40.040  63.360  40.530  1.00  0.00           H
ATOM   2116 HG22 THR A 720      40.340  62.630  38.950  1.00  0.00           H
ATOM   2117 HG23 THR A 720      40.870  64.250  39.150  1.00  0.00           H
ATOM   2118  C   THR A 720      43.350  60.720  41.020  1.00  0.00           C
ATOM   2119  O   THR A 720      43.480  60.550  42.250  1.00  0.00           O
ATOM   2120  N   ARG A 721      44.390  60.460  40.200  1.00  0.00           N
ATOM   2121  HN  ARG A 721      44.190  60.380  39.230  1.00  0.00           H
ATOM   2122  CA  ARG A 721      45.760  60.220  40.570  1.00  0.00           C
ATOM   2123  HA  ARG A 721      45.870  59.350  41.200  1.00  0.00           H
ATOM   2124  CB  ARG A 721      46.600  59.920  39.250  1.00  0.00           C
ATOM   2125  HB1 ARG A 721      46.420  60.780  38.560  1.00  0.00           H
ATOM   2126  HB2 ARG A 721      46.320  58.990  38.720  1.00  0.00           H
ATOM   2127  CG  ARG A 721      48.150  59.880  39.410  1.00  0.00           C
ATOM   2128  HG1 ARG A 721      48.510  60.880  39.740  1.00  0.00           H
ATOM   2129  HG2 ARG A 721      48.520  59.810  38.350  1.00  0.00           H
ATOM   2130  CD  ARG A 721      48.670  58.800  40.350  1.00  0.00           C
ATOM   2131  HD1 ARG A 721      48.230  57.800  40.160  1.00  0.00           H
ATOM   2132  HD2 ARG A 721      48.600  59.150  41.390  1.00  0.00           H
ATOM   2133  NE  ARG A 721      50.100  58.470  40.150  1.00  0.00           N
ATOM   2134  HE  ARG A 721      50.570  59.160  39.610  1.00  0.00           H
ATOM   2135  CZ  ARG A 721      50.760  57.390  40.650  1.00  0.00           C
ATOM   2136  NH1 ARG A 721      50.180  56.620  41.540  1.00  0.00           N
ATOM   2137 HH11 ARG A 721      49.250  56.800  41.860  1.00  0.00           H
ATOM   2138 HH12 ARG A 721      50.860  56.110  42.060  1.00  0.00           H
ATOM   2139  NH2 ARG A 721      52.050  57.230  40.360  1.00  0.00           N
ATOM   2140 HH21 ARG A 721      52.600  56.610  40.920  1.00  0.00           H
ATOM   2141 HH22 ARG A 721      52.490  58.040  39.980  1.00  0.00           H
ATOM   2142  C   ARG A 721      46.380  61.400  41.410  1.00  0.00           C
ATOM   2143  O   ARG A 721      47.160  61.080  42.320  1.00  0.00           O
ATOM   2144  N   PHE A 722      46.110  62.690  41.010  1.00  0.00           N
ATOM   2145  HN  PHE A 722      45.630  62.830  40.150  1.00  0.00           H
ATOM   2146  CA  PHE A 722      46.590  63.830  41.750  1.00  0.00           C
ATOM   2147  HA  PHE A 722      47.670  63.760  41.800  1.00  0.00           H
ATOM   2148  CB  PHE A 722      46.190  65.090  41.050  1.00  0.00           C
ATOM   2149  HB1 PHE A 722      45.090  65.100  40.950  1.00  0.00           H
ATOM   2150  HB2 PHE A 722      46.700  65.180  40.070  1.00  0.00           H
ATOM   2151  CG  PHE A 722      46.540  66.360  41.810  1.00  0.00           C
ATOM   2152  CD1 PHE A 722      45.510  67.050  42.470  1.00  0.00           C
ATOM   2153  HD1 PHE A 722      44.480  66.760  42.480  1.00  0.00           H
ATOM   2154  CE1 PHE A 722      45.710  68.280  43.080  1.00  0.00           C
ATOM   2155  HE1 PHE A 722      44.860  68.580  43.670  1.00  0.00           H
ATOM   2156  CZ  PHE A 722      47.010  68.840  43.110  1.00  0.00           C
ATOM   2157  HZ  PHE A 722      47.110  69.840  43.510  1.00  0.00           H
ATOM   2158  CD2 PHE A 722      47.810  66.940  41.770  1.00  0.00           C
ATOM   2159  HD2 PHE A 722      48.550  66.380  41.220  1.00  0.00           H
ATOM   2160  CE2 PHE A 722      48.020  68.190  42.440  1.00  0.00           C
ATOM   2161  HE2 PHE A 722      49.080  68.410  42.380  1.00  0.00           H
ATOM   2162  C   PHE A 722      46.200  63.820  43.280  1.00  0.00           C
ATOM   2163  O   PHE A 722      46.950  64.320  44.090  1.00  0.00           O
ATOM   2164  N   THR A 723      44.990  63.280  43.610  1.00  0.00           N
ATOM   2165  HN  THR A 723      44.360  63.050  42.880  1.00  0.00           H
ATOM   2166  CA  THR A 723      44.620  63.050  45.000  1.00  0.00           C
ATOM   2167  HA  THR A 723      44.980  63.870  45.600  1.00  0.00           H
ATOM   2168  CB  THR A 723      43.150  62.850  45.050  1.00  0.00           C
ATOM   2169  HB  THR A 723      42.800  62.030  44.400  1.00  0.00           H
ATOM   2170  OG1 THR A 723      42.480  64.060  44.680  1.00  0.00           O
ATOM   2171  HG1 THR A 723      41.830  63.780  44.020  1.00  0.00           H
ATOM   2172  CG2 THR A 723      42.640  62.550  46.440  1.00  0.00           C
ATOM   2173 HG21 THR A 723      41.550  62.770  46.480  1.00  0.00           H
ATOM   2174 HG22 THR A 723      42.950  63.110  47.340  1.00  0.00           H
ATOM   2175 HG23 THR A 723      42.740  61.460  46.650  1.00  0.00           H
ATOM   2176  C   THR A 723      45.420  61.870  45.590  1.00  0.00           C
ATOM   2177  O   THR A 723      45.860  61.990  46.740  1.00  0.00           O
ATOM   2178  N   GLU A 724      45.640  60.760  44.840  1.00  0.00           N
ATOM   2179  HN  GLU A 724      45.130  60.650  43.990  1.00  0.00           H
ATOM   2180  CA  GLU A 724      46.440  59.600  45.230  1.00  0.00           C
ATOM   2181  HA  GLU A 724      45.890  59.250  46.100  1.00  0.00           H
ATOM   2182  CB  GLU A 724      46.320  58.460  44.240  1.00  0.00           C
ATOM   2183  HB1 GLU A 724      46.290  58.920  43.230  1.00  0.00           H
ATOM   2184  HB2 GLU A 724      45.360  57.940  44.410  1.00  0.00           H
ATOM   2185  CG  GLU A 724      47.470  57.440  44.190  1.00  0.00           C
ATOM   2186  HG1 GLU A 724      47.610  56.970  45.190  1.00  0.00           H
ATOM   2187  HG2 GLU A 724      48.450  57.920  43.980  1.00  0.00           H
ATOM   2188  CD  GLU A 724      47.240  56.320  43.230  1.00  0.00           C
ATOM   2189  OE1 GLU A 724      47.430  56.570  42.000  1.00  0.00           O
ATOM   2190  OE2 GLU A 724      47.060  55.140  43.610  1.00  0.00           O
ATOM   2191  C   GLU A 724      47.900  59.900  45.510  1.00  0.00           C
ATOM   2192  O   GLU A 724      48.550  59.410  46.480  1.00  0.00           O
ATOM   2193  N   GLU A 725      48.560  60.730  44.690  1.00  0.00           N
ATOM   2194  HN  GLU A 725      48.180  60.990  43.810  1.00  0.00           H
ATOM   2195  CA  GLU A 725      49.910  61.220  45.030  1.00  0.00           C
ATOM   2196  HA  GLU A 725      50.550  60.360  45.180  1.00  0.00           H
ATOM   2197  CB  GLU A 725      50.420  62.090  43.840  1.00  0.00           C
ATOM   2198  HB1 GLU A 725      51.380  62.620  44.020  1.00  0.00           H
ATOM   2199  HB2 GLU A 725      49.630  62.830  43.580  1.00  0.00           H
ATOM   2200  CG  GLU A 725      50.620  61.360  42.450  1.00  0.00           C
ATOM   2201  HG1 GLU A 725      49.710  60.780  42.190  1.00  0.00           H
ATOM   2202  HG2 GLU A 725      51.450  60.660  42.670  1.00  0.00           H
ATOM   2203  CD  GLU A 725      51.170  62.180  41.310  1.00  0.00           C
ATOM   2204  OE1 GLU A 725      50.690  62.280  40.170  1.00  0.00           O
ATOM   2205  OE2 GLU A 725      52.150  62.830  41.730  1.00  0.00           O
ATOM   2206  C   GLU A 725      50.040  62.100  46.260  1.00  0.00           C
ATOM   2207  O   GLU A 725      51.030  61.940  46.950  1.00  0.00           O
ATOM   2208  N   ALA A 726      49.120  62.990  46.590  1.00  0.00           N
ATOM   2209  HN  ALA A 726      48.370  63.180  45.960  1.00  0.00           H
ATOM   2210  CA  ALA A 726      48.940  63.610  47.910  1.00  0.00           C
ATOM   2211  HA  ALA A 726      49.800  64.190  48.170  1.00  0.00           H
ATOM   2212  CB  ALA A 726      47.870  64.630  47.890  1.00  0.00           C
ATOM   2213  HB1 ALA A 726      46.900  64.080  47.760  1.00  0.00           H
ATOM   2214  HB2 ALA A 726      48.060  65.390  47.110  1.00  0.00           H
ATOM   2215  HB3 ALA A 726      47.860  65.330  48.750  1.00  0.00           H
ATOM   2216  C   ALA A 726      48.750  62.610  49.040  1.00  0.00           C
ATOM   2217  O   ALA A 726      49.390  62.770  50.070  1.00  0.00           O
ATOM   2218  N   PHE A 727      47.860  61.580  48.850  1.00  0.00           N
ATOM   2219  HN  PHE A 727      47.400  61.350  47.990  1.00  0.00           H
ATOM   2220  CA  PHE A 727      47.740  60.520  49.820  1.00  0.00           C
ATOM   2221  HA  PHE A 727      47.530  60.980  50.780  1.00  0.00           H
ATOM   2222  CB  PHE A 727      46.490  59.610  49.460  1.00  0.00           C
ATOM   2223  HB1 PHE A 727      46.360  59.430  48.370  1.00  0.00           H
ATOM   2224  HB2 PHE A 727      45.650  60.300  49.650  1.00  0.00           H
ATOM   2225  CG  PHE A 727      46.620  58.380  50.220  1.00  0.00           C
ATOM   2226  CD1 PHE A 727      46.870  57.130  49.630  1.00  0.00           C
ATOM   2227  HD1 PHE A 727      47.240  57.060  48.620  1.00  0.00           H
ATOM   2228  CE1 PHE A 727      46.790  55.980  50.420  1.00  0.00           C
ATOM   2229  HE1 PHE A 727      46.900  54.990  49.990  1.00  0.00           H
ATOM   2230  CZ  PHE A 727      46.470  56.050  51.740  1.00  0.00           C
ATOM   2231  HZ  PHE A 727      46.230  55.200  52.360  1.00  0.00           H
ATOM   2232  CD2 PHE A 727      46.400  58.410  51.630  1.00  0.00           C
ATOM   2233  HD2 PHE A 727      46.260  59.380  52.080  1.00  0.00           H
ATOM   2234  CE2 PHE A 727      46.250  57.250  52.370  1.00  0.00           C
ATOM   2235  HE2 PHE A 727      45.970  57.190  53.420  1.00  0.00           H
ATOM   2236  C   PHE A 727      49.110  59.750  50.110  1.00  0.00           C
ATOM   2237  O   PHE A 727      49.530  59.670  51.260  1.00  0.00           O
ATOM   2238  N   ALA A 728      49.870  59.350  49.080  1.00  0.00           N
ATOM   2239  HN  ALA A 728      49.490  59.430  48.170  1.00  0.00           H
ATOM   2240  CA  ALA A 728      51.150  58.840  49.140  1.00  0.00           C
ATOM   2241  HA  ALA A 728      51.020  57.970  49.770  1.00  0.00           H
ATOM   2242  CB  ALA A 728      51.560  58.410  47.770  1.00  0.00           C
ATOM   2243  HB1 ALA A 728      51.400  59.260  47.080  1.00  0.00           H
ATOM   2244  HB2 ALA A 728      50.920  57.600  47.350  1.00  0.00           H
ATOM   2245  HB3 ALA A 728      52.620  58.110  47.650  1.00  0.00           H
ATOM   2246  C   ALA A 728      52.180  59.820  49.740  1.00  0.00           C
ATOM   2247  O   ALA A 728      52.910  59.410  50.580  1.00  0.00           O
ATOM   2248  N   ALA A 729      52.160  61.100  49.410  1.00  0.00           N
ATOM   2249  HN  ALA A 729      51.450  61.370  48.750  1.00  0.00           H
ATOM   2250  CA  ALA A 729      52.970  62.160  49.940  1.00  0.00           C
ATOM   2251  HA  ALA A 729      53.990  61.890  49.810  1.00  0.00           H
ATOM   2252  CB  ALA A 729      52.690  63.540  49.240  1.00  0.00           C
ATOM   2253  HB1 ALA A 729      53.010  63.560  48.180  1.00  0.00           H
ATOM   2254  HB2 ALA A 729      53.110  64.430  49.770  1.00  0.00           H
ATOM   2255  HB3 ALA A 729      51.630  63.850  49.360  1.00  0.00           H
ATOM   2256  C   ALA A 729      52.750  62.300  51.370  1.00  0.00           C
ATOM   2257  O   ALA A 729      53.800  62.210  52.000  1.00  0.00           O
ATOM   2258  N   LEU A 730      51.490  62.300  51.940  1.00  0.00           N
ATOM   2259  HN  LEU A 730      50.670  62.120  51.410  1.00  0.00           H
ATOM   2260  CA  LEU A 730      51.300  62.280  53.370  1.00  0.00           C
ATOM   2261  HA  LEU A 730      51.790  63.190  53.690  1.00  0.00           H
ATOM   2262  CB  LEU A 730      49.750  62.460  53.670  1.00  0.00           C
ATOM   2263  HB1 LEU A 730      49.160  61.660  53.170  1.00  0.00           H
ATOM   2264  HB2 LEU A 730      49.520  63.460  53.240  1.00  0.00           H
ATOM   2265  CG  LEU A 730      49.200  62.520  55.190  1.00  0.00           C
ATOM   2266  HG  LEU A 730      49.470  61.600  55.750  1.00  0.00           H
ATOM   2267  CD1 LEU A 730      49.810  63.700  55.950  1.00  0.00           C
ATOM   2268 HD11 LEU A 730      49.570  64.530  55.250  1.00  0.00           H
ATOM   2269 HD12 LEU A 730      50.910  63.570  55.960  1.00  0.00           H
ATOM   2270 HD13 LEU A 730      49.480  63.930  56.970  1.00  0.00           H
ATOM   2271  CD2 LEU A 730      47.670  62.500  55.150  1.00  0.00           C
ATOM   2272 HD21 LEU A 730      47.200  63.410  54.710  1.00  0.00           H
ATOM   2273 HD22 LEU A 730      47.310  62.510  56.210  1.00  0.00           H
ATOM   2274 HD23 LEU A 730      47.170  61.600  54.750  1.00  0.00           H
ATOM   2275  C   LEU A 730      51.860  61.070  54.130  1.00  0.00           C
ATOM   2276  O   LEU A 730      52.640  61.230  55.070  1.00  0.00           O
ATOM   2277  N   ILE A 731      51.640  59.820  53.580  1.00  0.00           N
ATOM   2278  HN  ILE A 731      51.100  59.750  52.750  1.00  0.00           H
ATOM   2279  CA  ILE A 731      52.160  58.620  54.240  1.00  0.00           C
ATOM   2280  HA  ILE A 731      51.950  58.740  55.300  1.00  0.00           H
ATOM   2281  CB  ILE A 731      51.430  57.350  53.720  1.00  0.00           C
ATOM   2282  HB  ILE A 731      51.690  57.340  52.650  1.00  0.00           H
ATOM   2283  CG2 ILE A 731      52.050  56.110  54.270  1.00  0.00           C
ATOM   2284 HG21 ILE A 731      51.860  56.210  55.370  1.00  0.00           H
ATOM   2285 HG22 ILE A 731      53.150  56.000  54.130  1.00  0.00           H
ATOM   2286 HG23 ILE A 731      51.580  55.110  54.090  1.00  0.00           H
ATOM   2287  CG1 ILE A 731      49.890  57.410  53.810  1.00  0.00           C
ATOM   2288 HG11 ILE A 731      49.430  56.460  53.470  1.00  0.00           H
ATOM   2289 HG12 ILE A 731      49.600  58.270  53.180  1.00  0.00           H
ATOM   2290  CD  ILE A 731      49.410  57.680  55.150  1.00  0.00           C
ATOM   2291  HD1 ILE A 731      49.710  58.690  55.500  1.00  0.00           H
ATOM   2292  HD2 ILE A 731      49.970  56.950  55.770  1.00  0.00           H
ATOM   2293  HD3 ILE A 731      48.300  57.590  55.240  1.00  0.00           H
ATOM   2294  C   ILE A 731      53.700  58.600  54.210  1.00  0.00           C
ATOM   2295  O   ILE A 731      54.330  58.240  55.210  1.00  0.00           O
ATOM   2296  N   CYS A 732      54.300  59.010  53.000  1.00  0.00           N
ATOM   2297  HN  CYS A 732      53.730  59.270  52.230  1.00  0.00           H
ATOM   2298  CA  CYS A 732      55.750  59.040  52.870  1.00  0.00           C
ATOM   2299  HA  CYS A 732      56.030  58.030  53.100  1.00  0.00           H
ATOM   2300  CB  CYS A 732      56.160  59.480  51.410  1.00  0.00           C
ATOM   2301  HB1 CYS A 732      57.260  59.680  51.410  1.00  0.00           H
ATOM   2302  HB2 CYS A 732      55.700  60.480  51.250  1.00  0.00           H
ATOM   2303  SG  CYS A 732      55.640  58.370  50.180  1.00  0.00           S
ATOM   2304  HG1 CYS A 732      54.440  58.910  50.040  1.00  0.00           H
ATOM   2305  C   CYS A 732      56.360  59.990  53.870  1.00  0.00           C
ATOM   2306  O   CYS A 732      57.380  59.660  54.490  1.00  0.00           O
ATOM   2307  N   ILE A 733      55.780  61.170  54.110  1.00  0.00           N
ATOM   2308  HN  ILE A 733      54.940  61.450  53.650  1.00  0.00           H
ATOM   2309  CA  ILE A 733      56.330  62.150  55.100  1.00  0.00           C
ATOM   2310  HA  ILE A 733      57.400  62.040  55.180  1.00  0.00           H
ATOM   2311  CB  ILE A 733      55.910  63.580  54.680  1.00  0.00           C
ATOM   2312  HB  ILE A 733      54.800  63.710  54.620  1.00  0.00           H
ATOM   2313  CG2 ILE A 733      56.440  64.640  55.580  1.00  0.00           C
ATOM   2314 HG21 ILE A 733      55.970  64.590  56.590  1.00  0.00           H
ATOM   2315 HG22 ILE A 733      56.270  65.600  55.060  1.00  0.00           H
ATOM   2316 HG23 ILE A 733      57.520  64.510  55.800  1.00  0.00           H
ATOM   2317  CG1 ILE A 733      56.340  63.940  53.250  1.00  0.00           C
ATOM   2318 HG11 ILE A 733      55.960  64.930  52.950  1.00  0.00           H
ATOM   2319 HG12 ILE A 733      55.830  63.280  52.520  1.00  0.00           H
ATOM   2320  CD  ILE A 733      57.760  63.880  52.790  1.00  0.00           C
ATOM   2321  HD1 ILE A 733      58.080  64.250  51.800  1.00  0.00           H
ATOM   2322  HD2 ILE A 733      58.130  62.830  52.800  1.00  0.00           H
ATOM   2323  HD3 ILE A 733      58.460  64.370  53.500  1.00  0.00           H
ATOM   2324  C   ILE A 733      56.000  61.710  56.540  1.00  0.00           C
ATOM   2325  O   ILE A 733      56.810  61.970  57.380  1.00  0.00           O
ATOM   2326  N   ILE A 734      54.890  60.950  56.790  1.00  0.00           N
ATOM   2327  HN  ILE A 734      54.170  60.950  56.100  1.00  0.00           H
ATOM   2328  CA  ILE A 734      54.660  60.290  58.090  1.00  0.00           C
ATOM   2329  HA  ILE A 734      54.770  61.060  58.840  1.00  0.00           H
ATOM   2330  CB  ILE A 734      53.260  59.660  58.190  1.00  0.00           C
ATOM   2331  HB  ILE A 734      52.990  59.040  57.310  1.00  0.00           H
ATOM   2332  CG2 ILE A 734      53.180  58.600  59.430  1.00  0.00           C
ATOM   2333 HG21 ILE A 734      53.410  59.200  60.340  1.00  0.00           H
ATOM   2334 HG22 ILE A 734      53.900  57.760  59.330  1.00  0.00           H
ATOM   2335 HG23 ILE A 734      52.160  58.170  59.500  1.00  0.00           H
ATOM   2336  CG1 ILE A 734      52.200  60.760  58.370  1.00  0.00           C
ATOM   2337 HG11 ILE A 734      52.320  61.600  57.660  1.00  0.00           H
ATOM   2338 HG12 ILE A 734      52.390  61.070  59.420  1.00  0.00           H
ATOM   2339  CD  ILE A 734      50.720  60.300  58.220  1.00  0.00           C
ATOM   2340  HD1 ILE A 734      50.220  59.650  58.980  1.00  0.00           H
ATOM   2341  HD2 ILE A 734      50.660  59.920  57.170  1.00  0.00           H
ATOM   2342  HD3 ILE A 734      50.140  61.240  58.210  1.00  0.00           H
ATOM   2343  C   ILE A 734      55.740  59.240  58.470  1.00  0.00           C
ATOM   2344  O   ILE A 734      56.230  59.130  59.600  1.00  0.00           O
ATOM   2345  N   PHE A 735      56.080  58.350  57.530  1.00  0.00           N
ATOM   2346  HN  PHE A 735      55.710  58.330  56.600  1.00  0.00           H
ATOM   2347  CA  PHE A 735      57.130  57.360  57.680  1.00  0.00           C
ATOM   2348  HA  PHE A 735      56.890  56.700  58.490  1.00  0.00           H
ATOM   2349  CB  PHE A 735      57.310  56.560  56.340  1.00  0.00           C
ATOM   2350  HB1 PHE A 735      58.380  56.350  56.140  1.00  0.00           H
ATOM   2351  HB2 PHE A 735      56.970  57.200  55.510  1.00  0.00           H
ATOM   2352  CG  PHE A 735      56.610  55.300  56.180  1.00  0.00           C
ATOM   2353  CD1 PHE A 735      57.350  54.090  55.980  1.00  0.00           C
ATOM   2354  HD1 PHE A 735      58.420  54.080  56.100  1.00  0.00           H
ATOM   2355  CE1 PHE A 735      56.620  52.930  55.840  1.00  0.00           C
ATOM   2356  HE1 PHE A 735      57.120  51.980  55.890  1.00  0.00           H
ATOM   2357  CZ  PHE A 735      55.270  52.850  55.800  1.00  0.00           C
ATOM   2358  HZ  PHE A 735      54.830  51.870  55.640  1.00  0.00           H
ATOM   2359  CD2 PHE A 735      55.210  55.280  56.170  1.00  0.00           C
ATOM   2360  HD2 PHE A 735      54.690  56.210  56.350  1.00  0.00           H
ATOM   2361  CE2 PHE A 735      54.540  54.060  55.930  1.00  0.00           C
ATOM   2362  HE2 PHE A 735      53.480  54.130  55.730  1.00  0.00           H
ATOM   2363  C   PHE A 735      58.440  57.970  58.070  1.00  0.00           C
ATOM   2364  O   PHE A 735      59.010  57.510  59.110  1.00  0.00           O
ATOM   2365  N   ILE A 736      58.950  58.990  57.440  1.00  0.00           N
ATOM   2366  HN  ILE A 736      58.440  59.130  56.600  1.00  0.00           H
ATOM   2367  CA  ILE A 736      60.210  59.730  57.780  1.00  0.00           C
ATOM   2368  HA  ILE A 736      61.100  59.130  57.780  1.00  0.00           H
ATOM   2369  CB  ILE A 736      60.540  60.870  56.800  1.00  0.00           C
ATOM   2370  HB  ILE A 736      59.600  61.460  56.930  1.00  0.00           H
ATOM   2371  CG2 ILE A 736      61.740  61.710  57.270  1.00  0.00           C
ATOM   2372 HG21 ILE A 736      61.420  62.240  58.190  1.00  0.00           H
ATOM   2373 HG22 ILE A 736      62.100  62.480  56.540  1.00  0.00           H
ATOM   2374 HG23 ILE A 736      62.620  61.110  57.600  1.00  0.00           H
ATOM   2375  CG1 ILE A 736      60.670  60.250  55.380  1.00  0.00           C
ATOM   2376 HG11 ILE A 736      60.530  61.110  54.690  1.00  0.00           H
ATOM   2377 HG12 ILE A 736      59.860  59.550  55.070  1.00  0.00           H
ATOM   2378  CD  ILE A 736      62.120  59.690  55.060  1.00  0.00           C
ATOM   2379  HD1 ILE A 736      62.920  60.470  55.080  1.00  0.00           H
ATOM   2380  HD2 ILE A 736      62.120  59.150  54.090  1.00  0.00           H
ATOM   2381  HD3 ILE A 736      62.390  58.990  55.880  1.00  0.00           H
ATOM   2382  C   ILE A 736      60.100  60.230  59.190  1.00  0.00           C
ATOM   2383  O   ILE A 736      61.020  60.190  59.980  1.00  0.00           O
ATOM   2384  N   TYR A 737      58.940  60.860  59.470  1.00  0.00           N
ATOM   2385  HN  TYR A 737      58.140  60.960  58.880  1.00  0.00           H
ATOM   2386  CA  TYR A 737      58.640  61.390  60.790  1.00  0.00           C
ATOM   2387  HA  TYR A 737      59.440  62.030  61.130  1.00  0.00           H
ATOM   2388  CB  TYR A 737      57.320  62.280  60.580  1.00  0.00           C
ATOM   2389  HB1 TYR A 737      56.440  61.740  60.160  1.00  0.00           H
ATOM   2390  HB2 TYR A 737      57.600  63.090  59.870  1.00  0.00           H
ATOM   2391  CG  TYR A 737      56.910  62.970  61.890  1.00  0.00           C
ATOM   2392  CD1 TYR A 737      57.600  64.060  62.320  1.00  0.00           C
ATOM   2393  HD1 TYR A 737      58.530  64.410  61.900  1.00  0.00           H
ATOM   2394  CE1 TYR A 737      57.280  64.700  63.490  1.00  0.00           C
ATOM   2395  HE1 TYR A 737      57.760  65.630  63.720  1.00  0.00           H
ATOM   2396  CZ  TYR A 737      56.330  64.250  64.350  1.00  0.00           C
ATOM   2397  OH  TYR A 737      55.960  64.890  65.560  1.00  0.00           O
ATOM   2398  HH  TYR A 737      56.470  65.690  65.630  1.00  0.00           H
ATOM   2399  CD2 TYR A 737      55.850  62.550  62.710  1.00  0.00           C
ATOM   2400  HD2 TYR A 737      55.270  61.680  62.460  1.00  0.00           H
ATOM   2401  CE2 TYR A 737      55.590  63.150  63.950  1.00  0.00           C
ATOM   2402  HE2 TYR A 737      54.800  62.770  64.580  1.00  0.00           H
ATOM   2403  C   TYR A 737      58.540  60.410  61.970  1.00  0.00           C
ATOM   2404  O   TYR A 737      59.220  60.690  63.010  1.00  0.00           O
ATOM   2405  N   GLU A 738      57.840  59.320  61.740  1.00  0.00           N
ATOM   2406  HN  GLU A 738      57.320  59.310  60.890  1.00  0.00           H
ATOM   2407  CA  GLU A 738      57.620  58.230  62.670  1.00  0.00           C
ATOM   2408  HA  GLU A 738      57.210  58.580  63.590  1.00  0.00           H
ATOM   2409  CB  GLU A 738      56.630  57.140  62.150  1.00  0.00           C
ATOM   2410  HB1 GLU A 738      56.900  56.180  62.620  1.00  0.00           H
ATOM   2411  HB2 GLU A 738      56.850  56.970  61.080  1.00  0.00           H
ATOM   2412  CG  GLU A 738      55.130  57.440  62.350  1.00  0.00           C
ATOM   2413  HG1 GLU A 738      54.600  56.700  61.740  1.00  0.00           H
ATOM   2414  HG2 GLU A 738      54.870  58.460  61.990  1.00  0.00           H
ATOM   2415  CD  GLU A 738      54.630  57.250  63.760  1.00  0.00           C
ATOM   2416  OE1 GLU A 738      53.650  57.890  64.220  1.00  0.00           O
ATOM   2417  OE2 GLU A 738      55.120  56.300  64.370  1.00  0.00           O
ATOM   2418  C   GLU A 738      58.890  57.640  63.110  1.00  0.00           C
ATOM   2419  O   GLU A 738      59.110  57.370  64.260  1.00  0.00           O
ATOM   2420  N   ALA A 739      59.880  57.510  62.230  1.00  0.00           N
ATOM   2421  HN  ALA A 739      59.540  57.720  61.310  1.00  0.00           H
ATOM   2422  CA  ALA A 739      61.290  57.120  62.660  1.00  0.00           C
ATOM   2423  HA  ALA A 739      61.100  56.200  63.190  1.00  0.00           H
ATOM   2424  CB  ALA A 739      62.200  56.960  61.380  1.00  0.00           C
ATOM   2425  HB1 ALA A 739      63.160  56.420  61.590  1.00  0.00           H
ATOM   2426  HB2 ALA A 739      62.440  57.990  61.030  1.00  0.00           H
ATOM   2427  HB3 ALA A 739      61.670  56.450  60.560  1.00  0.00           H
ATOM   2428  C   ALA A 739      62.050  58.010  63.600  1.00  0.00           C
ATOM   2429  O   ALA A 739      62.820  57.540  64.460  1.00  0.00           O
ATOM   2430  N   LEU A 740      61.830  59.350  63.540  1.00  0.00           N
ATOM   2431  HN  LEU A 740      61.220  59.670  62.820  1.00  0.00           H
ATOM   2432  CA  LEU A 740      62.470  60.400  64.370  1.00  0.00           C
ATOM   2433  HA  LEU A 740      63.410  59.910  64.510  1.00  0.00           H
ATOM   2434  CB  LEU A 740      62.560  61.760  63.660  1.00  0.00           C
ATOM   2435  HB1 LEU A 740      63.030  62.560  64.270  1.00  0.00           H
ATOM   2436  HB2 LEU A 740      61.530  62.110  63.420  1.00  0.00           H
ATOM   2437  CG  LEU A 740      63.400  61.750  62.380  1.00  0.00           C
ATOM   2438  HG  LEU A 740      62.890  61.140  61.620  1.00  0.00           H
ATOM   2439  CD1 LEU A 740      63.420  63.090  61.570  1.00  0.00           C
ATOM   2440 HD11 LEU A 740      62.400  63.520  61.560  1.00  0.00           H
ATOM   2441 HD12 LEU A 740      63.730  62.970  60.520  1.00  0.00           H
ATOM   2442 HD13 LEU A 740      64.050  63.890  62.030  1.00  0.00           H
ATOM   2443  CD2 LEU A 740      64.810  61.120  62.500  1.00  0.00           C
ATOM   2444 HD21 LEU A 740      64.840  60.030  62.760  1.00  0.00           H
ATOM   2445 HD22 LEU A 740      65.460  61.590  63.270  1.00  0.00           H
ATOM   2446 HD23 LEU A 740      65.280  61.060  61.490  1.00  0.00           H
ATOM   2447  C   LEU A 740      61.750  60.480  65.740  1.00  0.00           C
ATOM   2448  O   LEU A 740      62.360  60.760  66.770  1.00  0.00           O
ATOM   2449  N   GLU A 741      60.390  60.300  65.790  1.00  0.00           N
ATOM   2450  HN  GLU A 741      59.880  60.050  64.980  1.00  0.00           H
ATOM   2451  CA  GLU A 741      59.650  60.230  67.020  1.00  0.00           C
ATOM   2452  HA  GLU A 741      59.840  61.110  67.620  1.00  0.00           H
ATOM   2453  CB  GLU A 741      58.150  60.180  66.620  1.00  0.00           C
ATOM   2454  HB1 GLU A 741      58.000  59.250  66.040  1.00  0.00           H
ATOM   2455  HB2 GLU A 741      57.890  61.070  66.000  1.00  0.00           H
ATOM   2456  CG  GLU A 741      57.300  60.360  67.930  1.00  0.00           C
ATOM   2457  HG1 GLU A 741      57.280  61.450  68.160  1.00  0.00           H
ATOM   2458  HG2 GLU A 741      57.710  59.720  68.720  1.00  0.00           H
ATOM   2459  CD  GLU A 741      55.890  59.890  67.820  1.00  0.00           C
ATOM   2460  OE1 GLU A 741      54.960  60.710  67.640  1.00  0.00           O
ATOM   2461  OE2 GLU A 741      55.580  58.620  67.890  1.00  0.00           O
ATOM   2462  C   GLU A 741      60.010  59.030  67.840  1.00  0.00           C
ATOM   2463  O   GLU A 741      60.150  59.020  69.060  1.00  0.00           O
ATOM   2464  N   LYS A 742      60.250  57.900  67.140  1.00  0.00           N
ATOM   2465  HN  LYS A 742      60.110  58.050  66.160  1.00  0.00           H
ATOM   2466  CA  LYS A 742      60.560  56.640  67.770  1.00  0.00           C
ATOM   2467  HA  LYS A 742      59.750  56.370  68.430  1.00  0.00           H
ATOM   2468  CB  LYS A 742      60.660  55.540  66.720  1.00  0.00           C
ATOM   2469  HB1 LYS A 742      61.360  55.870  65.930  1.00  0.00           H
ATOM   2470  HB2 LYS A 742      59.740  55.470  66.100  1.00  0.00           H
ATOM   2471  CG  LYS A 742      60.960  54.120  67.030  1.00  0.00           C
ATOM   2472  HG1 LYS A 742      61.920  53.970  67.570  1.00  0.00           H
ATOM   2473  HG2 LYS A 742      61.030  53.370  66.210  1.00  0.00           H
ATOM   2474  CD  LYS A 742      59.920  53.500  68.070  1.00  0.00           C
ATOM   2475  HD1 LYS A 742      59.990  53.930  69.080  1.00  0.00           H
ATOM   2476  HD2 LYS A 742      60.230  52.430  68.090  1.00  0.00           H
ATOM   2477  CE  LYS A 742      58.540  53.530  67.390  1.00  0.00           C
ATOM   2478  HE1 LYS A 742      58.760  52.950  66.480  1.00  0.00           H
ATOM   2479  HE2 LYS A 742      58.150  54.530  67.120  1.00  0.00           H
ATOM   2480  NZ  LYS A 742      57.540  52.890  68.250  1.00  0.00           N
ATOM   2481  HZ1 LYS A 742      58.000  52.070  68.710  1.00  0.00           H
ATOM   2482  HZ2 LYS A 742      56.720  52.670  67.650  1.00  0.00           H
ATOM   2483  HZ3 LYS A 742      57.280  53.350  69.140  1.00  0.00           H
ATOM   2484  C   LYS A 742      61.880  56.620  68.570  1.00  0.00           C
ATOM   2485  O   LYS A 742      61.840  56.060  69.670  1.00  0.00           O
ATOM   2486  N   LEU A 743      62.900  57.340  68.110  1.00  0.00           N
ATOM   2487  HN  LEU A 743      62.910  57.820  67.240  1.00  0.00           H
ATOM   2488  CA  LEU A 743      64.130  57.550  68.860  1.00  0.00           C
ATOM   2489  HA  LEU A 743      64.440  56.550  69.130  1.00  0.00           H
ATOM   2490  CB  LEU A 743      65.220  58.360  68.130  1.00  0.00           C
ATOM   2491  HB1 LEU A 743      65.980  58.510  68.930  1.00  0.00           H
ATOM   2492  HB2 LEU A 743      64.830  59.370  67.870  1.00  0.00           H
ATOM   2493  CG  LEU A 743      65.970  57.770  66.910  1.00  0.00           C
ATOM   2494  HG  LEU A 743      65.210  57.670  66.100  1.00  0.00           H
ATOM   2495  CD1 LEU A 743      67.130  58.600  66.410  1.00  0.00           C
ATOM   2496 HD11 LEU A 743      67.750  58.150  65.600  1.00  0.00           H
ATOM   2497 HD12 LEU A 743      67.790  58.890  67.260  1.00  0.00           H
ATOM   2498 HD13 LEU A 743      66.740  59.570  66.040  1.00  0.00           H
ATOM   2499  CD2 LEU A 743      66.500  56.380  67.360  1.00  0.00           C
ATOM   2500 HD21 LEU A 743      65.780  55.540  67.490  1.00  0.00           H
ATOM   2501 HD22 LEU A 743      67.090  56.400  68.290  1.00  0.00           H
ATOM   2502 HD23 LEU A 743      67.180  56.120  66.520  1.00  0.00           H
ATOM   2503  C   LEU A 743      63.920  58.120  70.260  1.00  0.00           C
ATOM   2504  O   LEU A 743      64.610  57.680  71.120  1.00  0.00           O
ATOM   2505  N   PHE A 744      62.940  59.000  70.450  1.00  0.00           N
ATOM   2506  HN  PHE A 744      62.450  59.350  69.660  1.00  0.00           H
ATOM   2507  CA  PHE A 744      62.740  59.690  71.710  1.00  0.00           C
ATOM   2508  HA  PHE A 744      63.720  59.760  72.160  1.00  0.00           H
ATOM   2509  CB  PHE A 744      62.170  61.120  71.410  1.00  0.00           C
ATOM   2510  HB1 PHE A 744      61.130  61.100  71.020  1.00  0.00           H
ATOM   2511  HB2 PHE A 744      62.870  61.410  70.600  1.00  0.00           H
ATOM   2512  CG  PHE A 744      62.230  62.040  72.530  1.00  0.00           C
ATOM   2513  CD1 PHE A 744      61.180  62.840  72.970  1.00  0.00           C
ATOM   2514  HD1 PHE A 744      60.230  62.760  72.450  1.00  0.00           H
ATOM   2515  CE1 PHE A 744      61.290  63.770  74.010  1.00  0.00           C
ATOM   2516  HE1 PHE A 744      60.540  64.470  74.340  1.00  0.00           H
ATOM   2517  CZ  PHE A 744      62.580  63.930  74.620  1.00  0.00           C
ATOM   2518  HZ  PHE A 744      62.570  64.660  75.420  1.00  0.00           H
ATOM   2519  CD2 PHE A 744      63.500  62.210  73.170  1.00  0.00           C
ATOM   2520  HD2 PHE A 744      64.430  61.750  72.850  1.00  0.00           H
ATOM   2521  CE2 PHE A 744      63.680  63.180  74.230  1.00  0.00           C
ATOM   2522  HE2 PHE A 744      64.700  63.260  74.600  1.00  0.00           H
ATOM   2523  C   PHE A 744      61.790  58.940  72.680  1.00  0.00           C
ATOM   2524  O   PHE A 744      61.540  59.280  73.790  1.00  0.00           O
ATOM   2525  N   ASP A 745      61.250  57.810  72.240  1.00  0.00           N
ATOM   2526  HN  ASP A 745      61.350  57.650  71.260  1.00  0.00           H
ATOM   2527  CA  ASP A 745      60.750  56.770  73.120  1.00  0.00           C
ATOM   2528  HA  ASP A 745      60.400  57.270  74.020  1.00  0.00           H
ATOM   2529  CB  ASP A 745      59.480  56.070  72.520  1.00  0.00           C
ATOM   2530  HB1 ASP A 745      59.120  55.310  73.250  1.00  0.00           H
ATOM   2531  HB2 ASP A 745      59.680  55.530  71.570  1.00  0.00           H
ATOM   2532  CG  ASP A 745      58.370  57.050  72.100  1.00  0.00           C
ATOM   2533  OD1 ASP A 745      57.660  56.810  71.100  1.00  0.00           O
ATOM   2534  OD2 ASP A 745      58.010  58.050  72.760  1.00  0.00           O
ATOM   2535  C   ASP A 745      61.780  55.710  73.460  1.00  0.00           C
ATOM   2536  O   ASP A 745      61.480  54.750  74.140  1.00  0.00           O
ATOM   2537  N   LEU A 746      63.070  55.910  73.000  1.00  0.00           N
ATOM   2538  HN  LEU A 746      63.120  56.480  72.180  1.00  0.00           H
ATOM   2539  CA  LEU A 746      64.210  55.230  73.520  1.00  0.00           C
ATOM   2540  HA  LEU A 746      63.940  54.310  74.020  1.00  0.00           H
ATOM   2541  CB  LEU A 746      65.180  54.950  72.300  1.00  0.00           C
ATOM   2542  HB1 LEU A 746      66.080  54.420  72.700  1.00  0.00           H
ATOM   2543  HB2 LEU A 746      65.600  55.890  71.890  1.00  0.00           H
ATOM   2544  CG  LEU A 746      64.650  53.960  71.130  1.00  0.00           C
ATOM   2545  HG  LEU A 746      63.830  54.510  70.610  1.00  0.00           H
ATOM   2546  CD1 LEU A 746      65.810  53.720  70.090  1.00  0.00           C
ATOM   2547 HD11 LEU A 746      66.720  53.290  70.570  1.00  0.00           H
ATOM   2548 HD12 LEU A 746      66.240  54.700  69.780  1.00  0.00           H
ATOM   2549 HD13 LEU A 746      65.410  53.180  69.210  1.00  0.00           H
ATOM   2550  CD2 LEU A 746      64.080  52.690  71.600  1.00  0.00           C
ATOM   2551 HD21 LEU A 746      64.910  52.000  71.840  1.00  0.00           H
ATOM   2552 HD22 LEU A 746      63.360  52.150  70.940  1.00  0.00           H
ATOM   2553 HD23 LEU A 746      63.560  52.930  72.560  1.00  0.00           H
ATOM   2554  C   LEU A 746      64.920  56.130  74.500  1.00  0.00           C
ATOM   2555  O   LEU A 746      65.330  55.740  75.600  1.00  0.00           O
ATOM   2556  N   GLY A 747      65.100  57.450  74.120  1.00  0.00           N
ATOM   2557  HN  GLY A 747      65.110  57.760  73.170  1.00  0.00           H
ATOM   2558  CA  GLY A 747      65.260  58.560  75.050  1.00  0.00           C
ATOM   2559  HA1 GLY A 747      64.290  58.790  75.450  1.00  0.00           H
ATOM   2560  HA2 GLY A 747      65.720  59.270  74.380  1.00  0.00           H
ATOM   2561  C   GLY A 747      66.270  58.390  76.190  1.00  0.00           C
ATOM   2562  O   GLY A 747      67.380  57.780  75.980  1.00  0.00           O
ATOM   2563  N   GLU A 748      65.870  58.880  77.400  1.00  0.00           N
ATOM   2564  HN  GLU A 748      65.080  59.470  77.350  1.00  0.00           H
ATOM   2565  CA  GLU A 748      66.560  58.580  78.630  1.00  0.00           C
ATOM   2566  HA  GLU A 748      67.600  58.850  78.550  1.00  0.00           H
ATOM   2567  CB  GLU A 748      66.050  59.570  79.760  1.00  0.00           C
ATOM   2568  HB1 GLU A 748      66.420  59.230  80.760  1.00  0.00           H
ATOM   2569  HB2 GLU A 748      64.950  59.610  79.880  1.00  0.00           H
ATOM   2570  CG  GLU A 748      66.540  60.990  79.580  1.00  0.00           C
ATOM   2571  HG1 GLU A 748      66.380  61.500  78.610  1.00  0.00           H
ATOM   2572  HG2 GLU A 748      67.630  60.950  79.800  1.00  0.00           H
ATOM   2573  CD  GLU A 748      66.010  61.940  80.710  1.00  0.00           C
ATOM   2574  OE1 GLU A 748      64.870  62.380  80.770  1.00  0.00           O
ATOM   2575  OE2 GLU A 748      66.860  62.390  81.530  1.00  0.00           O
ATOM   2576  C   GLU A 748      66.440  57.130  79.200  1.00  0.00           C
ATOM   2577  O   GLU A 748      67.270  56.640  79.950  1.00  0.00           O
ATOM   2578  N   THR A 749      65.300  56.450  78.910  1.00  0.00           N
ATOM   2579  HN  THR A 749      64.470  56.890  78.600  1.00  0.00           H
ATOM   2580  CA  THR A 749      65.160  55.040  79.370  1.00  0.00           C
ATOM   2581  HA  THR A 749      65.160  55.030  80.450  1.00  0.00           H
ATOM   2582  CB  THR A 749      63.770  54.490  78.970  1.00  0.00           C
ATOM   2583  HB  THR A 749      63.710  54.630  77.870  1.00  0.00           H
ATOM   2584  OG1 THR A 749      62.720  55.130  79.590  1.00  0.00           O
ATOM   2585  HG1 THR A 749      62.730  56.090  79.490  1.00  0.00           H
ATOM   2586  CG2 THR A 749      63.450  53.120  79.260  1.00  0.00           C
ATOM   2587 HG21 THR A 749      63.810  52.800  80.270  1.00  0.00           H
ATOM   2588 HG22 THR A 749      64.050  52.400  78.670  1.00  0.00           H
ATOM   2589 HG23 THR A 749      62.390  52.780  79.170  1.00  0.00           H
ATOM   2590  C   THR A 749      66.160  54.060  78.860  1.00  0.00           C
ATOM   2591  O   THR A 749      66.530  53.160  79.600  1.00  0.00           O
ATOM   2592  N   TYR A 750      66.530  54.190  77.560  1.00  0.00           N
ATOM   2593  HN  TYR A 750      66.100  54.850  76.950  1.00  0.00           H
ATOM   2594  CA  TYR A 750      67.570  53.320  76.970  1.00  0.00           C
ATOM   2595  HA  TYR A 750      67.920  52.620  77.720  1.00  0.00           H
ATOM   2596  CB  TYR A 750      67.070  52.570  75.730  1.00  0.00           C
ATOM   2597  HB1 TYR A 750      67.850  52.170  75.040  1.00  0.00           H
ATOM   2598  HB2 TYR A 750      66.550  53.270  75.050  1.00  0.00           H
ATOM   2599  CG  TYR A 750      66.130  51.530  76.060  1.00  0.00           C
ATOM   2600  CD1 TYR A 750      64.740  51.780  76.070  1.00  0.00           C
ATOM   2601  HD1 TYR A 750      64.350  52.710  75.670  1.00  0.00           H
ATOM   2602  CE1 TYR A 750      63.930  50.710  76.470  1.00  0.00           C
ATOM   2603  HE1 TYR A 750      62.870  50.890  76.560  1.00  0.00           H
ATOM   2604  CZ  TYR A 750      64.450  49.520  76.950  1.00  0.00           C
ATOM   2605  OH  TYR A 750      63.610  48.570  77.460  1.00  0.00           O
ATOM   2606  HH  TYR A 750      64.100  47.760  77.630  1.00  0.00           H
ATOM   2607  CD2 TYR A 750      66.640  50.330  76.600  1.00  0.00           C
ATOM   2608  HD2 TYR A 750      67.660  49.980  76.610  1.00  0.00           H
ATOM   2609  CE2 TYR A 750      65.780  49.310  76.950  1.00  0.00           C
ATOM   2610  HE2 TYR A 750      66.120  48.320  77.210  1.00  0.00           H
ATOM   2611  C   TYR A 750      68.850  54.140  76.760  1.00  0.00           C
ATOM   2612  O   TYR A 750      69.670  53.950  75.850  1.00  0.00           O
ATOM   2613  N   ALA A 751      69.080  55.160  77.530  1.00  0.00           N
ATOM   2614  HN  ALA A 751      68.380  55.360  78.230  1.00  0.00           H
ATOM   2615  CA  ALA A 751      70.150  56.050  77.400  1.00  0.00           C
ATOM   2616  HA  ALA A 751      69.990  56.660  76.530  1.00  0.00           H
ATOM   2617  CB  ALA A 751      70.090  56.970  78.610  1.00  0.00           C
ATOM   2618  HB1 ALA A 751      69.090  57.470  78.470  1.00  0.00           H
ATOM   2619  HB2 ALA A 751      70.840  57.780  78.730  1.00  0.00           H
ATOM   2620  HB3 ALA A 751      70.000  56.430  79.570  1.00  0.00           H
ATOM   2621  C   ALA A 751      71.610  55.530  77.350  1.00  0.00           C
ATOM   2622  O   ALA A 751      72.380  56.070  76.610  1.00  0.00           O
ATOM   2623  N   ASP A 752      71.810  54.370  78.020  1.00  0.00           N
ATOM   2624  HN  ASP A 752      71.040  53.930  78.470  1.00  0.00           H
ATOM   2625  CA  ASP A 752      73.080  53.570  77.810  1.00  0.00           C
ATOM   2626  HA  ASP A 752      74.000  54.120  77.770  1.00  0.00           H
ATOM   2627  CB  ASP A 752      73.260  52.540  78.930  1.00  0.00           C
ATOM   2628  HB1 ASP A 752      73.990  51.740  78.710  1.00  0.00           H
ATOM   2629  HB2 ASP A 752      72.250  52.120  79.120  1.00  0.00           H
ATOM   2630  CG  ASP A 752      73.590  53.230  80.240  1.00  0.00           C
ATOM   2631  OD1 ASP A 752      74.220  54.300  80.330  1.00  0.00           O
ATOM   2632  OD2 ASP A 752      73.100  52.650  81.260  1.00  0.00           O
ATOM   2633  C   ASP A 752      73.090  52.850  76.450  1.00  0.00           C
ATOM   2634  O   ASP A 752      74.170  52.540  76.050  1.00  0.00           O
ATOM   2635  N   VAL A 753      72.060  52.570  75.670  1.00  0.00           N
ATOM   2636  HN  VAL A 753      71.160  52.960  75.870  1.00  0.00           H
ATOM   2637  CA  VAL A 753      72.230  51.760  74.440  1.00  0.00           C
ATOM   2638  HA  VAL A 753      73.290  51.610  74.240  1.00  0.00           H
ATOM   2639  CB  VAL A 753      71.530  50.420  74.690  1.00  0.00           C
ATOM   2640  HB  VAL A 753      71.780  49.710  73.880  1.00  0.00           H
ATOM   2641  CG1 VAL A 753      71.960  49.800  76.030  1.00  0.00           C
ATOM   2642 HG11 VAL A 753      71.740  48.710  76.050  1.00  0.00           H
ATOM   2643 HG12 VAL A 753      71.480  50.210  76.940  1.00  0.00           H
ATOM   2644 HG13 VAL A 753      73.030  50.030  76.230  1.00  0.00           H
ATOM   2645  CG2 VAL A 753      70.000  50.520  74.780  1.00  0.00           C
ATOM   2646 HG21 VAL A 753      69.590  49.560  75.160  1.00  0.00           H
ATOM   2647 HG22 VAL A 753      69.490  50.750  73.820  1.00  0.00           H
ATOM   2648 HG23 VAL A 753      69.810  51.440  75.370  1.00  0.00           H
ATOM   2649  C   VAL A 753      71.640  52.500  73.220  1.00  0.00           C
ATOM   2650  O   VAL A 753      71.690  52.010  72.080  1.00  0.00           O
ATOM   2651  N   LEU A 754      71.120  53.720  73.340  1.00  0.00           N
ATOM   2652  HN  LEU A 754      70.880  54.070  74.240  1.00  0.00           H
ATOM   2653  CA  LEU A 754      70.630  54.550  72.250  1.00  0.00           C
ATOM   2654  HA  LEU A 754      69.680  54.130  71.940  1.00  0.00           H
ATOM   2655  CB  LEU A 754      70.290  55.900  72.980  1.00  0.00           C
ATOM   2656  HB1 LEU A 754      71.100  56.090  73.730  1.00  0.00           H
ATOM   2657  HB2 LEU A 754      69.400  55.730  73.640  1.00  0.00           H
ATOM   2658  CG  LEU A 754      69.940  57.160  72.150  1.00  0.00           C
ATOM   2659  HG  LEU A 754      70.740  57.460  71.430  1.00  0.00           H
ATOM   2660  CD1 LEU A 754      68.740  56.870  71.270  1.00  0.00           C
ATOM   2661 HD11 LEU A 754      67.910  56.600  71.950  1.00  0.00           H
ATOM   2662 HD12 LEU A 754      68.940  56.000  70.620  1.00  0.00           H
ATOM   2663 HD13 LEU A 754      68.520  57.830  70.740  1.00  0.00           H
ATOM   2664  CD2 LEU A 754      69.690  58.380  73.030  1.00  0.00           C
ATOM   2665 HD21 LEU A 754      69.410  59.230  72.370  1.00  0.00           H
ATOM   2666 HD22 LEU A 754      70.610  58.570  73.620  1.00  0.00           H
ATOM   2667 HD23 LEU A 754      68.920  58.050  73.750  1.00  0.00           H
ATOM   2668  C   LEU A 754      71.530  54.830  71.080  1.00  0.00           C
ATOM   2669  O   LEU A 754      71.150  54.710  69.890  1.00  0.00           O
ATOM   2670  N   PHE A 755      72.840  55.160  71.380  1.00  0.00           N
ATOM   2671  HN  PHE A 755      73.160  55.320  72.310  1.00  0.00           H
ATOM   2672  CA  PHE A 755      73.910  55.320  70.340  1.00  0.00           C
ATOM   2673  HA  PHE A 755      73.530  56.060  69.660  1.00  0.00           H
ATOM   2674  CB  PHE A 755      75.200  55.980  70.950  1.00  0.00           C
ATOM   2675  HB1 PHE A 755      75.510  55.430  71.860  1.00  0.00           H
ATOM   2676  HB2 PHE A 755      75.150  56.980  71.460  1.00  0.00           H
ATOM   2677  CG  PHE A 755      76.310  56.140  69.990  1.00  0.00           C
ATOM   2678  CD1 PHE A 755      77.420  55.370  70.240  1.00  0.00           C
ATOM   2679  HD1 PHE A 755      77.550  54.820  71.160  1.00  0.00           H
ATOM   2680  CE1 PHE A 755      78.530  55.510  69.390  1.00  0.00           C
ATOM   2681  HE1 PHE A 755      79.370  54.890  69.690  1.00  0.00           H
ATOM   2682  CZ  PHE A 755      78.560  56.320  68.290  1.00  0.00           C
ATOM   2683  HZ  PHE A 755      79.470  56.610  67.790  1.00  0.00           H
ATOM   2684  CD2 PHE A 755      76.250  56.940  68.890  1.00  0.00           C
ATOM   2685  HD2 PHE A 755      75.290  57.400  68.680  1.00  0.00           H
ATOM   2686  CE2 PHE A 755      77.400  57.050  67.990  1.00  0.00           C
ATOM   2687  HE2 PHE A 755      77.290  57.730  67.160  1.00  0.00           H
ATOM   2688  C   PHE A 755      74.300  54.010  69.580  1.00  0.00           C
ATOM   2689  O   PHE A 755      74.280  54.050  68.320  1.00  0.00           O
ATOM   2690  N   TRP A 756      74.450  52.780  70.140  1.00  0.00           N
ATOM   2691  HN  TRP A 756      74.320  52.660  71.120  1.00  0.00           H
ATOM   2692  CA  TRP A 756      74.330  51.600  69.260  1.00  0.00           C
ATOM   2693  HA  TRP A 756      75.190  51.730  68.620  1.00  0.00           H
ATOM   2694  CB  TRP A 756      74.630  50.460  70.190  1.00  0.00           C
ATOM   2695  HB1 TRP A 756      73.840  50.470  70.970  1.00  0.00           H
ATOM   2696  HB2 TRP A 756      75.620  50.650  70.670  1.00  0.00           H
ATOM   2697  CG  TRP A 756      74.540  49.030  69.600  1.00  0.00           C
ATOM   2698  CD1 TRP A 756      73.990  47.990  70.290  1.00  0.00           C
ATOM   2699  HD1 TRP A 756      73.530  48.000  71.270  1.00  0.00           H
ATOM   2700  NE1 TRP A 756      74.120  46.850  69.650  1.00  0.00           N
ATOM   2701  HE1 TRP A 756      73.810  45.940  69.850  1.00  0.00           H
ATOM   2702  CE2 TRP A 756      74.640  47.100  68.350  1.00  0.00           C
ATOM   2703  CD2 TRP A 756      74.950  48.460  68.340  1.00  0.00           C
ATOM   2704  CE3 TRP A 756      75.430  49.030  67.180  1.00  0.00           C
ATOM   2705  HE3 TRP A 756      75.750  50.070  67.160  1.00  0.00           H
ATOM   2706  CZ3 TRP A 756      75.560  48.200  65.970  1.00  0.00           C
ATOM   2707  HZ3 TRP A 756      75.720  48.590  64.980  1.00  0.00           H
ATOM   2708  CZ2 TRP A 756      74.890  46.240  67.250  1.00  0.00           C
ATOM   2709  HZ2 TRP A 756      74.660  45.200  67.140  1.00  0.00           H
ATOM   2710  CH2 TRP A 756      75.380  46.810  66.070  1.00  0.00           C
ATOM   2711  HH2 TRP A 756      75.610  46.200  65.210  1.00  0.00           H
ATOM   2712  C   TRP A 756      72.990  51.380  68.510  1.00  0.00           C
ATOM   2713  O   TRP A 756      72.960  50.990  67.350  1.00  0.00           O
ATOM   2714  N   CYS A 757      71.840  51.700  69.130  1.00  0.00           N
ATOM   2715  HN  CYS A 757      71.860  52.000  70.070  1.00  0.00           H
ATOM   2716  CA  CYS A 757      70.540  51.620  68.420  1.00  0.00           C
ATOM   2717  HA  CYS A 757      70.470  50.570  68.210  1.00  0.00           H
ATOM   2718  CB  CYS A 757      69.330  52.020  69.370  1.00  0.00           C
ATOM   2719  HB1 CYS A 757      68.500  52.030  68.620  1.00  0.00           H
ATOM   2720  HB2 CYS A 757      69.450  53.020  69.850  1.00  0.00           H
ATOM   2721  SG  CYS A 757      69.040  50.770  70.670  1.00  0.00           S
ATOM   2722  HG1 CYS A 757      70.240  50.890  71.230  1.00  0.00           H
ATOM   2723  C   CYS A 757      70.480  52.420  67.150  1.00  0.00           C
ATOM   2724  O   CYS A 757      70.040  51.920  66.120  1.00  0.00           O
ATOM   2725  N   VAL A 758      71.050  53.630  67.120  1.00  0.00           N
ATOM   2726  HN  VAL A 758      71.340  54.020  67.990  1.00  0.00           H
ATOM   2727  CA  VAL A 758      71.250  54.560  66.010  1.00  0.00           C
ATOM   2728  HA  VAL A 758      70.270  54.730  65.590  1.00  0.00           H
ATOM   2729  CB  VAL A 758      71.810  55.930  66.530  1.00  0.00           C
ATOM   2730  HB  VAL A 758      72.560  55.690  67.310  1.00  0.00           H
ATOM   2731  CG1 VAL A 758      72.460  56.790  65.500  1.00  0.00           C
ATOM   2732 HG11 VAL A 758      71.940  56.810  64.510  1.00  0.00           H
ATOM   2733 HG12 VAL A 758      73.430  56.320  65.230  1.00  0.00           H
ATOM   2734 HG13 VAL A 758      72.550  57.820  65.900  1.00  0.00           H
ATOM   2735  CG2 VAL A 758      70.660  56.720  67.310  1.00  0.00           C
ATOM   2736 HG21 VAL A 758      69.820  57.120  66.700  1.00  0.00           H
ATOM   2737 HG22 VAL A 758      71.110  57.620  67.790  1.00  0.00           H
ATOM   2738 HG23 VAL A 758      70.280  55.930  67.980  1.00  0.00           H
ATOM   2739  C   VAL A 758      72.120  54.000  64.890  1.00  0.00           C
ATOM   2740  O   VAL A 758      71.670  53.870  63.730  1.00  0.00           O
ATOM   2741  N   ILE A 759      73.310  53.430  65.260  1.00  0.00           N
ATOM   2742  HN  ILE A 759      73.600  53.440  66.220  1.00  0.00           H
ATOM   2743  CA  ILE A 759      74.180  52.870  64.160  1.00  0.00           C
ATOM   2744  HA  ILE A 759      74.290  53.610  63.370  1.00  0.00           H
ATOM   2745  CB  ILE A 759      75.580  52.480  64.700  1.00  0.00           C
ATOM   2746  HB  ILE A 759      75.520  51.760  65.550  1.00  0.00           H
ATOM   2747  CG2 ILE A 759      76.380  51.840  63.490  1.00  0.00           C
ATOM   2748 HG21 ILE A 759      77.370  51.440  63.820  1.00  0.00           H
ATOM   2749 HG22 ILE A 759      76.650  52.520  62.650  1.00  0.00           H
ATOM   2750 HG23 ILE A 759      75.820  50.920  63.190  1.00  0.00           H
ATOM   2751  CG1 ILE A 759      76.310  53.770  65.090  1.00  0.00           C
ATOM   2752 HG11 ILE A 759      75.720  54.400  65.780  1.00  0.00           H
ATOM   2753 HG12 ILE A 759      76.450  54.270  64.100  1.00  0.00           H
ATOM   2754  CD  ILE A 759      77.670  53.600  65.750  1.00  0.00           C
ATOM   2755  HD1 ILE A 759      78.280  54.500  65.580  1.00  0.00           H
ATOM   2756  HD2 ILE A 759      78.220  52.710  65.390  1.00  0.00           H
ATOM   2757  HD3 ILE A 759      77.560  53.540  66.850  1.00  0.00           H
ATOM   2758  C   ILE A 759      73.520  51.660  63.490  1.00  0.00           C
ATOM   2759  O   ILE A 759      73.530  51.470  62.280  1.00  0.00           O
ATOM   2760  N   LEU A 760      72.900  50.790  64.320  1.00  0.00           N
ATOM   2761  HN  LEU A 760      72.900  50.800  65.310  1.00  0.00           H
ATOM   2762  CA  LEU A 760      72.260  49.540  63.850  1.00  0.00           C
ATOM   2763  HA  LEU A 760      73.030  48.990  63.350  1.00  0.00           H
ATOM   2764  CB  LEU A 760      71.930  48.580  65.010  1.00  0.00           C
ATOM   2765  HB1 LEU A 760      71.260  49.050  65.770  1.00  0.00           H
ATOM   2766  HB2 LEU A 760      72.840  48.370  65.610  1.00  0.00           H
ATOM   2767  CG  LEU A 760      71.250  47.190  64.660  1.00  0.00           C
ATOM   2768  HG  LEU A 760      70.270  47.420  64.200  1.00  0.00           H
ATOM   2769  CD1 LEU A 760      72.060  46.300  63.660  1.00  0.00           C
ATOM   2770 HD11 LEU A 760      72.300  46.920  62.770  1.00  0.00           H
ATOM   2771 HD12 LEU A 760      71.420  45.430  63.390  1.00  0.00           H
ATOM   2772 HD13 LEU A 760      73.030  45.990  64.110  1.00  0.00           H
ATOM   2773  CD2 LEU A 760      71.020  46.360  65.930  1.00  0.00           C
ATOM   2774 HD21 LEU A 760      70.350  46.880  66.640  1.00  0.00           H
ATOM   2775 HD22 LEU A 760      71.970  46.170  66.480  1.00  0.00           H
ATOM   2776 HD23 LEU A 760      70.550  45.390  65.670  1.00  0.00           H
ATOM   2777  C   LEU A 760      71.160  49.850  62.850  1.00  0.00           C
ATOM   2778  O   LEU A 760      71.030  49.230  61.780  1.00  0.00           O
ATOM   2779  N   PHE A 761      70.330  50.850  63.310  1.00  0.00           N
ATOM   2780  HN  PHE A 761      70.660  51.270  64.160  1.00  0.00           H
ATOM   2781  CA  PHE A 761      69.300  51.470  62.390  1.00  0.00           C
ATOM   2782  HA  PHE A 761      68.590  50.690  62.140  1.00  0.00           H
ATOM   2783  CB  PHE A 761      68.530  52.570  63.230  1.00  0.00           C
ATOM   2784  HB1 PHE A 761      69.240  53.060  63.920  1.00  0.00           H
ATOM   2785  HB2 PHE A 761      67.900  51.870  63.810  1.00  0.00           H
ATOM   2786  CG  PHE A 761      67.640  53.630  62.530  1.00  0.00           C
ATOM   2787  CD1 PHE A 761      68.150  54.830  62.010  1.00  0.00           C
ATOM   2788  HD1 PHE A 761      69.220  54.980  62.060  1.00  0.00           H
ATOM   2789  CE1 PHE A 761      67.340  55.800  61.570  1.00  0.00           C
ATOM   2790  HE1 PHE A 761      67.770  56.750  61.270  1.00  0.00           H
ATOM   2791  CZ  PHE A 761      65.960  55.570  61.530  1.00  0.00           C
ATOM   2792  HZ  PHE A 761      65.320  56.380  61.210  1.00  0.00           H
ATOM   2793  CD2 PHE A 761      66.250  53.350  62.470  1.00  0.00           C
ATOM   2794  HD2 PHE A 761      65.930  52.400  62.870  1.00  0.00           H
ATOM   2795  CE2 PHE A 761      65.450  54.380  62.010  1.00  0.00           C
ATOM   2796  HE2 PHE A 761      64.380  54.240  62.060  1.00  0.00           H
ATOM   2797  C   PHE A 761      69.850  52.000  61.100  1.00  0.00           C
ATOM   2798  O   PHE A 761      69.450  51.640  59.960  1.00  0.00           O
ATOM   2799  N   PHE A 762      70.940  52.880  61.170  1.00  0.00           N
ATOM   2800  HN  PHE A 762      71.300  53.210  62.040  1.00  0.00           H
ATOM   2801  CA  PHE A 762      71.630  53.390  60.020  1.00  0.00           C
ATOM   2802  HA  PHE A 762      70.880  53.840  59.390  1.00  0.00           H
ATOM   2803  CB  PHE A 762      72.730  54.500  60.420  1.00  0.00           C
ATOM   2804  HB1 PHE A 762      73.490  54.590  59.610  1.00  0.00           H
ATOM   2805  HB2 PHE A 762      73.280  54.510  61.390  1.00  0.00           H
ATOM   2806  CG  PHE A 762      72.000  55.780  60.310  1.00  0.00           C
ATOM   2807  CD1 PHE A 762      71.670  56.360  59.100  1.00  0.00           C
ATOM   2808  HD1 PHE A 762      72.090  55.970  58.180  1.00  0.00           H
ATOM   2809  CE1 PHE A 762      70.840  57.520  59.020  1.00  0.00           C
ATOM   2810  HE1 PHE A 762      70.550  57.820  58.020  1.00  0.00           H
ATOM   2811  CZ  PHE A 762      70.380  58.100  60.210  1.00  0.00           C
ATOM   2812  HZ  PHE A 762      69.580  58.830  60.260  1.00  0.00           H
ATOM   2813  CD2 PHE A 762      71.570  56.410  61.540  1.00  0.00           C
ATOM   2814  HD2 PHE A 762      71.760  55.970  62.500  1.00  0.00           H
ATOM   2815  CE2 PHE A 762      70.790  57.550  61.460  1.00  0.00           C
ATOM   2816  HE2 PHE A 762      70.490  58.020  62.390  1.00  0.00           H
ATOM   2817  C   PHE A 762      72.310  52.330  59.120  1.00  0.00           C
ATOM   2818  O   PHE A 762      72.010  52.320  57.880  1.00  0.00           O
ATOM   2819  N   THR A 763      73.080  51.400  59.650  1.00  0.00           N
ATOM   2820  HN  THR A 763      73.260  51.370  60.630  1.00  0.00           H
ATOM   2821  CA  THR A 763      73.630  50.310  58.860  1.00  0.00           C
ATOM   2822  HA  THR A 763      74.170  50.710  58.010  1.00  0.00           H
ATOM   2823  CB  THR A 763      74.500  49.400  59.620  1.00  0.00           C
ATOM   2824  HB  THR A 763      73.960  48.720  60.310  1.00  0.00           H
ATOM   2825  OG1 THR A 763      75.320  50.220  60.450  1.00  0.00           O
ATOM   2826  HG1 THR A 763      74.820  50.650  61.140  1.00  0.00           H
ATOM   2827  CG2 THR A 763      75.360  48.500  58.730  1.00  0.00           C
ATOM   2828 HG21 THR A 763      74.730  47.670  58.340  1.00  0.00           H
ATOM   2829 HG22 THR A 763      76.180  48.050  59.330  1.00  0.00           H
ATOM   2830 HG23 THR A 763      75.880  49.060  57.920  1.00  0.00           H
ATOM   2831  C   THR A 763      72.510  49.460  58.200  1.00  0.00           C
ATOM   2832  O   THR A 763      72.600  49.130  57.010  1.00  0.00           O
ATOM   2833  N   THR A 764      71.350  49.210  58.860  1.00  0.00           N
ATOM   2834  HN  THR A 764      71.190  49.510  59.790  1.00  0.00           H
ATOM   2835  CA  THR A 764      70.280  48.620  58.220  1.00  0.00           C
ATOM   2836  HA  THR A 764      70.610  47.640  57.870  1.00  0.00           H
ATOM   2837  CB  THR A 764      69.250  48.300  59.220  1.00  0.00           C
ATOM   2838  HB  THR A 764      68.860  49.200  59.730  1.00  0.00           H
ATOM   2839  OG1 THR A 764      69.660  47.330  60.180  1.00  0.00           O
ATOM   2840  HG1 THR A 764      69.990  47.860  60.920  1.00  0.00           H
ATOM   2841  CG2 THR A 764      67.950  47.590  58.670  1.00  0.00           C
ATOM   2842 HG21 THR A 764      67.170  47.740  59.440  1.00  0.00           H
ATOM   2843 HG22 THR A 764      68.170  46.530  58.400  1.00  0.00           H
ATOM   2844 HG23 THR A 764      67.550  48.090  57.760  1.00  0.00           H
ATOM   2845  C   THR A 764      69.740  49.390  57.020  1.00  0.00           C
ATOM   2846  O   THR A 764      69.570  48.850  55.920  1.00  0.00           O
ATOM   2847  N   PHE A 765      69.630  50.720  57.170  1.00  0.00           N
ATOM   2848  HN  PHE A 765      69.800  51.100  58.080  1.00  0.00           H
ATOM   2849  CA  PHE A 765      69.080  51.520  56.050  1.00  0.00           C
ATOM   2850  HA  PHE A 765      68.110  51.180  55.730  1.00  0.00           H
ATOM   2851  CB  PHE A 765      68.760  52.890  56.650  1.00  0.00           C
ATOM   2852  HB1 PHE A 765      69.660  53.180  57.240  1.00  0.00           H
ATOM   2853  HB2 PHE A 765      67.910  52.850  57.360  1.00  0.00           H
ATOM   2854  CG  PHE A 765      68.440  54.030  55.630  1.00  0.00           C
ATOM   2855  CD1 PHE A 765      69.220  55.200  55.580  1.00  0.00           C
ATOM   2856  HD1 PHE A 765      70.030  55.300  56.290  1.00  0.00           H
ATOM   2857  CE1 PHE A 765      68.910  56.250  54.660  1.00  0.00           C
ATOM   2858  HE1 PHE A 765      69.610  57.070  54.530  1.00  0.00           H
ATOM   2859  CZ  PHE A 765      67.920  56.020  53.700  1.00  0.00           C
ATOM   2860  HZ  PHE A 765      67.710  56.840  53.050  1.00  0.00           H
ATOM   2861  CD2 PHE A 765      67.360  53.910  54.800  1.00  0.00           C
ATOM   2862  HD2 PHE A 765      66.760  53.010  54.830  1.00  0.00           H
ATOM   2863  CE2 PHE A 765      67.150  54.850  53.770  1.00  0.00           C
ATOM   2864  HE2 PHE A 765      66.390  54.670  53.030  1.00  0.00           H
ATOM   2865  C   PHE A 765      69.980  51.630  54.790  1.00  0.00           C
ATOM   2866  O   PHE A 765      69.630  51.370  53.650  1.00  0.00           O
ATOM   2867  N   PHE A 766      71.290  51.970  55.030  1.00  0.00           N
ATOM   2868  HN  PHE A 766      71.430  52.250  55.980  1.00  0.00           H
ATOM   2869  CA  PHE A 766      72.300  51.880  53.950  1.00  0.00           C
ATOM   2870  HA  PHE A 766      71.890  52.390  53.100  1.00  0.00           H
ATOM   2871  CB  PHE A 766      73.610  52.530  54.280  1.00  0.00           C
ATOM   2872  HB1 PHE A 766      74.390  52.500  53.490  1.00  0.00           H
ATOM   2873  HB2 PHE A 766      73.900  52.020  55.230  1.00  0.00           H
ATOM   2874  CG  PHE A 766      73.480  54.000  54.610  1.00  0.00           C
ATOM   2875  CD1 PHE A 766      72.790  54.950  53.770  1.00  0.00           C
ATOM   2876  HD1 PHE A 766      72.160  54.610  52.970  1.00  0.00           H
ATOM   2877  CE1 PHE A 766      72.620  56.270  54.170  1.00  0.00           C
ATOM   2878  HE1 PHE A 766      72.110  56.920  53.490  1.00  0.00           H
ATOM   2879  CZ  PHE A 766      73.230  56.700  55.380  1.00  0.00           C
ATOM   2880  HZ  PHE A 766      73.080  57.730  55.650  1.00  0.00           H
ATOM   2881  CD2 PHE A 766      74.110  54.510  55.780  1.00  0.00           C
ATOM   2882  HD2 PHE A 766      74.480  53.740  56.440  1.00  0.00           H
ATOM   2883  CE2 PHE A 766      73.920  55.810  56.170  1.00  0.00           C
ATOM   2884  HE2 PHE A 766      74.330  56.330  57.020  1.00  0.00           H
ATOM   2885  C   PHE A 766      72.570  50.500  53.370  1.00  0.00           C
ATOM   2886  O   PHE A 766      72.700  50.420  52.130  1.00  0.00           O
ATOM   2887  N   LEU A 767      72.640  49.450  54.190  1.00  0.00           N
ATOM   2888  HN  LEU A 767      72.610  49.530  55.180  1.00  0.00           H
ATOM   2889  CA  LEU A 767      72.900  48.140  53.570  1.00  0.00           C
ATOM   2890  HA  LEU A 767      73.780  48.290  52.960  1.00  0.00           H
ATOM   2891  CB  LEU A 767      73.130  47.050  54.640  1.00  0.00           C
ATOM   2892  HB1 LEU A 767      72.190  46.990  55.230  1.00  0.00           H
ATOM   2893  HB2 LEU A 767      73.820  47.540  55.360  1.00  0.00           H
ATOM   2894  CG  LEU A 767      73.570  45.710  54.180  1.00  0.00           C
ATOM   2895  HG  LEU A 767      72.710  45.290  53.600  1.00  0.00           H
ATOM   2896  CD1 LEU A 767      74.780  45.730  53.250  1.00  0.00           C
ATOM   2897 HD11 LEU A 767      74.510  46.300  52.340  1.00  0.00           H
ATOM   2898 HD12 LEU A 767      74.950  44.660  52.960  1.00  0.00           H
ATOM   2899 HD13 LEU A 767      75.690  46.130  53.740  1.00  0.00           H
ATOM   2900  CD2 LEU A 767      73.640  44.710  55.310  1.00  0.00           C
ATOM   2901 HD21 LEU A 767      72.690  44.640  55.880  1.00  0.00           H
ATOM   2902 HD22 LEU A 767      74.330  45.210  56.030  1.00  0.00           H
ATOM   2903 HD23 LEU A 767      74.060  43.740  54.960  1.00  0.00           H
ATOM   2904  C   LEU A 767      71.830  47.730  52.600  1.00  0.00           C
ATOM   2905  O   LEU A 767      72.060  47.210  51.530  1.00  0.00           O
ATOM   2906  N   SER A 768      70.570  47.940  52.870  1.00  0.00           N
ATOM   2907  HN  SER A 768      70.350  48.430  53.720  1.00  0.00           H
ATOM   2908  CA  SER A 768      69.420  47.660  52.020  1.00  0.00           C
ATOM   2909  HA  SER A 768      69.340  46.590  52.070  1.00  0.00           H
ATOM   2910  CB  SER A 768      68.080  48.110  52.700  1.00  0.00           C
ATOM   2911  HB1 SER A 768      67.200  47.730  52.150  1.00  0.00           H
ATOM   2912  HB2 SER A 768      67.890  49.190  52.530  1.00  0.00           H
ATOM   2913  OG  SER A 768      68.030  47.770  54.030  1.00  0.00           O
ATOM   2914  HG1 SER A 768      68.710  48.250  54.510  1.00  0.00           H
ATOM   2915  C   SER A 768      69.470  48.270  50.590  1.00  0.00           C
ATOM   2916  O   SER A 768      69.140  47.600  49.590  1.00  0.00           O
ATOM   2917  N   SER A 769      69.900  49.610  50.570  1.00  0.00           N
ATOM   2918  HN  SER A 769      70.280  50.030  51.380  1.00  0.00           H
ATOM   2919  CA  SER A 769      70.150  50.290  49.280  1.00  0.00           C
ATOM   2920  HA  SER A 769      69.300  50.190  48.630  1.00  0.00           H
ATOM   2921  CB  SER A 769      70.590  51.780  49.520  1.00  0.00           C
ATOM   2922  HB1 SER A 769      71.260  51.960  50.390  1.00  0.00           H
ATOM   2923  HB2 SER A 769      69.630  52.310  49.700  1.00  0.00           H
ATOM   2924  OG  SER A 769      71.070  52.500  48.420  1.00  0.00           O
ATOM   2925  HG1 SER A 769      71.920  52.140  48.170  1.00  0.00           H
ATOM   2926  C   SER A 769      71.270  49.600  48.530  1.00  0.00           C
ATOM   2927  O   SER A 769      71.220  49.380  47.320  1.00  0.00           O
ATOM   2928  N   PHE A 770      72.450  49.230  49.220  1.00  0.00           N
ATOM   2929  HN  PHE A 770      72.530  49.480  50.180  1.00  0.00           H
ATOM   2930  CA  PHE A 770      73.520  48.410  48.640  1.00  0.00           C
ATOM   2931  HA  PHE A 770      73.950  49.010  47.860  1.00  0.00           H
ATOM   2932  CB  PHE A 770      74.570  48.270  49.720  1.00  0.00           C
ATOM   2933  HB1 PHE A 770      74.250  47.790  50.670  1.00  0.00           H
ATOM   2934  HB2 PHE A 770      74.830  49.320  49.970  1.00  0.00           H
ATOM   2935  CG  PHE A 770      75.900  47.650  49.240  1.00  0.00           C
ATOM   2936  CD1 PHE A 770      76.470  46.600  49.940  1.00  0.00           C
ATOM   2937  HD1 PHE A 770      75.910  46.270  50.800  1.00  0.00           H
ATOM   2938  CE1 PHE A 770      77.650  45.940  49.520  1.00  0.00           C
ATOM   2939  HE1 PHE A 770      78.040  45.060  50.000  1.00  0.00           H
ATOM   2940  CZ  PHE A 770      78.210  46.340  48.350  1.00  0.00           C
ATOM   2941  HZ  PHE A 770      79.060  45.800  47.970  1.00  0.00           H
ATOM   2942  CD2 PHE A 770      76.540  48.030  48.070  1.00  0.00           C
ATOM   2943  HD2 PHE A 770      76.190  48.900  47.530  1.00  0.00           H
ATOM   2944  CE2 PHE A 770      77.660  47.320  47.510  1.00  0.00           C
ATOM   2945  HE2 PHE A 770      78.130  47.660  46.600  1.00  0.00           H
ATOM   2946  C   PHE A 770      73.130  47.030  48.140  1.00  0.00           C
ATOM   2947  O   PHE A 770      73.360  46.670  46.990  1.00  0.00           O
ATOM   2948  N   LEU A 771      72.470  46.250  49.000  1.00  0.00           N
ATOM   2949  HN  LEU A 771      72.270  46.560  49.930  1.00  0.00           H
ATOM   2950  CA  LEU A 771      71.980  44.920  48.650  1.00  0.00           C
ATOM   2951  HA  LEU A 771      72.710  44.280  48.160  1.00  0.00           H
ATOM   2952  CB  LEU A 771      71.500  44.180  49.920  1.00  0.00           C
ATOM   2953  HB1 LEU A 771      71.100  43.180  49.670  1.00  0.00           H
ATOM   2954  HB2 LEU A 771      70.810  44.790  50.530  1.00  0.00           H
ATOM   2955  CG  LEU A 771      72.650  43.830  50.890  1.00  0.00           C
ATOM   2956  HG  LEU A 771      73.130  44.700  51.380  1.00  0.00           H
ATOM   2957  CD1 LEU A 771      72.010  43.010  52.020  1.00  0.00           C
ATOM   2958 HD11 LEU A 771      71.380  43.720  52.610  1.00  0.00           H
ATOM   2959 HD12 LEU A 771      72.780  42.610  52.720  1.00  0.00           H
ATOM   2960 HD13 LEU A 771      71.370  42.200  51.590  1.00  0.00           H
ATOM   2961  CD2 LEU A 771      73.790  43.040  50.350  1.00  0.00           C
ATOM   2962 HD21 LEU A 771      74.290  43.590  49.520  1.00  0.00           H
ATOM   2963 HD22 LEU A 771      73.470  42.120  49.810  1.00  0.00           H
ATOM   2964 HD23 LEU A 771      74.570  42.750  51.090  1.00  0.00           H
ATOM   2965  C   LEU A 771      70.780  44.860  47.650  1.00  0.00           C
ATOM   2966  O   LEU A 771      70.490  43.770  47.230  1.00  0.00           O
ATOM   2967  N   LYS A 772      70.100  45.970  47.350  1.00  0.00           N
ATOM   2968  HN  LYS A 772      70.130  46.800  47.920  1.00  0.00           H
ATOM   2969  CA  LYS A 772      69.040  46.080  46.290  1.00  0.00           C
ATOM   2970  HA  LYS A 772      68.360  45.330  46.660  1.00  0.00           H
ATOM   2971  CB  LYS A 772      68.430  47.480  46.290  1.00  0.00           C
ATOM   2972  HB1 LYS A 772      69.250  48.230  46.250  1.00  0.00           H
ATOM   2973  HB2 LYS A 772      67.960  47.600  47.300  1.00  0.00           H
ATOM   2974  CG  LYS A 772      67.440  47.830  45.110  1.00  0.00           C
ATOM   2975  HG1 LYS A 772      67.940  47.790  44.110  1.00  0.00           H
ATOM   2976  HG2 LYS A 772      67.130  48.880  45.300  1.00  0.00           H
ATOM   2977  CD  LYS A 772      66.160  46.940  45.180  1.00  0.00           C
ATOM   2978  HD1 LYS A 772      65.780  46.840  46.220  1.00  0.00           H
ATOM   2979  HD2 LYS A 772      66.470  45.950  44.780  1.00  0.00           H
ATOM   2980  CE  LYS A 772      64.960  47.520  44.360  1.00  0.00           C
ATOM   2981  HE1 LYS A 772      64.840  48.610  44.570  1.00  0.00           H
ATOM   2982  HE2 LYS A 772      64.100  46.970  44.770  1.00  0.00           H
ATOM   2983  NZ  LYS A 772      65.110  47.320  42.960  1.00  0.00           N
ATOM   2984  HZ1 LYS A 772      64.430  47.930  42.450  1.00  0.00           H
ATOM   2985  HZ2 LYS A 772      64.920  46.340  42.670  1.00  0.00           H
ATOM   2986  HZ3 LYS A 772      66.060  47.610  42.680  1.00  0.00           H
ATOM   2987  C   LYS A 772      69.510  45.640  44.920  1.00  0.00           C
ATOM   2988  O   LYS A 772      68.710  45.090  44.140  1.00  0.00           O
ATOM   2989  N   GLN A 773      70.740  45.890  44.520  1.00  0.00           N
ATOM   2990  HN  GLN A 773      71.280  46.350  45.220  1.00  0.00           H
ATOM   2991  CA  GLN A 773      71.340  45.700  43.210  1.00  0.00           C
ATOM   2992  HA  GLN A 773      70.630  45.820  42.400  1.00  0.00           H
ATOM   2993  CB  GLN A 773      72.490  46.710  43.040  1.00  0.00           C
ATOM   2994  HB1 GLN A 773      72.920  46.570  42.020  1.00  0.00           H
ATOM   2995  HB2 GLN A 773      73.180  46.440  43.860  1.00  0.00           H
ATOM   2996  CG  GLN A 773      72.040  48.260  43.230  1.00  0.00           C
ATOM   2997  HG1 GLN A 773      72.880  48.980  43.110  1.00  0.00           H
ATOM   2998  HG2 GLN A 773      71.720  48.280  44.300  1.00  0.00           H
ATOM   2999  CD  GLN A 773      70.780  48.720  42.500  1.00  0.00           C
ATOM   3000  OE1 GLN A 773      70.240  48.220  41.480  1.00  0.00           O
ATOM   3001  NE2 GLN A 773      70.310  49.900  43.020  1.00  0.00           N
ATOM   3002 HE21 GLN A 773      69.480  50.300  42.670  1.00  0.00           H
ATOM   3003 HE22 GLN A 773      70.630  50.260  43.900  1.00  0.00           H
ATOM   3004  C   GLN A 773      72.010  44.340  43.000  1.00  0.00           C
ATOM   3005  O   GLN A 773      72.670  44.050  42.000  1.00  0.00           O
ATOM   3006  N   PHE A 774      71.870  43.440  43.960  1.00  0.00           N
ATOM   3007  HN  PHE A 774      71.250  43.650  44.710  1.00  0.00           H
ATOM   3008  CA  PHE A 774      72.570  42.150  44.160  1.00  0.00           C
ATOM   3009  HA  PHE A 774      73.610  42.440  44.260  1.00  0.00           H
ATOM   3010  CB  PHE A 774      72.100  41.450  45.440  1.00  0.00           C
ATOM   3011  HB1 PHE A 774      71.040  41.130  45.450  1.00  0.00           H
ATOM   3012  HB2 PHE A 774      72.210  42.180  46.280  1.00  0.00           H
ATOM   3013  CG  PHE A 774      72.970  40.310  45.870  1.00  0.00           C
ATOM   3014  CD1 PHE A 774      72.480  39.030  45.690  1.00  0.00           C
ATOM   3015  HD1 PHE A 774      71.560  38.890  45.130  1.00  0.00           H
ATOM   3016  CE1 PHE A 774      73.240  37.940  46.020  1.00  0.00           C
ATOM   3017  HE1 PHE A 774      72.800  36.970  45.800  1.00  0.00           H
ATOM   3018  CZ  PHE A 774      74.540  38.110  46.530  1.00  0.00           C
ATOM   3019  HZ  PHE A 774      75.150  37.280  46.850  1.00  0.00           H
ATOM   3020  CD2 PHE A 774      74.250  40.540  46.440  1.00  0.00           C
ATOM   3021  HD2 PHE A 774      74.640  41.520  46.680  1.00  0.00           H
ATOM   3022  CE2 PHE A 774      75.050  39.410  46.740  1.00  0.00           C
ATOM   3023  HE2 PHE A 774      76.040  39.530  47.180  1.00  0.00           H
ATOM   3024  C   PHE A 774      72.600  41.170  43.010  1.00  0.00           C
ATOM   3025  O   PHE A 774      73.610  40.500  42.730  1.00  0.00           O
ATOM   3026  N   LYS A 775      71.440  41.050  42.330  1.00  0.00           N
ATOM   3027  HN  LYS A 775      70.730  41.740  42.460  1.00  0.00           H
ATOM   3028  CA  LYS A 775      71.260  40.150  41.170  1.00  0.00           C
ATOM   3029  HA  LYS A 775      72.020  39.390  41.280  1.00  0.00           H
ATOM   3030  CB  LYS A 775      69.910  39.430  41.060  1.00  0.00           C
ATOM   3031  HB1 LYS A 775      69.790  38.720  40.210  1.00  0.00           H
ATOM   3032  HB2 LYS A 775      69.130  40.210  40.920  1.00  0.00           H
ATOM   3033  CG  LYS A 775      69.550  38.550  42.320  1.00  0.00           C
ATOM   3034  HG1 LYS A 775      69.930  39.020  43.240  1.00  0.00           H
ATOM   3035  HG2 LYS A 775      70.060  37.560  42.220  1.00  0.00           H
ATOM   3036  CD  LYS A 775      68.040  38.150  42.400  1.00  0.00           C
ATOM   3037  HD1 LYS A 775      67.550  39.150  42.340  1.00  0.00           H
ATOM   3038  HD2 LYS A 775      68.000  37.720  43.420  1.00  0.00           H
ATOM   3039  CE  LYS A 775      67.510  37.390  41.220  1.00  0.00           C
ATOM   3040  HE1 LYS A 775      67.920  36.360  41.140  1.00  0.00           H
ATOM   3041  HE2 LYS A 775      67.720  37.920  40.260  1.00  0.00           H
ATOM   3042  NZ  LYS A 775      66.040  37.360  41.300  1.00  0.00           N
ATOM   3043  HZ1 LYS A 775      65.790  36.360  41.160  1.00  0.00           H
ATOM   3044  HZ2 LYS A 775      65.480  37.930  40.630  1.00  0.00           H
ATOM   3045  HZ3 LYS A 775      65.600  37.500  42.240  1.00  0.00           H
ATOM   3046  C   LYS A 775      71.540  40.760  39.800  1.00  0.00           C
ATOM   3047  O   LYS A 775      71.460  40.090  38.810  1.00  0.00           O
ATOM   3048  N   THR A 776      71.920  42.010  39.770  1.00  0.00           N
ATOM   3049  HN  THR A 776      71.850  42.590  40.570  1.00  0.00           H
ATOM   3050  CA  THR A 776      72.520  42.610  38.640  1.00  0.00           C
ATOM   3051  HA  THR A 776      72.280  41.910  37.850  1.00  0.00           H
ATOM   3052  CB  THR A 776      71.860  43.950  38.260  1.00  0.00           C
ATOM   3053  HB  THR A 776      72.480  44.330  37.410  1.00  0.00           H
ATOM   3054  OG1 THR A 776      71.900  45.000  39.200  1.00  0.00           O
ATOM   3055  HG1 THR A 776      72.810  45.170  39.430  1.00  0.00           H
ATOM   3056  CG2 THR A 776      70.440  43.730  37.740  1.00  0.00           C
ATOM   3057 HG21 THR A 776      70.600  43.070  36.860  1.00  0.00           H
ATOM   3058 HG22 THR A 776      70.060  44.690  37.330  1.00  0.00           H
ATOM   3059 HG23 THR A 776      69.820  43.230  38.510  1.00  0.00           H
ATOM   3060  C   THR A 776      74.020  42.770  38.810  1.00  0.00           C
ATOM   3061  O   THR A 776      74.680  43.090  37.810  1.00  0.00           O
ATOM   3062  N   LYS A 777      74.560  42.440  39.980  1.00  0.00           N
ATOM   3063  HN  LYS A 777      74.090  42.360  40.850  1.00  0.00           H
ATOM   3064  CA  LYS A 777      75.950  42.340  40.200  1.00  0.00           C
ATOM   3065  HA  LYS A 777      76.420  43.040  39.540  1.00  0.00           H
ATOM   3066  CB  LYS A 777      76.220  42.770  41.640  1.00  0.00           C
ATOM   3067  HB1 LYS A 777      77.270  42.580  41.940  1.00  0.00           H
ATOM   3068  HB2 LYS A 777      75.740  42.270  42.510  1.00  0.00           H
ATOM   3069  CG  LYS A 777      75.840  44.240  41.840  1.00  0.00           C
ATOM   3070  HG1 LYS A 777      75.590  44.500  42.890  1.00  0.00           H
ATOM   3071  HG2 LYS A 777      75.020  44.630  41.200  1.00  0.00           H
ATOM   3072  CD  LYS A 777      76.910  45.380  41.470  1.00  0.00           C
ATOM   3073  HD1 LYS A 777      77.130  45.330  40.380  1.00  0.00           H
ATOM   3074  HD2 LYS A 777      77.800  45.090  42.080  1.00  0.00           H
ATOM   3075  CE  LYS A 777      76.540  46.760  42.000  1.00  0.00           C
ATOM   3076  HE1 LYS A 777      76.660  46.730  43.100  1.00  0.00           H
ATOM   3077  HE2 LYS A 777      75.540  47.110  41.660  1.00  0.00           H
ATOM   3078  NZ  LYS A 777      77.590  47.750  41.540  1.00  0.00           N
ATOM   3079  HZ1 LYS A 777      78.550  47.380  41.730  1.00  0.00           H
ATOM   3080  HZ2 LYS A 777      77.490  48.630  42.090  1.00  0.00           H
ATOM   3081  HZ3 LYS A 777      77.610  47.930  40.520  1.00  0.00           H
ATOM   3082  C   LYS A 777      76.500  40.990  39.900  1.00  0.00           C
ATOM   3083  O   LYS A 777      75.800  40.110  39.590  1.00  0.00           O
ATOM   3084  N   ARG A 778      77.860  40.950  39.760  1.00  0.00           N
ATOM   3085  HN  ARG A 778      78.430  41.740  39.950  1.00  0.00           H
ATOM   3086  CA  ARG A 778      78.520  39.800  39.270  1.00  0.00           C
ATOM   3087  HA  ARG A 778      77.800  39.050  38.980  1.00  0.00           H
ATOM   3088  CB  ARG A 778      79.310  40.090  37.960  1.00  0.00           C
ATOM   3089  HB1 ARG A 778      79.970  39.220  37.720  1.00  0.00           H
ATOM   3090  HB2 ARG A 778      80.050  40.900  38.110  1.00  0.00           H
ATOM   3091  CG  ARG A 778      78.460  40.370  36.690  1.00  0.00           C
ATOM   3092  HG1 ARG A 778      77.800  39.470  36.540  1.00  0.00           H
ATOM   3093  HG2 ARG A 778      79.070  40.240  35.780  1.00  0.00           H
ATOM   3094  CD  ARG A 778      77.750  41.740  36.680  1.00  0.00           C
ATOM   3095  HD1 ARG A 778      76.920  41.770  37.410  1.00  0.00           H
ATOM   3096  HD2 ARG A 778      77.310  41.890  35.670  1.00  0.00           H
ATOM   3097  NE  ARG A 778      78.790  42.760  36.990  1.00  0.00           N
ATOM   3098  HE  ARG A 778      79.770  42.540  36.930  1.00  0.00           H
ATOM   3099  CZ  ARG A 778      78.530  44.020  37.460  1.00  0.00           C
ATOM   3100  NH1 ARG A 778      77.300  44.500  37.650  1.00  0.00           N
ATOM   3101 HH11 ARG A 778      76.510  44.020  37.250  1.00  0.00           H
ATOM   3102 HH12 ARG A 778      77.300  45.490  37.710  1.00  0.00           H
ATOM   3103  NH2 ARG A 778      79.530  44.870  37.710  1.00  0.00           N
ATOM   3104 HH21 ARG A 778      80.450  44.500  37.870  1.00  0.00           H
ATOM   3105 HH22 ARG A 778      79.370  45.850  37.810  1.00  0.00           H
ATOM   3106  C   ARG A 778      79.360  39.270  40.340  1.00  0.00           C
ATOM   3107  O   ARG A 778      80.350  38.560  40.110  1.00  0.00           O
ATOM   3108  N   TYR A 779      79.090  39.600  41.610  1.00  0.00           N
ATOM   3109  HN  TYR A 779      78.410  40.290  41.830  1.00  0.00           H
ATOM   3110  CA  TYR A 779      80.000  39.150  42.740  1.00  0.00           C
ATOM   3111  HA  TYR A 779      80.990  39.570  42.590  1.00  0.00           H
ATOM   3112  CB  TYR A 779      79.460  39.600  44.080  1.00  0.00           C
ATOM   3113  HB1 TYR A 779      80.110  39.320  44.940  1.00  0.00           H
ATOM   3114  HB2 TYR A 779      78.570  39.010  44.400  1.00  0.00           H
ATOM   3115  CG  TYR A 779      79.100  41.070  44.280  1.00  0.00           C
ATOM   3116  CD1 TYR A 779      77.810  41.460  44.790  1.00  0.00           C
ATOM   3117  HD1 TYR A 779      77.200  40.780  45.380  1.00  0.00           H
ATOM   3118  CE1 TYR A 779      77.480  42.760  45.080  1.00  0.00           C
ATOM   3119  HE1 TYR A 779      76.460  42.980  45.390  1.00  0.00           H
ATOM   3120  CZ  TYR A 779      78.370  43.770  44.760  1.00  0.00           C
ATOM   3121  OH  TYR A 779      78.090  45.140  44.960  1.00  0.00           O
ATOM   3122  HH  TYR A 779      77.160  45.170  45.160  1.00  0.00           H
ATOM   3123  CD2 TYR A 779      79.960  42.090  44.000  1.00  0.00           C
ATOM   3124  HD2 TYR A 779      80.860  41.860  43.420  1.00  0.00           H
ATOM   3125  CE2 TYR A 779      79.610  43.470  44.120  1.00  0.00           C
ATOM   3126  HE2 TYR A 779      80.290  44.250  43.810  1.00  0.00           H
ATOM   3127  C   TYR A 779      80.190  37.650  42.810  1.00  0.00           C
ATOM   3128  O   TYR A 779      81.330  37.220  43.070  1.00  0.00           O
ATOM   3129  N   PHE A 780      79.140  36.870  42.530  1.00  0.00           N
ATOM   3130  HN  PHE A 780      78.270  37.270  42.250  1.00  0.00           H
ATOM   3131  CA  PHE A 780      79.220  35.440  42.620  1.00  0.00           C
ATOM   3132  HA  PHE A 780      80.240  35.080  42.680  1.00  0.00           H
ATOM   3133  CB  PHE A 780      78.320  34.850  43.680  1.00  0.00           C
ATOM   3134  HB1 PHE A 780      78.130  33.760  43.690  1.00  0.00           H
ATOM   3135  HB2 PHE A 780      77.280  35.250  43.660  1.00  0.00           H
ATOM   3136  CG  PHE A 780      78.930  35.090  45.030  1.00  0.00           C
ATOM   3137  CD1 PHE A 780      78.500  36.180  45.730  1.00  0.00           C
ATOM   3138  HD1 PHE A 780      77.690  36.740  45.280  1.00  0.00           H
ATOM   3139  CE1 PHE A 780      79.020  36.320  47.000  1.00  0.00           C
ATOM   3140  HE1 PHE A 780      78.650  37.180  47.540  1.00  0.00           H
ATOM   3141  CZ  PHE A 780      80.070  35.500  47.540  1.00  0.00           C
ATOM   3142  HZ  PHE A 780      80.500  35.710  48.500  1.00  0.00           H
ATOM   3143  CD2 PHE A 780      79.950  34.300  45.460  1.00  0.00           C
ATOM   3144  HD2 PHE A 780      80.210  33.420  44.890  1.00  0.00           H
ATOM   3145  CE2 PHE A 780      80.540  34.480  46.730  1.00  0.00           C
ATOM   3146  HE2 PHE A 780      81.380  33.860  47.020  1.00  0.00           H
ATOM   3147  C   PHE A 780      78.720  34.890  41.270  1.00  0.00           C
ATOM   3148  O   PHE A 780      78.110  35.720  40.600  1.00  0.00           O
ATOM   3149  N   PRO A 781      78.960  33.580  40.930  1.00  0.00           N
ATOM   3150  CD  PRO A 781      79.900  32.680  41.640  1.00  0.00           C
ATOM   3151  HD1 PRO A 781      79.500  32.190  42.540  1.00  0.00           H
ATOM   3152  HD2 PRO A 781      80.820  33.190  41.990  1.00  0.00           H
ATOM   3153  CA  PRO A 781      78.350  32.890  39.760  1.00  0.00           C
ATOM   3154  HA  PRO A 781      78.770  33.440  38.920  1.00  0.00           H
ATOM   3155  CB  PRO A 781      78.900  31.470  39.840  1.00  0.00           C
ATOM   3156  HB1 PRO A 781      78.950  31.030  38.820  1.00  0.00           H
ATOM   3157  HB2 PRO A 781      78.290  30.870  40.540  1.00  0.00           H
ATOM   3158  CG  PRO A 781      80.260  31.690  40.470  1.00  0.00           C
ATOM   3159  HG1 PRO A 781      80.630  30.710  40.850  1.00  0.00           H
ATOM   3160  HG2 PRO A 781      80.890  32.100  39.660  1.00  0.00           H
ATOM   3161  C   PRO A 781      76.790  32.960  39.620  1.00  0.00           C
ATOM   3162  O   PRO A 781      76.230  33.210  40.710  1.00  0.00           O
ATOM   3163  N   THR A 782      76.190  32.770  38.510  1.00  0.00           N
ATOM   3164  HN  THR A 782      76.630  32.450  37.680  1.00  0.00           H
ATOM   3165  CA  THR A 782      74.780  33.010  38.340  1.00  0.00           C
ATOM   3166  HA  THR A 782      74.580  34.070  38.460  1.00  0.00           H
ATOM   3167  CB  THR A 782      74.350  32.580  36.940  1.00  0.00           C
ATOM   3168  HB  THR A 782      74.360  31.470  36.920  1.00  0.00           H
ATOM   3169  OG1 THR A 782      75.170  33.160  35.980  1.00  0.00           O
ATOM   3170  HG1 THR A 782      75.100  32.580  35.220  1.00  0.00           H
ATOM   3171  CG2 THR A 782      72.910  33.090  36.590  1.00  0.00           C
ATOM   3172 HG21 THR A 782      73.080  34.170  36.480  1.00  0.00           H
ATOM   3173 HG22 THR A 782      72.060  32.800  37.250  1.00  0.00           H
ATOM   3174 HG23 THR A 782      72.710  32.800  35.540  1.00  0.00           H
ATOM   3175  C   THR A 782      73.800  32.210  39.300  1.00  0.00           C
ATOM   3176  O   THR A 782      72.920  32.890  39.860  1.00  0.00           O
ATOM   3177  N   LYS A 783      74.000  30.950  39.640  1.00  0.00           N
ATOM   3178  HN  LYS A 783      74.640  30.380  39.120  1.00  0.00           H
ATOM   3179  CA  LYS A 783      72.940  30.260  40.340  1.00  0.00           C
ATOM   3180  HA  LYS A 783      72.020  30.810  40.270  1.00  0.00           H
ATOM   3181  CB  LYS A 783      72.930  28.840  39.840  1.00  0.00           C
ATOM   3182  HB1 LYS A 783      72.310  28.170  40.470  1.00  0.00           H
ATOM   3183  HB2 LYS A 783      73.960  28.410  39.780  1.00  0.00           H
ATOM   3184  CG  LYS A 783      72.300  28.660  38.460  1.00  0.00           C
ATOM   3185  HG1 LYS A 783      72.370  27.630  38.060  1.00  0.00           H
ATOM   3186  HG2 LYS A 783      72.880  29.200  37.700  1.00  0.00           H
ATOM   3187  CD  LYS A 783      70.930  29.110  38.190  1.00  0.00           C
ATOM   3188  HD1 LYS A 783      71.000  30.210  38.320  1.00  0.00           H
ATOM   3189  HD2 LYS A 783      70.150  28.690  38.860  1.00  0.00           H
ATOM   3190  CE  LYS A 783      70.560  28.910  36.720  1.00  0.00           C
ATOM   3191  HE1 LYS A 783      70.630  27.840  36.450  1.00  0.00           H
ATOM   3192  HE2 LYS A 783      71.170  29.560  36.060  1.00  0.00           H
ATOM   3193  NZ  LYS A 783      69.140  29.300  36.300  1.00  0.00           N
ATOM   3194  HZ1 LYS A 783      68.510  29.030  37.080  1.00  0.00           H
ATOM   3195  HZ2 LYS A 783      68.930  28.680  35.490  1.00  0.00           H
ATOM   3196  HZ3 LYS A 783      69.140  30.270  35.940  1.00  0.00           H
ATOM   3197  C   LYS A 783      73.320  30.150  41.810  1.00  0.00           C
ATOM   3198  O   LYS A 783      72.530  30.030  42.690  1.00  0.00           O
ATOM   3199  N   VAL A 784      74.610  30.500  42.130  1.00  0.00           N
ATOM   3200  HN  VAL A 784      75.300  30.600  41.420  1.00  0.00           H
ATOM   3201  CA  VAL A 784      75.120  30.750  43.480  1.00  0.00           C
ATOM   3202  HA  VAL A 784      74.730  29.970  44.130  1.00  0.00           H
ATOM   3203  CB  VAL A 784      76.660  30.700  43.590  1.00  0.00           C
ATOM   3204  HB  VAL A 784      77.200  31.320  42.840  1.00  0.00           H
ATOM   3205  CG1 VAL A 784      77.100  31.130  44.960  1.00  0.00           C
ATOM   3206 HG11 VAL A 784      77.060  32.230  45.110  1.00  0.00           H
ATOM   3207 HG12 VAL A 784      78.160  30.860  45.160  1.00  0.00           H
ATOM   3208 HG13 VAL A 784      76.590  30.640  45.830  1.00  0.00           H
ATOM   3209  CG2 VAL A 784      76.980  29.180  43.370  1.00  0.00           C
ATOM   3210 HG21 VAL A 784      76.660  28.780  42.390  1.00  0.00           H
ATOM   3211 HG22 VAL A 784      76.500  28.540  44.150  1.00  0.00           H
ATOM   3212 HG23 VAL A 784      78.050  28.970  43.500  1.00  0.00           H
ATOM   3213  C   VAL A 784      74.520  32.060  43.980  1.00  0.00           C
ATOM   3214  O   VAL A 784      73.980  32.050  45.080  1.00  0.00           O
ATOM   3215  N   ARG A 785      74.570  33.140  43.160  1.00  0.00           N
ATOM   3216  HN  ARG A 785      74.960  33.070  42.250  1.00  0.00           H
ATOM   3217  CA  ARG A 785      73.960  34.490  43.330  1.00  0.00           C
ATOM   3218  HA  ARG A 785      74.340  34.740  44.310  1.00  0.00           H
ATOM   3219  CB  ARG A 785      74.370  35.380  42.090  1.00  0.00           C
ATOM   3220  HB1 ARG A 785      73.990  34.930  41.160  1.00  0.00           H
ATOM   3221  HB2 ARG A 785      75.490  35.390  42.110  1.00  0.00           H
ATOM   3222  CG  ARG A 785      73.820  36.850  42.120  1.00  0.00           C
ATOM   3223  HG1 ARG A 785      74.000  37.340  43.100  1.00  0.00           H
ATOM   3224  HG2 ARG A 785      72.710  36.830  42.180  1.00  0.00           H
ATOM   3225  CD  ARG A 785      74.270  37.660  40.910  1.00  0.00           C
ATOM   3226  HD1 ARG A 785      75.320  37.580  40.570  1.00  0.00           H
ATOM   3227  HD2 ARG A 785      74.120  38.730  41.200  1.00  0.00           H
ATOM   3228  NE  ARG A 785      73.320  37.280  39.850  1.00  0.00           N
ATOM   3229  HE  ARG A 785      72.770  36.470  40.060  1.00  0.00           H
ATOM   3230  CZ  ARG A 785      73.390  37.610  38.550  1.00  0.00           C
ATOM   3231  NH1 ARG A 785      73.940  38.720  38.190  1.00  0.00           N
ATOM   3232 HH11 ARG A 785      74.190  38.920  37.250  1.00  0.00           H
ATOM   3233 HH12 ARG A 785      74.560  39.120  38.880  1.00  0.00           H
ATOM   3234  NH2 ARG A 785      72.970  36.760  37.670  1.00  0.00           N
ATOM   3235 HH21 ARG A 785      72.260  36.140  37.980  1.00  0.00           H
ATOM   3236 HH22 ARG A 785      72.960  37.000  36.700  1.00  0.00           H
ATOM   3237  C   ARG A 785      72.430  34.430  43.580  1.00  0.00           C
ATOM   3238  O   ARG A 785      71.960  35.190  44.440  1.00  0.00           O
ATOM   3239  N   SER A 786      71.710  33.560  42.830  1.00  0.00           N
ATOM   3240  HN  SER A 786      72.100  32.960  42.140  1.00  0.00           H
ATOM   3241  CA  SER A 786      70.270  33.310  43.060  1.00  0.00           C
ATOM   3242  HA  SER A 786      69.720  34.240  43.110  1.00  0.00           H
ATOM   3243  CB  SER A 786      69.680  32.490  41.860  1.00  0.00           C
ATOM   3244  HB1 SER A 786      68.600  32.320  42.020  1.00  0.00           H
ATOM   3245  HB2 SER A 786      70.070  31.460  41.680  1.00  0.00           H
ATOM   3246  OG  SER A 786      69.920  33.210  40.650  1.00  0.00           O
ATOM   3247  HG1 SER A 786      69.250  32.970  40.000  1.00  0.00           H
ATOM   3248  C   SER A 786      70.010  32.650  44.320  1.00  0.00           C
ATOM   3249  O   SER A 786      69.070  33.050  45.020  1.00  0.00           O
ATOM   3250  N   THR A 787      70.780  31.630  44.710  1.00  0.00           N
ATOM   3251  HN  THR A 787      71.580  31.390  44.150  1.00  0.00           H
ATOM   3252  CA  THR A 787      70.560  30.950  45.980  1.00  0.00           C
ATOM   3253  HA  THR A 787      69.540  30.570  45.960  1.00  0.00           H
ATOM   3254  CB  THR A 787      71.460  29.730  46.180  1.00  0.00           C
ATOM   3255  HB  THR A 787      72.420  29.820  45.640  1.00  0.00           H
ATOM   3256  OG1 THR A 787      70.910  28.550  45.560  1.00  0.00           O
ATOM   3257  HG1 THR A 787      70.680  28.820  44.680  1.00  0.00           H
ATOM   3258  CG2 THR A 787      71.660  29.390  47.630  1.00  0.00           C
ATOM   3259 HG21 THR A 787      72.290  30.030  48.280  1.00  0.00           H
ATOM   3260 HG22 THR A 787      72.230  28.440  47.730  1.00  0.00           H
ATOM   3261 HG23 THR A 787      70.700  29.270  48.180  1.00  0.00           H
ATOM   3262  C   THR A 787      70.680  31.940  47.170  1.00  0.00           C
ATOM   3263  O   THR A 787      69.870  31.930  48.120  1.00  0.00           O
ATOM   3264  N   ILE A 788      71.740  32.740  47.100  1.00  0.00           N
ATOM   3265  HN  ILE A 788      72.460  32.610  46.420  1.00  0.00           H
ATOM   3266  CA  ILE A 788      72.040  33.650  48.140  1.00  0.00           C
ATOM   3267  HA  ILE A 788      72.170  33.110  49.060  1.00  0.00           H
ATOM   3268  CB  ILE A 788      73.410  34.370  47.890  1.00  0.00           C
ATOM   3269  HB  ILE A 788      73.340  34.860  46.900  1.00  0.00           H
ATOM   3270  CG2 ILE A 788      73.630  35.380  49.010  1.00  0.00           C
ATOM   3271 HG21 ILE A 788      74.670  35.770  49.060  1.00  0.00           H
ATOM   3272 HG22 ILE A 788      73.400  34.950  50.010  1.00  0.00           H
ATOM   3273 HG23 ILE A 788      73.070  36.310  48.770  1.00  0.00           H
ATOM   3274  CG1 ILE A 788      74.620  33.340  48.000  1.00  0.00           C
ATOM   3275 HG11 ILE A 788      74.400  32.380  47.490  1.00  0.00           H
ATOM   3276 HG12 ILE A 788      74.840  33.040  49.040  1.00  0.00           H
ATOM   3277  CD  ILE A 788      75.840  33.910  47.310  1.00  0.00           C
ATOM   3278  HD1 ILE A 788      76.660  33.160  47.290  1.00  0.00           H
ATOM   3279  HD2 ILE A 788      76.210  34.810  47.850  1.00  0.00           H
ATOM   3280  HD3 ILE A 788      75.680  34.260  46.260  1.00  0.00           H
ATOM   3281  C   ILE A 788      70.880  34.740  48.290  1.00  0.00           C
ATOM   3282  O   ILE A 788      70.550  35.070  49.430  1.00  0.00           O
ATOM   3283  N   SER A 789      70.270  35.210  47.220  1.00  0.00           N
ATOM   3284  HN  SER A 789      70.720  35.040  46.350  1.00  0.00           H
ATOM   3285  CA  SER A 789      69.110  35.940  47.350  1.00  0.00           C
ATOM   3286  HA  SER A 789      69.330  36.790  47.970  1.00  0.00           H
ATOM   3287  CB  SER A 789      68.860  36.440  45.900  1.00  0.00           C
ATOM   3288  HB1 SER A 789      68.520  35.550  45.310  1.00  0.00           H
ATOM   3289  HB2 SER A 789      69.720  36.870  45.350  1.00  0.00           H
ATOM   3290  OG  SER A 789      67.840  37.370  45.900  1.00  0.00           O
ATOM   3291  HG1 SER A 789      67.090  36.830  46.130  1.00  0.00           H
ATOM   3292  C   SER A 789      67.820  35.240  47.910  1.00  0.00           C
ATOM   3293  O   SER A 789      66.970  35.890  48.520  1.00  0.00           O
ATOM   3294  N   ASP A 790      67.600  33.920  47.730  1.00  0.00           N
ATOM   3295  HN  ASP A 790      68.180  33.280  47.250  1.00  0.00           H
ATOM   3296  CA  ASP A 790      66.530  33.190  48.420  1.00  0.00           C
ATOM   3297  HA  ASP A 790      65.690  33.870  48.480  1.00  0.00           H
ATOM   3298  CB  ASP A 790      66.150  31.880  47.660  1.00  0.00           C
ATOM   3299  HB1 ASP A 790      65.470  31.240  48.270  1.00  0.00           H
ATOM   3300  HB2 ASP A 790      67.030  31.270  47.400  1.00  0.00           H
ATOM   3301  CG  ASP A 790      65.470  32.190  46.330  1.00  0.00           C
ATOM   3302  OD1 ASP A 790      65.020  31.270  45.610  1.00  0.00           O
ATOM   3303  OD2 ASP A 790      65.430  33.420  45.850  1.00  0.00           O
ATOM   3304  C   ASP A 790      66.830  32.740  49.850  1.00  0.00           C
ATOM   3305  O   ASP A 790      65.840  32.760  50.620  1.00  0.00           O
ATOM   3306  N   PHE A 791      68.100  32.560  50.260  1.00  0.00           N
ATOM   3307  HN  PHE A 791      68.770  32.250  49.590  1.00  0.00           H
ATOM   3308  CA  PHE A 791      68.480  32.270  51.680  1.00  0.00           C
ATOM   3309  HA  PHE A 791      67.640  31.760  52.140  1.00  0.00           H
ATOM   3310  CB  PHE A 791      69.730  31.330  51.710  1.00  0.00           C
ATOM   3311  HB1 PHE A 791      70.670  31.790  51.340  1.00  0.00           H
ATOM   3312  HB2 PHE A 791      69.580  30.470  51.030  1.00  0.00           H
ATOM   3313  CG  PHE A 791      69.950  30.860  53.150  1.00  0.00           C
ATOM   3314  CD1 PHE A 791      71.250  30.860  53.790  1.00  0.00           C
ATOM   3315  HD1 PHE A 791      72.040  31.140  53.120  1.00  0.00           H
ATOM   3316  CE1 PHE A 791      71.500  30.440  55.100  1.00  0.00           C
ATOM   3317  HE1 PHE A 791      72.500  30.440  55.480  1.00  0.00           H
ATOM   3318  CZ  PHE A 791      70.410  30.020  55.860  1.00  0.00           C
ATOM   3319  HZ  PHE A 791      70.550  29.660  56.870  1.00  0.00           H
ATOM   3320  CD2 PHE A 791      68.910  30.400  53.960  1.00  0.00           C
ATOM   3321  HD2 PHE A 791      67.870  30.390  53.700  1.00  0.00           H
ATOM   3322  CE2 PHE A 791      69.130  29.930  55.290  1.00  0.00           C
ATOM   3323  HE2 PHE A 791      68.310  29.580  55.900  1.00  0.00           H
ATOM   3324  C   PHE A 791      68.730  33.630  52.430  1.00  0.00           C
ATOM   3325  O   PHE A 791      68.990  33.570  53.660  1.00  0.00           O
ATOM   3326  N   ALA A 792      68.710  34.800  51.730  1.00  0.00           N
ATOM   3327  HN  ALA A 792      68.700  34.730  50.740  1.00  0.00           H
ATOM   3328  CA  ALA A 792      69.010  36.180  52.100  1.00  0.00           C
ATOM   3329  HA  ALA A 792      70.080  36.190  52.240  1.00  0.00           H
ATOM   3330  CB  ALA A 792      68.620  37.140  50.960  1.00  0.00           C
ATOM   3331  HB1 ALA A 792      67.540  37.310  50.720  1.00  0.00           H
ATOM   3332  HB2 ALA A 792      69.010  36.730  50.000  1.00  0.00           H
ATOM   3333  HB3 ALA A 792      69.100  38.120  51.120  1.00  0.00           H
ATOM   3334  C   ALA A 792      68.370  36.590  53.460  1.00  0.00           C
ATOM   3335  O   ALA A 792      69.070  37.250  54.270  1.00  0.00           O
ATOM   3336  N   VAL A 793      67.090  36.350  53.700  1.00  0.00           N
ATOM   3337  HN  VAL A 793      66.520  35.890  53.040  1.00  0.00           H
ATOM   3338  CA  VAL A 793      66.460  36.880  54.890  1.00  0.00           C
ATOM   3339  HA  VAL A 793      66.800  37.910  54.890  1.00  0.00           H
ATOM   3340  CB  VAL A 793      64.940  36.950  54.750  1.00  0.00           C
ATOM   3341  HB  VAL A 793      64.560  35.930  54.500  1.00  0.00           H
ATOM   3342  CG1 VAL A 793      64.250  37.520  56.030  1.00  0.00           C
ATOM   3343 HG11 VAL A 793      64.190  36.740  56.820  1.00  0.00           H
ATOM   3344 HG12 VAL A 793      63.270  38.030  55.890  1.00  0.00           H
ATOM   3345 HG13 VAL A 793      64.960  38.210  56.530  1.00  0.00           H
ATOM   3346  CG2 VAL A 793      64.550  37.710  53.500  1.00  0.00           C
ATOM   3347 HG21 VAL A 793      63.450  37.810  53.430  1.00  0.00           H
ATOM   3348 HG22 VAL A 793      64.870  37.210  52.560  1.00  0.00           H
ATOM   3349 HG23 VAL A 793      65.040  38.700  53.530  1.00  0.00           H
ATOM   3350  C   VAL A 793      66.780  36.340  56.200  1.00  0.00           C
ATOM   3351  O   VAL A 793      66.860  36.940  57.290  1.00  0.00           O
ATOM   3352  N   PHE A 794      67.070  35.030  56.120  1.00  0.00           N
ATOM   3353  HN  PHE A 794      67.110  34.560  55.250  1.00  0.00           H
ATOM   3354  CA  PHE A 794      67.300  34.220  57.280  1.00  0.00           C
ATOM   3355  HA  PHE A 794      66.700  34.510  58.130  1.00  0.00           H
ATOM   3356  CB  PHE A 794      66.960  32.740  56.780  1.00  0.00           C
ATOM   3357  HB1 PHE A 794      67.620  32.470  55.940  1.00  0.00           H
ATOM   3358  HB2 PHE A 794      65.910  32.870  56.450  1.00  0.00           H
ATOM   3359  CG  PHE A 794      67.060  31.700  57.880  1.00  0.00           C
ATOM   3360  CD1 PHE A 794      65.960  31.160  58.470  1.00  0.00           C
ATOM   3361  HD1 PHE A 794      65.040  31.590  58.080  1.00  0.00           H
ATOM   3362  CE1 PHE A 794      66.010  30.270  59.590  1.00  0.00           C
ATOM   3363  HE1 PHE A 794      65.100  29.810  59.970  1.00  0.00           H
ATOM   3364  CZ  PHE A 794      67.290  30.080  60.140  1.00  0.00           C
ATOM   3365  HZ  PHE A 794      67.480  29.390  60.960  1.00  0.00           H
ATOM   3366  CD2 PHE A 794      68.340  31.330  58.320  1.00  0.00           C
ATOM   3367  HD2 PHE A 794      69.180  31.720  57.770  1.00  0.00           H
ATOM   3368  CE2 PHE A 794      68.490  30.550  59.440  1.00  0.00           C
ATOM   3369  HE2 PHE A 794      69.440  30.290  59.910  1.00  0.00           H
ATOM   3370  C   PHE A 794      68.780  34.430  57.610  1.00  0.00           C
ATOM   3371  O   PHE A 794      69.080  34.750  58.720  1.00  0.00           O
ATOM   3372  N   LEU A 795      69.630  34.470  56.560  1.00  0.00           N
ATOM   3373  HN  LEU A 795      69.280  34.290  55.640  1.00  0.00           H
ATOM   3374  CA  LEU A 795      71.010  34.830  56.770  1.00  0.00           C
ATOM   3375  HA  LEU A 795      71.540  34.220  57.480  1.00  0.00           H
ATOM   3376  CB  LEU A 795      71.820  34.850  55.440  1.00  0.00           C
ATOM   3377  HB1 LEU A 795      71.440  35.650  54.750  1.00  0.00           H
ATOM   3378  HB2 LEU A 795      71.530  33.940  54.880  1.00  0.00           H
ATOM   3379  CG  LEU A 795      73.320  34.980  55.410  1.00  0.00           C
ATOM   3380  HG  LEU A 795      73.590  36.030  55.630  1.00  0.00           H
ATOM   3381  CD1 LEU A 795      74.020  34.160  56.460  1.00  0.00           C
ATOM   3382 HD11 LEU A 795      73.800  33.080  56.430  1.00  0.00           H
ATOM   3383 HD12 LEU A 795      73.740  34.510  57.480  1.00  0.00           H
ATOM   3384 HD13 LEU A 795      75.130  34.300  56.370  1.00  0.00           H
ATOM   3385  CD2 LEU A 795      73.800  34.560  53.970  1.00  0.00           C
ATOM   3386 HD21 LEU A 795      73.050  34.790  53.190  1.00  0.00           H
ATOM   3387 HD22 LEU A 795      74.160  33.520  53.870  1.00  0.00           H
ATOM   3388 HD23 LEU A 795      74.710  35.200  53.920  1.00  0.00           H
ATOM   3389  C   LEU A 795      71.210  36.230  57.470  1.00  0.00           C
ATOM   3390  O   LEU A 795      71.950  36.430  58.450  1.00  0.00           O
ATOM   3391  N   THR A 796      70.440  37.230  56.970  1.00  0.00           N
ATOM   3392  HN  THR A 796      69.880  36.930  56.200  1.00  0.00           H
ATOM   3393  CA  THR A 796      70.400  38.590  57.510  1.00  0.00           C
ATOM   3394  HA  THR A 796      71.380  39.030  57.400  1.00  0.00           H
ATOM   3395  CB  THR A 796      69.390  39.420  56.760  1.00  0.00           C
ATOM   3396  HB  THR A 796      68.330  39.090  56.800  1.00  0.00           H
ATOM   3397  OG1 THR A 796      69.800  39.590  55.380  1.00  0.00           O
ATOM   3398  HG1 THR A 796      69.680  38.790  54.890  1.00  0.00           H
ATOM   3399  CG2 THR A 796      69.320  40.910  57.220  1.00  0.00           C
ATOM   3400 HG21 THR A 796      68.480  41.460  56.730  1.00  0.00           H
ATOM   3401 HG22 THR A 796      70.250  41.400  56.870  1.00  0.00           H
ATOM   3402 HG23 THR A 796      69.100  40.870  58.300  1.00  0.00           H
ATOM   3403  C   THR A 796      70.120  38.720  59.060  1.00  0.00           C
ATOM   3404  O   THR A 796      70.830  39.460  59.740  1.00  0.00           O
ATOM   3405  N   ILE A 797      69.020  38.170  59.540  1.00  0.00           N
ATOM   3406  HN  ILE A 797      68.380  37.630  59.010  1.00  0.00           H
ATOM   3407  CA  ILE A 797      68.580  38.240  60.900  1.00  0.00           C
ATOM   3408  HA  ILE A 797      68.690  39.290  61.150  1.00  0.00           H
ATOM   3409  CB  ILE A 797      67.150  37.790  61.060  1.00  0.00           C
ATOM   3410  HB  ILE A 797      66.920  36.770  60.680  1.00  0.00           H
ATOM   3411  CG2 ILE A 797      66.760  37.790  62.620  1.00  0.00           C
ATOM   3412 HG21 ILE A 797      65.640  37.810  62.660  1.00  0.00           H
ATOM   3413 HG22 ILE A 797      67.170  38.660  63.180  1.00  0.00           H
ATOM   3414 HG23 ILE A 797      67.120  36.830  63.040  1.00  0.00           H
ATOM   3415  CG1 ILE A 797      66.120  38.720  60.320  1.00  0.00           C
ATOM   3416 HG11 ILE A 797      65.150  38.270  60.610  1.00  0.00           H
ATOM   3417 HG12 ILE A 797      66.460  38.660  59.260  1.00  0.00           H
ATOM   3418  CD  ILE A 797      66.130  40.200  60.750  1.00  0.00           C
ATOM   3419  HD1 ILE A 797      67.190  40.530  60.720  1.00  0.00           H
ATOM   3420  HD2 ILE A 797      65.760  40.360  61.790  1.00  0.00           H
ATOM   3421  HD3 ILE A 797      65.540  40.770  59.990  1.00  0.00           H
ATOM   3422  C   ILE A 797      69.520  37.570  61.860  1.00  0.00           C
ATOM   3423  O   ILE A 797      69.970  38.190  62.850  1.00  0.00           O
ATOM   3424  N   VAL A 798      69.850  36.300  61.650  1.00  0.00           N
ATOM   3425  HN  VAL A 798      69.390  35.830  60.900  1.00  0.00           H
ATOM   3426  CA  VAL A 798      70.830  35.480  62.350  1.00  0.00           C
ATOM   3427  HA  VAL A 798      70.610  35.340  63.400  1.00  0.00           H
ATOM   3428  CB  VAL A 798      70.830  34.090  61.660  1.00  0.00           C
ATOM   3429  HB  VAL A 798      71.070  34.210  60.580  1.00  0.00           H
ATOM   3430  CG1 VAL A 798      71.860  33.180  62.330  1.00  0.00           C
ATOM   3431 HG11 VAL A 798      71.950  32.170  61.870  1.00  0.00           H
ATOM   3432 HG12 VAL A 798      71.710  33.090  63.430  1.00  0.00           H
ATOM   3433 HG13 VAL A 798      72.860  33.670  62.240  1.00  0.00           H
ATOM   3434  CG2 VAL A 798      69.500  33.350  61.870  1.00  0.00           C
ATOM   3435 HG21 VAL A 798      69.310  32.620  61.060  1.00  0.00           H
ATOM   3436 HG22 VAL A 798      68.600  33.980  61.890  1.00  0.00           H
ATOM   3437 HG23 VAL A 798      69.650  32.840  62.860  1.00  0.00           H
ATOM   3438  C   VAL A 798      72.200  36.150  62.290  1.00  0.00           C
ATOM   3439  O   VAL A 798      72.810  36.280  63.400  1.00  0.00           O
ATOM   3440  N   ILE A 799      72.710  36.780  61.150  1.00  0.00           N
ATOM   3441  HN  ILE A 799      72.320  36.710  60.240  1.00  0.00           H
ATOM   3442  CA  ILE A 799      74.020  37.550  61.180  1.00  0.00           C
ATOM   3443  HA  ILE A 799      74.810  37.000  61.670  1.00  0.00           H
ATOM   3444  CB  ILE A 799      74.550  37.760  59.730  1.00  0.00           C
ATOM   3445  HB  ILE A 799      73.620  38.040  59.180  1.00  0.00           H
ATOM   3446  CG2 ILE A 799      75.470  38.990  59.570  1.00  0.00           C
ATOM   3447 HG21 ILE A 799      75.000  39.940  59.910  1.00  0.00           H
ATOM   3448 HG22 ILE A 799      75.740  39.150  58.500  1.00  0.00           H
ATOM   3449 HG23 ILE A 799      76.410  38.890  60.160  1.00  0.00           H
ATOM   3450  CG1 ILE A 799      75.130  36.430  59.200  1.00  0.00           C
ATOM   3451 HG11 ILE A 799      75.040  36.340  58.090  1.00  0.00           H
ATOM   3452 HG12 ILE A 799      74.530  35.620  59.660  1.00  0.00           H
ATOM   3453  CD  ILE A 799      76.630  36.260  59.580  1.00  0.00           C
ATOM   3454  HD1 ILE A 799      77.080  35.530  58.870  1.00  0.00           H
ATOM   3455  HD2 ILE A 799      76.700  35.910  60.640  1.00  0.00           H
ATOM   3456  HD3 ILE A 799      77.230  37.180  59.460  1.00  0.00           H
ATOM   3457  C   ILE A 799      73.860  38.800  61.970  1.00  0.00           C
ATOM   3458  O   ILE A 799      74.750  39.120  62.750  1.00  0.00           O
ATOM   3459  N   MET A 800      72.640  39.500  61.920  1.00  0.00           N
ATOM   3460  HN  MET A 800      71.860  39.270  61.330  1.00  0.00           H
ATOM   3461  CA  MET A 800      72.440  40.590  62.730  1.00  0.00           C
ATOM   3462  HA  MET A 800      73.290  41.250  62.580  1.00  0.00           H
ATOM   3463  CB  MET A 800      71.190  41.320  62.310  1.00  0.00           C
ATOM   3464  HB1 MET A 800      70.860  42.000  63.120  1.00  0.00           H
ATOM   3465  HB2 MET A 800      70.410  40.550  62.130  1.00  0.00           H
ATOM   3466  CG  MET A 800      71.280  42.170  60.990  1.00  0.00           C
ATOM   3467  HG1 MET A 800      70.300  42.540  60.660  1.00  0.00           H
ATOM   3468  HG2 MET A 800      71.890  41.660  60.220  1.00  0.00           H
ATOM   3469  SD  MET A 800      72.330  43.610  61.400  1.00  0.00           S
ATOM   3470  CE  MET A 800      71.580  44.870  60.190  1.00  0.00           C
ATOM   3471  HE1 MET A 800      70.540  45.020  60.530  1.00  0.00           H
ATOM   3472  HE2 MET A 800      71.460  44.430  59.180  1.00  0.00           H
ATOM   3473  HE3 MET A 800      72.120  45.840  60.180  1.00  0.00           H
ATOM   3474  C   MET A 800      72.440  40.390  64.280  1.00  0.00           C
ATOM   3475  O   MET A 800      73.010  41.210  65.060  1.00  0.00           O
ATOM   3476  N   VAL A 801      71.730  39.390  64.790  1.00  0.00           N
ATOM   3477  HN  VAL A 801      71.340  38.700  64.180  1.00  0.00           H
ATOM   3478  CA  VAL A 801      71.730  38.940  66.210  1.00  0.00           C
ATOM   3479  HA  VAL A 801      71.310  39.750  66.790  1.00  0.00           H
ATOM   3480  CB  VAL A 801      70.890  37.670  66.440  1.00  0.00           C
ATOM   3481  HB  VAL A 801      71.110  36.790  65.800  1.00  0.00           H
ATOM   3482  CG1 VAL A 801      71.270  37.140  67.830  1.00  0.00           C
ATOM   3483 HG11 VAL A 801      72.300  36.710  67.870  1.00  0.00           H
ATOM   3484 HG12 VAL A 801      70.650  36.220  67.940  1.00  0.00           H
ATOM   3485 HG13 VAL A 801      71.040  37.750  68.740  1.00  0.00           H
ATOM   3486  CG2 VAL A 801      69.310  37.910  66.360  1.00  0.00           C
ATOM   3487 HG21 VAL A 801      69.000  38.720  67.060  1.00  0.00           H
ATOM   3488 HG22 VAL A 801      68.840  36.970  66.700  1.00  0.00           H
ATOM   3489 HG23 VAL A 801      69.100  38.170  65.300  1.00  0.00           H
ATOM   3490  C   VAL A 801      73.140  38.730  66.700  1.00  0.00           C
ATOM   3491  O   VAL A 801      73.570  39.310  67.670  1.00  0.00           O
ATOM   3492  N   THR A 802      73.890  37.920  65.910  1.00  0.00           N
ATOM   3493  HN  THR A 802      73.340  37.510  65.190  1.00  0.00           H
ATOM   3494  CA  THR A 802      75.300  37.630  66.000  1.00  0.00           C
ATOM   3495  HA  THR A 802      75.400  37.030  66.900  1.00  0.00           H
ATOM   3496  CB  THR A 802      75.800  36.660  64.930  1.00  0.00           C
ATOM   3497  HB  THR A 802      75.910  37.110  63.920  1.00  0.00           H
ATOM   3498  OG1 THR A 802      74.910  35.560  64.920  1.00  0.00           O
ATOM   3499  HG1 THR A 802      74.220  35.680  64.270  1.00  0.00           H
ATOM   3500  CG2 THR A 802      77.100  35.990  65.340  1.00  0.00           C
ATOM   3501 HG21 THR A 802      77.480  35.280  64.560  1.00  0.00           H
ATOM   3502 HG22 THR A 802      77.010  35.470  66.320  1.00  0.00           H
ATOM   3503 HG23 THR A 802      77.830  36.810  65.430  1.00  0.00           H
ATOM   3504  C   THR A 802      76.190  38.850  66.150  1.00  0.00           C
ATOM   3505  O   THR A 802      77.060  38.900  66.990  1.00  0.00           O
ATOM   3506  N   ILE A 803      76.050  39.840  65.290  1.00  0.00           N
ATOM   3507  HN  ILE A 803      75.370  39.770  64.560  1.00  0.00           H
ATOM   3508  CA  ILE A 803      76.790  41.120  65.360  1.00  0.00           C
ATOM   3509  HA  ILE A 803      77.850  40.930  65.330  1.00  0.00           H
ATOM   3510  CB  ILE A 803      76.530  41.990  64.090  1.00  0.00           C
ATOM   3511  HB  ILE A 803      75.460  41.790  63.830  1.00  0.00           H
ATOM   3512  CG2 ILE A 803      76.710  43.510  64.240  1.00  0.00           C
ATOM   3513 HG21 ILE A 803      75.920  43.890  64.930  1.00  0.00           H
ATOM   3514 HG22 ILE A 803      76.650  44.030  63.260  1.00  0.00           H
ATOM   3515 HG23 ILE A 803      77.730  43.610  64.660  1.00  0.00           H
ATOM   3516  CG1 ILE A 803      77.480  41.450  62.980  1.00  0.00           C
ATOM   3517 HG11 ILE A 803      77.430  40.340  63.040  1.00  0.00           H
ATOM   3518 HG12 ILE A 803      78.450  41.950  63.170  1.00  0.00           H
ATOM   3519  CD  ILE A 803      76.900  41.690  61.570  1.00  0.00           C
ATOM   3520  HD1 ILE A 803      75.910  41.230  61.400  1.00  0.00           H
ATOM   3521  HD2 ILE A 803      77.680  41.200  60.940  1.00  0.00           H
ATOM   3522  HD3 ILE A 803      76.840  42.760  61.300  1.00  0.00           H
ATOM   3523  C   ILE A 803      76.560  41.950  66.640  1.00  0.00           C
ATOM   3524  O   ILE A 803      77.470  42.550  67.260  1.00  0.00           O
ATOM   3525  N   ASP A 804      75.390  42.090  67.230  1.00  0.00           N
ATOM   3526  HN  ASP A 804      74.630  41.680  66.740  1.00  0.00           H
ATOM   3527  CA  ASP A 804      74.990  42.600  68.570  1.00  0.00           C
ATOM   3528  HA  ASP A 804      75.400  43.560  68.830  1.00  0.00           H
ATOM   3529  CB  ASP A 804      73.460  42.590  68.720  1.00  0.00           C
ATOM   3530  HB1 ASP A 804      73.220  41.530  68.480  1.00  0.00           H
ATOM   3531  HB2 ASP A 804      73.060  43.250  67.920  1.00  0.00           H
ATOM   3532  CG  ASP A 804      72.600  42.950  70.010  1.00  0.00           C
ATOM   3533  OD1 ASP A 804      72.760  42.140  70.950  1.00  0.00           O
ATOM   3534  OD2 ASP A 804      71.840  43.950  69.990  1.00  0.00           O
ATOM   3535  C   ASP A 804      75.600  41.750  69.650  1.00  0.00           C
ATOM   3536  O   ASP A 804      75.890  42.220  70.730  1.00  0.00           O
ATOM   3537  N   TYR A 805      75.680  40.470  69.530  1.00  0.00           N
ATOM   3538  HN  TYR A 805      75.250  40.030  68.740  1.00  0.00           H
ATOM   3539  CA  TYR A 805      76.470  39.600  70.380  1.00  0.00           C
ATOM   3540  HA  TYR A 805      76.240  39.830  71.410  1.00  0.00           H
ATOM   3541  CB  TYR A 805      75.980  38.070  70.290  1.00  0.00           C
ATOM   3542  HB1 TYR A 805      75.820  37.770  69.240  1.00  0.00           H
ATOM   3543  HB2 TYR A 805      75.030  38.050  70.860  1.00  0.00           H
ATOM   3544  CG  TYR A 805      77.060  37.140  70.850  1.00  0.00           C
ATOM   3545  CD1 TYR A 805      78.070  36.630  69.980  1.00  0.00           C
ATOM   3546  HD1 TYR A 805      78.030  36.990  68.950  1.00  0.00           H
ATOM   3547  CE1 TYR A 805      78.980  35.750  70.490  1.00  0.00           C
ATOM   3548  HE1 TYR A 805      79.850  35.420  69.920  1.00  0.00           H
ATOM   3549  CZ  TYR A 805      78.820  35.170  71.780  1.00  0.00           C
ATOM   3550  OH  TYR A 805      79.780  34.190  72.230  1.00  0.00           O
ATOM   3551  HH  TYR A 805      79.390  33.890  73.040  1.00  0.00           H
ATOM   3552  CD2 TYR A 805      76.890  36.630  72.130  1.00  0.00           C
ATOM   3553  HD2 TYR A 805      76.380  37.190  72.900  1.00  0.00           H
ATOM   3554  CE2 TYR A 805      77.830  35.690  72.590  1.00  0.00           C
ATOM   3555  HE2 TYR A 805      77.700  35.340  73.620  1.00  0.00           H
ATOM   3556  C   TYR A 805      78.000  39.830  70.390  1.00  0.00           C
ATOM   3557  O   TYR A 805      78.610  39.870  71.440  1.00  0.00           O
ATOM   3558  N   LEU A 806      78.680  40.080  69.250  1.00  0.00           N
ATOM   3559  HN  LEU A 806      78.200  40.040  68.380  1.00  0.00           H
ATOM   3560  CA  LEU A 806      80.030  40.500  69.000  1.00  0.00           C
ATOM   3561  HA  LEU A 806      80.630  39.740  69.490  1.00  0.00           H
ATOM   3562  CB  LEU A 806      80.400  40.470  67.480  1.00  0.00           C
ATOM   3563  HB1 LEU A 806      81.420  40.900  67.410  1.00  0.00           H
ATOM   3564  HB2 LEU A 806      79.660  41.080  66.910  1.00  0.00           H
ATOM   3565  CG  LEU A 806      80.500  39.050  66.920  1.00  0.00           C
ATOM   3566  HG  LEU A 806      79.670  38.360  67.190  1.00  0.00           H
ATOM   3567  CD1 LEU A 806      80.410  39.200  65.410  1.00  0.00           C
ATOM   3568 HD11 LEU A 806      80.090  38.360  64.750  1.00  0.00           H
ATOM   3569 HD12 LEU A 806      81.400  39.560  65.050  1.00  0.00           H
ATOM   3570 HD13 LEU A 806      79.680  40.010  65.190  1.00  0.00           H
ATOM   3571  CD2 LEU A 806      81.890  38.460  67.450  1.00  0.00           C
ATOM   3572 HD21 LEU A 806      82.100  37.490  66.960  1.00  0.00           H
ATOM   3573 HD22 LEU A 806      81.790  38.320  68.540  1.00  0.00           H
ATOM   3574 HD23 LEU A 806      82.720  39.170  67.250  1.00  0.00           H
ATOM   3575  C   LEU A 806      80.400  41.860  69.600  1.00  0.00           C
ATOM   3576  O   LEU A 806      81.480  41.920  70.250  1.00  0.00           O
ATOM   3577  N   VAL A 807      79.530  42.860  69.400  1.00  0.00           N
ATOM   3578  HN  VAL A 807      78.800  42.690  68.750  1.00  0.00           H
ATOM   3579  CA  VAL A 807      79.700  44.170  70.010  1.00  0.00           C
ATOM   3580  HA  VAL A 807      80.710  44.510  69.810  1.00  0.00           H
ATOM   3581  CB  VAL A 807      78.680  45.190  69.390  1.00  0.00           C
ATOM   3582  HB  VAL A 807      77.700  44.680  69.390  1.00  0.00           H
ATOM   3583  CG1 VAL A 807      78.720  46.540  70.140  1.00  0.00           C
ATOM   3584 HG11 VAL A 807      78.140  46.300  71.050  1.00  0.00           H
ATOM   3585 HG12 VAL A 807      78.230  47.310  69.490  1.00  0.00           H
ATOM   3586 HG13 VAL A 807      79.730  46.880  70.450  1.00  0.00           H
ATOM   3587  CG2 VAL A 807      79.180  45.450  67.940  1.00  0.00           C
ATOM   3588 HG21 VAL A 807      78.690  46.330  67.460  1.00  0.00           H
ATOM   3589 HG22 VAL A 807      78.990  44.570  67.280  1.00  0.00           H
ATOM   3590 HG23 VAL A 807      80.280  45.440  68.040  1.00  0.00           H
ATOM   3591  C   VAL A 807      79.620  44.220  71.500  1.00  0.00           C
ATOM   3592  O   VAL A 807      80.300  44.960  72.180  1.00  0.00           O
ATOM   3593  N   GLY A 808      78.770  43.350  72.070  1.00  0.00           N
ATOM   3594  HN  GLY A 808      78.320  42.730  71.440  1.00  0.00           H
ATOM   3595  CA  GLY A 808      78.530  43.070  73.450  1.00  0.00           C
ATOM   3596  HA1 GLY A 808      79.480  43.050  73.970  1.00  0.00           H
ATOM   3597  HA2 GLY A 808      78.030  42.120  73.560  1.00  0.00           H
ATOM   3598  C   GLY A 808      77.750  44.160  74.200  1.00  0.00           C
ATOM   3599  O   GLY A 808      77.610  44.130  75.440  1.00  0.00           O
ATOM   3600  N   VAL A 809      77.130  45.100  73.470  1.00  0.00           N
ATOM   3601  HN  VAL A 809      77.300  44.980  72.490  1.00  0.00           H
ATOM   3602  CA  VAL A 809      76.160  46.120  73.910  1.00  0.00           C
ATOM   3603  HA  VAL A 809      76.330  46.180  74.960  1.00  0.00           H
ATOM   3604  CB  VAL A 809      76.530  47.440  73.400  1.00  0.00           C
ATOM   3605  HB  VAL A 809      76.720  47.260  72.320  1.00  0.00           H
ATOM   3606  CG1 VAL A 809      75.470  48.510  73.850  1.00  0.00           C
ATOM   3607 HG11 VAL A 809      75.440  48.690  74.950  1.00  0.00           H
ATOM   3608 HG12 VAL A 809      74.470  48.110  73.620  1.00  0.00           H
ATOM   3609 HG13 VAL A 809      75.530  49.510  73.380  1.00  0.00           H
ATOM   3610  CG2 VAL A 809      78.000  47.790  73.830  1.00  0.00           C
ATOM   3611 HG21 VAL A 809      78.040  47.690  74.940  1.00  0.00           H
ATOM   3612 HG22 VAL A 809      78.270  48.820  73.480  1.00  0.00           H
ATOM   3613 HG23 VAL A 809      78.840  47.140  73.480  1.00  0.00           H
ATOM   3614  C   VAL A 809      74.800  45.630  73.390  1.00  0.00           C
ATOM   3615  O   VAL A 809      74.720  45.260  72.200  1.00  0.00           O
ATOM   3616  N   PRO A 810      73.800  45.600  74.250  1.00  0.00           N
ATOM   3617  CD  PRO A 810      73.900  45.600  75.710  1.00  0.00           C
ATOM   3618  HD1 PRO A 810      74.250  46.580  76.110  1.00  0.00           H
ATOM   3619  HD2 PRO A 810      74.580  44.800  76.080  1.00  0.00           H
ATOM   3620  CA  PRO A 810      72.630  44.970  73.860  1.00  0.00           C
ATOM   3621  HA  PRO A 810      72.690  44.150  73.150  1.00  0.00           H
ATOM   3622  CB  PRO A 810      72.050  44.290  75.140  1.00  0.00           C
ATOM   3623  HB1 PRO A 810      72.560  43.320  75.230  1.00  0.00           H
ATOM   3624  HB2 PRO A 810      70.950  44.150  75.150  1.00  0.00           H
ATOM   3625  CG  PRO A 810      72.500  45.290  76.270  1.00  0.00           C
ATOM   3626  HG1 PRO A 810      71.930  46.240  76.330  1.00  0.00           H
ATOM   3627  HG2 PRO A 810      72.470  44.790  77.270  1.00  0.00           H
ATOM   3628  C   PRO A 810      71.580  45.950  73.240  1.00  0.00           C
ATOM   3629  O   PRO A 810      70.940  46.730  73.980  1.00  0.00           O
ATOM   3630  N   SER A 811      71.320  45.900  71.930  1.00  0.00           N
ATOM   3631  HN  SER A 811      71.780  45.280  71.290  1.00  0.00           H
ATOM   3632  CA  SER A 811      70.060  46.560  71.560  1.00  0.00           C
ATOM   3633  HA  SER A 811      70.100  47.620  71.740  1.00  0.00           H
ATOM   3634  CB  SER A 811      70.060  46.770  70.010  1.00  0.00           C
ATOM   3635  HB1 SER A 811      71.040  47.240  69.820  1.00  0.00           H
ATOM   3636  HB2 SER A 811      69.340  47.570  69.760  1.00  0.00           H
ATOM   3637  OG  SER A 811      69.790  45.540  69.220  1.00  0.00           O
ATOM   3638  HG1 SER A 811      70.480  44.920  69.480  1.00  0.00           H
ATOM   3639  C   SER A 811      68.860  45.840  72.070  1.00  0.00           C
ATOM   3640  O   SER A 811      68.840  44.620  72.060  1.00  0.00           O
ATOM   3641  N   PRO A 812      67.730  46.430  72.430  1.00  0.00           N
ATOM   3642  CD  PRO A 812      67.640  47.810  72.790  1.00  0.00           C
ATOM   3643  HD1 PRO A 812      67.730  48.490  71.910  1.00  0.00           H
ATOM   3644  HD2 PRO A 812      68.400  48.190  73.520  1.00  0.00           H
ATOM   3645  CA  PRO A 812      66.390  45.760  72.560  1.00  0.00           C
ATOM   3646  HA  PRO A 812      66.490  45.080  73.390  1.00  0.00           H
ATOM   3647  CB  PRO A 812      65.370  46.900  72.760  1.00  0.00           C
ATOM   3648  HB1 PRO A 812      64.480  46.520  73.300  1.00  0.00           H
ATOM   3649  HB2 PRO A 812      65.170  47.300  71.740  1.00  0.00           H
ATOM   3650  CG  PRO A 812      66.240  47.980  73.470  1.00  0.00           C
ATOM   3651  HG1 PRO A 812      65.720  48.950  73.290  1.00  0.00           H
ATOM   3652  HG2 PRO A 812      66.200  47.820  74.570  1.00  0.00           H
ATOM   3653  C   PRO A 812      66.020  44.810  71.410  1.00  0.00           C
ATOM   3654  O   PRO A 812      66.290  45.140  70.250  1.00  0.00           O
ATOM   3655  N   LYS A 813      65.500  43.630  71.810  1.00  0.00           N
ATOM   3656  HN  LYS A 813      65.470  43.380  72.770  1.00  0.00           H
ATOM   3657  CA  LYS A 813      64.950  42.580  70.930  1.00  0.00           C
ATOM   3658  HA  LYS A 813      64.940  43.050  69.960  1.00  0.00           H
ATOM   3659  CB  LYS A 813      65.640  41.220  71.020  1.00  0.00           C
ATOM   3660  HB1 LYS A 813      65.490  40.710  70.040  1.00  0.00           H
ATOM   3661  HB2 LYS A 813      65.270  40.590  71.860  1.00  0.00           H
ATOM   3662  CG  LYS A 813      67.160  41.210  71.300  1.00  0.00           C
ATOM   3663  HG1 LYS A 813      67.460  40.170  71.520  1.00  0.00           H
ATOM   3664  HG2 LYS A 813      67.400  41.710  72.270  1.00  0.00           H
ATOM   3665  CD  LYS A 813      68.030  41.740  70.170  1.00  0.00           C
ATOM   3666  HD1 LYS A 813      68.000  42.850  70.040  1.00  0.00           H
ATOM   3667  HD2 LYS A 813      67.720  41.280  69.200  1.00  0.00           H
ATOM   3668  CE  LYS A 813      69.550  41.430  70.410  1.00  0.00           C
ATOM   3669  HE1 LYS A 813      69.990  41.640  69.410  1.00  0.00           H
ATOM   3670  HE2 LYS A 813      69.670  40.330  70.570  1.00  0.00           H
ATOM   3671  NZ  LYS A 813      70.080  42.170  71.560  1.00  0.00           N
ATOM   3672  HZ1 LYS A 813      71.110  42.190  71.400  1.00  0.00           H
ATOM   3673  HZ2 LYS A 813      69.850  41.730  72.470  1.00  0.00           H
ATOM   3674  HZ3 LYS A 813      69.620  43.100  71.540  1.00  0.00           H
ATOM   3675  C   LYS A 813      63.490  42.280  71.250  1.00  0.00           C
ATOM   3676  O   LYS A 813      62.970  42.390  72.340  1.00  0.00           O
ATOM   3677  N   LEU A 814      62.740  42.140  70.150  1.00  0.00           N
ATOM   3678  HN  LEU A 814      63.300  42.010  69.340  1.00  0.00           H
ATOM   3679  CA  LEU A 814      61.270  41.930  69.930  1.00  0.00           C
ATOM   3680  HA  LEU A 814      60.910  42.950  69.920  1.00  0.00           H
ATOM   3681  CB  LEU A 814      61.000  41.130  68.590  1.00  0.00           C
ATOM   3682  HB1 LEU A 814      61.430  40.120  68.680  1.00  0.00           H
ATOM   3683  HB2 LEU A 814      61.690  41.560  67.820  1.00  0.00           H
ATOM   3684  CG  LEU A 814      59.660  41.150  67.910  1.00  0.00           C
ATOM   3685  HG  LEU A 814      58.980  40.770  68.700  1.00  0.00           H
ATOM   3686  CD1 LEU A 814      59.180  42.540  67.320  1.00  0.00           C
ATOM   3687 HD11 LEU A 814      59.160  43.290  68.140  1.00  0.00           H
ATOM   3688 HD12 LEU A 814      58.150  42.420  66.940  1.00  0.00           H
ATOM   3689 HD13 LEU A 814      59.880  42.940  66.550  1.00  0.00           H
ATOM   3690  CD2 LEU A 814      59.480  40.200  66.790  1.00  0.00           C
ATOM   3691 HD21 LEU A 814      58.410  39.920  66.840  1.00  0.00           H
ATOM   3692 HD22 LEU A 814      60.110  39.300  66.640  1.00  0.00           H
ATOM   3693 HD23 LEU A 814      59.720  40.710  65.830  1.00  0.00           H
ATOM   3694  C   LEU A 814      60.420  41.230  71.040  1.00  0.00           C
ATOM   3695  O   LEU A 814      60.720  40.150  71.480  1.00  0.00           O
ATOM   3696  N   HSD A 815      59.310  41.900  71.420  1.00  0.00           N
ATOM   3697  HN  HSD A 815      59.010  42.610  70.790  1.00  0.00           H
ATOM   3698  CA  HSD A 815      58.440  41.730  72.600  1.00  0.00           C
ATOM   3699  HA  HSD A 815      59.120  41.370  73.370  1.00  0.00           H
ATOM   3700  CB  HSD A 815      57.970  43.110  73.010  1.00  0.00           C
ATOM   3701  HB1 HSD A 815      58.900  43.680  73.230  1.00  0.00           H
ATOM   3702  HB2 HSD A 815      57.240  43.130  73.860  1.00  0.00           H
ATOM   3703  ND1 HSD A 815      57.720  44.750  71.050  1.00  0.00           N
ATOM   3704  HD1 HSD A 815      58.600  45.210  71.150  1.00  0.00           H
ATOM   3705  CG  HSD A 815      57.170  43.760  71.880  1.00  0.00           C
ATOM   3706  CE1 HSD A 815      56.720  45.100  70.170  1.00  0.00           C
ATOM   3707  HE1 HSD A 815      56.890  45.800  69.350  1.00  0.00           H
ATOM   3708  NE2 HSD A 815      55.630  44.360  70.370  1.00  0.00           N
ATOM   3709  CD2 HSD A 815      55.940  43.530  71.430  1.00  0.00           C
ATOM   3710  HD2 HSD A 815      55.170  42.940  71.930  1.00  0.00           H
ATOM   3711  C   HSD A 815      57.230  40.810  72.450  1.00  0.00           C
ATOM   3712  O   HSD A 815      56.380  40.780  73.310  1.00  0.00           O
ATOM   3713  N   VAL A 816      57.150  40.050  71.300  1.00  0.00           N
ATOM   3714  HN  VAL A 816      57.760  40.280  70.540  1.00  0.00           H
ATOM   3715  CA  VAL A 816      56.200  39.040  70.950  1.00  0.00           C
ATOM   3716  HA  VAL A 816      55.290  39.560  70.710  1.00  0.00           H
ATOM   3717  CB  VAL A 816      56.450  38.330  69.590  1.00  0.00           C
ATOM   3718  HB  VAL A 816      56.810  39.130  68.920  1.00  0.00           H
ATOM   3719  CG1 VAL A 816      57.700  37.380  69.790  1.00  0.00           C
ATOM   3720 HG11 VAL A 816      57.890  36.920  68.800  1.00  0.00           H
ATOM   3721 HG12 VAL A 816      57.530  36.560  70.540  1.00  0.00           H
ATOM   3722 HG13 VAL A 816      58.650  37.920  69.970  1.00  0.00           H
ATOM   3723  CG2 VAL A 816      55.220  37.620  68.950  1.00  0.00           C
ATOM   3724 HG21 VAL A 816      54.960  36.710  69.540  1.00  0.00           H
ATOM   3725 HG22 VAL A 816      55.420  37.300  67.900  1.00  0.00           H
ATOM   3726 HG23 VAL A 816      54.300  38.240  68.940  1.00  0.00           H
ATOM   3727  C   VAL A 816      55.990  38.010  72.090  1.00  0.00           C
ATOM   3728  O   VAL A 816      56.920  37.600  72.780  1.00  0.00           O
ATOM   3729  N   PRO A 817      54.710  37.630  72.370  1.00  0.00           N
ATOM   3730  CD  PRO A 817      53.600  38.460  72.050  1.00  0.00           C
ATOM   3731  HD1 PRO A 817      53.330  38.300  70.980  1.00  0.00           H
ATOM   3732  HD2 PRO A 817      53.790  39.520  72.330  1.00  0.00           H
ATOM   3733  CA  PRO A 817      54.290  36.500  73.260  1.00  0.00           C
ATOM   3734  HA  PRO A 817      54.620  36.690  74.270  1.00  0.00           H
ATOM   3735  CB  PRO A 817      52.830  36.460  73.150  1.00  0.00           C
ATOM   3736  HB1 PRO A 817      52.280  35.900  73.940  1.00  0.00           H
ATOM   3737  HB2 PRO A 817      52.490  36.070  72.170  1.00  0.00           H
ATOM   3738  CG  PRO A 817      52.510  37.930  72.940  1.00  0.00           C
ATOM   3739  HG1 PRO A 817      51.550  38.250  72.470  1.00  0.00           H
ATOM   3740  HG2 PRO A 817      52.590  38.480  73.910  1.00  0.00           H
ATOM   3741  C   PRO A 817      54.920  35.210  72.740  1.00  0.00           C
ATOM   3742  O   PRO A 817      54.760  34.940  71.510  1.00  0.00           O
ATOM   3743  N   GLU A 818      55.490  34.340  73.570  1.00  0.00           N
ATOM   3744  HN  GLU A 818      55.680  34.630  74.500  1.00  0.00           H
ATOM   3745  CA  GLU A 818      56.220  33.170  73.160  1.00  0.00           C
ATOM   3746  HA  GLU A 818      56.580  33.230  72.140  1.00  0.00           H
ATOM   3747  CB  GLU A 818      57.420  32.990  74.150  1.00  0.00           C
ATOM   3748  HB1 GLU A 818      57.920  32.030  73.900  1.00  0.00           H
ATOM   3749  HB2 GLU A 818      56.940  32.850  75.150  1.00  0.00           H
ATOM   3750  CG  GLU A 818      58.460  34.060  74.150  1.00  0.00           C
ATOM   3751  HG1 GLU A 818      58.070  35.060  74.430  1.00  0.00           H
ATOM   3752  HG2 GLU A 818      58.940  34.100  73.140  1.00  0.00           H
ATOM   3753  CD  GLU A 818      59.490  33.800  75.180  1.00  0.00           C
ATOM   3754  OE1 GLU A 818      59.530  34.540  76.200  1.00  0.00           O
ATOM   3755  OE2 GLU A 818      60.400  32.980  75.000  1.00  0.00           O
ATOM   3756  C   GLU A 818      55.300  31.950  73.220  1.00  0.00           C
ATOM   3757  O   GLU A 818      55.630  30.740  73.190  1.00  0.00           O
ATOM   3758  N   LYS A 819      54.060  32.240  73.550  1.00  0.00           N
ATOM   3759  HN  LYS A 819      53.770  33.190  73.640  1.00  0.00           H
ATOM   3760  CA  LYS A 819      53.030  31.270  73.910  1.00  0.00           C
ATOM   3761  HA  LYS A 819      53.180  30.320  73.440  1.00  0.00           H
ATOM   3762  CB  LYS A 819      53.100  30.890  75.380  1.00  0.00           C
ATOM   3763  HB1 LYS A 819      54.160  30.570  75.440  1.00  0.00           H
ATOM   3764  HB2 LYS A 819      52.450  30.040  75.670  1.00  0.00           H
ATOM   3765  CG  LYS A 819      53.150  32.050  76.450  1.00  0.00           C
ATOM   3766  HG1 LYS A 819      54.120  32.600  76.360  1.00  0.00           H
ATOM   3767  HG2 LYS A 819      53.260  31.570  77.450  1.00  0.00           H
ATOM   3768  CD  LYS A 819      51.880  32.950  76.540  1.00  0.00           C
ATOM   3769  HD1 LYS A 819      51.070  32.200  76.490  1.00  0.00           H
ATOM   3770  HD2 LYS A 819      51.950  33.650  75.690  1.00  0.00           H
ATOM   3771  CE  LYS A 819      51.890  33.660  77.920  1.00  0.00           C
ATOM   3772  HE1 LYS A 819      52.700  34.410  77.910  1.00  0.00           H
ATOM   3773  HE2 LYS A 819      52.060  32.980  78.780  1.00  0.00           H
ATOM   3774  NZ  LYS A 819      50.630  34.410  78.180  1.00  0.00           N
ATOM   3775  HZ1 LYS A 819      50.390  34.990  77.350  1.00  0.00           H
ATOM   3776  HZ2 LYS A 819      50.730  34.880  79.110  1.00  0.00           H
ATOM   3777  HZ3 LYS A 819      49.970  33.630  78.300  1.00  0.00           H
ATOM   3778  C   LYS A 819      51.630  31.680  73.380  1.00  0.00           C
ATOM   3779  O   LYS A 819      51.510  32.830  72.970  1.00  0.00           O
ATOM   3780  N   PHE A 820      50.650  30.730  73.210  1.00  0.00           N
ATOM   3781  HN  PHE A 820      50.720  29.750  73.400  1.00  0.00           H
ATOM   3782  CA  PHE A 820      49.390  30.940  72.550  1.00  0.00           C
ATOM   3783  HA  PHE A 820      49.460  31.590  71.680  1.00  0.00           H
ATOM   3784  CB  PHE A 820      48.790  29.620  71.990  1.00  0.00           C
ATOM   3785  HB1 PHE A 820      48.640  28.990  72.900  1.00  0.00           H
ATOM   3786  HB2 PHE A 820      49.570  29.160  71.350  1.00  0.00           H
ATOM   3787  CG  PHE A 820      47.540  29.770  71.130  1.00  0.00           C
ATOM   3788  CD1 PHE A 820      47.580  30.540  69.960  1.00  0.00           C
ATOM   3789  HD1 PHE A 820      48.490  31.090  69.750  1.00  0.00           H
ATOM   3790  CE1 PHE A 820      46.410  30.600  69.170  1.00  0.00           C
ATOM   3791  HE1 PHE A 820      46.420  31.060  68.200  1.00  0.00           H
ATOM   3792  CZ  PHE A 820      45.220  30.060  69.610  1.00  0.00           C
ATOM   3793  HZ  PHE A 820      44.280  30.370  69.200  1.00  0.00           H
ATOM   3794  CD2 PHE A 820      46.370  29.090  71.540  1.00  0.00           C
ATOM   3795  HD2 PHE A 820      46.350  28.390  72.360  1.00  0.00           H
ATOM   3796  CE2 PHE A 820      45.240  29.260  70.740  1.00  0.00           C
ATOM   3797  HE2 PHE A 820      44.340  28.680  70.880  1.00  0.00           H
ATOM   3798  C   PHE A 820      48.360  31.710  73.380  1.00  0.00           C
ATOM   3799  O   PHE A 820      47.350  31.140  73.740  1.00  0.00           O
ATOM   3800  N   GLU A 821      48.730  32.990  73.650  1.00  0.00           N
ATOM   3801  HN  GLU A 821      49.590  33.310  73.260  1.00  0.00           H
ATOM   3802  CA  GLU A 821      47.790  34.030  74.090  1.00  0.00           C
ATOM   3803  HA  GLU A 821      46.770  33.830  73.830  1.00  0.00           H
ATOM   3804  CB  GLU A 821      47.900  34.350  75.620  1.00  0.00           C
ATOM   3805  HB1 GLU A 821      47.540  35.320  76.030  1.00  0.00           H
ATOM   3806  HB2 GLU A 821      48.990  34.440  75.810  1.00  0.00           H
ATOM   3807  CG  GLU A 821      47.440  33.180  76.490  1.00  0.00           C
ATOM   3808  HG1 GLU A 821      47.930  32.210  76.290  1.00  0.00           H
ATOM   3809  HG2 GLU A 821      46.370  32.970  76.240  1.00  0.00           H
ATOM   3810  CD  GLU A 821      47.330  33.270  78.000  1.00  0.00           C
ATOM   3811  OE1 GLU A 821      46.240  33.720  78.450  1.00  0.00           O
ATOM   3812  OE2 GLU A 821      48.340  32.840  78.680  1.00  0.00           O
ATOM   3813  C   GLU A 821      48.080  35.370  73.450  1.00  0.00           C
ATOM   3814  O   GLU A 821      49.220  35.590  73.050  1.00  0.00           O
ATOM   3815  N   PRO A 822      47.170  36.290  73.270  1.00  0.00           N
ATOM   3816  CD  PRO A 822      45.800  36.130  73.730  1.00  0.00           C
ATOM   3817  HD1 PRO A 822      45.890  36.090  74.840  1.00  0.00           H
ATOM   3818  HD2 PRO A 822      45.200  35.270  73.340  1.00  0.00           H
ATOM   3819  CA  PRO A 822      47.460  37.680  72.930  1.00  0.00           C
ATOM   3820  HA  PRO A 822      47.830  37.620  71.910  1.00  0.00           H
ATOM   3821  CB  PRO A 822      46.130  38.440  73.210  1.00  0.00           C
ATOM   3822  HB1 PRO A 822      45.980  39.290  72.500  1.00  0.00           H
ATOM   3823  HB2 PRO A 822      46.220  38.790  74.260  1.00  0.00           H
ATOM   3824  CG  PRO A 822      45.140  37.340  73.120  1.00  0.00           C
ATOM   3825  HG1 PRO A 822      44.260  37.580  73.760  1.00  0.00           H
ATOM   3826  HG2 PRO A 822      44.800  37.280  72.070  1.00  0.00           H
ATOM   3827  C   PRO A 822      48.600  38.450  73.670  1.00  0.00           C
ATOM   3828  O   PRO A 822      49.060  38.150  74.790  1.00  0.00           O
ATOM   3829  N   THR A 823      49.060  39.580  73.070  1.00  0.00           N
ATOM   3830  HN  THR A 823      48.640  39.960  72.250  1.00  0.00           H
ATOM   3831  CA  THR A 823      49.970  40.590  73.600  1.00  0.00           C
ATOM   3832  HA  THR A 823      50.910  40.120  73.830  1.00  0.00           H
ATOM   3833  CB  THR A 823      50.400  41.690  72.580  1.00  0.00           C
ATOM   3834  HB  THR A 823      49.540  42.330  72.280  1.00  0.00           H
ATOM   3835  OG1 THR A 823      50.900  41.090  71.410  1.00  0.00           O
ATOM   3836  HG1 THR A 823      50.190  40.690  70.880  1.00  0.00           H
ATOM   3837  CG2 THR A 823      51.560  42.550  73.050  1.00  0.00           C
ATOM   3838 HG21 THR A 823      52.320  41.840  73.440  1.00  0.00           H
ATOM   3839 HG22 THR A 823      51.240  43.220  73.880  1.00  0.00           H
ATOM   3840 HG23 THR A 823      52.060  43.130  72.250  1.00  0.00           H
ATOM   3841  C   THR A 823      49.490  41.270  74.820  1.00  0.00           C
ATOM   3842  O   THR A 823      50.310  41.500  75.700  1.00  0.00           O
ATOM   3843  N   HSD A 824      48.210  41.650  75.010  1.00  0.00           N
ATOM   3844  HN  HSD A 824      47.470  41.590  74.340  1.00  0.00           H
ATOM   3845  CA  HSD A 824      47.760  42.340  76.140  1.00  0.00           C
ATOM   3846  HA  HSD A 824      48.510  43.020  76.530  1.00  0.00           H
ATOM   3847  CB  HSD A 824      46.570  43.250  75.770  1.00  0.00           C
ATOM   3848  HB1 HSD A 824      45.760  42.670  75.280  1.00  0.00           H
ATOM   3849  HB2 HSD A 824      46.830  43.960  74.950  1.00  0.00           H
ATOM   3850  ND1 HSD A 824      46.760  45.190  77.550  1.00  0.00           N
ATOM   3851  HD1 HSD A 824      47.620  45.640  77.300  1.00  0.00           H
ATOM   3852  CG  HSD A 824      46.080  44.120  76.960  1.00  0.00           C
ATOM   3853  CE1 HSD A 824      46.040  45.590  78.640  1.00  0.00           C
ATOM   3854  HE1 HSD A 824      46.280  46.380  79.340  1.00  0.00           H
ATOM   3855  NE2 HSD A 824      44.920  44.900  78.760  1.00  0.00           N
ATOM   3856  CD2 HSD A 824      44.940  43.950  77.740  1.00  0.00           C
ATOM   3857  HD2 HSD A 824      44.190  43.190  77.580  1.00  0.00           H
ATOM   3858  C   HSD A 824      47.360  41.380  77.270  1.00  0.00           C
ATOM   3859  O   HSD A 824      46.550  40.510  76.990  1.00  0.00           O
ATOM   3860  N   PRO A 825      47.920  41.370  78.450  1.00  0.00           N
ATOM   3861  CD  PRO A 825      48.860  42.380  78.940  1.00  0.00           C
ATOM   3862  HD1 PRO A 825      48.280  43.310  79.100  1.00  0.00           H
ATOM   3863  HD2 PRO A 825      49.600  42.700  78.170  1.00  0.00           H
ATOM   3864  CA  PRO A 825      47.730  40.370  79.560  1.00  0.00           C
ATOM   3865  HA  PRO A 825      48.210  39.470  79.240  1.00  0.00           H
ATOM   3866  CB  PRO A 825      48.450  40.960  80.780  1.00  0.00           C
ATOM   3867  HB1 PRO A 825      48.750  40.070  81.380  1.00  0.00           H
ATOM   3868  HB2 PRO A 825      47.720  41.610  81.290  1.00  0.00           H
ATOM   3869  CG  PRO A 825      49.490  41.880  80.260  1.00  0.00           C
ATOM   3870  HG1 PRO A 825      49.700  42.800  80.830  1.00  0.00           H
ATOM   3871  HG2 PRO A 825      50.480  41.400  80.100  1.00  0.00           H
ATOM   3872  C   PRO A 825      46.210  40.050  79.820  1.00  0.00           C
ATOM   3873  O   PRO A 825      45.390  40.940  80.000  1.00  0.00           O
ATOM   3874  N   GLU A 826      45.820  38.720  79.850  1.00  0.00           N
ATOM   3875  HN  GLU A 826      46.390  38.010  79.470  1.00  0.00           H
ATOM   3876  CA  GLU A 826      44.520  38.240  80.370  1.00  0.00           C
ATOM   3877  HA  GLU A 826      44.580  37.170  80.510  1.00  0.00           H
ATOM   3878  CB  GLU A 826      44.170  38.850  81.770  1.00  0.00           C
ATOM   3879  HB1 GLU A 826      43.080  38.730  81.950  1.00  0.00           H
ATOM   3880  HB2 GLU A 826      44.460  39.920  81.830  1.00  0.00           H
ATOM   3881  CG  GLU A 826      45.000  38.260  82.970  1.00  0.00           C
ATOM   3882  HG1 GLU A 826      46.080  38.450  82.810  1.00  0.00           H
ATOM   3883  HG2 GLU A 826      44.940  37.160  83.040  1.00  0.00           H
ATOM   3884  CD  GLU A 826      44.420  38.860  84.210  1.00  0.00           C
ATOM   3885  OE1 GLU A 826      43.220  38.670  84.460  1.00  0.00           O
ATOM   3886  OE2 GLU A 826      45.100  39.590  84.960  1.00  0.00           O
ATOM   3887  C   GLU A 826      43.390  38.500  79.410  1.00  0.00           C
ATOM   3888  O   GLU A 826      42.250  38.340  79.800  1.00  0.00           O
ATOM   3889  N   ARG A 827      43.620  38.920  78.130  1.00  0.00           N
ATOM   3890  HN  ARG A 827      44.560  39.180  77.920  1.00  0.00           H
ATOM   3891  CA  ARG A 827      42.650  39.120  77.070  1.00  0.00           C
ATOM   3892  HA  ARG A 827      41.890  39.700  77.590  1.00  0.00           H
ATOM   3893  CB  ARG A 827      43.360  39.940  75.880  1.00  0.00           C
ATOM   3894  HB1 ARG A 827      44.070  39.250  75.390  1.00  0.00           H
ATOM   3895  HB2 ARG A 827      43.930  40.740  76.390  1.00  0.00           H
ATOM   3896  CG  ARG A 827      42.490  40.430  74.740  1.00  0.00           C
ATOM   3897  HG1 ARG A 827      42.150  39.560  74.140  1.00  0.00           H
ATOM   3898  HG2 ARG A 827      43.010  41.090  74.000  1.00  0.00           H
ATOM   3899  CD  ARG A 827      41.320  41.270  75.260  1.00  0.00           C
ATOM   3900  HD1 ARG A 827      41.760  42.260  75.530  1.00  0.00           H
ATOM   3901  HD2 ARG A 827      40.710  40.840  76.070  1.00  0.00           H
ATOM   3902  NE  ARG A 827      40.510  41.600  74.100  1.00  0.00           N
ATOM   3903  HE  ARG A 827      40.650  42.400  73.520  1.00  0.00           H
ATOM   3904  CZ  ARG A 827      39.760  40.670  73.580  1.00  0.00           C
ATOM   3905  NH1 ARG A 827      39.530  39.500  74.110  1.00  0.00           N
ATOM   3906 HH11 ARG A 827      40.190  39.130  74.750  1.00  0.00           H
ATOM   3907 HH12 ARG A 827      39.170  38.830  73.460  1.00  0.00           H
ATOM   3908  NH2 ARG A 827      39.210  40.880  72.420  1.00  0.00           N
ATOM   3909 HH21 ARG A 827      39.760  41.490  71.850  1.00  0.00           H
ATOM   3910 HH22 ARG A 827      38.640  40.170  72.000  1.00  0.00           H
ATOM   3911  C   ARG A 827      41.930  37.890  76.560  1.00  0.00           C
ATOM   3912  O   ARG A 827      40.730  38.030  76.230  1.00  0.00           O
ATOM   3913  N   GLY A 828      42.620  36.710  76.470  1.00  0.00           N
ATOM   3914  HN  GLY A 828      43.580  36.610  76.710  1.00  0.00           H
ATOM   3915  CA  GLY A 828      42.090  35.540  75.790  1.00  0.00           C
ATOM   3916  HA1 GLY A 828      41.130  35.280  76.210  1.00  0.00           H
ATOM   3917  HA2 GLY A 828      42.840  34.760  75.780  1.00  0.00           H
ATOM   3918  C   GLY A 828      41.850  35.770  74.300  1.00  0.00           C
ATOM   3919  O   GLY A 828      42.070  36.790  73.700  1.00  0.00           O
ATOM   3920  N   TRP A 829      41.400  34.700  73.620  1.00  0.00           N
ATOM   3921  HN  TRP A 829      41.220  33.850  74.110  1.00  0.00           H
ATOM   3922  CA  TRP A 829      41.110  34.850  72.180  1.00  0.00           C
ATOM   3923  HA  TRP A 829      41.740  35.600  71.740  1.00  0.00           H
ATOM   3924  CB  TRP A 829      41.500  33.550  71.550  1.00  0.00           C
ATOM   3925  HB1 TRP A 829      41.280  33.580  70.460  1.00  0.00           H
ATOM   3926  HB2 TRP A 829      40.800  32.770  71.900  1.00  0.00           H
ATOM   3927  CG  TRP A 829      42.960  33.250  71.620  1.00  0.00           C
ATOM   3928  CD1 TRP A 829      43.570  32.180  72.270  1.00  0.00           C
ATOM   3929  HD1 TRP A 829      43.020  31.400  72.780  1.00  0.00           H
ATOM   3930  NE1 TRP A 829      44.880  32.150  72.090  1.00  0.00           N
ATOM   3931  HE1 TRP A 829      45.530  31.430  72.170  1.00  0.00           H
ATOM   3932  CE2 TRP A 829      45.180  33.220  71.310  1.00  0.00           C
ATOM   3933  CD2 TRP A 829      43.990  33.960  70.970  1.00  0.00           C
ATOM   3934  CE3 TRP A 829      44.130  35.150  70.220  1.00  0.00           C
ATOM   3935  HE3 TRP A 829      43.230  35.710  70.010  1.00  0.00           H
ATOM   3936  CZ3 TRP A 829      45.340  35.610  69.930  1.00  0.00           C
ATOM   3937  HZ3 TRP A 829      45.540  36.500  69.360  1.00  0.00           H
ATOM   3938  CZ2 TRP A 829      46.390  33.690  70.910  1.00  0.00           C
ATOM   3939  HZ2 TRP A 829      47.300  33.250  71.310  1.00  0.00           H
ATOM   3940  CH2 TRP A 829      46.490  34.880  70.270  1.00  0.00           C
ATOM   3941  HH2 TRP A 829      47.490  35.230  70.070  1.00  0.00           H
ATOM   3942  C   TRP A 829      39.660  35.210  72.030  1.00  0.00           C
ATOM   3943  O   TRP A 829      39.170  35.200  70.930  1.00  0.00           O
ATOM   3944  N   ILE A 830      38.880  35.570  73.080  1.00  0.00           N
ATOM   3945  HN  ILE A 830      39.170  35.550  74.040  1.00  0.00           H
ATOM   3946  CA  ILE A 830      37.450  35.900  72.990  1.00  0.00           C
ATOM   3947  HA  ILE A 830      37.090  35.110  72.320  1.00  0.00           H
ATOM   3948  CB  ILE A 830      36.710  35.850  74.280  1.00  0.00           C
ATOM   3949  HB  ILE A 830      36.840  34.870  74.790  1.00  0.00           H
ATOM   3950  CG2 ILE A 830      37.310  37.020  75.190  1.00  0.00           C
ATOM   3951 HG21 ILE A 830      38.310  36.800  75.630  1.00  0.00           H
ATOM   3952 HG22 ILE A 830      36.470  37.160  75.910  1.00  0.00           H
ATOM   3953 HG23 ILE A 830      37.280  38.080  74.890  1.00  0.00           H
ATOM   3954  CG1 ILE A 830      35.160  35.950  74.190  1.00  0.00           C
ATOM   3955 HG11 ILE A 830      34.650  35.580  73.280  1.00  0.00           H
ATOM   3956 HG12 ILE A 830      34.930  37.030  74.370  1.00  0.00           H
ATOM   3957  CD  ILE A 830      34.520  35.240  75.350  1.00  0.00           C
ATOM   3958  HD1 ILE A 830      34.760  35.630  76.370  1.00  0.00           H
ATOM   3959  HD2 ILE A 830      34.570  34.130  75.350  1.00  0.00           H
ATOM   3960  HD3 ILE A 830      33.420  35.400  75.300  1.00  0.00           H
ATOM   3961  C   ILE A 830      37.190  37.220  72.170  1.00  0.00           C
ATOM   3962  O   ILE A 830      37.960  38.170  72.180  1.00  0.00           O
ATOM   3963  N   ILE A 831      36.050  37.260  71.450  1.00  0.00           N
ATOM   3964  HN  ILE A 831      35.590  36.400  71.220  1.00  0.00           H
ATOM   3965  CA  ILE A 831      35.400  38.390  70.750  1.00  0.00           C
ATOM   3966  HA  ILE A 831      35.810  38.390  69.750  1.00  0.00           H
ATOM   3967  CB  ILE A 831      33.900  38.330  70.610  1.00  0.00           C
ATOM   3968  HB  ILE A 831      33.390  39.190  70.140  1.00  0.00           H
ATOM   3969  CG2 ILE A 831      33.690  37.190  69.610  1.00  0.00           C
ATOM   3970 HG21 ILE A 831      34.320  37.230  68.690  1.00  0.00           H
ATOM   3971 HG22 ILE A 831      32.630  37.140  69.290  1.00  0.00           H
ATOM   3972 HG23 ILE A 831      34.020  36.260  70.110  1.00  0.00           H
ATOM   3973  CG1 ILE A 831      33.150  38.150  71.980  1.00  0.00           C
ATOM   3974 HG11 ILE A 831      33.670  38.690  72.800  1.00  0.00           H
ATOM   3975 HG12 ILE A 831      33.320  37.060  72.130  1.00  0.00           H
ATOM   3976  CD  ILE A 831      31.600  38.420  72.030  1.00  0.00           C
ATOM   3977  HD1 ILE A 831      31.360  39.460  71.730  1.00  0.00           H
ATOM   3978  HD2 ILE A 831      31.250  38.200  73.070  1.00  0.00           H
ATOM   3979  HD3 ILE A 831      31.080  37.680  71.400  1.00  0.00           H
ATOM   3980  C   ILE A 831      35.610  39.810  71.410  1.00  0.00           C
ATOM   3981  O   ILE A 831      35.760  39.960  72.590  1.00  0.00           O
ATOM   3982  N   SER A 832      35.530  40.860  70.650  1.00  0.00           N
ATOM   3983  HN  SER A 832      35.410  40.720  69.670  1.00  0.00           H
ATOM   3984  CA  SER A 832      35.680  42.200  71.130  1.00  0.00           C
ATOM   3985  HA  SER A 832      36.410  42.240  71.940  1.00  0.00           H
ATOM   3986  CB  SER A 832      36.300  42.990  69.900  1.00  0.00           C
ATOM   3987  HB1 SER A 832      35.490  42.910  69.150  1.00  0.00           H
ATOM   3988  HB2 SER A 832      37.260  42.640  69.480  1.00  0.00           H
ATOM   3989  OG  SER A 832      36.470  44.380  70.250  1.00  0.00           O
ATOM   3990  HG1 SER A 832      35.600  44.780  70.140  1.00  0.00           H
ATOM   3991  C   SER A 832      34.380  42.760  71.690  1.00  0.00           C
ATOM   3992  O   SER A 832      33.390  42.480  71.050  1.00  0.00           O
ATOM   3993  N   PRO A 833      34.310  43.520  72.820  1.00  0.00           N
ATOM   3994  CD  PRO A 833      35.410  43.620  73.750  1.00  0.00           C
ATOM   3995  HD1 PRO A 833      36.170  44.190  73.190  1.00  0.00           H
ATOM   3996  HD2 PRO A 833      35.840  42.600  73.930  1.00  0.00           H
ATOM   3997  CA  PRO A 833      33.150  44.380  73.240  1.00  0.00           C
ATOM   3998  HA  PRO A 833      32.400  43.690  73.600  1.00  0.00           H
ATOM   3999  CB  PRO A 833      33.640  45.110  74.490  1.00  0.00           C
ATOM   4000  HB1 PRO A 833      32.900  45.360  75.270  1.00  0.00           H
ATOM   4001  HB2 PRO A 833      34.150  46.050  74.210  1.00  0.00           H
ATOM   4002  CG  PRO A 833      34.700  44.130  75.080  1.00  0.00           C
ATOM   4003  HG1 PRO A 833      35.490  44.670  75.640  1.00  0.00           H
ATOM   4004  HG2 PRO A 833      34.170  43.330  75.620  1.00  0.00           H
ATOM   4005  C   PRO A 833      32.720  45.330  72.170  1.00  0.00           C
ATOM   4006  O   PRO A 833      33.500  45.970  71.500  1.00  0.00           O
ATOM   4007  N   LEU A 834      31.380  45.430  71.990  1.00  0.00           N
ATOM   4008  HN  LEU A 834      30.870  44.830  72.610  1.00  0.00           H
ATOM   4009  CA  LEU A 834      30.770  46.250  70.960  1.00  0.00           C
ATOM   4010  HA  LEU A 834      31.440  47.080  70.740  1.00  0.00           H
ATOM   4011  CB  LEU A 834      30.430  45.550  69.660  1.00  0.00           C
ATOM   4012  HB1 LEU A 834      29.810  44.660  69.900  1.00  0.00           H
ATOM   4013  HB2 LEU A 834      31.370  45.230  69.160  1.00  0.00           H
ATOM   4014  CG  LEU A 834      29.510  46.300  68.680  1.00  0.00           C
ATOM   4015  HG  LEU A 834      28.610  46.730  69.170  1.00  0.00           H
ATOM   4016  CD1 LEU A 834      30.280  47.410  67.920  1.00  0.00           C
ATOM   4017 HD11 LEU A 834      31.140  46.960  67.380  1.00  0.00           H
ATOM   4018 HD12 LEU A 834      30.600  48.290  68.530  1.00  0.00           H
ATOM   4019 HD13 LEU A 834      29.530  47.700  67.150  1.00  0.00           H
ATOM   4020  CD2 LEU A 834      28.830  45.360  67.660  1.00  0.00           C
ATOM   4021 HD21 LEU A 834      29.580  44.710  67.150  1.00  0.00           H
ATOM   4022 HD22 LEU A 834      28.340  45.930  66.840  1.00  0.00           H
ATOM   4023 HD23 LEU A 834      28.240  44.560  68.150  1.00  0.00           H
ATOM   4024  C   LEU A 834      29.500  46.910  71.490  1.00  0.00           C
ATOM   4025  O   LEU A 834      28.720  46.250  72.200  1.00  0.00           O
ATOM   4026  N   GLY A 835      29.460  48.230  71.280  1.00  0.00           N
ATOM   4027  HN  GLY A 835      30.210  48.700  70.810  1.00  0.00           H
ATOM   4028  CA  GLY A 835      28.370  49.130  71.540  1.00  0.00           C
ATOM   4029  HA1 GLY A 835      27.390  48.700  71.400  1.00  0.00           H
ATOM   4030  HA2 GLY A 835      28.620  49.930  70.850  1.00  0.00           H
ATOM   4031  C   GLY A 835      28.300  49.600  72.930  1.00  0.00           C
ATOM   4032  O   GLY A 835      27.190  49.850  73.430  1.00  0.00           O
ATOM   4033  N   ASP A 836      29.460  49.600  73.610  1.00  0.00           N
ATOM   4034  HN  ASP A 836      30.270  49.130  73.260  1.00  0.00           H
ATOM   4035  CA  ASP A 836      29.650  50.270  74.910  1.00  0.00           C
ATOM   4036  HA  ASP A 836      28.780  50.050  75.530  1.00  0.00           H
ATOM   4037  CB  ASP A 836      30.990  49.760  75.530  1.00  0.00           C
ATOM   4038  HB1 ASP A 836      31.130  50.320  76.490  1.00  0.00           H
ATOM   4039  HB2 ASP A 836      31.900  49.870  74.910  1.00  0.00           H
ATOM   4040  CG  ASP A 836      30.890  48.320  75.980  1.00  0.00           C
ATOM   4041  OD1 ASP A 836      32.000  47.890  76.360  1.00  0.00           O
ATOM   4042  OD2 ASP A 836      29.790  47.700  76.100  1.00  0.00           O
ATOM   4043  C   ASP A 836      29.650  51.740  74.930  1.00  0.00           C
ATOM   4044  O   ASP A 836      29.190  52.320  75.920  1.00  0.00           O
ATOM   4045  N   ASN A 837      30.050  52.330  73.780  1.00  0.00           N
ATOM   4046  HN  ASN A 837      30.280  51.810  72.970  1.00  0.00           H
ATOM   4047  CA  ASN A 837      29.920  53.760  73.400  1.00  0.00           C
ATOM   4048  HA  ASN A 837      30.370  54.350  74.190  1.00  0.00           H
ATOM   4049  CB  ASN A 837      30.700  54.230  72.170  1.00  0.00           C
ATOM   4050  HB1 ASN A 837      30.800  55.340  72.230  1.00  0.00           H
ATOM   4051  HB2 ASN A 837      30.200  53.870  71.250  1.00  0.00           H
ATOM   4052  CG  ASN A 837      32.090  53.660  71.980  1.00  0.00           C
ATOM   4053  OD1 ASN A 837      32.180  52.830  71.040  1.00  0.00           O
ATOM   4054  ND2 ASN A 837      33.080  54.060  72.690  1.00  0.00           N
ATOM   4055 HD21 ASN A 837      33.990  53.800  72.340  1.00  0.00           H
ATOM   4056 HD22 ASN A 837      32.920  54.630  73.490  1.00  0.00           H
ATOM   4057  C   ASN A 837      28.510  54.240  73.300  1.00  0.00           C
ATOM   4058  O   ASN A 837      27.740  53.410  72.940  1.00  0.00           O
ATOM   4059  N   PRO A 838      28.150  55.420  73.690  1.00  0.00           N
ATOM   4060  CD  PRO A 838      28.990  56.400  74.470  1.00  0.00           C
ATOM   4061  HD1 PRO A 838      29.730  56.890  73.800  1.00  0.00           H
ATOM   4062  HD2 PRO A 838      29.450  55.760  75.250  1.00  0.00           H
ATOM   4063  CA  PRO A 838      26.830  56.060  73.330  1.00  0.00           C
ATOM   4064  HA  PRO A 838      26.080  55.450  73.830  1.00  0.00           H
ATOM   4065  CB  PRO A 838      26.900  57.400  73.820  1.00  0.00           C
ATOM   4066  HB1 PRO A 838      25.880  57.790  74.010  1.00  0.00           H
ATOM   4067  HB2 PRO A 838      27.320  58.110  73.080  1.00  0.00           H
ATOM   4068  CG  PRO A 838      27.890  57.290  74.990  1.00  0.00           C
ATOM   4069  HG1 PRO A 838      28.310  58.280  75.260  1.00  0.00           H
ATOM   4070  HG2 PRO A 838      27.460  56.740  75.850  1.00  0.00           H
ATOM   4071  C   PRO A 838      26.360  56.000  71.910  1.00  0.00           C
ATOM   4072  O   PRO A 838      27.180  55.970  70.970  1.00  0.00           O
ATOM   4073  N   TRP A 839      25.050  56.040  71.640  1.00  0.00           N
ATOM   4074  HN  TRP A 839      24.360  56.140  72.360  1.00  0.00           H
ATOM   4075  CA  TRP A 839      24.400  55.880  70.280  1.00  0.00           C
ATOM   4076  HA  TRP A 839      24.560  54.920  69.830  1.00  0.00           H
ATOM   4077  CB  TRP A 839      22.850  56.130  70.400  1.00  0.00           C
ATOM   4078  HB1 TRP A 839      22.450  56.420  69.400  1.00  0.00           H
ATOM   4079  HB2 TRP A 839      22.650  57.010  71.050  1.00  0.00           H
ATOM   4080  CG  TRP A 839      22.100  54.920  70.880  1.00  0.00           C
ATOM   4081  CD1 TRP A 839      21.500  54.820  72.100  1.00  0.00           C
ATOM   4082  HD1 TRP A 839      21.570  55.590  72.850  1.00  0.00           H
ATOM   4083  NE1 TRP A 839      21.030  53.550  72.350  1.00  0.00           N
ATOM   4084  HE1 TRP A 839      20.550  53.220  73.140  1.00  0.00           H
ATOM   4085  CE2 TRP A 839      21.330  52.780  71.220  1.00  0.00           C
ATOM   4086  CD2 TRP A 839      21.980  53.600  70.270  1.00  0.00           C
ATOM   4087  CE3 TRP A 839      22.460  53.040  69.060  1.00  0.00           C
ATOM   4088  HE3 TRP A 839      22.930  53.650  68.290  1.00  0.00           H
ATOM   4089  CZ3 TRP A 839      22.220  51.730  68.830  1.00  0.00           C
ATOM   4090  HZ3 TRP A 839      22.660  51.230  67.980  1.00  0.00           H
ATOM   4091  CZ2 TRP A 839      21.110  51.440  70.900  1.00  0.00           C
ATOM   4092  HZ2 TRP A 839      20.640  50.860  71.680  1.00  0.00           H
ATOM   4093  CH2 TRP A 839      21.570  50.910  69.720  1.00  0.00           C
ATOM   4094  HH2 TRP A 839      21.370  49.930  69.350  1.00  0.00           H
ATOM   4095  C   TRP A 839      24.900  56.970  69.330  1.00  0.00           C
ATOM   4096  O   TRP A 839      25.060  56.730  68.130  1.00  0.00           O
ATOM   4097  N   TRP A 840      25.020  58.220  69.720  1.00  0.00           N
ATOM   4098  HN  TRP A 840      24.800  58.430  70.660  1.00  0.00           H
ATOM   4099  CA  TRP A 840      25.460  59.400  68.980  1.00  0.00           C
ATOM   4100  HA  TRP A 840      24.910  59.520  68.060  1.00  0.00           H
ATOM   4101  CB  TRP A 840      25.220  60.680  69.680  1.00  0.00           C
ATOM   4102  HB1 TRP A 840      25.570  60.600  70.740  1.00  0.00           H
ATOM   4103  HB2 TRP A 840      24.130  60.810  69.790  1.00  0.00           H
ATOM   4104  CG  TRP A 840      25.730  61.880  68.940  1.00  0.00           C
ATOM   4105  CD1 TRP A 840      26.670  62.740  69.450  1.00  0.00           C
ATOM   4106  HD1 TRP A 840      27.150  62.580  70.400  1.00  0.00           H
ATOM   4107  NE1 TRP A 840      27.000  63.630  68.540  1.00  0.00           N
ATOM   4108  HE1 TRP A 840      27.230  64.540  68.820  1.00  0.00           H
ATOM   4109  CE2 TRP A 840      26.130  63.530  67.470  1.00  0.00           C
ATOM   4110  CD2 TRP A 840      25.300  62.460  67.690  1.00  0.00           C
ATOM   4111  CE3 TRP A 840      24.330  62.080  66.700  1.00  0.00           C
ATOM   4112  HE3 TRP A 840      23.840  61.130  66.800  1.00  0.00           H
ATOM   4113  CZ3 TRP A 840      24.160  62.940  65.600  1.00  0.00           C
ATOM   4114  HZ3 TRP A 840      23.500  62.610  64.810  1.00  0.00           H
ATOM   4115  CZ2 TRP A 840      26.040  64.320  66.250  1.00  0.00           C
ATOM   4116  HZ2 TRP A 840      26.700  65.130  65.980  1.00  0.00           H
ATOM   4117  CH2 TRP A 840      24.960  64.010  65.390  1.00  0.00           C
ATOM   4118  HH2 TRP A 840      24.870  64.560  64.450  1.00  0.00           H
ATOM   4119  C   TRP A 840      26.910  59.140  68.540  1.00  0.00           C
ATOM   4120  O   TRP A 840      27.230  59.360  67.350  1.00  0.00           O
ATOM   4121  N   THR A 841      27.740  58.640  69.390  1.00  0.00           N
ATOM   4122  HN  THR A 841      27.360  58.580  70.310  1.00  0.00           H
ATOM   4123  CA  THR A 841      29.110  58.200  69.190  1.00  0.00           C
ATOM   4124  HA  THR A 841      29.560  59.020  68.670  1.00  0.00           H
ATOM   4125  CB  THR A 841      29.980  57.740  70.390  1.00  0.00           C
ATOM   4126  HB  THR A 841      29.570  56.880  70.960  1.00  0.00           H
ATOM   4127  OG1 THR A 841      30.240  58.830  71.210  1.00  0.00           O
ATOM   4128  HG1 THR A 841      29.420  59.210  71.550  1.00  0.00           H
ATOM   4129  CG2 THR A 841      31.400  57.280  70.000  1.00  0.00           C
ATOM   4130 HG21 THR A 841      31.450  56.420  69.300  1.00  0.00           H
ATOM   4131 HG22 THR A 841      31.960  57.060  70.920  1.00  0.00           H
ATOM   4132 HG23 THR A 841      31.960  58.110  69.530  1.00  0.00           H
ATOM   4133  C   THR A 841      29.170  57.160  68.080  1.00  0.00           C
ATOM   4134  O   THR A 841      30.000  57.160  67.210  1.00  0.00           O
ATOM   4135  N   LEU A 842      28.250  56.180  68.210  1.00  0.00           N
ATOM   4136  HN  LEU A 842      27.640  56.220  69.000  1.00  0.00           H
ATOM   4137  CA  LEU A 842      28.230  55.050  67.310  1.00  0.00           C
ATOM   4138  HA  LEU A 842      29.230  54.650  67.240  1.00  0.00           H
ATOM   4139  CB  LEU A 842      27.260  54.000  67.710  1.00  0.00           C
ATOM   4140  HB1 LEU A 842      26.980  53.350  66.840  1.00  0.00           H
ATOM   4141  HB2 LEU A 842      26.250  54.380  67.980  1.00  0.00           H
ATOM   4142  CG  LEU A 842      27.730  53.070  68.790  1.00  0.00           C
ATOM   4143  HG  LEU A 842      27.740  53.730  69.690  1.00  0.00           H
ATOM   4144  CD1 LEU A 842      26.870  51.860  68.860  1.00  0.00           C
ATOM   4145 HD11 LEU A 842      26.970  51.250  67.940  1.00  0.00           H
ATOM   4146 HD12 LEU A 842      25.800  52.120  69.020  1.00  0.00           H
ATOM   4147 HD13 LEU A 842      27.150  51.250  69.740  1.00  0.00           H
ATOM   4148  CD2 LEU A 842      29.220  52.630  68.750  1.00  0.00           C
ATOM   4149 HD21 LEU A 842      29.500  52.370  67.700  1.00  0.00           H
ATOM   4150 HD22 LEU A 842      29.490  51.750  69.360  1.00  0.00           H
ATOM   4151 HD23 LEU A 842      29.870  53.470  69.100  1.00  0.00           H
ATOM   4152  C   LEU A 842      27.950  55.420  65.890  1.00  0.00           C
ATOM   4153  O   LEU A 842      28.520  54.990  64.910  1.00  0.00           O
ATOM   4154  N   LEU A 843      26.970  56.290  65.700  1.00  0.00           N
ATOM   4155  HN  LEU A 843      26.440  56.760  66.410  1.00  0.00           H
ATOM   4156  CA  LEU A 843      26.680  56.990  64.470  1.00  0.00           C
ATOM   4157  HA  LEU A 843      26.340  56.200  63.820  1.00  0.00           H
ATOM   4158  CB  LEU A 843      25.560  57.940  64.650  1.00  0.00           C
ATOM   4159  HB1 LEU A 843      25.890  58.910  65.110  1.00  0.00           H
ATOM   4160  HB2 LEU A 843      24.860  57.470  65.380  1.00  0.00           H
ATOM   4161  CG  LEU A 843      24.770  58.330  63.370  1.00  0.00           C
ATOM   4162  HG  LEU A 843      25.480  58.960  62.790  1.00  0.00           H
ATOM   4163  CD1 LEU A 843      24.380  57.120  62.510  1.00  0.00           C
ATOM   4164 HD11 LEU A 843      23.860  56.390  63.160  1.00  0.00           H
ATOM   4165 HD12 LEU A 843      25.270  56.680  62.020  1.00  0.00           H
ATOM   4166 HD13 LEU A 843      23.610  57.440  61.770  1.00  0.00           H
ATOM   4167  CD2 LEU A 843      23.560  59.160  63.850  1.00  0.00           C
ATOM   4168 HD21 LEU A 843      22.860  58.580  64.490  1.00  0.00           H
ATOM   4169 HD22 LEU A 843      23.050  59.610  62.970  1.00  0.00           H
ATOM   4170 HD23 LEU A 843      23.940  59.950  64.510  1.00  0.00           H
ATOM   4171  C   LEU A 843      27.780  57.780  63.800  1.00  0.00           C
ATOM   4172  O   LEU A 843      28.190  57.650  62.640  1.00  0.00           O
ATOM   4173  N   ILE A 844      28.500  58.550  64.650  1.00  0.00           N
ATOM   4174  HN  ILE A 844      28.240  58.660  65.600  1.00  0.00           H
ATOM   4175  CA  ILE A 844      29.680  59.370  64.330  1.00  0.00           C
ATOM   4176  HA  ILE A 844      29.430  59.880  63.410  1.00  0.00           H
ATOM   4177  CB  ILE A 844      29.810  60.340  65.490  1.00  0.00           C
ATOM   4178  HB  ILE A 844      29.500  59.830  66.420  1.00  0.00           H
ATOM   4179  CG2 ILE A 844      31.170  60.980  65.610  1.00  0.00           C
ATOM   4180 HG21 ILE A 844      31.240  61.770  66.390  1.00  0.00           H
ATOM   4181 HG22 ILE A 844      31.440  61.350  64.600  1.00  0.00           H
ATOM   4182 HG23 ILE A 844      31.820  60.140  65.950  1.00  0.00           H
ATOM   4183  CG1 ILE A 844      28.690  61.430  65.250  1.00  0.00           C
ATOM   4184 HG11 ILE A 844      28.380  61.890  66.210  1.00  0.00           H
ATOM   4185 HG12 ILE A 844      27.750  60.940  64.890  1.00  0.00           H
ATOM   4186  CD  ILE A 844      29.110  62.580  64.390  1.00  0.00           C
ATOM   4187  HD1 ILE A 844      28.160  63.060  64.070  1.00  0.00           H
ATOM   4188  HD2 ILE A 844      29.670  62.290  63.480  1.00  0.00           H
ATOM   4189  HD3 ILE A 844      29.640  63.450  64.830  1.00  0.00           H
ATOM   4190  C   ILE A 844      30.950  58.600  63.980  1.00  0.00           C
ATOM   4191  O   ILE A 844      31.890  59.030  63.350  1.00  0.00           O
ATOM   4192  N   ALA A 845      30.960  57.370  64.370  1.00  0.00           N
ATOM   4193  HN  ALA A 845      30.250  57.040  64.990  1.00  0.00           H
ATOM   4194  CA  ALA A 845      32.010  56.410  64.060  1.00  0.00           C
ATOM   4195  HA  ALA A 845      32.930  56.960  64.130  1.00  0.00           H
ATOM   4196  CB  ALA A 845      31.990  55.270  65.070  1.00  0.00           C
ATOM   4197  HB1 ALA A 845      31.090  54.610  65.070  1.00  0.00           H
ATOM   4198  HB2 ALA A 845      32.060  55.730  66.080  1.00  0.00           H
ATOM   4199  HB3 ALA A 845      32.920  54.720  64.820  1.00  0.00           H
ATOM   4200  C   ALA A 845      31.980  55.910  62.610  1.00  0.00           C
ATOM   4201  O   ALA A 845      32.960  55.400  62.170  1.00  0.00           O
ATOM   4202  N   ALA A 846      30.940  56.350  61.880  1.00  0.00           N
ATOM   4203  HN  ALA A 846      30.090  56.710  62.260  1.00  0.00           H
ATOM   4204  CA  ALA A 846      30.980  56.260  60.420  1.00  0.00           C
ATOM   4205  HA  ALA A 846      31.140  55.240  60.070  1.00  0.00           H
ATOM   4206  CB  ALA A 846      29.660  56.730  59.880  1.00  0.00           C
ATOM   4207  HB1 ALA A 846      29.570  57.840  60.000  1.00  0.00           H
ATOM   4208  HB2 ALA A 846      28.790  56.220  60.360  1.00  0.00           H
ATOM   4209  HB3 ALA A 846      29.610  56.640  58.780  1.00  0.00           H
ATOM   4210  C   ALA A 846      32.050  57.060  59.700  1.00  0.00           C
ATOM   4211  O   ALA A 846      32.780  56.690  58.840  1.00  0.00           O
ATOM   4212  N   ILE A 847      32.280  58.260  60.170  1.00  0.00           N
ATOM   4213  HN  ILE A 847      31.850  58.520  61.040  1.00  0.00           H
ATOM   4214  CA  ILE A 847      33.120  59.160  59.400  1.00  0.00           C
ATOM   4215  HA  ILE A 847      32.790  59.250  58.380  1.00  0.00           H
ATOM   4216  CB  ILE A 847      32.890  60.600  59.860  1.00  0.00           C
ATOM   4217  HB  ILE A 847      33.090  60.650  60.950  1.00  0.00           H
ATOM   4218  CG2 ILE A 847      33.780  61.590  59.170  1.00  0.00           C
ATOM   4219 HG21 ILE A 847      33.550  62.620  59.500  1.00  0.00           H
ATOM   4220 HG22 ILE A 847      33.490  61.630  58.100  1.00  0.00           H
ATOM   4221 HG23 ILE A 847      34.870  61.440  59.340  1.00  0.00           H
ATOM   4222  CG1 ILE A 847      31.370  60.960  59.750  1.00  0.00           C
ATOM   4223 HG11 ILE A 847      30.580  60.190  59.720  1.00  0.00           H
ATOM   4224 HG12 ILE A 847      31.320  61.460  58.760  1.00  0.00           H
ATOM   4225  CD  ILE A 847      30.920  62.020  60.730  1.00  0.00           C
ATOM   4226  HD1 ILE A 847      31.030  61.830  61.830  1.00  0.00           H
ATOM   4227  HD2 ILE A 847      29.860  62.360  60.610  1.00  0.00           H
ATOM   4228  HD3 ILE A 847      31.580  62.910  60.800  1.00  0.00           H
ATOM   4229  C   ILE A 847      34.580  58.880  59.440  1.00  0.00           C
ATOM   4230  O   ILE A 847      35.300  58.940  58.400  1.00  0.00           O
ATOM   4231  N   PRO A 848      35.290  58.500  60.510  1.00  0.00           N
ATOM   4232  CD  PRO A 848      34.960  58.720  61.880  1.00  0.00           C
ATOM   4233  HD1 PRO A 848      33.910  58.610  62.200  1.00  0.00           H
ATOM   4234  HD2 PRO A 848      35.200  59.770  62.130  1.00  0.00           H
ATOM   4235  CA  PRO A 848      36.540  57.810  60.390  1.00  0.00           C
ATOM   4236  HA  PRO A 848      37.130  58.480  59.770  1.00  0.00           H
ATOM   4237  CB  PRO A 848      37.050  57.770  61.820  1.00  0.00           C
ATOM   4238  HB1 PRO A 848      37.620  58.660  62.170  1.00  0.00           H
ATOM   4239  HB2 PRO A 848      37.640  56.880  62.130  1.00  0.00           H
ATOM   4240  CG  PRO A 848      35.790  57.760  62.710  1.00  0.00           C
ATOM   4241  HG1 PRO A 848      35.140  56.870  62.600  1.00  0.00           H
ATOM   4242  HG2 PRO A 848      35.960  57.870  63.800  1.00  0.00           H
ATOM   4243  C   PRO A 848      36.570  56.430  59.730  1.00  0.00           C
ATOM   4244  O   PRO A 848      37.620  56.050  59.210  1.00  0.00           O
ATOM   4245  N   ALA A 849      35.460  55.640  59.650  1.00  0.00           N
ATOM   4246  HN  ALA A 849      34.620  55.900  60.120  1.00  0.00           H
ATOM   4247  CA  ALA A 849      35.350  54.460  58.910  1.00  0.00           C
ATOM   4248  HA  ALA A 849      36.190  53.810  59.130  1.00  0.00           H
ATOM   4249  CB  ALA A 849      34.010  53.790  59.350  1.00  0.00           C
ATOM   4250  HB1 ALA A 849      34.080  52.730  59.020  1.00  0.00           H
ATOM   4251  HB2 ALA A 849      33.180  54.170  58.720  1.00  0.00           H
ATOM   4252  HB3 ALA A 849      33.690  53.890  60.410  1.00  0.00           H
ATOM   4253  C   ALA A 849      35.470  54.700  57.440  1.00  0.00           C
ATOM   4254  O   ALA A 849      35.910  53.870  56.630  1.00  0.00           O
ATOM   4255  N   LEU A 850      34.880  55.810  56.970  1.00  0.00           N
ATOM   4256  HN  LEU A 850      34.260  56.350  57.540  1.00  0.00           H
ATOM   4257  CA  LEU A 850      35.030  56.330  55.650  1.00  0.00           C
ATOM   4258  HA  LEU A 850      34.770  55.510  54.990  1.00  0.00           H
ATOM   4259  CB  LEU A 850      34.130  57.650  55.560  1.00  0.00           C
ATOM   4260  HB1 LEU A 850      34.530  58.510  56.150  1.00  0.00           H
ATOM   4261  HB2 LEU A 850      33.150  57.340  55.970  1.00  0.00           H
ATOM   4262  CG  LEU A 850      34.120  58.410  54.280  1.00  0.00           C
ATOM   4263  HG  LEU A 850      35.090  58.890  54.020  1.00  0.00           H
ATOM   4264  CD1 LEU A 850      33.870  57.320  53.190  1.00  0.00           C
ATOM   4265 HD11 LEU A 850      34.810  56.820  52.870  1.00  0.00           H
ATOM   4266 HD12 LEU A 850      33.460  57.830  52.300  1.00  0.00           H
ATOM   4267 HD13 LEU A 850      33.130  56.540  53.470  1.00  0.00           H
ATOM   4268  CD2 LEU A 850      32.960  59.460  54.220  1.00  0.00           C
ATOM   4269 HD21 LEU A 850      32.000  58.920  54.280  1.00  0.00           H
ATOM   4270 HD22 LEU A 850      32.830  59.890  53.200  1.00  0.00           H
ATOM   4271 HD23 LEU A 850      33.000  60.270  54.990  1.00  0.00           H
ATOM   4272  C   LEU A 850      36.520  56.630  55.340  1.00  0.00           C
ATOM   4273  O   LEU A 850      37.020  56.250  54.310  1.00  0.00           O
ATOM   4274  N   LEU A 851      37.210  57.160  56.370  1.00  0.00           N
ATOM   4275  HN  LEU A 851      36.700  57.400  57.200  1.00  0.00           H
ATOM   4276  CA  LEU A 851      38.640  57.490  56.180  1.00  0.00           C
ATOM   4277  HA  LEU A 851      38.700  57.970  55.210  1.00  0.00           H
ATOM   4278  CB  LEU A 851      39.160  58.370  57.360  1.00  0.00           C
ATOM   4279  HB1 LEU A 851      39.490  57.670  58.170  1.00  0.00           H
ATOM   4280  HB2 LEU A 851      38.260  58.930  57.690  1.00  0.00           H
ATOM   4281  CG  LEU A 851      40.280  59.330  57.110  1.00  0.00           C
ATOM   4282  HG  LEU A 851      41.250  58.780  57.140  1.00  0.00           H
ATOM   4283  CD1 LEU A 851      40.160  59.990  55.690  1.00  0.00           C
ATOM   4284 HD11 LEU A 851      40.960  60.750  55.540  1.00  0.00           H
ATOM   4285 HD12 LEU A 851      39.180  60.500  55.600  1.00  0.00           H
ATOM   4286 HD13 LEU A 851      40.260  59.280  54.850  1.00  0.00           H
ATOM   4287  CD2 LEU A 851      40.330  60.320  58.350  1.00  0.00           C
ATOM   4288 HD21 LEU A 851      40.340  59.790  59.330  1.00  0.00           H
ATOM   4289 HD22 LEU A 851      39.520  61.070  58.370  1.00  0.00           H
ATOM   4290 HD23 LEU A 851      41.290  60.840  58.090  1.00  0.00           H
ATOM   4291  C   LEU A 851      39.450  56.180  56.060  1.00  0.00           C
ATOM   4292  O   LEU A 851      40.290  56.110  55.240  1.00  0.00           O
ATOM   4293  N   CYS A 852      39.170  55.160  56.870  1.00  0.00           N
ATOM   4294  HN  CYS A 852      38.630  55.350  57.690  1.00  0.00           H
ATOM   4295  CA  CYS A 852      39.880  53.930  56.860  1.00  0.00           C
ATOM   4296  HA  CYS A 852      40.940  54.100  56.820  1.00  0.00           H
ATOM   4297  CB  CYS A 852      39.700  53.030  58.100  1.00  0.00           C
ATOM   4298  HB1 CYS A 852      38.610  53.150  58.270  1.00  0.00           H
ATOM   4299  HB2 CYS A 852      40.120  53.660  58.900  1.00  0.00           H
ATOM   4300  SG  CYS A 852      40.440  51.360  58.110  1.00  0.00           S
ATOM   4301  HG1 CYS A 852      41.180  51.370  59.210  1.00  0.00           H
ATOM   4302  C   CYS A 852      39.600  53.090  55.630  1.00  0.00           C
ATOM   4303  O   CYS A 852      40.430  52.480  55.010  1.00  0.00           O
ATOM   4304  N   THR A 853      38.380  53.150  55.060  1.00  0.00           N
ATOM   4305  HN  THR A 853      37.750  53.560  55.720  1.00  0.00           H
ATOM   4306  CA  THR A 853      37.910  52.630  53.810  1.00  0.00           C
ATOM   4307  HA  THR A 853      38.190  51.590  53.830  1.00  0.00           H
ATOM   4308  CB  THR A 853      36.490  52.970  53.510  1.00  0.00           C
ATOM   4309  HB  THR A 853      36.270  54.060  53.580  1.00  0.00           H
ATOM   4310  OG1 THR A 853      35.590  52.450  54.470  1.00  0.00           O
ATOM   4311  HG1 THR A 853      35.740  52.830  55.340  1.00  0.00           H
ATOM   4312  CG2 THR A 853      36.070  52.300  52.180  1.00  0.00           C
ATOM   4313 HG21 THR A 853      36.130  51.190  52.240  1.00  0.00           H
ATOM   4314 HG22 THR A 853      36.530  52.650  51.220  1.00  0.00           H
ATOM   4315 HG23 THR A 853      35.000  52.540  52.090  1.00  0.00           H
ATOM   4316  C   THR A 853      38.770  53.250  52.710  1.00  0.00           C
ATOM   4317  O   THR A 853      39.220  52.580  51.740  1.00  0.00           O
ATOM   4318  N   ILE A 854      39.210  54.500  52.800  1.00  0.00           N
ATOM   4319  HN  ILE A 854      38.760  55.160  53.390  1.00  0.00           H
ATOM   4320  CA  ILE A 854      40.250  54.990  51.820  1.00  0.00           C
ATOM   4321  HA  ILE A 854      39.930  54.850  50.800  1.00  0.00           H
ATOM   4322  CB  ILE A 854      40.350  56.630  51.840  1.00  0.00           C
ATOM   4323  HB  ILE A 854      40.600  57.020  52.850  1.00  0.00           H
ATOM   4324  CG2 ILE A 854      41.480  57.120  50.920  1.00  0.00           C
ATOM   4325 HG21 ILE A 854      42.510  56.790  51.170  1.00  0.00           H
ATOM   4326 HG22 ILE A 854      41.550  58.220  51.060  1.00  0.00           H
ATOM   4327 HG23 ILE A 854      41.260  57.060  49.840  1.00  0.00           H
ATOM   4328  CG1 ILE A 854      39.000  57.260  51.380  1.00  0.00           C
ATOM   4329 HG11 ILE A 854      38.190  56.720  51.910  1.00  0.00           H
ATOM   4330 HG12 ILE A 854      38.930  57.070  50.280  1.00  0.00           H
ATOM   4331  CD  ILE A 854      38.900  58.780  51.580  1.00  0.00           C
ATOM   4332  HD1 ILE A 854      37.950  59.100  51.090  1.00  0.00           H
ATOM   4333  HD2 ILE A 854      39.750  59.230  51.060  1.00  0.00           H
ATOM   4334  HD3 ILE A 854      38.960  59.050  52.650  1.00  0.00           H
ATOM   4335  C   ILE A 854      41.580  54.330  51.870  1.00  0.00           C
ATOM   4336  O   ILE A 854      42.150  54.090  50.780  1.00  0.00           O
ATOM   4337  N   LEU A 855      42.160  53.980  53.030  1.00  0.00           N
ATOM   4338  HN  LEU A 855      41.610  54.280  53.810  1.00  0.00           H
ATOM   4339  CA  LEU A 855      43.460  53.390  53.160  1.00  0.00           C
ATOM   4340  HA  LEU A 855      44.250  53.960  52.700  1.00  0.00           H
ATOM   4341  CB  LEU A 855      43.750  53.230  54.710  1.00  0.00           C
ATOM   4342  HB1 LEU A 855      44.840  53.130  54.840  1.00  0.00           H
ATOM   4343  HB2 LEU A 855      43.170  52.380  55.150  1.00  0.00           H
ATOM   4344  CG  LEU A 855      43.490  54.470  55.580  1.00  0.00           C
ATOM   4345  HG  LEU A 855      42.490  54.880  55.340  1.00  0.00           H
ATOM   4346  CD1 LEU A 855      43.700  54.050  57.080  1.00  0.00           C
ATOM   4347 HD11 LEU A 855      43.240  54.750  57.810  1.00  0.00           H
ATOM   4348 HD12 LEU A 855      44.740  53.910  57.440  1.00  0.00           H
ATOM   4349 HD13 LEU A 855      43.220  53.060  57.160  1.00  0.00           H
ATOM   4350  CD2 LEU A 855      44.390  55.710  55.250  1.00  0.00           C
ATOM   4351 HD21 LEU A 855      45.470  55.470  55.230  1.00  0.00           H
ATOM   4352 HD22 LEU A 855      44.130  56.480  56.010  1.00  0.00           H
ATOM   4353 HD23 LEU A 855      44.120  56.080  54.250  1.00  0.00           H
ATOM   4354  C   LEU A 855      43.440  52.010  52.590  1.00  0.00           C
ATOM   4355  O   LEU A 855      44.380  51.520  51.970  1.00  0.00           O
ATOM   4356  N   ILE A 856      42.240  51.260  52.810  1.00  0.00           N
ATOM   4357  HN  ILE A 856      41.590  51.680  53.430  1.00  0.00           H
ATOM   4358  CA  ILE A 856      41.870  49.940  52.380  1.00  0.00           C
ATOM   4359  HA  ILE A 856      42.630  49.220  52.650  1.00  0.00           H
ATOM   4360  CB  ILE A 856      40.560  49.490  53.060  1.00  0.00           C
ATOM   4361  HB  ILE A 856      39.840  50.340  53.050  1.00  0.00           H
ATOM   4362  CG2 ILE A 856      39.840  48.310  52.320  1.00  0.00           C
ATOM   4363 HG21 ILE A 856      40.660  47.590  52.080  1.00  0.00           H
ATOM   4364 HG22 ILE A 856      39.340  48.670  51.410  1.00  0.00           H
ATOM   4365 HG23 ILE A 856      39.120  47.720  52.920  1.00  0.00           H
ATOM   4366  CG1 ILE A 856      40.820  49.190  54.500  1.00  0.00           C
ATOM   4367 HG11 ILE A 856      39.830  49.010  54.970  1.00  0.00           H
ATOM   4368 HG12 ILE A 856      41.320  50.030  55.030  1.00  0.00           H
ATOM   4369  CD  ILE A 856      41.590  47.870  54.700  1.00  0.00           C
ATOM   4370  HD1 ILE A 856      41.060  46.990  54.280  1.00  0.00           H
ATOM   4371  HD2 ILE A 856      41.750  47.780  55.800  1.00  0.00           H
ATOM   4372  HD3 ILE A 856      42.610  47.850  54.250  1.00  0.00           H
ATOM   4373  C   ILE A 856      41.890  50.000  50.820  1.00  0.00           C
ATOM   4374  O   ILE A 856      42.590  49.240  50.160  1.00  0.00           O
ATOM   4375  N   PHE A 857      41.220  51.100  50.230  1.00  0.00           N
ATOM   4376  HN  PHE A 857      40.840  51.770  50.860  1.00  0.00           H
ATOM   4377  CA  PHE A 857      40.880  51.170  48.810  1.00  0.00           C
ATOM   4378  HA  PHE A 857      40.380  50.240  48.600  1.00  0.00           H
ATOM   4379  CB  PHE A 857      39.910  52.270  48.620  1.00  0.00           C
ATOM   4380  HB1 PHE A 857      40.420  53.130  49.110  1.00  0.00           H
ATOM   4381  HB2 PHE A 857      38.970  51.880  49.080  1.00  0.00           H
ATOM   4382  CG  PHE A 857      39.590  52.680  47.230  1.00  0.00           C
ATOM   4383  CD1 PHE A 857      38.720  51.960  46.470  1.00  0.00           C
ATOM   4384  HD1 PHE A 857      38.290  51.060  46.860  1.00  0.00           H
ATOM   4385  CE1 PHE A 857      38.210  52.460  45.230  1.00  0.00           C
ATOM   4386  HE1 PHE A 857      37.480  51.970  44.600  1.00  0.00           H
ATOM   4387  CZ  PHE A 857      38.780  53.620  44.710  1.00  0.00           C
ATOM   4388  HZ  PHE A 857      38.470  53.960  43.730  1.00  0.00           H
ATOM   4389  CD2 PHE A 857      40.160  53.850  46.690  1.00  0.00           C
ATOM   4390  HD2 PHE A 857      40.900  54.370  47.280  1.00  0.00           H
ATOM   4391  CE2 PHE A 857      39.780  54.330  45.390  1.00  0.00           C
ATOM   4392  HE2 PHE A 857      40.220  55.240  44.970  1.00  0.00           H
ATOM   4393  C   PHE A 857      42.110  51.250  48.000  1.00  0.00           C
ATOM   4394  O   PHE A 857      42.140  50.720  46.880  1.00  0.00           O
ATOM   4395  N   MET A 858      43.130  52.090  48.400  1.00  0.00           N
ATOM   4396  HN  MET A 858      43.210  52.520  49.290  1.00  0.00           H
ATOM   4397  CA  MET A 858      44.200  52.400  47.550  1.00  0.00           C
ATOM   4398  HA  MET A 858      43.790  52.710  46.590  1.00  0.00           H
ATOM   4399  CB  MET A 858      44.830  53.770  48.070  1.00  0.00           C
ATOM   4400  HB1 MET A 858      45.780  53.820  47.480  1.00  0.00           H
ATOM   4401  HB2 MET A 858      45.160  53.660  49.120  1.00  0.00           H
ATOM   4402  CG  MET A 858      44.040  54.980  47.880  1.00  0.00           C
ATOM   4403  HG1 MET A 858      44.710  55.790  48.270  1.00  0.00           H
ATOM   4404  HG2 MET A 858      43.050  55.040  48.380  1.00  0.00           H
ATOM   4405  SD  MET A 858      44.100  55.280  46.090  1.00  0.00           S
ATOM   4406  CE  MET A 858      43.000  56.810  46.120  1.00  0.00           C
ATOM   4407  HE1 MET A 858      43.620  57.600  46.600  1.00  0.00           H
ATOM   4408  HE2 MET A 858      42.040  56.760  46.680  1.00  0.00           H
ATOM   4409  HE3 MET A 858      42.650  57.090  45.100  1.00  0.00           H
ATOM   4410  C   MET A 858      45.180  51.150  47.340  1.00  0.00           C
ATOM   4411  O   MET A 858      45.670  50.970  46.170  1.00  0.00           O
ATOM   4412  N   ASP A 859      45.340  50.310  48.360  1.00  0.00           N
ATOM   4413  HN  ASP A 859      44.980  50.570  49.260  1.00  0.00           H
ATOM   4414  CA  ASP A 859      45.880  48.940  48.190  1.00  0.00           C
ATOM   4415  HA  ASP A 859      46.830  49.160  47.720  1.00  0.00           H
ATOM   4416  CB  ASP A 859      46.190  48.310  49.550  1.00  0.00           C
ATOM   4417  HB1 ASP A 859      46.220  47.190  49.570  1.00  0.00           H
ATOM   4418  HB2 ASP A 859      45.330  48.600  50.180  1.00  0.00           H
ATOM   4419  CG  ASP A 859      47.450  48.770  50.210  1.00  0.00           C
ATOM   4420  OD1 ASP A 859      47.630  48.460  51.420  1.00  0.00           O
ATOM   4421  OD2 ASP A 859      48.350  49.250  49.490  1.00  0.00           O
ATOM   4422  C   ASP A 859      45.140  48.020  47.280  1.00  0.00           C
ATOM   4423  O   ASP A 859      45.670  47.290  46.430  1.00  0.00           O
ATOM   4424  N   GLN A 860      43.810  47.900  47.400  1.00  0.00           N
ATOM   4425  HN  GLN A 860      43.280  48.340  48.130  1.00  0.00           H
ATOM   4426  CA  GLN A 860      43.040  47.100  46.560  1.00  0.00           C
ATOM   4427  HA  GLN A 860      43.360  46.070  46.540  1.00  0.00           H
ATOM   4428  CB  GLN A 860      41.560  47.120  47.070  1.00  0.00           C
ATOM   4429  HB1 GLN A 860      40.790  46.710  46.370  1.00  0.00           H
ATOM   4430  HB2 GLN A 860      41.340  48.200  47.130  1.00  0.00           H
ATOM   4431  CG  GLN A 860      41.320  46.490  48.490  1.00  0.00           C
ATOM   4432  HG1 GLN A 860      40.390  46.850  48.990  1.00  0.00           H
ATOM   4433  HG2 GLN A 860      42.140  46.790  49.160  1.00  0.00           H
ATOM   4434  CD  GLN A 860      41.430  45.010  48.410  1.00  0.00           C
ATOM   4435  OE1 GLN A 860      42.370  44.410  48.970  1.00  0.00           O
ATOM   4436  NE2 GLN A 860      40.480  44.270  47.780  1.00  0.00           N
ATOM   4437 HE21 GLN A 860      40.540  43.270  47.740  1.00  0.00           H
ATOM   4438 HE22 GLN A 860      39.840  44.740  47.170  1.00  0.00           H
ATOM   4439  C   GLN A 860      43.080  47.700  45.110  1.00  0.00           C
ATOM   4440  O   GLN A 860      43.180  46.890  44.180  1.00  0.00           O
ATOM   4441  N   GLN A 861      43.060  49.040  44.860  1.00  0.00           N
ATOM   4442  HN  GLN A 861      42.940  49.600  45.670  1.00  0.00           H
ATOM   4443  CA  GLN A 861      43.140  49.730  43.600  1.00  0.00           C
ATOM   4444  HA  GLN A 861      42.270  49.320  43.090  1.00  0.00           H
ATOM   4445  CB  GLN A 861      42.940  51.240  43.650  1.00  0.00           C
ATOM   4446  HB1 GLN A 861      43.290  51.700  42.720  1.00  0.00           H
ATOM   4447  HB2 GLN A 861      43.500  51.650  44.520  1.00  0.00           H
ATOM   4448  CG  GLN A 861      41.430  51.730  43.810  1.00  0.00           C
ATOM   4449  HG1 GLN A 861      41.240  52.800  43.580  1.00  0.00           H
ATOM   4450  HG2 GLN A 861      41.080  51.500  44.840  1.00  0.00           H
ATOM   4451  CD  GLN A 861      40.470  50.920  42.910  1.00  0.00           C
ATOM   4452  OE1 GLN A 861      39.580  50.340  43.410  1.00  0.00           O
ATOM   4453  NE2 GLN A 861      40.710  50.980  41.590  1.00  0.00           N
ATOM   4454 HE21 GLN A 861      40.020  50.600  40.960  1.00  0.00           H
ATOM   4455 HE22 GLN A 861      41.620  51.280  41.320  1.00  0.00           H
ATOM   4456  C   GLN A 861      44.370  49.470  42.730  1.00  0.00           C
ATOM   4457  O   GLN A 861      44.240  49.470  41.480  1.00  0.00           O
ATOM   4458  N   ILE A 862      45.550  49.350  43.450  1.00  0.00           N
ATOM   4459  HN  ILE A 862      45.500  49.540  44.430  1.00  0.00           H
ATOM   4460  CA  ILE A 862      46.800  49.060  42.700  1.00  0.00           C
ATOM   4461  HA  ILE A 862      46.690  49.450  41.700  1.00  0.00           H
ATOM   4462  CB  ILE A 862      48.110  49.690  43.300  1.00  0.00           C
ATOM   4463  HB  ILE A 862      47.890  50.770  43.390  1.00  0.00           H
ATOM   4464  CG2 ILE A 862      48.380  48.990  44.720  1.00  0.00           C
ATOM   4465 HG21 ILE A 862      48.470  47.880  44.640  1.00  0.00           H
ATOM   4466 HG22 ILE A 862      47.640  49.250  45.500  1.00  0.00           H
ATOM   4467 HG23 ILE A 862      49.330  49.390  45.130  1.00  0.00           H
ATOM   4468  CG1 ILE A 862      49.440  49.500  42.540  1.00  0.00           C
ATOM   4469 HG11 ILE A 862      49.700  48.420  42.510  1.00  0.00           H
ATOM   4470 HG12 ILE A 862      50.320  49.990  43.000  1.00  0.00           H
ATOM   4471  CD  ILE A 862      49.400  49.960  41.040  1.00  0.00           C
ATOM   4472  HD1 ILE A 862      50.410  50.150  40.600  1.00  0.00           H
ATOM   4473  HD2 ILE A 862      48.710  50.830  40.960  1.00  0.00           H
ATOM   4474  HD3 ILE A 862      48.830  49.150  40.530  1.00  0.00           H
ATOM   4475  C   ILE A 862      46.910  47.530  42.440  1.00  0.00           C
ATOM   4476  O   ILE A 862      47.640  47.060  41.570  1.00  0.00           O
ATOM   4477  N   THR A 863      46.160  46.730  43.250  1.00  0.00           N
ATOM   4478  HN  THR A 863      45.700  47.040  44.080  1.00  0.00           H
ATOM   4479  CA  THR A 863      46.260  45.290  43.080  1.00  0.00           C
ATOM   4480  HA  THR A 863      47.200  45.090  42.560  1.00  0.00           H
ATOM   4481  CB  THR A 863      46.350  44.450  44.460  1.00  0.00           C
ATOM   4482  HB  THR A 863      46.450  43.360  44.360  1.00  0.00           H
ATOM   4483  OG1 THR A 863      45.240  44.600  45.270  1.00  0.00           O
ATOM   4484  HG1 THR A 863      45.330  45.480  45.640  1.00  0.00           H
ATOM   4485  CG2 THR A 863      47.580  44.920  45.170  1.00  0.00           C
ATOM   4486 HG21 THR A 863      48.510  44.850  44.560  1.00  0.00           H
ATOM   4487 HG22 THR A 863      47.680  44.350  46.120  1.00  0.00           H
ATOM   4488 HG23 THR A 863      47.330  45.940  45.510  1.00  0.00           H
ATOM   4489  C   THR A 863      45.150  44.710  42.130  1.00  0.00           C
ATOM   4490  O   THR A 863      45.190  43.580  41.690  1.00  0.00           O
ATOM   4491  N   ALA A 864      44.210  45.520  41.680  1.00  0.00           N
ATOM   4492  HN  ALA A 864      44.010  46.340  42.220  1.00  0.00           H
ATOM   4493  CA  ALA A 864      43.070  45.130  40.820  1.00  0.00           C
ATOM   4494  HA  ALA A 864      42.610  44.320  41.360  1.00  0.00           H
ATOM   4495  CB  ALA A 864      42.100  46.300  40.620  1.00  0.00           C
ATOM   4496  HB1 ALA A 864      41.220  46.200  39.940  1.00  0.00           H
ATOM   4497  HB2 ALA A 864      42.750  47.130  40.300  1.00  0.00           H
ATOM   4498  HB3 ALA A 864      41.810  46.730  41.600  1.00  0.00           H
ATOM   4499  C   ALA A 864      43.740  44.680  39.390  1.00  0.00           C
ATOM   4500  O   ALA A 864      43.280  43.820  38.650  1.00  0.00           O
ATOM   4501  N   VAL A 865      44.920  45.240  39.010  1.00  0.00           N
ATOM   4502  HN  VAL A 865      45.360  45.830  39.690  1.00  0.00           H
ATOM   4503  CA  VAL A 865      45.530  44.930  37.700  1.00  0.00           C
ATOM   4504  HA  VAL A 865      44.730  45.080  36.990  1.00  0.00           H
ATOM   4505  CB  VAL A 865      46.710  45.780  37.340  1.00  0.00           C
ATOM   4506  HB  VAL A 865      47.100  45.490  36.340  1.00  0.00           H
ATOM   4507  CG1 VAL A 865      46.320  47.280  37.350  1.00  0.00           C
ATOM   4508 HG11 VAL A 865      45.620  47.500  36.510  1.00  0.00           H
ATOM   4509 HG12 VAL A 865      47.270  47.860  37.380  1.00  0.00           H
ATOM   4510 HG13 VAL A 865      45.790  47.520  38.290  1.00  0.00           H
ATOM   4511  CG2 VAL A 865      47.850  45.490  38.310  1.00  0.00           C
ATOM   4512 HG21 VAL A 865      48.790  46.010  38.020  1.00  0.00           H
ATOM   4513 HG22 VAL A 865      48.130  44.420  38.180  1.00  0.00           H
ATOM   4514 HG23 VAL A 865      47.650  45.790  39.360  1.00  0.00           H
ATOM   4515  C   VAL A 865      46.000  43.440  37.590  1.00  0.00           C
ATOM   4516  O   VAL A 865      45.900  42.940  36.470  1.00  0.00           O
ATOM   4517  N   ILE A 866      46.240  42.720  38.670  1.00  0.00           N
ATOM   4518  HN  ILE A 866      46.170  43.260  39.510  1.00  0.00           H
ATOM   4519  CA  ILE A 866      46.620  41.310  38.770  1.00  0.00           C
ATOM   4520  HA  ILE A 866      47.420  41.220  38.040  1.00  0.00           H
ATOM   4521  CB  ILE A 866      47.210  41.130  40.160  1.00  0.00           C
ATOM   4522  HB  ILE A 866      46.480  41.430  40.950  1.00  0.00           H
ATOM   4523  CG2 ILE A 866      47.640  39.660  40.510  1.00  0.00           C
ATOM   4524 HG21 ILE A 866      46.750  39.020  40.710  1.00  0.00           H
ATOM   4525 HG22 ILE A 866      48.270  39.520  41.420  1.00  0.00           H
ATOM   4526 HG23 ILE A 866      48.240  39.120  39.760  1.00  0.00           H
ATOM   4527  CG1 ILE A 866      48.380  42.210  40.430  1.00  0.00           C
ATOM   4528 HG11 ILE A 866      48.780  42.180  41.470  1.00  0.00           H
ATOM   4529 HG12 ILE A 866      47.920  43.210  40.450  1.00  0.00           H
ATOM   4530  CD  ILE A 866      49.560  42.160  39.460  1.00  0.00           C
ATOM   4531  HD1 ILE A 866      49.260  42.560  38.470  1.00  0.00           H
ATOM   4532  HD2 ILE A 866      50.000  41.140  39.360  1.00  0.00           H
ATOM   4533  HD3 ILE A 866      50.380  42.830  39.790  1.00  0.00           H
ATOM   4534  C   ILE A 866      45.520  40.430  38.390  1.00  0.00           C
ATOM   4535  O   ILE A 866      45.710  39.420  37.730  1.00  0.00           O
ATOM   4536  N   ILE A 867      44.300  40.840  38.760  1.00  0.00           N
ATOM   4537  HN  ILE A 867      44.170  41.750  39.150  1.00  0.00           H
ATOM   4538  CA  ILE A 867      43.050  40.160  38.530  1.00  0.00           C
ATOM   4539  HA  ILE A 867      43.150  39.090  38.470  1.00  0.00           H
ATOM   4540  CB  ILE A 867      42.090  40.700  39.670  1.00  0.00           C
ATOM   4541  HB  ILE A 867      42.010  41.790  39.460  1.00  0.00           H
ATOM   4542  CG2 ILE A 867      40.710  40.080  39.540  1.00  0.00           C
ATOM   4543 HG21 ILE A 867      40.180  40.320  38.610  1.00  0.00           H
ATOM   4544 HG22 ILE A 867      40.120  40.330  40.450  1.00  0.00           H
ATOM   4545 HG23 ILE A 867      40.940  38.990  39.500  1.00  0.00           H
ATOM   4546  CG1 ILE A 867      42.680  40.510  41.080  1.00  0.00           C
ATOM   4547 HG11 ILE A 867      41.830  40.790  41.750  1.00  0.00           H
ATOM   4548 HG12 ILE A 867      43.480  41.270  41.200  1.00  0.00           H
ATOM   4549  CD  ILE A 867      43.100  39.080  41.370  1.00  0.00           C
ATOM   4550  HD1 ILE A 867      42.570  38.350  40.710  1.00  0.00           H
ATOM   4551  HD2 ILE A 867      42.940  38.820  42.440  1.00  0.00           H
ATOM   4552  HD3 ILE A 867      44.160  38.970  41.070  1.00  0.00           H
ATOM   4553  C   ILE A 867      42.530  40.490  37.090  1.00  0.00           C
ATOM   4554  O   ILE A 867      41.800  39.660  36.500  1.00  0.00           O
ATOM   4555  N   ASN A 868      42.850  41.660  36.570  1.00  0.00           N
ATOM   4556  HN  ASN A 868      43.420  42.190  37.200  1.00  0.00           H
ATOM   4557  CA  ASN A 868      42.490  42.100  35.290  1.00  0.00           C
ATOM   4558  HA  ASN A 868      41.480  41.820  35.030  1.00  0.00           H
ATOM   4559  CB  ASN A 868      42.560  43.660  35.400  1.00  0.00           C
ATOM   4560  HB1 ASN A 868      43.600  44.010  35.560  1.00  0.00           H
ATOM   4561  HB2 ASN A 868      42.040  44.080  36.290  1.00  0.00           H
ATOM   4562  CG  ASN A 868      41.850  44.320  34.210  1.00  0.00           C
ATOM   4563  OD1 ASN A 868      41.050  43.700  33.510  1.00  0.00           O
ATOM   4564  ND2 ASN A 868      42.370  45.510  33.830  1.00  0.00           N
ATOM   4565 HD21 ASN A 868      41.900  46.030  33.110  1.00  0.00           H
ATOM   4566 HD22 ASN A 868      43.150  45.890  34.340  1.00  0.00           H
ATOM   4567  C   ASN A 868      43.550  41.610  34.190  1.00  0.00           C
ATOM   4568  O   ASN A 868      43.660  42.140  33.100  1.00  0.00           O
ATOM   4569  N   ARG A 869      44.180  40.410  34.480  1.00  0.00           N
ATOM   4570  HN  ARG A 869      44.060  39.940  35.340  1.00  0.00           H
ATOM   4571  CA  ARG A 869      45.120  39.820  33.600  1.00  0.00           C
ATOM   4572  HA  ARG A 869      45.870  40.540  33.300  1.00  0.00           H
ATOM   4573  CB  ARG A 869      45.590  38.530  34.320  1.00  0.00           C
ATOM   4574  HB1 ARG A 869      44.850  38.060  34.990  1.00  0.00           H
ATOM   4575  HB2 ARG A 869      46.420  38.900  34.950  1.00  0.00           H
ATOM   4576  CG  ARG A 869      46.270  37.410  33.470  1.00  0.00           C
ATOM   4577  HG1 ARG A 869      45.540  37.280  32.640  1.00  0.00           H
ATOM   4578  HG2 ARG A 869      46.440  36.390  33.870  1.00  0.00           H
ATOM   4579  CD  ARG A 869      47.700  37.900  33.080  1.00  0.00           C
ATOM   4580  HD1 ARG A 869      47.840  38.910  32.630  1.00  0.00           H
ATOM   4581  HD2 ARG A 869      47.980  37.130  32.330  1.00  0.00           H
ATOM   4582  NE  ARG A 869      48.610  37.730  34.230  1.00  0.00           N
ATOM   4583  HE  ARG A 869      48.270  37.700  35.170  1.00  0.00           H
ATOM   4584  CZ  ARG A 869      49.920  37.570  34.200  1.00  0.00           C
ATOM   4585  NH1 ARG A 869      50.550  37.420  33.090  1.00  0.00           N
ATOM   4586 HH11 ARG A 869      51.530  37.590  33.150  1.00  0.00           H
ATOM   4587 HH12 ARG A 869      50.050  37.570  32.240  1.00  0.00           H
ATOM   4588  NH2 ARG A 869      50.630  37.400  35.330  1.00  0.00           N
ATOM   4589 HH21 ARG A 869      50.170  37.280  36.210  1.00  0.00           H
ATOM   4590 HH22 ARG A 869      51.600  37.180  35.220  1.00  0.00           H
ATOM   4591  C   ARG A 869      44.660  39.560  32.130  1.00  0.00           C
ATOM   4592  O   ARG A 869      43.540  39.230  31.770  1.00  0.00           O
ATOM   4593  N   LYS A 870      45.630  39.700  31.190  1.00  0.00           N
ATOM   4594  HN  LYS A 870      46.520  40.060  31.480  1.00  0.00           H
ATOM   4595  CA  LYS A 870      45.420  39.410  29.750  1.00  0.00           C
ATOM   4596  HA  LYS A 870      44.360  39.400  29.520  1.00  0.00           H
ATOM   4597  CB  LYS A 870      46.090  40.420  28.860  1.00  0.00           C
ATOM   4598  HB1 LYS A 870      45.910  40.150  27.790  1.00  0.00           H
ATOM   4599  HB2 LYS A 870      47.180  40.400  29.050  1.00  0.00           H
ATOM   4600  CG  LYS A 870      45.500  41.820  29.110  1.00  0.00           C
ATOM   4601  HG1 LYS A 870      45.600  42.070  30.190  1.00  0.00           H
ATOM   4602  HG2 LYS A 870      44.400  41.870  28.940  1.00  0.00           H
ATOM   4603  CD  LYS A 870      46.300  42.900  28.250  1.00  0.00           C
ATOM   4604  HD1 LYS A 870      45.900  42.820  27.220  1.00  0.00           H
ATOM   4605  HD2 LYS A 870      47.390  42.730  28.150  1.00  0.00           H
ATOM   4606  CE  LYS A 870      46.120  44.440  28.480  1.00  0.00           C
ATOM   4607  HE1 LYS A 870      45.080  44.830  28.580  1.00  0.00           H
ATOM   4608  HE2 LYS A 870      46.680  44.990  27.700  1.00  0.00           H
ATOM   4609  NZ  LYS A 870      46.750  44.720  29.780  1.00  0.00           N
ATOM   4610  HZ1 LYS A 870      46.070  44.500  30.530  1.00  0.00           H
ATOM   4611  HZ2 LYS A 870      47.000  45.710  29.940  1.00  0.00           H
ATOM   4612  HZ3 LYS A 870      47.630  44.200  29.920  1.00  0.00           H
ATOM   4613  C   LYS A 870      45.990  38.040  29.420  1.00  0.00           C
ATOM   4614  O   LYS A 870      46.790  37.520  30.110  1.00  0.00           O
ATOM   4615  N   GLU A 871      45.570  37.350  28.290  1.00  0.00           N
ATOM   4616  HN  GLU A 871      44.890  37.850  27.750  1.00  0.00           H
ATOM   4617  CA  GLU A 871      45.880  36.060  27.790  1.00  0.00           C
ATOM   4618  HA  GLU A 871      45.470  35.860  26.810  1.00  0.00           H
ATOM   4619  CB  GLU A 871      47.440  35.950  27.480  1.00  0.00           C
ATOM   4620  HB1 GLU A 871      47.540  34.930  27.040  1.00  0.00           H
ATOM   4621  HB2 GLU A 871      48.130  35.870  28.340  1.00  0.00           H
ATOM   4622  CG  GLU A 871      47.870  37.030  26.510  1.00  0.00           C
ATOM   4623  HG1 GLU A 871      48.940  36.940  26.250  1.00  0.00           H
ATOM   4624  HG2 GLU A 871      47.870  38.070  26.870  1.00  0.00           H
ATOM   4625  CD  GLU A 871      47.090  37.040  25.150  1.00  0.00           C
ATOM   4626  OE1 GLU A 871      46.610  38.140  24.920  1.00  0.00           O
ATOM   4627  OE2 GLU A 871      46.980  36.020  24.460  1.00  0.00           O
ATOM   4628  C   GLU A 871      45.540  34.840  28.760  1.00  0.00           C
ATOM   4629  O   GLU A 871      45.840  33.750  28.430  1.00  0.00           O
ATOM   4630  N   HSD A 872      44.860  35.050  29.870  1.00  0.00           N
ATOM   4631  HN  HSD A 872      44.310  35.870  29.840  1.00  0.00           H
ATOM   4632  CA  HSD A 872      44.510  33.970  30.830  1.00  0.00           C
ATOM   4633  HA  HSD A 872      44.540  33.010  30.340  1.00  0.00           H
ATOM   4634  CB  HSD A 872      45.480  33.940  32.050  1.00  0.00           C
ATOM   4635  HB1 HSD A 872      45.150  33.330  32.920  1.00  0.00           H
ATOM   4636  HB2 HSD A 872      45.570  34.990  32.410  1.00  0.00           H
ATOM   4637  ND1 HSD A 872      47.210  32.270  31.540  1.00  0.00           N
ATOM   4638  HD1 HSD A 872      46.570  31.550  31.810  1.00  0.00           H
ATOM   4639  CG  HSD A 872      46.880  33.570  31.580  1.00  0.00           C
ATOM   4640  CE1 HSD A 872      48.540  32.190  31.410  1.00  0.00           C
ATOM   4641  HE1 HSD A 872      49.120  31.290  31.600  1.00  0.00           H
ATOM   4642  NE2 HSD A 872      49.140  33.400  31.390  1.00  0.00           N
ATOM   4643  CD2 HSD A 872      48.060  34.260  31.510  1.00  0.00           C
ATOM   4644  HD2 HSD A 872      48.170  35.330  31.510  1.00  0.00           H
ATOM   4645  C   HSD A 872      43.070  34.140  31.180  1.00  0.00           C
ATOM   4646  O   HSD A 872      42.550  35.210  31.310  1.00  0.00           O
ATOM   4647  N   LYS A 873      42.420  32.920  31.350  1.00  0.00           N
ATOM   4648  HN  LYS A 873      42.950  32.100  31.120  1.00  0.00           H
ATOM   4649  CA  LYS A 873      41.000  32.820  31.600  1.00  0.00           C
ATOM   4650  HA  LYS A 873      40.420  33.650  31.220  1.00  0.00           H
ATOM   4651  CB  LYS A 873      40.400  31.570  30.950  1.00  0.00           C
ATOM   4652  HB1 LYS A 873      40.510  31.650  29.840  1.00  0.00           H
ATOM   4653  HB2 LYS A 873      39.290  31.640  30.970  1.00  0.00           H
ATOM   4654  CG  LYS A 873      40.900  30.210  31.490  1.00  0.00           C
ATOM   4655  HG1 LYS A 873      40.940  30.180  32.600  1.00  0.00           H
ATOM   4656  HG2 LYS A 873      41.950  30.140  31.160  1.00  0.00           H
ATOM   4657  CD  LYS A 873      40.100  29.040  30.940  1.00  0.00           C
ATOM   4658  HD1 LYS A 873      39.050  29.240  31.230  1.00  0.00           H
ATOM   4659  HD2 LYS A 873      40.530  28.180  31.500  1.00  0.00           H
ATOM   4660  CE  LYS A 873      40.170  28.820  29.460  1.00  0.00           C
ATOM   4661  HE1 LYS A 873      41.210  28.660  29.090  1.00  0.00           H
ATOM   4662  HE2 LYS A 873      39.690  29.670  28.940  1.00  0.00           H
ATOM   4663  NZ  LYS A 873      39.410  27.630  29.180  1.00  0.00           N
ATOM   4664  HZ1 LYS A 873      38.390  27.840  29.310  1.00  0.00           H
ATOM   4665  HZ2 LYS A 873      39.750  26.930  29.870  1.00  0.00           H
ATOM   4666  HZ3 LYS A 873      39.590  27.190  28.270  1.00  0.00           H
ATOM   4667  C   LYS A 873      40.780  32.840  33.130  1.00  0.00           C
ATOM   4668  O   LYS A 873      41.660  32.520  33.930  1.00  0.00           O
ATOM   4669  N   LEU A 874      39.520  33.040  33.490  1.00  0.00           N
ATOM   4670  HN  LEU A 874      38.860  33.430  32.850  1.00  0.00           H
ATOM   4671  CA  LEU A 874      39.080  33.010  34.900  1.00  0.00           C
ATOM   4672  HA  LEU A 874      39.830  32.700  35.600  1.00  0.00           H
ATOM   4673  CB  LEU A 874      38.600  34.460  35.290  1.00  0.00           C
ATOM   4674  HB1 LEU A 874      37.740  34.640  34.610  1.00  0.00           H
ATOM   4675  HB2 LEU A 874      39.450  35.140  35.160  1.00  0.00           H
ATOM   4676  CG  LEU A 874      38.030  34.490  36.730  1.00  0.00           C
ATOM   4677  HG  LEU A 874      37.210  33.750  36.720  1.00  0.00           H
ATOM   4678  CD1 LEU A 874      39.100  33.930  37.680  1.00  0.00           C
ATOM   4679 HD11 LEU A 874      39.450  32.890  37.480  1.00  0.00           H
ATOM   4680 HD12 LEU A 874      38.700  34.050  38.700  1.00  0.00           H
ATOM   4681 HD13 LEU A 874      39.950  34.630  37.530  1.00  0.00           H
ATOM   4682  CD2 LEU A 874      37.490  35.850  36.990  1.00  0.00           C
ATOM   4683 HD21 LEU A 874      37.010  35.730  37.980  1.00  0.00           H
ATOM   4684 HD22 LEU A 874      36.690  36.070  36.240  1.00  0.00           H
ATOM   4685 HD23 LEU A 874      38.260  36.640  37.070  1.00  0.00           H
ATOM   4686  C   LEU A 874      38.040  31.950  35.090  1.00  0.00           C
ATOM   4687  O   LEU A 874      36.910  31.970  34.560  1.00  0.00           O
ATOM   4688  N   LYS A 875      38.380  30.880  35.830  1.00  0.00           N
ATOM   4689  HN  LYS A 875      39.250  31.030  36.310  1.00  0.00           H
ATOM   4690  CA  LYS A 875      37.390  29.930  36.390  1.00  0.00           C
ATOM   4691  HA  LYS A 875      36.410  30.310  36.170  1.00  0.00           H
ATOM   4692  CB  LYS A 875      37.570  28.470  36.010  1.00  0.00           C
ATOM   4693  HB1 LYS A 875      37.420  28.300  34.920  1.00  0.00           H
ATOM   4694  HB2 LYS A 875      36.750  27.820  36.400  1.00  0.00           H
ATOM   4695  CG  LYS A 875      38.950  27.790  36.330  1.00  0.00           C
ATOM   4696  HG1 LYS A 875      39.070  27.650  37.420  1.00  0.00           H
ATOM   4697  HG2 LYS A 875      39.700  28.500  35.910  1.00  0.00           H
ATOM   4698  CD  LYS A 875      39.170  26.450  35.620  1.00  0.00           C
ATOM   4699  HD1 LYS A 875      38.270  25.830  35.840  1.00  0.00           H
ATOM   4700  HD2 LYS A 875      40.090  26.030  36.050  1.00  0.00           H
ATOM   4701  CE  LYS A 875      39.380  26.660  34.080  1.00  0.00           C
ATOM   4702  HE1 LYS A 875      40.030  27.540  33.880  1.00  0.00           H
ATOM   4703  HE2 LYS A 875      38.440  26.880  33.530  1.00  0.00           H
ATOM   4704  NZ  LYS A 875      39.880  25.400  33.480  1.00  0.00           N
ATOM   4705  HZ1 LYS A 875      40.610  24.950  34.060  1.00  0.00           H
ATOM   4706  HZ2 LYS A 875      40.220  25.510  32.510  1.00  0.00           H
ATOM   4707  HZ3 LYS A 875      39.120  24.680  33.480  1.00  0.00           H
ATOM   4708  C   LYS A 875      37.530  30.010  37.870  1.00  0.00           C
ATOM   4709  O   LYS A 875      38.440  30.690  38.420  1.00  0.00           O
ATOM   4710  N   LYS A 876      36.540  29.500  38.650  1.00  0.00           N
ATOM   4711  HN  LYS A 876      35.780  29.010  38.250  1.00  0.00           H
ATOM   4712  CA  LYS A 876      36.550  29.650  40.100  1.00  0.00           C
ATOM   4713  HA  LYS A 876      35.770  28.990  40.470  1.00  0.00           H
ATOM   4714  CB  LYS A 876      37.740  29.120  40.830  1.00  0.00           C
ATOM   4715  HB1 LYS A 876      37.320  28.860  41.830  1.00  0.00           H
ATOM   4716  HB2 LYS A 876      38.540  29.890  40.970  1.00  0.00           H
ATOM   4717  CG  LYS A 876      38.450  27.800  40.270  1.00  0.00           C
ATOM   4718  HG1 LYS A 876      38.910  27.490  41.240  1.00  0.00           H
ATOM   4719  HG2 LYS A 876      39.290  28.000  39.570  1.00  0.00           H
ATOM   4720  CD  LYS A 876      37.590  26.650  39.750  1.00  0.00           C
ATOM   4721  HD1 LYS A 876      37.180  26.890  38.740  1.00  0.00           H
ATOM   4722  HD2 LYS A 876      36.730  26.490  40.440  1.00  0.00           H
ATOM   4723  CE  LYS A 876      38.300  25.280  39.860  1.00  0.00           C
ATOM   4724  HE1 LYS A 876      38.700  25.050  40.870  1.00  0.00           H
ATOM   4725  HE2 LYS A 876      39.160  25.230  39.160  1.00  0.00           H
ATOM   4726  NZ  LYS A 876      37.360  24.190  39.550  1.00  0.00           N
ATOM   4727  HZ1 LYS A 876      37.260  24.170  38.510  1.00  0.00           H
ATOM   4728  HZ2 LYS A 876      36.460  24.270  40.070  1.00  0.00           H
ATOM   4729  HZ3 LYS A 876      37.900  23.300  39.710  1.00  0.00           H
ATOM   4730  C   LYS A 876      36.050  30.980  40.630  1.00  0.00           C
ATOM   4731  O   LYS A 876      35.070  31.040  41.370  1.00  0.00           O
ATOM   4732  N   GLY A 877      36.710  32.130  40.240  1.00  0.00           N
ATOM   4733  HN  GLY A 877      37.480  31.990  39.610  1.00  0.00           H
ATOM   4734  CA  GLY A 877      36.390  33.500  40.750  1.00  0.00           C
ATOM   4735  HA1 GLY A 877      37.250  34.080  40.450  1.00  0.00           H
ATOM   4736  HA2 GLY A 877      36.250  33.440  41.810  1.00  0.00           H
ATOM   4737  C   GLY A 877      35.170  34.100  40.190  1.00  0.00           C
ATOM   4738  O   GLY A 877      34.190  33.570  39.650  1.00  0.00           O
ATOM   4739  N   ALA A 878      35.240  35.470  40.230  1.00  0.00           N
ATOM   4740  HN  ALA A 878      35.940  35.910  40.790  1.00  0.00           H
ATOM   4741  CA  ALA A 878      34.450  36.330  39.330  1.00  0.00           C
ATOM   4742  HA  ALA A 878      34.310  35.900  38.350  1.00  0.00           H
ATOM   4743  CB  ALA A 878      33.090  36.630  40.010  1.00  0.00           C
ATOM   4744  HB1 ALA A 878      33.210  37.150  40.980  1.00  0.00           H
ATOM   4745  HB2 ALA A 878      32.550  35.670  40.150  1.00  0.00           H
ATOM   4746  HB3 ALA A 878      32.580  37.350  39.350  1.00  0.00           H
ATOM   4747  C   ALA A 878      35.040  37.820  39.090  1.00  0.00           C
ATOM   4748  O   ALA A 878      34.610  38.500  38.180  1.00  0.00           O
ATOM   4749  N   GLY A 879      36.070  38.210  39.840  1.00  0.00           N
ATOM   4750  HN  GLY A 879      36.450  37.560  40.510  1.00  0.00           H
ATOM   4751  CA  GLY A 879      36.820  39.500  39.620  1.00  0.00           C
ATOM   4752  HA1 GLY A 879      36.170  40.130  39.030  1.00  0.00           H
ATOM   4753  HA2 GLY A 879      37.720  39.230  39.090  1.00  0.00           H
ATOM   4754  C   GLY A 879      37.250  40.260  40.880  1.00  0.00           C
ATOM   4755  O   GLY A 879      37.000  39.790  42.030  1.00  0.00           O
ATOM   4756  N   TYR A 880      37.710  41.520  40.630  1.00  0.00           N
ATOM   4757  HN  TYR A 880      37.900  41.830  39.690  1.00  0.00           H
ATOM   4758  CA  TYR A 880      38.050  42.440  41.620  1.00  0.00           C
ATOM   4759  HA  TYR A 880      38.760  42.000  42.290  1.00  0.00           H
ATOM   4760  CB  TYR A 880      38.790  43.640  40.970  1.00  0.00           C
ATOM   4761  HB1 TYR A 880      38.200  44.020  40.100  1.00  0.00           H
ATOM   4762  HB2 TYR A 880      39.830  43.380  40.660  1.00  0.00           H
ATOM   4763  CG  TYR A 880      38.970  44.780  41.900  1.00  0.00           C
ATOM   4764  CD1 TYR A 880      39.410  44.560  43.220  1.00  0.00           C
ATOM   4765  HD1 TYR A 880      39.650  43.560  43.530  1.00  0.00           H
ATOM   4766  CE1 TYR A 880      39.480  45.550  44.190  1.00  0.00           C
ATOM   4767  HE1 TYR A 880      39.700  45.320  45.220  1.00  0.00           H
ATOM   4768  CZ  TYR A 880      39.340  46.860  43.720  1.00  0.00           C
ATOM   4769  OH  TYR A 880      39.380  47.850  44.710  1.00  0.00           O
ATOM   4770  HH  TYR A 880      39.200  48.700  44.310  1.00  0.00           H
ATOM   4771  CD2 TYR A 880      38.700  46.060  41.530  1.00  0.00           C
ATOM   4772  HD2 TYR A 880      38.390  46.160  40.500  1.00  0.00           H
ATOM   4773  CE2 TYR A 880      38.950  47.140  42.390  1.00  0.00           C
ATOM   4774  HE2 TYR A 880      38.680  48.150  42.100  1.00  0.00           H
ATOM   4775  C   TYR A 880      36.930  42.830  42.570  1.00  0.00           C
ATOM   4776  O   TYR A 880      37.170  42.980  43.750  1.00  0.00           O
ATOM   4777  N   HSD A 881      35.680  43.030  42.130  1.00  0.00           N
ATOM   4778  HN  HSD A 881      35.380  43.120  41.190  1.00  0.00           H
ATOM   4779  CA  HSD A 881      34.560  43.260  43.110  1.00  0.00           C
ATOM   4780  HA  HSD A 881      34.850  44.080  43.740  1.00  0.00           H
ATOM   4781  CB  HSD A 881      33.280  43.830  42.460  1.00  0.00           C
ATOM   4782  HB1 HSD A 881      32.360  43.850  43.070  1.00  0.00           H
ATOM   4783  HB2 HSD A 881      33.110  43.040  41.700  1.00  0.00           H
ATOM   4784  ND1 HSD A 881      32.420  45.750  41.130  1.00  0.00           N
ATOM   4785  HD1 HSD A 881      31.590  45.210  41.020  1.00  0.00           H
ATOM   4786  CG  HSD A 881      33.470  45.270  41.870  1.00  0.00           C
ATOM   4787  CE1 HSD A 881      32.770  46.930  40.590  1.00  0.00           C
ATOM   4788  HE1 HSD A 881      32.010  47.630  40.280  1.00  0.00           H
ATOM   4789  NE2 HSD A 881      34.060  47.270  40.980  1.00  0.00           N
ATOM   4790  CD2 HSD A 881      34.460  46.290  41.810  1.00  0.00           C
ATOM   4791  HD2 HSD A 881      35.440  46.280  42.270  1.00  0.00           H
ATOM   4792  C   HSD A 881      34.200  42.150  44.100  1.00  0.00           C
ATOM   4793  O   HSD A 881      34.190  42.320  45.280  1.00  0.00           O
ATOM   4794  N   LEU A 882      34.190  40.890  43.590  1.00  0.00           N
ATOM   4795  HN  LEU A 882      34.000  40.660  42.650  1.00  0.00           H
ATOM   4796  CA  LEU A 882      34.100  39.700  44.470  1.00  0.00           C
ATOM   4797  HA  LEU A 882      33.260  39.740  45.140  1.00  0.00           H
ATOM   4798  CB  LEU A 882      33.980  38.420  43.670  1.00  0.00           C
ATOM   4799  HB1 LEU A 882      34.850  38.350  43.000  1.00  0.00           H
ATOM   4800  HB2 LEU A 882      33.100  38.650  43.050  1.00  0.00           H
ATOM   4801  CG  LEU A 882      33.810  37.090  44.410  1.00  0.00           C
ATOM   4802  HG  LEU A 882      34.420  37.180  45.330  1.00  0.00           H
ATOM   4803  CD1 LEU A 882      32.370  36.890  44.880  1.00  0.00           C
ATOM   4804 HD11 LEU A 882      32.410  35.980  45.530  1.00  0.00           H
ATOM   4805 HD12 LEU A 882      31.750  36.700  43.980  1.00  0.00           H
ATOM   4806 HD13 LEU A 882      32.060  37.800  45.410  1.00  0.00           H
ATOM   4807  CD2 LEU A 882      34.390  35.870  43.610  1.00  0.00           C
ATOM   4808 HD21 LEU A 882      34.540  35.000  44.270  1.00  0.00           H
ATOM   4809 HD22 LEU A 882      35.430  36.110  43.280  1.00  0.00           H
ATOM   4810 HD23 LEU A 882      33.660  35.500  42.870  1.00  0.00           H
ATOM   4811  C   LEU A 882      35.300  39.590  45.420  1.00  0.00           C
ATOM   4812  O   LEU A 882      35.180  39.330  46.610  1.00  0.00           O
ATOM   4813  N   ASP A 883      36.550  39.810  44.910  1.00  0.00           N
ATOM   4814  HN  ASP A 883      36.670  39.830  43.930  1.00  0.00           H
ATOM   4815  CA  ASP A 883      37.740  39.940  45.760  1.00  0.00           C
ATOM   4816  HA  ASP A 883      37.810  38.960  46.210  1.00  0.00           H
ATOM   4817  CB  ASP A 883      39.020  40.060  44.840  1.00  0.00           C
ATOM   4818  HB1 ASP A 883      40.010  40.020  45.340  1.00  0.00           H
ATOM   4819  HB2 ASP A 883      38.920  41.030  44.290  1.00  0.00           H
ATOM   4820  CG  ASP A 883      39.170  38.870  43.790  1.00  0.00           C
ATOM   4821  OD1 ASP A 883      38.590  37.770  43.930  1.00  0.00           O
ATOM   4822  OD2 ASP A 883      39.980  39.190  42.770  1.00  0.00           O
ATOM   4823  HD2 ASP A 883      40.180  38.290  42.480  1.00  0.00           H
ATOM   4824  C   ASP A 883      37.670  40.960  46.870  1.00  0.00           C
ATOM   4825  O   ASP A 883      37.910  40.720  48.050  1.00  0.00           O
ATOM   4826  N   LEU A 884      37.250  42.220  46.570  1.00  0.00           N
ATOM   4827  HN  LEU A 884      36.980  42.260  45.610  1.00  0.00           H
ATOM   4828  CA  LEU A 884      36.930  43.330  47.520  1.00  0.00           C
ATOM   4829  HA  LEU A 884      37.740  43.560  48.200  1.00  0.00           H
ATOM   4830  CB  LEU A 884      36.670  44.660  46.780  1.00  0.00           C
ATOM   4831  HB1 LEU A 884      35.820  44.400  46.100  1.00  0.00           H
ATOM   4832  HB2 LEU A 884      37.560  45.010  46.220  1.00  0.00           H
ATOM   4833  CG  LEU A 884      36.300  45.880  47.670  1.00  0.00           C
ATOM   4834  HG  LEU A 884      35.340  45.670  48.190  1.00  0.00           H
ATOM   4835  CD1 LEU A 884      37.250  46.190  48.860  1.00  0.00           C
ATOM   4836 HD11 LEU A 884      37.500  45.300  49.460  1.00  0.00           H
ATOM   4837 HD12 LEU A 884      36.770  46.980  49.450  1.00  0.00           H
ATOM   4838 HD13 LEU A 884      38.250  46.510  48.480  1.00  0.00           H
ATOM   4839  CD2 LEU A 884      36.200  47.130  46.770  1.00  0.00           C
ATOM   4840 HD21 LEU A 884      37.160  47.220  46.230  1.00  0.00           H
ATOM   4841 HD22 LEU A 884      35.970  48.030  47.380  1.00  0.00           H
ATOM   4842 HD23 LEU A 884      35.410  46.900  46.020  1.00  0.00           H
ATOM   4843  C   LEU A 884      35.850  42.980  48.460  1.00  0.00           C
ATOM   4844  O   LEU A 884      36.010  43.150  49.720  1.00  0.00           O
ATOM   4845  N   LEU A 885      34.750  42.350  48.050  1.00  0.00           N
ATOM   4846  HN  LEU A 885      34.660  42.190  47.070  1.00  0.00           H
ATOM   4847  CA  LEU A 885      33.770  41.830  48.990  1.00  0.00           C
ATOM   4848  HA  LEU A 885      33.440  42.710  49.530  1.00  0.00           H
ATOM   4849  CB  LEU A 885      32.520  41.230  48.270  1.00  0.00           C
ATOM   4850  HB1 LEU A 885      32.840  40.410  47.600  1.00  0.00           H
ATOM   4851  HB2 LEU A 885      32.160  42.060  47.620  1.00  0.00           H
ATOM   4852  CG  LEU A 885      31.370  40.650  49.180  1.00  0.00           C
ATOM   4853  HG  LEU A 885      31.710  39.780  49.780  1.00  0.00           H
ATOM   4854  CD1 LEU A 885      30.810  41.800  50.080  1.00  0.00           C
ATOM   4855 HD11 LEU A 885      31.630  42.300  50.650  1.00  0.00           H
ATOM   4856 HD12 LEU A 885      30.140  41.400  50.860  1.00  0.00           H
ATOM   4857 HD13 LEU A 885      30.390  42.600  49.440  1.00  0.00           H
ATOM   4858  CD2 LEU A 885      30.240  40.130  48.290  1.00  0.00           C
ATOM   4859 HD21 LEU A 885      29.740  40.980  47.770  1.00  0.00           H
ATOM   4860 HD22 LEU A 885      29.400  39.740  48.900  1.00  0.00           H
ATOM   4861 HD23 LEU A 885      30.560  39.330  47.600  1.00  0.00           H
ATOM   4862  C   LEU A 885      34.260  40.830  50.050  1.00  0.00           C
ATOM   4863  O   LEU A 885      34.040  40.860  51.270  1.00  0.00           O
ATOM   4864  N   MET A 886      35.150  39.900  49.620  1.00  0.00           N
ATOM   4865  HN  MET A 886      35.380  39.870  48.650  1.00  0.00           H
ATOM   4866  CA  MET A 886      35.710  38.880  50.480  1.00  0.00           C
ATOM   4867  HA  MET A 886      34.860  38.520  51.040  1.00  0.00           H
ATOM   4868  CB  MET A 886      36.120  37.600  49.620  1.00  0.00           C
ATOM   4869  HB1 MET A 886      36.370  36.770  50.310  1.00  0.00           H
ATOM   4870  HB2 MET A 886      36.970  37.780  48.930  1.00  0.00           H
ATOM   4871  CG  MET A 886      34.800  37.130  48.890  1.00  0.00           C
ATOM   4872  HG1 MET A 886      35.240  36.250  48.370  1.00  0.00           H
ATOM   4873  HG2 MET A 886      34.460  37.870  48.140  1.00  0.00           H
ATOM   4874  SD  MET A 886      33.420  36.800  50.000  1.00  0.00           S
ATOM   4875  CE  MET A 886      32.500  36.250  48.630  1.00  0.00           C
ATOM   4876  HE1 MET A 886      32.960  35.290  48.280  1.00  0.00           H
ATOM   4877  HE2 MET A 886      32.470  36.930  47.750  1.00  0.00           H
ATOM   4878  HE3 MET A 886      31.450  36.100  48.970  1.00  0.00           H
ATOM   4879  C   MET A 886      36.680  39.370  51.500  1.00  0.00           C
ATOM   4880  O   MET A 886      36.570  38.990  52.660  1.00  0.00           O
ATOM   4881  N   VAL A 887      37.650  40.240  51.190  1.00  0.00           N
ATOM   4882  HN  VAL A 887      37.710  40.570  50.250  1.00  0.00           H
ATOM   4883  CA  VAL A 887      38.420  40.900  52.250  1.00  0.00           C
ATOM   4884  HA  VAL A 887      38.740  40.130  52.930  1.00  0.00           H
ATOM   4885  CB  VAL A 887      39.650  41.680  51.740  1.00  0.00           C
ATOM   4886  HB  VAL A 887      40.050  42.280  52.570  1.00  0.00           H
ATOM   4887  CG1 VAL A 887      40.800  40.740  51.360  1.00  0.00           C
ATOM   4888 HG11 VAL A 887      40.620  40.090  50.470  1.00  0.00           H
ATOM   4889 HG12 VAL A 887      40.960  39.980  52.150  1.00  0.00           H
ATOM   4890 HG13 VAL A 887      41.750  41.270  51.150  1.00  0.00           H
ATOM   4891  CG2 VAL A 887      39.310  42.660  50.620  1.00  0.00           C
ATOM   4892 HG21 VAL A 887      40.230  43.240  50.400  1.00  0.00           H
ATOM   4893 HG22 VAL A 887      38.680  43.480  51.000  1.00  0.00           H
ATOM   4894 HG23 VAL A 887      38.930  42.310  49.640  1.00  0.00           H
ATOM   4895  C   VAL A 887      37.610  41.910  53.150  1.00  0.00           C
ATOM   4896  O   VAL A 887      37.790  42.020  54.370  1.00  0.00           O
ATOM   4897  N   GLY A 888      36.630  42.530  52.490  1.00  0.00           N
ATOM   4898  HN  GLY A 888      36.590  42.520  51.490  1.00  0.00           H
ATOM   4899  CA  GLY A 888      35.660  43.350  53.220  1.00  0.00           C
ATOM   4900  HA1 GLY A 888      34.920  43.690  52.520  1.00  0.00           H
ATOM   4901  HA2 GLY A 888      36.170  44.090  53.820  1.00  0.00           H
ATOM   4902  C   GLY A 888      34.770  42.690  54.220  1.00  0.00           C
ATOM   4903  O   GLY A 888      34.600  43.250  55.270  1.00  0.00           O
ATOM   4904  N   VAL A 889      34.260  41.500  53.970  1.00  0.00           N
ATOM   4905  HN  VAL A 889      34.290  41.140  53.040  1.00  0.00           H
ATOM   4906  CA  VAL A 889      33.610  40.720  55.000  1.00  0.00           C
ATOM   4907  HA  VAL A 889      32.990  41.340  55.630  1.00  0.00           H
ATOM   4908  CB  VAL A 889      32.580  39.650  54.510  1.00  0.00           C
ATOM   4909  HB  VAL A 889      31.990  39.260  55.370  1.00  0.00           H
ATOM   4910  CG1 VAL A 889      31.690  40.400  53.480  1.00  0.00           C
ATOM   4911 HG11 VAL A 889      31.280  41.290  54.010  1.00  0.00           H
ATOM   4912 HG12 VAL A 889      30.840  39.760  53.170  1.00  0.00           H
ATOM   4913 HG13 VAL A 889      32.100  40.700  52.500  1.00  0.00           H
ATOM   4914  CG2 VAL A 889      33.270  38.450  53.820  1.00  0.00           C
ATOM   4915 HG21 VAL A 889      33.940  38.720  52.960  1.00  0.00           H
ATOM   4916 HG22 VAL A 889      32.560  37.660  53.490  1.00  0.00           H
ATOM   4917 HG23 VAL A 889      34.000  38.030  54.540  1.00  0.00           H
ATOM   4918  C   VAL A 889      34.560  40.180  55.960  1.00  0.00           C
ATOM   4919  O   VAL A 889      34.250  40.110  57.130  1.00  0.00           O
ATOM   4920  N   MET A 890      35.740  39.680  55.550  1.00  0.00           N
ATOM   4921  HN  MET A 890      36.000  39.710  54.590  1.00  0.00           H
ATOM   4922  CA  MET A 890      36.680  39.180  56.520  1.00  0.00           C
ATOM   4923  HA  MET A 890      36.130  38.580  57.230  1.00  0.00           H
ATOM   4924  CB  MET A 890      37.690  38.290  55.750  1.00  0.00           C
ATOM   4925  HB1 MET A 890      38.540  38.240  56.480  1.00  0.00           H
ATOM   4926  HB2 MET A 890      38.010  38.780  54.810  1.00  0.00           H
ATOM   4927  CG  MET A 890      37.030  36.960  55.380  1.00  0.00           C
ATOM   4928  HG1 MET A 890      37.750  36.340  54.800  1.00  0.00           H
ATOM   4929  HG2 MET A 890      36.120  37.140  54.760  1.00  0.00           H
ATOM   4930  SD  MET A 890      36.430  35.940  56.750  1.00  0.00           S
ATOM   4931  CE  MET A 890      37.960  35.790  57.760  1.00  0.00           C
ATOM   4932  HE1 MET A 890      37.800  35.050  58.560  1.00  0.00           H
ATOM   4933  HE2 MET A 890      38.150  36.790  58.190  1.00  0.00           H
ATOM   4934  HE3 MET A 890      38.820  35.520  57.100  1.00  0.00           H
ATOM   4935  C   MET A 890      37.390  40.200  57.320  1.00  0.00           C
ATOM   4936  O   MET A 890      37.980  39.930  58.350  1.00  0.00           O
ATOM   4937  N   LEU A 891      37.370  41.490  56.940  1.00  0.00           N
ATOM   4938  HN  LEU A 891      36.940  41.660  56.060  1.00  0.00           H
ATOM   4939  CA  LEU A 891      37.730  42.620  57.770  1.00  0.00           C
ATOM   4940  HA  LEU A 891      38.740  42.450  58.140  1.00  0.00           H
ATOM   4941  CB  LEU A 891      37.740  43.940  56.910  1.00  0.00           C
ATOM   4942  HB1 LEU A 891      36.820  44.050  56.300  1.00  0.00           H
ATOM   4943  HB2 LEU A 891      38.490  43.790  56.090  1.00  0.00           H
ATOM   4944  CG  LEU A 891      38.150  45.170  57.630  1.00  0.00           C
ATOM   4945  HG  LEU A 891      38.780  44.910  58.510  1.00  0.00           H
ATOM   4946  CD1 LEU A 891      38.990  46.080  56.670  1.00  0.00           C
ATOM   4947 HD11 LEU A 891      38.610  46.150  55.630  1.00  0.00           H
ATOM   4948 HD12 LEU A 891      39.970  45.560  56.650  1.00  0.00           H
ATOM   4949 HD13 LEU A 891      39.190  47.080  57.090  1.00  0.00           H
ATOM   4950  CD2 LEU A 891      36.880  45.980  58.050  1.00  0.00           C
ATOM   4951 HD21 LEU A 891      36.530  46.450  57.100  1.00  0.00           H
ATOM   4952 HD22 LEU A 891      37.130  46.690  58.860  1.00  0.00           H
ATOM   4953 HD23 LEU A 891      36.050  45.360  58.450  1.00  0.00           H
ATOM   4954  C   LEU A 891      36.730  42.720  58.930  1.00  0.00           C
ATOM   4955  O   LEU A 891      37.070  42.900  60.070  1.00  0.00           O
ATOM   4956  N   GLY A 892      35.420  42.650  58.660  1.00  0.00           N
ATOM   4957  HN  GLY A 892      35.090  42.440  57.750  1.00  0.00           H
ATOM   4958  CA  GLY A 892      34.410  42.610  59.730  1.00  0.00           C
ATOM   4959  HA1 GLY A 892      33.440  42.530  59.240  1.00  0.00           H
ATOM   4960  HA2 GLY A 892      34.450  43.540  60.280  1.00  0.00           H
ATOM   4961  C   GLY A 892      34.440  41.390  60.600  1.00  0.00           C
ATOM   4962  O   GLY A 892      34.310  41.470  61.830  1.00  0.00           O
ATOM   4963  N   VAL A 893      34.780  40.180  60.040  1.00  0.00           N
ATOM   4964  HN  VAL A 893      34.730  40.060  59.040  1.00  0.00           H
ATOM   4965  CA  VAL A 893      35.080  39.030  60.860  1.00  0.00           C
ATOM   4966  HA  VAL A 893      34.180  38.890  61.460  1.00  0.00           H
ATOM   4967  CB  VAL A 893      35.120  37.630  60.130  1.00  0.00           C
ATOM   4968  HB  VAL A 893      35.940  37.610  59.380  1.00  0.00           H
ATOM   4969  CG1 VAL A 893      35.490  36.570  61.140  1.00  0.00           C
ATOM   4970 HG11 VAL A 893      35.290  35.570  60.690  1.00  0.00           H
ATOM   4971 HG12 VAL A 893      34.900  36.690  62.080  1.00  0.00           H
ATOM   4972 HG13 VAL A 893      36.590  36.630  61.250  1.00  0.00           H
ATOM   4973  CG2 VAL A 893      33.790  37.300  59.410  1.00  0.00           C
ATOM   4974 HG21 VAL A 893      33.660  36.230  59.110  1.00  0.00           H
ATOM   4975 HG22 VAL A 893      33.630  37.950  58.530  1.00  0.00           H
ATOM   4976 HG23 VAL A 893      32.900  37.380  60.070  1.00  0.00           H
ATOM   4977  C   VAL A 893      36.240  39.260  61.850  1.00  0.00           C
ATOM   4978  O   VAL A 893      36.150  39.020  63.050  1.00  0.00           O
ATOM   4979  N   CYS A 894      37.370  39.850  61.360  1.00  0.00           N
ATOM   4980  HN  CYS A 894      37.550  39.820  60.380  1.00  0.00           H
ATOM   4981  CA  CYS A 894      38.480  40.350  62.110  1.00  0.00           C
ATOM   4982  HA  CYS A 894      38.810  39.530  62.730  1.00  0.00           H
ATOM   4983  CB  CYS A 894      39.700  40.790  61.200  1.00  0.00           C
ATOM   4984  HB1 CYS A 894      40.460  41.100  61.950  1.00  0.00           H
ATOM   4985  HB2 CYS A 894      39.440  41.560  60.440  1.00  0.00           H
ATOM   4986  SG  CYS A 894      40.360  39.290  60.280  1.00  0.00           S
ATOM   4987  HG1 CYS A 894      40.060  39.900  59.140  1.00  0.00           H
ATOM   4988  C   CYS A 894      38.120  41.400  63.150  1.00  0.00           C
ATOM   4989  O   CYS A 894      38.610  41.390  64.270  1.00  0.00           O
ATOM   4990  N   SER A 895      37.210  42.280  62.790  1.00  0.00           N
ATOM   4991  HN  SER A 895      36.860  42.360  61.860  1.00  0.00           H
ATOM   4992  CA  SER A 895      36.640  43.220  63.770  1.00  0.00           C
ATOM   4993  HA  SER A 895      37.490  43.770  64.150  1.00  0.00           H
ATOM   4994  CB  SER A 895      35.770  44.280  63.150  1.00  0.00           C
ATOM   4995  HB1 SER A 895      35.510  45.060  63.890  1.00  0.00           H
ATOM   4996  HB2 SER A 895      34.850  43.740  62.830  1.00  0.00           H
ATOM   4997  OG  SER A 895      36.480  44.860  62.040  1.00  0.00           O
ATOM   4998  HG1 SER A 895      36.610  44.210  61.350  1.00  0.00           H
ATOM   4999  C   SER A 895      35.910  42.550  64.970  1.00  0.00           C
ATOM   5000  O   SER A 895      36.150  42.880  66.120  1.00  0.00           O
ATOM   5001  N   VAL A 896      35.080  41.560  64.700  1.00  0.00           N
ATOM   5002  HN  VAL A 896      34.920  41.340  63.740  1.00  0.00           H
ATOM   5003  CA  VAL A 896      34.400  40.850  65.820  1.00  0.00           C
ATOM   5004  HA  VAL A 896      33.980  41.620  66.440  1.00  0.00           H
ATOM   5005  CB  VAL A 896      33.250  40.000  65.360  1.00  0.00           C
ATOM   5006  HB  VAL A 896      33.590  39.270  64.600  1.00  0.00           H
ATOM   5007  CG1 VAL A 896      32.560  39.400  66.630  1.00  0.00           C
ATOM   5008 HG11 VAL A 896      33.310  38.710  67.070  1.00  0.00           H
ATOM   5009 HG12 VAL A 896      31.630  38.870  66.340  1.00  0.00           H
ATOM   5010 HG13 VAL A 896      32.400  40.110  67.480  1.00  0.00           H
ATOM   5011  CG2 VAL A 896      32.200  40.880  64.550  1.00  0.00           C
ATOM   5012 HG21 VAL A 896      31.900  41.740  65.170  1.00  0.00           H
ATOM   5013 HG22 VAL A 896      31.280  40.360  64.210  1.00  0.00           H
ATOM   5014 HG23 VAL A 896      32.660  41.320  63.640  1.00  0.00           H
ATOM   5015  C   VAL A 896      35.460  40.080  66.650  1.00  0.00           C
ATOM   5016  O   VAL A 896      35.350  39.890  67.860  1.00  0.00           O
ATOM   5017  N   MET A 897      36.510  39.510  66.000  1.00  0.00           N
ATOM   5018  HN  MET A 897      36.340  39.280  65.050  1.00  0.00           H
ATOM   5019  CA  MET A 897      37.430  38.650  66.680  1.00  0.00           C
ATOM   5020  HA  MET A 897      36.850  38.090  67.390  1.00  0.00           H
ATOM   5021  CB  MET A 897      38.220  37.770  65.710  1.00  0.00           C
ATOM   5022  HB1 MET A 897      39.050  37.200  66.200  1.00  0.00           H
ATOM   5023  HB2 MET A 897      38.770  38.480  65.070  1.00  0.00           H
ATOM   5024  CG  MET A 897      37.400  36.720  64.880  1.00  0.00           C
ATOM   5025  HG1 MET A 897      38.050  36.370  64.050  1.00  0.00           H
ATOM   5026  HG2 MET A 897      36.610  37.280  64.320  1.00  0.00           H
ATOM   5027  SD  MET A 897      36.700  35.430  65.880  1.00  0.00           S
ATOM   5028  CE  MET A 897      38.220  34.510  65.900  1.00  0.00           C
ATOM   5029  HE1 MET A 897      38.540  34.440  64.840  1.00  0.00           H
ATOM   5030  HE2 MET A 897      38.290  33.540  66.430  1.00  0.00           H
ATOM   5031  HE3 MET A 897      39.000  35.140  66.370  1.00  0.00           H
ATOM   5032  C   MET A 897      38.410  39.520  67.500  1.00  0.00           C
ATOM   5033  O   MET A 897      39.000  39.090  68.500  1.00  0.00           O
ATOM   5034  N   GLY A 898      38.630  40.800  67.130  1.00  0.00           N
ATOM   5035  HN  GLY A 898      38.020  41.090  66.390  1.00  0.00           H
ATOM   5036  CA  GLY A 898      39.410  41.840  67.710  1.00  0.00           C
ATOM   5037  HA1 GLY A 898      39.500  41.680  68.770  1.00  0.00           H
ATOM   5038  HA2 GLY A 898      38.840  42.710  67.390  1.00  0.00           H
ATOM   5039  C   GLY A 898      40.790  42.010  67.090  1.00  0.00           C
ATOM   5040  O   GLY A 898      41.670  42.520  67.740  1.00  0.00           O
ATOM   5041  N   LEU A 899      40.940  41.430  65.930  1.00  0.00           N
ATOM   5042  HN  LEU A 899      40.160  41.070  65.420  1.00  0.00           H
ATOM   5043  CA  LEU A 899      42.160  41.180  65.160  1.00  0.00           C
ATOM   5044  HA  LEU A 899      42.910  41.170  65.950  1.00  0.00           H
ATOM   5045  CB  LEU A 899      42.140  39.870  64.280  1.00  0.00           C
ATOM   5046  HB1 LEU A 899      43.120  39.820  63.760  1.00  0.00           H
ATOM   5047  HB2 LEU A 899      41.310  39.960  63.550  1.00  0.00           H
ATOM   5048  CG  LEU A 899      41.880  38.680  65.190  1.00  0.00           C
ATOM   5049  HG  LEU A 899      41.210  38.910  66.050  1.00  0.00           H
ATOM   5050  CD1 LEU A 899      41.290  37.550  64.340  1.00  0.00           C
ATOM   5051 HD11 LEU A 899      40.440  37.950  63.740  1.00  0.00           H
ATOM   5052 HD12 LEU A 899      40.890  36.720  64.970  1.00  0.00           H
ATOM   5053 HD13 LEU A 899      42.110  37.200  63.700  1.00  0.00           H
ATOM   5054  CD2 LEU A 899      43.210  38.200  65.850  1.00  0.00           C
ATOM   5055 HD21 LEU A 899      43.810  38.950  66.380  1.00  0.00           H
ATOM   5056 HD22 LEU A 899      43.890  37.750  65.090  1.00  0.00           H
ATOM   5057 HD23 LEU A 899      43.080  37.280  66.470  1.00  0.00           H
ATOM   5058  C   LEU A 899      42.700  42.340  64.340  1.00  0.00           C
ATOM   5059  O   LEU A 899      41.910  43.180  64.010  1.00  0.00           O
ATOM   5060  N   PRO A 900      44.070  42.480  64.050  1.00  0.00           N
[truncated: 7,490,634 more chars]
