# Supplementary material for: CryoEM and computational modeling structural insights into the pH regulator NBCn1
Source: Nat Commun. 2025 Nov 11;16:9932. doi: 10.1038/s41467-025-64868-z (PMC12606367; doi:10.1038/s41467-025-64868-z)
Supplement: Supplementary file 8 — Supplementary Data 6 [file 41467_2025_64868_MOESM8_ESM.zip › 1us_unrestr_MD_OF_IF_transition_apoNBCn1/transition_rep1_traj13_first.pdb]

REMARK    GENERATED BY TRJCONV
TITLE     Title t=   0.00000 step= 0
REMARK    THIS IS A SIMULATION BOX
CRYST1   96.297   96.297  104.655  90.00  90.00  90.00 P 1           1
MODEL        1
ATOM      1  N   LEU A 585      29.570  42.320  39.600  1.00  0.00           N
ATOM      2  HT1 LEU A 585      30.190  42.400  38.750  1.00  0.00           H
ATOM      3  HT2 LEU A 585      29.620  43.240  40.060  1.00  0.00           H
ATOM      4  HT3 LEU A 585      28.590  42.170  39.290  1.00  0.00           H
ATOM      5  CA  LEU A 585      29.900  41.140  40.500  1.00  0.00           C
ATOM      6  HA  LEU A 585      30.950  41.310  40.660  1.00  0.00           H
ATOM      7  CB  LEU A 585      28.960  41.050  41.780  1.00  0.00           C
ATOM      8  HB1 LEU A 585      27.910  40.930  41.440  1.00  0.00           H
ATOM      9  HB2 LEU A 585      29.020  42.020  42.300  1.00  0.00           H
ATOM     10  CG  LEU A 585      29.310  39.850  42.730  1.00  0.00           C
ATOM     11  HG  LEU A 585      29.120  38.850  42.290  1.00  0.00           H
ATOM     12  CD1 LEU A 585      30.860  39.760  43.140  1.00  0.00           C
ATOM     13 HD11 LEU A 585      31.560  39.750  42.270  1.00  0.00           H
ATOM     14 HD12 LEU A 585      31.020  38.810  43.710  1.00  0.00           H
ATOM     15 HD13 LEU A 585      31.160  40.640  43.760  1.00  0.00           H
ATOM     16  CD2 LEU A 585      28.490  39.810  44.010  1.00  0.00           C
ATOM     17 HD21 LEU A 585      28.750  40.690  44.640  1.00  0.00           H
ATOM     18 HD22 LEU A 585      28.710  38.900  44.610  1.00  0.00           H
ATOM     19 HD23 LEU A 585      27.420  39.760  43.710  1.00  0.00           H
ATOM     20  C   LEU A 585      29.950  39.890  39.720  1.00  0.00           C
ATOM     21  O   LEU A 585      30.890  39.170  39.860  1.00  0.00           O
ATOM     22  N   ILE A 586      28.930  39.530  38.910  1.00  0.00           N
ATOM     23  HN  ILE A 586      28.250  40.230  38.700  1.00  0.00           H
ATOM     24  CA  ILE A 586      28.800  38.180  38.340  1.00  0.00           C
ATOM     25  HA  ILE A 586      29.100  37.410  39.030  1.00  0.00           H
ATOM     26  CB  ILE A 586      27.360  37.860  37.870  1.00  0.00           C
ATOM     27  HB  ILE A 586      26.730  38.060  38.760  1.00  0.00           H
ATOM     28  CG2 ILE A 586      26.920  38.750  36.650  1.00  0.00           C
ATOM     29 HG21 ILE A 586      27.410  38.260  35.790  1.00  0.00           H
ATOM     30 HG22 ILE A 586      27.140  39.830  36.780  1.00  0.00           H
ATOM     31 HG23 ILE A 586      25.830  38.690  36.460  1.00  0.00           H
ATOM     32  CG1 ILE A 586      27.140  36.320  37.590  1.00  0.00           C
ATOM     33 HG11 ILE A 586      27.770  35.910  36.780  1.00  0.00           H
ATOM     34 HG12 ILE A 586      26.110  36.160  37.230  1.00  0.00           H
ATOM     35  CD  ILE A 586      27.530  35.480  38.820  1.00  0.00           C
ATOM     36  HD1 ILE A 586      26.920  35.750  39.700  1.00  0.00           H
ATOM     37  HD2 ILE A 586      28.580  35.520  39.170  1.00  0.00           H
ATOM     38  HD3 ILE A 586      27.410  34.400  38.570  1.00  0.00           H
ATOM     39  C   ILE A 586      29.740  38.000  37.180  1.00  0.00           C
ATOM     40  O   ILE A 586      30.190  36.900  37.040  1.00  0.00           O
ATOM     41  N   LEU A 587      30.120  39.110  36.560  1.00  0.00           N
ATOM     42  HN  LEU A 587      29.730  39.970  36.890  1.00  0.00           H
ATOM     43  CA  LEU A 587      31.200  39.160  35.520  1.00  0.00           C
ATOM     44  HA  LEU A 587      30.980  38.410  34.780  1.00  0.00           H
ATOM     45  CB  LEU A 587      31.300  40.600  34.970  1.00  0.00           C
ATOM     46  HB1 LEU A 587      31.440  41.290  35.830  1.00  0.00           H
ATOM     47  HB2 LEU A 587      30.340  40.750  34.440  1.00  0.00           H
ATOM     48  CG  LEU A 587      32.500  41.040  34.150  1.00  0.00           C
ATOM     49  HG  LEU A 587      33.410  40.990  34.800  1.00  0.00           H
ATOM     50  CD1 LEU A 587      32.760  40.090  33.020  1.00  0.00           C
ATOM     51 HD11 LEU A 587      31.890  39.690  32.450  1.00  0.00           H
ATOM     52 HD12 LEU A 587      33.230  39.140  33.350  1.00  0.00           H
ATOM     53 HD13 LEU A 587      33.420  40.500  32.230  1.00  0.00           H
ATOM     54  CD2 LEU A 587      32.450  42.500  33.700  1.00  0.00           C
ATOM     55 HD21 LEU A 587      33.460  42.920  33.470  1.00  0.00           H
ATOM     56 HD22 LEU A 587      32.060  43.180  34.470  1.00  0.00           H
ATOM     57 HD23 LEU A 587      31.650  42.690  32.960  1.00  0.00           H
ATOM     58  C   LEU A 587      32.600  38.700  36.080  1.00  0.00           C
ATOM     59  O   LEU A 587      33.340  37.930  35.480  1.00  0.00           O
ATOM     60  N   ASP A 588      32.910  39.160  37.250  1.00  0.00           N
ATOM     61  HN  ASP A 588      32.460  39.940  37.650  1.00  0.00           H
ATOM     62  CA  ASP A 588      34.090  38.710  37.980  1.00  0.00           C
ATOM     63  HA  ASP A 588      35.020  39.030  37.540  1.00  0.00           H
ATOM     64  CB  ASP A 588      34.150  39.390  39.420  1.00  0.00           C
ATOM     65  HB1 ASP A 588      34.950  39.010  40.100  1.00  0.00           H
ATOM     66  HB2 ASP A 588      33.180  39.200  39.920  1.00  0.00           H
ATOM     67  CG  ASP A 588      34.440  40.900  39.400  1.00  0.00           C
ATOM     68  OD1 ASP A 588      34.290  41.630  38.370  1.00  0.00           O
ATOM     69  OD2 ASP A 588      34.800  41.410  40.550  1.00  0.00           O
ATOM     70  C   ASP A 588      34.120  37.180  38.320  1.00  0.00           C
ATOM     71  O   ASP A 588      35.120  36.470  38.080  1.00  0.00           O
ATOM     72  N   ILE A 589      32.960  36.620  38.740  1.00  0.00           N
ATOM     73  HN  ILE A 589      32.120  37.150  38.800  1.00  0.00           H
ATOM     74  CA  ILE A 589      32.880  35.130  38.960  1.00  0.00           C
ATOM     75  HA  ILE A 589      33.760  34.840  39.500  1.00  0.00           H
ATOM     76  CB  ILE A 589      31.580  34.770  39.740  1.00  0.00           C
ATOM     77  HB  ILE A 589      30.750  34.830  39.000  1.00  0.00           H
ATOM     78  CG2 ILE A 589      31.650  33.290  40.260  1.00  0.00           C
ATOM     79 HG21 ILE A 589      31.530  32.630  39.370  1.00  0.00           H
ATOM     80 HG22 ILE A 589      30.940  33.140  41.090  1.00  0.00           H
ATOM     81 HG23 ILE A 589      32.670  33.090  40.670  1.00  0.00           H
ATOM     82  CG1 ILE A 589      31.300  35.880  40.810  1.00  0.00           C
ATOM     83 HG11 ILE A 589      30.360  35.580  41.330  1.00  0.00           H
ATOM     84 HG12 ILE A 589      31.020  36.850  40.370  1.00  0.00           H
ATOM     85  CD  ILE A 589      32.370  36.060  41.930  1.00  0.00           C
ATOM     86  HD1 ILE A 589      33.220  36.630  41.480  1.00  0.00           H
ATOM     87  HD2 ILE A 589      32.830  35.080  42.180  1.00  0.00           H
ATOM     88  HD3 ILE A 589      31.920  36.560  42.830  1.00  0.00           H
ATOM     89  C   ILE A 589      32.990  34.280  37.730  1.00  0.00           C
ATOM     90  O   ILE A 589      33.690  33.250  37.810  1.00  0.00           O
ATOM     91  N   LYS A 590      32.430  34.650  36.580  1.00  0.00           N
ATOM     92  HN  LYS A 590      31.790  35.410  36.630  1.00  0.00           H
ATOM     93  CA  LYS A 590      32.670  34.080  35.360  1.00  0.00           C
ATOM     94  HA  LYS A 590      32.680  33.040  35.650  1.00  0.00           H
ATOM     95  CB  LYS A 590      31.680  34.530  34.320  1.00  0.00           C
ATOM     96  HB1 LYS A 590      31.890  33.960  33.380  1.00  0.00           H
ATOM     97  HB2 LYS A 590      31.830  35.600  34.090  1.00  0.00           H
ATOM     98  CG  LYS A 590      30.210  34.300  34.720  1.00  0.00           C
ATOM     99  HG1 LYS A 590      29.750  34.660  33.780  1.00  0.00           H
ATOM    100  HG2 LYS A 590      30.130  35.040  35.540  1.00  0.00           H
ATOM    101  CD  LYS A 590      29.850  32.900  34.960  1.00  0.00           C
ATOM    102  HD1 LYS A 590      30.510  32.610  35.800  1.00  0.00           H
ATOM    103  HD2 LYS A 590      30.010  32.310  34.040  1.00  0.00           H
ATOM    104  CE  LYS A 590      28.410  32.770  35.490  1.00  0.00           C
ATOM    105  HE1 LYS A 590      28.250  33.320  36.440  1.00  0.00           H
ATOM    106  HE2 LYS A 590      28.240  31.700  35.750  1.00  0.00           H
ATOM    107  NZ  LYS A 590      27.330  33.140  34.510  1.00  0.00           N
ATOM    108  HZ1 LYS A 590      27.590  33.050  33.510  1.00  0.00           H
ATOM    109  HZ2 LYS A 590      26.930  34.100  34.610  1.00  0.00           H
ATOM    110  HZ3 LYS A 590      26.510  32.520  34.650  1.00  0.00           H
ATOM    111  C   LYS A 590      34.130  34.230  34.830  1.00  0.00           C
ATOM    112  O   LYS A 590      34.750  33.310  34.330  1.00  0.00           O
ATOM    113  N   ARG A 591      34.770  35.450  35.010  1.00  0.00           N
ATOM    114  HN  ARG A 591      34.260  36.240  35.300  1.00  0.00           H
ATOM    115  CA  ARG A 591      36.140  35.740  34.710  1.00  0.00           C
ATOM    116  HA  ARG A 591      36.300  35.590  33.650  1.00  0.00           H
ATOM    117  CB  ARG A 591      36.570  37.250  34.940  1.00  0.00           C
ATOM    118  HB1 ARG A 591      37.680  37.310  35.110  1.00  0.00           H
ATOM    119  HB2 ARG A 591      36.050  37.430  35.900  1.00  0.00           H
ATOM    120  CG  ARG A 591      36.240  38.320  33.890  1.00  0.00           C
ATOM    121  HG1 ARG A 591      35.160  38.160  33.680  1.00  0.00           H
ATOM    122  HG2 ARG A 591      36.780  38.190  32.920  1.00  0.00           H
ATOM    123  CD  ARG A 591      36.490  39.780  34.310  1.00  0.00           C
ATOM    124  HD1 ARG A 591      37.570  39.950  34.550  1.00  0.00           H
ATOM    125  HD2 ARG A 591      35.950  40.080  35.230  1.00  0.00           H
ATOM    126  NE  ARG A 591      36.180  40.630  33.100  1.00  0.00           N
ATOM    127  HE  ARG A 591      35.940  40.140  32.270  1.00  0.00           H
ATOM    128  CZ  ARG A 591      36.410  41.920  33.030  1.00  0.00           C
ATOM    129  NH1 ARG A 591      36.780  42.670  34.070  1.00  0.00           N
ATOM    130 HH11 ARG A 591      36.740  43.670  33.980  1.00  0.00           H
ATOM    131 HH12 ARG A 591      36.970  42.200  34.920  1.00  0.00           H
ATOM    132  NH2 ARG A 591      36.150  42.630  31.980  1.00  0.00           N
ATOM    133 HH21 ARG A 591      35.970  42.210  31.090  1.00  0.00           H
ATOM    134 HH22 ARG A 591      36.080  43.620  31.960  1.00  0.00           H
ATOM    135  C   ARG A 591      37.110  34.840  35.450  1.00  0.00           C
ATOM    136  O   ARG A 591      38.030  34.290  34.820  1.00  0.00           O
ATOM    137  N   LYS A 592      36.970  34.530  36.800  1.00  0.00           N
ATOM    138  HN  LYS A 592      36.360  35.020  37.410  1.00  0.00           H
ATOM    139  CA  LYS A 592      38.050  33.860  37.460  1.00  0.00           C
ATOM    140  HA  LYS A 592      38.960  33.910  36.890  1.00  0.00           H
ATOM    141  CB  LYS A 592      38.210  34.470  38.890  1.00  0.00           C
ATOM    142  HB1 LYS A 592      38.840  33.850  39.550  1.00  0.00           H
ATOM    143  HB2 LYS A 592      37.210  34.440  39.390  1.00  0.00           H
ATOM    144  CG  LYS A 592      38.700  35.980  38.960  1.00  0.00           C
ATOM    145  HG1 LYS A 592      38.930  36.110  40.030  1.00  0.00           H
ATOM    146  HG2 LYS A 592      37.890  36.700  38.710  1.00  0.00           H
ATOM    147  CD  LYS A 592      39.950  36.350  38.050  1.00  0.00           C
ATOM    148  HD1 LYS A 592      40.120  37.430  38.250  1.00  0.00           H
ATOM    149  HD2 LYS A 592      39.740  36.090  36.990  1.00  0.00           H
ATOM    150  CE  LYS A 592      41.170  35.450  38.430  1.00  0.00           C
ATOM    151  HE1 LYS A 592      40.870  34.450  38.040  1.00  0.00           H
ATOM    152  HE2 LYS A 592      41.440  35.390  39.510  1.00  0.00           H
ATOM    153  NZ  LYS A 592      42.320  35.880  37.560  1.00  0.00           N
ATOM    154  HZ1 LYS A 592      43.190  35.490  37.980  1.00  0.00           H
ATOM    155  HZ2 LYS A 592      42.310  36.920  37.570  1.00  0.00           H
ATOM    156  HZ3 LYS A 592      42.130  35.570  36.590  1.00  0.00           H
ATOM    157  C   LYS A 592      37.720  32.320  37.560  1.00  0.00           C
ATOM    158  O   LYS A 592      38.540  31.520  38.020  1.00  0.00           O
ATOM    159  N   ALA A 593      36.470  31.900  37.340  1.00  0.00           N
ATOM    160  HN  ALA A 593      35.790  32.540  36.990  1.00  0.00           H
ATOM    161  CA  ALA A 593      36.110  30.470  37.430  1.00  0.00           C
ATOM    162  HA  ALA A 593      36.380  30.060  38.400  1.00  0.00           H
ATOM    163  CB  ALA A 593      34.610  30.330  37.410  1.00  0.00           C
ATOM    164  HB1 ALA A 593      34.260  30.720  38.390  1.00  0.00           H
ATOM    165  HB2 ALA A 593      34.210  29.300  37.360  1.00  0.00           H
ATOM    166  HB3 ALA A 593      34.070  30.980  36.690  1.00  0.00           H
ATOM    167  C   ALA A 593      36.820  29.440  36.460  1.00  0.00           C
ATOM    168  O   ALA A 593      37.260  28.400  36.900  1.00  0.00           O
ATOM    169  N   PRO A 594      36.980  29.640  35.180  1.00  0.00           N
ATOM    170  CD  PRO A 594      36.500  30.720  34.310  1.00  0.00           C
ATOM    171  HD1 PRO A 594      36.790  31.760  34.580  1.00  0.00           H
ATOM    172  HD2 PRO A 594      35.390  30.710  34.250  1.00  0.00           H
ATOM    173  CA  PRO A 594      37.720  28.630  34.350  1.00  0.00           C
ATOM    174  HA  PRO A 594      37.560  27.630  34.740  1.00  0.00           H
ATOM    175  CB  PRO A 594      37.140  28.890  32.920  1.00  0.00           C
ATOM    176  HB1 PRO A 594      36.100  28.480  32.910  1.00  0.00           H
ATOM    177  HB2 PRO A 594      37.700  28.480  32.060  1.00  0.00           H
ATOM    178  CG  PRO A 594      37.110  30.430  32.900  1.00  0.00           C
ATOM    179  HG1 PRO A 594      38.150  30.820  32.880  1.00  0.00           H
ATOM    180  HG2 PRO A 594      36.560  30.860  32.050  1.00  0.00           H
ATOM    181  C   PRO A 594      39.250  28.670  34.550  1.00  0.00           C
ATOM    182  O   PRO A 594      39.930  28.050  33.720  1.00  0.00           O
ATOM    183  N   PHE A 595      39.780  29.300  35.570  1.00  0.00           N
ATOM    184  HN  PHE A 595      39.110  29.630  36.240  1.00  0.00           H
ATOM    185  CA  PHE A 595      41.200  29.410  35.770  1.00  0.00           C
ATOM    186  HA  PHE A 595      41.650  28.640  35.170  1.00  0.00           H
ATOM    187  CB  PHE A 595      41.760  30.850  35.590  1.00  0.00           C
ATOM    188  HB1 PHE A 595      42.800  30.810  35.970  1.00  0.00           H
ATOM    189  HB2 PHE A 595      41.070  31.580  36.060  1.00  0.00           H
ATOM    190  CG  PHE A 595      41.940  31.180  34.110  1.00  0.00           C
ATOM    191  CD1 PHE A 595      43.180  31.010  33.440  1.00  0.00           C
ATOM    192  HD1 PHE A 595      43.990  30.580  33.990  1.00  0.00           H
ATOM    193  CE1 PHE A 595      43.340  31.550  32.140  1.00  0.00           C
ATOM    194  HE1 PHE A 595      44.360  31.410  31.800  1.00  0.00           H
ATOM    195  CZ  PHE A 595      42.320  32.110  31.430  1.00  0.00           C
ATOM    196  HZ  PHE A 595      42.580  32.710  30.560  1.00  0.00           H
ATOM    197  CD2 PHE A 595      40.840  31.760  33.390  1.00  0.00           C
ATOM    198  HD2 PHE A 595      39.870  31.820  33.860  1.00  0.00           H
ATOM    199  CE2 PHE A 595      41.030  32.100  31.970  1.00  0.00           C
ATOM    200  HE2 PHE A 595      40.150  32.430  31.430  1.00  0.00           H
ATOM    201  C   PHE A 595      41.510  29.000  37.220  1.00  0.00           C
ATOM    202  O   PHE A 595      42.700  28.760  37.630  1.00  0.00           O
ATOM    203  N   PHE A 596      40.500  28.730  38.020  1.00  0.00           N
ATOM    204  HN  PHE A 596      39.550  28.870  37.740  1.00  0.00           H
ATOM    205  CA  PHE A 596      40.760  28.330  39.480  1.00  0.00           C
ATOM    206  HA  PHE A 596      41.390  29.060  39.980  1.00  0.00           H
ATOM    207  CB  PHE A 596      39.350  28.280  40.110  1.00  0.00           C
ATOM    208  HB1 PHE A 596      38.730  27.460  39.710  1.00  0.00           H
ATOM    209  HB2 PHE A 596      38.830  29.190  39.740  1.00  0.00           H
ATOM    210  CG  PHE A 596      39.410  28.210  41.650  1.00  0.00           C
ATOM    211  CD1 PHE A 596      39.600  29.330  42.460  1.00  0.00           C
ATOM    212  HD1 PHE A 596      39.580  30.270  41.930  1.00  0.00           H
ATOM    213  CE1 PHE A 596      39.580  29.210  43.880  1.00  0.00           C
ATOM    214  HE1 PHE A 596      39.580  30.060  44.560  1.00  0.00           H
ATOM    215  CZ  PHE A 596      39.310  27.950  44.410  1.00  0.00           C
ATOM    216  HZ  PHE A 596      39.400  28.020  45.490  1.00  0.00           H
ATOM    217  CD2 PHE A 596      39.280  26.920  42.190  1.00  0.00           C
ATOM    218  HD2 PHE A 596      39.190  26.020  41.600  1.00  0.00           H
ATOM    219  CE2 PHE A 596      39.270  26.770  43.550  1.00  0.00           C
ATOM    220  HE2 PHE A 596      39.110  25.810  44.030  1.00  0.00           H
ATOM    221  C   PHE A 596      41.540  27.000  39.550  1.00  0.00           C
ATOM    222  O   PHE A 596      42.390  26.740  40.390  1.00  0.00           O
ATOM    223  N   LEU A 597      41.160  26.000  38.690  1.00  0.00           N
ATOM    224  HN  LEU A 597      40.370  26.010  38.090  1.00  0.00           H
ATOM    225  CA  LEU A 597      41.760  24.710  38.610  1.00  0.00           C
ATOM    226  HA  LEU A 597      42.100  24.500  39.610  1.00  0.00           H
ATOM    227  CB  LEU A 597      40.850  23.540  38.250  1.00  0.00           C
ATOM    228  HB1 LEU A 597      41.440  22.600  38.350  1.00  0.00           H
ATOM    229  HB2 LEU A 597      40.620  23.710  37.180  1.00  0.00           H
ATOM    230  CG  LEU A 597      39.500  23.440  39.060  1.00  0.00           C
ATOM    231  HG  LEU A 597      38.880  24.320  38.790  1.00  0.00           H
ATOM    232  CD1 LEU A 597      38.650  22.280  38.620  1.00  0.00           C
ATOM    233 HD11 LEU A 597      39.150  21.310  38.840  1.00  0.00           H
ATOM    234 HD12 LEU A 597      38.390  22.300  37.540  1.00  0.00           H
ATOM    235 HD13 LEU A 597      37.720  22.380  39.220  1.00  0.00           H
ATOM    236  CD2 LEU A 597      39.750  23.380  40.580  1.00  0.00           C
ATOM    237 HD21 LEU A 597      40.410  24.180  40.970  1.00  0.00           H
ATOM    238 HD22 LEU A 597      40.340  22.500  40.940  1.00  0.00           H
ATOM    239 HD23 LEU A 597      38.780  23.450  41.130  1.00  0.00           H
ATOM    240  C   LEU A 597      43.020  24.800  37.660  1.00  0.00           C
ATOM    241  O   LEU A 597      43.850  23.970  37.630  1.00  0.00           O
ATOM    242  N   SER A 598      43.180  25.920  36.950  1.00  0.00           N
ATOM    243  HN  SER A 598      42.580  26.710  37.100  1.00  0.00           H
ATOM    244  CA  SER A 598      44.370  26.250  36.170  1.00  0.00           C
ATOM    245  HA  SER A 598      44.750  25.360  35.680  1.00  0.00           H
ATOM    246  CB  SER A 598      44.030  27.300  35.080  1.00  0.00           C
ATOM    247  HB1 SER A 598      43.790  28.310  35.490  1.00  0.00           H
ATOM    248  HB2 SER A 598      43.250  27.010  34.350  1.00  0.00           H
ATOM    249  OG  SER A 598      45.180  27.420  34.280  1.00  0.00           O
ATOM    250  HG1 SER A 598      45.130  26.850  33.500  1.00  0.00           H
ATOM    251  C   SER A 598      45.470  26.740  37.170  1.00  0.00           C
ATOM    252  O   SER A 598      46.580  26.320  37.140  1.00  0.00           O
ATOM    253  N   ASP A 599      45.060  27.630  38.170  1.00  0.00           N
ATOM    254  HN  ASP A 599      44.130  27.960  38.050  1.00  0.00           H
ATOM    255  CA  ASP A 599      45.840  28.060  39.290  1.00  0.00           C
ATOM    256  HA  ASP A 599      46.560  28.720  38.840  1.00  0.00           H
ATOM    257  CB  ASP A 599      44.860  28.930  40.150  1.00  0.00           C
ATOM    258  HB1 ASP A 599      45.310  29.230  41.120  1.00  0.00           H
ATOM    259  HB2 ASP A 599      43.990  28.380  40.540  1.00  0.00           H
ATOM    260  CG  ASP A 599      44.280  30.260  39.410  1.00  0.00           C
ATOM    261  OD1 ASP A 599      44.690  30.650  38.270  1.00  0.00           O
ATOM    262  OD2 ASP A 599      43.360  30.860  40.010  1.00  0.00           O
ATOM    263  C   ASP A 599      46.590  26.990  40.090  1.00  0.00           C
ATOM    264  O   ASP A 599      47.800  26.930  40.170  1.00  0.00           O
ATOM    265  N   PHE A 600      45.880  26.030  40.660  1.00  0.00           N
ATOM    266  HN  PHE A 600      44.880  26.040  40.630  1.00  0.00           H
ATOM    267  CA  PHE A 600      46.540  24.920  41.330  1.00  0.00           C
ATOM    268  HA  PHE A 600      47.170  25.320  42.120  1.00  0.00           H
ATOM    269  CB  PHE A 600      45.390  24.140  41.930  1.00  0.00           C
ATOM    270  HB1 PHE A 600      45.780  23.190  42.340  1.00  0.00           H
ATOM    271  HB2 PHE A 600      44.610  23.760  41.230  1.00  0.00           H
ATOM    272  CG  PHE A 600      44.770  24.820  43.140  1.00  0.00           C
ATOM    273  CD1 PHE A 600      45.460  24.930  44.390  1.00  0.00           C
ATOM    274  HD1 PHE A 600      46.430  24.500  44.550  1.00  0.00           H
ATOM    275  CE1 PHE A 600      44.840  25.610  45.470  1.00  0.00           C
ATOM    276  HE1 PHE A 600      45.420  25.590  46.380  1.00  0.00           H
ATOM    277  CZ  PHE A 600      43.640  26.230  45.400  1.00  0.00           C
ATOM    278  HZ  PHE A 600      43.100  26.650  46.240  1.00  0.00           H
ATOM    279  CD2 PHE A 600      43.490  25.380  43.110  1.00  0.00           C
ATOM    280  HD2 PHE A 600      42.790  25.210  42.300  1.00  0.00           H
ATOM    281  CE2 PHE A 600      42.900  25.990  44.260  1.00  0.00           C
ATOM    282  HE2 PHE A 600      41.930  26.480  44.260  1.00  0.00           H
ATOM    283  C   PHE A 600      47.390  24.000  40.500  1.00  0.00           C
ATOM    284  O   PHE A 600      48.430  23.490  40.950  1.00  0.00           O
ATOM    285  N   LYS A 601      47.130  23.810  39.210  1.00  0.00           N
ATOM    286  HN  LYS A 601      46.330  24.290  38.840  1.00  0.00           H
ATOM    287  CA  LYS A 601      48.090  23.170  38.310  1.00  0.00           C
ATOM    288  HA  LYS A 601      48.370  22.260  38.830  1.00  0.00           H
ATOM    289  CB  LYS A 601      47.570  22.620  37.030  1.00  0.00           C
ATOM    290  HB1 LYS A 601      48.330  22.180  36.360  1.00  0.00           H
ATOM    291  HB2 LYS A 601      46.960  23.410  36.530  1.00  0.00           H
ATOM    292  CG  LYS A 601      46.580  21.440  37.340  1.00  0.00           C
ATOM    293  HG1 LYS A 601      45.840  21.830  38.090  1.00  0.00           H
ATOM    294  HG2 LYS A 601      47.050  20.600  37.870  1.00  0.00           H
ATOM    295  CD  LYS A 601      45.830  21.000  36.090  1.00  0.00           C
ATOM    296  HD1 LYS A 601      45.410  19.990  36.320  1.00  0.00           H
ATOM    297  HD2 LYS A 601      46.640  20.840  35.350  1.00  0.00           H
ATOM    298  CE  LYS A 601      44.800  21.940  35.540  1.00  0.00           C
ATOM    299  HE1 LYS A 601      45.170  22.980  35.460  1.00  0.00           H
ATOM    300  HE2 LYS A 601      43.950  21.900  36.270  1.00  0.00           H
ATOM    301  NZ  LYS A 601      44.370  21.460  34.190  1.00  0.00           N
ATOM    302  HZ1 LYS A 601      44.150  20.440  34.160  1.00  0.00           H
ATOM    303  HZ2 LYS A 601      45.120  21.640  33.490  1.00  0.00           H
ATOM    304  HZ3 LYS A 601      43.500  21.980  33.960  1.00  0.00           H
ATOM    305  C   LYS A 601      49.400  23.980  38.130  1.00  0.00           C
ATOM    306  O   LYS A 601      50.450  23.330  38.170  1.00  0.00           O
ATOM    307  N   ASP A 602      49.280  25.300  38.000  1.00  0.00           N
ATOM    308  HN  ASP A 602      48.430  25.820  37.950  1.00  0.00           H
ATOM    309  CA  ASP A 602      50.450  26.190  37.820  1.00  0.00           C
ATOM    310  HA  ASP A 602      51.200  25.930  37.090  1.00  0.00           H
ATOM    311  CB  ASP A 602      49.870  27.570  37.670  1.00  0.00           C
ATOM    312  HB1 ASP A 602      50.530  28.380  38.040  1.00  0.00           H
ATOM    313  HB2 ASP A 602      49.050  27.780  38.400  1.00  0.00           H
ATOM    314  CG  ASP A 602      49.380  27.740  36.300  1.00  0.00           C
ATOM    315  OD1 ASP A 602      48.670  28.790  36.170  1.00  0.00           O
ATOM    316  OD2 ASP A 602      49.670  27.010  35.290  1.00  0.00           O
ATOM    317  C   ASP A 602      51.320  26.200  39.080  1.00  0.00           C
ATOM    318  O   ASP A 602      52.610  26.300  39.060  1.00  0.00           O
ATOM    319  N   ALA A 603      50.660  25.970  40.260  1.00  0.00           N
ATOM    320  HN  ALA A 603      49.690  25.740  40.190  1.00  0.00           H
ATOM    321  CA  ALA A 603      51.220  25.990  41.600  1.00  0.00           C
ATOM    322  HA  ALA A 603      51.680  26.930  41.840  1.00  0.00           H
ATOM    323  CB  ALA A 603      49.990  25.930  42.600  1.00  0.00           C
ATOM    324  HB1 ALA A 603      50.390  26.320  43.550  1.00  0.00           H
ATOM    325  HB2 ALA A 603      49.530  24.930  42.710  1.00  0.00           H
ATOM    326  HB3 ALA A 603      49.280  26.750  42.340  1.00  0.00           H
ATOM    327  C   ALA A 603      52.270  24.840  41.900  1.00  0.00           C
ATOM    328  O   ALA A 603      53.190  24.940  42.710  1.00  0.00           O
ATOM    329  N   LEU A 604      52.160  23.700  41.150  1.00  0.00           N
ATOM    330  HN  LEU A 604      51.400  23.620  40.510  1.00  0.00           H
ATOM    331  CA  LEU A 604      53.150  22.690  41.010  1.00  0.00           C
ATOM    332  HA  LEU A 604      53.300  22.210  41.980  1.00  0.00           H
ATOM    333  CB  LEU A 604      52.550  21.500  40.210  1.00  0.00           C
ATOM    334  HB1 LEU A 604      52.310  21.940  39.200  1.00  0.00           H
ATOM    335  HB2 LEU A 604      51.570  21.250  40.670  1.00  0.00           H
ATOM    336  CG  LEU A 604      53.490  20.380  39.950  1.00  0.00           C
ATOM    337  HG  LEU A 604      54.480  20.700  39.550  1.00  0.00           H
ATOM    338  CD1 LEU A 604      53.820  19.610  41.250  1.00  0.00           C
ATOM    339 HD11 LEU A 604      53.830  18.510  41.110  1.00  0.00           H
ATOM    340 HD12 LEU A 604      52.970  19.850  41.920  1.00  0.00           H
ATOM    341 HD13 LEU A 604      54.700  19.990  41.810  1.00  0.00           H
ATOM    342  CD2 LEU A 604      52.850  19.450  38.940  1.00  0.00           C
ATOM    343 HD21 LEU A 604      53.570  18.720  38.510  1.00  0.00           H
ATOM    344 HD22 LEU A 604      52.490  20.070  38.090  1.00  0.00           H
ATOM    345 HD23 LEU A 604      52.000  18.920  39.390  1.00  0.00           H
ATOM    346  C   LEU A 604      54.530  23.060  40.520  1.00  0.00           C
ATOM    347  O   LEU A 604      55.570  22.570  41.060  1.00  0.00           O
ATOM    348  N   SER A 605      54.580  23.990  39.530  1.00  0.00           N
ATOM    349  HN  SER A 605      53.710  24.340  39.150  1.00  0.00           H
ATOM    350  CA  SER A 605      55.830  24.360  38.930  1.00  0.00           C
ATOM    351  HA  SER A 605      56.380  23.500  38.590  1.00  0.00           H
ATOM    352  CB  SER A 605      55.620  25.400  37.700  1.00  0.00           C
ATOM    353  HB1 SER A 605      56.590  25.550  37.170  1.00  0.00           H
ATOM    354  HB2 SER A 605      55.220  26.370  38.070  1.00  0.00           H
ATOM    355  OG  SER A 605      54.750  24.880  36.700  1.00  0.00           O
ATOM    356  HG1 SER A 605      54.450  25.640  36.210  1.00  0.00           H
ATOM    357  C   SER A 605      56.780  25.110  39.900  1.00  0.00           C
ATOM    358  O   SER A 605      56.370  25.810  40.860  1.00  0.00           O
ATOM    359  N   LEU A 606      58.130  24.920  39.630  1.00  0.00           N
ATOM    360  HN  LEU A 606      58.410  24.390  38.830  1.00  0.00           H
ATOM    361  CA  LEU A 606      59.150  25.550  40.430  1.00  0.00           C
ATOM    362  HA  LEU A 606      59.050  25.070  41.380  1.00  0.00           H
ATOM    363  CB  LEU A 606      60.540  25.210  39.820  1.00  0.00           C
ATOM    364  HB1 LEU A 606      61.330  25.930  40.110  1.00  0.00           H
ATOM    365  HB2 LEU A 606      60.550  25.450  38.740  1.00  0.00           H
ATOM    366  CG  LEU A 606      61.040  23.790  40.030  1.00  0.00           C
ATOM    367  HG  LEU A 606      60.270  23.050  39.740  1.00  0.00           H
ATOM    368  CD1 LEU A 606      62.320  23.420  39.270  1.00  0.00           C
ATOM    369 HD11 LEU A 606      63.070  24.220  39.420  1.00  0.00           H
ATOM    370 HD12 LEU A 606      62.070  23.270  38.200  1.00  0.00           H
ATOM    371 HD13 LEU A 606      62.760  22.480  39.680  1.00  0.00           H
ATOM    372  CD2 LEU A 606      61.420  23.690  41.460  1.00  0.00           C
ATOM    373 HD21 LEU A 606      61.760  22.660  41.720  1.00  0.00           H
ATOM    374 HD22 LEU A 606      60.650  23.820  42.250  1.00  0.00           H
ATOM    375 HD23 LEU A 606      62.260  24.370  41.710  1.00  0.00           H
ATOM    376  C   LEU A 606      59.110  27.040  40.640  1.00  0.00           C
ATOM    377  O   LEU A 606      58.520  27.800  39.830  1.00  0.00           O
ATOM    378  N   GLN A 607      59.720  27.460  41.760  1.00  0.00           N
ATOM    379  HN  GLN A 607      59.990  26.700  42.360  1.00  0.00           H
ATOM    380  CA  GLN A 607      59.990  28.730  42.320  1.00  0.00           C
ATOM    381  HA  GLN A 607      60.730  28.400  43.030  1.00  0.00           H
ATOM    382  CB  GLN A 607      60.620  29.770  41.310  1.00  0.00           C
ATOM    383  HB1 GLN A 607      60.920  30.660  41.900  1.00  0.00           H
ATOM    384  HB2 GLN A 607      59.810  30.000  40.590  1.00  0.00           H
ATOM    385  CG  GLN A 607      61.890  29.220  40.670  1.00  0.00           C
ATOM    386  HG1 GLN A 607      61.610  28.300  40.120  1.00  0.00           H
ATOM    387  HG2 GLN A 607      62.570  28.990  41.520  1.00  0.00           H
ATOM    388  CD  GLN A 607      62.460  30.280  39.810  1.00  0.00           C
ATOM    389  OE1 GLN A 607      63.440  30.930  40.230  1.00  0.00           O
ATOM    390  NE2 GLN A 607      61.920  30.450  38.550  1.00  0.00           N
ATOM    391 HE21 GLN A 607      62.400  31.150  38.030  1.00  0.00           H
ATOM    392 HE22 GLN A 607      61.210  29.810  38.250  1.00  0.00           H
ATOM    393  C   GLN A 607      58.840  29.240  43.230  1.00  0.00           C
ATOM    394  O   GLN A 607      58.960  30.260  43.980  1.00  0.00           O
ATOM    395  N   CYS A 608      57.720  28.480  43.360  1.00  0.00           N
ATOM    396  HN  CYS A 608      57.610  27.670  42.800  1.00  0.00           H
ATOM    397  CA  CYS A 608      56.630  28.710  44.350  1.00  0.00           C
ATOM    398  HA  CYS A 608      56.110  29.650  44.190  1.00  0.00           H
ATOM    399  CB  CYS A 608      55.540  27.620  44.180  1.00  0.00           C
ATOM    400  HB1 CYS A 608      55.980  26.640  44.470  1.00  0.00           H
ATOM    401  HB2 CYS A 608      55.330  27.550  43.090  1.00  0.00           H
ATOM    402  SG  CYS A 608      53.960  27.870  45.160  1.00  0.00           S
ATOM    403  HG1 CYS A 608      53.350  28.480  44.150  1.00  0.00           H
ATOM    404  C   CYS A 608      57.090  28.730  45.820  1.00  0.00           C
ATOM    405  O   CYS A 608      56.750  29.670  46.600  1.00  0.00           O
ATOM    406  N   LEU A 609      57.850  27.670  46.230  1.00  0.00           N
ATOM    407  HN  LEU A 609      58.070  26.910  45.640  1.00  0.00           H
ATOM    408  CA  LEU A 609      58.270  27.560  47.640  1.00  0.00           C
ATOM    409  HA  LEU A 609      57.390  27.680  48.260  1.00  0.00           H
ATOM    410  CB  LEU A 609      58.930  26.200  47.980  1.00  0.00           C
ATOM    411  HB1 LEU A 609      59.000  26.230  49.090  1.00  0.00           H
ATOM    412  HB2 LEU A 609      59.890  26.020  47.430  1.00  0.00           H
ATOM    413  CG  LEU A 609      58.020  25.010  47.850  1.00  0.00           C
ATOM    414  HG  LEU A 609      58.010  24.770  46.760  1.00  0.00           H
ATOM    415  CD1 LEU A 609      58.600  23.770  48.590  1.00  0.00           C
ATOM    416 HD11 LEU A 609      59.650  23.690  48.250  1.00  0.00           H
ATOM    417 HD12 LEU A 609      58.130  22.780  48.370  1.00  0.00           H
ATOM    418 HD13 LEU A 609      58.500  23.950  49.680  1.00  0.00           H
ATOM    419  CD2 LEU A 609      56.560  25.300  48.170  1.00  0.00           C
ATOM    420 HD21 LEU A 609      55.840  24.450  48.140  1.00  0.00           H
ATOM    421 HD22 LEU A 609      56.170  26.100  47.510  1.00  0.00           H
ATOM    422 HD23 LEU A 609      56.490  25.620  49.220  1.00  0.00           H
ATOM    423  C   LEU A 609      59.230  28.730  48.020  1.00  0.00           C
ATOM    424  O   LEU A 609      59.150  29.350  49.080  1.00  0.00           O
ATOM    425  N   ALA A 610      60.100  29.140  47.120  1.00  0.00           N
ATOM    426  HN  ALA A 610      60.250  28.550  46.330  1.00  0.00           H
ATOM    427  CA  ALA A 610      61.010  30.260  47.200  1.00  0.00           C
ATOM    428  HA  ALA A 610      61.550  30.100  48.110  1.00  0.00           H
ATOM    429  CB  ALA A 610      61.980  30.210  46.000  1.00  0.00           C
ATOM    430  HB1 ALA A 610      62.800  29.530  46.310  1.00  0.00           H
ATOM    431  HB2 ALA A 610      62.450  31.200  45.800  1.00  0.00           H
ATOM    432  HB3 ALA A 610      61.450  29.830  45.100  1.00  0.00           H
ATOM    433  C   ALA A 610      60.390  31.620  47.370  1.00  0.00           C
ATOM    434  O   ALA A 610      60.810  32.410  48.230  1.00  0.00           O
ATOM    435  N   SER A 611      59.340  31.890  46.550  1.00  0.00           N
ATOM    436  HN  SER A 611      59.170  31.240  45.820  1.00  0.00           H
ATOM    437  CA  SER A 611      58.380  33.060  46.720  1.00  0.00           C
ATOM    438  HA  SER A 611      59.000  33.940  46.610  1.00  0.00           H
ATOM    439  CB  SER A 611      57.330  33.070  45.660  1.00  0.00           C
ATOM    440  HB1 SER A 611      56.670  33.930  45.900  1.00  0.00           H
ATOM    441  HB2 SER A 611      56.610  32.240  45.830  1.00  0.00           H
ATOM    442  OG  SER A 611      57.870  33.320  44.390  1.00  0.00           O
ATOM    443  HG1 SER A 611      58.280  34.190  44.380  1.00  0.00           H
ATOM    444  C   SER A 611      57.750  33.060  48.090  1.00  0.00           C
ATOM    445  O   SER A 611      57.670  34.050  48.790  1.00  0.00           O
ATOM    446  N   ILE A 612      57.360  31.820  48.600  1.00  0.00           N
ATOM    447  HN  ILE A 612      57.330  30.970  48.070  1.00  0.00           H
ATOM    448  CA  ILE A 612      56.680  31.680  49.930  1.00  0.00           C
ATOM    449  HA  ILE A 612      55.860  32.380  49.870  1.00  0.00           H
ATOM    450  CB  ILE A 612      56.030  30.300  49.940  1.00  0.00           C
ATOM    451  HB  ILE A 612      56.570  29.650  49.190  1.00  0.00           H
ATOM    452  CG2 ILE A 612      56.150  29.620  51.290  1.00  0.00           C
ATOM    453 HG21 ILE A 612      57.170  29.390  51.660  1.00  0.00           H
ATOM    454 HG22 ILE A 612      55.620  28.650  51.350  1.00  0.00           H
ATOM    455 HG23 ILE A 612      55.740  30.350  52.010  1.00  0.00           H
ATOM    456  CG1 ILE A 612      54.630  30.230  49.310  1.00  0.00           C
ATOM    457 HG11 ILE A 612      54.580  30.940  48.460  1.00  0.00           H
ATOM    458 HG12 ILE A 612      53.940  30.490  50.130  1.00  0.00           H
ATOM    459  CD  ILE A 612      54.360  28.770  48.860  1.00  0.00           C
ATOM    460  HD1 ILE A 612      55.170  28.310  48.260  1.00  0.00           H
ATOM    461  HD2 ILE A 612      53.420  28.680  48.280  1.00  0.00           H
ATOM    462  HD3 ILE A 612      54.300  28.100  49.740  1.00  0.00           H
ATOM    463  C   ILE A 612      57.610  32.010  51.110  1.00  0.00           C
ATOM    464  O   ILE A 612      57.310  32.860  51.920  1.00  0.00           O
ATOM    465  N   LEU A 613      58.920  31.590  51.100  1.00  0.00           N
ATOM    466  HN  LEU A 613      59.200  30.910  50.440  1.00  0.00           H
ATOM    467  CA  LEU A 613      59.880  31.940  52.110  1.00  0.00           C
ATOM    468  HA  LEU A 613      59.470  31.650  53.070  1.00  0.00           H
ATOM    469  CB  LEU A 613      61.210  31.140  51.890  1.00  0.00           C
ATOM    470  HB1 LEU A 613      61.480  31.390  50.850  1.00  0.00           H
ATOM    471  HB2 LEU A 613      60.960  30.070  52.050  1.00  0.00           H
ATOM    472  CG  LEU A 613      62.410  31.470  52.810  1.00  0.00           C
ATOM    473  HG  LEU A 613      62.510  32.580  52.770  1.00  0.00           H
ATOM    474  CD1 LEU A 613      62.220  31.060  54.260  1.00  0.00           C
ATOM    475 HD11 LEU A 613      63.090  31.310  54.920  1.00  0.00           H
ATOM    476 HD12 LEU A 613      62.150  29.950  54.330  1.00  0.00           H
ATOM    477 HD13 LEU A 613      61.290  31.490  54.710  1.00  0.00           H
ATOM    478  CD2 LEU A 613      63.710  30.830  52.350  1.00  0.00           C
ATOM    479 HD21 LEU A 613      63.630  29.720  52.320  1.00  0.00           H
ATOM    480 HD22 LEU A 613      64.510  31.000  53.090  1.00  0.00           H
ATOM    481 HD23 LEU A 613      63.880  31.230  51.320  1.00  0.00           H
ATOM    482  C   LEU A 613      60.150  33.470  52.160  1.00  0.00           C
ATOM    483  O   LEU A 613      60.340  34.060  53.220  1.00  0.00           O
ATOM    484  N   PHE A 614      60.170  34.120  50.950  1.00  0.00           N
ATOM    485  HN  PHE A 614      60.080  33.500  50.170  1.00  0.00           H
ATOM    486  CA  PHE A 614      60.270  35.540  50.710  1.00  0.00           C
ATOM    487  HA  PHE A 614      61.160  35.790  51.260  1.00  0.00           H
ATOM    488  CB  PHE A 614      60.570  35.790  49.190  1.00  0.00           C
ATOM    489  HB1 PHE A 614      59.860  35.210  48.550  1.00  0.00           H
ATOM    490  HB2 PHE A 614      61.550  35.300  49.000  1.00  0.00           H
ATOM    491  CG  PHE A 614      60.500  37.190  48.730  1.00  0.00           C
ATOM    492  CD1 PHE A 614      61.460  38.110  49.240  1.00  0.00           C
ATOM    493  HD1 PHE A 614      62.250  37.830  49.900  1.00  0.00           H
ATOM    494  CE1 PHE A 614      61.360  39.480  48.910  1.00  0.00           C
ATOM    495  HE1 PHE A 614      62.050  40.180  49.360  1.00  0.00           H
ATOM    496  CZ  PHE A 614      60.290  39.940  48.070  1.00  0.00           C
ATOM    497  HZ  PHE A 614      60.310  40.970  47.740  1.00  0.00           H
ATOM    498  CD2 PHE A 614      59.460  37.670  47.940  1.00  0.00           C
ATOM    499  HD2 PHE A 614      58.770  36.880  47.680  1.00  0.00           H
ATOM    500  CE2 PHE A 614      59.360  39.050  47.610  1.00  0.00           C
ATOM    501  HE2 PHE A 614      58.630  39.420  46.930  1.00  0.00           H
ATOM    502  C   PHE A 614      59.140  36.310  51.220  1.00  0.00           C
ATOM    503  O   PHE A 614      59.200  37.160  52.110  1.00  0.00           O
ATOM    504  N   LEU A 615      57.920  35.890  50.870  1.00  0.00           N
ATOM    505  HN  LEU A 615      57.790  35.050  50.340  1.00  0.00           H
ATOM    506  CA  LEU A 615      56.760  36.670  51.240  1.00  0.00           C
ATOM    507  HA  LEU A 615      56.980  37.730  51.170  1.00  0.00           H
ATOM    508  CB  LEU A 615      55.570  36.430  50.210  1.00  0.00           C
ATOM    509  HB1 LEU A 615      54.610  36.880  50.530  1.00  0.00           H
ATOM    510  HB2 LEU A 615      55.280  35.350  50.190  1.00  0.00           H
ATOM    511  CG  LEU A 615      55.970  36.820  48.820  1.00  0.00           C
ATOM    512  HG  LEU A 615      56.950  36.390  48.530  1.00  0.00           H
ATOM    513  CD1 LEU A 615      54.880  36.330  47.870  1.00  0.00           C
ATOM    514 HD11 LEU A 615      54.700  35.230  47.970  1.00  0.00           H
ATOM    515 HD12 LEU A 615      55.270  36.400  46.840  1.00  0.00           H
ATOM    516 HD13 LEU A 615      53.930  36.880  48.010  1.00  0.00           H
ATOM    517  CD2 LEU A 615      56.060  38.340  48.720  1.00  0.00           C
ATOM    518 HD21 LEU A 615      56.290  38.610  47.670  1.00  0.00           H
ATOM    519 HD22 LEU A 615      56.780  38.870  49.360  1.00  0.00           H
ATOM    520 HD23 LEU A 615      55.040  38.690  48.980  1.00  0.00           H
ATOM    521  C   LEU A 615      56.270  36.480  52.680  1.00  0.00           C
ATOM    522  O   LEU A 615      55.700  37.430  53.270  1.00  0.00           O
ATOM    523  N   TYR A 616      56.620  35.310  53.320  1.00  0.00           N
ATOM    524  HN  TYR A 616      56.930  34.640  52.650  1.00  0.00           H
ATOM    525  CA  TYR A 616      56.630  35.130  54.760  1.00  0.00           C
ATOM    526  HA  TYR A 616      55.610  35.120  55.110  1.00  0.00           H
ATOM    527  CB  TYR A 616      57.150  33.720  54.980  1.00  0.00           C
ATOM    528  HB1 TYR A 616      58.200  33.600  54.610  1.00  0.00           H
ATOM    529  HB2 TYR A 616      56.510  32.950  54.510  1.00  0.00           H
ATOM    530  CG  TYR A 616      57.190  33.350  56.460  1.00  0.00           C
ATOM    531  CD1 TYR A 616      56.070  33.270  57.190  1.00  0.00           C
ATOM    532  HD1 TYR A 616      55.080  33.540  56.830  1.00  0.00           H
ATOM    533  CE1 TYR A 616      56.130  33.000  58.540  1.00  0.00           C
ATOM    534  HE1 TYR A 616      55.260  33.010  59.180  1.00  0.00           H
ATOM    535  CZ  TYR A 616      57.350  32.670  59.110  1.00  0.00           C
ATOM    536  OH  TYR A 616      57.520  32.410  60.500  1.00  0.00           O
ATOM    537  HH  TYR A 616      56.750  32.710  60.970  1.00  0.00           H
ATOM    538  CD2 TYR A 616      58.480  33.140  57.040  1.00  0.00           C
ATOM    539  HD2 TYR A 616      59.360  33.140  56.410  1.00  0.00           H
ATOM    540  CE2 TYR A 616      58.520  32.670  58.370  1.00  0.00           C
ATOM    541  HE2 TYR A 616      59.400  32.380  58.900  1.00  0.00           H
ATOM    542  C   TYR A 616      57.480  36.270  55.470  1.00  0.00           C
ATOM    543  O   TYR A 616      56.900  37.100  56.230  1.00  0.00           O
ATOM    544  N   CYS A 617      58.760  36.530  55.110  1.00  0.00           N
ATOM    545  HN  CYS A 617      59.070  36.040  54.300  1.00  0.00           H
ATOM    546  CA  CYS A 617      59.650  37.520  55.760  1.00  0.00           C
ATOM    547  HA  CYS A 617      59.530  37.390  56.820  1.00  0.00           H
ATOM    548  CB  CYS A 617      61.130  37.420  55.310  1.00  0.00           C
ATOM    549  HB1 CYS A 617      61.230  37.550  54.210  1.00  0.00           H
ATOM    550  HB2 CYS A 617      61.450  36.410  55.590  1.00  0.00           H
ATOM    551  SG  CYS A 617      62.190  38.660  56.350  1.00  0.00           S
ATOM    552  HG1 CYS A 617      61.750  39.840  55.920  1.00  0.00           H
ATOM    553  C   CYS A 617      59.130  38.980  55.420  1.00  0.00           C
ATOM    554  O   CYS A 617      59.060  39.940  56.220  1.00  0.00           O
ATOM    555  N   ALA A 618      58.680  39.180  54.120  1.00  0.00           N
ATOM    556  HN  ALA A 618      58.800  38.460  53.440  1.00  0.00           H
ATOM    557  CA  ALA A 618      58.260  40.450  53.640  1.00  0.00           C
ATOM    558  HA  ALA A 618      58.960  41.210  53.920  1.00  0.00           H
ATOM    559  CB  ALA A 618      58.040  40.330  52.100  1.00  0.00           C
ATOM    560  HB1 ALA A 618      57.990  41.350  51.660  1.00  0.00           H
ATOM    561  HB2 ALA A 618      57.010  39.940  51.920  1.00  0.00           H
ATOM    562  HB3 ALA A 618      58.840  39.860  51.480  1.00  0.00           H
ATOM    563  C   ALA A 618      56.960  40.910  54.300  1.00  0.00           C
ATOM    564  O   ALA A 618      56.860  42.090  54.530  1.00  0.00           O
ATOM    565  N   CYS A 619      55.980  40.080  54.570  1.00  0.00           N
ATOM    566  HN  CYS A 619      55.860  39.230  54.060  1.00  0.00           H
ATOM    567  CA  CYS A 619      54.770  40.330  55.460  1.00  0.00           C
ATOM    568  HA  CYS A 619      54.460  41.350  55.300  1.00  0.00           H
ATOM    569  CB  CYS A 619      53.570  39.280  55.190  1.00  0.00           C
ATOM    570  HB1 CYS A 619      52.730  39.570  55.860  1.00  0.00           H
ATOM    571  HB2 CYS A 619      53.900  38.240  55.410  1.00  0.00           H
ATOM    572  SG  CYS A 619      52.950  39.280  53.530  1.00  0.00           S
ATOM    573  HG1 CYS A 619      54.090  38.730  53.190  1.00  0.00           H
ATOM    574  C   CYS A 619      55.130  40.330  56.930  1.00  0.00           C
ATOM    575  O   CYS A 619      54.510  41.030  57.690  1.00  0.00           O
ATOM    576  N   MET A 620      56.010  39.440  57.500  1.00  0.00           N
ATOM    577  HN  MET A 620      56.420  38.780  56.860  1.00  0.00           H
ATOM    578  CA  MET A 620      56.230  39.360  58.910  1.00  0.00           C
ATOM    579  HA  MET A 620      55.300  39.390  59.440  1.00  0.00           H
ATOM    580  CB  MET A 620      56.900  37.980  59.240  1.00  0.00           C
ATOM    581  HB1 MET A 620      57.410  38.120  60.210  1.00  0.00           H
ATOM    582  HB2 MET A 620      57.760  37.950  58.510  1.00  0.00           H
ATOM    583  CG  MET A 620      56.070  36.760  59.160  1.00  0.00           C
ATOM    584  HG1 MET A 620      56.730  35.880  58.980  1.00  0.00           H
ATOM    585  HG2 MET A 620      55.380  36.720  58.280  1.00  0.00           H
ATOM    586  SD  MET A 620      55.050  36.320  60.700  1.00  0.00           S
ATOM    587  CE  MET A 620      56.280  36.080  61.980  1.00  0.00           C
ATOM    588  HE1 MET A 620      56.970  36.950  61.930  1.00  0.00           H
ATOM    589  HE2 MET A 620      56.930  35.190  61.820  1.00  0.00           H
ATOM    590  HE3 MET A 620      55.750  36.220  62.950  1.00  0.00           H
ATOM    591  C   MET A 620      57.020  40.590  59.460  1.00  0.00           C
ATOM    592  O   MET A 620      56.930  41.010  60.630  1.00  0.00           O
ATOM    593  N   SER A 621      57.930  41.160  58.660  1.00  0.00           N
ATOM    594  HN  SER A 621      58.050  40.840  57.710  1.00  0.00           H
ATOM    595  CA  SER A 621      58.730  42.350  59.130  1.00  0.00           C
ATOM    596  HA  SER A 621      59.030  42.060  60.120  1.00  0.00           H
ATOM    597  CB  SER A 621      60.030  42.680  58.340  1.00  0.00           C
ATOM    598  HB1 SER A 621      60.630  41.740  58.300  1.00  0.00           H
ATOM    599  HB2 SER A 621      60.600  43.450  58.910  1.00  0.00           H
ATOM    600  OG  SER A 621      59.810  43.040  56.980  1.00  0.00           O
ATOM    601  HG1 SER A 621      59.310  42.310  56.580  1.00  0.00           H
ATOM    602  C   SER A 621      57.930  43.650  59.400  1.00  0.00           C
ATOM    603  O   SER A 621      58.190  44.300  60.430  1.00  0.00           O
ATOM    604  N   PRO A 622      56.920  44.020  58.640  1.00  0.00           N
ATOM    605  CD  PRO A 622      56.930  43.920  57.180  1.00  0.00           C
ATOM    606  HD1 PRO A 622      56.980  42.830  56.980  1.00  0.00           H
ATOM    607  HD2 PRO A 622      57.750  44.530  56.720  1.00  0.00           H
ATOM    608  CA  PRO A 622      55.980  45.080  59.060  1.00  0.00           C
ATOM    609  HA  PRO A 622      56.550  45.820  59.610  1.00  0.00           H
ATOM    610  CB  PRO A 622      55.310  45.610  57.780  1.00  0.00           C
ATOM    611  HB1 PRO A 622      55.940  46.460  57.440  1.00  0.00           H
ATOM    612  HB2 PRO A 622      54.250  45.920  57.760  1.00  0.00           H
ATOM    613  CG  PRO A 622      55.620  44.580  56.740  1.00  0.00           C
ATOM    614  HG1 PRO A 622      54.870  43.770  56.810  1.00  0.00           H
ATOM    615  HG2 PRO A 622      55.510  44.960  55.700  1.00  0.00           H
ATOM    616  C   PRO A 622      54.840  44.750  60.110  1.00  0.00           C
ATOM    617  O   PRO A 622      54.670  45.570  60.990  1.00  0.00           O
ATOM    618  N   VAL A 623      54.150  43.610  59.930  1.00  0.00           N
ATOM    619  HN  VAL A 623      54.400  43.040  59.150  1.00  0.00           H
ATOM    620  CA  VAL A 623      53.010  43.150  60.770  1.00  0.00           C
ATOM    621  HA  VAL A 623      52.210  43.880  60.710  1.00  0.00           H
ATOM    622  CB  VAL A 623      52.470  41.830  60.210  1.00  0.00           C
ATOM    623  HB  VAL A 623      53.290  41.090  60.160  1.00  0.00           H
ATOM    624  CG1 VAL A 623      51.500  41.190  61.170  1.00  0.00           C
ATOM    625 HG11 VAL A 623      51.020  40.280  60.760  1.00  0.00           H
ATOM    626 HG12 VAL A 623      50.680  41.890  61.460  1.00  0.00           H
ATOM    627 HG13 VAL A 623      51.900  40.650  62.050  1.00  0.00           H
ATOM    628  CG2 VAL A 623      51.830  42.010  58.820  1.00  0.00           C
ATOM    629 HG21 VAL A 623      51.350  41.080  58.440  1.00  0.00           H
ATOM    630 HG22 VAL A 623      52.550  42.430  58.110  1.00  0.00           H
ATOM    631 HG23 VAL A 623      50.990  42.720  58.960  1.00  0.00           H
ATOM    632  C   VAL A 623      53.350  43.020  62.200  1.00  0.00           C
ATOM    633  O   VAL A 623      52.550  43.350  63.020  1.00  0.00           O
ATOM    634  N   ILE A 624      54.460  42.410  62.510  1.00  0.00           N
ATOM    635  HN  ILE A 624      54.980  42.030  61.750  1.00  0.00           H
ATOM    636  CA  ILE A 624      54.960  42.360  63.840  1.00  0.00           C
ATOM    637  HA  ILE A 624      54.170  41.810  64.350  1.00  0.00           H
ATOM    638  CB  ILE A 624      56.180  41.460  63.900  1.00  0.00           C
ATOM    639  HB  ILE A 624      56.880  41.900  63.160  1.00  0.00           H
ATOM    640  CG2 ILE A 624      56.880  41.490  65.230  1.00  0.00           C
ATOM    641 HG21 ILE A 624      57.710  40.760  65.310  1.00  0.00           H
ATOM    642 HG22 ILE A 624      56.130  41.410  66.040  1.00  0.00           H
ATOM    643 HG23 ILE A 624      57.240  42.520  65.440  1.00  0.00           H
ATOM    644  CG1 ILE A 624      55.860  39.960  63.390  1.00  0.00           C
ATOM    645 HG11 ILE A 624      56.850  39.550  63.100  1.00  0.00           H
ATOM    646 HG12 ILE A 624      55.320  39.920  62.420  1.00  0.00           H
ATOM    647  CD  ILE A 624      55.120  39.080  64.420  1.00  0.00           C
ATOM    648  HD1 ILE A 624      54.040  39.360  64.430  1.00  0.00           H
ATOM    649  HD2 ILE A 624      55.540  39.170  65.440  1.00  0.00           H
ATOM    650  HD3 ILE A 624      55.200  38.030  64.090  1.00  0.00           H
ATOM    651  C   ILE A 624      55.210  43.680  64.540  1.00  0.00           C
ATOM    652  O   ILE A 624      54.850  43.960  65.670  1.00  0.00           O
ATOM    653  N   THR A 625      55.850  44.620  63.770  1.00  0.00           N
ATOM    654  HN  THR A 625      56.270  44.460  62.880  1.00  0.00           H
ATOM    655  CA  THR A 625      56.240  45.910  64.310  1.00  0.00           C
ATOM    656  HA  THR A 625      56.730  45.730  65.250  1.00  0.00           H
ATOM    657  CB  THR A 625      57.220  46.560  63.360  1.00  0.00           C
ATOM    658  HB  THR A 625      56.840  46.940  62.390  1.00  0.00           H
ATOM    659  OG1 THR A 625      58.360  45.700  63.040  1.00  0.00           O
ATOM    660  HG1 THR A 625      58.220  45.530  62.100  1.00  0.00           H
ATOM    661  CG2 THR A 625      57.830  47.830  64.080  1.00  0.00           C
ATOM    662 HG21 THR A 625      58.740  48.250  63.580  1.00  0.00           H
ATOM    663 HG22 THR A 625      58.200  47.280  64.960  1.00  0.00           H
ATOM    664 HG23 THR A 625      57.050  48.610  64.170  1.00  0.00           H
ATOM    665  C   THR A 625      55.060  46.870  64.500  1.00  0.00           C
ATOM    666  O   THR A 625      54.970  47.590  65.490  1.00  0.00           O
ATOM    667  N   PHE A 626      54.240  46.900  63.430  1.00  0.00           N
ATOM    668  HN  PHE A 626      54.500  46.490  62.560  1.00  0.00           H
ATOM    669  CA  PHE A 626      53.040  47.760  63.480  1.00  0.00           C
ATOM    670  HA  PHE A 626      53.340  48.740  63.820  1.00  0.00           H
ATOM    671  CB  PHE A 626      52.430  47.990  62.090  1.00  0.00           C
ATOM    672  HB1 PHE A 626      51.370  48.290  62.190  1.00  0.00           H
ATOM    673  HB2 PHE A 626      52.340  47.040  61.540  1.00  0.00           H
ATOM    674  CG  PHE A 626      53.220  49.060  61.340  1.00  0.00           C
ATOM    675  CD1 PHE A 626      53.610  48.710  59.970  1.00  0.00           C
ATOM    676  HD1 PHE A 626      53.390  47.690  59.680  1.00  0.00           H
ATOM    677  CE1 PHE A 626      54.210  49.690  59.150  1.00  0.00           C
ATOM    678  HE1 PHE A 626      54.470  49.530  58.110  1.00  0.00           H
ATOM    679  CZ  PHE A 626      54.380  50.920  59.650  1.00  0.00           C
ATOM    680  HZ  PHE A 626      55.020  51.580  59.070  1.00  0.00           H
ATOM    681  CD2 PHE A 626      53.500  50.370  61.850  1.00  0.00           C
ATOM    682  HD2 PHE A 626      53.070  50.780  62.750  1.00  0.00           H
ATOM    683  CE2 PHE A 626      54.040  51.290  60.950  1.00  0.00           C
ATOM    684  HE2 PHE A 626      54.210  52.270  61.370  1.00  0.00           H
ATOM    685  C   PHE A 626      52.000  47.320  64.490  1.00  0.00           C
ATOM    686  O   PHE A 626      51.460  48.130  65.240  1.00  0.00           O
ATOM    687  N   GLY A 627      51.740  45.980  64.580  1.00  0.00           N
ATOM    688  HN  GLY A 627      52.110  45.390  63.870  1.00  0.00           H
ATOM    689  CA  GLY A 627      51.050  45.460  65.700  1.00  0.00           C
ATOM    690  HA1 GLY A 627      51.140  44.390  65.650  1.00  0.00           H
ATOM    691  HA2 GLY A 627      49.980  45.630  65.610  1.00  0.00           H
ATOM    692  C   GLY A 627      51.600  45.870  67.040  1.00  0.00           C
ATOM    693  O   GLY A 627      50.870  46.270  67.930  1.00  0.00           O
ATOM    694  N   GLY A 628      52.950  45.750  67.170  1.00  0.00           N
ATOM    695  HN  GLY A 628      53.480  45.270  66.480  1.00  0.00           H
ATOM    696  CA  GLY A 628      53.590  46.240  68.340  1.00  0.00           C
ATOM    697  HA1 GLY A 628      54.650  46.230  68.110  1.00  0.00           H
ATOM    698  HA2 GLY A 628      53.420  45.590  69.180  1.00  0.00           H
ATOM    699  C   GLY A 628      53.370  47.710  68.770  1.00  0.00           C
ATOM    700  O   GLY A 628      53.070  47.990  69.900  1.00  0.00           O
ATOM    701  N   LEU A 629      53.580  48.630  67.800  1.00  0.00           N
ATOM    702  HN  LEU A 629      53.950  48.330  66.920  1.00  0.00           H
ATOM    703  CA  LEU A 629      53.310  50.080  67.930  1.00  0.00           C
ATOM    704  HA  LEU A 629      53.880  50.430  68.780  1.00  0.00           H
ATOM    705  CB  LEU A 629      53.830  50.870  66.680  1.00  0.00           C
ATOM    706  HB1 LEU A 629      53.620  51.960  66.760  1.00  0.00           H
ATOM    707  HB2 LEU A 629      53.410  50.450  65.740  1.00  0.00           H
ATOM    708  CG  LEU A 629      55.320  50.740  66.500  1.00  0.00           C
ATOM    709  HG  LEU A 629      55.690  49.700  66.550  1.00  0.00           H
ATOM    710  CD1 LEU A 629      55.820  51.250  65.100  1.00  0.00           C
ATOM    711 HD11 LEU A 629      56.920  51.160  64.990  1.00  0.00           H
ATOM    712 HD12 LEU A 629      55.430  52.280  64.920  1.00  0.00           H
ATOM    713 HD13 LEU A 629      55.320  50.610  64.350  1.00  0.00           H
ATOM    714  CD2 LEU A 629      56.070  51.540  67.590  1.00  0.00           C
ATOM    715 HD21 LEU A 629      55.810  51.080  68.570  1.00  0.00           H
ATOM    716 HD22 LEU A 629      55.900  52.640  67.520  1.00  0.00           H
ATOM    717 HD23 LEU A 629      57.160  51.360  67.450  1.00  0.00           H
ATOM    718  C   LEU A 629      51.870  50.440  68.280  1.00  0.00           C
ATOM    719  O   LEU A 629      51.670  51.270  69.180  1.00  0.00           O
ATOM    720  N   LEU A 630      50.830  49.800  67.680  1.00  0.00           N
ATOM    721  HN  LEU A 630      51.020  49.200  66.910  1.00  0.00           H
ATOM    722  CA  LEU A 630      49.390  49.850  68.040  1.00  0.00           C
ATOM    723  HA  LEU A 630      49.070  50.880  68.130  1.00  0.00           H
ATOM    724  CB  LEU A 630      48.510  48.990  67.090  1.00  0.00           C
ATOM    725  HB1 LEU A 630      47.530  48.870  67.630  1.00  0.00           H
ATOM    726  HB2 LEU A 630      48.990  47.980  67.120  1.00  0.00           H
ATOM    727  CG  LEU A 630      48.300  49.320  65.570  1.00  0.00           C
ATOM    728  HG  LEU A 630      49.250  49.770  65.240  1.00  0.00           H
ATOM    729  CD1 LEU A 630      48.010  48.020  64.800  1.00  0.00           C
ATOM    730 HD11 LEU A 630      48.900  47.360  64.910  1.00  0.00           H
ATOM    731 HD12 LEU A 630      47.820  48.300  63.750  1.00  0.00           H
ATOM    732 HD13 LEU A 630      47.080  47.510  65.130  1.00  0.00           H
ATOM    733  CD2 LEU A 630      47.240  50.360  65.400  1.00  0.00           C
ATOM    734 HD21 LEU A 630      46.210  50.040  65.650  1.00  0.00           H
ATOM    735 HD22 LEU A 630      47.180  50.680  64.340  1.00  0.00           H
ATOM    736 HD23 LEU A 630      47.430  51.230  66.080  1.00  0.00           H
ATOM    737  C   LEU A 630      49.210  49.310  69.440  1.00  0.00           C
ATOM    738  O   LEU A 630      48.430  49.880  70.160  1.00  0.00           O
ATOM    739  N   GLY A 631      49.950  48.280  69.860  1.00  0.00           N
ATOM    740  HN  GLY A 631      50.560  47.880  69.180  1.00  0.00           H
ATOM    741  CA  GLY A 631      49.880  47.610  71.170  1.00  0.00           C
ATOM    742  HA1 GLY A 631      50.770  47.010  71.120  1.00  0.00           H
ATOM    743  HA2 GLY A 631      48.930  47.100  71.240  1.00  0.00           H
ATOM    744  C   GLY A 631      50.190  48.490  72.280  1.00  0.00           C
ATOM    745  O   GLY A 631      49.560  48.400  73.330  1.00  0.00           O
ATOM    746  N   GLU A 632      51.290  49.310  72.140  1.00  0.00           N
ATOM    747  HN  GLU A 632      51.890  49.220  71.340  1.00  0.00           H
ATOM    748  CA  GLU A 632      51.450  50.440  73.080  1.00  0.00           C
ATOM    749  HA  GLU A 632      51.320  50.100  74.100  1.00  0.00           H
ATOM    750  CB  GLU A 632      52.880  51.010  72.930  1.00  0.00           C
ATOM    751  HB1 GLU A 632      52.960  51.150  71.830  1.00  0.00           H
ATOM    752  HB2 GLU A 632      53.590  50.260  73.330  1.00  0.00           H
ATOM    753  CG  GLU A 632      53.290  52.300  73.610  1.00  0.00           C
ATOM    754  HG1 GLU A 632      53.280  52.160  74.710  1.00  0.00           H
ATOM    755  HG2 GLU A 632      52.540  53.050  73.270  1.00  0.00           H
ATOM    756  CD  GLU A 632      54.680  52.750  73.270  1.00  0.00           C
ATOM    757  OE1 GLU A 632      54.880  53.180  72.100  1.00  0.00           O
ATOM    758  OE2 GLU A 632      55.570  52.670  74.130  1.00  0.00           O
ATOM    759  C   GLU A 632      50.370  51.560  73.000  1.00  0.00           C
ATOM    760  O   GLU A 632      50.000  52.100  74.010  1.00  0.00           O
ATOM    761  N   ALA A 633      50.010  51.950  71.780  1.00  0.00           N
ATOM    762  HN  ALA A 633      50.500  51.540  71.020  1.00  0.00           H
ATOM    763  CA  ALA A 633      49.030  53.030  71.430  1.00  0.00           C
ATOM    764  HA  ALA A 633      49.400  53.970  71.830  1.00  0.00           H
ATOM    765  CB  ALA A 633      49.040  53.200  69.980  1.00  0.00           C
ATOM    766  HB1 ALA A 633      48.430  54.090  69.710  1.00  0.00           H
ATOM    767  HB2 ALA A 633      48.670  52.400  69.320  1.00  0.00           H
ATOM    768  HB3 ALA A 633      50.050  53.450  69.590  1.00  0.00           H
ATOM    769  C   ALA A 633      47.590  52.920  72.030  1.00  0.00           C
ATOM    770  O   ALA A 633      46.910  53.810  72.480  1.00  0.00           O
ATOM    771  N   THR A 634      47.180  51.630  72.060  1.00  0.00           N
ATOM    772  HN  THR A 634      47.750  50.980  71.570  1.00  0.00           H
ATOM    773  CA  THR A 634      45.860  51.140  72.450  1.00  0.00           C
ATOM    774  HA  THR A 634      45.170  51.960  72.600  1.00  0.00           H
ATOM    775  CB  THR A 634      45.410  50.110  71.450  1.00  0.00           C
ATOM    776  HB  THR A 634      44.370  49.780  71.660  1.00  0.00           H
ATOM    777  OG1 THR A 634      46.200  48.940  71.390  1.00  0.00           O
ATOM    778  HG1 THR A 634      46.810  49.100  70.660  1.00  0.00           H
ATOM    779  CG2 THR A 634      45.240  50.850  70.060  1.00  0.00           C
ATOM    780 HG21 THR A 634      45.930  51.690  69.830  1.00  0.00           H
ATOM    781 HG22 THR A 634      44.270  51.370  69.930  1.00  0.00           H
ATOM    782 HG23 THR A 634      45.310  50.130  69.220  1.00  0.00           H
ATOM    783  C   THR A 634      45.970  50.460  73.790  1.00  0.00           C
ATOM    784  O   THR A 634      45.070  49.780  74.240  1.00  0.00           O
ATOM    785  N   GLU A 635      47.140  50.730  74.500  1.00  0.00           N
ATOM    786  HN  GLU A 635      47.760  51.380  74.060  1.00  0.00           H
ATOM    787  CA  GLU A 635      47.420  50.360  75.910  1.00  0.00           C
ATOM    788  HA  GLU A 635      48.450  50.520  76.160  1.00  0.00           H
ATOM    789  CB  GLU A 635      46.530  51.200  76.880  1.00  0.00           C
ATOM    790  HB1 GLU A 635      46.910  50.970  77.900  1.00  0.00           H
ATOM    791  HB2 GLU A 635      45.470  50.860  76.850  1.00  0.00           H
ATOM    792  CG  GLU A 635      46.710  52.720  76.620  1.00  0.00           C
ATOM    793  HG1 GLU A 635      46.310  52.790  75.590  1.00  0.00           H
ATOM    794  HG2 GLU A 635      47.780  53.040  76.660  1.00  0.00           H
ATOM    795  CD  GLU A 635      45.860  53.590  77.610  1.00  0.00           C
ATOM    796  OE1 GLU A 635      46.330  54.030  78.650  1.00  0.00           O
ATOM    797  OE2 GLU A 635      44.670  53.840  77.250  1.00  0.00           O
ATOM    798  C   GLU A 635      47.160  48.830  76.170  1.00  0.00           C
ATOM    799  O   GLU A 635      46.580  48.440  77.190  1.00  0.00           O
ATOM    800  N   GLY A 636      47.740  48.010  75.300  1.00  0.00           N
ATOM    801  HN  GLY A 636      48.160  48.250  74.430  1.00  0.00           H
ATOM    802  CA  GLY A 636      47.580  46.500  75.390  1.00  0.00           C
ATOM    803  HA1 GLY A 636      47.660  46.140  76.420  1.00  0.00           H
ATOM    804  HA2 GLY A 636      48.400  46.060  74.830  1.00  0.00           H
ATOM    805  C   GLY A 636      46.260  46.030  74.830  1.00  0.00           C
ATOM    806  O   GLY A 636      45.940  44.870  75.050  1.00  0.00           O
ATOM    807  N   ARG A 637      45.390  46.830  74.120  1.00  0.00           N
ATOM    808  HN  ARG A 637      45.530  47.810  73.960  1.00  0.00           H
ATOM    809  CA  ARG A 637      44.070  46.380  73.630  1.00  0.00           C
ATOM    810  HA  ARG A 637      43.640  45.590  74.230  1.00  0.00           H
ATOM    811  CB  ARG A 637      43.000  47.480  73.810  1.00  0.00           C
ATOM    812  HB1 ARG A 637      42.160  47.260  73.110  1.00  0.00           H
ATOM    813  HB2 ARG A 637      43.490  48.390  73.400  1.00  0.00           H
ATOM    814  CG  ARG A 637      42.340  47.750  75.190  1.00  0.00           C
ATOM    815  HG1 ARG A 637      42.100  46.720  75.520  1.00  0.00           H
ATOM    816  HG2 ARG A 637      41.340  48.230  75.100  1.00  0.00           H
ATOM    817  CD  ARG A 637      43.180  48.580  76.170  1.00  0.00           C
ATOM    818  HD1 ARG A 637      43.250  49.590  75.700  1.00  0.00           H
ATOM    819  HD2 ARG A 637      44.170  48.090  76.290  1.00  0.00           H
ATOM    820  NE  ARG A 637      42.410  48.600  77.450  1.00  0.00           N
ATOM    821  HE  ARG A 637      41.800  47.830  77.610  1.00  0.00           H
ATOM    822  CZ  ARG A 637      42.440  49.620  78.250  1.00  0.00           C
ATOM    823  NH1 ARG A 637      42.910  50.820  78.110  1.00  0.00           N
ATOM    824 HH11 ARG A 637      42.960  51.470  78.860  1.00  0.00           H
ATOM    825 HH12 ARG A 637      43.050  51.160  77.180  1.00  0.00           H
ATOM    826  NH2 ARG A 637      41.880  49.540  79.510  1.00  0.00           N
ATOM    827 HH21 ARG A 637      41.500  48.660  79.790  1.00  0.00           H
ATOM    828 HH22 ARG A 637      41.520  50.350  80.000  1.00  0.00           H
ATOM    829  C   ARG A 637      44.160  45.850  72.220  1.00  0.00           C
ATOM    830  O   ARG A 637      43.240  45.160  71.760  1.00  0.00           O
ATOM    831  N   LEU A 638      45.310  46.080  71.570  1.00  0.00           N
ATOM    832  HN  LEU A 638      45.890  46.820  71.900  1.00  0.00           H
ATOM    833  CA  LEU A 638      45.670  45.440  70.330  1.00  0.00           C
ATOM    834  HA  LEU A 638      44.980  44.650  70.070  1.00  0.00           H
ATOM    835  CB  LEU A 638      45.660  46.380  69.090  1.00  0.00           C
ATOM    836  HB1 LEU A 638      46.040  45.770  68.240  1.00  0.00           H
ATOM    837  HB2 LEU A 638      46.180  47.340  69.250  1.00  0.00           H
ATOM    838  CG  LEU A 638      44.280  46.830  68.670  1.00  0.00           C
ATOM    839  HG  LEU A 638      43.700  47.190  69.570  1.00  0.00           H
ATOM    840  CD1 LEU A 638      44.330  47.830  67.560  1.00  0.00           C
ATOM    841 HD11 LEU A 638      45.030  47.500  66.760  1.00  0.00           H
ATOM    842 HD12 LEU A 638      44.620  48.870  67.830  1.00  0.00           H
ATOM    843 HD13 LEU A 638      43.360  47.980  67.030  1.00  0.00           H
ATOM    844  CD2 LEU A 638      43.360  45.580  68.130  1.00  0.00           C
ATOM    845 HD21 LEU A 638      42.530  46.000  67.520  1.00  0.00           H
ATOM    846 HD22 LEU A 638      42.830  44.950  68.880  1.00  0.00           H
ATOM    847 HD23 LEU A 638      43.920  44.980  67.370  1.00  0.00           H
ATOM    848  C   LEU A 638      47.070  44.900  70.590  1.00  0.00           C
ATOM    849  O   LEU A 638      47.760  45.200  71.560  1.00  0.00           O
ATOM    850  N   SER A 639      47.510  43.950  69.750  1.00  0.00           N
ATOM    851  HN  SER A 639      46.840  43.580  69.110  1.00  0.00           H
ATOM    852  CA  SER A 639      48.860  43.390  69.740  1.00  0.00           C
ATOM    853  HA  SER A 639      49.500  44.160  70.130  1.00  0.00           H
ATOM    854  CB  SER A 639      48.860  42.190  70.710  1.00  0.00           C
ATOM    855  HB1 SER A 639      48.590  42.550  71.720  1.00  0.00           H
ATOM    856  HB2 SER A 639      49.890  41.810  70.900  1.00  0.00           H
ATOM    857  OG  SER A 639      47.990  41.100  70.290  1.00  0.00           O
ATOM    858  HG1 SER A 639      47.120  41.350  70.610  1.00  0.00           H
ATOM    859  C   SER A 639      49.340  42.880  68.430  1.00  0.00           C
ATOM    860  O   SER A 639      48.570  42.660  67.470  1.00  0.00           O
ATOM    861  N   ALA A 640      50.630  42.550  68.350  1.00  0.00           N
ATOM    862  HN  ALA A 640      51.210  42.640  69.140  1.00  0.00           H
ATOM    863  CA  ALA A 640      51.170  41.790  67.190  1.00  0.00           C
ATOM    864  HA  ALA A 640      50.970  42.290  66.250  1.00  0.00           H
ATOM    865  CB  ALA A 640      52.750  41.710  67.170  1.00  0.00           C
ATOM    866  HB1 ALA A 640      53.120  41.080  68.010  1.00  0.00           H
ATOM    867  HB2 ALA A 640      53.160  42.720  67.370  1.00  0.00           H
ATOM    868  HB3 ALA A 640      53.080  41.320  66.180  1.00  0.00           H
ATOM    869  C   ALA A 640      50.530  40.480  67.070  1.00  0.00           C
ATOM    870  O   ALA A 640      50.210  40.030  65.930  1.00  0.00           O
ATOM    871  N   ILE A 641      50.230  39.760  68.170  1.00  0.00           N
ATOM    872  HN  ILE A 641      50.400  40.040  69.120  1.00  0.00           H
ATOM    873  CA  ILE A 641      49.470  38.440  68.070  1.00  0.00           C
ATOM    874  HA  ILE A 641      50.010  37.880  67.320  1.00  0.00           H
ATOM    875  CB  ILE A 641      49.570  37.630  69.400  1.00  0.00           C
ATOM    876  HB  ILE A 641      49.370  38.310  70.240  1.00  0.00           H
ATOM    877  CG2 ILE A 641      48.580  36.470  69.400  1.00  0.00           C
ATOM    878 HG21 ILE A 641      47.520  36.780  69.480  1.00  0.00           H
ATOM    879 HG22 ILE A 641      48.720  35.750  70.230  1.00  0.00           H
ATOM    880 HG23 ILE A 641      48.740  35.900  68.460  1.00  0.00           H
ATOM    881  CG1 ILE A 641      51.030  37.140  69.650  1.00  0.00           C
ATOM    882 HG11 ILE A 641      51.780  37.900  69.350  1.00  0.00           H
ATOM    883 HG12 ILE A 641      51.160  36.160  69.150  1.00  0.00           H
ATOM    884  CD  ILE A 641      51.270  36.950  71.130  1.00  0.00           C
ATOM    885  HD1 ILE A 641      50.450  36.330  71.550  1.00  0.00           H
ATOM    886  HD2 ILE A 641      51.140  37.940  71.620  1.00  0.00           H
ATOM    887  HD3 ILE A 641      52.280  36.580  71.390  1.00  0.00           H
ATOM    888  C   ILE A 641      48.070  38.580  67.450  1.00  0.00           C
ATOM    889  O   ILE A 641      47.630  37.820  66.570  1.00  0.00           O
ATOM    890  N   GLU A 642      47.330  39.640  67.840  1.00  0.00           N
ATOM    891  HN  GLU A 642      47.630  40.220  68.600  1.00  0.00           H
ATOM    892  CA  GLU A 642      46.110  40.050  67.200  1.00  0.00           C
ATOM    893  HA  GLU A 642      45.500  39.150  67.270  1.00  0.00           H
ATOM    894  CB  GLU A 642      45.330  41.180  68.020  1.00  0.00           C
ATOM    895  HB1 GLU A 642      44.510  41.570  67.390  1.00  0.00           H
ATOM    896  HB2 GLU A 642      46.090  41.930  68.360  1.00  0.00           H
ATOM    897  CG  GLU A 642      44.700  40.590  69.370  1.00  0.00           C
ATOM    898  HG1 GLU A 642      45.230  39.670  69.670  1.00  0.00           H
ATOM    899  HG2 GLU A 642      43.660  40.340  69.070  1.00  0.00           H
ATOM    900  CD  GLU A 642      44.590  41.470  70.600  1.00  0.00           C
ATOM    901  OE1 GLU A 642      43.440  41.900  70.950  1.00  0.00           O
ATOM    902  OE2 GLU A 642      45.690  41.660  71.250  1.00  0.00           O
ATOM    903  C   GLU A 642      46.220  40.450  65.720  1.00  0.00           C
ATOM    904  O   GLU A 642      45.280  40.160  64.910  1.00  0.00           O
ATOM    905  N   SER A 643      47.350  41.020  65.280  1.00  0.00           N
ATOM    906  HN  SER A 643      48.030  41.350  65.910  1.00  0.00           H
ATOM    907  CA  SER A 643      47.570  41.220  63.880  1.00  0.00           C
ATOM    908  HA  SER A 643      46.780  41.750  63.380  1.00  0.00           H
ATOM    909  CB  SER A 643      48.880  42.090  63.670  1.00  0.00           C
ATOM    910  HB1 SER A 643      48.860  42.260  62.570  1.00  0.00           H
ATOM    911  HB2 SER A 643      49.810  41.540  63.920  1.00  0.00           H
ATOM    912  OG  SER A 643      48.800  43.210  64.530  1.00  0.00           O
ATOM    913  HG1 SER A 643      48.650  43.020  65.460  1.00  0.00           H
ATOM    914  C   SER A 643      47.710  39.870  63.070  1.00  0.00           C
ATOM    915  O   SER A 643      47.000  39.690  62.080  1.00  0.00           O
ATOM    916  N   LEU A 644      48.620  38.960  63.570  1.00  0.00           N
ATOM    917  HN  LEU A 644      49.190  39.220  64.350  1.00  0.00           H
ATOM    918  CA  LEU A 644      48.790  37.630  63.050  1.00  0.00           C
ATOM    919  HA  LEU A 644      49.240  37.600  62.070  1.00  0.00           H
ATOM    920  CB  LEU A 644      49.770  36.870  63.890  1.00  0.00           C
ATOM    921  HB1 LEU A 644      49.790  35.800  63.600  1.00  0.00           H
ATOM    922  HB2 LEU A 644      49.450  37.020  64.940  1.00  0.00           H
ATOM    923  CG  LEU A 644      51.310  37.200  63.750  1.00  0.00           C
ATOM    924  HG  LEU A 644      51.460  38.290  63.940  1.00  0.00           H
ATOM    925  CD1 LEU A 644      52.080  36.500  64.840  1.00  0.00           C
ATOM    926 HD11 LEU A 644      51.970  35.390  64.770  1.00  0.00           H
ATOM    927 HD12 LEU A 644      51.740  36.880  65.830  1.00  0.00           H
ATOM    928 HD13 LEU A 644      53.150  36.730  64.680  1.00  0.00           H
ATOM    929  CD2 LEU A 644      51.790  36.750  62.340  1.00  0.00           C
ATOM    930 HD21 LEU A 644      51.820  35.650  62.160  1.00  0.00           H
ATOM    931 HD22 LEU A 644      52.810  37.160  62.150  1.00  0.00           H
ATOM    932 HD23 LEU A 644      51.130  37.060  61.500  1.00  0.00           H
ATOM    933  C   LEU A 644      47.510  36.770  62.930  1.00  0.00           C
ATOM    934  O   LEU A 644      47.270  36.100  61.920  1.00  0.00           O
ATOM    935  N   PHE A 645      46.720  36.860  64.020  1.00  0.00           N
ATOM    936  HN  PHE A 645      46.960  37.350  64.850  1.00  0.00           H
ATOM    937  CA  PHE A 645      45.490  36.090  64.050  1.00  0.00           C
ATOM    938  HA  PHE A 645      45.690  35.050  63.860  1.00  0.00           H
ATOM    939  CB  PHE A 645      44.840  36.080  65.400  1.00  0.00           C
ATOM    940  HB1 PHE A 645      44.840  37.090  65.860  1.00  0.00           H
ATOM    941  HB2 PHE A 645      45.550  35.520  66.040  1.00  0.00           H
ATOM    942  CG  PHE A 645      43.430  35.420  65.470  1.00  0.00           C
ATOM    943  CD1 PHE A 645      43.090  34.110  64.900  1.00  0.00           C
ATOM    944  HD1 PHE A 645      43.880  33.700  64.290  1.00  0.00           H
ATOM    945  CE1 PHE A 645      41.890  33.530  65.150  1.00  0.00           C
ATOM    946  HE1 PHE A 645      41.580  32.540  64.830  1.00  0.00           H
ATOM    947  CZ  PHE A 645      40.880  34.280  65.760  1.00  0.00           C
ATOM    948  HZ  PHE A 645      39.870  33.880  65.840  1.00  0.00           H
ATOM    949  CD2 PHE A 645      42.410  36.100  66.180  1.00  0.00           C
ATOM    950  HD2 PHE A 645      42.560  37.130  66.480  1.00  0.00           H
ATOM    951  CE2 PHE A 645      41.140  35.600  66.230  1.00  0.00           C
ATOM    952  HE2 PHE A 645      40.410  36.190  66.760  1.00  0.00           H
ATOM    953  C   PHE A 645      44.500  36.590  62.950  1.00  0.00           C
ATOM    954  O   PHE A 645      43.980  35.740  62.200  1.00  0.00           O
ATOM    955  N   GLY A 646      44.240  37.920  62.840  1.00  0.00           N
ATOM    956  HN  GLY A 646      44.790  38.520  63.410  1.00  0.00           H
ATOM    957  CA  GLY A 646      43.420  38.570  61.860  1.00  0.00           C
ATOM    958  HA1 GLY A 646      43.470  39.640  61.930  1.00  0.00           H
ATOM    959  HA2 GLY A 646      42.430  38.120  61.860  1.00  0.00           H
ATOM    960  C   GLY A 646      43.980  38.390  60.560  1.00  0.00           C
ATOM    961  O   GLY A 646      43.310  37.960  59.630  1.00  0.00           O
ATOM    962  N   ALA A 647      45.310  38.530  60.370  1.00  0.00           N
ATOM    963  HN  ALA A 647      45.880  38.940  61.080  1.00  0.00           H
ATOM    964  CA  ALA A 647      46.020  38.360  59.090  1.00  0.00           C
ATOM    965  HA  ALA A 647      45.470  38.980  58.400  1.00  0.00           H
ATOM    966  CB  ALA A 647      47.460  38.900  59.220  1.00  0.00           C
ATOM    967  HB1 ALA A 647      47.830  38.290  60.070  1.00  0.00           H
ATOM    968  HB2 ALA A 647      47.480  39.970  59.520  1.00  0.00           H
ATOM    969  HB3 ALA A 647      48.020  38.740  58.280  1.00  0.00           H
ATOM    970  C   ALA A 647      45.910  36.940  58.510  1.00  0.00           C
ATOM    971  O   ALA A 647      45.600  36.810  57.360  1.00  0.00           O
ATOM    972  N   SER A 648      46.020  35.840  59.290  1.00  0.00           N
ATOM    973  HN  SER A 648      46.200  35.870  60.280  1.00  0.00           H
ATOM    974  CA  SER A 648      45.960  34.470  58.790  1.00  0.00           C
ATOM    975  HA  SER A 648      46.470  34.400  57.840  1.00  0.00           H
ATOM    976  CB  SER A 648      46.480  33.390  59.790  1.00  0.00           C
ATOM    977  HB1 SER A 648      45.820  33.410  60.680  1.00  0.00           H
ATOM    978  HB2 SER A 648      47.490  33.780  60.050  1.00  0.00           H
ATOM    979  OG  SER A 648      46.570  32.070  59.270  1.00  0.00           O
ATOM    980  HG1 SER A 648      47.460  32.100  58.900  1.00  0.00           H
ATOM    981  C   SER A 648      44.510  34.170  58.450  1.00  0.00           C
ATOM    982  O   SER A 648      44.250  33.600  57.430  1.00  0.00           O
ATOM    983  N   LEU A 649      43.630  34.490  59.390  1.00  0.00           N
ATOM    984  HN  LEU A 649      43.930  34.810  60.290  1.00  0.00           H
ATOM    985  CA  LEU A 649      42.260  34.230  59.220  1.00  0.00           C
ATOM    986  HA  LEU A 649      42.000  33.200  59.030  1.00  0.00           H
ATOM    987  CB  LEU A 649      41.470  34.920  60.420  1.00  0.00           C
ATOM    988  HB1 LEU A 649      41.990  35.900  60.420  1.00  0.00           H
ATOM    989  HB2 LEU A 649      41.790  34.440  61.370  1.00  0.00           H
ATOM    990  CG  LEU A 649      39.940  34.950  60.260  1.00  0.00           C
ATOM    991  HG  LEU A 649      39.720  35.580  59.370  1.00  0.00           H
ATOM    992  CD1 LEU A 649      39.240  33.610  60.240  1.00  0.00           C
ATOM    993 HD11 LEU A 649      38.210  33.560  59.810  1.00  0.00           H
ATOM    994 HD12 LEU A 649      39.180  33.170  61.260  1.00  0.00           H
ATOM    995 HD13 LEU A 649      39.780  32.920  59.550  1.00  0.00           H
ATOM    996  CD2 LEU A 649      39.300  35.780  61.430  1.00  0.00           C
ATOM    997 HD21 LEU A 649      39.370  36.870  61.260  1.00  0.00           H
ATOM    998 HD22 LEU A 649      39.890  35.500  62.330  1.00  0.00           H
ATOM    999 HD23 LEU A 649      38.220  35.560  61.590  1.00  0.00           H
ATOM   1000  C   LEU A 649      41.750  34.890  57.900  1.00  0.00           C
ATOM   1001  O   LEU A 649      41.300  34.170  56.980  1.00  0.00           O
ATOM   1002  N   THR A 650      41.900  36.280  57.750  1.00  0.00           N
ATOM   1003  HN  THR A 650      42.260  36.860  58.470  1.00  0.00           H
ATOM   1004  CA  THR A 650      41.630  37.130  56.620  1.00  0.00           C
ATOM   1005  HA  THR A 650      40.560  37.060  56.550  1.00  0.00           H
ATOM   1006  CB  THR A 650      41.880  38.650  56.810  1.00  0.00           C
ATOM   1007  HB  THR A 650      42.960  38.920  56.860  1.00  0.00           H
ATOM   1008  OG1 THR A 650      41.360  39.000  58.100  1.00  0.00           O
ATOM   1009  HG1 THR A 650      41.890  38.560  58.760  1.00  0.00           H
ATOM   1010  CG2 THR A 650      41.050  39.520  55.890  1.00  0.00           C
ATOM   1011 HG21 THR A 650      41.330  39.460  54.810  1.00  0.00           H
ATOM   1012 HG22 THR A 650      41.040  40.580  56.200  1.00  0.00           H
ATOM   1013 HG23 THR A 650      39.990  39.190  55.960  1.00  0.00           H
ATOM   1014  C   THR A 650      42.300  36.650  55.360  1.00  0.00           C
ATOM   1015  O   THR A 650      41.660  36.610  54.300  1.00  0.00           O
ATOM   1016  N   GLY A 651      43.580  36.290  55.460  1.00  0.00           N
ATOM   1017  HN  GLY A 651      44.030  36.190  56.340  1.00  0.00           H
ATOM   1018  CA  GLY A 651      44.320  35.970  54.290  1.00  0.00           C
ATOM   1019  HA1 GLY A 651      45.330  35.830  54.650  1.00  0.00           H
ATOM   1020  HA2 GLY A 651      44.310  36.730  53.520  1.00  0.00           H
ATOM   1021  C   GLY A 651      44.030  34.690  53.650  1.00  0.00           C
ATOM   1022  O   GLY A 651      44.070  34.460  52.470  1.00  0.00           O
ATOM   1023  N   ILE A 652      43.770  33.640  54.460  1.00  0.00           N
ATOM   1024  HN  ILE A 652      43.890  33.710  55.450  1.00  0.00           H
ATOM   1025  CA  ILE A 652      43.250  32.380  53.950  1.00  0.00           C
ATOM   1026  HA  ILE A 652      43.840  32.000  53.130  1.00  0.00           H
ATOM   1027  CB  ILE A 652      43.250  31.390  55.120  1.00  0.00           C
ATOM   1028  HB  ILE A 652      42.680  31.900  55.930  1.00  0.00           H
ATOM   1029  CG2 ILE A 652      42.460  30.120  54.710  1.00  0.00           C
ATOM   1030 HG21 ILE A 652      41.370  30.290  54.580  1.00  0.00           H
ATOM   1031 HG22 ILE A 652      42.360  29.380  55.530  1.00  0.00           H
ATOM   1032 HG23 ILE A 652      42.950  29.480  53.940  1.00  0.00           H
ATOM   1033  CG1 ILE A 652      44.610  31.010  55.810  1.00  0.00           C
ATOM   1034 HG11 ILE A 652      45.150  31.980  55.950  1.00  0.00           H
ATOM   1035 HG12 ILE A 652      45.340  30.370  55.280  1.00  0.00           H
ATOM   1036  CD  ILE A 652      44.380  30.450  57.250  1.00  0.00           C
ATOM   1037  HD1 ILE A 652      43.780  29.510  57.190  1.00  0.00           H
ATOM   1038  HD2 ILE A 652      43.750  31.150  57.840  1.00  0.00           H
ATOM   1039  HD3 ILE A 652      45.400  30.370  57.690  1.00  0.00           H
ATOM   1040  C   ILE A 652      41.900  32.550  53.320  1.00  0.00           C
ATOM   1041  O   ILE A 652      41.630  31.990  52.200  1.00  0.00           O
ATOM   1042  N   ALA A 653      41.010  33.310  54.000  1.00  0.00           N
ATOM   1043  HN  ALA A 653      41.310  33.800  54.820  1.00  0.00           H
ATOM   1044  CA  ALA A 653      39.660  33.470  53.470  1.00  0.00           C
ATOM   1045  HA  ALA A 653      39.250  32.490  53.330  1.00  0.00           H
ATOM   1046  CB  ALA A 653      38.850  34.150  54.520  1.00  0.00           C
ATOM   1047  HB1 ALA A 653      38.840  33.570  55.460  1.00  0.00           H
ATOM   1048  HB2 ALA A 653      37.760  34.080  54.260  1.00  0.00           H
ATOM   1049  HB3 ALA A 653      39.090  35.220  54.690  1.00  0.00           H
ATOM   1050  C   ALA A 653      39.700  34.280  52.140  1.00  0.00           C
ATOM   1051  O   ALA A 653      39.140  33.860  51.130  1.00  0.00           O
ATOM   1052  N   TYR A 654      40.440  35.350  52.170  1.00  0.00           N
ATOM   1053  HN  TYR A 654      40.850  35.730  52.990  1.00  0.00           H
ATOM   1054  CA  TYR A 654      40.750  36.110  50.930  1.00  0.00           C
ATOM   1055  HA  TYR A 654      39.810  36.350  50.460  1.00  0.00           H
ATOM   1056  CB  TYR A 654      41.450  37.430  51.360  1.00  0.00           C
ATOM   1057  HB1 TYR A 654      42.460  37.080  51.680  1.00  0.00           H
ATOM   1058  HB2 TYR A 654      40.920  37.940  52.180  1.00  0.00           H
ATOM   1059  CG  TYR A 654      41.700  38.440  50.170  1.00  0.00           C
ATOM   1060  CD1 TYR A 654      42.970  38.510  49.420  1.00  0.00           C
ATOM   1061  HD1 TYR A 654      43.660  37.760  49.760  1.00  0.00           H
ATOM   1062  CE1 TYR A 654      43.190  39.540  48.490  1.00  0.00           C
ATOM   1063  HE1 TYR A 654      44.160  39.590  48.030  1.00  0.00           H
ATOM   1064  CZ  TYR A 654      42.170  40.450  48.130  1.00  0.00           C
ATOM   1065  OH  TYR A 654      42.350  41.590  47.330  1.00  0.00           O
ATOM   1066  HH  TYR A 654      43.220  41.530  46.920  1.00  0.00           H
ATOM   1067  CD2 TYR A 654      40.690  39.320  49.840  1.00  0.00           C
ATOM   1068  HD2 TYR A 654      39.740  39.300  50.360  1.00  0.00           H
ATOM   1069  CE2 TYR A 654      40.960  40.360  48.890  1.00  0.00           C
ATOM   1070  HE2 TYR A 654      40.230  41.110  48.610  1.00  0.00           H
ATOM   1071  C   TYR A 654      41.550  35.300  49.870  1.00  0.00           C
ATOM   1072  O   TYR A 654      41.140  35.460  48.730  1.00  0.00           O
ATOM   1073  N   SER A 655      42.580  34.460  50.200  1.00  0.00           N
ATOM   1074  HN  SER A 655      42.950  34.470  51.130  1.00  0.00           H
ATOM   1075  CA  SER A 655      43.210  33.600  49.200  1.00  0.00           C
ATOM   1076  HA  SER A 655      43.680  34.180  48.420  1.00  0.00           H
ATOM   1077  CB  SER A 655      44.280  32.690  49.760  1.00  0.00           C
ATOM   1078  HB1 SER A 655      44.580  31.800  49.170  1.00  0.00           H
ATOM   1079  HB2 SER A 655      43.940  32.180  50.690  1.00  0.00           H
ATOM   1080  OG  SER A 655      45.410  33.400  50.270  1.00  0.00           O
ATOM   1081  HG1 SER A 655      45.110  33.770  51.110  1.00  0.00           H
ATOM   1082  C   SER A 655      42.210  32.630  48.520  1.00  0.00           C
ATOM   1083  O   SER A 655      42.130  32.490  47.300  1.00  0.00           O
ATOM   1084  N   LEU A 656      41.340  31.890  49.350  1.00  0.00           N
ATOM   1085  HN  LEU A 656      41.310  32.120  50.320  1.00  0.00           H
ATOM   1086  CA  LEU A 656      40.440  30.870  48.920  1.00  0.00           C
ATOM   1087  HA  LEU A 656      40.930  30.190  48.250  1.00  0.00           H
ATOM   1088  CB  LEU A 656      39.740  30.050  49.990  1.00  0.00           C
ATOM   1089  HB1 LEU A 656      38.890  29.500  49.540  1.00  0.00           H
ATOM   1090  HB2 LEU A 656      39.360  30.750  50.750  1.00  0.00           H
ATOM   1091  CG  LEU A 656      40.640  29.090  50.770  1.00  0.00           C
ATOM   1092  HG  LEU A 656      41.510  29.740  51.070  1.00  0.00           H
ATOM   1093  CD1 LEU A 656      39.930  28.680  52.070  1.00  0.00           C
ATOM   1094 HD11 LEU A 656      40.630  28.120  52.730  1.00  0.00           H
ATOM   1095 HD12 LEU A 656      39.030  28.080  51.840  1.00  0.00           H
ATOM   1096 HD13 LEU A 656      39.590  29.580  52.640  1.00  0.00           H
ATOM   1097  CD2 LEU A 656      41.190  27.900  50.010  1.00  0.00           C
ATOM   1098 HD21 LEU A 656      42.090  27.610  50.590  1.00  0.00           H
ATOM   1099 HD22 LEU A 656      41.590  28.230  49.030  1.00  0.00           H
ATOM   1100 HD23 LEU A 656      40.520  27.020  49.900  1.00  0.00           H
ATOM   1101  C   LEU A 656      39.360  31.480  48.090  1.00  0.00           C
ATOM   1102  O   LEU A 656      38.910  30.870  47.080  1.00  0.00           O
ATOM   1103  N   PHE A 657      38.820  32.690  48.500  1.00  0.00           N
ATOM   1104  HN  PHE A 657      39.070  33.110  49.360  1.00  0.00           H
ATOM   1105  CA  PHE A 657      37.540  33.030  47.870  1.00  0.00           C
ATOM   1106  HA  PHE A 657      37.110  32.370  47.140  1.00  0.00           H
ATOM   1107  CB  PHE A 657      36.520  33.370  49.020  1.00  0.00           C
ATOM   1108  HB1 PHE A 657      35.580  33.640  48.490  1.00  0.00           H
ATOM   1109  HB2 PHE A 657      36.720  34.330  49.530  1.00  0.00           H
ATOM   1110  CG  PHE A 657      36.230  32.210  49.870  1.00  0.00           C
ATOM   1111  CD1 PHE A 657      36.110  30.970  49.280  1.00  0.00           C
ATOM   1112  HD1 PHE A 657      36.290  30.850  48.220  1.00  0.00           H
ATOM   1113  CE1 PHE A 657      35.810  29.830  50.050  1.00  0.00           C
ATOM   1114  HE1 PHE A 657      35.680  28.850  49.590  1.00  0.00           H
ATOM   1115  CZ  PHE A 657      35.900  29.900  51.400  1.00  0.00           C
ATOM   1116  HZ  PHE A 657      35.810  28.990  52.000  1.00  0.00           H
ATOM   1117  CD2 PHE A 657      36.110  32.320  51.310  1.00  0.00           C
ATOM   1118  HD2 PHE A 657      36.340  33.260  51.800  1.00  0.00           H
ATOM   1119  CE2 PHE A 657      36.110  31.100  52.010  1.00  0.00           C
ATOM   1120  HE2 PHE A 657      36.260  31.150  53.080  1.00  0.00           H
ATOM   1121  C   PHE A 657      37.620  34.360  47.120  1.00  0.00           C
ATOM   1122  O   PHE A 657      36.680  34.700  46.430  1.00  0.00           O
ATOM   1123  N   ALA A 658      38.670  35.200  47.280  1.00  0.00           N
ATOM   1124  HN  ALA A 658      39.450  34.950  47.860  1.00  0.00           H
ATOM   1125  CA  ALA A 658      38.670  36.470  46.530  1.00  0.00           C
ATOM   1126  HA  ALA A 658      37.650  36.830  46.440  1.00  0.00           H
ATOM   1127  CB  ALA A 658      39.510  37.510  47.280  1.00  0.00           C
ATOM   1128  HB1 ALA A 658      39.320  37.520  48.370  1.00  0.00           H
ATOM   1129  HB2 ALA A 658      39.360  38.520  46.860  1.00  0.00           H
ATOM   1130  HB3 ALA A 658      40.620  37.430  47.190  1.00  0.00           H
ATOM   1131  C   ALA A 658      39.090  36.370  45.050  1.00  0.00           C
ATOM   1132  O   ALA A 658      39.310  35.300  44.490  1.00  0.00           O
ATOM   1133  N   GLY A 659      39.110  37.460  44.330  1.00  0.00           N
ATOM   1134  HN  GLY A 659      39.020  38.370  44.740  1.00  0.00           H
ATOM   1135  CA  GLY A 659      39.340  37.570  42.880  1.00  0.00           C
ATOM   1136  HA1 GLY A 659      39.430  38.610  42.570  1.00  0.00           H
ATOM   1137  HA2 GLY A 659      38.560  37.000  42.390  1.00  0.00           H
ATOM   1138  C   GLY A 659      40.590  36.890  42.510  1.00  0.00           C
ATOM   1139  O   GLY A 659      40.620  36.010  41.630  1.00  0.00           O
ATOM   1140  N   GLN A 660      41.740  37.320  43.130  1.00  0.00           N
ATOM   1141  HN  GLN A 660      41.750  38.140  43.690  1.00  0.00           H
ATOM   1142  CA  GLN A 660      43.050  36.700  43.200  1.00  0.00           C
ATOM   1143  HA  GLN A 660      42.980  35.650  43.370  1.00  0.00           H
ATOM   1144  CB  GLN A 660      43.920  36.920  41.850  1.00  0.00           C
ATOM   1145  HB1 GLN A 660      43.320  36.410  41.060  1.00  0.00           H
ATOM   1146  HB2 GLN A 660      44.850  36.330  41.960  1.00  0.00           H
ATOM   1147  CG  GLN A 660      44.330  38.370  41.450  1.00  0.00           C
ATOM   1148  HG1 GLN A 660      44.910  38.320  40.510  1.00  0.00           H
ATOM   1149  HG2 GLN A 660      44.880  38.880  42.280  1.00  0.00           H
ATOM   1150  CD  GLN A 660      43.180  39.320  41.260  1.00  0.00           C
ATOM   1151  OE1 GLN A 660      42.800  40.000  42.180  1.00  0.00           O
ATOM   1152  NE2 GLN A 660      42.540  39.310  40.040  1.00  0.00           N
ATOM   1153 HE21 GLN A 660      41.870  40.010  39.810  1.00  0.00           H
ATOM   1154 HE22 GLN A 660      42.940  38.790  39.290  1.00  0.00           H
ATOM   1155  C   GLN A 660      43.750  37.320  44.420  1.00  0.00           C
ATOM   1156  O   GLN A 660      43.510  38.470  44.830  1.00  0.00           O
ATOM   1157  N   PRO A 661      44.660  36.590  45.030  1.00  0.00           N
ATOM   1158  CD  PRO A 661      44.650  35.090  45.090  1.00  0.00           C
ATOM   1159  HD1 PRO A 661      44.980  34.550  44.170  1.00  0.00           H
ATOM   1160  HD2 PRO A 661      43.640  34.680  45.250  1.00  0.00           H
ATOM   1161  CA  PRO A 661      45.480  37.170  46.070  1.00  0.00           C
ATOM   1162  HA  PRO A 661      45.270  38.090  46.580  1.00  0.00           H
ATOM   1163  CB  PRO A 661      45.320  36.060  47.150  1.00  0.00           C
ATOM   1164  HB1 PRO A 661      44.280  36.140  47.540  1.00  0.00           H
ATOM   1165  HB2 PRO A 661      46.000  36.260  48.020  1.00  0.00           H
ATOM   1166  CG  PRO A 661      45.470  34.750  46.380  1.00  0.00           C
ATOM   1167  HG1 PRO A 661      46.520  34.520  46.090  1.00  0.00           H
ATOM   1168  HG2 PRO A 661      45.080  33.890  46.970  1.00  0.00           H
ATOM   1169  C   PRO A 661      46.850  37.400  45.550  1.00  0.00           C
ATOM   1170  O   PRO A 661      47.830  37.140  46.310  1.00  0.00           O
ATOM   1171  N   LEU A 662      47.070  38.000  44.340  1.00  0.00           N
ATOM   1172  HN  LEU A 662      46.290  38.300  43.790  1.00  0.00           H
ATOM   1173  CA  LEU A 662      48.220  38.790  44.030  1.00  0.00           C
ATOM   1174  HA  LEU A 662      49.070  38.130  44.150  1.00  0.00           H
ATOM   1175  CB  LEU A 662      48.270  39.360  42.580  1.00  0.00           C
ATOM   1176  HB1 LEU A 662      49.170  40.000  42.470  1.00  0.00           H
ATOM   1177  HB2 LEU A 662      47.390  40.000  42.350  1.00  0.00           H
ATOM   1178  CG  LEU A 662      48.160  38.390  41.380  1.00  0.00           C
ATOM   1179  HG  LEU A 662      47.340  37.700  41.660  1.00  0.00           H
ATOM   1180  CD1 LEU A 662      47.930  39.160  40.010  1.00  0.00           C
ATOM   1181 HD11 LEU A 662      47.700  38.460  39.170  1.00  0.00           H
ATOM   1182 HD12 LEU A 662      48.880  39.680  39.780  1.00  0.00           H
ATOM   1183 HD13 LEU A 662      47.170  39.970  40.080  1.00  0.00           H
ATOM   1184  CD2 LEU A 662      49.390  37.510  41.270  1.00  0.00           C
ATOM   1185 HD21 LEU A 662      50.310  38.110  41.070  1.00  0.00           H
ATOM   1186 HD22 LEU A 662      49.260  36.950  40.320  1.00  0.00           H
ATOM   1187 HD23 LEU A 662      49.570  36.780  42.080  1.00  0.00           H
ATOM   1188  C   LEU A 662      48.440  39.930  45.060  1.00  0.00           C
ATOM   1189  O   LEU A 662      49.530  40.100  45.610  1.00  0.00           O
ATOM   1190  N   THR A 663      47.340  40.610  45.290  1.00  0.00           N
ATOM   1191  HN  THR A 663      46.500  40.430  44.770  1.00  0.00           H
ATOM   1192  CA  THR A 663      47.180  41.590  46.420  1.00  0.00           C
ATOM   1193  HA  THR A 663      48.100  42.170  46.320  1.00  0.00           H
ATOM   1194  CB  THR A 663      46.040  42.570  46.440  1.00  0.00           C
ATOM   1195  HB  THR A 663      45.870  43.130  47.390  1.00  0.00           H
ATOM   1196  OG1 THR A 663      44.750  42.010  46.150  1.00  0.00           O
ATOM   1197  HG1 THR A 663      44.870  41.580  45.300  1.00  0.00           H
ATOM   1198  CG2 THR A 663      46.320  43.700  45.470  1.00  0.00           C
ATOM   1199 HG21 THR A 663      47.300  44.160  45.700  1.00  0.00           H
ATOM   1200 HG22 THR A 663      45.520  44.480  45.530  1.00  0.00           H
ATOM   1201 HG23 THR A 663      46.420  43.280  44.440  1.00  0.00           H
ATOM   1202  C   THR A 663      47.320  40.950  47.730  1.00  0.00           C
ATOM   1203  O   THR A 663      46.720  39.960  48.090  1.00  0.00           O
ATOM   1204  N   ILE A 664      48.160  41.540  48.600  1.00  0.00           N
ATOM   1205  HN  ILE A 664      48.710  42.340  48.380  1.00  0.00           H
ATOM   1206  CA  ILE A 664      48.440  41.090  49.950  1.00  0.00           C
ATOM   1207  HA  ILE A 664      48.050  40.090  50.140  1.00  0.00           H
ATOM   1208  CB  ILE A 664      49.990  41.090  50.190  1.00  0.00           C
ATOM   1209  HB  ILE A 664      50.370  42.120  49.950  1.00  0.00           H
ATOM   1210  CG2 ILE A 664      50.360  40.720  51.640  1.00  0.00           C
ATOM   1211 HG21 ILE A 664      50.120  39.740  52.100  1.00  0.00           H
ATOM   1212 HG22 ILE A 664      50.000  41.440  52.410  1.00  0.00           H
ATOM   1213 HG23 ILE A 664      51.430  41.000  51.740  1.00  0.00           H
ATOM   1214  CG1 ILE A 664      50.650  40.150  49.120  1.00  0.00           C
ATOM   1215 HG11 ILE A 664      51.740  40.270  49.250  1.00  0.00           H
ATOM   1216 HG12 ILE A 664      50.370  40.450  48.080  1.00  0.00           H
ATOM   1217  CD  ILE A 664      50.270  38.590  49.280  1.00  0.00           C
ATOM   1218  HD1 ILE A 664      49.260  38.300  48.930  1.00  0.00           H
ATOM   1219  HD2 ILE A 664      50.200  38.460  50.380  1.00  0.00           H
ATOM   1220  HD3 ILE A 664      51.070  37.960  48.800  1.00  0.00           H
ATOM   1221  C   ILE A 664      47.780  42.110  50.890  1.00  0.00           C
ATOM   1222  O   ILE A 664      48.100  43.310  50.890  1.00  0.00           O
ATOM   1223  N   LEU A 665      46.850  41.550  51.750  1.00  0.00           N
ATOM   1224  HN  LEU A 665      46.440  40.640  51.750  1.00  0.00           H
ATOM   1225  CA  LEU A 665      46.240  42.440  52.730  1.00  0.00           C
ATOM   1226  HA  LEU A 665      46.110  43.400  52.250  1.00  0.00           H
ATOM   1227  CB  LEU A 665      44.860  41.950  53.250  1.00  0.00           C
ATOM   1228  HB1 LEU A 665      44.400  42.840  53.770  1.00  0.00           H
ATOM   1229  HB2 LEU A 665      45.050  41.120  53.940  1.00  0.00           H
ATOM   1230  CG  LEU A 665      43.860  41.530  52.160  1.00  0.00           C
ATOM   1231  HG  LEU A 665      44.360  40.790  51.480  1.00  0.00           H
ATOM   1232  CD1 LEU A 665      42.630  40.990  52.820  1.00  0.00           C
ATOM   1233 HD11 LEU A 665      41.940  40.600  52.050  1.00  0.00           H
ATOM   1234 HD12 LEU A 665      42.160  41.850  53.370  1.00  0.00           H
ATOM   1235 HD13 LEU A 665      42.880  40.130  53.460  1.00  0.00           H
ATOM   1236  CD2 LEU A 665      43.430  42.710  51.240  1.00  0.00           C
ATOM   1237 HD21 LEU A 665      42.740  42.350  50.450  1.00  0.00           H
ATOM   1238 HD22 LEU A 665      44.360  43.170  50.840  1.00  0.00           H
ATOM   1239 HD23 LEU A 665      42.960  43.570  51.780  1.00  0.00           H
ATOM   1240  C   LEU A 665      47.190  42.720  53.960  1.00  0.00           C
ATOM   1241  O   LEU A 665      47.930  41.890  54.560  1.00  0.00           O
ATOM   1242  N   GLY A 666      47.340  44.030  54.330  1.00  0.00           N
ATOM   1243  HN  GLY A 666      46.800  44.730  53.870  1.00  0.00           H
ATOM   1244  CA  GLY A 666      48.060  44.430  55.520  1.00  0.00           C
ATOM   1245  HA1 GLY A 666      48.930  44.920  55.120  1.00  0.00           H
ATOM   1246  HA2 GLY A 666      48.330  43.640  56.220  1.00  0.00           H
ATOM   1247  C   GLY A 666      47.230  45.550  56.170  1.00  0.00           C
ATOM   1248  O   GLY A 666      46.050  45.710  55.830  1.00  0.00           O
ATOM   1249  N   SER A 667      47.810  46.200  57.260  1.00  0.00           N
ATOM   1250  HN  SER A 667      48.720  46.110  57.660  1.00  0.00           H
ATOM   1251  CA  SER A 667      47.090  47.280  57.840  1.00  0.00           C
ATOM   1252  HA  SER A 667      46.190  47.520  57.290  1.00  0.00           H
ATOM   1253  CB  SER A 667      46.920  47.060  59.370  1.00  0.00           C
ATOM   1254  HB1 SER A 667      46.400  47.890  59.900  1.00  0.00           H
ATOM   1255  HB2 SER A 667      47.940  46.980  59.790  1.00  0.00           H
ATOM   1256  OG  SER A 667      46.150  45.890  59.660  1.00  0.00           O
ATOM   1257  HG1 SER A 667      45.300  46.050  59.230  1.00  0.00           H
ATOM   1258  C   SER A 667      47.860  48.510  57.610  1.00  0.00           C
ATOM   1259  O   SER A 667      49.030  48.570  57.950  1.00  0.00           O
ATOM   1260  N   THR A 668      47.220  49.430  56.800  1.00  0.00           N
ATOM   1261  HN  THR A 668      46.250  49.400  56.560  1.00  0.00           H
ATOM   1262  CA  THR A 668      48.020  50.460  56.060  1.00  0.00           C
ATOM   1263  HA  THR A 668      49.050  50.130  56.030  1.00  0.00           H
ATOM   1264  CB  THR A 668      47.460  50.590  54.660  1.00  0.00           C
ATOM   1265  HB  THR A 668      48.040  51.410  54.160  1.00  0.00           H
ATOM   1266  OG1 THR A 668      46.090  50.980  54.670  1.00  0.00           O
ATOM   1267  HG1 THR A 668      45.840  51.480  53.880  1.00  0.00           H
ATOM   1268  CG2 THR A 668      47.640  49.330  53.740  1.00  0.00           C
ATOM   1269 HG21 THR A 668      47.080  48.510  54.220  1.00  0.00           H
ATOM   1270 HG22 THR A 668      48.740  49.130  53.760  1.00  0.00           H
ATOM   1271 HG23 THR A 668      47.290  49.610  52.730  1.00  0.00           H
ATOM   1272  C   THR A 668      48.120  51.790  56.840  1.00  0.00           C
ATOM   1273  O   THR A 668      47.530  52.010  57.900  1.00  0.00           O
ATOM   1274  N   GLY A 669      49.010  52.680  56.320  1.00  0.00           N
ATOM   1275  HN  GLY A 669      49.490  52.490  55.470  1.00  0.00           H
ATOM   1276  CA  GLY A 669      49.410  53.950  56.900  1.00  0.00           C
ATOM   1277  HA1 GLY A 669      49.860  54.600  56.160  1.00  0.00           H
ATOM   1278  HA2 GLY A 669      50.080  53.770  57.730  1.00  0.00           H
ATOM   1279  C   GLY A 669      48.320  54.810  57.530  1.00  0.00           C
ATOM   1280  O   GLY A 669      48.350  55.210  58.660  1.00  0.00           O
ATOM   1281  N   PRO A 670      47.200  55.160  56.790  1.00  0.00           N
ATOM   1282  CD  PRO A 670      47.180  55.040  55.290  1.00  0.00           C
ATOM   1283  HD1 PRO A 670      46.540  54.160  55.080  1.00  0.00           H
ATOM   1284  HD2 PRO A 670      48.170  54.880  54.800  1.00  0.00           H
ATOM   1285  CA  PRO A 670      46.110  55.940  57.230  1.00  0.00           C
ATOM   1286  HA  PRO A 670      46.420  56.850  57.710  1.00  0.00           H
ATOM   1287  CB  PRO A 670      45.370  56.360  55.950  1.00  0.00           C
ATOM   1288  HB1 PRO A 670      45.010  57.410  56.000  1.00  0.00           H
ATOM   1289  HB2 PRO A 670      44.560  55.620  55.780  1.00  0.00           H
ATOM   1290  CG  PRO A 670      46.410  56.260  54.850  1.00  0.00           C
ATOM   1291  HG1 PRO A 670      46.070  56.250  53.780  1.00  0.00           H
ATOM   1292  HG2 PRO A 670      47.050  57.160  54.960  1.00  0.00           H
ATOM   1293  C   PRO A 670      45.310  55.230  58.260  1.00  0.00           C
ATOM   1294  O   PRO A 670      44.900  55.900  59.190  1.00  0.00           O
ATOM   1295  N   VAL A 671      45.020  53.960  58.060  1.00  0.00           N
ATOM   1296  HN  VAL A 671      45.200  53.560  57.180  1.00  0.00           H
ATOM   1297  CA  VAL A 671      44.230  53.100  58.950  1.00  0.00           C
ATOM   1298  HA  VAL A 671      43.290  53.570  59.180  1.00  0.00           H
ATOM   1299  CB  VAL A 671      43.930  51.820  58.210  1.00  0.00           C
ATOM   1300  HB  VAL A 671      44.860  51.500  57.710  1.00  0.00           H
ATOM   1301  CG1 VAL A 671      43.420  50.620  59.130  1.00  0.00           C
ATOM   1302 HG11 VAL A 671      42.720  51.000  59.890  1.00  0.00           H
ATOM   1303 HG12 VAL A 671      44.290  50.150  59.640  1.00  0.00           H
ATOM   1304 HG13 VAL A 671      42.860  49.860  58.550  1.00  0.00           H
ATOM   1305  CG2 VAL A 671      42.990  52.090  57.080  1.00  0.00           C
ATOM   1306 HG21 VAL A 671      42.570  51.220  56.540  1.00  0.00           H
ATOM   1307 HG22 VAL A 671      43.480  52.740  56.310  1.00  0.00           H
ATOM   1308 HG23 VAL A 671      42.160  52.660  57.560  1.00  0.00           H
ATOM   1309  C   VAL A 671      44.960  52.900  60.290  1.00  0.00           C
ATOM   1310  O   VAL A 671      44.350  53.030  61.350  1.00  0.00           O
ATOM   1311  N   LEU A 672      46.290  52.710  60.370  1.00  0.00           N
ATOM   1312  HN  LEU A 672      46.790  52.500  59.530  1.00  0.00           H
ATOM   1313  CA  LEU A 672      47.200  52.690  61.500  1.00  0.00           C
ATOM   1314  HA  LEU A 672      46.870  51.950  62.200  1.00  0.00           H
ATOM   1315  CB  LEU A 672      48.600  52.290  61.000  1.00  0.00           C
ATOM   1316  HB1 LEU A 672      49.410  52.470  61.750  1.00  0.00           H
ATOM   1317  HB2 LEU A 672      48.820  53.080  60.260  1.00  0.00           H
ATOM   1318  CG  LEU A 672      48.850  50.830  60.520  1.00  0.00           C
ATOM   1319  HG  LEU A 672      48.070  50.600  59.760  1.00  0.00           H
ATOM   1320  CD1 LEU A 672      50.230  50.780  59.890  1.00  0.00           C
ATOM   1321 HD11 LEU A 672      51.010  50.960  60.650  1.00  0.00           H
ATOM   1322 HD12 LEU A 672      50.310  51.470  59.030  1.00  0.00           H
ATOM   1323 HD13 LEU A 672      50.510  49.800  59.460  1.00  0.00           H
ATOM   1324  CD2 LEU A 672      48.840  49.730  61.670  1.00  0.00           C
ATOM   1325 HD21 LEU A 672      49.130  48.760  61.220  1.00  0.00           H
ATOM   1326 HD22 LEU A 672      47.900  49.590  62.250  1.00  0.00           H
ATOM   1327 HD23 LEU A 672      49.680  50.010  62.340  1.00  0.00           H
ATOM   1328  C   LEU A 672      47.220  53.940  62.240  1.00  0.00           C
ATOM   1329  O   LEU A 672      47.100  53.910  63.470  1.00  0.00           O
ATOM   1330  N   VAL A 673      47.240  55.140  61.610  1.00  0.00           N
ATOM   1331  HN  VAL A 673      47.390  55.200  60.620  1.00  0.00           H
ATOM   1332  CA  VAL A 673      46.900  56.420  62.210  1.00  0.00           C
ATOM   1333  HA  VAL A 673      47.560  56.570  63.050  1.00  0.00           H
ATOM   1334  CB  VAL A 673      47.290  57.550  61.190  1.00  0.00           C
ATOM   1335  HB  VAL A 673      46.860  57.290  60.200  1.00  0.00           H
ATOM   1336  CG1 VAL A 673      46.750  58.980  61.600  1.00  0.00           C
ATOM   1337 HG11 VAL A 673      45.660  59.040  61.850  1.00  0.00           H
ATOM   1338 HG12 VAL A 673      46.820  59.690  60.750  1.00  0.00           H
ATOM   1339 HG13 VAL A 673      47.240  59.250  62.560  1.00  0.00           H
ATOM   1340  CG2 VAL A 673      48.890  57.550  61.010  1.00  0.00           C
ATOM   1341 HG21 VAL A 673      49.230  56.620  60.490  1.00  0.00           H
ATOM   1342 HG22 VAL A 673      49.330  57.740  62.010  1.00  0.00           H
ATOM   1343 HG23 VAL A 673      49.240  58.450  60.470  1.00  0.00           H
ATOM   1344  C   VAL A 673      45.420  56.490  62.690  1.00  0.00           C
ATOM   1345  O   VAL A 673      45.160  57.040  63.760  1.00  0.00           O
ATOM   1346  N   PHE A 674      44.440  55.920  61.960  1.00  0.00           N
ATOM   1347  HN  PHE A 674      44.700  55.430  61.120  1.00  0.00           H
ATOM   1348  CA  PHE A 674      42.990  56.050  62.130  1.00  0.00           C
ATOM   1349  HA  PHE A 674      42.720  57.100  62.210  1.00  0.00           H
ATOM   1350  CB  PHE A 674      42.150  55.370  60.960  1.00  0.00           C
ATOM   1351  HB1 PHE A 674      42.370  54.290  60.840  1.00  0.00           H
ATOM   1352  HB2 PHE A 674      42.550  55.910  60.090  1.00  0.00           H
ATOM   1353  CG  PHE A 674      40.630  55.640  60.890  1.00  0.00           C
ATOM   1354  CD1 PHE A 674      39.700  55.330  61.890  1.00  0.00           C
ATOM   1355  HD1 PHE A 674      40.050  54.740  62.730  1.00  0.00           H
ATOM   1356  CE1 PHE A 674      38.280  55.600  61.810  1.00  0.00           C
ATOM   1357  HE1 PHE A 674      37.580  55.370  62.590  1.00  0.00           H
ATOM   1358  CZ  PHE A 674      37.860  56.300  60.670  1.00  0.00           C
ATOM   1359  HZ  PHE A 674      36.880  56.740  60.570  1.00  0.00           H
ATOM   1360  CD2 PHE A 674      40.130  56.190  59.730  1.00  0.00           C
ATOM   1361  HD2 PHE A 674      40.790  56.480  58.920  1.00  0.00           H
ATOM   1362  CE2 PHE A 674      38.740  56.600  59.610  1.00  0.00           C
ATOM   1363  HE2 PHE A 674      38.520  57.170  58.720  1.00  0.00           H
ATOM   1364  C   PHE A 674      42.660  55.480  63.500  1.00  0.00           C
ATOM   1365  O   PHE A 674      41.950  56.090  64.340  1.00  0.00           O
ATOM   1366  N   GLU A 675      43.270  54.260  63.780  1.00  0.00           N
ATOM   1367  HN  GLU A 675      43.830  53.840  63.080  1.00  0.00           H
ATOM   1368  CA  GLU A 675      43.120  53.510  65.030  1.00  0.00           C
ATOM   1369  HA  GLU A 675      42.060  53.360  65.210  1.00  0.00           H
ATOM   1370  CB  GLU A 675      43.670  52.070  64.810  1.00  0.00           C
ATOM   1371  HB1 GLU A 675      43.660  51.450  65.740  1.00  0.00           H
ATOM   1372  HB2 GLU A 675      44.740  52.170  64.550  1.00  0.00           H
ATOM   1373  CG  GLU A 675      42.840  51.370  63.700  1.00  0.00           C
ATOM   1374  HG1 GLU A 675      43.450  51.040  62.840  1.00  0.00           H
ATOM   1375  HG2 GLU A 675      42.060  52.060  63.330  1.00  0.00           H
ATOM   1376  CD  GLU A 675      42.100  50.140  64.150  1.00  0.00           C
ATOM   1377  OE1 GLU A 675      41.180  50.170  65.010  1.00  0.00           O
ATOM   1378  OE2 GLU A 675      42.470  49.010  63.670  1.00  0.00           O
ATOM   1379  C   GLU A 675      43.700  54.180  66.260  1.00  0.00           C
ATOM   1380  O   GLU A 675      43.160  54.120  67.310  1.00  0.00           O
ATOM   1381  N   LYS A 676      44.800  54.950  66.070  1.00  0.00           N
ATOM   1382  HN  LYS A 676      45.290  54.970  65.210  1.00  0.00           H
ATOM   1383  CA  LYS A 676      45.410  55.650  67.200  1.00  0.00           C
ATOM   1384  HA  LYS A 676      45.380  55.060  68.100  1.00  0.00           H
ATOM   1385  CB  LYS A 676      46.820  56.090  66.760  1.00  0.00           C
ATOM   1386  HB1 LYS A 676      47.370  56.790  67.410  1.00  0.00           H
ATOM   1387  HB2 LYS A 676      46.620  56.660  65.830  1.00  0.00           H
ATOM   1388  CG  LYS A 676      47.740  54.810  66.650  1.00  0.00           C
ATOM   1389  HG1 LYS A 676      47.430  54.150  65.820  1.00  0.00           H
ATOM   1390  HG2 LYS A 676      47.580  54.450  67.680  1.00  0.00           H
ATOM   1391  CD  LYS A 676      49.300  55.160  66.610  1.00  0.00           C
ATOM   1392  HD1 LYS A 676      49.920  54.240  66.600  1.00  0.00           H
ATOM   1393  HD2 LYS A 676      49.480  55.680  67.580  1.00  0.00           H
ATOM   1394  CE  LYS A 676      49.660  56.080  65.490  1.00  0.00           C
ATOM   1395  HE1 LYS A 676      49.040  56.990  65.460  1.00  0.00           H
ATOM   1396  HE2 LYS A 676      49.490  55.610  64.500  1.00  0.00           H
ATOM   1397  NZ  LYS A 676      51.100  56.520  65.590  1.00  0.00           N
ATOM   1398  HZ1 LYS A 676      51.280  57.330  66.220  1.00  0.00           H
ATOM   1399  HZ2 LYS A 676      51.500  56.820  64.670  1.00  0.00           H
ATOM   1400  HZ3 LYS A 676      51.570  55.650  65.910  1.00  0.00           H
ATOM   1401  C   LYS A 676      44.610  56.900  67.480  1.00  0.00           C
ATOM   1402  O   LYS A 676      44.490  57.420  68.630  1.00  0.00           O
ATOM   1403  N   ILE A 677      44.150  57.560  66.380  1.00  0.00           N
ATOM   1404  HN  ILE A 677      44.440  57.230  65.490  1.00  0.00           H
ATOM   1405  CA  ILE A 677      43.410  58.790  66.420  1.00  0.00           C
ATOM   1406  HA  ILE A 677      43.880  59.400  67.190  1.00  0.00           H
ATOM   1407  CB  ILE A 677      43.370  59.520  65.050  1.00  0.00           C
ATOM   1408  HB  ILE A 677      43.040  58.770  64.310  1.00  0.00           H
ATOM   1409  CG2 ILE A 677      42.290  60.550  65.010  1.00  0.00           C
ATOM   1410 HG21 ILE A 677      42.230  61.040  64.020  1.00  0.00           H
ATOM   1411 HG22 ILE A 677      42.430  61.360  65.770  1.00  0.00           H
ATOM   1412 HG23 ILE A 677      41.280  60.160  65.300  1.00  0.00           H
ATOM   1413  CG1 ILE A 677      44.810  60.060  64.660  1.00  0.00           C
ATOM   1414 HG11 ILE A 677      44.780  60.290  63.580  1.00  0.00           H
ATOM   1415 HG12 ILE A 677      45.690  59.380  64.750  1.00  0.00           H
ATOM   1416  CD  ILE A 677      45.260  61.420  65.250  1.00  0.00           C
ATOM   1417  HD1 ILE A 677      44.500  62.150  64.900  1.00  0.00           H
ATOM   1418  HD2 ILE A 677      46.190  61.700  64.720  1.00  0.00           H
ATOM   1419  HD3 ILE A 677      45.330  61.450  66.360  1.00  0.00           H
ATOM   1420  C   ILE A 677      42.030  58.510  67.030  1.00  0.00           C
ATOM   1421  O   ILE A 677      41.520  59.180  67.880  1.00  0.00           O
ATOM   1422  N   LEU A 678      41.380  57.430  66.640  1.00  0.00           N
ATOM   1423  HN  LEU A 678      41.790  56.900  65.900  1.00  0.00           H
ATOM   1424  CA  LEU A 678      40.150  56.970  67.270  1.00  0.00           C
ATOM   1425  HA  LEU A 678      39.430  57.780  67.330  1.00  0.00           H
ATOM   1426  CB  LEU A 678      39.570  55.790  66.460  1.00  0.00           C
ATOM   1427  HB1 LEU A 678      40.260  54.910  66.420  1.00  0.00           H
ATOM   1428  HB2 LEU A 678      39.470  56.160  65.420  1.00  0.00           H
ATOM   1429  CG  LEU A 678      38.090  55.490  66.730  1.00  0.00           C
ATOM   1430  HG  LEU A 678      37.890  55.230  67.790  1.00  0.00           H
ATOM   1431  CD1 LEU A 678      37.100  56.610  66.440  1.00  0.00           C
ATOM   1432 HD11 LEU A 678      37.480  57.490  67.000  1.00  0.00           H
ATOM   1433 HD12 LEU A 678      36.060  56.320  66.710  1.00  0.00           H
ATOM   1434 HD13 LEU A 678      37.090  56.760  65.340  1.00  0.00           H
ATOM   1435  CD2 LEU A 678      37.880  54.340  65.810  1.00  0.00           C
ATOM   1436 HD21 LEU A 678      36.800  54.060  65.770  1.00  0.00           H
ATOM   1437 HD22 LEU A 678      38.520  53.490  66.130  1.00  0.00           H
ATOM   1438 HD23 LEU A 678      38.120  54.480  64.740  1.00  0.00           H
ATOM   1439  C   LEU A 678      40.270  56.660  68.730  1.00  0.00           C
ATOM   1440  O   LEU A 678      39.580  57.180  69.590  1.00  0.00           O
ATOM   1441  N   TYR A 679      41.330  55.930  69.170  1.00  0.00           N
ATOM   1442  HN  TYR A 679      41.960  55.510  68.510  1.00  0.00           H
ATOM   1443  CA  TYR A 679      41.590  55.650  70.500  1.00  0.00           C
ATOM   1444  HA  TYR A 679      40.620  55.270  70.810  1.00  0.00           H
ATOM   1445  CB  TYR A 679      42.830  54.690  70.460  1.00  0.00           C
ATOM   1446  HB1 TYR A 679      43.830  55.030  70.120  1.00  0.00           H
ATOM   1447  HB2 TYR A 679      42.620  53.880  69.740  1.00  0.00           H
ATOM   1448  CG  TYR A 679      42.990  54.020  71.870  1.00  0.00           C
ATOM   1449  CD1 TYR A 679      43.860  54.570  72.820  1.00  0.00           C
ATOM   1450  HD1 TYR A 679      44.460  55.440  72.580  1.00  0.00           H
ATOM   1451  CE1 TYR A 679      43.980  54.000  74.130  1.00  0.00           C
ATOM   1452  HE1 TYR A 679      44.650  54.420  74.850  1.00  0.00           H
ATOM   1453  CZ  TYR A 679      43.180  52.910  74.470  1.00  0.00           C
ATOM   1454  OH  TYR A 679      43.220  52.340  75.720  1.00  0.00           O
ATOM   1455  HH  TYR A 679      43.700  52.970  76.250  1.00  0.00           H
ATOM   1456  CD2 TYR A 679      42.150  52.970  72.270  1.00  0.00           C
ATOM   1457  HD2 TYR A 679      41.400  52.620  71.570  1.00  0.00           H
ATOM   1458  CE2 TYR A 679      42.310  52.340  73.560  1.00  0.00           C
ATOM   1459  HE2 TYR A 679      41.660  51.540  73.880  1.00  0.00           H
ATOM   1460  C   TYR A 679      41.990  56.860  71.440  1.00  0.00           C
ATOM   1461  O   TYR A 679      41.560  56.930  72.630  1.00  0.00           O
ATOM   1462  N   LYS A 680      42.720  57.880  70.870  1.00  0.00           N
ATOM   1463  HN  LYS A 680      43.230  57.800  70.010  1.00  0.00           H
ATOM   1464  CA  LYS A 680      42.990  59.110  71.650  1.00  0.00           C
ATOM   1465  HA  LYS A 680      43.410  58.760  72.580  1.00  0.00           H
ATOM   1466  CB  LYS A 680      44.150  59.940  70.920  1.00  0.00           C
ATOM   1467  HB1 LYS A 680      44.090  59.610  69.870  1.00  0.00           H
ATOM   1468  HB2 LYS A 680      45.110  59.600  71.370  1.00  0.00           H
ATOM   1469  CG  LYS A 680      44.210  61.470  71.040  1.00  0.00           C
ATOM   1470  HG1 LYS A 680      45.120  61.730  70.460  1.00  0.00           H
ATOM   1471  HG2 LYS A 680      44.320  61.800  72.090  1.00  0.00           H
ATOM   1472  CD  LYS A 680      43.110  62.270  70.260  1.00  0.00           C
ATOM   1473  HD1 LYS A 680      42.170  62.220  70.850  1.00  0.00           H
ATOM   1474  HD2 LYS A 680      43.120  61.790  69.260  1.00  0.00           H
ATOM   1475  CE  LYS A 680      43.500  63.690  69.950  1.00  0.00           C
ATOM   1476  HE1 LYS A 680      42.690  64.100  69.320  1.00  0.00           H
ATOM   1477  HE2 LYS A 680      44.460  63.890  69.430  1.00  0.00           H
ATOM   1478  NZ  LYS A 680      43.530  64.360  71.260  1.00  0.00           N
ATOM   1479  HZ1 LYS A 680      43.650  65.370  71.030  1.00  0.00           H
ATOM   1480  HZ2 LYS A 680      44.290  64.090  71.910  1.00  0.00           H
ATOM   1481  HZ3 LYS A 680      42.610  64.130  71.710  1.00  0.00           H
ATOM   1482  C   LYS A 680      41.730  59.850  72.000  1.00  0.00           C
ATOM   1483  O   LYS A 680      41.520  60.170  73.200  1.00  0.00           O
ATOM   1484  N   PHE A 681      40.740  60.050  71.110  1.00  0.00           N
ATOM   1485  HN  PHE A 681      41.020  59.750  70.200  1.00  0.00           H
ATOM   1486  CA  PHE A 681      39.430  60.710  71.340  1.00  0.00           C
ATOM   1487  HA  PHE A 681      39.700  61.590  71.900  1.00  0.00           H
ATOM   1488  CB  PHE A 681      38.770  61.030  70.000  1.00  0.00           C
ATOM   1489  HB1 PHE A 681      37.770  61.440  70.290  1.00  0.00           H
ATOM   1490  HB2 PHE A 681      38.710  60.120  69.350  1.00  0.00           H
ATOM   1491  CG  PHE A 681      39.400  62.270  69.310  1.00  0.00           C
ATOM   1492  CD1 PHE A 681      40.080  62.260  68.090  1.00  0.00           C
ATOM   1493  HD1 PHE A 681      40.310  61.350  67.560  1.00  0.00           H
ATOM   1494  CE1 PHE A 681      40.450  63.480  67.450  1.00  0.00           C
ATOM   1495  HE1 PHE A 681      40.980  63.420  66.500  1.00  0.00           H
ATOM   1496  CZ  PHE A 681      40.090  64.760  67.930  1.00  0.00           C
ATOM   1497  HZ  PHE A 681      40.490  65.700  67.570  1.00  0.00           H
ATOM   1498  CD2 PHE A 681      39.210  63.550  69.840  1.00  0.00           C
ATOM   1499  HD2 PHE A 681      38.870  63.580  70.860  1.00  0.00           H
ATOM   1500  CE2 PHE A 681      39.540  64.800  69.250  1.00  0.00           C
ATOM   1501  HE2 PHE A 681      39.580  65.710  69.840  1.00  0.00           H
ATOM   1502  C   PHE A 681      38.610  59.850  72.310  1.00  0.00           C
ATOM   1503  O   PHE A 681      38.060  60.240  73.300  1.00  0.00           O
ATOM   1504  N   CYS A 682      38.600  58.560  72.040  1.00  0.00           N
ATOM   1505  HN  CYS A 682      39.040  58.100  71.270  1.00  0.00           H
ATOM   1506  CA  CYS A 682      37.860  57.620  72.920  1.00  0.00           C
ATOM   1507  HA  CYS A 682      36.810  57.890  72.950  1.00  0.00           H
ATOM   1508  CB  CYS A 682      37.900  56.160  72.460  1.00  0.00           C
ATOM   1509  HB1 CYS A 682      37.580  55.530  73.300  1.00  0.00           H
ATOM   1510  HB2 CYS A 682      38.970  55.970  72.190  1.00  0.00           H
ATOM   1511  SG  CYS A 682      36.930  55.850  71.040  1.00  0.00           S
ATOM   1512  HG1 CYS A 682      37.560  56.750  70.300  1.00  0.00           H
ATOM   1513  C   CYS A 682      38.280  57.670  74.390  1.00  0.00           C
ATOM   1514  O   CYS A 682      37.430  57.740  75.250  1.00  0.00           O
ATOM   1515  N   ARG A 683      39.640  57.730  74.650  1.00  0.00           N
ATOM   1516  HN  ARG A 683      40.260  57.660  73.870  1.00  0.00           H
ATOM   1517  CA  ARG A 683      40.070  57.880  75.970  1.00  0.00           C
ATOM   1518  HA  ARG A 683      39.400  57.250  76.540  1.00  0.00           H
ATOM   1519  CB  ARG A 683      41.450  57.270  76.110  1.00  0.00           C
ATOM   1520  HB1 ARG A 683      41.870  57.540  77.110  1.00  0.00           H
ATOM   1521  HB2 ARG A 683      42.210  57.700  75.410  1.00  0.00           H
ATOM   1522  CG  ARG A 683      41.660  55.780  76.070  1.00  0.00           C
ATOM   1523  HG1 ARG A 683      42.740  55.510  76.090  1.00  0.00           H
ATOM   1524  HG2 ARG A 683      41.320  55.460  75.050  1.00  0.00           H
ATOM   1525  CD  ARG A 683      40.820  54.950  77.160  1.00  0.00           C
ATOM   1526  HD1 ARG A 683      41.310  53.970  77.310  1.00  0.00           H
ATOM   1527  HD2 ARG A 683      39.740  54.870  76.880  1.00  0.00           H
ATOM   1528  NE  ARG A 683      40.990  55.710  78.410  1.00  0.00           N
ATOM   1529  HE  ARG A 683      41.760  56.330  78.550  1.00  0.00           H
ATOM   1530  CZ  ARG A 683      40.590  55.210  79.550  1.00  0.00           C
ATOM   1531  NH1 ARG A 683      39.480  54.450  79.670  1.00  0.00           N
ATOM   1532 HH11 ARG A 683      38.930  54.360  78.830  1.00  0.00           H
ATOM   1533 HH12 ARG A 683      39.060  54.230  80.550  1.00  0.00           H
ATOM   1534  NH2 ARG A 683      41.230  55.520  80.650  1.00  0.00           N
ATOM   1535 HH21 ARG A 683      42.170  55.770  80.410  1.00  0.00           H
ATOM   1536 HH22 ARG A 683      41.140  54.880  81.420  1.00  0.00           H
ATOM   1537  C   ARG A 683      39.930  59.250  76.670  1.00  0.00           C
ATOM   1538  O   ARG A 683      39.560  59.290  77.810  1.00  0.00           O
ATOM   1539  N   ASP A 684      40.010  60.360  75.960  1.00  0.00           N
ATOM   1540  HN  ASP A 684      40.160  60.290  74.980  1.00  0.00           H
ATOM   1541  CA  ASP A 684      39.690  61.730  76.400  1.00  0.00           C
ATOM   1542  HA  ASP A 684      40.000  61.790  77.440  1.00  0.00           H
ATOM   1543  CB  ASP A 684      40.360  62.630  75.340  1.00  0.00           C
ATOM   1544  HB1 ASP A 684      39.700  62.770  74.470  1.00  0.00           H
ATOM   1545  HB2 ASP A 684      41.240  61.980  75.130  1.00  0.00           H
ATOM   1546  CG  ASP A 684      40.780  63.900  76.020  1.00  0.00           C
ATOM   1547  OD1 ASP A 684      41.050  64.870  75.260  1.00  0.00           O
ATOM   1548  OD2 ASP A 684      41.010  63.970  77.230  1.00  0.00           O
ATOM   1549  C   ASP A 684      38.170  62.020  76.490  1.00  0.00           C
ATOM   1550  O   ASP A 684      37.660  62.860  77.300  1.00  0.00           O
ATOM   1551  N   TYR A 685      37.360  61.210  75.760  1.00  0.00           N
ATOM   1552  HN  TYR A 685      37.780  60.610  75.060  1.00  0.00           H
ATOM   1553  CA  TYR A 685      35.840  61.300  75.780  1.00  0.00           C
ATOM   1554  HA  TYR A 685      35.480  62.270  76.070  1.00  0.00           H
ATOM   1555  CB  TYR A 685      35.240  60.990  74.360  1.00  0.00           C
ATOM   1556  HB1 TYR A 685      34.150  60.800  74.430  1.00  0.00           H
ATOM   1557  HB2 TYR A 685      35.690  60.120  73.840  1.00  0.00           H
ATOM   1558  CG  TYR A 685      35.470  62.130  73.390  1.00  0.00           C
ATOM   1559  CD1 TYR A 685      36.300  63.240  73.600  1.00  0.00           C
ATOM   1560  HD1 TYR A 685      36.960  63.470  74.440  1.00  0.00           H
ATOM   1561  CE1 TYR A 685      36.460  64.200  72.570  1.00  0.00           C
ATOM   1562  HE1 TYR A 685      37.130  65.030  72.710  1.00  0.00           H
ATOM   1563  CZ  TYR A 685      35.630  64.140  71.390  1.00  0.00           C
ATOM   1564  OH  TYR A 685      35.510  65.200  70.510  1.00  0.00           O
ATOM   1565  HH  TYR A 685      35.770  66.040  70.880  1.00  0.00           H
ATOM   1566  CD2 TYR A 685      34.690  62.020  72.180  1.00  0.00           C
ATOM   1567  HD2 TYR A 685      34.120  61.130  71.960  1.00  0.00           H
ATOM   1568  CE2 TYR A 685      34.820  63.010  71.170  1.00  0.00           C
ATOM   1569  HE2 TYR A 685      34.250  62.960  70.260  1.00  0.00           H
ATOM   1570  C   TYR A 685      35.170  60.270  76.810  1.00  0.00           C
ATOM   1571  O   TYR A 685      33.970  60.440  77.110  1.00  0.00           O
ATOM   1572  N   GLN A 686      35.960  59.200  77.260  1.00  0.00           N
ATOM   1573  HN  GLN A 686      36.920  59.160  76.960  1.00  0.00           H
ATOM   1574  CA  GLN A 686      35.460  58.180  78.140  1.00  0.00           C
ATOM   1575  HA  GLN A 686      36.380  57.650  78.320  1.00  0.00           H
ATOM   1576  CB  GLN A 686      35.030  58.540  79.510  1.00  0.00           C
ATOM   1577  HB1 GLN A 686      34.790  57.560  79.980  1.00  0.00           H
ATOM   1578  HB2 GLN A 686      34.120  59.170  79.500  1.00  0.00           H
ATOM   1579  CG  GLN A 686      36.050  59.100  80.560  1.00  0.00           C
ATOM   1580  HG1 GLN A 686      35.600  59.120  81.580  1.00  0.00           H
ATOM   1581  HG2 GLN A 686      36.300  60.100  80.150  1.00  0.00           H
ATOM   1582  CD  GLN A 686      37.340  58.270  80.640  1.00  0.00           C
ATOM   1583  OE1 GLN A 686      38.340  58.800  80.300  1.00  0.00           O
ATOM   1584  NE2 GLN A 686      37.110  56.980  81.030  1.00  0.00           N
ATOM   1585 HE21 GLN A 686      36.220  56.670  81.380  1.00  0.00           H
ATOM   1586 HE22 GLN A 686      37.920  56.400  81.110  1.00  0.00           H
ATOM   1587  C   GLN A 686      34.510  57.130  77.500  1.00  0.00           C
ATOM   1588  O   GLN A 686      33.680  56.520  78.180  1.00  0.00           O
ATOM   1589  N   LEU A 687      34.670  56.940  76.160  1.00  0.00           N
ATOM   1590  HN  LEU A 687      35.430  57.500  75.830  1.00  0.00           H
ATOM   1591  CA  LEU A 687      33.950  56.040  75.340  1.00  0.00           C
ATOM   1592  HA  LEU A 687      33.000  55.870  75.820  1.00  0.00           H
ATOM   1593  CB  LEU A 687      33.710  56.600  73.930  1.00  0.00           C
ATOM   1594  HB1 LEU A 687      33.410  55.770  73.240  1.00  0.00           H
ATOM   1595  HB2 LEU A 687      34.650  57.000  73.490  1.00  0.00           H
ATOM   1596  CG  LEU A 687      32.720  57.730  73.800  1.00  0.00           C
ATOM   1597  HG  LEU A 687      32.740  58.510  74.590  1.00  0.00           H
ATOM   1598  CD1 LEU A 687      32.790  58.480  72.510  1.00  0.00           C
ATOM   1599 HD11 LEU A 687      31.900  59.120  72.400  1.00  0.00           H
ATOM   1600 HD12 LEU A 687      32.860  57.860  71.590  1.00  0.00           H
ATOM   1601 HD13 LEU A 687      33.710  59.110  72.520  1.00  0.00           H
ATOM   1602  CD2 LEU A 687      31.330  57.100  73.920  1.00  0.00           C
ATOM   1603 HD21 LEU A 687      31.020  56.420  73.100  1.00  0.00           H
ATOM   1604 HD22 LEU A 687      30.670  57.970  74.010  1.00  0.00           H
ATOM   1605 HD23 LEU A 687      31.180  56.650  74.920  1.00  0.00           H
ATOM   1606  C   LEU A 687      34.750  54.750  75.170  1.00  0.00           C
ATOM   1607  O   LEU A 687      35.960  54.790  75.200  1.00  0.00           O
ATOM   1608  N   SER A 688      34.090  53.670  75.000  1.00  0.00           N
ATOM   1609  HN  SER A 688      33.100  53.730  75.080  1.00  0.00           H
ATOM   1610  CA  SER A 688      34.680  52.270  74.770  1.00  0.00           C
ATOM   1611  HA  SER A 688      35.640  52.280  75.280  1.00  0.00           H
ATOM   1612  CB  SER A 688      33.790  51.120  75.240  1.00  0.00           C
ATOM   1613  HB1 SER A 688      32.710  51.310  75.070  1.00  0.00           H
ATOM   1614  HB2 SER A 688      33.740  51.090  76.350  1.00  0.00           H
ATOM   1615  OG  SER A 688      34.220  49.770  74.770  1.00  0.00           O
ATOM   1616  HG1 SER A 688      33.790  49.110  75.320  1.00  0.00           H
ATOM   1617  C   SER A 688      35.030  52.170  73.280  1.00  0.00           C
ATOM   1618  O   SER A 688      34.150  52.210  72.410  1.00  0.00           O
ATOM   1619  N   TYR A 689      36.340  52.110  72.930  1.00  0.00           N
ATOM   1620  HN  TYR A 689      37.060  52.130  73.620  1.00  0.00           H
ATOM   1621  CA  TYR A 689      36.910  51.920  71.660  1.00  0.00           C
ATOM   1622  HA  TYR A 689      36.520  52.790  71.150  1.00  0.00           H
ATOM   1623  CB  TYR A 689      38.390  52.240  71.770  1.00  0.00           C
ATOM   1624  HB1 TYR A 689      38.750  51.820  72.740  1.00  0.00           H
ATOM   1625  HB2 TYR A 689      38.730  53.310  71.740  1.00  0.00           H
ATOM   1626  CG  TYR A 689      39.190  51.650  70.590  1.00  0.00           C
ATOM   1627  CD1 TYR A 689      39.530  52.510  69.470  1.00  0.00           C
ATOM   1628  HD1 TYR A 689      39.320  53.550  69.290  1.00  0.00           H
ATOM   1629  CE1 TYR A 689      40.350  51.960  68.520  1.00  0.00           C
ATOM   1630  HE1 TYR A 689      40.520  52.590  67.650  1.00  0.00           H
ATOM   1631  CZ  TYR A 689      40.960  50.690  68.670  1.00  0.00           C
ATOM   1632  OH  TYR A 689      41.750  50.100  67.690  1.00  0.00           O
ATOM   1633  HH  TYR A 689      41.520  50.390  66.800  1.00  0.00           H
ATOM   1634  CD2 TYR A 689      39.840  50.400  70.800  1.00  0.00           C
ATOM   1635  HD2 TYR A 689      39.810  49.830  71.710  1.00  0.00           H
ATOM   1636  CE2 TYR A 689      40.750  49.940  69.850  1.00  0.00           C
ATOM   1637  HE2 TYR A 689      41.350  49.050  69.970  1.00  0.00           H
ATOM   1638  C   TYR A 689      36.500  50.770  70.790  1.00  0.00           C
ATOM   1639  O   TYR A 689      36.250  50.780  69.600  1.00  0.00           O
ATOM   1640  N   LEU A 690      36.470  49.660  71.550  1.00  0.00           N
ATOM   1641  HN  LEU A 690      36.990  49.630  72.390  1.00  0.00           H
ATOM   1642  CA  LEU A 690      35.930  48.440  71.030  1.00  0.00           C
ATOM   1643  HA  LEU A 690      36.480  48.320  70.100  1.00  0.00           H
ATOM   1644  CB  LEU A 690      36.150  47.220  72.020  1.00  0.00           C
ATOM   1645  HB1 LEU A 690      35.730  46.280  71.600  1.00  0.00           H
ATOM   1646  HB2 LEU A 690      35.460  47.390  72.880  1.00  0.00           H
ATOM   1647  CG  LEU A 690      37.570  47.160  72.500  1.00  0.00           C
ATOM   1648  HG  LEU A 690      38.010  48.160  72.720  1.00  0.00           H
ATOM   1649  CD1 LEU A 690      37.710  46.350  73.790  1.00  0.00           C
ATOM   1650 HD11 LEU A 690      37.090  46.850  74.570  1.00  0.00           H
ATOM   1651 HD12 LEU A 690      38.760  46.500  74.080  1.00  0.00           H
ATOM   1652 HD13 LEU A 690      37.430  45.270  73.740  1.00  0.00           H
ATOM   1653  CD2 LEU A 690      38.470  46.670  71.450  1.00  0.00           C
ATOM   1654 HD21 LEU A 690      38.200  45.610  71.240  1.00  0.00           H
ATOM   1655 HD22 LEU A 690      39.530  46.640  71.820  1.00  0.00           H
ATOM   1656 HD23 LEU A 690      38.460  47.260  70.510  1.00  0.00           H
ATOM   1657  C   LEU A 690      34.490  48.490  70.610  1.00  0.00           C
ATOM   1658  O   LEU A 690      34.150  48.190  69.480  1.00  0.00           O
ATOM   1659  N   SER A 691      33.580  49.090  71.400  1.00  0.00           N
ATOM   1660  HN  SER A 691      33.900  49.410  72.280  1.00  0.00           H
ATOM   1661  CA  SER A 691      32.210  49.410  71.050  1.00  0.00           C
ATOM   1662  HA  SER A 691      31.770  48.510  70.630  1.00  0.00           H
ATOM   1663  CB  SER A 691      31.330  49.840  72.300  1.00  0.00           C
ATOM   1664  HB1 SER A 691      31.790  50.670  72.880  1.00  0.00           H
ATOM   1665  HB2 SER A 691      31.320  48.940  72.930  1.00  0.00           H
ATOM   1666  OG  SER A 691      29.950  50.290  72.080  1.00  0.00           O
ATOM   1667  HG1 SER A 691      29.460  49.510  71.840  1.00  0.00           H
ATOM   1668  C   SER A 691      32.080  50.350  69.860  1.00  0.00           C
ATOM   1669  O   SER A 691      31.300  50.160  68.920  1.00  0.00           O
ATOM   1670  N   LEU A 692      32.860  51.390  69.880  1.00  0.00           N
ATOM   1671  HN  LEU A 692      33.540  51.550  70.590  1.00  0.00           H
ATOM   1672  CA  LEU A 692      32.880  52.440  68.890  1.00  0.00           C
ATOM   1673  HA  LEU A 692      31.830  52.650  68.770  1.00  0.00           H
ATOM   1674  CB  LEU A 692      33.750  53.600  69.330  1.00  0.00           C
ATOM   1675  HB1 LEU A 692      34.780  53.380  69.660  1.00  0.00           H
ATOM   1676  HB2 LEU A 692      33.340  53.880  70.330  1.00  0.00           H
ATOM   1677  CG  LEU A 692      33.590  54.800  68.440  1.00  0.00           C
ATOM   1678  HG  LEU A 692      34.090  54.610  67.480  1.00  0.00           H
ATOM   1679  CD1 LEU A 692      32.120  55.180  68.180  1.00  0.00           C
ATOM   1680 HD11 LEU A 692      31.600  55.390  69.140  1.00  0.00           H
ATOM   1681 HD12 LEU A 692      31.560  54.410  67.600  1.00  0.00           H
ATOM   1682 HD13 LEU A 692      31.980  56.100  67.580  1.00  0.00           H
ATOM   1683  CD2 LEU A 692      34.290  56.120  68.950  1.00  0.00           C
ATOM   1684 HD21 LEU A 692      34.050  56.200  70.030  1.00  0.00           H
ATOM   1685 HD22 LEU A 692      33.860  56.950  68.370  1.00  0.00           H
ATOM   1686 HD23 LEU A 692      35.370  55.940  68.730  1.00  0.00           H
ATOM   1687  C   LEU A 692      33.470  51.860  67.600  1.00  0.00           C
ATOM   1688  O   LEU A 692      32.890  52.130  66.540  1.00  0.00           O
ATOM   1689  N   ARG A 693      34.550  51.080  67.520  1.00  0.00           N
ATOM   1690  HN  ARG A 693      35.020  50.980  68.400  1.00  0.00           H
ATOM   1691  CA  ARG A 693      35.220  50.700  66.280  1.00  0.00           C
ATOM   1692  HA  ARG A 693      35.170  51.550  65.620  1.00  0.00           H
ATOM   1693  CB  ARG A 693      36.760  50.210  66.370  1.00  0.00           C
ATOM   1694  HB1 ARG A 693      37.260  51.010  66.950  1.00  0.00           H
ATOM   1695  HB2 ARG A 693      37.180  50.250  65.350  1.00  0.00           H
ATOM   1696  CG  ARG A 693      36.910  48.830  66.980  1.00  0.00           C
ATOM   1697  HG1 ARG A 693      36.580  48.010  66.320  1.00  0.00           H
ATOM   1698  HG2 ARG A 693      36.310  48.800  67.920  1.00  0.00           H
ATOM   1699  CD  ARG A 693      38.470  48.580  67.310  1.00  0.00           C
ATOM   1700  HD1 ARG A 693      38.710  47.740  67.990  1.00  0.00           H
ATOM   1701  HD2 ARG A 693      38.820  49.490  67.830  1.00  0.00           H
ATOM   1702  NE  ARG A 693      39.230  48.390  66.090  1.00  0.00           N
ATOM   1703  HE  ARG A 693      39.890  49.090  65.800  1.00  0.00           H
ATOM   1704  CZ  ARG A 693      39.330  47.250  65.390  1.00  0.00           C
ATOM   1705  NH1 ARG A 693      40.310  47.280  64.480  1.00  0.00           N
ATOM   1706 HH11 ARG A 693      40.940  48.060  64.470  1.00  0.00           H
ATOM   1707 HH12 ARG A 693      40.630  46.400  64.120  1.00  0.00           H
ATOM   1708  NH2 ARG A 693      38.660  46.150  65.580  1.00  0.00           N
ATOM   1709 HH21 ARG A 693      38.050  46.120  66.390  1.00  0.00           H
ATOM   1710 HH22 ARG A 693      39.080  45.450  65.020  1.00  0.00           H
ATOM   1711  C   ARG A 693      34.390  49.580  65.750  1.00  0.00           C
ATOM   1712  O   ARG A 693      34.410  49.370  64.530  1.00  0.00           O
ATOM   1713  N   THR A 694      33.680  48.780  66.620  1.00  0.00           N
ATOM   1714  HN  THR A 694      33.920  48.760  67.590  1.00  0.00           H
ATOM   1715  CA  THR A 694      32.600  47.920  66.180  1.00  0.00           C
ATOM   1716  HA  THR A 694      33.110  47.210  65.540  1.00  0.00           H
ATOM   1717  CB  THR A 694      31.900  47.040  67.270  1.00  0.00           C
ATOM   1718  HB  THR A 694      31.500  47.640  68.120  1.00  0.00           H
ATOM   1719  OG1 THR A 694      32.850  46.150  67.820  1.00  0.00           O
ATOM   1720  HG1 THR A 694      33.250  46.540  68.610  1.00  0.00           H
ATOM   1721  CG2 THR A 694      30.850  46.020  66.680  1.00  0.00           C
ATOM   1722 HG21 THR A 694      30.620  45.220  67.420  1.00  0.00           H
ATOM   1723 HG22 THR A 694      31.210  45.670  65.690  1.00  0.00           H
ATOM   1724 HG23 THR A 694      29.880  46.530  66.490  1.00  0.00           H
ATOM   1725  C   THR A 694      31.580  48.550  65.320  1.00  0.00           C
ATOM   1726  O   THR A 694      31.250  48.070  64.230  1.00  0.00           O
ATOM   1727  N   SER A 695      31.010  49.690  65.740  1.00  0.00           N
ATOM   1728  HN  SER A 695      31.120  49.840  66.720  1.00  0.00           H
ATOM   1729  CA  SER A 695      30.010  50.560  65.060  1.00  0.00           C
ATOM   1730  HA  SER A 695      29.170  49.920  64.820  1.00  0.00           H
ATOM   1731  CB  SER A 695      29.450  51.670  65.950  1.00  0.00           C
ATOM   1732  HB1 SER A 695      28.590  52.190  65.470  1.00  0.00           H
ATOM   1733  HB2 SER A 695      30.240  52.350  66.300  1.00  0.00           H
ATOM   1734  OG  SER A 695      28.840  51.100  67.110  1.00  0.00           O
ATOM   1735  HG1 SER A 695      29.600  51.020  67.690  1.00  0.00           H
ATOM   1736  C   SER A 695      30.420  51.130  63.720  1.00  0.00           C
ATOM   1737  O   SER A 695      29.700  50.950  62.750  1.00  0.00           O
ATOM   1738  N   ILE A 696      31.660  51.620  63.600  1.00  0.00           N
ATOM   1739  HN  ILE A 696      32.200  51.630  64.430  1.00  0.00           H
ATOM   1740  CA  ILE A 696      32.350  52.130  62.380  1.00  0.00           C
ATOM   1741  HA  ILE A 696      31.630  52.790  61.910  1.00  0.00           H
ATOM   1742  CB  ILE A 696      33.670  52.810  62.730  1.00  0.00           C
ATOM   1743  HB  ILE A 696      34.280  52.090  63.340  1.00  0.00           H
ATOM   1744  CG2 ILE A 696      34.430  53.310  61.520  1.00  0.00           C
ATOM   1745 HG21 ILE A 696      33.810  54.070  61.000  1.00  0.00           H
ATOM   1746 HG22 ILE A 696      34.600  52.500  60.780  1.00  0.00           H
ATOM   1747 HG23 ILE A 696      35.360  53.840  61.810  1.00  0.00           H
ATOM   1748  CG1 ILE A 696      33.310  54.070  63.590  1.00  0.00           C
ATOM   1749 HG11 ILE A 696      32.470  53.860  64.280  1.00  0.00           H
ATOM   1750 HG12 ILE A 696      33.140  54.920  62.900  1.00  0.00           H
ATOM   1751  CD  ILE A 696      34.550  54.420  64.520  1.00  0.00           C
ATOM   1752  HD1 ILE A 696      34.460  53.630  65.290  1.00  0.00           H
ATOM   1753  HD2 ILE A 696      34.410  55.440  64.930  1.00  0.00           H
ATOM   1754  HD3 ILE A 696      35.510  54.270  63.960  1.00  0.00           H
ATOM   1755  C   ILE A 696      32.620  50.960  61.390  1.00  0.00           C
ATOM   1756  O   ILE A 696      32.420  51.110  60.170  1.00  0.00           O
ATOM   1757  N   GLY A 697      33.080  49.770  61.930  1.00  0.00           N
ATOM   1758  HN  GLY A 697      33.200  49.600  62.910  1.00  0.00           H
ATOM   1759  CA  GLY A 697      33.420  48.820  60.980  1.00  0.00           C
ATOM   1760  HA1 GLY A 697      33.900  47.990  61.490  1.00  0.00           H
ATOM   1761  HA2 GLY A 697      34.120  49.180  60.230  1.00  0.00           H
ATOM   1762  C   GLY A 697      32.080  48.140  60.380  1.00  0.00           C
ATOM   1763  O   GLY A 697      31.990  47.870  59.230  1.00  0.00           O
ATOM   1764  N   LEU A 698      31.040  47.820  61.220  1.00  0.00           N
ATOM   1765  HN  LEU A 698      31.030  47.920  62.220  1.00  0.00           H
ATOM   1766  CA  LEU A 698      29.790  47.280  60.680  1.00  0.00           C
ATOM   1767  HA  LEU A 698      29.980  46.430  60.040  1.00  0.00           H
ATOM   1768  CB  LEU A 698      28.930  46.800  61.890  1.00  0.00           C
ATOM   1769  HB1 LEU A 698      27.890  46.500  61.650  1.00  0.00           H
ATOM   1770  HB2 LEU A 698      28.790  47.660  62.590  1.00  0.00           H
ATOM   1771  CG  LEU A 698      29.510  45.620  62.640  1.00  0.00           C
ATOM   1772  HG  LEU A 698      30.520  45.820  63.060  1.00  0.00           H
ATOM   1773  CD1 LEU A 698      28.540  45.360  63.860  1.00  0.00           C
ATOM   1774 HD11 LEU A 698      28.720  44.380  64.340  1.00  0.00           H
ATOM   1775 HD12 LEU A 698      27.490  45.240  63.530  1.00  0.00           H
ATOM   1776 HD13 LEU A 698      28.600  46.190  64.610  1.00  0.00           H
ATOM   1777  CD2 LEU A 698      29.510  44.380  61.700  1.00  0.00           C
ATOM   1778 HD21 LEU A 698      28.570  44.270  61.120  1.00  0.00           H
ATOM   1779 HD22 LEU A 698      29.650  43.400  62.230  1.00  0.00           H
ATOM   1780 HD23 LEU A 698      30.310  44.650  60.990  1.00  0.00           H
ATOM   1781  C   LEU A 698      28.960  48.160  59.650  1.00  0.00           C
ATOM   1782  O   LEU A 698      28.400  47.610  58.670  1.00  0.00           O
ATOM   1783  N   TRP A 699      28.940  49.480  59.800  1.00  0.00           N
ATOM   1784  HN  TRP A 699      29.330  49.850  60.630  1.00  0.00           H
ATOM   1785  CA  TRP A 699      28.480  50.450  58.760  1.00  0.00           C
ATOM   1786  HA  TRP A 699      27.510  50.130  58.400  1.00  0.00           H
ATOM   1787  CB  TRP A 699      28.350  51.840  59.400  1.00  0.00           C
ATOM   1788  HB1 TRP A 699      29.350  52.310  59.570  1.00  0.00           H
ATOM   1789  HB2 TRP A 699      27.840  51.860  60.370  1.00  0.00           H
ATOM   1790  CG  TRP A 699      27.510  52.780  58.520  1.00  0.00           C
ATOM   1791  CD1 TRP A 699      27.970  53.640  57.530  1.00  0.00           C
ATOM   1792  HD1 TRP A 699      28.940  53.680  57.060  1.00  0.00           H
ATOM   1793  NE1 TRP A 699      26.950  54.440  57.180  1.00  0.00           N
ATOM   1794  HE1 TRP A 699      27.120  55.220  56.600  1.00  0.00           H
ATOM   1795  CE2 TRP A 699      25.850  54.240  57.910  1.00  0.00           C
ATOM   1796  CD2 TRP A 699      26.100  53.220  58.830  1.00  0.00           C
ATOM   1797  CE3 TRP A 699      25.220  52.880  59.880  1.00  0.00           C
ATOM   1798  HE3 TRP A 699      25.510  52.200  60.660  1.00  0.00           H
ATOM   1799  CZ3 TRP A 699      24.000  53.430  59.750  1.00  0.00           C
ATOM   1800  HZ3 TRP A 699      23.240  53.210  60.490  1.00  0.00           H
ATOM   1801  CZ2 TRP A 699      24.550  54.810  57.910  1.00  0.00           C
ATOM   1802  HZ2 TRP A 699      24.280  55.670  57.310  1.00  0.00           H
ATOM   1803  CH2 TRP A 699      23.600  54.390  58.810  1.00  0.00           C
ATOM   1804  HH2 TRP A 699      22.630  54.860  58.840  1.00  0.00           H
ATOM   1805  C   TRP A 699      29.460  50.460  57.560  1.00  0.00           C
ATOM   1806  O   TRP A 699      29.010  50.510  56.410  1.00  0.00           O
ATOM   1807  N   THR A 700      30.800  50.330  57.740  1.00  0.00           N
ATOM   1808  HN  THR A 700      31.050  50.080  58.670  1.00  0.00           H
ATOM   1809  CA  THR A 700      31.840  50.330  56.660  1.00  0.00           C
ATOM   1810  HA  THR A 700      31.770  51.270  56.130  1.00  0.00           H
ATOM   1811  CB  THR A 700      33.290  50.370  57.120  1.00  0.00           C
ATOM   1812  HB  THR A 700      33.420  49.530  57.830  1.00  0.00           H
ATOM   1813  OG1 THR A 700      33.590  51.610  57.800  1.00  0.00           O
ATOM   1814  HG1 THR A 700      33.290  51.470  58.710  1.00  0.00           H
ATOM   1815  CG2 THR A 700      34.270  50.390  56.040  1.00  0.00           C
ATOM   1816 HG21 THR A 700      34.150  49.670  55.190  1.00  0.00           H
ATOM   1817 HG22 THR A 700      35.300  50.530  56.420  1.00  0.00           H
ATOM   1818 HG23 THR A 700      34.010  51.330  55.520  1.00  0.00           H
ATOM   1819  C   THR A 700      31.610  49.140  55.780  1.00  0.00           C
ATOM   1820  O   THR A 700      31.560  49.310  54.550  1.00  0.00           O
ATOM   1821  N   SER A 701      31.410  48.000  56.350  1.00  0.00           N
ATOM   1822  HN  SER A 701      31.480  47.940  57.340  1.00  0.00           H
ATOM   1823  CA  SER A 701      31.080  46.790  55.690  1.00  0.00           C
ATOM   1824  HA  SER A 701      31.950  46.380  55.200  1.00  0.00           H
ATOM   1825  CB  SER A 701      30.850  45.660  56.680  1.00  0.00           C
ATOM   1826  HB1 SER A 701      29.900  45.880  57.210  1.00  0.00           H
ATOM   1827  HB2 SER A 701      31.630  45.560  57.450  1.00  0.00           H
ATOM   1828  OG  SER A 701      30.780  44.360  56.080  1.00  0.00           O
ATOM   1829  HG1 SER A 701      31.680  44.240  55.750  1.00  0.00           H
ATOM   1830  C   SER A 701      29.870  46.910  54.830  1.00  0.00           C
ATOM   1831  O   SER A 701      29.880  46.440  53.700  1.00  0.00           O
ATOM   1832  N   PHE A 702      28.760  47.610  55.310  1.00  0.00           N
ATOM   1833  HN  PHE A 702      28.760  47.850  56.280  1.00  0.00           H
ATOM   1834  CA  PHE A 702      27.540  48.030  54.570  1.00  0.00           C
ATOM   1835  HA  PHE A 702      27.140  47.130  54.100  1.00  0.00           H
ATOM   1836  CB  PHE A 702      26.390  48.560  55.570  1.00  0.00           C
ATOM   1837  HB1 PHE A 702      26.910  49.010  56.450  1.00  0.00           H
ATOM   1838  HB2 PHE A 702      25.700  47.740  55.860  1.00  0.00           H
ATOM   1839  CG  PHE A 702      25.530  49.610  55.040  1.00  0.00           C
ATOM   1840  CD1 PHE A 702      25.760  50.940  55.390  1.00  0.00           C
ATOM   1841  HD1 PHE A 702      26.700  51.240  55.840  1.00  0.00           H
ATOM   1842  CE1 PHE A 702      24.900  51.940  54.890  1.00  0.00           C
ATOM   1843  HE1 PHE A 702      25.110  52.990  55.050  1.00  0.00           H
ATOM   1844  CZ  PHE A 702      23.890  51.630  53.940  1.00  0.00           C
ATOM   1845  HZ  PHE A 702      23.460  52.430  53.360  1.00  0.00           H
ATOM   1846  CD2 PHE A 702      24.420  49.280  54.230  1.00  0.00           C
ATOM   1847  HD2 PHE A 702      24.300  48.270  53.880  1.00  0.00           H
ATOM   1848  CE2 PHE A 702      23.660  50.290  53.620  1.00  0.00           C
ATOM   1849  HE2 PHE A 702      22.870  49.960  52.970  1.00  0.00           H
ATOM   1850  C   PHE A 702      27.790  48.870  53.340  1.00  0.00           C
ATOM   1851  O   PHE A 702      27.230  48.470  52.290  1.00  0.00           O
ATOM   1852  N   LEU A 703      28.550  49.980  53.560  1.00  0.00           N
ATOM   1853  HN  LEU A 703      28.980  50.100  54.440  1.00  0.00           H
ATOM   1854  CA  LEU A 703      29.030  50.850  52.570  1.00  0.00           C
ATOM   1855  HA  LEU A 703      28.150  51.330  52.170  1.00  0.00           H
ATOM   1856  CB  LEU A 703      29.810  52.050  53.210  1.00  0.00           C
ATOM   1857  HB1 LEU A 703      30.310  52.620  52.400  1.00  0.00           H
ATOM   1858  HB2 LEU A 703      30.700  51.860  53.860  1.00  0.00           H
ATOM   1859  CG  LEU A 703      28.990  53.080  54.030  1.00  0.00           C
ATOM   1860  HG  LEU A 703      28.510  52.660  54.950  1.00  0.00           H
ATOM   1861  CD1 LEU A 703      29.980  54.300  54.420  1.00  0.00           C
ATOM   1862 HD11 LEU A 703      30.670  54.020  55.250  1.00  0.00           H
ATOM   1863 HD12 LEU A 703      29.440  55.190  54.820  1.00  0.00           H
ATOM   1864 HD13 LEU A 703      30.540  54.570  53.490  1.00  0.00           H
ATOM   1865  CD2 LEU A 703      27.780  53.700  53.170  1.00  0.00           C
ATOM   1866 HD21 LEU A 703      27.490  54.640  53.660  1.00  0.00           H
ATOM   1867 HD22 LEU A 703      26.910  53.010  53.060  1.00  0.00           H
ATOM   1868 HD23 LEU A 703      28.370  53.940  52.260  1.00  0.00           H
ATOM   1869  C   LEU A 703      29.850  50.090  51.510  1.00  0.00           C
ATOM   1870  O   LEU A 703      29.590  50.320  50.330  1.00  0.00           O
ATOM   1871  N   CYS A 704      30.780  49.170  51.910  1.00  0.00           N
ATOM   1872  HN  CYS A 704      30.820  48.860  52.850  1.00  0.00           H
ATOM   1873  CA  CYS A 704      31.570  48.470  50.990  1.00  0.00           C
ATOM   1874  HA  CYS A 704      32.080  49.150  50.330  1.00  0.00           H
ATOM   1875  CB  CYS A 704      32.700  47.610  51.590  1.00  0.00           C
ATOM   1876  HB1 CYS A 704      33.210  47.000  50.830  1.00  0.00           H
ATOM   1877  HB2 CYS A 704      32.280  46.940  52.370  1.00  0.00           H
ATOM   1878  SG  CYS A 704      33.810  48.630  52.640  1.00  0.00           S
ATOM   1879  HG1 CYS A 704      32.810  49.100  53.380  1.00  0.00           H
ATOM   1880  C   CYS A 704      30.770  47.600  50.070  1.00  0.00           C
ATOM   1881  O   CYS A 704      30.930  47.570  48.840  1.00  0.00           O
ATOM   1882  N   ILE A 705      29.740  46.910  50.610  1.00  0.00           N
ATOM   1883  HN  ILE A 705      29.480  47.050  51.560  1.00  0.00           H
ATOM   1884  CA  ILE A 705      28.670  46.160  49.820  1.00  0.00           C
ATOM   1885  HA  ILE A 705      29.160  45.520  49.090  1.00  0.00           H
ATOM   1886  CB  ILE A 705      27.730  45.350  50.780  1.00  0.00           C
ATOM   1887  HB  ILE A 705      27.360  46.010  51.610  1.00  0.00           H
ATOM   1888  CG2 ILE A 705      26.460  44.840  50.100  1.00  0.00           C
ATOM   1889 HG21 ILE A 705      26.610  43.810  49.710  1.00  0.00           H
ATOM   1890 HG22 ILE A 705      26.010  45.440  49.280  1.00  0.00           H
ATOM   1891 HG23 ILE A 705      25.680  44.780  50.890  1.00  0.00           H
ATOM   1892  CG1 ILE A 705      28.440  44.070  51.450  1.00  0.00           C
ATOM   1893 HG11 ILE A 705      29.480  44.310  51.750  1.00  0.00           H
ATOM   1894 HG12 ILE A 705      28.370  43.280  50.670  1.00  0.00           H
ATOM   1895  CD  ILE A 705      27.640  43.700  52.740  1.00  0.00           C
ATOM   1896  HD1 ILE A 705      28.260  42.970  53.310  1.00  0.00           H
ATOM   1897  HD2 ILE A 705      26.740  43.090  52.530  1.00  0.00           H
ATOM   1898  HD3 ILE A 705      27.460  44.570  53.410  1.00  0.00           H
ATOM   1899  C   ILE A 705      28.000  47.150  48.830  1.00  0.00           C
ATOM   1900  O   ILE A 705      27.780  46.800  47.670  1.00  0.00           O
ATOM   1901  N   VAL A 706      27.560  48.400  49.320  1.00  0.00           N
ATOM   1902  HN  VAL A 706      27.590  48.500  50.310  1.00  0.00           H
ATOM   1903  CA  VAL A 706      27.040  49.490  48.590  1.00  0.00           C
ATOM   1904  HA  VAL A 706      26.150  49.120  48.110  1.00  0.00           H
ATOM   1905  CB  VAL A 706      26.590  50.750  49.340  1.00  0.00           C
ATOM   1906  HB  VAL A 706      27.440  51.110  49.970  1.00  0.00           H
ATOM   1907  CG1 VAL A 706      26.070  51.850  48.390  1.00  0.00           C
ATOM   1908 HG11 VAL A 706      26.960  52.300  47.880  1.00  0.00           H
ATOM   1909 HG12 VAL A 706      25.670  52.700  49.000  1.00  0.00           H
ATOM   1910 HG13 VAL A 706      25.360  51.430  47.660  1.00  0.00           H
ATOM   1911  CG2 VAL A 706      25.430  50.400  50.200  1.00  0.00           C
ATOM   1912 HG21 VAL A 706      25.810  49.530  50.750  1.00  0.00           H
ATOM   1913 HG22 VAL A 706      24.550  50.090  49.610  1.00  0.00           H
ATOM   1914 HG23 VAL A 706      25.100  51.050  51.040  1.00  0.00           H
ATOM   1915  C   VAL A 706      27.840  49.850  47.340  1.00  0.00           C
ATOM   1916  O   VAL A 706      27.360  50.170  46.260  1.00  0.00           O
ATOM   1917  N   LEU A 707      29.210  49.770  47.340  1.00  0.00           N
ATOM   1918  HN  LEU A 707      29.640  49.550  48.210  1.00  0.00           H
ATOM   1919  CA  LEU A 707      30.060  50.190  46.250  1.00  0.00           C
ATOM   1920  HA  LEU A 707      29.670  51.110  45.840  1.00  0.00           H
ATOM   1921  CB  LEU A 707      31.520  50.580  46.650  1.00  0.00           C
ATOM   1922  HB1 LEU A 707      31.990  50.930  45.720  1.00  0.00           H
ATOM   1923  HB2 LEU A 707      32.090  49.720  47.080  1.00  0.00           H
ATOM   1924  CG  LEU A 707      31.640  51.750  47.760  1.00  0.00           C
ATOM   1925  HG  LEU A 707      31.110  51.520  48.720  1.00  0.00           H
ATOM   1926  CD1 LEU A 707      33.120  52.050  48.000  1.00  0.00           C
ATOM   1927 HD11 LEU A 707      33.290  52.730  48.860  1.00  0.00           H
ATOM   1928 HD12 LEU A 707      33.630  52.430  47.100  1.00  0.00           H
ATOM   1929 HD13 LEU A 707      33.620  51.100  48.320  1.00  0.00           H
ATOM   1930  CD2 LEU A 707      31.070  52.960  47.080  1.00  0.00           C
ATOM   1931 HD21 LEU A 707      31.350  52.990  46.010  1.00  0.00           H
ATOM   1932 HD22 LEU A 707      31.630  53.810  47.520  1.00  0.00           H
ATOM   1933 HD23 LEU A 707      29.980  53.120  47.230  1.00  0.00           H
ATOM   1934  C   LEU A 707      30.170  49.120  45.210  1.00  0.00           C
ATOM   1935  O   LEU A 707      30.400  49.380  44.050  1.00  0.00           O
ATOM   1936  N   VAL A 708      30.000  47.890  45.610  1.00  0.00           N
ATOM   1937  HN  VAL A 708      29.870  47.730  46.580  1.00  0.00           H
ATOM   1938  CA  VAL A 708      29.980  46.710  44.810  1.00  0.00           C
ATOM   1939  HA  VAL A 708      30.850  46.660  44.170  1.00  0.00           H
ATOM   1940  CB  VAL A 708      30.240  45.370  45.630  1.00  0.00           C
ATOM   1941  HB  VAL A 708      29.760  45.580  46.610  1.00  0.00           H
ATOM   1942  CG1 VAL A 708      29.700  44.080  45.010  1.00  0.00           C
ATOM   1943 HG11 VAL A 708      30.130  44.000  43.990  1.00  0.00           H
ATOM   1944 HG12 VAL A 708      28.600  44.070  44.910  1.00  0.00           H
ATOM   1945 HG13 VAL A 708      29.960  43.190  45.600  1.00  0.00           H
ATOM   1946  CG2 VAL A 708      31.790  45.240  45.720  1.00  0.00           C
ATOM   1947 HG21 VAL A 708      32.220  44.850  44.770  1.00  0.00           H
ATOM   1948 HG22 VAL A 708      32.120  44.590  46.560  1.00  0.00           H
ATOM   1949 HG23 VAL A 708      32.260  46.210  45.960  1.00  0.00           H
ATOM   1950  C   VAL A 708      28.740  46.700  43.950  1.00  0.00           C
ATOM   1951  O   VAL A 708      28.770  46.460  42.740  1.00  0.00           O
ATOM   1952  N   ALA A 709      27.540  46.880  44.590  1.00  0.00           N
ATOM   1953  HN  ALA A 709      27.540  47.070  45.570  1.00  0.00           H
ATOM   1954  CA  ALA A 709      26.290  46.800  43.940  1.00  0.00           C
ATOM   1955  HA  ALA A 709      26.100  45.910  43.370  1.00  0.00           H
ATOM   1956  CB  ALA A 709      25.270  46.850  45.030  1.00  0.00           C
ATOM   1957  HB1 ALA A 709      25.010  47.820  45.500  1.00  0.00           H
ATOM   1958  HB2 ALA A 709      25.720  46.150  45.780  1.00  0.00           H
ATOM   1959  HB3 ALA A 709      24.340  46.370  44.670  1.00  0.00           H
ATOM   1960  C   ALA A 709      26.040  47.990  43.080  1.00  0.00           C
ATOM   1961  O   ALA A 709      25.520  47.820  41.940  1.00  0.00           O
ATOM   1962  N   THR A 710      26.420  49.220  43.620  1.00  0.00           N
ATOM   1963  HN  THR A 710      26.830  49.380  44.520  1.00  0.00           H
ATOM   1964  CA  THR A 710      26.280  50.460  42.750  1.00  0.00           C
ATOM   1965  HA  THR A 710      25.320  50.410  42.250  1.00  0.00           H
ATOM   1966  CB  THR A 710      26.370  51.840  43.470  1.00  0.00           C
ATOM   1967  HB  THR A 710      26.270  52.630  42.690  1.00  0.00           H
ATOM   1968  OG1 THR A 710      27.640  51.940  44.120  1.00  0.00           O
ATOM   1969  HG1 THR A 710      27.630  51.510  44.980  1.00  0.00           H
ATOM   1970  CG2 THR A 710      25.150  52.100  44.410  1.00  0.00           C
ATOM   1971 HG21 THR A 710      25.340  51.530  45.350  1.00  0.00           H
ATOM   1972 HG22 THR A 710      24.170  51.810  43.960  1.00  0.00           H
ATOM   1973 HG23 THR A 710      25.080  53.170  44.710  1.00  0.00           H
ATOM   1974  C   THR A 710      27.220  50.510  41.600  1.00  0.00           C
ATOM   1975  O   THR A 710      26.810  50.880  40.520  1.00  0.00           O
ATOM   1976  N   ASP A 711      28.500  49.940  41.820  1.00  0.00           N
ATOM   1977  HN  ASP A 711      28.640  49.620  42.760  1.00  0.00           H
ATOM   1978  CA  ASP A 711      29.600  49.810  40.790  1.00  0.00           C
ATOM   1979  HA  ASP A 711      30.250  49.090  41.270  1.00  0.00           H
ATOM   1980  CB  ASP A 711      29.210  49.120  39.450  1.00  0.00           C
ATOM   1981  HB1 ASP A 711      28.260  49.570  39.100  1.00  0.00           H
ATOM   1982  HB2 ASP A 711      28.930  48.080  39.720  1.00  0.00           H
ATOM   1983  CG  ASP A 711      30.170  49.210  38.270  1.00  0.00           C
ATOM   1984  OD1 ASP A 711      31.430  49.510  38.380  1.00  0.00           O
ATOM   1985  OD2 ASP A 711      29.730  48.690  37.200  1.00  0.00           O
ATOM   1986  C   ASP A 711      30.470  50.980  40.920  1.00  0.00           C
ATOM   1987  O   ASP A 711      29.950  52.050  40.570  1.00  0.00           O
ATOM   1988  N   ALA A 712      31.740  50.890  41.390  1.00  0.00           N
ATOM   1989  HN  ALA A 712      32.130  50.070  41.790  1.00  0.00           H
ATOM   1990  CA  ALA A 712      32.550  52.080  41.610  1.00  0.00           C
ATOM   1991  HA  ALA A 712      31.970  52.980  41.490  1.00  0.00           H
ATOM   1992  CB  ALA A 712      32.930  51.870  43.080  1.00  0.00           C
ATOM   1993  HB1 ALA A 712      33.340  50.880  43.380  1.00  0.00           H
ATOM   1994  HB2 ALA A 712      32.010  51.890  43.710  1.00  0.00           H
ATOM   1995  HB3 ALA A 712      33.620  52.670  43.440  1.00  0.00           H
ATOM   1996  C   ALA A 712      33.750  52.210  40.680  1.00  0.00           C
ATOM   1997  O   ALA A 712      34.670  53.050  40.830  1.00  0.00           O
ATOM   1998  N   SER A 713      33.750  51.360  39.690  1.00  0.00           N
ATOM   1999  HN  SER A 713      33.000  50.700  39.560  1.00  0.00           H
ATOM   2000  CA  SER A 713      34.860  51.150  38.770  1.00  0.00           C
ATOM   2001  HA  SER A 713      35.690  50.800  39.350  1.00  0.00           H
ATOM   2002  CB  SER A 713      34.530  50.010  37.780  1.00  0.00           C
ATOM   2003  HB1 SER A 713      35.480  49.780  37.260  1.00  0.00           H
ATOM   2004  HB2 SER A 713      33.810  50.290  36.990  1.00  0.00           H
ATOM   2005  OG  SER A 713      33.940  48.880  38.460  1.00  0.00           O
ATOM   2006  HG1 SER A 713      32.990  49.040  38.440  1.00  0.00           H
ATOM   2007  C   SER A 713      35.310  52.370  38.020  1.00  0.00           C
ATOM   2008  O   SER A 713      36.490  52.650  37.900  1.00  0.00           O
ATOM   2009  N   SER A 714      34.300  53.170  37.560  1.00  0.00           N
ATOM   2010  HN  SER A 714      33.350  52.870  37.550  1.00  0.00           H
ATOM   2011  CA  SER A 714      34.600  54.490  36.990  1.00  0.00           C
ATOM   2012  HA  SER A 714      35.160  54.270  36.090  1.00  0.00           H
ATOM   2013  CB  SER A 714      33.240  55.190  36.580  1.00  0.00           C
ATOM   2014  HB1 SER A 714      32.570  54.720  35.840  1.00  0.00           H
ATOM   2015  HB2 SER A 714      33.450  56.110  36.000  1.00  0.00           H
ATOM   2016  OG  SER A 714      32.500  55.590  37.650  1.00  0.00           O
ATOM   2017  HG1 SER A 714      31.950  54.870  37.990  1.00  0.00           H
ATOM   2018  C   SER A 714      35.430  55.520  37.870  1.00  0.00           C
ATOM   2019  O   SER A 714      36.380  56.180  37.500  1.00  0.00           O
ATOM   2020  N   LEU A 715      35.080  55.630  39.210  1.00  0.00           N
ATOM   2021  HN  LEU A 715      34.490  54.880  39.510  1.00  0.00           H
ATOM   2022  CA  LEU A 715      35.620  56.500  40.130  1.00  0.00           C
ATOM   2023  HA  LEU A 715      35.450  57.490  39.720  1.00  0.00           H
ATOM   2024  CB  LEU A 715      34.870  56.310  41.550  1.00  0.00           C
ATOM   2025  HB1 LEU A 715      35.300  57.020  42.300  1.00  0.00           H
ATOM   2026  HB2 LEU A 715      35.170  55.290  41.900  1.00  0.00           H
ATOM   2027  CG  LEU A 715      33.350  56.380  41.450  1.00  0.00           C
ATOM   2028  HG  LEU A 715      33.030  55.580  40.760  1.00  0.00           H
ATOM   2029  CD1 LEU A 715      32.720  56.070  42.800  1.00  0.00           C
ATOM   2030 HD11 LEU A 715      31.630  55.890  42.690  1.00  0.00           H
ATOM   2031 HD12 LEU A 715      32.940  56.860  43.540  1.00  0.00           H
ATOM   2032 HD13 LEU A 715      33.190  55.120  43.140  1.00  0.00           H
ATOM   2033  CD2 LEU A 715      32.770  57.780  41.040  1.00  0.00           C
ATOM   2034 HD21 LEU A 715      33.040  57.960  39.980  1.00  0.00           H
ATOM   2035 HD22 LEU A 715      33.150  58.620  41.650  1.00  0.00           H
ATOM   2036 HD23 LEU A 715      31.660  57.740  41.020  1.00  0.00           H
ATOM   2037  C   LEU A 715      37.140  56.370  40.360  1.00  0.00           C
ATOM   2038  O   LEU A 715      37.810  57.410  40.420  1.00  0.00           O
ATOM   2039  N   VAL A 716      37.760  55.180  40.330  1.00  0.00           N
ATOM   2040  HN  VAL A 716      37.170  54.380  40.320  1.00  0.00           H
ATOM   2041  CA  VAL A 716      39.240  55.010  40.090  1.00  0.00           C
ATOM   2042  HA  VAL A 716      39.770  55.240  41.020  1.00  0.00           H
ATOM   2043  CB  VAL A 716      39.370  53.570  39.650  1.00  0.00           C
ATOM   2044  HB  VAL A 716      38.800  53.480  38.700  1.00  0.00           H
ATOM   2045  CG1 VAL A 716      40.790  53.140  39.540  1.00  0.00           C
ATOM   2046 HG11 VAL A 716      41.340  53.820  38.860  1.00  0.00           H
ATOM   2047 HG12 VAL A 716      40.840  52.170  38.990  1.00  0.00           H
ATOM   2048 HG13 VAL A 716      41.330  52.940  40.480  1.00  0.00           H
ATOM   2049  CG2 VAL A 716      38.530  52.730  40.720  1.00  0.00           C
ATOM   2050 HG21 VAL A 716      37.450  52.700  40.490  1.00  0.00           H
ATOM   2051 HG22 VAL A 716      38.590  53.200  41.730  1.00  0.00           H
ATOM   2052 HG23 VAL A 716      39.050  51.740  40.740  1.00  0.00           H
ATOM   2053  C   VAL A 716      40.010  55.900  39.080  1.00  0.00           C
ATOM   2054  O   VAL A 716      41.060  56.460  39.360  1.00  0.00           O
ATOM   2055  N   CYS A 717      39.440  56.020  37.870  1.00  0.00           N
ATOM   2056  HN  CYS A 717      38.650  55.470  37.640  1.00  0.00           H
ATOM   2057  CA  CYS A 717      39.880  57.000  36.840  1.00  0.00           C
ATOM   2058  HA  CYS A 717      40.890  56.720  36.590  1.00  0.00           H
ATOM   2059  CB  CYS A 717      39.060  56.830  35.530  1.00  0.00           C
ATOM   2060  HB1 CYS A 717      39.490  57.440  34.710  1.00  0.00           H
ATOM   2061  HB2 CYS A 717      38.020  57.130  35.770  1.00  0.00           H
ATOM   2062  SG  CYS A 717      38.700  55.110  35.030  1.00  0.00           S
ATOM   2063  HG1 CYS A 717      37.610  55.320  34.310  1.00  0.00           H
ATOM   2064  C   CYS A 717      39.900  58.440  37.310  1.00  0.00           C
ATOM   2065  O   CYS A 717      40.730  59.250  36.920  1.00  0.00           O
ATOM   2066  N   TYR A 718      38.980  58.870  38.200  1.00  0.00           N
ATOM   2067  HN  TYR A 718      38.210  58.300  38.460  1.00  0.00           H
ATOM   2068  CA  TYR A 718      38.790  60.230  38.650  1.00  0.00           C
ATOM   2069  HA  TYR A 718      39.070  60.840  37.810  1.00  0.00           H
ATOM   2070  CB  TYR A 718      37.370  60.550  39.130  1.00  0.00           C
ATOM   2071  HB1 TYR A 718      37.310  61.630  39.380  1.00  0.00           H
ATOM   2072  HB2 TYR A 718      37.150  60.000  40.080  1.00  0.00           H
ATOM   2073  CG  TYR A 718      36.310  60.130  38.040  1.00  0.00           C
ATOM   2074  CD1 TYR A 718      36.560  60.080  36.670  1.00  0.00           C
ATOM   2075  HD1 TYR A 718      37.570  60.200  36.310  1.00  0.00           H
ATOM   2076  CE1 TYR A 718      35.590  59.550  35.830  1.00  0.00           C
ATOM   2077  HE1 TYR A 718      35.720  59.310  34.780  1.00  0.00           H
ATOM   2078  CZ  TYR A 718      34.290  59.260  36.360  1.00  0.00           C
ATOM   2079  OH  TYR A 718      33.320  59.160  35.400  1.00  0.00           O
ATOM   2080  HH  TYR A 718      32.510  59.470  35.820  1.00  0.00           H
ATOM   2081  CD2 TYR A 718      35.090  59.690  38.560  1.00  0.00           C
ATOM   2082  HD2 TYR A 718      34.970  59.750  39.630  1.00  0.00           H
ATOM   2083  CE2 TYR A 718      34.060  59.250  37.720  1.00  0.00           C
ATOM   2084  HE2 TYR A 718      33.120  59.050  38.220  1.00  0.00           H
ATOM   2085  C   TYR A 718      39.670  60.580  39.810  1.00  0.00           C
ATOM   2086  O   TYR A 718      39.800  61.780  40.170  1.00  0.00           O
ATOM   2087  N   ILE A 719      40.210  59.560  40.510  1.00  0.00           N
ATOM   2088  HN  ILE A 719      40.010  58.600  40.310  1.00  0.00           H
ATOM   2089  CA  ILE A 719      41.270  59.700  41.490  1.00  0.00           C
ATOM   2090  HA  ILE A 719      41.030  60.360  42.310  1.00  0.00           H
ATOM   2091  CB  ILE A 719      41.620  58.350  42.100  1.00  0.00           C
ATOM   2092  HB  ILE A 719      41.910  57.630  41.300  1.00  0.00           H
ATOM   2093  CG2 ILE A 719      42.830  58.470  43.050  1.00  0.00           C
ATOM   2094 HG21 ILE A 719      43.120  57.480  43.440  1.00  0.00           H
ATOM   2095 HG22 ILE A 719      42.570  59.070  43.960  1.00  0.00           H
ATOM   2096 HG23 ILE A 719      43.760  58.830  42.560  1.00  0.00           H
ATOM   2097  CG1 ILE A 719      40.330  57.830  42.800  1.00  0.00           C
ATOM   2098 HG11 ILE A 719      39.510  57.680  42.060  1.00  0.00           H
ATOM   2099 HG12 ILE A 719      39.950  58.560  43.560  1.00  0.00           H
ATOM   2100  CD  ILE A 719      40.460  56.480  43.470  1.00  0.00           C
ATOM   2101  HD1 ILE A 719      40.680  56.560  44.560  1.00  0.00           H
ATOM   2102  HD2 ILE A 719      41.350  55.910  43.130  1.00  0.00           H
ATOM   2103  HD3 ILE A 719      39.580  55.820  43.320  1.00  0.00           H
ATOM   2104  C   ILE A 719      42.540  60.330  40.930  1.00  0.00           C
ATOM   2105  O   ILE A 719      43.030  61.320  41.450  1.00  0.00           O
ATOM   2106  N   THR A 720      42.990  59.860  39.810  1.00  0.00           N
ATOM   2107  HN  THR A 720      42.500  59.100  39.390  1.00  0.00           H
ATOM   2108  CA  THR A 720      44.140  60.380  38.990  1.00  0.00           C
ATOM   2109  HA  THR A 720      44.290  59.720  38.140  1.00  0.00           H
ATOM   2110  CB  THR A 720      44.010  61.790  38.490  1.00  0.00           C
ATOM   2111  HB  THR A 720      44.780  62.000  37.720  1.00  0.00           H
ATOM   2112  OG1 THR A 720      44.190  62.810  39.490  1.00  0.00           O
ATOM   2113  HG1 THR A 720      43.870  62.460  40.330  1.00  0.00           H
ATOM   2114  CG2 THR A 720      42.650  62.080  37.920  1.00  0.00           C
ATOM   2115 HG21 THR A 720      41.940  62.210  38.760  1.00  0.00           H
ATOM   2116 HG22 THR A 720      42.250  61.300  37.240  1.00  0.00           H
ATOM   2117 HG23 THR A 720      42.670  63.000  37.280  1.00  0.00           H
ATOM   2118  C   THR A 720      45.450  60.130  39.660  1.00  0.00           C
ATOM   2119  O   THR A 720      45.560  59.640  40.760  1.00  0.00           O
ATOM   2120  N   ARG A 721      46.600  60.460  39.010  1.00  0.00           N
ATOM   2121  HN  ARG A 721      46.560  60.760  38.060  1.00  0.00           H
ATOM   2122  CA  ARG A 721      47.960  60.300  39.560  1.00  0.00           C
ATOM   2123  HA  ARG A 721      48.010  59.380  40.130  1.00  0.00           H
ATOM   2124  CB  ARG A 721      49.020  60.170  38.520  1.00  0.00           C
ATOM   2125  HB1 ARG A 721      49.960  59.820  39.000  1.00  0.00           H
ATOM   2126  HB2 ARG A 721      49.380  61.070  37.990  1.00  0.00           H
ATOM   2127  CG  ARG A 721      48.720  59.120  37.450  1.00  0.00           C
ATOM   2128  HG1 ARG A 721      48.270  59.610  36.560  1.00  0.00           H
ATOM   2129  HG2 ARG A 721      47.900  58.430  37.760  1.00  0.00           H
ATOM   2130  CD  ARG A 721      49.920  58.330  36.910  1.00  0.00           C
ATOM   2131  HD1 ARG A 721      50.730  59.010  36.560  1.00  0.00           H
ATOM   2132  HD2 ARG A 721      49.490  57.790  36.030  1.00  0.00           H
ATOM   2133  NE  ARG A 721      50.310  57.360  38.050  1.00  0.00           N
ATOM   2134  HE  ARG A 721      50.100  57.520  39.010  1.00  0.00           H
ATOM   2135  CZ  ARG A 721      51.280  56.460  37.870  1.00  0.00           C
ATOM   2136  NH1 ARG A 721      51.700  56.140  36.690  1.00  0.00           N
ATOM   2137 HH11 ARG A 721      52.360  55.390  36.630  1.00  0.00           H
ATOM   2138 HH12 ARG A 721      51.280  56.520  35.870  1.00  0.00           H
ATOM   2139  NH2 ARG A 721      51.890  55.890  38.940  1.00  0.00           N
ATOM   2140 HH21 ARG A 721      51.550  56.180  39.830  1.00  0.00           H
ATOM   2141 HH22 ARG A 721      52.690  55.300  38.760  1.00  0.00           H
ATOM   2142  C   ARG A 721      48.280  61.570  40.450  1.00  0.00           C
ATOM   2143  O   ARG A 721      49.220  61.590  41.240  1.00  0.00           O
ATOM   2144  N   PHE A 722      47.470  62.560  40.390  1.00  0.00           N
ATOM   2145  HN  PHE A 722      46.820  62.630  39.630  1.00  0.00           H
ATOM   2146  CA  PHE A 722      47.670  63.740  41.230  1.00  0.00           C
ATOM   2147  HA  PHE A 722      48.720  63.980  41.190  1.00  0.00           H
ATOM   2148  CB  PHE A 722      46.820  64.880  40.650  1.00  0.00           C
ATOM   2149  HB1 PHE A 722      45.720  64.730  40.640  1.00  0.00           H
ATOM   2150  HB2 PHE A 722      47.320  65.060  39.680  1.00  0.00           H
ATOM   2151  CG  PHE A 722      47.020  66.130  41.560  1.00  0.00           C
ATOM   2152  CD1 PHE A 722      48.190  66.940  41.450  1.00  0.00           C
ATOM   2153  HD1 PHE A 722      48.900  66.630  40.700  1.00  0.00           H
ATOM   2154  CE1 PHE A 722      48.310  68.140  42.020  1.00  0.00           C
ATOM   2155  HE1 PHE A 722      49.140  68.780  41.770  1.00  0.00           H
ATOM   2156  CZ  PHE A 722      47.320  68.570  42.890  1.00  0.00           C
ATOM   2157  HZ  PHE A 722      47.320  69.490  43.450  1.00  0.00           H
ATOM   2158  CD2 PHE A 722      46.010  66.580  42.400  1.00  0.00           C
ATOM   2159  HD2 PHE A 722      45.060  66.060  42.350  1.00  0.00           H
ATOM   2160  CE2 PHE A 722      46.150  67.780  43.060  1.00  0.00           C
ATOM   2161  HE2 PHE A 722      45.330  68.180  43.630  1.00  0.00           H
ATOM   2162  C   PHE A 722      47.340  63.450  42.700  1.00  0.00           C
ATOM   2163  O   PHE A 722      48.030  63.820  43.630  1.00  0.00           O
ATOM   2164  N   THR A 723      46.270  62.740  42.940  1.00  0.00           N
ATOM   2165  HN  THR A 723      45.800  62.510  42.100  1.00  0.00           H
ATOM   2166  CA  THR A 723      45.730  62.400  44.270  1.00  0.00           C
ATOM   2167  HA  THR A 723      45.890  63.210  44.950  1.00  0.00           H
ATOM   2168  CB  THR A 723      44.270  61.960  44.380  1.00  0.00           C
ATOM   2169  HB  THR A 723      44.130  60.910  44.050  1.00  0.00           H
ATOM   2170  OG1 THR A 723      43.400  62.770  43.550  1.00  0.00           O
ATOM   2171  HG1 THR A 723      43.150  62.200  42.810  1.00  0.00           H
ATOM   2172  CG2 THR A 723      43.760  62.100  45.830  1.00  0.00           C
ATOM   2173 HG21 THR A 723      43.700  63.140  46.210  1.00  0.00           H
ATOM   2174 HG22 THR A 723      44.340  61.640  46.660  1.00  0.00           H
ATOM   2175 HG23 THR A 723      42.720  61.750  46.000  1.00  0.00           H
ATOM   2176  C   THR A 723      46.500  61.140  44.800  1.00  0.00           C
ATOM   2177  O   THR A 723      46.750  60.970  45.950  1.00  0.00           O
ATOM   2178  N   GLU A 724      46.920  60.270  43.850  1.00  0.00           N
ATOM   2179  HN  GLU A 724      46.480  60.420  42.970  1.00  0.00           H
ATOM   2180  CA  GLU A 724      47.750  59.140  44.120  1.00  0.00           C
ATOM   2181  HA  GLU A 724      47.230  58.480  44.790  1.00  0.00           H
ATOM   2182  CB  GLU A 724      47.890  58.450  42.760  1.00  0.00           C
ATOM   2183  HB1 GLU A 724      48.290  59.190  42.030  1.00  0.00           H
ATOM   2184  HB2 GLU A 724      46.860  58.040  42.610  1.00  0.00           H
ATOM   2185  CG  GLU A 724      48.890  57.250  42.610  1.00  0.00           C
ATOM   2186  HG1 GLU A 724      48.320  56.340  42.880  1.00  0.00           H
ATOM   2187  HG2 GLU A 724      49.830  57.340  43.200  1.00  0.00           H
ATOM   2188  CD  GLU A 724      49.360  57.170  41.130  1.00  0.00           C
ATOM   2189  OE1 GLU A 724      48.520  56.980  40.190  1.00  0.00           O
ATOM   2190  OE2 GLU A 724      50.610  57.200  40.880  1.00  0.00           O
ATOM   2191  C   GLU A 724      49.140  59.450  44.710  1.00  0.00           C
ATOM   2192  O   GLU A 724      49.680  58.890  45.700  1.00  0.00           O
ATOM   2193  N   GLU A 725      49.890  60.370  44.010  1.00  0.00           N
ATOM   2194  HN  GLU A 725      49.650  60.830  43.150  1.00  0.00           H
ATOM   2195  CA  GLU A 725      51.300  60.510  44.380  1.00  0.00           C
ATOM   2196  HA  GLU A 725      51.710  59.520  44.550  1.00  0.00           H
ATOM   2197  CB  GLU A 725      52.010  61.080  43.120  1.00  0.00           C
ATOM   2198  HB1 GLU A 725      51.520  62.070  42.980  1.00  0.00           H
ATOM   2199  HB2 GLU A 725      51.720  60.390  42.310  1.00  0.00           H
ATOM   2200  CG  GLU A 725      53.500  61.350  43.310  1.00  0.00           C
ATOM   2201  HG1 GLU A 725      54.040  60.400  43.500  1.00  0.00           H
ATOM   2202  HG2 GLU A 725      53.630  62.000  44.210  1.00  0.00           H
ATOM   2203  CD  GLU A 725      54.100  61.970  42.070  1.00  0.00           C
ATOM   2204  OE1 GLU A 725      54.960  61.300  41.500  1.00  0.00           O
ATOM   2205  OE2 GLU A 725      53.640  63.050  41.590  1.00  0.00           O
ATOM   2206  C   GLU A 725      51.430  61.410  45.670  1.00  0.00           C
ATOM   2207  O   GLU A 725      52.330  61.130  46.480  1.00  0.00           O
ATOM   2208  N   ALA A 726      50.570  62.430  45.790  1.00  0.00           N
ATOM   2209  HN  ALA A 726      49.860  62.490  45.080  1.00  0.00           H
ATOM   2210  CA  ALA A 726      50.430  63.250  46.960  1.00  0.00           C
ATOM   2211  HA  ALA A 726      51.430  63.650  47.110  1.00  0.00           H
ATOM   2212  CB  ALA A 726      49.440  64.400  46.760  1.00  0.00           C
ATOM   2213  HB1 ALA A 726      49.660  65.240  47.450  1.00  0.00           H
ATOM   2214  HB2 ALA A 726      48.430  64.100  47.100  1.00  0.00           H
ATOM   2215  HB3 ALA A 726      49.360  64.700  45.690  1.00  0.00           H
ATOM   2216  C   ALA A 726      50.170  62.450  48.220  1.00  0.00           C
ATOM   2217  O   ALA A 726      50.870  62.690  49.200  1.00  0.00           O
ATOM   2218  N   PHE A 727      49.150  61.530  48.240  1.00  0.00           N
ATOM   2219  HN  PHE A 727      48.440  61.460  47.550  1.00  0.00           H
ATOM   2220  CA  PHE A 727      48.730  60.670  49.300  1.00  0.00           C
ATOM   2221  HA  PHE A 727      48.590  61.400  50.080  1.00  0.00           H
ATOM   2222  CB  PHE A 727      47.430  60.040  48.760  1.00  0.00           C
ATOM   2223  HB1 PHE A 727      47.700  59.420  47.880  1.00  0.00           H
ATOM   2224  HB2 PHE A 727      46.750  60.870  48.490  1.00  0.00           H
ATOM   2225  CG  PHE A 727      46.740  59.080  49.650  1.00  0.00           C
ATOM   2226  CD1 PHE A 727      46.740  57.740  49.420  1.00  0.00           C
ATOM   2227  HD1 PHE A 727      47.270  57.290  48.590  1.00  0.00           H
ATOM   2228  CE1 PHE A 727      46.100  56.920  50.310  1.00  0.00           C
ATOM   2229  HE1 PHE A 727      46.150  55.840  50.190  1.00  0.00           H
ATOM   2230  CZ  PHE A 727      45.200  57.430  51.210  1.00  0.00           C
ATOM   2231  HZ  PHE A 727      44.580  56.720  51.740  1.00  0.00           H
ATOM   2232  CD2 PHE A 727      45.850  59.610  50.610  1.00  0.00           C
ATOM   2233  HD2 PHE A 727      45.720  60.680  50.590  1.00  0.00           H
ATOM   2234  CE2 PHE A 727      45.060  58.830  51.410  1.00  0.00           C
ATOM   2235  HE2 PHE A 727      44.220  59.170  51.990  1.00  0.00           H
ATOM   2236  C   PHE A 727      49.810  59.700  49.800  1.00  0.00           C
ATOM   2237  O   PHE A 727      50.220  59.660  50.940  1.00  0.00           O
ATOM   2238  N   ALA A 728      50.400  59.030  48.760  1.00  0.00           N
ATOM   2239  HN  ALA A 728      50.160  59.200  47.810  1.00  0.00           H
ATOM   2240  CA  ALA A 728      51.560  58.150  49.040  1.00  0.00           C
ATOM   2241  HA  ALA A 728      51.170  57.320  49.620  1.00  0.00           H
ATOM   2242  CB  ALA A 728      51.840  57.430  47.750  1.00  0.00           C
ATOM   2243  HB1 ALA A 728      50.950  56.960  47.260  1.00  0.00           H
ATOM   2244  HB2 ALA A 728      52.620  56.650  47.840  1.00  0.00           H
ATOM   2245  HB3 ALA A 728      52.270  58.210  47.090  1.00  0.00           H
ATOM   2246  C   ALA A 728      52.820  58.830  49.590  1.00  0.00           C
ATOM   2247  O   ALA A 728      53.430  58.370  50.550  1.00  0.00           O
ATOM   2248  N   ALA A 729      53.240  60.020  49.050  1.00  0.00           N
ATOM   2249  HN  ALA A 729      52.890  60.390  48.190  1.00  0.00           H
ATOM   2250  CA  ALA A 729      54.280  60.850  49.570  1.00  0.00           C
ATOM   2251  HA  ALA A 729      55.160  60.240  49.630  1.00  0.00           H
ATOM   2252  CB  ALA A 729      54.500  62.040  48.610  1.00  0.00           C
ATOM   2253  HB1 ALA A 729      54.760  61.820  47.550  1.00  0.00           H
ATOM   2254  HB2 ALA A 729      55.290  62.780  48.850  1.00  0.00           H
ATOM   2255  HB3 ALA A 729      53.530  62.570  48.540  1.00  0.00           H
ATOM   2256  C   ALA A 729      54.030  61.220  50.990  1.00  0.00           C
ATOM   2257  O   ALA A 729      54.930  61.160  51.830  1.00  0.00           O
ATOM   2258  N   LEU A 730      52.800  61.630  51.300  1.00  0.00           N
ATOM   2259  HN  LEU A 730      52.050  61.750  50.640  1.00  0.00           H
ATOM   2260  CA  LEU A 730      52.450  61.810  52.740  1.00  0.00           C
ATOM   2261  HA  LEU A 730      53.140  62.560  53.080  1.00  0.00           H
ATOM   2262  CB  LEU A 730      51.020  62.310  52.980  1.00  0.00           C
ATOM   2263  HB1 LEU A 730      50.240  61.570  52.690  1.00  0.00           H
ATOM   2264  HB2 LEU A 730      50.770  63.160  52.300  1.00  0.00           H
ATOM   2265  CG  LEU A 730      50.530  62.750  54.380  1.00  0.00           C
ATOM   2266  HG  LEU A 730      50.810  61.960  55.110  1.00  0.00           H
ATOM   2267  CD1 LEU A 730      51.280  64.050  54.780  1.00  0.00           C
ATOM   2268 HD11 LEU A 730      52.380  64.030  54.610  1.00  0.00           H
ATOM   2269 HD12 LEU A 730      51.040  64.440  55.790  1.00  0.00           H
ATOM   2270 HD13 LEU A 730      50.950  64.850  54.100  1.00  0.00           H
ATOM   2271  CD2 LEU A 730      49.060  62.920  54.390  1.00  0.00           C
ATOM   2272 HD21 LEU A 730      48.640  63.790  54.940  1.00  0.00           H
ATOM   2273 HD22 LEU A 730      48.510  62.020  54.760  1.00  0.00           H
ATOM   2274 HD23 LEU A 730      48.520  63.060  53.420  1.00  0.00           H
ATOM   2275  C   LEU A 730      52.620  60.620  53.610  1.00  0.00           C
ATOM   2276  O   LEU A 730      53.140  60.580  54.710  1.00  0.00           O
ATOM   2277  N   ILE A 731      52.100  59.480  53.130  1.00  0.00           N
ATOM   2278  HN  ILE A 731      51.820  59.490  52.180  1.00  0.00           H
ATOM   2279  CA  ILE A 731      52.060  58.280  53.920  1.00  0.00           C
ATOM   2280  HA  ILE A 731      51.640  58.520  54.880  1.00  0.00           H
ATOM   2281  CB  ILE A 731      51.170  57.280  53.220  1.00  0.00           C
ATOM   2282  HB  ILE A 731      51.460  57.200  52.160  1.00  0.00           H
ATOM   2283  CG2 ILE A 731      51.370  55.880  53.890  1.00  0.00           C
ATOM   2284 HG21 ILE A 731      51.550  56.120  54.970  1.00  0.00           H
ATOM   2285 HG22 ILE A 731      52.280  55.460  53.410  1.00  0.00           H
ATOM   2286 HG23 ILE A 731      50.550  55.160  53.720  1.00  0.00           H
ATOM   2287  CG1 ILE A 731      49.720  57.700  53.380  1.00  0.00           C
ATOM   2288 HG11 ILE A 731      49.510  58.770  53.210  1.00  0.00           H
ATOM   2289 HG12 ILE A 731      49.440  57.460  54.420  1.00  0.00           H
ATOM   2290  CD  ILE A 731      48.770  56.930  52.420  1.00  0.00           C
ATOM   2291  HD1 ILE A 731      47.670  57.080  52.500  1.00  0.00           H
ATOM   2292  HD2 ILE A 731      49.050  55.860  52.330  1.00  0.00           H
ATOM   2293  HD3 ILE A 731      49.020  57.330  51.420  1.00  0.00           H
ATOM   2294  C   ILE A 731      53.470  57.780  54.270  1.00  0.00           C
ATOM   2295  O   ILE A 731      53.730  57.450  55.420  1.00  0.00           O
ATOM   2296  N   CYS A 732      54.420  57.910  53.290  1.00  0.00           N
ATOM   2297  HN  CYS A 732      54.140  58.050  52.350  1.00  0.00           H
ATOM   2298  CA  CYS A 732      55.900  57.790  53.490  1.00  0.00           C
ATOM   2299  HA  CYS A 732      56.110  56.810  53.890  1.00  0.00           H
ATOM   2300  CB  CYS A 732      56.710  57.820  52.150  1.00  0.00           C
ATOM   2301  HB1 CYS A 732      57.790  57.630  52.340  1.00  0.00           H
ATOM   2302  HB2 CYS A 732      56.690  58.870  51.780  1.00  0.00           H
ATOM   2303  SG  CYS A 732      56.250  56.650  50.820  1.00  0.00           S
ATOM   2304  HG1 CYS A 732      55.170  57.330  50.450  1.00  0.00           H
ATOM   2305  C   CYS A 732      56.520  58.770  54.480  1.00  0.00           C
ATOM   2306  O   CYS A 732      57.230  58.400  55.370  1.00  0.00           O
ATOM   2307  N   ILE A 733      56.110  60.090  54.360  1.00  0.00           N
ATOM   2308  HN  ILE A 733      55.410  60.420  53.740  1.00  0.00           H
ATOM   2309  CA  ILE A 733      56.580  61.070  55.290  1.00  0.00           C
ATOM   2310  HA  ILE A 733      57.650  60.980  55.440  1.00  0.00           H
ATOM   2311  CB  ILE A 733      56.180  62.480  54.780  1.00  0.00           C
ATOM   2312  HB  ILE A 733      55.100  62.340  54.530  1.00  0.00           H
ATOM   2313  CG2 ILE A 733      56.320  63.630  55.840  1.00  0.00           C
ATOM   2314 HG21 ILE A 733      56.620  64.610  55.420  1.00  0.00           H
ATOM   2315 HG22 ILE A 733      57.160  63.400  56.530  1.00  0.00           H
ATOM   2316 HG23 ILE A 733      55.400  64.010  56.340  1.00  0.00           H
ATOM   2317  CG1 ILE A 733      57.020  62.900  53.570  1.00  0.00           C
ATOM   2318 HG11 ILE A 733      57.340  61.990  53.030  1.00  0.00           H
ATOM   2319 HG12 ILE A 733      57.890  63.480  53.950  1.00  0.00           H
ATOM   2320  CD  ILE A 733      56.210  63.790  52.630  1.00  0.00           C
ATOM   2321  HD1 ILE A 733      56.870  64.190  51.840  1.00  0.00           H
ATOM   2322  HD2 ILE A 733      55.810  64.700  53.140  1.00  0.00           H
ATOM   2323  HD3 ILE A 733      55.290  63.360  52.160  1.00  0.00           H
ATOM   2324  C   ILE A 733      56.060  60.870  56.730  1.00  0.00           C
ATOM   2325  O   ILE A 733      56.900  60.920  57.660  1.00  0.00           O
ATOM   2326  N   ILE A 734      54.770  60.520  56.960  1.00  0.00           N
ATOM   2327  HN  ILE A 734      54.100  60.570  56.230  1.00  0.00           H
ATOM   2328  CA  ILE A 734      54.210  60.150  58.250  1.00  0.00           C
ATOM   2329  HA  ILE A 734      54.460  60.930  58.950  1.00  0.00           H
ATOM   2330  CB  ILE A 734      52.720  59.950  58.280  1.00  0.00           C
ATOM   2331  HB  ILE A 734      52.440  59.280  57.440  1.00  0.00           H
ATOM   2332  CG2 ILE A 734      52.210  59.250  59.530  1.00  0.00           C
ATOM   2333 HG21 ILE A 734      52.470  59.830  60.450  1.00  0.00           H
ATOM   2334 HG22 ILE A 734      52.480  58.180  59.550  1.00  0.00           H
ATOM   2335 HG23 ILE A 734      51.100  59.240  59.530  1.00  0.00           H
ATOM   2336  CG1 ILE A 734      52.000  61.210  57.920  1.00  0.00           C
ATOM   2337 HG11 ILE A 734      52.520  61.660  57.050  1.00  0.00           H
ATOM   2338 HG12 ILE A 734      52.180  61.890  58.790  1.00  0.00           H
ATOM   2339  CD  ILE A 734      50.520  61.160  57.720  1.00  0.00           C
ATOM   2340  HD1 ILE A 734      50.250  60.520  56.850  1.00  0.00           H
ATOM   2341  HD2 ILE A 734      50.140  62.170  57.470  1.00  0.00           H
ATOM   2342  HD3 ILE A 734      49.930  60.800  58.590  1.00  0.00           H
ATOM   2343  C   ILE A 734      54.990  58.880  58.700  1.00  0.00           C
ATOM   2344  O   ILE A 734      55.630  58.840  59.750  1.00  0.00           O
ATOM   2345  N   PHE A 735      55.020  57.830  57.860  1.00  0.00           N
ATOM   2346  HN  PHE A 735      54.540  57.750  56.990  1.00  0.00           H
ATOM   2347  CA  PHE A 735      55.790  56.620  58.200  1.00  0.00           C
ATOM   2348  HA  PHE A 735      55.210  56.210  59.000  1.00  0.00           H
ATOM   2349  CB  PHE A 735      55.520  55.660  57.030  1.00  0.00           C
ATOM   2350  HB1 PHE A 735      55.700  56.320  56.140  1.00  0.00           H
ATOM   2351  HB2 PHE A 735      54.440  55.430  57.150  1.00  0.00           H
ATOM   2352  CG  PHE A 735      56.350  54.420  56.960  1.00  0.00           C
ATOM   2353  CD1 PHE A 735      56.600  53.660  58.010  1.00  0.00           C
ATOM   2354  HD1 PHE A 735      56.310  54.020  58.990  1.00  0.00           H
ATOM   2355  CE1 PHE A 735      57.300  52.460  57.930  1.00  0.00           C
ATOM   2356  HE1 PHE A 735      57.460  51.790  58.770  1.00  0.00           H
ATOM   2357  CZ  PHE A 735      57.830  52.050  56.710  1.00  0.00           C
ATOM   2358  HZ  PHE A 735      58.420  51.150  56.670  1.00  0.00           H
ATOM   2359  CD2 PHE A 735      56.910  54.050  55.690  1.00  0.00           C
ATOM   2360  HD2 PHE A 735      56.770  54.710  54.830  1.00  0.00           H
ATOM   2361  CE2 PHE A 735      57.650  52.840  55.570  1.00  0.00           C
ATOM   2362  HE2 PHE A 735      58.150  52.520  54.670  1.00  0.00           H
ATOM   2363  C   PHE A 735      57.270  56.740  58.620  1.00  0.00           C
ATOM   2364  O   PHE A 735      57.750  56.120  59.520  1.00  0.00           O
ATOM   2365  N   ILE A 736      58.010  57.600  57.900  1.00  0.00           N
ATOM   2366  HN  ILE A 736      57.600  57.980  57.070  1.00  0.00           H
ATOM   2367  CA  ILE A 736      59.350  58.000  58.220  1.00  0.00           C
ATOM   2368  HA  ILE A 736      59.910  57.110  58.450  1.00  0.00           H
ATOM   2369  CB  ILE A 736      60.180  58.500  57.040  1.00  0.00           C
ATOM   2370  HB  ILE A 736      59.680  59.370  56.600  1.00  0.00           H
ATOM   2371  CG2 ILE A 736      61.540  58.950  57.550  1.00  0.00           C
ATOM   2372 HG21 ILE A 736      61.590  59.810  58.240  1.00  0.00           H
ATOM   2373 HG22 ILE A 736      62.150  59.300  56.680  1.00  0.00           H
ATOM   2374 HG23 ILE A 736      62.120  58.120  58.020  1.00  0.00           H
ATOM   2375  CG1 ILE A 736      60.260  57.330  55.930  1.00  0.00           C
ATOM   2376 HG11 ILE A 736      59.350  56.700  55.890  1.00  0.00           H
ATOM   2377 HG12 ILE A 736      61.140  56.710  56.200  1.00  0.00           H
ATOM   2378  CD  ILE A 736      60.610  57.740  54.520  1.00  0.00           C
ATOM   2379  HD1 ILE A 736      60.510  56.910  53.800  1.00  0.00           H
ATOM   2380  HD2 ILE A 736      61.650  58.120  54.500  1.00  0.00           H
ATOM   2381  HD3 ILE A 736      59.930  58.600  54.350  1.00  0.00           H
ATOM   2382  C   ILE A 736      59.390  58.810  59.490  1.00  0.00           C
ATOM   2383  O   ILE A 736      60.260  58.580  60.350  1.00  0.00           O
ATOM   2384  N   TYR A 737      58.460  59.760  59.660  1.00  0.00           N
ATOM   2385  HN  TYR A 737      57.820  59.980  58.920  1.00  0.00           H
ATOM   2386  CA  TYR A 737      58.310  60.400  60.990  1.00  0.00           C
ATOM   2387  HA  TYR A 737      59.270  60.820  61.220  1.00  0.00           H
ATOM   2388  CB  TYR A 737      57.290  61.600  60.900  1.00  0.00           C
ATOM   2389  HB1 TYR A 737      56.280  61.240  60.640  1.00  0.00           H
ATOM   2390  HB2 TYR A 737      57.590  62.290  60.080  1.00  0.00           H
ATOM   2391  CG  TYR A 737      57.110  62.300  62.210  1.00  0.00           C
ATOM   2392  CD1 TYR A 737      56.040  61.950  63.050  1.00  0.00           C
ATOM   2393  HD1 TYR A 737      55.420  61.090  62.840  1.00  0.00           H
ATOM   2394  CE1 TYR A 737      55.950  62.570  64.300  1.00  0.00           C
ATOM   2395  HE1 TYR A 737      55.250  62.130  65.000  1.00  0.00           H
ATOM   2396  CZ  TYR A 737      56.900  63.600  64.700  1.00  0.00           C
ATOM   2397  OH  TYR A 737      56.840  63.880  66.080  1.00  0.00           O
ATOM   2398  HH  TYR A 737      56.620  63.050  66.510  1.00  0.00           H
ATOM   2399  CD2 TYR A 737      57.830  63.430  62.490  1.00  0.00           C
ATOM   2400  HD2 TYR A 737      58.460  63.930  61.770  1.00  0.00           H
ATOM   2401  CE2 TYR A 737      57.720  64.110  63.740  1.00  0.00           C
ATOM   2402  HE2 TYR A 737      58.430  64.880  63.960  1.00  0.00           H
ATOM   2403  C   TYR A 737      57.960  59.440  62.120  1.00  0.00           C
ATOM   2404  O   TYR A 737      58.520  59.610  63.200  1.00  0.00           O
ATOM   2405  N   GLU A 738      57.040  58.450  61.830  1.00  0.00           N
ATOM   2406  HN  GLU A 738      56.590  58.530  60.940  1.00  0.00           H
ATOM   2407  CA  GLU A 738      56.750  57.340  62.780  1.00  0.00           C
ATOM   2408  HA  GLU A 738      56.370  57.730  63.710  1.00  0.00           H
ATOM   2409  CB  GLU A 738      55.720  56.240  62.210  1.00  0.00           C
ATOM   2410  HB1 GLU A 738      55.690  55.290  62.770  1.00  0.00           H
ATOM   2411  HB2 GLU A 738      55.970  56.000  61.160  1.00  0.00           H
ATOM   2412  CG  GLU A 738      54.260  56.730  62.100  1.00  0.00           C
ATOM   2413  HG1 GLU A 738      53.850  55.970  61.380  1.00  0.00           H
ATOM   2414  HG2 GLU A 738      54.200  57.720  61.620  1.00  0.00           H
ATOM   2415  CD  GLU A 738      53.410  56.790  63.270  1.00  0.00           C
ATOM   2416  OE1 GLU A 738      53.910  56.630  64.410  1.00  0.00           O
ATOM   2417  OE2 GLU A 738      52.170  56.940  63.110  1.00  0.00           O
ATOM   2418  C   GLU A 738      58.060  56.580  63.260  1.00  0.00           C
ATOM   2419  O   GLU A 738      58.230  56.260  64.460  1.00  0.00           O
ATOM   2420  N   ALA A 739      58.940  56.300  62.290  1.00  0.00           N
ATOM   2421  HN  ALA A 739      58.580  56.390  61.370  1.00  0.00           H
ATOM   2422  CA  ALA A 739      60.300  55.700  62.470  1.00  0.00           C
ATOM   2423  HA  ALA A 739      60.110  54.840  63.100  1.00  0.00           H
ATOM   2424  CB  ALA A 739      61.030  55.590  61.130  1.00  0.00           C
ATOM   2425  HB1 ALA A 739      61.560  56.520  60.850  1.00  0.00           H
ATOM   2426  HB2 ALA A 739      60.340  55.210  60.360  1.00  0.00           H
ATOM   2427  HB3 ALA A 739      61.780  54.780  61.270  1.00  0.00           H
ATOM   2428  C   ALA A 739      61.140  56.540  63.400  1.00  0.00           C
ATOM   2429  O   ALA A 739      61.680  56.100  64.440  1.00  0.00           O
ATOM   2430  N   LEU A 740      61.210  57.860  63.140  1.00  0.00           N
ATOM   2431  HN  LEU A 740      60.600  58.240  62.440  1.00  0.00           H
ATOM   2432  CA  LEU A 740      62.170  58.700  63.840  1.00  0.00           C
ATOM   2433  HA  LEU A 740      63.070  58.130  64.010  1.00  0.00           H
ATOM   2434  CB  LEU A 740      62.600  60.020  63.160  1.00  0.00           C
ATOM   2435  HB1 LEU A 740      63.140  60.730  63.830  1.00  0.00           H
ATOM   2436  HB2 LEU A 740      61.790  60.670  62.770  1.00  0.00           H
ATOM   2437  CG  LEU A 740      63.560  59.700  61.960  1.00  0.00           C
ATOM   2438  HG  LEU A 740      63.190  58.920  61.270  1.00  0.00           H
ATOM   2439  CD1 LEU A 740      63.780  61.000  61.060  1.00  0.00           C
ATOM   2440 HD11 LEU A 740      64.610  61.020  60.320  1.00  0.00           H
ATOM   2441 HD12 LEU A 740      64.070  61.830  61.720  1.00  0.00           H
ATOM   2442 HD13 LEU A 740      62.810  61.230  60.570  1.00  0.00           H
ATOM   2443  CD2 LEU A 740      65.020  59.290  62.440  1.00  0.00           C
ATOM   2444 HD21 LEU A 740      65.720  59.270  61.580  1.00  0.00           H
ATOM   2445 HD22 LEU A 740      65.050  58.320  62.970  1.00  0.00           H
ATOM   2446 HD23 LEU A 740      65.430  59.950  63.240  1.00  0.00           H
ATOM   2447  C   LEU A 740      61.730  59.140  65.240  1.00  0.00           C
ATOM   2448  O   LEU A 740      62.510  59.300  66.190  1.00  0.00           O
ATOM   2449  N   GLU A 741      60.350  59.250  65.380  1.00  0.00           N
ATOM   2450  HN  GLU A 741      59.870  59.330  64.520  1.00  0.00           H
ATOM   2451  CA  GLU A 741      59.700  59.450  66.660  1.00  0.00           C
ATOM   2452  HA  GLU A 741      60.210  60.290  67.110  1.00  0.00           H
ATOM   2453  CB  GLU A 741      58.220  59.820  66.390  1.00  0.00           C
ATOM   2454  HB1 GLU A 741      57.610  59.000  65.960  1.00  0.00           H
ATOM   2455  HB2 GLU A 741      58.150  60.620  65.640  1.00  0.00           H
ATOM   2456  CG  GLU A 741      57.580  60.270  67.720  1.00  0.00           C
ATOM   2457  HG1 GLU A 741      58.200  61.070  68.170  1.00  0.00           H
ATOM   2458  HG2 GLU A 741      57.610  59.440  68.460  1.00  0.00           H
ATOM   2459  CD  GLU A 741      56.130  60.750  67.680  1.00  0.00           C
ATOM   2460  OE1 GLU A 741      55.980  61.970  67.770  1.00  0.00           O
ATOM   2461  OE2 GLU A 741      55.150  59.990  67.410  1.00  0.00           O
ATOM   2462  C   GLU A 741      59.950  58.270  67.700  1.00  0.00           C
ATOM   2463  O   GLU A 741      60.240  58.610  68.840  1.00  0.00           O
ATOM   2464  N   LYS A 742      59.790  56.950  67.330  1.00  0.00           N
ATOM   2465  HN  LYS A 742      59.360  56.680  66.470  1.00  0.00           H
ATOM   2466  CA  LYS A 742      60.120  55.910  68.210  1.00  0.00           C
ATOM   2467  HA  LYS A 742      59.610  56.160  69.140  1.00  0.00           H
ATOM   2468  CB  LYS A 742      59.650  54.530  67.780  1.00  0.00           C
ATOM   2469  HB1 LYS A 742      60.030  53.680  68.370  1.00  0.00           H
ATOM   2470  HB2 LYS A 742      59.940  54.290  66.730  1.00  0.00           H
ATOM   2471  CG  LYS A 742      58.140  54.310  67.980  1.00  0.00           C
ATOM   2472  HG1 LYS A 742      58.040  53.290  67.520  1.00  0.00           H
ATOM   2473  HG2 LYS A 742      57.510  55.020  67.410  1.00  0.00           H
ATOM   2474  CD  LYS A 742      57.830  54.130  69.430  1.00  0.00           C
ATOM   2475  HD1 LYS A 742      58.740  54.410  70.020  1.00  0.00           H
ATOM   2476  HD2 LYS A 742      57.470  53.120  69.710  1.00  0.00           H
ATOM   2477  CE  LYS A 742      56.790  55.200  69.870  1.00  0.00           C
ATOM   2478  HE1 LYS A 742      55.820  55.080  69.330  1.00  0.00           H
ATOM   2479  HE2 LYS A 742      57.210  56.190  69.610  1.00  0.00           H
ATOM   2480  NZ  LYS A 742      56.490  55.180  71.310  1.00  0.00           N
ATOM   2481  HZ1 LYS A 742      55.860  55.960  71.580  1.00  0.00           H
ATOM   2482  HZ2 LYS A 742      57.370  55.330  71.850  1.00  0.00           H
ATOM   2483  HZ3 LYS A 742      56.060  54.280  71.590  1.00  0.00           H
ATOM   2484  C   LYS A 742      61.540  55.850  68.690  1.00  0.00           C
ATOM   2485  O   LYS A 742      61.860  55.650  69.890  1.00  0.00           O
ATOM   2486  N   LEU A 743      62.480  56.070  67.770  1.00  0.00           N
ATOM   2487  HN  LEU A 743      62.290  56.250  66.810  1.00  0.00           H
ATOM   2488  CA  LEU A 743      63.940  56.150  68.030  1.00  0.00           C
ATOM   2489  HA  LEU A 743      64.070  55.210  68.550  1.00  0.00           H
ATOM   2490  CB  LEU A 743      64.600  56.180  66.710  1.00  0.00           C
ATOM   2491  HB1 LEU A 743      64.530  57.190  66.260  1.00  0.00           H
ATOM   2492  HB2 LEU A 743      64.040  55.530  66.000  1.00  0.00           H
ATOM   2493  CG  LEU A 743      66.100  55.900  66.600  1.00  0.00           C
ATOM   2494  HG  LEU A 743      66.660  56.540  67.320  1.00  0.00           H
ATOM   2495  CD1 LEU A 743      66.280  54.440  67.010  1.00  0.00           C
ATOM   2496 HD11 LEU A 743      67.370  54.290  66.860  1.00  0.00           H
ATOM   2497 HD12 LEU A 743      65.710  53.680  66.440  1.00  0.00           H
ATOM   2498 HD13 LEU A 743      66.080  54.250  68.100  1.00  0.00           H
ATOM   2499  CD2 LEU A 743      66.550  56.050  65.140  1.00  0.00           C
ATOM   2500 HD21 LEU A 743      66.200  57.020  64.720  1.00  0.00           H
ATOM   2501 HD22 LEU A 743      66.030  55.230  64.610  1.00  0.00           H
ATOM   2502 HD23 LEU A 743      67.620  56.010  64.840  1.00  0.00           H
ATOM   2503  C   LEU A 743      64.370  57.290  68.980  1.00  0.00           C
ATOM   2504  O   LEU A 743      65.160  57.040  69.910  1.00  0.00           O
ATOM   2505  N   PHE A 744      63.700  58.540  68.900  1.00  0.00           N
ATOM   2506  HN  PHE A 744      63.050  58.700  68.160  1.00  0.00           H
ATOM   2507  CA  PHE A 744      63.860  59.580  69.950  1.00  0.00           C
ATOM   2508  HA  PHE A 744      64.920  59.730  70.160  1.00  0.00           H
ATOM   2509  CB  PHE A 744      63.150  60.890  69.410  1.00  0.00           C
ATOM   2510  HB1 PHE A 744      63.170  61.590  70.270  1.00  0.00           H
ATOM   2511  HB2 PHE A 744      62.120  60.590  69.140  1.00  0.00           H
ATOM   2512  CG  PHE A 744      63.750  61.500  68.150  1.00  0.00           C
ATOM   2513  CD1 PHE A 744      63.000  62.330  67.310  1.00  0.00           C
ATOM   2514  HD1 PHE A 744      62.000  62.630  67.590  1.00  0.00           H
ATOM   2515  CE1 PHE A 744      63.510  62.800  66.090  1.00  0.00           C
ATOM   2516  HE1 PHE A 744      62.930  63.460  65.470  1.00  0.00           H
ATOM   2517  CZ  PHE A 744      64.880  62.600  65.810  1.00  0.00           C
ATOM   2518  HZ  PHE A 744      65.380  62.940  64.910  1.00  0.00           H
ATOM   2519  CD2 PHE A 744      65.100  61.200  67.780  1.00  0.00           C
ATOM   2520  HD2 PHE A 744      65.750  60.600  68.420  1.00  0.00           H
ATOM   2521  CE2 PHE A 744      65.680  61.750  66.610  1.00  0.00           C
ATOM   2522  HE2 PHE A 744      66.690  61.460  66.390  1.00  0.00           H
ATOM   2523  C   PHE A 744      63.210  59.200  71.270  1.00  0.00           C
ATOM   2524  O   PHE A 744      63.850  59.560  72.260  1.00  0.00           O
ATOM   2525  N   ASP A 745      62.140  58.460  71.340  1.00  0.00           N
ATOM   2526  HN  ASP A 745      61.890  58.060  70.450  1.00  0.00           H
ATOM   2527  CA  ASP A 745      61.470  57.920  72.520  1.00  0.00           C
ATOM   2528  HA  ASP A 745      61.270  58.740  73.210  1.00  0.00           H
ATOM   2529  CB  ASP A 745      60.150  57.130  72.090  1.00  0.00           C
ATOM   2530  HB1 ASP A 745      60.360  56.200  71.520  1.00  0.00           H
ATOM   2531  HB2 ASP A 745      59.660  57.950  71.540  1.00  0.00           H
ATOM   2532  CG  ASP A 745      59.260  56.840  73.250  1.00  0.00           C
ATOM   2533  OD1 ASP A 745      59.200  57.630  74.250  1.00  0.00           O
ATOM   2534  OD2 ASP A 745      58.530  55.840  73.120  1.00  0.00           O
ATOM   2535  C   ASP A 745      62.410  57.000  73.280  1.00  0.00           C
ATOM   2536  O   ASP A 745      62.500  57.100  74.510  1.00  0.00           O
ATOM   2537  N   LEU A 746      63.020  56.040  72.510  1.00  0.00           N
ATOM   2538  HN  LEU A 746      62.660  55.830  71.600  1.00  0.00           H
ATOM   2539  CA  LEU A 746      64.160  55.200  72.950  1.00  0.00           C
ATOM   2540  HA  LEU A 746      63.820  54.680  73.840  1.00  0.00           H
ATOM   2541  CB  LEU A 746      64.450  54.180  71.850  1.00  0.00           C
ATOM   2542  HB1 LEU A 746      64.800  54.610  70.880  1.00  0.00           H
ATOM   2543  HB2 LEU A 746      63.510  53.680  71.540  1.00  0.00           H
ATOM   2544  CG  LEU A 746      65.440  53.040  72.110  1.00  0.00           C
ATOM   2545  HG  LEU A 746      65.180  52.480  73.030  1.00  0.00           H
ATOM   2546  CD1 LEU A 746      65.330  52.060  70.950  1.00  0.00           C
ATOM   2547 HD11 LEU A 746      65.690  52.590  70.050  1.00  0.00           H
ATOM   2548 HD12 LEU A 746      64.300  51.660  70.860  1.00  0.00           H
ATOM   2549 HD13 LEU A 746      65.940  51.150  71.110  1.00  0.00           H
ATOM   2550  CD2 LEU A 746      66.860  53.480  72.200  1.00  0.00           C
ATOM   2551 HD21 LEU A 746      66.970  54.250  72.980  1.00  0.00           H
ATOM   2552 HD22 LEU A 746      67.130  53.870  71.190  1.00  0.00           H
ATOM   2553 HD23 LEU A 746      67.540  52.620  72.420  1.00  0.00           H
ATOM   2554  C   LEU A 746      65.310  56.020  73.450  1.00  0.00           C
ATOM   2555  O   LEU A 746      65.870  55.770  74.530  1.00  0.00           O
ATOM   2556  N   GLY A 747      65.820  57.040  72.700  1.00  0.00           N
ATOM   2557  HN  GLY A 747      65.300  57.340  71.900  1.00  0.00           H
ATOM   2558  CA  GLY A 747      67.060  57.760  72.980  1.00  0.00           C
ATOM   2559  HA1 GLY A 747      67.310  58.260  72.040  1.00  0.00           H
ATOM   2560  HA2 GLY A 747      67.820  57.010  73.150  1.00  0.00           H
ATOM   2561  C   GLY A 747      67.040  58.790  74.040  1.00  0.00           C
ATOM   2562  O   GLY A 747      68.090  59.050  74.680  1.00  0.00           O
ATOM   2563  N   GLU A 748      65.840  59.350  74.220  1.00  0.00           N
ATOM   2564  HN  GLU A 748      65.150  59.260  73.500  1.00  0.00           H
ATOM   2565  CA  GLU A 748      65.520  60.080  75.420  1.00  0.00           C
ATOM   2566  HA  GLU A 748      66.310  60.800  75.540  1.00  0.00           H
ATOM   2567  CB  GLU A 748      64.140  60.810  75.200  1.00  0.00           C
ATOM   2568  HB1 GLU A 748      63.420  60.010  74.930  1.00  0.00           H
ATOM   2569  HB2 GLU A 748      64.250  61.340  74.230  1.00  0.00           H
ATOM   2570  CG  GLU A 748      63.590  61.610  76.410  1.00  0.00           C
ATOM   2571  HG1 GLU A 748      64.240  62.430  76.790  1.00  0.00           H
ATOM   2572  HG2 GLU A 748      63.450  60.860  77.210  1.00  0.00           H
ATOM   2573  CD  GLU A 748      62.200  62.270  76.140  1.00  0.00           C
ATOM   2574  OE1 GLU A 748      62.050  63.010  75.120  1.00  0.00           O
ATOM   2575  OE2 GLU A 748      61.250  62.050  76.920  1.00  0.00           O
ATOM   2576  C   GLU A 748      65.550  59.330  76.780  1.00  0.00           C
ATOM   2577  O   GLU A 748      66.070  59.660  77.870  1.00  0.00           O
ATOM   2578  N   THR A 749      65.010  58.090  76.720  1.00  0.00           N
ATOM   2579  HN  THR A 749      64.690  57.770  75.830  1.00  0.00           H
ATOM   2580  CA  THR A 749      64.860  57.090  77.820  1.00  0.00           C
ATOM   2581  HA  THR A 749      64.500  57.710  78.630  1.00  0.00           H
ATOM   2582  CB  THR A 749      63.820  56.010  77.480  1.00  0.00           C
ATOM   2583  HB  THR A 749      64.160  55.440  76.580  1.00  0.00           H
ATOM   2584  OG1 THR A 749      62.550  56.650  77.220  1.00  0.00           O
ATOM   2585  HG1 THR A 749      62.590  56.800  76.270  1.00  0.00           H
ATOM   2586  CG2 THR A 749      63.530  54.930  78.540  1.00  0.00           C
ATOM   2587 HG21 THR A 749      64.510  54.640  78.960  1.00  0.00           H
ATOM   2588 HG22 THR A 749      62.990  54.100  78.040  1.00  0.00           H
ATOM   2589 HG23 THR A 749      62.910  55.170  79.420  1.00  0.00           H
ATOM   2590  C   THR A 749      66.160  56.560  78.260  1.00  0.00           C
ATOM   2591  O   THR A 749      66.460  56.480  79.470  1.00  0.00           O
ATOM   2592  N   TYR A 750      67.020  56.250  77.300  1.00  0.00           N
ATOM   2593  HN  TYR A 750      66.790  56.360  76.330  1.00  0.00           H
ATOM   2594  CA  TYR A 750      68.280  55.620  77.620  1.00  0.00           C
ATOM   2595  HA  TYR A 750      68.310  55.500  78.690  1.00  0.00           H
ATOM   2596  CB  TYR A 750      68.480  54.180  77.130  1.00  0.00           C
ATOM   2597  HB1 TYR A 750      69.450  53.750  77.460  1.00  0.00           H
ATOM   2598  HB2 TYR A 750      68.620  54.320  76.040  1.00  0.00           H
ATOM   2599  CG  TYR A 750      67.380  53.240  77.530  1.00  0.00           C
ATOM   2600  CD1 TYR A 750      67.200  53.020  78.890  1.00  0.00           C
ATOM   2601  HD1 TYR A 750      67.860  53.600  79.530  1.00  0.00           H
ATOM   2602  CE1 TYR A 750      66.190  52.210  79.390  1.00  0.00           C
ATOM   2603  HE1 TYR A 750      66.050  52.060  80.450  1.00  0.00           H
ATOM   2604  CZ  TYR A 750      65.450  51.460  78.470  1.00  0.00           C
ATOM   2605  OH  TYR A 750      64.350  50.680  78.920  1.00  0.00           O
ATOM   2606  HH  TYR A 750      64.000  50.240  78.140  1.00  0.00           H
ATOM   2607  CD2 TYR A 750      66.600  52.530  76.620  1.00  0.00           C
ATOM   2608  HD2 TYR A 750      66.620  52.720  75.560  1.00  0.00           H
ATOM   2609  CE2 TYR A 750      65.660  51.560  77.130  1.00  0.00           C
ATOM   2610  HE2 TYR A 750      65.160  50.920  76.410  1.00  0.00           H
ATOM   2611  C   TYR A 750      69.560  56.300  77.210  1.00  0.00           C
ATOM   2612  O   TYR A 750      69.680  56.920  76.150  1.00  0.00           O
ATOM   2613  N   ALA A 751      70.610  56.200  78.130  1.00  0.00           N
ATOM   2614  HN  ALA A 751      70.500  55.660  78.950  1.00  0.00           H
ATOM   2615  CA  ALA A 751      71.860  56.850  77.960  1.00  0.00           C
ATOM   2616  HA  ALA A 751      71.920  57.570  77.160  1.00  0.00           H
ATOM   2617  CB  ALA A 751      72.180  57.630  79.210  1.00  0.00           C
ATOM   2618  HB1 ALA A 751      71.300  58.170  79.620  1.00  0.00           H
ATOM   2619  HB2 ALA A 751      72.920  58.430  78.980  1.00  0.00           H
ATOM   2620  HB3 ALA A 751      72.690  57.050  80.010  1.00  0.00           H
ATOM   2621  C   ALA A 751      72.970  55.940  77.750  1.00  0.00           C
ATOM   2622  O   ALA A 751      74.020  56.400  77.340  1.00  0.00           O
ATOM   2623  N   ASP A 752      72.840  54.660  78.050  1.00  0.00           N
ATOM   2624  HN  ASP A 752      71.930  54.290  78.250  1.00  0.00           H
ATOM   2625  CA  ASP A 752      73.990  53.720  78.150  1.00  0.00           C
ATOM   2626  HA  ASP A 752      74.970  54.180  78.210  1.00  0.00           H
ATOM   2627  CB  ASP A 752      73.730  52.930  79.490  1.00  0.00           C
ATOM   2628  HB1 ASP A 752      74.060  53.550  80.340  1.00  0.00           H
ATOM   2629  HB2 ASP A 752      74.510  52.140  79.430  1.00  0.00           H
ATOM   2630  CG  ASP A 752      72.410  52.250  79.700  1.00  0.00           C
ATOM   2631  OD1 ASP A 752      72.190  51.750  80.830  1.00  0.00           O
ATOM   2632  OD2 ASP A 752      71.490  52.310  78.830  1.00  0.00           O
ATOM   2633  C   ASP A 752      73.900  52.930  76.860  1.00  0.00           C
ATOM   2634  O   ASP A 752      74.890  52.680  76.140  1.00  0.00           O
ATOM   2635  N   VAL A 753      72.700  52.430  76.510  1.00  0.00           N
ATOM   2636  HN  VAL A 753      71.970  52.400  77.190  1.00  0.00           H
ATOM   2637  CA  VAL A 753      72.510  51.600  75.310  1.00  0.00           C
ATOM   2638  HA  VAL A 753      73.390  50.980  75.190  1.00  0.00           H
ATOM   2639  CB  VAL A 753      71.430  50.590  75.520  1.00  0.00           C
ATOM   2640  HB  VAL A 753      71.370  49.870  74.670  1.00  0.00           H
ATOM   2641  CG1 VAL A 753      71.890  49.590  76.630  1.00  0.00           C
ATOM   2642 HG11 VAL A 753      71.310  48.650  76.550  1.00  0.00           H
ATOM   2643 HG12 VAL A 753      71.900  50.060  77.640  1.00  0.00           H
ATOM   2644 HG13 VAL A 753      72.900  49.160  76.420  1.00  0.00           H
ATOM   2645  CG2 VAL A 753      69.970  51.100  75.870  1.00  0.00           C
ATOM   2646 HG21 VAL A 753      69.440  51.380  74.930  1.00  0.00           H
ATOM   2647 HG22 VAL A 753      70.080  51.980  76.530  1.00  0.00           H
ATOM   2648 HG23 VAL A 753      69.280  50.330  76.290  1.00  0.00           H
ATOM   2649  C   VAL A 753      72.060  52.390  74.100  1.00  0.00           C
ATOM   2650  O   VAL A 753      71.690  51.890  73.000  1.00  0.00           O
ATOM   2651  N   LEU A 754      72.200  53.740  74.310  1.00  0.00           N
ATOM   2652  HN  LEU A 754      72.430  53.970  75.260  1.00  0.00           H
ATOM   2653  CA  LEU A 754      71.820  54.750  73.300  1.00  0.00           C
ATOM   2654  HA  LEU A 754      70.780  54.530  73.100  1.00  0.00           H
ATOM   2655  CB  LEU A 754      72.020  56.180  73.870  1.00  0.00           C
ATOM   2656  HB1 LEU A 754      73.120  56.220  74.060  1.00  0.00           H
ATOM   2657  HB2 LEU A 754      71.540  56.210  74.860  1.00  0.00           H
ATOM   2658  CG  LEU A 754      71.650  57.390  73.020  1.00  0.00           C
ATOM   2659  HG  LEU A 754      72.450  57.580  72.260  1.00  0.00           H
ATOM   2660  CD1 LEU A 754      70.330  57.120  72.270  1.00  0.00           C
ATOM   2661 HD11 LEU A 754      69.780  56.570  73.070  1.00  0.00           H
ATOM   2662 HD12 LEU A 754      70.200  56.510  71.350  1.00  0.00           H
ATOM   2663 HD13 LEU A 754      69.880  58.100  71.990  1.00  0.00           H
ATOM   2664  CD2 LEU A 754      71.620  58.600  74.000  1.00  0.00           C
ATOM   2665 HD21 LEU A 754      72.420  58.650  74.780  1.00  0.00           H
ATOM   2666 HD22 LEU A 754      70.690  58.510  74.610  1.00  0.00           H
ATOM   2667 HD23 LEU A 754      71.590  59.520  73.410  1.00  0.00           H
ATOM   2668  C   LEU A 754      72.520  54.480  71.950  1.00  0.00           C
ATOM   2669  O   LEU A 754      71.840  54.350  70.930  1.00  0.00           O
ATOM   2670  N   PHE A 755      73.880  54.430  71.920  1.00  0.00           N
ATOM   2671  HN  PHE A 755      74.330  54.340  72.800  1.00  0.00           H
ATOM   2672  CA  PHE A 755      74.720  54.520  70.720  1.00  0.00           C
ATOM   2673  HA  PHE A 755      74.380  55.280  70.030  1.00  0.00           H
ATOM   2674  CB  PHE A 755      76.150  54.890  71.180  1.00  0.00           C
ATOM   2675  HB1 PHE A 755      76.640  55.300  70.250  1.00  0.00           H
ATOM   2676  HB2 PHE A 755      76.720  54.050  71.650  1.00  0.00           H
ATOM   2677  CG  PHE A 755      76.140  56.010  72.210  1.00  0.00           C
ATOM   2678  CD1 PHE A 755      76.460  55.810  73.580  1.00  0.00           C
ATOM   2679  HD1 PHE A 755      76.990  54.890  73.790  1.00  0.00           H
ATOM   2680  CE1 PHE A 755      76.280  56.780  74.560  1.00  0.00           C
ATOM   2681  HE1 PHE A 755      76.670  56.620  75.560  1.00  0.00           H
ATOM   2682  CZ  PHE A 755      75.820  58.060  74.180  1.00  0.00           C
ATOM   2683  HZ  PHE A 755      75.730  58.880  74.900  1.00  0.00           H
ATOM   2684  CD2 PHE A 755      75.690  57.310  71.860  1.00  0.00           C
ATOM   2685  HD2 PHE A 755      75.520  57.470  70.810  1.00  0.00           H
ATOM   2686  CE2 PHE A 755      75.520  58.280  72.820  1.00  0.00           C
ATOM   2687  HE2 PHE A 755      75.310  59.310  72.580  1.00  0.00           H
ATOM   2688  C   PHE A 755      74.720  53.150  69.950  1.00  0.00           C
ATOM   2689  O   PHE A 755      74.700  53.100  68.740  1.00  0.00           O
ATOM   2690  N   TRP A 756      74.600  52.050  70.700  1.00  0.00           N
ATOM   2691  HN  TRP A 756      74.550  52.170  71.680  1.00  0.00           H
ATOM   2692  CA  TRP A 756      74.380  50.720  70.170  1.00  0.00           C
ATOM   2693  HA  TRP A 756      75.310  50.460  69.680  1.00  0.00           H
ATOM   2694  CB  TRP A 756      74.310  49.850  71.420  1.00  0.00           C
ATOM   2695  HB1 TRP A 756      73.530  50.380  72.000  1.00  0.00           H
ATOM   2696  HB2 TRP A 756      75.240  49.890  72.010  1.00  0.00           H
ATOM   2697  CG  TRP A 756      74.080  48.400  71.340  1.00  0.00           C
ATOM   2698  CD1 TRP A 756      73.130  47.630  72.010  1.00  0.00           C
ATOM   2699  HD1 TRP A 756      72.320  47.990  72.640  1.00  0.00           H
ATOM   2700  NE1 TRP A 756      73.350  46.270  71.700  1.00  0.00           N
ATOM   2701  HE1 TRP A 756      72.840  45.520  72.050  1.00  0.00           H
ATOM   2702  CE2 TRP A 756      74.320  46.170  70.770  1.00  0.00           C
ATOM   2703  CD2 TRP A 756      74.830  47.470  70.510  1.00  0.00           C
ATOM   2704  CE3 TRP A 756      75.840  47.680  69.630  1.00  0.00           C
ATOM   2705  HE3 TRP A 756      76.210  48.660  69.390  1.00  0.00           H
ATOM   2706  CZ3 TRP A 756      76.310  46.610  68.900  1.00  0.00           C
ATOM   2707  HZ3 TRP A 756      77.050  46.710  68.120  1.00  0.00           H
ATOM   2708  CZ2 TRP A 756      74.760  45.070  70.050  1.00  0.00           C
ATOM   2709  HZ2 TRP A 756      74.330  44.100  70.250  1.00  0.00           H
ATOM   2710  CH2 TRP A 756      75.820  45.340  69.140  1.00  0.00           C
ATOM   2711  HH2 TRP A 756      76.110  44.510  68.520  1.00  0.00           H
ATOM   2712  C   TRP A 756      73.130  50.530  69.300  1.00  0.00           C
ATOM   2713  O   TRP A 756      73.180  50.000  68.220  1.00  0.00           O
ATOM   2714  N   CYS A 757      72.010  51.120  69.780  1.00  0.00           N
ATOM   2715  HN  CYS A 757      71.930  51.570  70.670  1.00  0.00           H
ATOM   2716  CA  CYS A 757      70.760  51.230  69.050  1.00  0.00           C
ATOM   2717  HA  CYS A 757      70.490  50.240  68.700  1.00  0.00           H
ATOM   2718  CB  CYS A 757      69.640  51.890  69.920  1.00  0.00           C
ATOM   2719  HB1 CYS A 757      68.730  52.080  69.320  1.00  0.00           H
ATOM   2720  HB2 CYS A 757      70.010  52.900  70.190  1.00  0.00           H
ATOM   2721  SG  CYS A 757      69.350  50.750  71.310  1.00  0.00           S
ATOM   2722  HG1 CYS A 757      70.060  51.110  72.370  1.00  0.00           H
ATOM   2723  C   CYS A 757      71.000  52.000  67.730  1.00  0.00           C
ATOM   2724  O   CYS A 757      70.480  51.600  66.620  1.00  0.00           O
ATOM   2725  N   VAL A 758      71.780  53.100  67.790  1.00  0.00           N
ATOM   2726  HN  VAL A 758      72.120  53.440  68.660  1.00  0.00           H
ATOM   2727  CA  VAL A 758      72.200  53.880  66.630  1.00  0.00           C
ATOM   2728  HA  VAL A 758      71.300  54.110  66.080  1.00  0.00           H
ATOM   2729  CB  VAL A 758      72.820  55.230  67.110  1.00  0.00           C
ATOM   2730  HB  VAL A 758      73.570  55.050  67.900  1.00  0.00           H
ATOM   2731  CG1 VAL A 758      73.330  56.070  65.910  1.00  0.00           C
ATOM   2732 HG11 VAL A 758      74.120  55.510  65.360  1.00  0.00           H
ATOM   2733 HG12 VAL A 758      73.810  57.010  66.240  1.00  0.00           H
ATOM   2734 HG13 VAL A 758      72.530  56.350  65.190  1.00  0.00           H
ATOM   2735  CG2 VAL A 758      71.690  55.950  67.700  1.00  0.00           C
ATOM   2736 HG21 VAL A 758      72.060  56.980  67.930  1.00  0.00           H
ATOM   2737 HG22 VAL A 758      71.110  55.610  68.590  1.00  0.00           H
ATOM   2738 HG23 VAL A 758      70.850  56.160  67.020  1.00  0.00           H
ATOM   2739  C   VAL A 758      73.000  53.030  65.580  1.00  0.00           C
ATOM   2740  O   VAL A 758      72.780  53.010  64.360  1.00  0.00           O
ATOM   2741  N   ILE A 759      73.980  52.210  66.070  1.00  0.00           N
ATOM   2742  HN  ILE A 759      74.240  52.240  67.040  1.00  0.00           H
ATOM   2743  CA  ILE A 759      74.730  51.290  65.240  1.00  0.00           C
ATOM   2744  HA  ILE A 759      75.160  51.900  64.460  1.00  0.00           H
ATOM   2745  CB  ILE A 759      75.970  50.620  65.870  1.00  0.00           C
ATOM   2746  HB  ILE A 759      75.780  50.070  66.820  1.00  0.00           H
ATOM   2747  CG2 ILE A 759      76.640  49.630  64.930  1.00  0.00           C
ATOM   2748 HG21 ILE A 759      77.500  49.110  65.390  1.00  0.00           H
ATOM   2749 HG22 ILE A 759      77.120  50.100  64.040  1.00  0.00           H
ATOM   2750 HG23 ILE A 759      76.010  48.740  64.680  1.00  0.00           H
ATOM   2751  CG1 ILE A 759      76.970  51.760  66.140  1.00  0.00           C
ATOM   2752 HG11 ILE A 759      76.330  52.480  66.700  1.00  0.00           H
ATOM   2753 HG12 ILE A 759      77.310  52.220  65.200  1.00  0.00           H
ATOM   2754  CD  ILE A 759      78.290  51.500  66.990  1.00  0.00           C
ATOM   2755  HD1 ILE A 759      79.050  52.310  67.010  1.00  0.00           H
ATOM   2756  HD2 ILE A 759      78.810  50.650  66.490  1.00  0.00           H
ATOM   2757  HD3 ILE A 759      78.020  51.270  68.040  1.00  0.00           H
ATOM   2758  C   ILE A 759      73.880  50.240  64.620  1.00  0.00           C
ATOM   2759  O   ILE A 759      74.070  49.920  63.450  1.00  0.00           O
ATOM   2760  N   LEU A 760      72.900  49.640  65.340  1.00  0.00           N
ATOM   2761  HN  LEU A 760      72.680  50.130  66.180  1.00  0.00           H
ATOM   2762  CA  LEU A 760      71.880  48.730  64.840  1.00  0.00           C
ATOM   2763  HA  LEU A 760      72.400  47.870  64.460  1.00  0.00           H
ATOM   2764  CB  LEU A 760      71.020  48.230  66.070  1.00  0.00           C
ATOM   2765  HB1 LEU A 760      70.040  47.800  65.790  1.00  0.00           H
ATOM   2766  HB2 LEU A 760      70.930  49.210  66.580  1.00  0.00           H
ATOM   2767  CG  LEU A 760      71.630  47.240  67.010  1.00  0.00           C
ATOM   2768  HG  LEU A 760      72.730  47.320  67.130  1.00  0.00           H
ATOM   2769  CD1 LEU A 760      71.070  47.450  68.390  1.00  0.00           C
ATOM   2770 HD11 LEU A 760      70.070  46.990  68.500  1.00  0.00           H
ATOM   2771 HD12 LEU A 760      71.070  48.500  68.740  1.00  0.00           H
ATOM   2772 HD13 LEU A 760      71.800  46.920  69.030  1.00  0.00           H
ATOM   2773  CD2 LEU A 760      71.430  45.730  66.640  1.00  0.00           C
ATOM   2774 HD21 LEU A 760      72.040  45.200  67.410  1.00  0.00           H
ATOM   2775 HD22 LEU A 760      71.780  45.450  65.620  1.00  0.00           H
ATOM   2776 HD23 LEU A 760      70.360  45.440  66.660  1.00  0.00           H
ATOM   2777  C   LEU A 760      71.140  49.340  63.690  1.00  0.00           C
ATOM   2778  O   LEU A 760      71.240  48.940  62.540  1.00  0.00           O
ATOM   2779  N   PHE A 761      70.350  50.460  63.970  1.00  0.00           N
ATOM   2780  HN  PHE A 761      70.230  50.750  64.920  1.00  0.00           H
ATOM   2781  CA  PHE A 761      69.490  51.200  63.030  1.00  0.00           C
ATOM   2782  HA  PHE A 761      68.610  50.670  62.680  1.00  0.00           H
ATOM   2783  CB  PHE A 761      69.070  52.490  63.870  1.00  0.00           C
ATOM   2784  HB1 PHE A 761      70.040  53.010  64.070  1.00  0.00           H
ATOM   2785  HB2 PHE A 761      68.600  52.230  64.830  1.00  0.00           H
ATOM   2786  CG  PHE A 761      68.260  53.480  62.950  1.00  0.00           C
ATOM   2787  CD1 PHE A 761      67.000  53.080  62.520  1.00  0.00           C
ATOM   2788  HD1 PHE A 761      66.710  52.080  62.830  1.00  0.00           H
ATOM   2789  CE1 PHE A 761      66.180  53.980  61.810  1.00  0.00           C
ATOM   2790  HE1 PHE A 761      65.210  53.670  61.460  1.00  0.00           H
ATOM   2791  CZ  PHE A 761      66.640  55.260  61.430  1.00  0.00           C
ATOM   2792  HZ  PHE A 761      66.080  56.000  60.880  1.00  0.00           H
ATOM   2793  CD2 PHE A 761      68.710  54.740  62.600  1.00  0.00           C
ATOM   2794  HD2 PHE A 761      69.700  54.990  62.940  1.00  0.00           H
ATOM   2795  CE2 PHE A 761      67.960  55.570  61.750  1.00  0.00           C
ATOM   2796  HE2 PHE A 761      68.360  56.540  61.510  1.00  0.00           H
ATOM   2797  C   PHE A 761      70.140  51.490  61.710  1.00  0.00           C
ATOM   2798  O   PHE A 761      69.710  51.130  60.620  1.00  0.00           O
ATOM   2799  N   PHE A 762      71.380  52.060  61.730  1.00  0.00           N
ATOM   2800  HN  PHE A 762      71.810  52.420  62.550  1.00  0.00           H
ATOM   2801  CA  PHE A 762      72.140  52.390  60.500  1.00  0.00           C
ATOM   2802  HA  PHE A 762      71.500  52.940  59.820  1.00  0.00           H
ATOM   2803  CB  PHE A 762      73.240  53.420  60.900  1.00  0.00           C
ATOM   2804  HB1 PHE A 762      73.940  53.610  60.060  1.00  0.00           H
ATOM   2805  HB2 PHE A 762      73.750  53.050  61.820  1.00  0.00           H
ATOM   2806  CG  PHE A 762      72.600  54.700  61.160  1.00  0.00           C
ATOM   2807  CD1 PHE A 762      73.030  55.410  62.320  1.00  0.00           C
ATOM   2808  HD1 PHE A 762      73.690  54.970  63.060  1.00  0.00           H
ATOM   2809  CE1 PHE A 762      72.560  56.680  62.500  1.00  0.00           C
ATOM   2810  HE1 PHE A 762      72.880  57.210  63.380  1.00  0.00           H
ATOM   2811  CZ  PHE A 762      71.850  57.400  61.590  1.00  0.00           C
ATOM   2812  HZ  PHE A 762      71.480  58.400  61.760  1.00  0.00           H
ATOM   2813  CD2 PHE A 762      71.780  55.400  60.220  1.00  0.00           C
ATOM   2814  HD2 PHE A 762      71.490  54.820  59.360  1.00  0.00           H
ATOM   2815  CE2 PHE A 762      71.400  56.700  60.430  1.00  0.00           C
ATOM   2816  HE2 PHE A 762      70.830  57.190  59.640  1.00  0.00           H
ATOM   2817  C   PHE A 762      72.720  51.220  59.660  1.00  0.00           C
ATOM   2818  O   PHE A 762      72.500  51.200  58.430  1.00  0.00           O
ATOM   2819  N   THR A 763      73.410  50.330  60.290  1.00  0.00           N
ATOM   2820  HN  THR A 763      73.280  50.250  61.280  1.00  0.00           H
ATOM   2821  CA  THR A 763      73.950  49.090  59.700  1.00  0.00           C
ATOM   2822  HA  THR A 763      74.590  49.460  58.910  1.00  0.00           H
ATOM   2823  CB  THR A 763      74.850  48.240  60.650  1.00  0.00           C
ATOM   2824  HB  THR A 763      75.360  47.410  60.110  1.00  0.00           H
ATOM   2825  OG1 THR A 763      74.060  47.750  61.770  1.00  0.00           O
ATOM   2826  HG1 THR A 763      74.140  48.470  62.390  1.00  0.00           H
ATOM   2827  CG2 THR A 763      76.090  48.910  61.230  1.00  0.00           C
ATOM   2828 HG21 THR A 763      75.910  49.920  61.670  1.00  0.00           H
ATOM   2829 HG22 THR A 763      76.760  49.040  60.360  1.00  0.00           H
ATOM   2830 HG23 THR A 763      76.610  48.350  62.030  1.00  0.00           H
ATOM   2831  C   THR A 763      72.960  48.120  59.080  1.00  0.00           C
ATOM   2832  O   THR A 763      73.100  47.550  58.010  1.00  0.00           O
ATOM   2833  N   THR A 764      71.770  48.080  59.730  1.00  0.00           N
ATOM   2834  HN  THR A 764      71.740  48.600  60.570  1.00  0.00           H
ATOM   2835  CA  THR A 764      70.630  47.410  59.200  1.00  0.00           C
ATOM   2836  HA  THR A 764      70.780  46.380  58.920  1.00  0.00           H
ATOM   2837  CB  THR A 764      69.520  47.440  60.220  1.00  0.00           C
ATOM   2838  HB  THR A 764      69.430  48.530  60.440  1.00  0.00           H
ATOM   2839  OG1 THR A 764      70.010  46.830  61.420  1.00  0.00           O
ATOM   2840  HG1 THR A 764      70.430  47.520  61.930  1.00  0.00           H
ATOM   2841  CG2 THR A 764      68.170  46.780  59.870  1.00  0.00           C
ATOM   2842 HG21 THR A 764      67.660  47.190  58.960  1.00  0.00           H
ATOM   2843 HG22 THR A 764      67.500  47.080  60.700  1.00  0.00           H
ATOM   2844 HG23 THR A 764      68.290  45.700  59.620  1.00  0.00           H
ATOM   2845  C   THR A 764      70.140  48.020  57.880  1.00  0.00           C
ATOM   2846  O   THR A 764      69.890  47.310  56.950  1.00  0.00           O
ATOM   2847  N   PHE A 765      70.120  49.390  57.810  1.00  0.00           N
ATOM   2848  HN  PHE A 765      70.250  49.860  58.680  1.00  0.00           H
ATOM   2849  CA  PHE A 765      69.680  50.070  56.630  1.00  0.00           C
ATOM   2850  HA  PHE A 765      68.740  49.630  56.350  1.00  0.00           H
ATOM   2851  CB  PHE A 765      69.330  51.510  57.020  1.00  0.00           C
ATOM   2852  HB1 PHE A 765      70.110  51.940  57.680  1.00  0.00           H
ATOM   2853  HB2 PHE A 765      68.420  51.450  57.660  1.00  0.00           H
ATOM   2854  CG  PHE A 765      69.090  52.450  55.890  1.00  0.00           C
ATOM   2855  CD1 PHE A 765      68.170  52.050  54.940  1.00  0.00           C
ATOM   2856  HD1 PHE A 765      67.560  51.160  54.850  1.00  0.00           H
ATOM   2857  CE1 PHE A 765      67.940  52.910  53.830  1.00  0.00           C
ATOM   2858  HE1 PHE A 765      67.360  52.640  52.960  1.00  0.00           H
ATOM   2859  CZ  PHE A 765      68.690  54.100  53.730  1.00  0.00           C
ATOM   2860  HZ  PHE A 765      68.730  54.710  52.840  1.00  0.00           H
ATOM   2861  CD2 PHE A 765      69.770  53.680  55.860  1.00  0.00           C
ATOM   2862  HD2 PHE A 765      70.390  54.080  56.640  1.00  0.00           H
ATOM   2863  CE2 PHE A 765      69.550  54.510  54.720  1.00  0.00           C
ATOM   2864  HE2 PHE A 765      70.110  55.420  54.630  1.00  0.00           H
ATOM   2865  C   PHE A 765      70.740  50.000  55.540  1.00  0.00           C
ATOM   2866  O   PHE A 765      70.490  49.590  54.380  1.00  0.00           O
ATOM   2867  N   PHE A 766      71.980  50.380  55.900  1.00  0.00           N
ATOM   2868  HN  PHE A 766      72.150  50.600  56.860  1.00  0.00           H
ATOM   2869  CA  PHE A 766      73.070  50.410  55.000  1.00  0.00           C
ATOM   2870  HA  PHE A 766      72.650  50.780  54.080  1.00  0.00           H
ATOM   2871  CB  PHE A 766      74.300  51.210  55.420  1.00  0.00           C
ATOM   2872  HB1 PHE A 766      75.040  51.240  54.600  1.00  0.00           H
ATOM   2873  HB2 PHE A 766      74.720  50.680  56.300  1.00  0.00           H
ATOM   2874  CG  PHE A 766      73.830  52.580  55.720  1.00  0.00           C
ATOM   2875  CD1 PHE A 766      73.220  53.350  54.770  1.00  0.00           C
ATOM   2876  HD1 PHE A 766      73.020  52.900  53.810  1.00  0.00           H
ATOM   2877  CE1 PHE A 766      72.910  54.670  54.960  1.00  0.00           C
ATOM   2878  HE1 PHE A 766      72.390  55.230  54.200  1.00  0.00           H
ATOM   2879  CZ  PHE A 766      73.150  55.230  56.200  1.00  0.00           C
ATOM   2880  HZ  PHE A 766      72.730  56.200  56.400  1.00  0.00           H
ATOM   2881  CD2 PHE A 766      74.240  53.210  56.970  1.00  0.00           C
ATOM   2882  HD2 PHE A 766      74.830  52.610  57.640  1.00  0.00           H
ATOM   2883  CE2 PHE A 766      73.820  54.530  57.200  1.00  0.00           C
ATOM   2884  HE2 PHE A 766      73.990  55.020  58.150  1.00  0.00           H
ATOM   2885  C   PHE A 766      73.530  49.040  54.430  1.00  0.00           C
ATOM   2886  O   PHE A 766      73.990  48.990  53.270  1.00  0.00           O
ATOM   2887  N   LEU A 767      73.480  47.900  55.210  1.00  0.00           N
ATOM   2888  HN  LEU A 767      73.240  47.840  56.180  1.00  0.00           H
ATOM   2889  CA  LEU A 767      73.640  46.530  54.660  1.00  0.00           C
ATOM   2890  HA  LEU A 767      74.500  46.530  54.020  1.00  0.00           H
ATOM   2891  CB  LEU A 767      73.680  45.570  55.870  1.00  0.00           C
ATOM   2892  HB1 LEU A 767      72.780  45.780  56.500  1.00  0.00           H
ATOM   2893  HB2 LEU A 767      74.570  45.950  56.420  1.00  0.00           H
ATOM   2894  CG  LEU A 767      73.910  44.090  55.580  1.00  0.00           C
ATOM   2895  HG  LEU A 767      72.940  43.680  55.230  1.00  0.00           H
ATOM   2896  CD1 LEU A 767      75.000  43.850  54.510  1.00  0.00           C
ATOM   2897 HD11 LEU A 767      75.960  44.300  54.850  1.00  0.00           H
ATOM   2898 HD12 LEU A 767      74.730  44.290  53.530  1.00  0.00           H
ATOM   2899 HD13 LEU A 767      75.070  42.780  54.270  1.00  0.00           H
ATOM   2900  CD2 LEU A 767      74.340  43.340  56.860  1.00  0.00           C
ATOM   2901 HD21 LEU A 767      75.350  43.680  57.150  1.00  0.00           H
ATOM   2902 HD22 LEU A 767      74.360  42.250  56.610  1.00  0.00           H
ATOM   2903 HD23 LEU A 767      73.710  43.590  57.740  1.00  0.00           H
ATOM   2904  C   LEU A 767      72.520  46.110  53.740  1.00  0.00           C
ATOM   2905  O   LEU A 767      72.730  45.520  52.660  1.00  0.00           O
ATOM   2906  N   SER A 768      71.250  46.430  54.170  1.00  0.00           N
ATOM   2907  HN  SER A 768      71.000  46.920  55.000  1.00  0.00           H
ATOM   2908  CA  SER A 768      70.060  46.090  53.360  1.00  0.00           C
ATOM   2909  HA  SER A 768      70.100  45.040  53.160  1.00  0.00           H
ATOM   2910  CB  SER A 768      68.740  46.540  53.980  1.00  0.00           C
ATOM   2911  HB1 SER A 768      67.930  46.350  53.240  1.00  0.00           H
ATOM   2912  HB2 SER A 768      68.840  47.580  54.350  1.00  0.00           H
ATOM   2913  OG  SER A 768      68.530  45.730  55.110  1.00  0.00           O
ATOM   2914  HG1 SER A 768      68.840  46.190  55.900  1.00  0.00           H
ATOM   2915  C   SER A 768      70.040  46.740  51.990  1.00  0.00           C
ATOM   2916  O   SER A 768      69.680  46.150  50.960  1.00  0.00           O
ATOM   2917  N   SER A 769      70.430  48.040  51.930  1.00  0.00           N
ATOM   2918  HN  SER A 769      70.640  48.530  52.760  1.00  0.00           H
ATOM   2919  CA  SER A 769      70.710  48.700  50.640  1.00  0.00           C
ATOM   2920  HA  SER A 769      69.990  48.610  49.860  1.00  0.00           H
ATOM   2921  CB  SER A 769      70.850  50.220  50.910  1.00  0.00           C
ATOM   2922  HB1 SER A 769      71.200  50.700  49.970  1.00  0.00           H
ATOM   2923  HB2 SER A 769      71.670  50.250  51.650  1.00  0.00           H
ATOM   2924  OG  SER A 769      69.690  50.860  51.410  1.00  0.00           O
ATOM   2925  HG1 SER A 769      69.710  50.550  52.330  1.00  0.00           H
ATOM   2926  C   SER A 769      71.890  48.170  49.920  1.00  0.00           C
ATOM   2927  O   SER A 769      71.850  47.950  48.710  1.00  0.00           O
ATOM   2928  N   PHE A 770      73.000  47.830  50.630  1.00  0.00           N
ATOM   2929  HN  PHE A 770      72.990  48.050  51.600  1.00  0.00           H
ATOM   2930  CA  PHE A 770      74.280  47.260  50.080  1.00  0.00           C
ATOM   2931  HA  PHE A 770      74.520  47.910  49.250  1.00  0.00           H
ATOM   2932  CB  PHE A 770      75.390  47.330  51.130  1.00  0.00           C
ATOM   2933  HB1 PHE A 770      74.940  47.080  52.110  1.00  0.00           H
ATOM   2934  HB2 PHE A 770      75.710  48.390  51.120  1.00  0.00           H
ATOM   2935  CG  PHE A 770      76.520  46.390  50.850  1.00  0.00           C
ATOM   2936  CD1 PHE A 770      76.350  45.040  51.280  1.00  0.00           C
ATOM   2937  HD1 PHE A 770      75.370  44.780  51.660  1.00  0.00           H
ATOM   2938  CE1 PHE A 770      77.420  44.160  51.240  1.00  0.00           C
ATOM   2939  HE1 PHE A 770      77.230  43.240  51.770  1.00  0.00           H
ATOM   2940  CZ  PHE A 770      78.690  44.570  50.820  1.00  0.00           C
ATOM   2941  HZ  PHE A 770      79.570  43.950  50.780  1.00  0.00           H
ATOM   2942  CD2 PHE A 770      77.760  46.790  50.430  1.00  0.00           C
ATOM   2943  HD2 PHE A 770      77.890  47.790  50.050  1.00  0.00           H
ATOM   2944  CE2 PHE A 770      78.850  45.870  50.280  1.00  0.00           C
ATOM   2945  HE2 PHE A 770      79.880  46.140  50.110  1.00  0.00           H
ATOM   2946  C   PHE A 770      74.030  45.910  49.420  1.00  0.00           C
ATOM   2947  O   PHE A 770      74.450  45.690  48.260  1.00  0.00           O
ATOM   2948  N   LEU A 771      73.270  45.040  50.100  1.00  0.00           N
ATOM   2949  HN  LEU A 771      72.880  45.220  51.000  1.00  0.00           H
ATOM   2950  CA  LEU A 771      72.860  43.800  49.480  1.00  0.00           C
ATOM   2951  HA  LEU A 771      73.730  43.270  49.110  1.00  0.00           H
ATOM   2952  CB  LEU A 771      72.070  42.940  50.530  1.00  0.00           C
ATOM   2953  HB1 LEU A 771      71.480  42.110  50.100  1.00  0.00           H
ATOM   2954  HB2 LEU A 771      71.420  43.690  51.010  1.00  0.00           H
ATOM   2955  CG  LEU A 771      73.050  42.320  51.560  1.00  0.00           C
ATOM   2956  HG  LEU A 771      73.690  43.190  51.820  1.00  0.00           H
ATOM   2957  CD1 LEU A 771      72.360  41.900  52.870  1.00  0.00           C
ATOM   2958 HD11 LEU A 771      71.600  41.100  52.730  1.00  0.00           H
ATOM   2959 HD12 LEU A 771      71.860  42.810  53.270  1.00  0.00           H
ATOM   2960 HD13 LEU A 771      73.060  41.520  53.650  1.00  0.00           H
ATOM   2961  CD2 LEU A 771      73.940  41.200  51.110  1.00  0.00           C
ATOM   2962 HD21 LEU A 771      74.510  41.500  50.210  1.00  0.00           H
ATOM   2963 HD22 LEU A 771      73.500  40.230  50.790  1.00  0.00           H
ATOM   2964 HD23 LEU A 771      74.630  40.900  51.920  1.00  0.00           H
ATOM   2965  C   LEU A 771      72.040  43.840  48.140  1.00  0.00           C
ATOM   2966  O   LEU A 771      72.240  43.050  47.230  1.00  0.00           O
ATOM   2967  N   LYS A 772      71.080  44.820  47.960  1.00  0.00           N
ATOM   2968  HN  LYS A 772      70.940  45.550  48.630  1.00  0.00           H
ATOM   2969  CA  LYS A 772      70.340  45.170  46.710  1.00  0.00           C
ATOM   2970  HA  LYS A 772      69.770  44.290  46.470  1.00  0.00           H
ATOM   2971  CB  LYS A 772      69.310  46.280  47.010  1.00  0.00           C
ATOM   2972  HB1 LYS A 772      69.870  47.120  47.480  1.00  0.00           H
ATOM   2973  HB2 LYS A 772      68.640  45.870  47.790  1.00  0.00           H
ATOM   2974  CG  LYS A 772      68.500  46.830  45.940  1.00  0.00           C
ATOM   2975  HG1 LYS A 772      69.040  47.530  45.270  1.00  0.00           H
ATOM   2976  HG2 LYS A 772      67.650  47.470  46.260  1.00  0.00           H
ATOM   2977  CD  LYS A 772      67.780  45.690  45.150  1.00  0.00           C
ATOM   2978  HD1 LYS A 772      68.480  44.880  44.850  1.00  0.00           H
ATOM   2979  HD2 LYS A 772      67.360  46.200  44.270  1.00  0.00           H
ATOM   2980  CE  LYS A 772      66.660  44.980  45.920  1.00  0.00           C
ATOM   2981  HE1 LYS A 772      65.940  45.670  46.410  1.00  0.00           H
ATOM   2982  HE2 LYS A 772      67.020  44.200  46.630  1.00  0.00           H
ATOM   2983  NZ  LYS A 772      65.800  44.240  45.020  1.00  0.00           N
ATOM   2984  HZ1 LYS A 772      64.780  44.370  45.180  1.00  0.00           H
ATOM   2985  HZ2 LYS A 772      66.000  43.240  45.220  1.00  0.00           H
ATOM   2986  HZ3 LYS A 772      65.950  44.420  44.010  1.00  0.00           H
ATOM   2987  C   LYS A 772      71.190  45.560  45.500  1.00  0.00           C
ATOM   2988  O   LYS A 772      70.910  45.160  44.370  1.00  0.00           O
ATOM   2989  N   GLN A 773      72.280  46.360  45.710  1.00  0.00           N
ATOM   2990  HN  GLN A 773      72.430  46.550  46.680  1.00  0.00           H
ATOM   2991  CA  GLN A 773      73.130  46.990  44.720  1.00  0.00           C
ATOM   2992  HA  GLN A 773      72.430  47.500  44.080  1.00  0.00           H
ATOM   2993  CB  GLN A 773      74.190  47.930  45.310  1.00  0.00           C
ATOM   2994  HB1 GLN A 773      74.710  48.490  44.520  1.00  0.00           H
ATOM   2995  HB2 GLN A 773      74.910  47.320  45.880  1.00  0.00           H
ATOM   2996  CG  GLN A 773      73.690  49.120  46.150  1.00  0.00           C
ATOM   2997  HG1 GLN A 773      74.550  49.830  46.110  1.00  0.00           H
ATOM   2998  HG2 GLN A 773      73.490  48.830  47.200  1.00  0.00           H
ATOM   2999  CD  GLN A 773      72.480  49.780  45.450  1.00  0.00           C
ATOM   3000  OE1 GLN A 773      72.740  50.610  44.540  1.00  0.00           O
ATOM   3001  NE2 GLN A 773      71.250  49.610  46.000  1.00  0.00           N
ATOM   3002 HE21 GLN A 773      70.450  50.040  45.570  1.00  0.00           H
ATOM   3003 HE22 GLN A 773      71.180  48.930  46.730  1.00  0.00           H
ATOM   3004  C   GLN A 773      73.920  45.970  43.900  1.00  0.00           C
ATOM   3005  O   GLN A 773      74.420  46.300  42.810  1.00  0.00           O
ATOM   3006  N   PHE A 774      74.050  44.680  44.320  1.00  0.00           N
ATOM   3007  HN  PHE A 774      73.680  44.320  45.180  1.00  0.00           H
ATOM   3008  CA  PHE A 774      74.740  43.680  43.510  1.00  0.00           C
ATOM   3009  HA  PHE A 774      75.660  44.030  43.060  1.00  0.00           H
ATOM   3010  CB  PHE A 774      75.290  42.480  44.390  1.00  0.00           C
ATOM   3011  HB1 PHE A 774      75.480  41.550  43.800  1.00  0.00           H
ATOM   3012  HB2 PHE A 774      74.480  42.150  45.070  1.00  0.00           H
ATOM   3013  CG  PHE A 774      76.510  42.760  45.200  1.00  0.00           C
ATOM   3014  CD1 PHE A 774      77.780  42.430  44.810  1.00  0.00           C
ATOM   3015  HD1 PHE A 774      77.980  41.990  43.850  1.00  0.00           H
ATOM   3016  CE1 PHE A 774      78.950  42.750  45.530  1.00  0.00           C
ATOM   3017  HE1 PHE A 774      79.950  42.670  45.140  1.00  0.00           H
ATOM   3018  CZ  PHE A 774      78.770  43.190  46.860  1.00  0.00           C
ATOM   3019  HZ  PHE A 774      79.650  43.360  47.460  1.00  0.00           H
ATOM   3020  CD2 PHE A 774      76.350  43.120  46.610  1.00  0.00           C
ATOM   3021  HD2 PHE A 774      75.370  43.240  47.050  1.00  0.00           H
ATOM   3022  CE2 PHE A 774      77.520  43.350  47.450  1.00  0.00           C
ATOM   3023  HE2 PHE A 774      77.400  43.760  48.440  1.00  0.00           H
ATOM   3024  C   PHE A 774      73.790  43.200  42.400  1.00  0.00           C
ATOM   3025  O   PHE A 774      74.290  42.370  41.640  1.00  0.00           O
ATOM   3026  N   LYS A 775      72.500  43.630  42.410  1.00  0.00           N
ATOM   3027  HN  LYS A 775      72.130  44.150  43.170  1.00  0.00           H
ATOM   3028  CA  LYS A 775      71.560  43.180  41.390  1.00  0.00           C
ATOM   3029  HA  LYS A 775      72.090  42.390  40.880  1.00  0.00           H
ATOM   3030  CB  LYS A 775      70.430  42.400  42.230  1.00  0.00           C
ATOM   3031  HB1 LYS A 775      70.070  43.030  43.070  1.00  0.00           H
ATOM   3032  HB2 LYS A 775      71.050  41.570  42.640  1.00  0.00           H
ATOM   3033  CG  LYS A 775      69.250  41.840  41.430  1.00  0.00           C
ATOM   3034  HG1 LYS A 775      69.060  40.940  42.070  1.00  0.00           H
ATOM   3035  HG2 LYS A 775      69.580  41.390  40.470  1.00  0.00           H
ATOM   3036  CD  LYS A 775      67.980  42.690  41.320  1.00  0.00           C
ATOM   3037  HD1 LYS A 775      68.140  43.390  40.480  1.00  0.00           H
ATOM   3038  HD2 LYS A 775      68.080  43.230  42.290  1.00  0.00           H
ATOM   3039  CE  LYS A 775      66.680  41.920  41.130  1.00  0.00           C
ATOM   3040  HE1 LYS A 775      66.530  41.160  41.920  1.00  0.00           H
ATOM   3041  HE2 LYS A 775      66.650  41.390  40.140  1.00  0.00           H
ATOM   3042  NZ  LYS A 775      65.580  42.860  41.060  1.00  0.00           N
ATOM   3043  HZ1 LYS A 775      65.600  43.640  41.740  1.00  0.00           H
ATOM   3044  HZ2 LYS A 775      64.680  42.340  41.050  1.00  0.00           H
ATOM   3045  HZ3 LYS A 775      65.630  43.400  40.180  1.00  0.00           H
ATOM   3046  C   LYS A 775      71.080  44.220  40.310  1.00  0.00           C
ATOM   3047  O   LYS A 775      70.530  43.920  39.290  1.00  0.00           O
ATOM   3048  N   THR A 776      71.290  45.550  40.530  1.00  0.00           N
ATOM   3049  HN  THR A 776      71.810  45.990  41.260  1.00  0.00           H
ATOM   3050  CA  THR A 776      70.790  46.610  39.720  1.00  0.00           C
ATOM   3051  HA  THR A 776      69.750  46.450  39.530  1.00  0.00           H
ATOM   3052  CB  THR A 776      70.970  47.960  40.460  1.00  0.00           C
ATOM   3053  HB  THR A 776      70.580  48.810  39.860  1.00  0.00           H
ATOM   3054  OG1 THR A 776      72.330  48.270  40.880  1.00  0.00           O
ATOM   3055  HG1 THR A 776      72.840  48.010  40.110  1.00  0.00           H
ATOM   3056  CG2 THR A 776      70.230  48.120  41.760  1.00  0.00           C
ATOM   3057 HG21 THR A 776      69.160  47.810  41.720  1.00  0.00           H
ATOM   3058 HG22 THR A 776      70.230  49.190  42.050  1.00  0.00           H
ATOM   3059 HG23 THR A 776      70.670  47.490  42.570  1.00  0.00           H
ATOM   3060  C   THR A 776      71.430  46.930  38.420  1.00  0.00           C
ATOM   3061  O   THR A 776      70.800  47.760  37.700  1.00  0.00           O
ATOM   3062  N   LYS A 777      72.650  46.490  38.060  1.00  0.00           N
ATOM   3063  HN  LYS A 777      73.100  45.900  38.730  1.00  0.00           H
ATOM   3064  CA  LYS A 777      73.110  46.370  36.610  1.00  0.00           C
ATOM   3065  HA  LYS A 777      72.330  46.590  35.890  1.00  0.00           H
ATOM   3066  CB  LYS A 777      74.330  47.300  36.320  1.00  0.00           C
ATOM   3067  HB1 LYS A 777      74.640  47.100  35.270  1.00  0.00           H
ATOM   3068  HB2 LYS A 777      75.200  47.110  36.970  1.00  0.00           H
ATOM   3069  CG  LYS A 777      74.130  48.900  36.260  1.00  0.00           C
ATOM   3070  HG1 LYS A 777      75.020  49.400  35.820  1.00  0.00           H
ATOM   3071  HG2 LYS A 777      73.990  49.220  37.310  1.00  0.00           H
ATOM   3072  CD  LYS A 777      72.860  49.290  35.490  1.00  0.00           C
ATOM   3073  HD1 LYS A 777      71.890  48.810  35.710  1.00  0.00           H
ATOM   3074  HD2 LYS A 777      73.030  48.960  34.440  1.00  0.00           H
ATOM   3075  CE  LYS A 777      72.690  50.830  35.280  1.00  0.00           C
ATOM   3076  HE1 LYS A 777      72.350  50.910  34.240  1.00  0.00           H
ATOM   3077  HE2 LYS A 777      73.680  51.330  35.360  1.00  0.00           H
ATOM   3078  NZ  LYS A 777      71.750  51.390  36.180  1.00  0.00           N
ATOM   3079  HZ1 LYS A 777      71.960  51.180  37.170  1.00  0.00           H
ATOM   3080  HZ2 LYS A 777      70.790  51.050  35.980  1.00  0.00           H
ATOM   3081  HZ3 LYS A 777      71.830  52.420  36.050  1.00  0.00           H
ATOM   3082  C   LYS A 777      73.550  44.940  36.370  1.00  0.00           C
ATOM   3083  O   LYS A 777      73.580  44.150  37.350  1.00  0.00           O
ATOM   3084  N   ARG A 778      73.670  44.580  35.080  1.00  0.00           N
ATOM   3085  HN  ARG A 778      73.530  45.260  34.360  1.00  0.00           H
ATOM   3086  CA  ARG A 778      73.900  43.220  34.650  1.00  0.00           C
ATOM   3087  HA  ARG A 778      73.320  42.620  35.340  1.00  0.00           H
ATOM   3088  CB  ARG A 778      73.470  42.980  33.120  1.00  0.00           C
ATOM   3089  HB1 ARG A 778      73.660  41.940  32.790  1.00  0.00           H
ATOM   3090  HB2 ARG A 778      74.090  43.600  32.440  1.00  0.00           H
ATOM   3091  CG  ARG A 778      71.900  43.220  32.890  1.00  0.00           C
ATOM   3092  HG1 ARG A 778      71.940  43.190  31.780  1.00  0.00           H
ATOM   3093  HG2 ARG A 778      71.580  44.240  33.180  1.00  0.00           H
ATOM   3094  CD  ARG A 778      71.140  42.030  33.570  1.00  0.00           C
ATOM   3095  HD1 ARG A 778      71.340  42.120  34.660  1.00  0.00           H
ATOM   3096  HD2 ARG A 778      71.490  41.080  33.120  1.00  0.00           H
ATOM   3097  NE  ARG A 778      69.740  42.170  33.240  1.00  0.00           N
ATOM   3098  HE  ARG A 778      69.430  42.990  32.750  1.00  0.00           H
ATOM   3099  CZ  ARG A 778      68.770  41.390  33.660  1.00  0.00           C
ATOM   3100  NH1 ARG A 778      69.000  40.210  34.170  1.00  0.00           N
ATOM   3101 HH11 ARG A 778      69.930  39.840  34.150  1.00  0.00           H
ATOM   3102 HH12 ARG A 778      68.280  39.720  34.640  1.00  0.00           H
ATOM   3103  NH2 ARG A 778      67.600  41.930  33.620  1.00  0.00           N
ATOM   3104 HH21 ARG A 778      67.670  42.920  33.540  1.00  0.00           H
ATOM   3105 HH22 ARG A 778      66.980  41.450  34.250  1.00  0.00           H
ATOM   3106  C   ARG A 778      75.400  42.920  34.680  1.00  0.00           C
ATOM   3107  O   ARG A 778      76.250  43.570  34.040  1.00  0.00           O
ATOM   3108  N   TYR A 779      75.710  41.850  35.440  1.00  0.00           N
ATOM   3109  HN  TYR A 779      75.000  41.420  36.000  1.00  0.00           H
ATOM   3110  CA  TYR A 779      77.070  41.400  35.640  1.00  0.00           C
ATOM   3111  HA  TYR A 779      77.550  41.490  34.680  1.00  0.00           H
ATOM   3112  CB  TYR A 779      77.870  42.370  36.580  1.00  0.00           C
ATOM   3113  HB1 TYR A 779      77.390  42.430  37.580  1.00  0.00           H
ATOM   3114  HB2 TYR A 779      77.820  43.390  36.140  1.00  0.00           H
ATOM   3115  CG  TYR A 779      79.360  42.050  36.770  1.00  0.00           C
ATOM   3116  CD1 TYR A 779      80.180  41.820  35.710  1.00  0.00           C
ATOM   3117  HD1 TYR A 779      79.770  41.890  34.710  1.00  0.00           H
ATOM   3118  CE1 TYR A 779      81.510  41.370  35.790  1.00  0.00           C
ATOM   3119  HE1 TYR A 779      82.150  41.200  34.930  1.00  0.00           H
ATOM   3120  CZ  TYR A 779      82.040  41.360  37.090  1.00  0.00           C
ATOM   3121  OH  TYR A 779      83.340  41.030  37.240  1.00  0.00           O
ATOM   3122  HH  TYR A 779      83.700  40.850  36.370  1.00  0.00           H
ATOM   3123  CD2 TYR A 779      79.910  42.010  38.080  1.00  0.00           C
ATOM   3124  HD2 TYR A 779      79.320  42.350  38.910  1.00  0.00           H
ATOM   3125  CE2 TYR A 779      81.190  41.610  38.250  1.00  0.00           C
ATOM   3126  HE2 TYR A 779      81.520  41.480  39.270  1.00  0.00           H
ATOM   3127  C   TYR A 779      77.160  39.950  36.150  1.00  0.00           C
ATOM   3128  O   TYR A 779      77.480  39.050  35.420  1.00  0.00           O
ATOM   3129  N   PHE A 780      76.740  39.740  37.470  1.00  0.00           N
ATOM   3130  HN  PHE A 780      76.440  40.470  38.080  1.00  0.00           H
ATOM   3131  CA  PHE A 780      76.950  38.460  38.120  1.00  0.00           C
ATOM   3132  HA  PHE A 780      77.820  38.080  37.640  1.00  0.00           H
ATOM   3133  CB  PHE A 780      76.870  38.400  39.740  1.00  0.00           C
ATOM   3134  HB1 PHE A 780      76.950  37.430  40.270  1.00  0.00           H
ATOM   3135  HB2 PHE A 780      75.880  38.840  40.010  1.00  0.00           H
ATOM   3136  CG  PHE A 780      77.860  39.320  40.410  1.00  0.00           C
ATOM   3137  CD1 PHE A 780      79.180  38.900  40.480  1.00  0.00           C
ATOM   3138  HD1 PHE A 780      79.470  37.910  40.110  1.00  0.00           H
ATOM   3139  CE1 PHE A 780      80.180  39.780  40.880  1.00  0.00           C
ATOM   3140  HE1 PHE A 780      81.190  39.390  40.970  1.00  0.00           H
ATOM   3141  CZ  PHE A 780      79.830  41.060  41.400  1.00  0.00           C
ATOM   3142  HZ  PHE A 780      80.580  41.600  41.950  1.00  0.00           H
ATOM   3143  CD2 PHE A 780      77.540  40.520  40.950  1.00  0.00           C
ATOM   3144  HD2 PHE A 780      76.520  40.830  41.070  1.00  0.00           H
ATOM   3145  CE2 PHE A 780      78.510  41.430  41.360  1.00  0.00           C
ATOM   3146  HE2 PHE A 780      78.150  42.440  41.460  1.00  0.00           H
ATOM   3147  C   PHE A 780      75.920  37.420  37.680  1.00  0.00           C
ATOM   3148  O   PHE A 780      74.850  37.900  37.250  1.00  0.00           O
ATOM   3149  N   PRO A 781      76.080  36.120  37.710  1.00  0.00           N
ATOM   3150  CD  PRO A 781      77.360  35.510  38.100  1.00  0.00           C
ATOM   3151  HD1 PRO A 781      77.370  35.690  39.190  1.00  0.00           H
ATOM   3152  HD2 PRO A 781      78.170  35.960  37.470  1.00  0.00           H
ATOM   3153  CA  PRO A 781      75.060  35.090  37.610  1.00  0.00           C
ATOM   3154  HA  PRO A 781      75.000  34.960  36.540  1.00  0.00           H
ATOM   3155  CB  PRO A 781      75.780  33.940  38.250  1.00  0.00           C
ATOM   3156  HB1 PRO A 781      75.370  32.950  37.980  1.00  0.00           H
ATOM   3157  HB2 PRO A 781      75.700  34.010  39.350  1.00  0.00           H
ATOM   3158  CG  PRO A 781      77.250  34.040  37.870  1.00  0.00           C
ATOM   3159  HG1 PRO A 781      77.910  33.390  38.460  1.00  0.00           H
ATOM   3160  HG2 PRO A 781      77.430  33.860  36.790  1.00  0.00           H
ATOM   3161  C   PRO A 781      73.760  35.300  38.230  1.00  0.00           C
ATOM   3162  O   PRO A 781      73.630  35.530  39.440  1.00  0.00           O
ATOM   3163  N   THR A 782      72.670  35.230  37.460  1.00  0.00           N
ATOM   3164  HN  THR A 782      72.870  34.890  36.540  1.00  0.00           H
ATOM   3165  CA  THR A 782      71.250  35.310  37.790  1.00  0.00           C
ATOM   3166  HA  THR A 782      71.140  36.350  38.030  1.00  0.00           H
ATOM   3167  CB  THR A 782      70.280  35.040  36.670  1.00  0.00           C
ATOM   3168  HB  THR A 782      69.280  35.020  37.120  1.00  0.00           H
ATOM   3169  OG1 THR A 782      70.510  33.790  35.930  1.00  0.00           O
ATOM   3170  HG1 THR A 782      71.090  33.310  36.530  1.00  0.00           H
ATOM   3171  CG2 THR A 782      70.430  36.130  35.620  1.00  0.00           C
ATOM   3172 HG21 THR A 782      70.160  37.190  35.830  1.00  0.00           H
ATOM   3173 HG22 THR A 782      69.870  35.860  34.690  1.00  0.00           H
ATOM   3174 HG23 THR A 782      71.530  36.170  35.500  1.00  0.00           H
ATOM   3175  C   THR A 782      70.750  34.640  39.030  1.00  0.00           C
ATOM   3176  O   THR A 782      70.010  35.230  39.790  1.00  0.00           O
ATOM   3177  N   LYS A 783      71.060  33.370  39.220  1.00  0.00           N
ATOM   3178  HN  LYS A 783      71.660  32.960  38.540  1.00  0.00           H
ATOM   3179  CA  LYS A 783      70.660  32.600  40.450  1.00  0.00           C
ATOM   3180  HA  LYS A 783      69.580  32.550  40.460  1.00  0.00           H
ATOM   3181  CB  LYS A 783      71.160  31.130  40.380  1.00  0.00           C
ATOM   3182  HB1 LYS A 783      70.890  30.580  41.310  1.00  0.00           H
ATOM   3183  HB2 LYS A 783      72.260  31.130  40.240  1.00  0.00           H
ATOM   3184  CG  LYS A 783      70.390  30.410  39.230  1.00  0.00           C
ATOM   3185  HG1 LYS A 783      70.600  31.060  38.340  1.00  0.00           H
ATOM   3186  HG2 LYS A 783      69.300  30.320  39.410  1.00  0.00           H
ATOM   3187  CD  LYS A 783      70.930  29.030  39.030  1.00  0.00           C
ATOM   3188  HD1 LYS A 783      71.120  28.530  40.000  1.00  0.00           H
ATOM   3189  HD2 LYS A 783      71.910  29.210  38.530  1.00  0.00           H
ATOM   3190  CE  LYS A 783      70.040  28.080  38.210  1.00  0.00           C
ATOM   3191  HE1 LYS A 783      70.540  27.100  38.100  1.00  0.00           H
ATOM   3192  HE2 LYS A 783      69.750  28.340  37.170  1.00  0.00           H
ATOM   3193  NZ  LYS A 783      68.780  27.760  38.840  1.00  0.00           N
ATOM   3194  HZ1 LYS A 783      68.480  26.790  38.600  1.00  0.00           H
ATOM   3195  HZ2 LYS A 783      68.180  28.540  38.510  1.00  0.00           H
ATOM   3196  HZ3 LYS A 783      68.770  27.830  39.880  1.00  0.00           H
ATOM   3197  C   LYS A 783      71.200  33.210  41.700  1.00  0.00           C
ATOM   3198  O   LYS A 783      70.470  33.330  42.700  1.00  0.00           O
ATOM   3199  N   VAL A 784      72.460  33.680  41.620  1.00  0.00           N
ATOM   3200  HN  VAL A 784      72.890  33.600  40.720  1.00  0.00           H
ATOM   3201  CA  VAL A 784      73.200  34.370  42.750  1.00  0.00           C
ATOM   3202  HA  VAL A 784      73.080  33.720  43.620  1.00  0.00           H
ATOM   3203  CB  VAL A 784      74.660  34.500  42.570  1.00  0.00           C
ATOM   3204  HB  VAL A 784      74.850  34.950  41.580  1.00  0.00           H
ATOM   3205  CG1 VAL A 784      75.480  35.110  43.700  1.00  0.00           C
ATOM   3206 HG11 VAL A 784      76.550  35.200  43.400  1.00  0.00           H
ATOM   3207 HG12 VAL A 784      75.490  34.410  44.560  1.00  0.00           H
ATOM   3208 HG13 VAL A 784      74.970  36.050  44.020  1.00  0.00           H
ATOM   3209  CG2 VAL A 784      75.140  33.010  42.260  1.00  0.00           C
ATOM   3210 HG21 VAL A 784      74.900  32.280  43.050  1.00  0.00           H
ATOM   3211 HG22 VAL A 784      76.250  32.980  42.290  1.00  0.00           H
ATOM   3212 HG23 VAL A 784      74.850  32.730  41.220  1.00  0.00           H
ATOM   3213  C   VAL A 784      72.650  35.680  43.120  1.00  0.00           C
ATOM   3214  O   VAL A 784      72.320  36.000  44.250  1.00  0.00           O
ATOM   3215  N   ARG A 785      72.500  36.510  42.080  1.00  0.00           N
ATOM   3216  HN  ARG A 785      72.800  36.140  41.210  1.00  0.00           H
ATOM   3217  CA  ARG A 785      72.030  37.840  42.340  1.00  0.00           C
ATOM   3218  HA  ARG A 785      72.700  38.310  43.040  1.00  0.00           H
ATOM   3219  CB  ARG A 785      72.130  38.620  41.000  1.00  0.00           C
ATOM   3220  HB1 ARG A 785      73.080  38.380  40.490  1.00  0.00           H
ATOM   3221  HB2 ARG A 785      72.140  39.710  41.190  1.00  0.00           H
ATOM   3222  CG  ARG A 785      70.920  38.460  40.060  1.00  0.00           C
ATOM   3223  HG1 ARG A 785      69.990  38.860  40.530  1.00  0.00           H
ATOM   3224  HG2 ARG A 785      70.780  37.370  39.870  1.00  0.00           H
ATOM   3225  CD  ARG A 785      71.260  39.140  38.730  1.00  0.00           C
ATOM   3226  HD1 ARG A 785      71.830  38.410  38.110  1.00  0.00           H
ATOM   3227  HD2 ARG A 785      71.940  39.980  38.940  1.00  0.00           H
ATOM   3228  NE  ARG A 785      69.990  39.510  38.010  1.00  0.00           N
ATOM   3229  HE  ARG A 785      69.300  38.790  37.950  1.00  0.00           H
ATOM   3230  CZ  ARG A 785      69.790  40.750  37.570  1.00  0.00           C
ATOM   3231  NH1 ARG A 785      70.740  41.560  37.280  1.00  0.00           N
ATOM   3232 HH11 ARG A 785      70.550  42.500  37.020  1.00  0.00           H
ATOM   3233 HH12 ARG A 785      71.690  41.270  37.440  1.00  0.00           H
ATOM   3234  NH2 ARG A 785      68.600  41.350  37.420  1.00  0.00           N
ATOM   3235 HH21 ARG A 785      68.470  42.280  37.070  1.00  0.00           H
ATOM   3236 HH22 ARG A 785      67.830  40.730  37.570  1.00  0.00           H
ATOM   3237  C   ARG A 785      70.640  37.810  42.900  1.00  0.00           C
ATOM   3238  O   ARG A 785      70.270  38.670  43.710  1.00  0.00           O
ATOM   3239  N   SER A 786      69.770  36.910  42.420  1.00  0.00           N
ATOM   3240  HN  SER A 786      70.050  36.120  41.880  1.00  0.00           H
ATOM   3241  CA  SER A 786      68.400  36.750  42.850  1.00  0.00           C
ATOM   3242  HA  SER A 786      67.860  37.660  42.660  1.00  0.00           H
ATOM   3243  CB  SER A 786      67.750  35.620  41.910  1.00  0.00           C
ATOM   3244  HB1 SER A 786      68.380  34.720  42.090  1.00  0.00           H
ATOM   3245  HB2 SER A 786      67.750  35.970  40.850  1.00  0.00           H
ATOM   3246  OG  SER A 786      66.400  35.340  42.170  1.00  0.00           O
ATOM   3247  HG1 SER A 786      65.870  36.130  42.040  1.00  0.00           H
ATOM   3248  C   SER A 786      68.200  36.300  44.290  1.00  0.00           C
ATOM   3249  O   SER A 786      67.460  36.890  45.050  1.00  0.00           O
ATOM   3250  N   THR A 787      68.930  35.280  44.720  1.00  0.00           N
ATOM   3251  HN  THR A 787      69.390  34.770  44.000  1.00  0.00           H
ATOM   3252  CA  THR A 787      69.010  34.790  46.070  1.00  0.00           C
ATOM   3253  HA  THR A 787      67.990  34.560  46.330  1.00  0.00           H
ATOM   3254  CB  THR A 787      69.690  33.430  46.010  1.00  0.00           C
ATOM   3255  HB  THR A 787      70.530  33.540  45.280  1.00  0.00           H
ATOM   3256  OG1 THR A 787      68.720  32.480  45.540  1.00  0.00           O
ATOM   3257  HG1 THR A 787      69.220  31.670  45.460  1.00  0.00           H
ATOM   3258  CG2 THR A 787      70.230  32.990  47.400  1.00  0.00           C
ATOM   3259 HG21 THR A 787      70.520  31.940  47.200  1.00  0.00           H
ATOM   3260 HG22 THR A 787      69.350  33.020  48.090  1.00  0.00           H
ATOM   3261 HG23 THR A 787      71.130  33.510  47.790  1.00  0.00           H
ATOM   3262  C   THR A 787      69.440  35.860  47.080  1.00  0.00           C
ATOM   3263  O   THR A 787      68.770  36.020  48.120  1.00  0.00           O
ATOM   3264  N   ILE A 788      70.550  36.630  46.740  1.00  0.00           N
ATOM   3265  HN  ILE A 788      71.020  36.450  45.880  1.00  0.00           H
ATOM   3266  CA  ILE A 788      70.930  37.840  47.500  1.00  0.00           C
ATOM   3267  HA  ILE A 788      70.900  37.560  48.530  1.00  0.00           H
ATOM   3268  CB  ILE A 788      72.410  38.190  47.120  1.00  0.00           C
ATOM   3269  HB  ILE A 788      72.630  38.230  46.040  1.00  0.00           H
ATOM   3270  CG2 ILE A 788      72.870  39.620  47.590  1.00  0.00           C
ATOM   3271 HG21 ILE A 788      73.950  39.830  47.390  1.00  0.00           H
ATOM   3272 HG22 ILE A 788      72.580  39.700  48.660  1.00  0.00           H
ATOM   3273 HG23 ILE A 788      72.360  40.320  46.900  1.00  0.00           H
ATOM   3274  CG1 ILE A 788      73.400  37.170  47.750  1.00  0.00           C
ATOM   3275 HG11 ILE A 788      74.410  37.390  47.350  1.00  0.00           H
ATOM   3276 HG12 ILE A 788      73.070  36.140  47.480  1.00  0.00           H
ATOM   3277  CD  ILE A 788      73.460  37.210  49.260  1.00  0.00           C
ATOM   3278  HD1 ILE A 788      72.410  37.090  49.610  1.00  0.00           H
ATOM   3279  HD2 ILE A 788      73.720  38.150  49.790  1.00  0.00           H
ATOM   3280  HD3 ILE A 788      74.050  36.320  49.590  1.00  0.00           H
ATOM   3281  C   ILE A 788      69.950  39.000  47.510  1.00  0.00           C
ATOM   3282  O   ILE A 788      69.620  39.530  48.530  1.00  0.00           O
ATOM   3283  N   SER A 789      69.360  39.350  46.370  1.00  0.00           N
ATOM   3284  HN  SER A 789      69.480  38.900  45.480  1.00  0.00           H
ATOM   3285  CA  SER A 789      68.340  40.400  46.230  1.00  0.00           C
ATOM   3286  HA  SER A 789      68.760  41.300  46.640  1.00  0.00           H
ATOM   3287  CB  SER A 789      68.170  41.020  44.770  1.00  0.00           C
ATOM   3288  HB1 SER A 789      68.310  40.130  44.110  1.00  0.00           H
ATOM   3289  HB2 SER A 789      68.960  41.790  44.600  1.00  0.00           H
ATOM   3290  OG  SER A 789      66.900  41.780  44.650  1.00  0.00           O
ATOM   3291  HG1 SER A 789      66.200  41.180  44.400  1.00  0.00           H
ATOM   3292  C   SER A 789      67.110  40.080  47.010  1.00  0.00           C
ATOM   3293  O   SER A 789      66.540  40.950  47.720  1.00  0.00           O
ATOM   3294  N   ASP A 790      66.520  38.890  46.820  1.00  0.00           N
ATOM   3295  HN  ASP A 790      66.910  38.160  46.260  1.00  0.00           H
ATOM   3296  CA  ASP A 790      65.340  38.410  47.530  1.00  0.00           C
ATOM   3297  HA  ASP A 790      64.580  39.160  47.380  1.00  0.00           H
ATOM   3298  CB  ASP A 790      64.790  37.020  46.950  1.00  0.00           C
ATOM   3299  HB1 ASP A 790      64.010  36.630  47.640  1.00  0.00           H
ATOM   3300  HB2 ASP A 790      65.710  36.400  46.880  1.00  0.00           H
ATOM   3301  CG  ASP A 790      64.140  37.070  45.490  1.00  0.00           C
ATOM   3302  OD1 ASP A 790      64.200  38.140  44.860  1.00  0.00           O
ATOM   3303  OD2 ASP A 790      63.770  35.980  44.940  1.00  0.00           O
ATOM   3304  C   ASP A 790      65.630  38.360  49.070  1.00  0.00           C
ATOM   3305  O   ASP A 790      65.050  39.120  49.860  1.00  0.00           O
ATOM   3306  N   PHE A 791      66.670  37.660  49.590  1.00  0.00           N
ATOM   3307  HN  PHE A 791      67.260  37.020  49.090  1.00  0.00           H
ATOM   3308  CA  PHE A 791      66.760  37.370  51.060  1.00  0.00           C
ATOM   3309  HA  PHE A 791      65.790  37.460  51.520  1.00  0.00           H
ATOM   3310  CB  PHE A 791      67.400  35.890  51.280  1.00  0.00           C
ATOM   3311  HB1 PHE A 791      67.690  35.670  52.330  1.00  0.00           H
ATOM   3312  HB2 PHE A 791      68.320  35.710  50.680  1.00  0.00           H
ATOM   3313  CG  PHE A 791      66.380  34.890  50.650  1.00  0.00           C
ATOM   3314  CD1 PHE A 791      65.090  34.770  51.210  1.00  0.00           C
ATOM   3315  HD1 PHE A 791      64.700  35.340  52.050  1.00  0.00           H
ATOM   3316  CE1 PHE A 791      64.130  33.960  50.640  1.00  0.00           C
ATOM   3317  HE1 PHE A 791      63.160  33.970  51.120  1.00  0.00           H
ATOM   3318  CZ  PHE A 791      64.390  33.320  49.460  1.00  0.00           C
ATOM   3319  HZ  PHE A 791      63.570  32.860  48.930  1.00  0.00           H
ATOM   3320  CD2 PHE A 791      66.630  34.190  49.510  1.00  0.00           C
ATOM   3321  HD2 PHE A 791      67.610  34.010  49.080  1.00  0.00           H
ATOM   3322  CE2 PHE A 791      65.690  33.320  48.920  1.00  0.00           C
ATOM   3323  HE2 PHE A 791      65.890  32.840  47.970  1.00  0.00           H
ATOM   3324  C   PHE A 791      67.710  38.310  51.740  1.00  0.00           C
ATOM   3325  O   PHE A 791      68.230  37.950  52.740  1.00  0.00           O
ATOM   3326  N   ALA A 792      67.850  39.540  51.120  1.00  0.00           N
ATOM   3327  HN  ALA A 792      67.490  39.720  50.210  1.00  0.00           H
ATOM   3328  CA  ALA A 792      68.660  40.550  51.660  1.00  0.00           C
ATOM   3329  HA  ALA A 792      69.610  40.040  51.740  1.00  0.00           H
ATOM   3330  CB  ALA A 792      68.820  41.760  50.750  1.00  0.00           C
ATOM   3331  HB1 ALA A 792      69.410  41.530  49.830  1.00  0.00           H
ATOM   3332  HB2 ALA A 792      69.400  42.520  51.340  1.00  0.00           H
ATOM   3333  HB3 ALA A 792      67.820  42.190  50.520  1.00  0.00           H
ATOM   3334  C   ALA A 792      68.140  41.030  53.060  1.00  0.00           C
ATOM   3335  O   ALA A 792      68.840  41.190  54.050  1.00  0.00           O
ATOM   3336  N   VAL A 793      66.860  41.240  53.190  1.00  0.00           N
ATOM   3337  HN  VAL A 793      66.400  41.230  52.300  1.00  0.00           H
ATOM   3338  CA  VAL A 793      66.200  41.560  54.400  1.00  0.00           C
ATOM   3339  HA  VAL A 793      66.780  42.300  54.920  1.00  0.00           H
ATOM   3340  CB  VAL A 793      64.690  42.180  54.220  1.00  0.00           C
ATOM   3341  HB  VAL A 793      64.070  41.460  53.650  1.00  0.00           H
ATOM   3342  CG1 VAL A 793      63.960  42.360  55.540  1.00  0.00           C
ATOM   3343 HG11 VAL A 793      62.910  42.690  55.410  1.00  0.00           H
ATOM   3344 HG12 VAL A 793      64.400  43.080  56.270  1.00  0.00           H
ATOM   3345 HG13 VAL A 793      63.920  41.350  56.020  1.00  0.00           H
ATOM   3346  CG2 VAL A 793      64.930  43.590  53.620  1.00  0.00           C
ATOM   3347 HG21 VAL A 793      65.370  43.490  52.600  1.00  0.00           H
ATOM   3348 HG22 VAL A 793      65.680  44.030  54.310  1.00  0.00           H
ATOM   3349 HG23 VAL A 793      64.030  44.220  53.540  1.00  0.00           H
ATOM   3350  C   VAL A 793      66.180  40.350  55.400  1.00  0.00           C
ATOM   3351  O   VAL A 793      66.510  40.520  56.600  1.00  0.00           O
ATOM   3352  N   PHE A 794      65.910  39.110  54.970  1.00  0.00           N
ATOM   3353  HN  PHE A 794      65.440  39.040  54.080  1.00  0.00           H
ATOM   3354  CA  PHE A 794      65.870  37.880  55.750  1.00  0.00           C
ATOM   3355  HA  PHE A 794      65.150  37.860  56.540  1.00  0.00           H
ATOM   3356  CB  PHE A 794      65.440  36.760  54.780  1.00  0.00           C
ATOM   3357  HB1 PHE A 794      66.150  36.670  53.920  1.00  0.00           H
ATOM   3358  HB2 PHE A 794      64.440  37.020  54.370  1.00  0.00           H
ATOM   3359  CG  PHE A 794      65.360  35.380  55.450  1.00  0.00           C
ATOM   3360  CD1 PHE A 794      64.450  35.250  56.530  1.00  0.00           C
ATOM   3361  HD1 PHE A 794      63.780  36.060  56.740  1.00  0.00           H
ATOM   3362  CE1 PHE A 794      64.320  33.990  57.190  1.00  0.00           C
ATOM   3363  HE1 PHE A 794      63.570  33.970  57.970  1.00  0.00           H
ATOM   3364  CZ  PHE A 794      64.990  32.870  56.670  1.00  0.00           C
ATOM   3365  HZ  PHE A 794      64.980  31.980  57.280  1.00  0.00           H
ATOM   3366  CD2 PHE A 794      66.090  34.240  55.030  1.00  0.00           C
ATOM   3367  HD2 PHE A 794      66.830  34.330  54.230  1.00  0.00           H
ATOM   3368  CE2 PHE A 794      65.940  33.010  55.600  1.00  0.00           C
ATOM   3369  HE2 PHE A 794      66.390  32.080  55.290  1.00  0.00           H
ATOM   3370  C   PHE A 794      67.290  37.580  56.300  1.00  0.00           C
ATOM   3371  O   PHE A 794      67.540  37.230  57.430  1.00  0.00           O
ATOM   3372  N   LEU A 795      68.290  37.700  55.420  1.00  0.00           N
ATOM   3373  HN  LEU A 795      68.080  37.800  54.450  1.00  0.00           H
ATOM   3374  CA  LEU A 795      69.750  37.810  55.770  1.00  0.00           C
ATOM   3375  HA  LEU A 795      70.010  36.890  56.250  1.00  0.00           H
ATOM   3376  CB  LEU A 795      70.600  37.970  54.520  1.00  0.00           C
ATOM   3377  HB1 LEU A 795      70.230  38.880  54.010  1.00  0.00           H
ATOM   3378  HB2 LEU A 795      70.510  37.070  53.860  1.00  0.00           H
ATOM   3379  CG  LEU A 795      72.130  38.090  54.800  1.00  0.00           C
ATOM   3380  HG  LEU A 795      72.350  38.970  55.430  1.00  0.00           H
ATOM   3381  CD1 LEU A 795      72.660  36.750  55.420  1.00  0.00           C
ATOM   3382 HD11 LEU A 795      72.580  35.950  54.670  1.00  0.00           H
ATOM   3383 HD12 LEU A 795      72.160  36.470  56.380  1.00  0.00           H
ATOM   3384 HD13 LEU A 795      73.760  36.820  55.560  1.00  0.00           H
ATOM   3385  CD2 LEU A 795      72.980  38.420  53.570  1.00  0.00           C
ATOM   3386 HD21 LEU A 795      72.360  39.060  52.910  1.00  0.00           H
ATOM   3387 HD22 LEU A 795      73.210  37.560  52.880  1.00  0.00           H
ATOM   3388 HD23 LEU A 795      73.990  38.800  53.840  1.00  0.00           H
ATOM   3389  C   LEU A 795      69.990  38.900  56.890  1.00  0.00           C
ATOM   3390  O   LEU A 795      70.590  38.600  57.940  1.00  0.00           O
ATOM   3391  N   THR A 796      69.690  40.230  56.560  1.00  0.00           N
ATOM   3392  HN  THR A 796      69.450  40.440  55.620  1.00  0.00           H
ATOM   3393  CA  THR A 796      70.130  41.340  57.330  1.00  0.00           C
ATOM   3394  HA  THR A 796      71.210  41.340  57.450  1.00  0.00           H
ATOM   3395  CB  THR A 796      69.770  42.770  56.670  1.00  0.00           C
ATOM   3396  HB  THR A 796      68.680  42.820  56.530  1.00  0.00           H
ATOM   3397  OG1 THR A 796      70.530  42.850  55.470  1.00  0.00           O
ATOM   3398  HG1 THR A 796      69.890  42.480  54.840  1.00  0.00           H
ATOM   3399  CG2 THR A 796      70.390  43.880  57.540  1.00  0.00           C
ATOM   3400 HG21 THR A 796      71.340  43.580  58.030  1.00  0.00           H
ATOM   3401 HG22 THR A 796      69.630  44.320  58.220  1.00  0.00           H
ATOM   3402 HG23 THR A 796      70.540  44.860  57.040  1.00  0.00           H
ATOM   3403  C   THR A 796      69.540  41.340  58.680  1.00  0.00           C
ATOM   3404  O   THR A 796      70.220  41.670  59.680  1.00  0.00           O
ATOM   3405  N   ILE A 797      68.200  41.020  58.840  1.00  0.00           N
ATOM   3406  HN  ILE A 797      67.540  40.750  58.150  1.00  0.00           H
ATOM   3407  CA  ILE A 797      67.690  40.850  60.230  1.00  0.00           C
ATOM   3408  HA  ILE A 797      67.700  41.750  60.820  1.00  0.00           H
ATOM   3409  CB  ILE A 797      66.190  40.530  60.100  1.00  0.00           C
ATOM   3410  HB  ILE A 797      65.970  39.670  59.430  1.00  0.00           H
ATOM   3411  CG2 ILE A 797      65.660  40.240  61.510  1.00  0.00           C
ATOM   3412 HG21 ILE A 797      65.980  41.090  62.130  1.00  0.00           H
ATOM   3413 HG22 ILE A 797      66.080  39.300  61.940  1.00  0.00           H
ATOM   3414 HG23 ILE A 797      64.560  40.210  61.430  1.00  0.00           H
ATOM   3415  CG1 ILE A 797      65.430  41.750  59.540  1.00  0.00           C
ATOM   3416 HG11 ILE A 797      66.050  42.260  58.760  1.00  0.00           H
ATOM   3417 HG12 ILE A 797      65.310  42.320  60.480  1.00  0.00           H
ATOM   3418  CD  ILE A 797      63.990  41.420  58.950  1.00  0.00           C
ATOM   3419  HD1 ILE A 797      63.320  41.050  59.760  1.00  0.00           H
ATOM   3420  HD2 ILE A 797      64.220  40.620  58.220  1.00  0.00           H
ATOM   3421  HD3 ILE A 797      63.500  42.320  58.500  1.00  0.00           H
ATOM   3422  C   ILE A 797      68.470  39.770  61.030  1.00  0.00           C
ATOM   3423  O   ILE A 797      68.850  40.100  62.170  1.00  0.00           O
ATOM   3424  N   VAL A 798      68.720  38.540  60.510  1.00  0.00           N
ATOM   3425  HN  VAL A 798      68.300  38.310  59.640  1.00  0.00           H
ATOM   3426  CA  VAL A 798      69.310  37.400  61.170  1.00  0.00           C
ATOM   3427  HA  VAL A 798      68.700  37.140  62.020  1.00  0.00           H
ATOM   3428  CB  VAL A 798      69.230  36.260  60.210  1.00  0.00           C
ATOM   3429  HB  VAL A 798      69.620  36.620  59.230  1.00  0.00           H
ATOM   3430  CG1 VAL A 798      70.100  35.070  60.690  1.00  0.00           C
ATOM   3431 HG11 VAL A 798      69.780  34.810  61.720  1.00  0.00           H
ATOM   3432 HG12 VAL A 798      71.180  35.330  60.770  1.00  0.00           H
ATOM   3433 HG13 VAL A 798      70.060  34.180  60.020  1.00  0.00           H
ATOM   3434  CG2 VAL A 798      67.800  35.770  60.050  1.00  0.00           C
ATOM   3435 HG21 VAL A 798      67.110  36.630  59.890  1.00  0.00           H
ATOM   3436 HG22 VAL A 798      67.430  35.300  60.990  1.00  0.00           H
ATOM   3437 HG23 VAL A 798      67.760  35.080  59.180  1.00  0.00           H
ATOM   3438  C   VAL A 798      70.760  37.710  61.770  1.00  0.00           C
ATOM   3439  O   VAL A 798      71.050  37.470  62.970  1.00  0.00           O
ATOM   3440  N   ILE A 799      71.640  38.250  60.930  1.00  0.00           N
ATOM   3441  HN  ILE A 799      71.240  38.550  60.070  1.00  0.00           H
ATOM   3442  CA  ILE A 799      73.020  38.650  61.350  1.00  0.00           C
ATOM   3443  HA  ILE A 799      73.390  37.790  61.860  1.00  0.00           H
ATOM   3444  CB  ILE A 799      73.980  38.930  60.180  1.00  0.00           C
ATOM   3445  HB  ILE A 799      74.130  37.930  59.710  1.00  0.00           H
ATOM   3446  CG2 ILE A 799      73.540  40.000  59.190  1.00  0.00           C
ATOM   3447 HG21 ILE A 799      74.080  39.760  58.240  1.00  0.00           H
ATOM   3448 HG22 ILE A 799      73.760  41.060  59.440  1.00  0.00           H
ATOM   3449 HG23 ILE A 799      72.430  39.840  59.100  1.00  0.00           H
ATOM   3450  CG1 ILE A 799      75.420  39.240  60.630  1.00  0.00           C
ATOM   3451 HG11 ILE A 799      75.730  38.570  61.470  1.00  0.00           H
ATOM   3452 HG12 ILE A 799      75.430  40.260  61.070  1.00  0.00           H
ATOM   3453  CD  ILE A 799      76.460  39.120  59.530  1.00  0.00           C
ATOM   3454  HD1 ILE A 799      77.470  39.230  59.970  1.00  0.00           H
ATOM   3455  HD2 ILE A 799      76.250  39.940  58.830  1.00  0.00           H
ATOM   3456  HD3 ILE A 799      76.470  38.160  58.960  1.00  0.00           H
ATOM   3457  C   ILE A 799      73.080  39.640  62.490  1.00  0.00           C
ATOM   3458  O   ILE A 799      73.940  39.510  63.360  1.00  0.00           O
ATOM   3459  N   MET A 800      72.240  40.680  62.580  1.00  0.00           N
ATOM   3460  HN  MET A 800      71.480  40.740  61.940  1.00  0.00           H
ATOM   3461  CA  MET A 800      72.240  41.750  63.550  1.00  0.00           C
ATOM   3462  HA  MET A 800      73.240  42.140  63.570  1.00  0.00           H
ATOM   3463  CB  MET A 800      71.540  43.040  63.000  1.00  0.00           C
ATOM   3464  HB1 MET A 800      71.410  43.780  63.820  1.00  0.00           H
ATOM   3465  HB2 MET A 800      70.560  42.700  62.590  1.00  0.00           H
ATOM   3466  CG  MET A 800      72.250  43.730  61.730  1.00  0.00           C
ATOM   3467  HG1 MET A 800      71.630  44.600  61.430  1.00  0.00           H
ATOM   3468  HG2 MET A 800      72.120  43.080  60.840  1.00  0.00           H
ATOM   3469  SD  MET A 800      74.010  44.160  62.060  1.00  0.00           S
ATOM   3470  CE  MET A 800      73.960  45.050  63.660  1.00  0.00           C
ATOM   3471  HE1 MET A 800      73.210  45.870  63.700  1.00  0.00           H
ATOM   3472  HE2 MET A 800      74.900  45.550  63.960  1.00  0.00           H
ATOM   3473  HE3 MET A 800      73.840  44.290  64.470  1.00  0.00           H
ATOM   3474  C   MET A 800      71.740  41.350  64.950  1.00  0.00           C
ATOM   3475  O   MET A 800      72.470  41.600  65.880  1.00  0.00           O
ATOM   3476  N   VAL A 801      70.690  40.570  64.990  1.00  0.00           N
ATOM   3477  HN  VAL A 801      70.140  40.390  64.190  1.00  0.00           H
ATOM   3478  CA  VAL A 801      70.200  39.910  66.180  1.00  0.00           C
ATOM   3479  HA  VAL A 801      70.210  40.710  66.900  1.00  0.00           H
ATOM   3480  CB  VAL A 801      68.870  39.130  66.130  1.00  0.00           C
ATOM   3481  HB  VAL A 801      68.180  39.980  65.950  1.00  0.00           H
ATOM   3482  CG1 VAL A 801      68.730  38.110  64.980  1.00  0.00           C
ATOM   3483 HG11 VAL A 801      69.510  37.310  65.020  1.00  0.00           H
ATOM   3484 HG12 VAL A 801      68.710  38.620  63.990  1.00  0.00           H
ATOM   3485 HG13 VAL A 801      67.770  37.590  65.160  1.00  0.00           H
ATOM   3486  CG2 VAL A 801      68.480  38.440  67.520  1.00  0.00           C
ATOM   3487 HG21 VAL A 801      69.280  37.700  67.750  1.00  0.00           H
ATOM   3488 HG22 VAL A 801      67.530  37.880  67.380  1.00  0.00           H
ATOM   3489 HG23 VAL A 801      68.350  39.150  68.370  1.00  0.00           H
ATOM   3490  C   VAL A 801      71.180  38.960  66.750  1.00  0.00           C
ATOM   3491  O   VAL A 801      71.370  38.860  67.990  1.00  0.00           O
ATOM   3492  N   THR A 802      71.820  38.210  65.870  1.00  0.00           N
ATOM   3493  HN  THR A 802      71.540  38.200  64.910  1.00  0.00           H
ATOM   3494  CA  THR A 802      72.940  37.290  66.270  1.00  0.00           C
ATOM   3495  HA  THR A 802      72.470  36.640  66.990  1.00  0.00           H
ATOM   3496  CB  THR A 802      73.430  36.510  65.040  1.00  0.00           C
ATOM   3497  HB  THR A 802      73.560  37.180  64.170  1.00  0.00           H
ATOM   3498  OG1 THR A 802      72.370  35.640  64.650  1.00  0.00           O
ATOM   3499  HG1 THR A 802      71.720  36.200  64.240  1.00  0.00           H
ATOM   3500  CG2 THR A 802      74.580  35.650  65.460  1.00  0.00           C
ATOM   3501 HG21 THR A 802      75.490  36.190  65.800  1.00  0.00           H
ATOM   3502 HG22 THR A 802      74.860  35.110  64.530  1.00  0.00           H
ATOM   3503 HG23 THR A 802      74.330  34.960  66.300  1.00  0.00           H
ATOM   3504  C   THR A 802      74.030  38.050  66.950  1.00  0.00           C
ATOM   3505  O   THR A 802      74.420  37.590  68.020  1.00  0.00           O
ATOM   3506  N   ILE A 803      74.470  39.220  66.420  1.00  0.00           N
ATOM   3507  HN  ILE A 803      74.170  39.550  65.530  1.00  0.00           H
ATOM   3508  CA  ILE A 803      75.620  40.040  67.020  1.00  0.00           C
ATOM   3509  HA  ILE A 803      76.510  39.420  66.980  1.00  0.00           H
ATOM   3510  CB  ILE A 803      75.870  41.220  66.050  1.00  0.00           C
ATOM   3511  HB  ILE A 803      74.990  41.740  65.630  1.00  0.00           H
ATOM   3512  CG2 ILE A 803      76.610  42.330  66.740  1.00  0.00           C
ATOM   3513 HG21 ILE A 803      77.540  42.050  67.270  1.00  0.00           H
ATOM   3514 HG22 ILE A 803      75.950  42.670  67.570  1.00  0.00           H
ATOM   3515 HG23 ILE A 803      76.940  43.180  66.110  1.00  0.00           H
ATOM   3516  CG1 ILE A 803      76.740  40.650  64.900  1.00  0.00           C
ATOM   3517 HG11 ILE A 803      76.330  39.750  64.410  1.00  0.00           H
ATOM   3518 HG12 ILE A 803      77.780  40.390  65.240  1.00  0.00           H
ATOM   3519  CD  ILE A 803      76.810  41.630  63.700  1.00  0.00           C
ATOM   3520  HD1 ILE A 803      77.090  42.600  64.160  1.00  0.00           H
ATOM   3521  HD2 ILE A 803      75.840  41.690  63.130  1.00  0.00           H
ATOM   3522  HD3 ILE A 803      77.500  41.210  62.940  1.00  0.00           H
ATOM   3523  C   ILE A 803      75.250  40.490  68.350  1.00  0.00           C
ATOM   3524  O   ILE A 803      76.030  40.390  69.290  1.00  0.00           O
ATOM   3525  N   ASP A 804      74.000  41.010  68.540  1.00  0.00           N
ATOM   3526  HN  ASP A 804      73.500  41.290  67.720  1.00  0.00           H
ATOM   3527  CA  ASP A 804      73.460  41.340  69.920  1.00  0.00           C
ATOM   3528  HA  ASP A 804      74.100  42.080  70.380  1.00  0.00           H
ATOM   3529  CB  ASP A 804      72.030  42.140  69.820  1.00  0.00           C
ATOM   3530  HB1 ASP A 804      71.350  41.460  69.270  1.00  0.00           H
ATOM   3531  HB2 ASP A 804      72.180  43.100  69.270  1.00  0.00           H
ATOM   3532  CG  ASP A 804      71.370  42.590  71.110  1.00  0.00           C
ATOM   3533  OD1 ASP A 804      71.000  41.610  71.780  1.00  0.00           O
ATOM   3534  OD2 ASP A 804      71.020  43.800  71.330  1.00  0.00           O
ATOM   3535  C   ASP A 804      73.420  40.180  70.840  1.00  0.00           C
ATOM   3536  O   ASP A 804      73.900  40.230  71.990  1.00  0.00           O
ATOM   3537  N   TYR A 805      72.890  39.030  70.370  1.00  0.00           N
ATOM   3538  HN  TYR A 805      72.630  39.040  69.400  1.00  0.00           H
ATOM   3539  CA  TYR A 805      72.810  37.790  71.150  1.00  0.00           C
ATOM   3540  HA  TYR A 805      72.420  37.930  72.150  1.00  0.00           H
ATOM   3541  CB  TYR A 805      72.040  36.720  70.390  1.00  0.00           C
ATOM   3542  HB1 TYR A 805      72.370  36.410  69.380  1.00  0.00           H
ATOM   3543  HB2 TYR A 805      71.010  37.090  70.190  1.00  0.00           H
ATOM   3544  CG  TYR A 805      71.890  35.510  71.200  1.00  0.00           C
ATOM   3545  CD1 TYR A 805      70.690  35.110  71.860  1.00  0.00           C
ATOM   3546  HD1 TYR A 805      69.870  35.810  71.830  1.00  0.00           H
ATOM   3547  CE1 TYR A 805      70.630  33.830  72.420  1.00  0.00           C
ATOM   3548  HE1 TYR A 805      69.680  33.600  72.890  1.00  0.00           H
ATOM   3549  CZ  TYR A 805      71.730  32.920  72.300  1.00  0.00           C
ATOM   3550  OH  TYR A 805      71.510  31.700  72.840  1.00  0.00           O
ATOM   3551  HH  TYR A 805      70.570  31.510  72.850  1.00  0.00           H
ATOM   3552  CD2 TYR A 805      72.930  34.610  71.090  1.00  0.00           C
ATOM   3553  HD2 TYR A 805      73.890  34.860  70.690  1.00  0.00           H
ATOM   3554  CE2 TYR A 805      72.830  33.280  71.690  1.00  0.00           C
ATOM   3555  HE2 TYR A 805      73.640  32.570  71.580  1.00  0.00           H
ATOM   3556  C   TYR A 805      74.220  37.360  71.570  1.00  0.00           C
ATOM   3557  O   TYR A 805      74.370  36.940  72.730  1.00  0.00           O
ATOM   3558  N   LEU A 806      75.270  37.320  70.670  1.00  0.00           N
ATOM   3559  HN  LEU A 806      75.070  37.560  69.730  1.00  0.00           H
ATOM   3560  CA  LEU A 806      76.620  36.950  71.050  1.00  0.00           C
ATOM   3561  HA  LEU A 806      76.400  36.120  71.710  1.00  0.00           H
ATOM   3562  CB  LEU A 806      77.360  36.530  69.700  1.00  0.00           C
ATOM   3563  HB1 LEU A 806      78.350  36.150  70.040  1.00  0.00           H
ATOM   3564  HB2 LEU A 806      77.400  37.320  68.920  1.00  0.00           H
ATOM   3565  CG  LEU A 806      76.790  35.300  68.900  1.00  0.00           C
ATOM   3566  HG  LEU A 806      75.780  35.520  68.530  1.00  0.00           H
ATOM   3567  CD1 LEU A 806      77.650  35.060  67.670  1.00  0.00           C
ATOM   3568 HD11 LEU A 806      77.520  35.960  67.040  1.00  0.00           H
ATOM   3569 HD12 LEU A 806      77.270  34.240  67.030  1.00  0.00           H
ATOM   3570 HD13 LEU A 806      78.730  34.870  67.810  1.00  0.00           H
ATOM   3571  CD2 LEU A 806      76.800  33.990  69.690  1.00  0.00           C
ATOM   3572 HD21 LEU A 806      76.110  34.090  70.570  1.00  0.00           H
ATOM   3573 HD22 LEU A 806      77.760  33.550  70.020  1.00  0.00           H
ATOM   3574 HD23 LEU A 806      76.230  33.180  69.180  1.00  0.00           H
ATOM   3575  C   LEU A 806      77.440  37.990  71.750  1.00  0.00           C
ATOM   3576  O   LEU A 806      78.270  37.650  72.600  1.00  0.00           O
ATOM   3577  N   VAL A 807      77.270  39.340  71.540  1.00  0.00           N
ATOM   3578  HN  VAL A 807      76.630  39.720  70.880  1.00  0.00           H
ATOM   3579  CA  VAL A 807      77.950  40.420  72.300  1.00  0.00           C
ATOM   3580  HA  VAL A 807      78.930  40.010  72.500  1.00  0.00           H
ATOM   3581  CB  VAL A 807      78.170  41.640  71.450  1.00  0.00           C
ATOM   3582  HB  VAL A 807      78.470  41.410  70.410  1.00  0.00           H
ATOM   3583  CG1 VAL A 807      76.860  42.470  71.280  1.00  0.00           C
ATOM   3584 HG11 VAL A 807      76.510  42.990  72.200  1.00  0.00           H
ATOM   3585 HG12 VAL A 807      76.030  41.900  70.810  1.00  0.00           H
ATOM   3586 HG13 VAL A 807      77.140  43.280  70.570  1.00  0.00           H
ATOM   3587  CG2 VAL A 807      79.270  42.440  72.120  1.00  0.00           C
ATOM   3588 HG21 VAL A 807      80.200  41.830  72.080  1.00  0.00           H
ATOM   3589 HG22 VAL A 807      79.040  42.630  73.190  1.00  0.00           H
ATOM   3590 HG23 VAL A 807      79.430  43.440  71.680  1.00  0.00           H
ATOM   3591  C   VAL A 807      77.360  40.630  73.740  1.00  0.00           C
ATOM   3592  O   VAL A 807      78.080  40.770  74.690  1.00  0.00           O
ATOM   3593  N   GLY A 808      76.020  40.550  73.820  1.00  0.00           N
ATOM   3594  HN  GLY A 808      75.490  40.370  73.000  1.00  0.00           H
ATOM   3595  CA  GLY A 808      75.260  40.530  75.100  1.00  0.00           C
ATOM   3596  HA1 GLY A 808      75.730  39.920  75.850  1.00  0.00           H
ATOM   3597  HA2 GLY A 808      74.220  40.220  75.020  1.00  0.00           H
ATOM   3598  C   GLY A 808      75.060  41.890  75.680  1.00  0.00           C
ATOM   3599  O   GLY A 808      74.950  42.110  76.860  1.00  0.00           O
ATOM   3600  N   VAL A 809      75.100  42.850  74.730  1.00  0.00           N
ATOM   3601  HN  VAL A 809      75.040  42.530  73.790  1.00  0.00           H
ATOM   3602  CA  VAL A 809      74.930  44.280  75.080  1.00  0.00           C
ATOM   3603  HA  VAL A 809      75.170  44.530  76.110  1.00  0.00           H
ATOM   3604  CB  VAL A 809      75.900  45.180  74.330  1.00  0.00           C
ATOM   3605  HB  VAL A 809      75.730  44.890  73.260  1.00  0.00           H
ATOM   3606  CG1 VAL A 809      75.600  46.710  74.410  1.00  0.00           C
ATOM   3607 HG11 VAL A 809      76.180  47.370  73.710  1.00  0.00           H
ATOM   3608 HG12 VAL A 809      75.690  47.060  75.470  1.00  0.00           H
ATOM   3609 HG13 VAL A 809      74.580  46.970  74.090  1.00  0.00           H
ATOM   3610  CG2 VAL A 809      77.360  44.770  74.680  1.00  0.00           C
ATOM   3611 HG21 VAL A 809      77.500  44.720  75.780  1.00  0.00           H
ATOM   3612 HG22 VAL A 809      78.040  45.570  74.290  1.00  0.00           H
ATOM   3613 HG23 VAL A 809      77.690  43.840  74.190  1.00  0.00           H
ATOM   3614  C   VAL A 809      73.460  44.570  74.740  1.00  0.00           C
ATOM   3615  O   VAL A 809      73.110  44.360  73.590  1.00  0.00           O
ATOM   3616  N   PRO A 810      72.630  44.980  75.690  1.00  0.00           N
ATOM   3617  CD  PRO A 810      72.980  45.130  77.160  1.00  0.00           C
ATOM   3618  HD1 PRO A 810      73.550  46.070  77.260  1.00  0.00           H
ATOM   3619  HD2 PRO A 810      73.640  44.280  77.420  1.00  0.00           H
ATOM   3620  CA  PRO A 810      71.200  44.780  75.540  1.00  0.00           C
ATOM   3621  HA  PRO A 810      71.120  43.890  74.930  1.00  0.00           H
ATOM   3622  CB  PRO A 810      70.750  44.480  76.940  1.00  0.00           C
ATOM   3623  HB1 PRO A 810      70.920  43.420  77.170  1.00  0.00           H
ATOM   3624  HB2 PRO A 810      69.670  44.670  77.130  1.00  0.00           H
ATOM   3625  CG  PRO A 810      71.630  45.260  77.840  1.00  0.00           C
ATOM   3626  HG1 PRO A 810      71.300  46.320  77.900  1.00  0.00           H
ATOM   3627  HG2 PRO A 810      71.680  44.790  78.840  1.00  0.00           H
ATOM   3628  C   PRO A 810      70.420  45.890  74.780  1.00  0.00           C
ATOM   3629  O   PRO A 810      70.050  46.870  75.460  1.00  0.00           O
ATOM   3630  N   SER A 811      70.180  45.770  73.470  1.00  0.00           N
ATOM   3631  HN  SER A 811      70.600  45.060  72.920  1.00  0.00           H
ATOM   3632  CA  SER A 811      69.280  46.650  72.760  1.00  0.00           C
ATOM   3633  HA  SER A 811      69.560  47.640  73.070  1.00  0.00           H
ATOM   3634  CB  SER A 811      69.470  46.680  71.210  1.00  0.00           C
ATOM   3635  HB1 SER A 811      70.540  46.860  70.960  1.00  0.00           H
ATOM   3636  HB2 SER A 811      68.870  47.510  70.770  1.00  0.00           H
ATOM   3637  OG  SER A 811      69.130  45.430  70.580  1.00  0.00           O
ATOM   3638  HG1 SER A 811      69.900  44.870  70.710  1.00  0.00           H
ATOM   3639  C   SER A 811      67.820  46.340  73.180  1.00  0.00           C
ATOM   3640  O   SER A 811      67.600  45.220  73.550  1.00  0.00           O
ATOM   3641  N   PRO A 812      66.820  47.270  73.270  1.00  0.00           N
ATOM   3642  CD  PRO A 812      67.030  48.690  73.150  1.00  0.00           C
ATOM   3643  HD1 PRO A 812      67.100  49.000  72.080  1.00  0.00           H
ATOM   3644  HD2 PRO A 812      67.860  49.060  73.790  1.00  0.00           H
ATOM   3645  CA  PRO A 812      65.390  46.940  73.220  1.00  0.00           C
ATOM   3646  HA  PRO A 812      65.170  46.590  74.220  1.00  0.00           H
ATOM   3647  CB  PRO A 812      64.700  48.300  72.930  1.00  0.00           C
ATOM   3648  HB1 PRO A 812      63.750  48.300  73.510  1.00  0.00           H
ATOM   3649  HB2 PRO A 812      64.510  48.610  71.880  1.00  0.00           H
ATOM   3650  CG  PRO A 812      65.720  49.230  73.630  1.00  0.00           C
ATOM   3651  HG1 PRO A 812      65.560  50.310  73.410  1.00  0.00           H
ATOM   3652  HG2 PRO A 812      65.770  49.100  74.730  1.00  0.00           H
ATOM   3653  C   PRO A 812      64.840  45.870  72.250  1.00  0.00           C
ATOM   3654  O   PRO A 812      65.060  45.950  71.060  1.00  0.00           O
ATOM   3655  N   LYS A 813      64.020  44.970  72.820  1.00  0.00           N
ATOM   3656  HN  LYS A 813      63.880  45.050  73.800  1.00  0.00           H
ATOM   3657  CA  LYS A 813      63.430  43.740  72.310  1.00  0.00           C
ATOM   3658  HA  LYS A 813      63.660  43.700  71.260  1.00  0.00           H
ATOM   3659  CB  LYS A 813      64.010  42.560  73.140  1.00  0.00           C
ATOM   3660  HB1 LYS A 813      63.630  41.650  72.630  1.00  0.00           H
ATOM   3661  HB2 LYS A 813      63.640  42.570  74.180  1.00  0.00           H
ATOM   3662  CG  LYS A 813      65.640  42.530  73.250  1.00  0.00           C
ATOM   3663  HG1 LYS A 813      65.810  41.540  73.730  1.00  0.00           H
ATOM   3664  HG2 LYS A 813      65.990  43.380  73.870  1.00  0.00           H
ATOM   3665  CD  LYS A 813      66.300  42.490  71.920  1.00  0.00           C
ATOM   3666  HD1 LYS A 813      66.350  43.520  71.490  1.00  0.00           H
ATOM   3667  HD2 LYS A 813      65.640  41.910  71.250  1.00  0.00           H
ATOM   3668  CE  LYS A 813      67.720  41.810  71.950  1.00  0.00           C
ATOM   3669  HE1 LYS A 813      68.020  41.780  70.880  1.00  0.00           H
ATOM   3670  HE2 LYS A 813      67.720  40.800  72.420  1.00  0.00           H
ATOM   3671  NZ  LYS A 813      68.690  42.710  72.680  1.00  0.00           N
ATOM   3672  HZ1 LYS A 813      69.680  42.400  72.520  1.00  0.00           H
ATOM   3673  HZ2 LYS A 813      68.480  42.760  73.700  1.00  0.00           H
ATOM   3674  HZ3 LYS A 813      68.700  43.700  72.360  1.00  0.00           H
ATOM   3675  C   LYS A 813      61.890  43.710  72.430  1.00  0.00           C
ATOM   3676  O   LYS A 813      61.220  44.550  72.990  1.00  0.00           O
ATOM   3677  N   LEU A 814      61.320  42.800  71.690  1.00  0.00           N
ATOM   3678  HN  LEU A 814      61.920  42.310  71.060  1.00  0.00           H
ATOM   3679  CA  LEU A 814      59.890  42.550  71.650  1.00  0.00           C
ATOM   3680  HA  LEU A 814      59.340  43.480  71.740  1.00  0.00           H
ATOM   3681  CB  LEU A 814      59.460  41.570  70.550  1.00  0.00           C
ATOM   3682  HB1 LEU A 814      58.430  41.200  70.700  1.00  0.00           H
ATOM   3683  HB2 LEU A 814      60.130  40.690  70.570  1.00  0.00           H
ATOM   3684  CG  LEU A 814      59.500  42.260  69.160  1.00  0.00           C
ATOM   3685  HG  LEU A 814      60.460  42.810  69.060  1.00  0.00           H
ATOM   3686  CD1 LEU A 814      59.420  41.200  68.010  1.00  0.00           C
ATOM   3687 HD11 LEU A 814      60.370  40.630  68.060  1.00  0.00           H
ATOM   3688 HD12 LEU A 814      59.460  41.680  67.020  1.00  0.00           H
ATOM   3689 HD13 LEU A 814      58.540  40.520  68.110  1.00  0.00           H
ATOM   3690  CD2 LEU A 814      58.260  43.190  69.050  1.00  0.00           C
ATOM   3691 HD21 LEU A 814      58.380  43.800  68.120  1.00  0.00           H
ATOM   3692 HD22 LEU A 814      58.040  43.770  69.960  1.00  0.00           H
ATOM   3693 HD23 LEU A 814      57.350  42.550  69.010  1.00  0.00           H
ATOM   3694  C   LEU A 814      59.520  41.820  72.910  1.00  0.00           C
ATOM   3695  O   LEU A 814      60.350  40.950  73.330  1.00  0.00           O
ATOM   3696  N   HSD A 815      58.400  42.150  73.580  1.00  0.00           N
ATOM   3697  HN  HSD A 815      57.570  42.610  73.260  1.00  0.00           H
ATOM   3698  CA  HSD A 815      58.120  41.650  74.880  1.00  0.00           C
ATOM   3699  HA  HSD A 815      58.930  41.030  75.230  1.00  0.00           H
ATOM   3700  CB  HSD A 815      57.780  42.720  75.990  1.00  0.00           C
ATOM   3701  HB1 HSD A 815      57.270  42.290  76.880  1.00  0.00           H
ATOM   3702  HB2 HSD A 815      57.090  43.520  75.640  1.00  0.00           H
ATOM   3703  ND1 HSD A 815      58.900  44.340  77.650  1.00  0.00           N
ATOM   3704  HD1 HSD A 815      58.080  44.710  78.090  1.00  0.00           H
ATOM   3705  CG  HSD A 815      59.000  43.480  76.570  1.00  0.00           C
ATOM   3706  CE1 HSD A 815      60.150  44.770  77.900  1.00  0.00           C
ATOM   3707  HE1 HSD A 815      60.370  45.360  78.790  1.00  0.00           H
ATOM   3708  NE2 HSD A 815      61.060  44.300  77.030  1.00  0.00           N
ATOM   3709  CD2 HSD A 815      60.350  43.430  76.220  1.00  0.00           C
ATOM   3710  HD2 HSD A 815      60.800  42.880  75.400  1.00  0.00           H
ATOM   3711  C   HSD A 815      56.880  40.720  74.730  1.00  0.00           C
ATOM   3712  O   HSD A 815      56.040  40.440  75.620  1.00  0.00           O
ATOM   3713  N   VAL A 816      56.590  40.260  73.490  1.00  0.00           N
ATOM   3714  HN  VAL A 816      57.340  40.460  72.880  1.00  0.00           H
ATOM   3715  CA  VAL A 816      55.390  39.510  73.130  1.00  0.00           C
ATOM   3716  HA  VAL A 816      54.640  40.280  73.170  1.00  0.00           H
ATOM   3717  CB  VAL A 816      55.360  39.240  71.710  1.00  0.00           C
ATOM   3718  HB  VAL A 816      54.520  38.610  71.330  1.00  0.00           H
ATOM   3719  CG1 VAL A 816      55.270  40.550  70.910  1.00  0.00           C
ATOM   3720 HG11 VAL A 816      54.250  40.950  71.120  1.00  0.00           H
ATOM   3721 HG12 VAL A 816      55.280  40.370  69.820  1.00  0.00           H
ATOM   3722 HG13 VAL A 816      56.110  41.210  71.210  1.00  0.00           H
ATOM   3723  CG2 VAL A 816      56.700  38.510  71.350  1.00  0.00           C
ATOM   3724 HG21 VAL A 816      57.650  38.920  71.780  1.00  0.00           H
ATOM   3725 HG22 VAL A 816      56.810  38.180  70.300  1.00  0.00           H
ATOM   3726 HG23 VAL A 816      56.710  37.520  71.870  1.00  0.00           H
ATOM   3727  C   VAL A 816      55.090  38.350  74.000  1.00  0.00           C
ATOM   3728  O   VAL A 816      56.040  37.610  74.300  1.00  0.00           O
ATOM   3729  N   PRO A 817      53.840  38.130  74.410  1.00  0.00           N
ATOM   3730  CD  PRO A 817      52.810  39.210  74.530  1.00  0.00           C
ATOM   3731  HD1 PRO A 817      52.550  39.520  73.490  1.00  0.00           H
ATOM   3732  HD2 PRO A 817      53.250  40.040  75.120  1.00  0.00           H
ATOM   3733  CA  PRO A 817      53.280  36.860  74.880  1.00  0.00           C
ATOM   3734  HA  PRO A 817      53.530  36.750  75.930  1.00  0.00           H
ATOM   3735  CB  PRO A 817      51.710  37.070  74.780  1.00  0.00           C
ATOM   3736  HB1 PRO A 817      51.290  36.590  75.680  1.00  0.00           H
ATOM   3737  HB2 PRO A 817      51.360  36.700  73.790  1.00  0.00           H
ATOM   3738  CG  PRO A 817      51.560  38.600  75.050  1.00  0.00           C
ATOM   3739  HG1 PRO A 817      50.690  39.140  74.600  1.00  0.00           H
ATOM   3740  HG2 PRO A 817      51.420  38.830  76.140  1.00  0.00           H
ATOM   3741  C   PRO A 817      53.730  35.540  74.230  1.00  0.00           C
ATOM   3742  O   PRO A 817      53.720  35.480  73.020  1.00  0.00           O
ATOM   3743  N   GLU A 818      53.980  34.550  75.060  1.00  0.00           N
ATOM   3744  HN  GLU A 818      54.080  34.790  76.020  1.00  0.00           H
ATOM   3745  CA  GLU A 818      54.160  33.150  74.720  1.00  0.00           C
ATOM   3746  HA  GLU A 818      54.470  33.040  73.690  1.00  0.00           H
ATOM   3747  CB  GLU A 818      55.150  32.440  75.620  1.00  0.00           C
ATOM   3748  HB1 GLU A 818      55.250  31.420  75.200  1.00  0.00           H
ATOM   3749  HB2 GLU A 818      54.780  32.420  76.680  1.00  0.00           H
ATOM   3750  CG  GLU A 818      56.550  33.080  75.620  1.00  0.00           C
ATOM   3751  HG1 GLU A 818      56.500  33.910  76.340  1.00  0.00           H
ATOM   3752  HG2 GLU A 818      56.740  33.470  74.600  1.00  0.00           H
ATOM   3753  CD  GLU A 818      57.660  32.190  76.100  1.00  0.00           C
ATOM   3754  OE1 GLU A 818      58.850  32.640  76.000  1.00  0.00           O
ATOM   3755  OE2 GLU A 818      57.380  31.120  76.630  1.00  0.00           O
ATOM   3756  C   GLU A 818      52.780  32.410  74.780  1.00  0.00           C
ATOM   3757  O   GLU A 818      52.670  31.110  74.830  1.00  0.00           O
ATOM   3758  N   LYS A 819      51.650  33.180  74.730  1.00  0.00           N
ATOM   3759  HN  LYS A 819      51.850  34.130  74.480  1.00  0.00           H
ATOM   3760  CA  LYS A 819      50.240  32.730  74.830  1.00  0.00           C
ATOM   3761  HA  LYS A 819      50.130  31.680  74.600  1.00  0.00           H
ATOM   3762  CB  LYS A 819      49.590  32.790  76.270  1.00  0.00           C
ATOM   3763  HB1 LYS A 819      48.470  32.750  76.240  1.00  0.00           H
ATOM   3764  HB2 LYS A 819      49.810  33.810  76.640  1.00  0.00           H
ATOM   3765  CG  LYS A 819      50.050  31.720  77.330  1.00  0.00           C
ATOM   3766  HG1 LYS A 819      49.810  30.710  76.910  1.00  0.00           H
ATOM   3767  HG2 LYS A 819      49.240  31.910  78.060  1.00  0.00           H
ATOM   3768  CD  LYS A 819      51.390  31.960  77.970  1.00  0.00           C
ATOM   3769  HD1 LYS A 819      51.420  33.050  78.210  1.00  0.00           H
ATOM   3770  HD2 LYS A 819      52.210  31.640  77.300  1.00  0.00           H
ATOM   3771  CE  LYS A 819      51.540  31.210  79.350  1.00  0.00           C
ATOM   3772  HE1 LYS A 819      52.610  31.340  79.670  1.00  0.00           H
ATOM   3773  HE2 LYS A 819      51.320  30.150  79.140  1.00  0.00           H
ATOM   3774  NZ  LYS A 819      50.570  31.670  80.410  1.00  0.00           N
ATOM   3775  HZ1 LYS A 819      50.890  31.280  81.320  1.00  0.00           H
ATOM   3776  HZ2 LYS A 819      49.560  31.470  80.270  1.00  0.00           H
ATOM   3777  HZ3 LYS A 819      50.590  32.710  80.400  1.00  0.00           H
ATOM   3778  C   LYS A 819      49.470  33.540  73.830  1.00  0.00           C
ATOM   3779  O   LYS A 819      50.000  34.570  73.440  1.00  0.00           O
ATOM   3780  N   PHE A 820      48.320  32.970  73.240  1.00  0.00           N
ATOM   3781  HN  PHE A 820      47.850  32.220  73.680  1.00  0.00           H
ATOM   3782  CA  PHE A 820      47.910  33.340  71.830  1.00  0.00           C
ATOM   3783  HA  PHE A 820      48.740  33.730  71.280  1.00  0.00           H
ATOM   3784  CB  PHE A 820      47.370  32.000  71.180  1.00  0.00           C
ATOM   3785  HB1 PHE A 820      47.090  32.070  70.110  1.00  0.00           H
ATOM   3786  HB2 PHE A 820      46.430  31.810  71.740  1.00  0.00           H
ATOM   3787  CG  PHE A 820      48.160  30.740  71.410  1.00  0.00           C
ATOM   3788  CD1 PHE A 820      49.580  30.840  71.410  1.00  0.00           C
ATOM   3789  HD1 PHE A 820      50.130  31.760  71.280  1.00  0.00           H
ATOM   3790  CE1 PHE A 820      50.330  29.660  71.750  1.00  0.00           C
ATOM   3791  HE1 PHE A 820      51.390  29.840  71.870  1.00  0.00           H
ATOM   3792  CZ  PHE A 820      49.780  28.400  71.790  1.00  0.00           C
ATOM   3793  HZ  PHE A 820      50.420  27.550  71.980  1.00  0.00           H
ATOM   3794  CD2 PHE A 820      47.560  29.460  71.490  1.00  0.00           C
ATOM   3795  HD2 PHE A 820      46.480  29.400  71.420  1.00  0.00           H
ATOM   3796  CE2 PHE A 820      48.370  28.300  71.640  1.00  0.00           C
ATOM   3797  HE2 PHE A 820      47.810  27.380  71.790  1.00  0.00           H
ATOM   3798  C   PHE A 820      46.740  34.290  71.820  1.00  0.00           C
ATOM   3799  O   PHE A 820      46.120  34.620  70.830  1.00  0.00           O
ATOM   3800  N   GLU A 821      46.420  34.800  73.040  1.00  0.00           N
ATOM   3801  HN  GLU A 821      47.050  34.780  73.810  1.00  0.00           H
ATOM   3802  CA  GLU A 821      45.110  35.480  73.300  1.00  0.00           C
ATOM   3803  HA  GLU A 821      44.450  35.400  72.440  1.00  0.00           H
ATOM   3804  CB  GLU A 821      44.500  35.020  74.570  1.00  0.00           C
ATOM   3805  HB1 GLU A 821      43.780  35.830  74.830  1.00  0.00           H
ATOM   3806  HB2 GLU A 821      45.330  35.090  75.300  1.00  0.00           H
ATOM   3807  CG  GLU A 821      43.850  33.620  74.500  1.00  0.00           C
ATOM   3808  HG1 GLU A 821      44.610  32.860  74.220  1.00  0.00           H
ATOM   3809  HG2 GLU A 821      43.060  33.520  73.730  1.00  0.00           H
ATOM   3810  CD  GLU A 821      43.290  33.290  75.880  1.00  0.00           C
ATOM   3811  OE1 GLU A 821      42.240  33.970  76.200  1.00  0.00           O
ATOM   3812  OE2 GLU A 821      43.770  32.460  76.630  1.00  0.00           O
ATOM   3813  C   GLU A 821      45.460  36.990  73.310  1.00  0.00           C
ATOM   3814  O   GLU A 821      46.620  37.310  73.330  1.00  0.00           O
ATOM   3815  N   PRO A 822      44.500  37.930  73.320  1.00  0.00           N
ATOM   3816  CD  PRO A 822      43.120  37.740  72.910  1.00  0.00           C
ATOM   3817  HD1 PRO A 822      42.560  37.250  73.730  1.00  0.00           H
ATOM   3818  HD2 PRO A 822      43.120  37.050  72.030  1.00  0.00           H
ATOM   3819  CA  PRO A 822      44.720  39.320  73.750  1.00  0.00           C
ATOM   3820  HA  PRO A 822      45.240  39.760  72.910  1.00  0.00           H
ATOM   3821  CB  PRO A 822      43.290  39.780  73.880  1.00  0.00           C
ATOM   3822  HB1 PRO A 822      43.350  40.890  73.820  1.00  0.00           H
ATOM   3823  HB2 PRO A 822      42.770  39.630  74.850  1.00  0.00           H
ATOM   3824  CG  PRO A 822      42.530  39.110  72.700  1.00  0.00           C
ATOM   3825  HG1 PRO A 822      41.430  39.250  72.630  1.00  0.00           H
ATOM   3826  HG2 PRO A 822      43.060  39.510  71.820  1.00  0.00           H
ATOM   3827  C   PRO A 822      45.550  39.630  74.950  1.00  0.00           C
ATOM   3828  O   PRO A 822      45.610  38.860  75.910  1.00  0.00           O
ATOM   3829  N   THR A 823      46.240  40.780  74.980  1.00  0.00           N
ATOM   3830  HN  THR A 823      45.990  41.480  74.320  1.00  0.00           H
ATOM   3831  CA  THR A 823      47.280  41.280  75.890  1.00  0.00           C
ATOM   3832  HA  THR A 823      47.940  40.500  76.220  1.00  0.00           H
ATOM   3833  CB  THR A 823      48.260  42.370  75.230  1.00  0.00           C
ATOM   3834  HB  THR A 823      47.820  43.260  74.740  1.00  0.00           H
ATOM   3835  OG1 THR A 823      49.000  41.740  74.190  1.00  0.00           O
ATOM   3836  HG1 THR A 823      48.430  41.070  73.810  1.00  0.00           H
ATOM   3837  CG2 THR A 823      49.280  42.830  76.340  1.00  0.00           C
ATOM   3838 HG21 THR A 823      48.720  43.370  77.140  1.00  0.00           H
ATOM   3839 HG22 THR A 823      50.110  43.450  75.940  1.00  0.00           H
ATOM   3840 HG23 THR A 823      49.760  42.000  76.900  1.00  0.00           H
ATOM   3841  C   THR A 823      46.610  41.830  77.120  1.00  0.00           C
ATOM   3842  O   THR A 823      46.700  41.210  78.180  1.00  0.00           O
ATOM   3843  N   HSD A 824      45.840  42.990  77.030  1.00  0.00           N
ATOM   3844  HN  HSD A 824      45.790  43.470  76.160  1.00  0.00           H
ATOM   3845  CA  HSD A 824      45.200  43.530  78.230  1.00  0.00           C
ATOM   3846  HA  HSD A 824      45.920  43.920  78.940  1.00  0.00           H
ATOM   3847  CB  HSD A 824      44.370  44.810  77.710  1.00  0.00           C
ATOM   3848  HB1 HSD A 824      43.810  44.390  76.840  1.00  0.00           H
ATOM   3849  HB2 HSD A 824      45.150  45.450  77.250  1.00  0.00           H
ATOM   3850  ND1 HSD A 824      44.340  46.580  79.470  1.00  0.00           N
ATOM   3851  HD1 HSD A 824      45.340  46.640  79.520  1.00  0.00           H
ATOM   3852  CG  HSD A 824      43.630  45.610  78.750  1.00  0.00           C
ATOM   3853  CE1 HSD A 824      43.430  47.200  80.310  1.00  0.00           C
ATOM   3854  HE1 HSD A 824      43.700  48.150  80.780  1.00  0.00           H
ATOM   3855  NE2 HSD A 824      42.230  46.760  80.130  1.00  0.00           N
ATOM   3856  CD2 HSD A 824      42.300  45.790  79.210  1.00  0.00           C
ATOM   3857  HD2 HSD A 824      41.440  45.440  78.670  1.00  0.00           H
ATOM   3858  C   HSD A 824      44.220  42.620  78.920  1.00  0.00           C
ATOM   3859  O   HSD A 824      43.450  42.020  78.170  1.00  0.00           O
ATOM   3860  N   PRO A 825      44.100  42.430  80.180  1.00  0.00           N
ATOM   3861  CD  PRO A 825      45.240  42.740  81.020  1.00  0.00           C
ATOM   3862  HD1 PRO A 825      45.200  43.840  81.160  1.00  0.00           H
ATOM   3863  HD2 PRO A 825      46.190  42.390  80.540  1.00  0.00           H
ATOM   3864  CA  PRO A 825      43.070  41.640  80.830  1.00  0.00           C
ATOM   3865  HA  PRO A 825      43.260  40.610  80.580  1.00  0.00           H
ATOM   3866  CB  PRO A 825      43.390  41.810  82.350  1.00  0.00           C
ATOM   3867  HB1 PRO A 825      43.010  40.900  82.870  1.00  0.00           H
ATOM   3868  HB2 PRO A 825      42.930  42.770  82.670  1.00  0.00           H
ATOM   3869  CG  PRO A 825      44.940  41.990  82.350  1.00  0.00           C
ATOM   3870  HG1 PRO A 825      45.170  42.600  83.260  1.00  0.00           H
ATOM   3871  HG2 PRO A 825      45.350  40.960  82.340  1.00  0.00           H
ATOM   3872  C   PRO A 825      41.520  41.820  80.570  1.00  0.00           C
ATOM   3873  O   PRO A 825      41.140  42.940  80.370  1.00  0.00           O
ATOM   3874  N   GLU A 826      40.650  40.770  80.720  1.00  0.00           N
ATOM   3875  HN  GLU A 826      40.900  39.820  80.850  1.00  0.00           H
ATOM   3876  CA  GLU A 826      39.130  40.910  80.490  1.00  0.00           C
ATOM   3877  HA  GLU A 826      38.720  39.940  80.750  1.00  0.00           H
ATOM   3878  CB  GLU A 826      38.420  41.920  81.470  1.00  0.00           C
ATOM   3879  HB1 GLU A 826      37.410  42.030  81.050  1.00  0.00           H
ATOM   3880  HB2 GLU A 826      38.880  42.930  81.440  1.00  0.00           H
ATOM   3881  CG  GLU A 826      38.380  41.460  82.960  1.00  0.00           C
ATOM   3882  HG1 GLU A 826      39.340  41.550  83.520  1.00  0.00           H
ATOM   3883  HG2 GLU A 826      37.990  40.420  82.890  1.00  0.00           H
ATOM   3884  CD  GLU A 826      37.520  42.290  83.950  1.00  0.00           C
ATOM   3885  OE1 GLU A 826      36.880  41.660  84.790  1.00  0.00           O
ATOM   3886  OE2 GLU A 826      37.590  43.550  83.900  1.00  0.00           O
ATOM   3887  C   GLU A 826      38.790  41.080  79.000  1.00  0.00           C
ATOM   3888  O   GLU A 826      37.710  41.480  78.650  1.00  0.00           O
ATOM   3889  N   ARG A 827      39.690  40.700  77.990  1.00  0.00           N
ATOM   3890  HN  ARG A 827      40.600  40.360  78.250  1.00  0.00           H
ATOM   3891  CA  ARG A 827      39.520  40.790  76.570  1.00  0.00           C
ATOM   3892  HA  ARG A 827      38.540  41.210  76.420  1.00  0.00           H
ATOM   3893  CB  ARG A 827      40.790  41.550  75.900  1.00  0.00           C
ATOM   3894  HB1 ARG A 827      40.800  41.440  74.800  1.00  0.00           H
ATOM   3895  HB2 ARG A 827      41.710  41.190  76.420  1.00  0.00           H
ATOM   3896  CG  ARG A 827      40.840  43.070  76.040  1.00  0.00           C
ATOM   3897  HG1 ARG A 827      41.730  43.460  75.500  1.00  0.00           H
ATOM   3898  HG2 ARG A 827      41.000  43.420  77.090  1.00  0.00           H
ATOM   3899  CD  ARG A 827      39.640  43.810  75.420  1.00  0.00           C
ATOM   3900  HD1 ARG A 827      39.940  44.870  75.540  1.00  0.00           H
ATOM   3901  HD2 ARG A 827      38.720  43.610  76.040  1.00  0.00           H
ATOM   3902  NE  ARG A 827      39.440  43.590  74.010  1.00  0.00           N
ATOM   3903  HE  ARG A 827      40.330  43.520  73.570  1.00  0.00           H
ATOM   3904  CZ  ARG A 827      38.570  42.730  73.400  1.00  0.00           C
ATOM   3905  NH1 ARG A 827      37.470  42.510  74.050  1.00  0.00           N
ATOM   3906 HH11 ARG A 827      37.290  43.270  74.690  1.00  0.00           H
ATOM   3907 HH12 ARG A 827      36.680  42.000  73.710  1.00  0.00           H
ATOM   3908  NH2 ARG A 827      38.750  42.120  72.270  1.00  0.00           N
ATOM   3909 HH21 ARG A 827      39.620  42.220  71.780  1.00  0.00           H
ATOM   3910 HH22 ARG A 827      37.900  41.760  71.900  1.00  0.00           H
ATOM   3911  C   ARG A 827      39.480  39.540  75.850  1.00  0.00           C
ATOM   3912  O   ARG A 827      40.360  38.680  75.910  1.00  0.00           O
ATOM   3913  N   GLY A 828      38.490  39.350  74.930  1.00  0.00           N
ATOM   3914  HN  GLY A 828      37.780  40.010  74.700  1.00  0.00           H
ATOM   3915  CA  GLY A 828      38.470  38.100  74.140  1.00  0.00           C
ATOM   3916  HA1 GLY A 828      38.090  37.250  74.660  1.00  0.00           H
ATOM   3917  HA2 GLY A 828      39.430  37.900  73.660  1.00  0.00           H
ATOM   3918  C   GLY A 828      37.600  38.420  72.910  1.00  0.00           C
ATOM   3919  O   GLY A 828      36.810  39.370  72.880  1.00  0.00           O
ATOM   3920  N   TRP A 829      37.660  37.500  71.970  1.00  0.00           N
ATOM   3921  HN  TRP A 829      38.310  36.770  72.150  1.00  0.00           H
ATOM   3922  CA  TRP A 829      37.050  37.640  70.710  1.00  0.00           C
ATOM   3923  HA  TRP A 829      37.440  38.490  70.160  1.00  0.00           H
ATOM   3924  CB  TRP A 829      37.380  36.280  69.940  1.00  0.00           C
ATOM   3925  HB1 TRP A 829      37.140  36.380  68.850  1.00  0.00           H
ATOM   3926  HB2 TRP A 829      36.640  35.520  70.310  1.00  0.00           H
ATOM   3927  CG  TRP A 829      38.730  35.750  70.060  1.00  0.00           C
ATOM   3928  CD1 TRP A 829      38.970  34.430  70.270  1.00  0.00           C
ATOM   3929  HD1 TRP A 829      38.160  33.760  70.520  1.00  0.00           H
ATOM   3930  NE1 TRP A 829      40.330  34.250  70.330  1.00  0.00           N
ATOM   3931  HE1 TRP A 829      40.720  33.360  70.380  1.00  0.00           H
ATOM   3932  CE2 TRP A 829      41.010  35.380  70.050  1.00  0.00           C
ATOM   3933  CD2 TRP A 829      40.000  36.390  69.850  1.00  0.00           C
ATOM   3934  CE3 TRP A 829      40.330  37.720  69.570  1.00  0.00           C
ATOM   3935  HE3 TRP A 829      39.670  38.550  69.410  1.00  0.00           H
ATOM   3936  CZ3 TRP A 829      41.700  37.980  69.350  1.00  0.00           C
ATOM   3937  HZ3 TRP A 829      42.070  38.960  69.080  1.00  0.00           H
ATOM   3938  CZ2 TRP A 829      42.380  35.630  69.850  1.00  0.00           C
ATOM   3939  HZ2 TRP A 829      43.130  34.860  69.930  1.00  0.00           H
ATOM   3940  CH2 TRP A 829      42.680  36.930  69.470  1.00  0.00           C
ATOM   3941  HH2 TRP A 829      43.690  37.150  69.170  1.00  0.00           H
ATOM   3942  C   TRP A 829      35.550  37.970  70.610  1.00  0.00           C
ATOM   3943  O   TRP A 829      35.130  38.690  69.750  1.00  0.00           O
ATOM   3944  N   ILE A 830      34.670  37.410  71.480  1.00  0.00           N
ATOM   3945  HN  ILE A 830      35.000  36.760  72.170  1.00  0.00           H
ATOM   3946  CA  ILE A 830      33.230  37.680  71.540  1.00  0.00           C
ATOM   3947  HA  ILE A 830      32.980  38.400  70.780  1.00  0.00           H
ATOM   3948  CB  ILE A 830      32.460  36.390  71.420  1.00  0.00           C
ATOM   3949  HB  ILE A 830      31.360  36.550  71.530  1.00  0.00           H
ATOM   3950  CG2 ILE A 830      32.810  35.910  70.010  1.00  0.00           C
ATOM   3951 HG21 ILE A 830      32.170  35.080  69.610  1.00  0.00           H
ATOM   3952 HG22 ILE A 830      33.870  35.550  69.980  1.00  0.00           H
ATOM   3953 HG23 ILE A 830      32.680  36.750  69.290  1.00  0.00           H
ATOM   3954  CG1 ILE A 830      32.890  35.380  72.540  1.00  0.00           C
ATOM   3955 HG11 ILE A 830      32.970  35.850  73.540  1.00  0.00           H
ATOM   3956 HG12 ILE A 830      33.810  34.890  72.150  1.00  0.00           H
ATOM   3957  CD  ILE A 830      31.810  34.340  72.650  1.00  0.00           C
ATOM   3958  HD1 ILE A 830      31.780  33.690  71.750  1.00  0.00           H
ATOM   3959  HD2 ILE A 830      30.760  34.630  72.850  1.00  0.00           H
ATOM   3960  HD3 ILE A 830      31.930  33.720  73.560  1.00  0.00           H
ATOM   3961  C   ILE A 830      32.830  38.390  72.800  1.00  0.00           C
ATOM   3962  O   ILE A 830      31.660  38.520  73.220  1.00  0.00           O
ATOM   3963  N   ILE A 831      33.900  38.940  73.460  1.00  0.00           N
ATOM   3964  HN  ILE A 831      34.820  38.960  73.100  1.00  0.00           H
ATOM   3965  CA  ILE A 831      33.730  39.840  74.620  1.00  0.00           C
ATOM   3966  HA  ILE A 831      32.730  39.680  74.960  1.00  0.00           H
ATOM   3967  CB  ILE A 831      34.560  39.460  75.820  1.00  0.00           C
ATOM   3968  HB  ILE A 831      35.620  39.490  75.480  1.00  0.00           H
ATOM   3969  CG2 ILE A 831      34.290  40.450  77.000  1.00  0.00           C
ATOM   3970 HG21 ILE A 831      34.870  40.240  77.920  1.00  0.00           H
ATOM   3971 HG22 ILE A 831      33.220  40.370  77.290  1.00  0.00           H
ATOM   3972 HG23 ILE A 831      34.470  41.510  76.720  1.00  0.00           H
ATOM   3973  CG1 ILE A 831      34.300  38.020  76.350  1.00  0.00           C
ATOM   3974 HG11 ILE A 831      34.140  37.320  75.510  1.00  0.00           H
ATOM   3975 HG12 ILE A 831      33.440  38.120  77.040  1.00  0.00           H
ATOM   3976  CD  ILE A 831      35.420  37.380  77.190  1.00  0.00           C
ATOM   3977  HD1 ILE A 831      36.260  37.390  76.470  1.00  0.00           H
ATOM   3978  HD2 ILE A 831      35.240  36.350  77.570  1.00  0.00           H
ATOM   3979  HD3 ILE A 831      35.630  37.940  78.120  1.00  0.00           H
ATOM   3980  C   ILE A 831      33.910  41.280  74.120  1.00  0.00           C
ATOM   3981  O   ILE A 831      35.000  41.530  73.620  1.00  0.00           O
ATOM   3982  N   SER A 832      32.910  42.120  74.250  1.00  0.00           N
ATOM   3983  HN  SER A 832      32.050  41.640  74.410  1.00  0.00           H
ATOM   3984  CA  SER A 832      32.910  43.590  74.060  1.00  0.00           C
ATOM   3985  HA  SER A 832      33.420  43.950  74.930  1.00  0.00           H
ATOM   3986  CB  SER A 832      33.460  44.160  72.720  1.00  0.00           C
ATOM   3987  HB1 SER A 832      32.880  43.710  71.890  1.00  0.00           H
ATOM   3988  HB2 SER A 832      34.550  43.950  72.570  1.00  0.00           H
ATOM   3989  OG  SER A 832      33.430  45.610  72.810  1.00  0.00           O
ATOM   3990  HG1 SER A 832      34.110  45.820  73.460  1.00  0.00           H
ATOM   3991  C   SER A 832      31.430  43.990  74.110  1.00  0.00           C
ATOM   3992  O   SER A 832      30.610  43.470  73.350  1.00  0.00           O
ATOM   3993  N   PRO A 833      31.020  44.660  75.110  1.00  0.00           N
ATOM   3994  CD  PRO A 833      31.630  44.700  76.430  1.00  0.00           C
ATOM   3995  HD1 PRO A 833      32.440  45.460  76.360  1.00  0.00           H
ATOM   3996  HD2 PRO A 833      32.060  43.730  76.740  1.00  0.00           H
ATOM   3997  CA  PRO A 833      29.550  45.000  75.150  1.00  0.00           C
ATOM   3998  HA  PRO A 833      29.060  44.050  74.950  1.00  0.00           H
ATOM   3999  CB  PRO A 833      29.300  45.400  76.630  1.00  0.00           C
ATOM   4000  HB1 PRO A 833      28.410  44.880  77.040  1.00  0.00           H
ATOM   4001  HB2 PRO A 833      29.130  46.500  76.660  1.00  0.00           H
ATOM   4002  CG  PRO A 833      30.510  45.000  77.430  1.00  0.00           C
ATOM   4003  HG1 PRO A 833      30.780  45.770  78.200  1.00  0.00           H
ATOM   4004  HG2 PRO A 833      30.260  44.020  77.870  1.00  0.00           H
ATOM   4005  C   PRO A 833      29.020  46.030  74.140  1.00  0.00           C
ATOM   4006  O   PRO A 833      29.700  47.060  74.040  1.00  0.00           O
ATOM   4007  N   LEU A 834      28.010  45.780  73.240  1.00  0.00           N
ATOM   4008  HN  LEU A 834      27.440  44.960  73.270  1.00  0.00           H
ATOM   4009  CA  LEU A 834      27.480  46.740  72.290  1.00  0.00           C
ATOM   4010  HA  LEU A 834      28.300  47.090  71.680  1.00  0.00           H
ATOM   4011  CB  LEU A 834      26.440  46.000  71.440  1.00  0.00           C
ATOM   4012  HB1 LEU A 834      25.570  45.610  71.980  1.00  0.00           H
ATOM   4013  HB2 LEU A 834      26.910  45.120  70.960  1.00  0.00           H
ATOM   4014  CG  LEU A 834      25.940  46.770  70.100  1.00  0.00           C
ATOM   4015  HG  LEU A 834      25.490  47.770  70.300  1.00  0.00           H
ATOM   4016  CD1 LEU A 834      27.060  47.020  69.080  1.00  0.00           C
ATOM   4017 HD11 LEU A 834      27.570  46.090  68.740  1.00  0.00           H
ATOM   4018 HD12 LEU A 834      27.810  47.770  69.420  1.00  0.00           H
ATOM   4019 HD13 LEU A 834      26.690  47.420  68.110  1.00  0.00           H
ATOM   4020  CD2 LEU A 834      24.760  45.960  69.460  1.00  0.00           C
ATOM   4021 HD21 LEU A 834      24.440  46.210  68.430  1.00  0.00           H
ATOM   4022 HD22 LEU A 834      24.020  45.780  70.270  1.00  0.00           H
ATOM   4023 HD23 LEU A 834      25.110  44.900  69.390  1.00  0.00           H
ATOM   4024  C   LEU A 834      26.940  48.030  72.800  1.00  0.00           C
ATOM   4025  O   LEU A 834      27.340  49.140  72.390  1.00  0.00           O
ATOM   4026  N   GLY A 835      26.140  47.890  73.930  1.00  0.00           N
ATOM   4027  HN  GLY A 835      25.920  46.990  74.300  1.00  0.00           H
ATOM   4028  CA  GLY A 835      25.450  49.010  74.630  1.00  0.00           C
ATOM   4029  HA1 GLY A 835      24.500  48.640  74.980  1.00  0.00           H
ATOM   4030  HA2 GLY A 835      25.250  49.770  73.880  1.00  0.00           H
ATOM   4031  C   GLY A 835      26.170  49.880  75.590  1.00  0.00           C
ATOM   4032  O   GLY A 835      25.540  50.670  76.280  1.00  0.00           O
ATOM   4033  N   ASP A 836      27.520  49.690  75.690  1.00  0.00           N
ATOM   4034  HN  ASP A 836      27.910  49.100  74.990  1.00  0.00           H
ATOM   4035  CA  ASP A 836      28.450  50.450  76.550  1.00  0.00           C
ATOM   4036  HA  ASP A 836      28.290  50.250  77.610  1.00  0.00           H
ATOM   4037  CB  ASP A 836      29.850  49.790  76.340  1.00  0.00           C
ATOM   4038  HB1 ASP A 836      30.270  49.950  75.330  1.00  0.00           H
ATOM   4039  HB2 ASP A 836      29.660  48.700  76.380  1.00  0.00           H
ATOM   4040  CG  ASP A 836      30.820  50.200  77.410  1.00  0.00           C
ATOM   4041  OD1 ASP A 836      31.710  49.390  77.800  1.00  0.00           O
ATOM   4042  OD2 ASP A 836      30.750  51.330  77.970  1.00  0.00           O
ATOM   4043  C   ASP A 836      28.490  51.910  76.190  1.00  0.00           C
ATOM   4044  O   ASP A 836      28.470  52.840  77.040  1.00  0.00           O
ATOM   4045  N   ASN A 837      28.530  52.240  74.920  1.00  0.00           N
ATOM   4046  HN  ASN A 837      28.680  51.500  74.270  1.00  0.00           H
ATOM   4047  CA  ASN A 837      28.480  53.640  74.480  1.00  0.00           C
ATOM   4048  HA  ASN A 837      28.980  54.260  75.220  1.00  0.00           H
ATOM   4049  CB  ASN A 837      29.280  54.090  73.200  1.00  0.00           C
ATOM   4050  HB1 ASN A 837      29.190  55.190  73.010  1.00  0.00           H
ATOM   4051  HB2 ASN A 837      28.720  53.640  72.340  1.00  0.00           H
ATOM   4052  CG  ASN A 837      30.760  53.700  73.240  1.00  0.00           C
ATOM   4053  OD1 ASN A 837      31.360  53.430  74.310  1.00  0.00           O
ATOM   4054  ND2 ASN A 837      31.370  53.450  72.080  1.00  0.00           N
ATOM   4055 HD21 ASN A 837      32.240  53.000  72.280  1.00  0.00           H
ATOM   4056 HD22 ASN A 837      30.800  53.160  71.310  1.00  0.00           H
ATOM   4057  C   ASN A 837      26.990  54.140  74.300  1.00  0.00           C
ATOM   4058  O   ASN A 837      26.250  53.360  73.720  1.00  0.00           O
ATOM   4059  N   PRO A 838      26.650  55.350  74.750  1.00  0.00           N
ATOM   4060  CD  PRO A 838      27.540  56.480  74.840  1.00  0.00           C
ATOM   4061  HD1 PRO A 838      27.760  56.740  73.790  1.00  0.00           H
ATOM   4062  HD2 PRO A 838      28.520  56.300  75.330  1.00  0.00           H
ATOM   4063  CA  PRO A 838      25.280  55.860  74.520  1.00  0.00           C
ATOM   4064  HA  PRO A 838      24.650  55.190  75.090  1.00  0.00           H
ATOM   4065  CB  PRO A 838      25.210  57.340  75.070  1.00  0.00           C
ATOM   4066  HB1 PRO A 838      24.430  57.560  75.830  1.00  0.00           H
ATOM   4067  HB2 PRO A 838      24.940  58.030  74.240  1.00  0.00           H
ATOM   4068  CG  PRO A 838      26.690  57.660  75.440  1.00  0.00           C
ATOM   4069  HG1 PRO A 838      27.020  58.570  74.890  1.00  0.00           H
ATOM   4070  HG2 PRO A 838      26.850  57.740  76.540  1.00  0.00           H
ATOM   4071  C   PRO A 838      24.910  55.770  73.000  1.00  0.00           C
ATOM   4072  O   PRO A 838      25.690  56.130  72.140  1.00  0.00           O
ATOM   4073  N   TRP A 839      23.670  55.390  72.660  1.00  0.00           N
ATOM   4074  HN  TRP A 839      23.060  55.280  73.440  1.00  0.00           H
ATOM   4075  CA  TRP A 839      23.210  54.950  71.390  1.00  0.00           C
ATOM   4076  HA  TRP A 839      23.820  54.120  71.050  1.00  0.00           H
ATOM   4077  CB  TRP A 839      21.790  54.400  71.540  1.00  0.00           C
ATOM   4078  HB1 TRP A 839      21.730  53.720  72.420  1.00  0.00           H
ATOM   4079  HB2 TRP A 839      21.610  53.720  70.690  1.00  0.00           H
ATOM   4080  CG  TRP A 839      20.700  55.450  71.730  1.00  0.00           C
ATOM   4081  CD1 TRP A 839      20.350  55.910  72.970  1.00  0.00           C
ATOM   4082  HD1 TRP A 839      20.690  55.550  73.930  1.00  0.00           H
ATOM   4083  NE1 TRP A 839      19.570  57.010  72.830  1.00  0.00           N
ATOM   4084  HE1 TRP A 839      19.040  57.520  73.480  1.00  0.00           H
ATOM   4085  CE2 TRP A 839      19.440  57.370  71.510  1.00  0.00           C
ATOM   4086  CD2 TRP A 839      20.150  56.420  70.720  1.00  0.00           C
ATOM   4087  CE3 TRP A 839      20.190  56.600  69.300  1.00  0.00           C
ATOM   4088  HE3 TRP A 839      20.680  55.790  68.770  1.00  0.00           H
ATOM   4089  CZ3 TRP A 839      19.540  57.640  68.740  1.00  0.00           C
ATOM   4090  HZ3 TRP A 839      19.580  57.760  67.670  1.00  0.00           H
ATOM   4091  CZ2 TRP A 839      18.740  58.430  70.920  1.00  0.00           C
ATOM   4092  HZ2 TRP A 839      18.070  58.970  71.580  1.00  0.00           H
ATOM   4093  CH2 TRP A 839      18.880  58.620  69.500  1.00  0.00           C
ATOM   4094  HH2 TRP A 839      18.460  59.440  68.930  1.00  0.00           H
ATOM   4095  C   TRP A 839      23.300  56.010  70.250  1.00  0.00           C
ATOM   4096  O   TRP A 839      23.360  55.720  69.050  1.00  0.00           O
ATOM   4097  N   TRP A 840      23.320  57.350  70.600  1.00  0.00           N
ATOM   4098  HN  TRP A 840      23.110  57.700  71.510  1.00  0.00           H
ATOM   4099  CA  TRP A 840      23.530  58.450  69.690  1.00  0.00           C
ATOM   4100  HA  TRP A 840      22.910  58.170  68.840  1.00  0.00           H
ATOM   4101  CB  TRP A 840      22.890  59.810  70.170  1.00  0.00           C
ATOM   4102  HB1 TRP A 840      21.800  59.590  70.090  1.00  0.00           H
ATOM   4103  HB2 TRP A 840      23.060  60.640  69.460  1.00  0.00           H
ATOM   4104  CG  TRP A 840      23.100  60.010  71.630  1.00  0.00           C
ATOM   4105  CD1 TRP A 840      22.140  59.710  72.640  1.00  0.00           C
ATOM   4106  HD1 TRP A 840      21.160  59.290  72.500  1.00  0.00           H
ATOM   4107  NE1 TRP A 840      22.630  60.120  73.880  1.00  0.00           N
ATOM   4108  HE1 TRP A 840      22.180  60.260  74.740  1.00  0.00           H
ATOM   4109  CE2 TRP A 840      23.920  60.590  73.640  1.00  0.00           C
ATOM   4110  CD2 TRP A 840      24.240  60.590  72.300  1.00  0.00           C
ATOM   4111  CE3 TRP A 840      25.420  61.100  71.820  1.00  0.00           C
ATOM   4112  HE3 TRP A 840      25.600  61.200  70.760  1.00  0.00           H
ATOM   4113  CZ3 TRP A 840      26.350  61.620  72.760  1.00  0.00           C
ATOM   4114  HZ3 TRP A 840      27.290  62.040  72.400  1.00  0.00           H
ATOM   4115  CZ2 TRP A 840      24.960  61.060  74.550  1.00  0.00           C
ATOM   4116  HZ2 TRP A 840      24.770  61.080  75.610  1.00  0.00           H
ATOM   4117  CH2 TRP A 840      26.210  61.480  74.090  1.00  0.00           C
ATOM   4118  HH2 TRP A 840      26.980  61.750  74.800  1.00  0.00           H
ATOM   4119  C   TRP A 840      24.920  58.550  69.180  1.00  0.00           C
ATOM   4120  O   TRP A 840      25.120  58.940  68.020  1.00  0.00           O
ATOM   4121  N   THR A 841      25.880  58.130  69.920  1.00  0.00           N
ATOM   4122  HN  THR A 841      25.690  57.970  70.880  1.00  0.00           H
ATOM   4123  CA  THR A 841      27.250  57.910  69.440  1.00  0.00           C
ATOM   4124  HA  THR A 841      27.480  58.840  68.930  1.00  0.00           H
ATOM   4125  CB  THR A 841      28.420  57.730  70.480  1.00  0.00           C
ATOM   4126  HB  THR A 841      29.400  57.530  69.990  1.00  0.00           H
ATOM   4127  OG1 THR A 841      28.280  56.570  71.360  1.00  0.00           O
ATOM   4128  HG1 THR A 841      27.440  56.690  71.800  1.00  0.00           H
ATOM   4129  CG2 THR A 841      28.530  58.890  71.400  1.00  0.00           C
ATOM   4130 HG21 THR A 841      27.770  58.970  72.200  1.00  0.00           H
ATOM   4131 HG22 THR A 841      28.760  59.850  70.880  1.00  0.00           H
ATOM   4132 HG23 THR A 841      29.510  58.760  71.910  1.00  0.00           H
ATOM   4133  C   THR A 841      27.410  56.840  68.380  1.00  0.00           C
ATOM   4134  O   THR A 841      28.130  57.040  67.410  1.00  0.00           O
ATOM   4135  N   LEU A 842      26.660  55.720  68.500  1.00  0.00           N
ATOM   4136  HN  LEU A 842      26.030  55.530  69.260  1.00  0.00           H
ATOM   4137  CA  LEU A 842      26.730  54.580  67.580  1.00  0.00           C
ATOM   4138  HA  LEU A 842      27.790  54.440  67.370  1.00  0.00           H
ATOM   4139  CB  LEU A 842      25.990  53.290  68.100  1.00  0.00           C
ATOM   4140  HB1 LEU A 842      26.280  52.440  67.460  1.00  0.00           H
ATOM   4141  HB2 LEU A 842      24.910  53.480  67.920  1.00  0.00           H
ATOM   4142  CG  LEU A 842      26.250  52.950  69.560  1.00  0.00           C
ATOM   4143  HG  LEU A 842      26.090  53.840  70.210  1.00  0.00           H
ATOM   4144  CD1 LEU A 842      25.380  51.910  70.210  1.00  0.00           C
ATOM   4145 HD11 LEU A 842      24.330  52.250  70.210  1.00  0.00           H
ATOM   4146 HD12 LEU A 842      25.600  51.550  71.250  1.00  0.00           H
ATOM   4147 HD13 LEU A 842      25.420  51.050  69.500  1.00  0.00           H
ATOM   4148  CD2 LEU A 842      27.740  52.480  69.760  1.00  0.00           C
ATOM   4149 HD21 LEU A 842      27.880  51.460  69.330  1.00  0.00           H
ATOM   4150 HD22 LEU A 842      27.870  52.440  70.870  1.00  0.00           H
ATOM   4151 HD23 LEU A 842      28.510  53.210  69.430  1.00  0.00           H
ATOM   4152  C   LEU A 842      26.060  54.980  66.320  1.00  0.00           C
ATOM   4153  O   LEU A 842      26.420  54.490  65.270  1.00  0.00           O
ATOM   4154  N   LEU A 843      25.080  55.930  66.280  1.00  0.00           N
ATOM   4155  HN  LEU A 843      24.770  56.080  67.220  1.00  0.00           H
ATOM   4156  CA  LEU A 843      24.470  56.510  65.080  1.00  0.00           C
ATOM   4157  HA  LEU A 843      24.310  55.650  64.440  1.00  0.00           H
ATOM   4158  CB  LEU A 843      23.110  57.160  65.360  1.00  0.00           C
ATOM   4159  HB1 LEU A 843      23.340  57.840  66.210  1.00  0.00           H
ATOM   4160  HB2 LEU A 843      22.360  56.470  65.830  1.00  0.00           H
ATOM   4161  CG  LEU A 843      22.490  57.990  64.190  1.00  0.00           C
ATOM   4162  HG  LEU A 843      23.160  58.730  63.700  1.00  0.00           H
ATOM   4163  CD1 LEU A 843      22.150  56.990  63.000  1.00  0.00           C
ATOM   4164 HD11 LEU A 843      23.090  56.710  62.470  1.00  0.00           H
ATOM   4165 HD12 LEU A 843      21.490  57.460  62.250  1.00  0.00           H
ATOM   4166 HD13 LEU A 843      21.660  56.070  63.390  1.00  0.00           H
ATOM   4167  CD2 LEU A 843      21.200  58.780  64.670  1.00  0.00           C
ATOM   4168 HD21 LEU A 843      20.890  59.390  63.800  1.00  0.00           H
ATOM   4169 HD22 LEU A 843      21.540  59.240  65.620  1.00  0.00           H
ATOM   4170 HD23 LEU A 843      20.330  58.100  64.790  1.00  0.00           H
ATOM   4171  C   LEU A 843      25.410  57.340  64.360  1.00  0.00           C
ATOM   4172  O   LEU A 843      25.720  57.190  63.140  1.00  0.00           O
ATOM   4173  N   ILE A 844      26.010  58.240  65.140  1.00  0.00           N
ATOM   4174  HN  ILE A 844      25.880  58.070  66.110  1.00  0.00           H
ATOM   4175  CA  ILE A 844      27.070  59.160  64.630  1.00  0.00           C
ATOM   4176  HA  ILE A 844      26.590  59.720  63.840  1.00  0.00           H
ATOM   4177  CB  ILE A 844      27.270  60.320  65.640  1.00  0.00           C
ATOM   4178  HB  ILE A 844      27.430  59.850  66.630  1.00  0.00           H
ATOM   4179  CG2 ILE A 844      28.510  61.130  65.320  1.00  0.00           C
ATOM   4180 HG21 ILE A 844      28.350  61.600  64.320  1.00  0.00           H
ATOM   4181 HG22 ILE A 844      29.480  60.600  65.270  1.00  0.00           H
ATOM   4182 HG23 ILE A 844      28.570  61.930  66.100  1.00  0.00           H
ATOM   4183  CG1 ILE A 844      25.940  61.220  65.820  1.00  0.00           C
ATOM   4184 HG11 ILE A 844      24.980  60.660  65.810  1.00  0.00           H
ATOM   4185 HG12 ILE A 844      25.780  61.970  65.020  1.00  0.00           H
ATOM   4186  CD  ILE A 844      25.960  61.960  67.160  1.00  0.00           C
ATOM   4187  HD1 ILE A 844      25.830  61.240  68.000  1.00  0.00           H
ATOM   4188  HD2 ILE A 844      25.120  62.680  67.200  1.00  0.00           H
ATOM   4189  HD3 ILE A 844      27.000  62.350  67.250  1.00  0.00           H
ATOM   4190  C   ILE A 844      28.260  58.650  63.970  1.00  0.00           C
ATOM   4191  O   ILE A 844      28.800  59.100  62.950  1.00  0.00           O
ATOM   4192  N   ALA A 845      28.700  57.550  64.570  1.00  0.00           N
ATOM   4193  HN  ALA A 845      28.260  57.330  65.430  1.00  0.00           H
ATOM   4194  CA  ALA A 845      29.830  56.790  64.060  1.00  0.00           C
ATOM   4195  HA  ALA A 845      30.750  57.330  64.220  1.00  0.00           H
ATOM   4196  CB  ALA A 845      29.770  55.430  64.790  1.00  0.00           C
ATOM   4197  HB1 ALA A 845      30.780  54.970  64.820  1.00  0.00           H
ATOM   4198  HB2 ALA A 845      29.090  54.710  64.300  1.00  0.00           H
ATOM   4199  HB3 ALA A 845      29.580  55.550  65.870  1.00  0.00           H
ATOM   4200  C   ALA A 845      29.840  56.400  62.490  1.00  0.00           C
ATOM   4201  O   ALA A 845      30.930  56.080  61.980  1.00  0.00           O
ATOM   4202  N   ALA A 846      28.670  56.440  61.800  1.00  0.00           N
ATOM   4203  HN  ALA A 846      27.860  56.530  62.390  1.00  0.00           H
ATOM   4204  CA  ALA A 846      28.540  56.350  60.410  1.00  0.00           C
ATOM   4205  HA  ALA A 846      28.880  55.360  60.150  1.00  0.00           H
ATOM   4206  CB  ALA A 846      27.020  56.580  60.200  1.00  0.00           C
ATOM   4207  HB1 ALA A 846      26.590  55.690  60.690  1.00  0.00           H
ATOM   4208  HB2 ALA A 846      26.830  56.630  59.120  1.00  0.00           H
ATOM   4209  HB3 ALA A 846      26.570  57.520  60.620  1.00  0.00           H
ATOM   4210  C   ALA A 846      29.320  57.420  59.640  1.00  0.00           C
ATOM   4211  O   ALA A 846      29.800  57.230  58.530  1.00  0.00           O
ATOM   4212  N   ILE A 847      29.390  58.720  60.130  1.00  0.00           N
ATOM   4213  HN  ILE A 847      28.840  58.970  60.930  1.00  0.00           H
ATOM   4214  CA  ILE A 847      30.270  59.820  59.580  1.00  0.00           C
ATOM   4215  HA  ILE A 847      30.060  60.000  58.530  1.00  0.00           H
ATOM   4216  CB  ILE A 847      30.010  61.190  60.260  1.00  0.00           C
ATOM   4217  HB  ILE A 847      30.110  61.150  61.360  1.00  0.00           H
ATOM   4218  CG2 ILE A 847      30.950  62.300  59.820  1.00  0.00           C
ATOM   4219 HG21 ILE A 847      31.870  62.220  60.450  1.00  0.00           H
ATOM   4220 HG22 ILE A 847      30.490  63.270  60.100  1.00  0.00           H
ATOM   4221 HG23 ILE A 847      31.260  62.340  58.760  1.00  0.00           H
ATOM   4222  CG1 ILE A 847      28.510  61.610  60.010  1.00  0.00           C
ATOM   4223 HG11 ILE A 847      27.910  60.700  59.820  1.00  0.00           H
ATOM   4224 HG12 ILE A 847      28.470  62.300  59.150  1.00  0.00           H
ATOM   4225  CD  ILE A 847      27.950  62.260  61.240  1.00  0.00           C
ATOM   4226  HD1 ILE A 847      28.450  63.150  61.660  1.00  0.00           H
ATOM   4227  HD2 ILE A 847      27.800  61.410  61.960  1.00  0.00           H
ATOM   4228  HD3 ILE A 847      26.930  62.540  60.900  1.00  0.00           H
ATOM   4229  C   ILE A 847      31.720  59.410  59.630  1.00  0.00           C
ATOM   4230  O   ILE A 847      32.420  59.440  58.610  1.00  0.00           O
ATOM   4231  N   PRO A 848      32.360  58.930  60.730  1.00  0.00           N
ATOM   4232  CD  PRO A 848      32.100  59.320  62.100  1.00  0.00           C
ATOM   4233  HD1 PRO A 848      31.170  58.800  62.430  1.00  0.00           H
ATOM   4234  HD2 PRO A 848      31.890  60.410  62.030  1.00  0.00           H
ATOM   4235  CA  PRO A 848      33.650  58.290  60.680  1.00  0.00           C
ATOM   4236  HA  PRO A 848      34.280  59.050  60.240  1.00  0.00           H
ATOM   4237  CB  PRO A 848      34.020  57.990  62.170  1.00  0.00           C
ATOM   4238  HB1 PRO A 848      35.110  58.090  62.360  1.00  0.00           H
ATOM   4239  HB2 PRO A 848      33.610  57.000  62.500  1.00  0.00           H
ATOM   4240  CG  PRO A 848      33.290  59.060  62.970  1.00  0.00           C
ATOM   4241  HG1 PRO A 848      33.030  58.640  63.960  1.00  0.00           H
ATOM   4242  HG2 PRO A 848      33.960  59.930  63.120  1.00  0.00           H
ATOM   4243  C   PRO A 848      33.640  57.060  59.870  1.00  0.00           C
ATOM   4244  O   PRO A 848      34.710  56.670  59.370  1.00  0.00           O
ATOM   4245  N   ALA A 849      32.590  56.350  59.690  1.00  0.00           N
ATOM   4246  HN  ALA A 849      31.850  56.500  60.340  1.00  0.00           H
ATOM   4247  CA  ALA A 849      32.560  55.200  58.820  1.00  0.00           C
ATOM   4248  HA  ALA A 849      33.470  54.630  58.950  1.00  0.00           H
ATOM   4249  CB  ALA A 849      31.340  54.210  59.140  1.00  0.00           C
ATOM   4250  HB1 ALA A 849      31.400  53.280  58.550  1.00  0.00           H
ATOM   4251  HB2 ALA A 849      30.330  54.630  58.920  1.00  0.00           H
ATOM   4252  HB3 ALA A 849      31.340  53.970  60.220  1.00  0.00           H
ATOM   4253  C   ALA A 849      32.630  55.540  57.340  1.00  0.00           C
ATOM   4254  O   ALA A 849      33.200  54.730  56.630  1.00  0.00           O
ATOM   4255  N   LEU A 850      32.060  56.690  57.000  1.00  0.00           N
ATOM   4256  HN  LEU A 850      31.530  57.180  57.680  1.00  0.00           H
ATOM   4257  CA  LEU A 850      32.170  57.440  55.760  1.00  0.00           C
ATOM   4258  HA  LEU A 850      31.980  56.710  54.980  1.00  0.00           H
ATOM   4259  CB  LEU A 850      31.120  58.600  55.690  1.00  0.00           C
ATOM   4260  HB1 LEU A 850      31.650  59.370  56.280  1.00  0.00           H
ATOM   4261  HB2 LEU A 850      30.160  58.310  56.170  1.00  0.00           H
ATOM   4262  CG  LEU A 850      30.960  59.240  54.280  1.00  0.00           C
ATOM   4263  HG  LEU A 850      30.210  60.050  54.380  1.00  0.00           H
ATOM   4264  CD1 LEU A 850      32.250  59.960  53.810  1.00  0.00           C
ATOM   4265 HD11 LEU A 850      31.960  60.780  53.120  1.00  0.00           H
ATOM   4266 HD12 LEU A 850      32.960  59.280  53.290  1.00  0.00           H
ATOM   4267 HD13 LEU A 850      32.850  60.380  54.640  1.00  0.00           H
ATOM   4268  CD2 LEU A 850      30.350  58.270  53.260  1.00  0.00           C
ATOM   4269 HD21 LEU A 850      30.780  57.260  53.420  1.00  0.00           H
ATOM   4270 HD22 LEU A 850      30.640  58.590  52.240  1.00  0.00           H
ATOM   4271 HD23 LEU A 850      29.250  58.290  53.420  1.00  0.00           H
ATOM   4272  C   LEU A 850      33.620  57.720  55.550  1.00  0.00           C
ATOM   4273  O   LEU A 850      34.140  57.380  54.470  1.00  0.00           O
ATOM   4274  N   LEU A 851      34.370  58.270  56.520  1.00  0.00           N
ATOM   4275  HN  LEU A 851      33.990  58.590  57.390  1.00  0.00           H
ATOM   4276  CA  LEU A 851      35.820  58.540  56.460  1.00  0.00           C
ATOM   4277  HA  LEU A 851      35.900  59.110  55.540  1.00  0.00           H
ATOM   4278  CB  LEU A 851      36.230  59.380  57.720  1.00  0.00           C
ATOM   4279  HB1 LEU A 851      37.330  59.540  57.700  1.00  0.00           H
ATOM   4280  HB2 LEU A 851      35.930  58.840  58.640  1.00  0.00           H
ATOM   4281  CG  LEU A 851      35.630  60.740  57.890  1.00  0.00           C
ATOM   4282  HG  LEU A 851      34.540  60.620  58.020  1.00  0.00           H
ATOM   4283  CD1 LEU A 851      36.210  61.420  59.120  1.00  0.00           C
ATOM   4284 HD11 LEU A 851      36.020  62.520  59.110  1.00  0.00           H
ATOM   4285 HD12 LEU A 851      37.300  61.250  59.180  1.00  0.00           H
ATOM   4286 HD13 LEU A 851      35.870  61.090  60.130  1.00  0.00           H
ATOM   4287  CD2 LEU A 851      35.870  61.700  56.770  1.00  0.00           C
ATOM   4288 HD21 LEU A 851      36.940  61.990  56.650  1.00  0.00           H
ATOM   4289 HD22 LEU A 851      35.340  62.650  57.020  1.00  0.00           H
ATOM   4290 HD23 LEU A 851      35.390  61.360  55.820  1.00  0.00           H
ATOM   4291  C   LEU A 851      36.690  57.350  56.300  1.00  0.00           C
ATOM   4292  O   LEU A 851      37.560  57.250  55.400  1.00  0.00           O
ATOM   4293  N   CYS A 852      36.350  56.270  57.060  1.00  0.00           N
ATOM   4294  HN  CYS A 852      35.700  56.550  57.760  1.00  0.00           H
ATOM   4295  CA  CYS A 852      36.950  54.960  56.850  1.00  0.00           C
ATOM   4296  HA  CYS A 852      38.000  55.190  56.900  1.00  0.00           H
ATOM   4297  CB  CYS A 852      36.550  54.010  57.960  1.00  0.00           C
ATOM   4298  HB1 CYS A 852      35.430  53.990  57.930  1.00  0.00           H
ATOM   4299  HB2 CYS A 852      36.860  54.480  58.900  1.00  0.00           H
ATOM   4300  SG  CYS A 852      37.270  52.280  57.910  1.00  0.00           S
ATOM   4301  HG1 CYS A 852      36.790  51.930  59.090  1.00  0.00           H
ATOM   4302  C   CYS A 852      36.780  54.270  55.490  1.00  0.00           C
ATOM   4303  O   CYS A 852      37.760  53.850  54.840  1.00  0.00           O
ATOM   4304  N   THR A 853      35.570  54.250  54.870  1.00  0.00           N
ATOM   4305  HN  THR A 853      34.800  54.520  55.450  1.00  0.00           H
ATOM   4306  CA  THR A 853      35.270  53.810  53.560  1.00  0.00           C
ATOM   4307  HA  THR A 853      35.530  52.770  53.490  1.00  0.00           H
ATOM   4308  CB  THR A 853      33.670  53.890  53.300  1.00  0.00           C
ATOM   4309  HB  THR A 853      33.350  54.930  53.490  1.00  0.00           H
ATOM   4310  OG1 THR A 853      32.920  53.030  54.110  1.00  0.00           O
ATOM   4311  HG1 THR A 853      33.110  53.330  55.000  1.00  0.00           H
ATOM   4312  CG2 THR A 853      33.350  53.550  51.830  1.00  0.00           C
ATOM   4313 HG21 THR A 853      33.800  52.560  51.640  1.00  0.00           H
ATOM   4314 HG22 THR A 853      33.740  54.250  51.060  1.00  0.00           H
ATOM   4315 HG23 THR A 853      32.250  53.460  51.700  1.00  0.00           H
ATOM   4316  C   THR A 853      36.050  54.480  52.430  1.00  0.00           C
ATOM   4317  O   THR A 853      36.530  53.850  51.480  1.00  0.00           O
ATOM   4318  N   ILE A 854      36.150  55.840  52.530  1.00  0.00           N
ATOM   4319  HN  ILE A 854      35.700  56.330  53.270  1.00  0.00           H
ATOM   4320  CA  ILE A 854      37.030  56.560  51.560  1.00  0.00           C
ATOM   4321  HA  ILE A 854      36.670  56.370  50.560  1.00  0.00           H
ATOM   4322  CB  ILE A 854      36.990  58.100  51.670  1.00  0.00           C
ATOM   4323  HB  ILE A 854      37.330  58.300  52.720  1.00  0.00           H
ATOM   4324  CG2 ILE A 854      38.050  58.710  50.750  1.00  0.00           C
ATOM   4325 HG21 ILE A 854      37.830  58.630  49.660  1.00  0.00           H
ATOM   4326 HG22 ILE A 854      39.100  58.410  50.980  1.00  0.00           H
ATOM   4327 HG23 ILE A 854      38.100  59.820  50.730  1.00  0.00           H
ATOM   4328  CG1 ILE A 854      35.580  58.670  51.510  1.00  0.00           C
ATOM   4329 HG11 ILE A 854      34.910  58.330  52.320  1.00  0.00           H
ATOM   4330 HG12 ILE A 854      35.260  58.320  50.510  1.00  0.00           H
ATOM   4331  CD  ILE A 854      35.530  60.230  51.610  1.00  0.00           C
ATOM   4332  HD1 ILE A 854      35.960  60.700  52.510  1.00  0.00           H
ATOM   4333  HD2 ILE A 854      34.510  60.590  51.350  1.00  0.00           H
ATOM   4334  HD3 ILE A 854      36.160  60.740  50.850  1.00  0.00           H
ATOM   4335  C   ILE A 854      38.400  56.090  51.540  1.00  0.00           C
ATOM   4336  O   ILE A 854      38.900  55.860  50.460  1.00  0.00           O
ATOM   4337  N   LEU A 855      39.050  55.830  52.730  1.00  0.00           N
ATOM   4338  HN  LEU A 855      38.600  56.160  53.560  1.00  0.00           H
ATOM   4339  CA  LEU A 855      40.390  55.450  52.840  1.00  0.00           C
ATOM   4340  HA  LEU A 855      41.040  55.940  52.150  1.00  0.00           H
ATOM   4341  CB  LEU A 855      40.950  55.550  54.260  1.00  0.00           C
ATOM   4342  HB1 LEU A 855      41.950  55.080  54.420  1.00  0.00           H
ATOM   4343  HB2 LEU A 855      40.220  55.010  54.900  1.00  0.00           H
ATOM   4344  CG  LEU A 855      41.060  57.030  54.760  1.00  0.00           C
ATOM   4345  HG  LEU A 855      40.110  57.610  54.770  1.00  0.00           H
ATOM   4346  CD1 LEU A 855      41.710  57.140  56.110  1.00  0.00           C
ATOM   4347 HD11 LEU A 855      41.130  57.910  56.650  1.00  0.00           H
ATOM   4348 HD12 LEU A 855      42.750  57.490  55.940  1.00  0.00           H
ATOM   4349 HD13 LEU A 855      41.640  56.150  56.600  1.00  0.00           H
ATOM   4350  CD2 LEU A 855      41.870  57.940  53.700  1.00  0.00           C
ATOM   4351 HD21 LEU A 855      42.780  57.340  53.500  1.00  0.00           H
ATOM   4352 HD22 LEU A 855      42.160  58.830  54.280  1.00  0.00           H
ATOM   4353 HD23 LEU A 855      41.390  58.100  52.710  1.00  0.00           H
ATOM   4354  C   LEU A 855      40.500  54.030  52.490  1.00  0.00           C
ATOM   4355  O   LEU A 855      41.460  53.660  51.800  1.00  0.00           O
ATOM   4356  N   ILE A 856      39.570  53.130  52.880  1.00  0.00           N
ATOM   4357  HN  ILE A 856      38.780  53.530  53.340  1.00  0.00           H
ATOM   4358  CA  ILE A 856      39.630  51.680  52.600  1.00  0.00           C
ATOM   4359  HA  ILE A 856      40.560  51.250  52.930  1.00  0.00           H
ATOM   4360  CB  ILE A 856      38.460  51.030  53.290  1.00  0.00           C
ATOM   4361  HB  ILE A 856      37.610  51.740  53.220  1.00  0.00           H
ATOM   4362  CG2 ILE A 856      38.070  49.680  52.580  1.00  0.00           C
ATOM   4363 HG21 ILE A 856      37.630  49.930  51.590  1.00  0.00           H
ATOM   4364 HG22 ILE A 856      37.350  49.050  53.140  1.00  0.00           H
ATOM   4365 HG23 ILE A 856      38.940  49.000  52.520  1.00  0.00           H
ATOM   4366  CG1 ILE A 856      38.580  50.710  54.860  1.00  0.00           C
ATOM   4367 HG11 ILE A 856      37.660  50.200  55.200  1.00  0.00           H
ATOM   4368 HG12 ILE A 856      38.680  51.680  55.400  1.00  0.00           H
ATOM   4369  CD  ILE A 856      39.910  49.920  55.230  1.00  0.00           C
ATOM   4370  HD1 ILE A 856      39.820  49.660  56.300  1.00  0.00           H
ATOM   4371  HD2 ILE A 856      40.910  50.390  55.090  1.00  0.00           H
ATOM   4372  HD3 ILE A 856      39.960  49.000  54.620  1.00  0.00           H
ATOM   4373  C   ILE A 856      39.630  51.520  51.100  1.00  0.00           C
ATOM   4374  O   ILE A 856      40.390  50.730  50.520  1.00  0.00           O
ATOM   4375  N   PHE A 857      38.750  52.250  50.420  1.00  0.00           N
ATOM   4376  HN  PHE A 857      38.110  52.770  50.990  1.00  0.00           H
ATOM   4377  CA  PHE A 857      38.420  52.220  48.960  1.00  0.00           C
ATOM   4378  HA  PHE A 857      38.130  51.220  48.680  1.00  0.00           H
ATOM   4379  CB  PHE A 857      37.190  53.190  48.610  1.00  0.00           C
ATOM   4380  HB1 PHE A 857      37.370  54.260  48.840  1.00  0.00           H
ATOM   4381  HB2 PHE A 857      36.270  52.850  49.140  1.00  0.00           H
ATOM   4382  CG  PHE A 857      36.960  53.150  47.100  1.00  0.00           C
ATOM   4383  CD1 PHE A 857      36.230  52.070  46.550  1.00  0.00           C
ATOM   4384  HD1 PHE A 857      35.810  51.380  47.280  1.00  0.00           H
ATOM   4385  CE1 PHE A 857      35.850  52.170  45.200  1.00  0.00           C
ATOM   4386  HE1 PHE A 857      35.140  51.440  44.850  1.00  0.00           H
ATOM   4387  CZ  PHE A 857      36.400  53.150  44.420  1.00  0.00           C
ATOM   4388  HZ  PHE A 857      36.130  53.250  43.380  1.00  0.00           H
ATOM   4389  CD2 PHE A 857      37.420  54.210  46.320  1.00  0.00           C
ATOM   4390  HD2 PHE A 857      37.830  55.090  46.800  1.00  0.00           H
ATOM   4391  CE2 PHE A 857      37.170  54.180  44.900  1.00  0.00           C
ATOM   4392  HE2 PHE A 857      37.320  55.030  44.260  1.00  0.00           H
ATOM   4393  C   PHE A 857      39.710  52.560  48.240  1.00  0.00           C
ATOM   4394  O   PHE A 857      40.110  51.850  47.300  1.00  0.00           O
ATOM   4395  N   MET A 858      40.370  53.600  48.670  1.00  0.00           N
ATOM   4396  HN  MET A 858      39.950  53.970  49.500  1.00  0.00           H
ATOM   4397  CA  MET A 858      41.520  54.150  48.160  1.00  0.00           C
ATOM   4398  HA  MET A 858      41.380  54.450  47.120  1.00  0.00           H
ATOM   4399  CB  MET A 858      41.770  55.550  48.860  1.00  0.00           C
ATOM   4400  HB1 MET A 858      41.680  55.320  49.950  1.00  0.00           H
ATOM   4401  HB2 MET A 858      40.910  56.230  48.730  1.00  0.00           H
ATOM   4402  CG  MET A 858      43.080  56.260  48.410  1.00  0.00           C
ATOM   4403  HG1 MET A 858      43.950  55.580  48.450  1.00  0.00           H
ATOM   4404  HG2 MET A 858      43.410  57.100  49.050  1.00  0.00           H
ATOM   4405  SD  MET A 858      42.810  57.020  46.720  1.00  0.00           S
ATOM   4406  CE  MET A 858      44.540  57.590  46.590  1.00  0.00           C
ATOM   4407  HE1 MET A 858      44.750  58.560  47.110  1.00  0.00           H
ATOM   4408  HE2 MET A 858      44.970  57.720  45.580  1.00  0.00           H
ATOM   4409  HE3 MET A 858      45.210  56.910  47.140  1.00  0.00           H
ATOM   4410  C   MET A 858      42.750  53.310  48.080  1.00  0.00           C
ATOM   4411  O   MET A 858      43.380  53.170  47.030  1.00  0.00           O
ATOM   4412  N   ASP A 859      43.110  52.600  49.170  1.00  0.00           N
ATOM   4413  HN  ASP A 859      42.650  52.720  50.060  1.00  0.00           H
ATOM   4414  CA  ASP A 859      44.180  51.650  49.120  1.00  0.00           C
ATOM   4415  HA  ASP A 859      45.010  52.090  48.620  1.00  0.00           H
ATOM   4416  CB  ASP A 859      44.750  51.320  50.510  1.00  0.00           C
ATOM   4417  HB1 ASP A 859      45.300  50.370  50.570  1.00  0.00           H
ATOM   4418  HB2 ASP A 859      43.920  51.360  51.250  1.00  0.00           H
ATOM   4419  CG  ASP A 859      45.890  52.250  50.920  1.00  0.00           C
ATOM   4420  OD1 ASP A 859      46.650  52.590  49.990  1.00  0.00           O
ATOM   4421  OD2 ASP A 859      45.970  52.540  52.120  1.00  0.00           O
ATOM   4422  C   ASP A 859      43.780  50.410  48.300  1.00  0.00           C
ATOM   4423  O   ASP A 859      44.510  49.880  47.470  1.00  0.00           O
ATOM   4424  N   GLN A 860      42.540  49.790  48.640  1.00  0.00           N
ATOM   4425  HN  GLN A 860      41.850  50.280  49.160  1.00  0.00           H
ATOM   4426  CA  GLN A 860      42.110  48.510  48.040  1.00  0.00           C
ATOM   4427  HA  GLN A 860      42.900  47.810  48.280  1.00  0.00           H
ATOM   4428  CB  GLN A 860      40.840  47.960  48.760  1.00  0.00           C
ATOM   4429  HB1 GLN A 860      39.920  48.540  48.530  1.00  0.00           H
ATOM   4430  HB2 GLN A 860      40.980  48.090  49.860  1.00  0.00           H
ATOM   4431  CG  GLN A 860      40.430  46.590  48.450  1.00  0.00           C
ATOM   4432  HG1 GLN A 860      39.950  46.560  47.450  1.00  0.00           H
ATOM   4433  HG2 GLN A 860      39.630  46.270  49.150  1.00  0.00           H
ATOM   4434  CD  GLN A 860      41.560  45.540  48.540  1.00  0.00           C
ATOM   4435  OE1 GLN A 860      42.340  45.550  49.460  1.00  0.00           O
ATOM   4436  NE2 GLN A 860      41.650  44.640  47.540  1.00  0.00           N
ATOM   4437 HE21 GLN A 860      41.150  44.790  46.690  1.00  0.00           H
ATOM   4438 HE22 GLN A 860      42.130  43.770  47.690  1.00  0.00           H
ATOM   4439  C   GLN A 860      42.090  48.560  46.540  1.00  0.00           C
ATOM   4440  O   GLN A 860      42.750  47.800  45.840  1.00  0.00           O
ATOM   4441  N   GLN A 861      41.310  49.520  46.050  1.00  0.00           N
ATOM   4442  HN  GLN A 861      40.900  50.200  46.640  1.00  0.00           H
ATOM   4443  CA  GLN A 861      41.160  49.710  44.660  1.00  0.00           C
ATOM   4444  HA  GLN A 861      40.920  48.730  44.250  1.00  0.00           H
ATOM   4445  CB  GLN A 861      40.090  50.670  44.100  1.00  0.00           C
ATOM   4446  HB1 GLN A 861      40.180  50.770  42.990  1.00  0.00           H
ATOM   4447  HB2 GLN A 861      40.410  51.700  44.420  1.00  0.00           H
ATOM   4448  CG  GLN A 861      38.580  50.230  44.450  1.00  0.00           C
ATOM   4449  HG1 GLN A 861      37.910  50.800  43.760  1.00  0.00           H
ATOM   4450  HG2 GLN A 861      38.430  50.520  45.510  1.00  0.00           H
ATOM   4451  CD  GLN A 861      38.370  48.730  44.390  1.00  0.00           C
ATOM   4452  OE1 GLN A 861      38.720  47.940  45.310  1.00  0.00           O
ATOM   4453  NE2 GLN A 861      37.630  48.260  43.410  1.00  0.00           N
ATOM   4454 HE21 GLN A 861      37.200  47.360  43.500  1.00  0.00           H
ATOM   4455 HE22 GLN A 861      37.580  48.660  42.480  1.00  0.00           H
ATOM   4456  C   GLN A 861      42.470  50.000  43.890  1.00  0.00           C
ATOM   4457  O   GLN A 861      42.750  49.350  42.900  1.00  0.00           O
ATOM   4458  N   ILE A 862      43.300  51.030  44.310  1.00  0.00           N
ATOM   4459  HN  ILE A 862      43.120  51.650  45.080  1.00  0.00           H
ATOM   4460  CA  ILE A 862      44.540  51.380  43.670  1.00  0.00           C
ATOM   4461  HA  ILE A 862      44.220  51.440  42.640  1.00  0.00           H
ATOM   4462  CB  ILE A 862      45.060  52.710  44.150  1.00  0.00           C
ATOM   4463  HB  ILE A 862      45.100  52.660  45.260  1.00  0.00           H
ATOM   4464  CG2 ILE A 862      46.480  53.010  43.600  1.00  0.00           C
ATOM   4465 HG21 ILE A 862      46.600  52.930  42.500  1.00  0.00           H
ATOM   4466 HG22 ILE A 862      47.190  52.250  44.000  1.00  0.00           H
ATOM   4467 HG23 ILE A 862      46.820  54.030  43.850  1.00  0.00           H
ATOM   4468  CG1 ILE A 862      44.150  53.880  43.840  1.00  0.00           C
ATOM   4469 HG11 ILE A 862      44.700  54.790  44.140  1.00  0.00           H
ATOM   4470 HG12 ILE A 862      43.250  53.800  44.510  1.00  0.00           H
ATOM   4471  CD  ILE A 862      43.700  54.000  42.390  1.00  0.00           C
ATOM   4472  HD1 ILE A 862      44.590  54.110  41.760  1.00  0.00           H
ATOM   4473  HD2 ILE A 862      43.010  54.870  42.340  1.00  0.00           H
ATOM   4474  HD3 ILE A 862      43.130  53.060  42.180  1.00  0.00           H
ATOM   4475  C   ILE A 862      45.570  50.340  43.620  1.00  0.00           C
ATOM   4476  O   ILE A 862      46.190  50.150  42.570  1.00  0.00           O
ATOM   4477  N   THR A 863      45.820  49.740  44.750  1.00  0.00           N
ATOM   4478  HN  THR A 863      45.320  50.050  45.570  1.00  0.00           H
ATOM   4479  CA  THR A 863      46.670  48.570  44.850  1.00  0.00           C
ATOM   4480  HA  THR A 863      47.650  48.870  44.510  1.00  0.00           H
ATOM   4481  CB  THR A 863      46.720  48.070  46.240  1.00  0.00           C
ATOM   4482  HB  THR A 863      45.710  47.680  46.500  1.00  0.00           H
ATOM   4483  OG1 THR A 863      47.150  49.120  47.040  1.00  0.00           O
ATOM   4484  HG1 THR A 863      46.430  49.700  47.300  1.00  0.00           H
ATOM   4485  CG2 THR A 863      47.740  46.940  46.380  1.00  0.00           C
ATOM   4486 HG21 THR A 863      48.690  47.280  45.900  1.00  0.00           H
ATOM   4487 HG22 THR A 863      47.370  46.010  45.880  1.00  0.00           H
ATOM   4488 HG23 THR A 863      48.060  46.720  47.420  1.00  0.00           H
ATOM   4489  C   THR A 863      46.300  47.500  44.010  1.00  0.00           C
ATOM   4490  O   THR A 863      47.140  46.990  43.270  1.00  0.00           O
ATOM   4491  N   ALA A 864      45.020  47.130  43.950  1.00  0.00           N
ATOM   4492  HN  ALA A 864      44.370  47.610  44.540  1.00  0.00           H
ATOM   4493  CA  ALA A 864      44.590  46.110  43.010  1.00  0.00           C
ATOM   4494  HA  ALA A 864      45.000  45.140  43.250  1.00  0.00           H
ATOM   4495  CB  ALA A 864      43.130  45.750  43.430  1.00  0.00           C
ATOM   4496  HB1 ALA A 864      42.450  46.630  43.410  1.00  0.00           H
ATOM   4497  HB2 ALA A 864      43.060  45.390  44.480  1.00  0.00           H
ATOM   4498  HB3 ALA A 864      42.660  44.960  42.790  1.00  0.00           H
ATOM   4499  C   ALA A 864      44.570  46.510  41.530  1.00  0.00           C
ATOM   4500  O   ALA A 864      44.860  45.680  40.680  1.00  0.00           O
ATOM   4501  N   VAL A 865      44.390  47.810  41.210  1.00  0.00           N
ATOM   4502  HN  VAL A 865      44.120  48.390  41.970  1.00  0.00           H
ATOM   4503  CA  VAL A 865      44.580  48.450  39.860  1.00  0.00           C
ATOM   4504  HA  VAL A 865      44.070  47.830  39.150  1.00  0.00           H
ATOM   4505  CB  VAL A 865      43.940  49.880  39.850  1.00  0.00           C
ATOM   4506  HB  VAL A 865      44.160  50.440  40.780  1.00  0.00           H
ATOM   4507  CG1 VAL A 865      44.520  50.800  38.800  1.00  0.00           C
ATOM   4508 HG11 VAL A 865      44.610  50.320  37.800  1.00  0.00           H
ATOM   4509 HG12 VAL A 865      45.530  51.170  39.070  1.00  0.00           H
ATOM   4510 HG13 VAL A 865      43.810  51.640  38.700  1.00  0.00           H
ATOM   4511  CG2 VAL A 865      42.380  49.710  39.710  1.00  0.00           C
ATOM   4512 HG21 VAL A 865      41.990  49.250  40.630  1.00  0.00           H
ATOM   4513 HG22 VAL A 865      42.080  49.050  38.870  1.00  0.00           H
ATOM   4514 HG23 VAL A 865      41.890  50.710  39.630  1.00  0.00           H
ATOM   4515  C   VAL A 865      46.050  48.450  39.470  1.00  0.00           C
ATOM   4516  O   VAL A 865      46.440  48.100  38.340  1.00  0.00           O
ATOM   4517  N   ILE A 866      46.980  48.820  40.410  1.00  0.00           N
ATOM   4518  HN  ILE A 866      46.690  49.230  41.280  1.00  0.00           H
ATOM   4519  CA  ILE A 866      48.410  48.680  40.120  1.00  0.00           C
ATOM   4520  HA  ILE A 866      48.710  49.080  39.170  1.00  0.00           H
ATOM   4521  CB  ILE A 866      49.330  49.290  41.200  1.00  0.00           C
ATOM   4522  HB  ILE A 866      49.090  48.790  42.160  1.00  0.00           H
ATOM   4523  CG2 ILE A 866      50.800  49.040  40.860  1.00  0.00           C
ATOM   4524 HG21 ILE A 866      51.120  49.380  39.850  1.00  0.00           H
ATOM   4525 HG22 ILE A 866      51.010  47.960  40.980  1.00  0.00           H
ATOM   4526 HG23 ILE A 866      51.450  49.490  41.630  1.00  0.00           H
ATOM   4527  CG1 ILE A 866      49.140  50.810  41.510  1.00  0.00           C
ATOM   4528 HG11 ILE A 866      48.050  51.010  41.380  1.00  0.00           H
ATOM   4529 HG12 ILE A 866      49.750  51.520  40.910  1.00  0.00           H
ATOM   4530  CD  ILE A 866      49.530  51.200  42.950  1.00  0.00           C
ATOM   4531  HD1 ILE A 866      49.000  50.610  43.730  1.00  0.00           H
ATOM   4532  HD2 ILE A 866      49.260  52.270  43.110  1.00  0.00           H
ATOM   4533  HD3 ILE A 866      50.630  51.160  43.060  1.00  0.00           H
ATOM   4534  C   ILE A 866      48.800  47.240  39.840  1.00  0.00           C
ATOM   4535  O   ILE A 866      49.500  46.870  38.860  1.00  0.00           O
ATOM   4536  N   ILE A 867      48.230  46.340  40.640  1.00  0.00           N
ATOM   4537  HN  ILE A 867      47.700  46.620  41.440  1.00  0.00           H
ATOM   4538  CA  ILE A 867      48.610  44.910  40.600  1.00  0.00           C
ATOM   4539  HA  ILE A 867      49.680  44.760  40.580  1.00  0.00           H
ATOM   4540  CB  ILE A 867      48.280  44.200  41.940  1.00  0.00           C
ATOM   4541  HB  ILE A 867      47.300  44.540  42.340  1.00  0.00           H
ATOM   4542  CG2 ILE A 867      48.070  42.700  41.710  1.00  0.00           C
ATOM   4543 HG21 ILE A 867      48.900  42.080  41.280  1.00  0.00           H
ATOM   4544 HG22 ILE A 867      47.090  42.450  41.250  1.00  0.00           H
ATOM   4545 HG23 ILE A 867      48.050  42.340  42.770  1.00  0.00           H
ATOM   4546  CG1 ILE A 867      49.390  44.470  43.050  1.00  0.00           C
ATOM   4547 HG11 ILE A 867      49.900  43.550  43.400  1.00  0.00           H
ATOM   4548 HG12 ILE A 867      48.840  44.880  43.940  1.00  0.00           H
ATOM   4549  CD  ILE A 867      50.540  45.500  42.880  1.00  0.00           C
ATOM   4550  HD1 ILE A 867      51.220  45.200  42.060  1.00  0.00           H
ATOM   4551  HD2 ILE A 867      51.250  45.420  43.740  1.00  0.00           H
ATOM   4552  HD3 ILE A 867      50.290  46.570  42.740  1.00  0.00           H
ATOM   4553  C   ILE A 867      48.080  44.200  39.300  1.00  0.00           C
ATOM   4554  O   ILE A 867      48.730  43.350  38.770  1.00  0.00           O
ATOM   4555  N   ASN A 868      46.930  44.630  38.760  1.00  0.00           N
ATOM   4556  HN  ASN A 868      46.300  45.260  39.230  1.00  0.00           H
ATOM   4557  CA  ASN A 868      46.410  44.090  37.520  1.00  0.00           C
ATOM   4558  HA  ASN A 868      46.850  43.140  37.250  1.00  0.00           H
ATOM   4559  CB  ASN A 868      44.850  43.780  37.650  1.00  0.00           C
ATOM   4560  HB1 ASN A 868      44.320  43.980  36.700  1.00  0.00           H
ATOM   4561  HB2 ASN A 868      44.430  44.430  38.450  1.00  0.00           H
ATOM   4562  CG  ASN A 868      44.600  42.370  38.100  1.00  0.00           C
ATOM   4563  OD1 ASN A 868      45.000  42.020  39.220  1.00  0.00           O
ATOM   4564  ND2 ASN A 868      43.820  41.650  37.380  1.00  0.00           N
ATOM   4565 HD21 ASN A 868      43.410  42.010  36.540  1.00  0.00           H
ATOM   4566 HD22 ASN A 868      43.630  40.700  37.610  1.00  0.00           H
ATOM   4567  C   ASN A 868      46.720  44.960  36.330  1.00  0.00           C
ATOM   4568  O   ASN A 868      46.290  44.630  35.210  1.00  0.00           O
ATOM   4569  N   ARG A 869      47.590  45.920  36.400  1.00  0.00           N
ATOM   4570  HN  ARG A 869      47.870  46.240  37.290  1.00  0.00           H
ATOM   4571  CA  ARG A 869      47.940  46.790  35.360  1.00  0.00           C
ATOM   4572  HA  ARG A 869      47.000  47.000  34.870  1.00  0.00           H
ATOM   4573  CB  ARG A 869      48.670  48.000  35.880  1.00  0.00           C
ATOM   4574  HB1 ARG A 869      48.300  48.250  36.900  1.00  0.00           H
ATOM   4575  HB2 ARG A 869      48.410  48.940  35.320  1.00  0.00           H
ATOM   4576  CG  ARG A 869      50.150  47.850  36.000  1.00  0.00           C
ATOM   4577  HG1 ARG A 869      50.640  47.830  35.000  1.00  0.00           H
ATOM   4578  HG2 ARG A 869      50.440  46.850  36.380  1.00  0.00           H
ATOM   4579  CD  ARG A 869      50.840  48.970  36.840  1.00  0.00           C
ATOM   4580  HD1 ARG A 869      50.270  49.150  37.780  1.00  0.00           H
ATOM   4581  HD2 ARG A 869      50.930  49.930  36.270  1.00  0.00           H
ATOM   4582  NE  ARG A 869      52.220  48.420  37.200  1.00  0.00           N
ATOM   4583  HE  ARG A 869      52.270  47.500  37.580  1.00  0.00           H
ATOM   4584  CZ  ARG A 869      53.210  49.210  37.620  1.00  0.00           C
ATOM   4585  NH1 ARG A 869      53.240  50.470  37.420  1.00  0.00           N
ATOM   4586 HH11 ARG A 869      54.020  51.090  37.580  1.00  0.00           H
ATOM   4587 HH12 ARG A 869      52.330  50.850  37.300  1.00  0.00           H
ATOM   4588  NH2 ARG A 869      54.160  48.530  38.190  1.00  0.00           N
ATOM   4589 HH21 ARG A 869      53.940  47.570  38.390  1.00  0.00           H
ATOM   4590 HH22 ARG A 869      54.700  49.010  38.880  1.00  0.00           H
ATOM   4591  C   ARG A 869      48.750  46.100  34.200  1.00  0.00           C
ATOM   4592  O   ARG A 869      49.230  44.940  34.280  1.00  0.00           O
ATOM   4593  N   LYS A 870      48.920  46.820  33.030  1.00  0.00           N
ATOM   4594  HN  LYS A 870      48.640  47.780  33.000  1.00  0.00           H
ATOM   4595  CA  LYS A 870      49.550  46.300  31.860  1.00  0.00           C
ATOM   4596  HA  LYS A 870      48.950  45.430  31.620  1.00  0.00           H
ATOM   4597  CB  LYS A 870      49.350  47.250  30.580  1.00  0.00           C
ATOM   4598  HB1 LYS A 870      48.310  47.190  30.190  1.00  0.00           H
ATOM   4599  HB2 LYS A 870      49.910  46.990  29.650  1.00  0.00           H
ATOM   4600  CG  LYS A 870      49.580  48.720  31.010  1.00  0.00           C
ATOM   4601  HG1 LYS A 870      50.380  48.670  31.770  1.00  0.00           H
ATOM   4602  HG2 LYS A 870      48.620  49.070  31.450  1.00  0.00           H
ATOM   4603  CD  LYS A 870      50.010  49.640  29.870  1.00  0.00           C
ATOM   4604  HD1 LYS A 870      49.210  49.590  29.100  1.00  0.00           H
ATOM   4605  HD2 LYS A 870      50.940  49.230  29.390  1.00  0.00           H
ATOM   4606  CE  LYS A 870      50.250  51.200  30.150  1.00  0.00           C
ATOM   4607  HE1 LYS A 870      49.270  51.680  30.320  1.00  0.00           H
ATOM   4608  HE2 LYS A 870      50.900  51.460  29.280  1.00  0.00           H
ATOM   4609  NZ  LYS A 870      51.150  51.280  31.300  1.00  0.00           N
ATOM   4610  HZ1 LYS A 870      50.810  50.920  32.200  1.00  0.00           H
ATOM   4611  HZ2 LYS A 870      51.130  52.300  31.520  1.00  0.00           H
ATOM   4612  HZ3 LYS A 870      52.150  50.990  31.220  1.00  0.00           H
ATOM   4613  C   LYS A 870      51.010  45.950  31.930  1.00  0.00           C
ATOM   4614  O   LYS A 870      51.430  45.030  31.230  1.00  0.00           O
ATOM   4615  N   GLU A 871      51.860  46.610  32.770  1.00  0.00           N
ATOM   4616  HN  GLU A 871      51.370  47.300  33.290  1.00  0.00           H
ATOM   4617  CA  GLU A 871      53.230  46.300  32.990  1.00  0.00           C
ATOM   4618  HA  GLU A 871      53.760  46.450  32.050  1.00  0.00           H
ATOM   4619  CB  GLU A 871      53.770  47.330  34.030  1.00  0.00           C
ATOM   4620  HB1 GLU A 871      54.870  47.180  34.100  1.00  0.00           H
ATOM   4621  HB2 GLU A 871      53.360  47.130  35.040  1.00  0.00           H
ATOM   4622  CG  GLU A 871      53.460  48.770  33.730  1.00  0.00           C
ATOM   4623  HG1 GLU A 871      54.080  49.360  34.440  1.00  0.00           H
ATOM   4624  HG2 GLU A 871      52.410  49.130  33.840  1.00  0.00           H
ATOM   4625  CD  GLU A 871      53.970  49.140  32.310  1.00  0.00           C
ATOM   4626  OE1 GLU A 871      55.200  49.260  32.180  1.00  0.00           O
ATOM   4627  OE2 GLU A 871      53.170  49.340  31.370  1.00  0.00           O
ATOM   4628  C   GLU A 871      53.440  44.810  33.440  1.00  0.00           C
ATOM   4629  O   GLU A 871      54.450  44.250  33.170  1.00  0.00           O
ATOM   4630  N   HSD A 872      52.460  44.190  34.200  1.00  0.00           N
ATOM   4631  HN  HSD A 872      51.740  44.780  34.550  1.00  0.00           H
ATOM   4632  CA  HSD A 872      52.700  42.870  34.770  1.00  0.00           C
ATOM   4633  HA  HSD A 872      53.720  42.650  35.030  1.00  0.00           H
ATOM   4634  CB  HSD A 872      51.900  42.810  36.110  1.00  0.00           C
ATOM   4635  HB1 HSD A 872      52.040  41.880  36.700  1.00  0.00           H
ATOM   4636  HB2 HSD A 872      50.820  42.850  35.830  1.00  0.00           H
ATOM   4637  ND1 HSD A 872      51.250  44.430  38.010  1.00  0.00           N
ATOM   4638  HD1 HSD A 872      50.400  43.990  38.300  1.00  0.00           H
ATOM   4639  CG  HSD A 872      52.180  43.990  37.010  1.00  0.00           C
ATOM   4640  CE1 HSD A 872      51.860  45.440  38.690  1.00  0.00           C
ATOM   4641  HE1 HSD A 872      51.380  45.990  39.500  1.00  0.00           H
ATOM   4642  NE2 HSD A 872      53.090  45.660  38.220  1.00  0.00           N
ATOM   4643  CD2 HSD A 872      53.300  44.730  37.180  1.00  0.00           C
ATOM   4644  HD2 HSD A 872      54.080  44.840  36.430  1.00  0.00           H
ATOM   4645  C   HSD A 872      52.270  41.760  33.830  1.00  0.00           C
ATOM   4646  O   HSD A 872      52.570  40.610  34.090  1.00  0.00           O
ATOM   4647  N   LYS A 873      51.650  42.090  32.750  1.00  0.00           N
ATOM   4648  HN  LYS A 873      51.530  43.080  32.730  1.00  0.00           H
ATOM   4649  CA  LYS A 873      51.290  41.190  31.660  1.00  0.00           C
ATOM   4650  HA  LYS A 873      50.760  41.840  30.990  1.00  0.00           H
ATOM   4651  CB  LYS A 873      52.490  40.670  30.850  1.00  0.00           C
ATOM   4652  HB1 LYS A 873      52.120  40.130  29.960  1.00  0.00           H
ATOM   4653  HB2 LYS A 873      53.120  39.980  31.460  1.00  0.00           H
ATOM   4654  CG  LYS A 873      53.480  41.650  30.200  1.00  0.00           C
ATOM   4655  HG1 LYS A 873      54.180  42.170  30.890  1.00  0.00           H
ATOM   4656  HG2 LYS A 873      52.780  42.370  29.720  1.00  0.00           H
ATOM   4657  CD  LYS A 873      54.370  40.890  29.210  1.00  0.00           C
ATOM   4658  HD1 LYS A 873      53.730  40.430  28.440  1.00  0.00           H
ATOM   4659  HD2 LYS A 873      54.980  40.040  29.600  1.00  0.00           H
ATOM   4660  CE  LYS A 873      55.450  41.760  28.600  1.00  0.00           C
ATOM   4661  HE1 LYS A 873      56.020  41.170  27.850  1.00  0.00           H
ATOM   4662  HE2 LYS A 873      56.150  42.180  29.350  1.00  0.00           H
ATOM   4663  NZ  LYS A 873      54.790  42.850  27.890  1.00  0.00           N
ATOM   4664  HZ1 LYS A 873      54.430  42.480  26.990  1.00  0.00           H
ATOM   4665  HZ2 LYS A 873      55.390  43.650  27.580  1.00  0.00           H
ATOM   4666  HZ3 LYS A 873      54.030  43.370  28.370  1.00  0.00           H
ATOM   4667  C   LYS A 873      50.410  39.970  31.940  1.00  0.00           C
ATOM   4668  O   LYS A 873      50.710  38.840  31.660  1.00  0.00           O
ATOM   4669  N   LEU A 874      49.290  40.160  32.610  1.00  0.00           N
ATOM   4670  HN  LEU A 874      48.880  41.050  32.810  1.00  0.00           H
ATOM   4671  CA  LEU A 874      48.460  39.130  33.170  1.00  0.00           C
ATOM   4672  HA  LEU A 874      48.990  38.500  33.870  1.00  0.00           H
ATOM   4673  CB  LEU A 874      47.350  39.610  34.150  1.00  0.00           C
ATOM   4674  HB1 LEU A 874      46.670  38.750  34.340  1.00  0.00           H
ATOM   4675  HB2 LEU A 874      46.660  40.330  33.660  1.00  0.00           H
ATOM   4676  CG  LEU A 874      47.820  40.090  35.480  1.00  0.00           C
ATOM   4677  HG  LEU A 874      48.680  39.490  35.850  1.00  0.00           H
ATOM   4678  CD1 LEU A 874      48.420  41.500  35.460  1.00  0.00           C
ATOM   4679 HD11 LEU A 874      48.580  41.660  36.550  1.00  0.00           H
ATOM   4680 HD12 LEU A 874      47.880  42.410  35.100  1.00  0.00           H
ATOM   4681 HD13 LEU A 874      49.360  41.430  34.870  1.00  0.00           H
ATOM   4682  CD2 LEU A 874      46.760  39.970  36.540  1.00  0.00           C
ATOM   4683 HD21 LEU A 874      47.010  40.500  37.470  1.00  0.00           H
ATOM   4684 HD22 LEU A 874      46.420  38.920  36.660  1.00  0.00           H
ATOM   4685 HD23 LEU A 874      45.830  40.500  36.250  1.00  0.00           H
ATOM   4686  C   LEU A 874      47.840  38.200  32.060  1.00  0.00           C
ATOM   4687  O   LEU A 874      47.530  38.570  30.910  1.00  0.00           O
ATOM   4688  N   LYS A 875      47.650  36.910  32.390  1.00  0.00           N
ATOM   4689  HN  LYS A 875      48.170  36.560  33.160  1.00  0.00           H
ATOM   4690  CA  LYS A 875      47.100  35.990  31.440  1.00  0.00           C
ATOM   4691  HA  LYS A 875      46.910  36.380  30.460  1.00  0.00           H
ATOM   4692  CB  LYS A 875      48.100  34.790  31.250  1.00  0.00           C
ATOM   4693  HB1 LYS A 875      48.300  34.440  32.280  1.00  0.00           H
ATOM   4694  HB2 LYS A 875      49.010  35.240  30.810  1.00  0.00           H
ATOM   4695  CG  LYS A 875      47.720  33.650  30.500  1.00  0.00           C
ATOM   4696  HG1 LYS A 875      46.910  33.070  31.010  1.00  0.00           H
ATOM   4697  HG2 LYS A 875      48.470  32.840  30.590  1.00  0.00           H
ATOM   4698  CD  LYS A 875      47.460  33.810  28.980  1.00  0.00           C
ATOM   4699  HD1 LYS A 875      46.540  34.440  28.990  1.00  0.00           H
ATOM   4700  HD2 LYS A 875      47.120  32.880  28.480  1.00  0.00           H
ATOM   4701  CE  LYS A 875      48.390  34.580  28.040  1.00  0.00           C
ATOM   4702  HE1 LYS A 875      48.650  35.580  28.440  1.00  0.00           H
ATOM   4703  HE2 LYS A 875      47.880  34.620  27.040  1.00  0.00           H
ATOM   4704  NZ  LYS A 875      49.550  33.770  27.780  1.00  0.00           N
ATOM   4705  HZ1 LYS A 875      50.140  33.580  28.620  1.00  0.00           H
ATOM   4706  HZ2 LYS A 875      50.210  34.110  27.040  1.00  0.00           H
ATOM   4707  HZ3 LYS A 875      49.260  32.840  27.440  1.00  0.00           H
ATOM   4708  C   LYS A 875      45.750  35.630  31.930  1.00  0.00           C
ATOM   4709  O   LYS A 875      44.950  35.020  31.190  1.00  0.00           O
ATOM   4710  N   LYS A 876      45.300  36.160  33.120  1.00  0.00           N
ATOM   4711  HN  LYS A 876      45.940  36.660  33.700  1.00  0.00           H
ATOM   4712  CA  LYS A 876      44.120  35.750  33.840  1.00  0.00           C
ATOM   4713  HA  LYS A 876      43.460  35.240  33.150  1.00  0.00           H
ATOM   4714  CB  LYS A 876      44.520  34.820  35.040  1.00  0.00           C
ATOM   4715  HB1 LYS A 876      43.530  34.370  35.270  1.00  0.00           H
ATOM   4716  HB2 LYS A 876      44.920  35.370  35.920  1.00  0.00           H
ATOM   4717  CG  LYS A 876      45.380  33.630  34.670  1.00  0.00           C
ATOM   4718  HG1 LYS A 876      46.420  33.940  34.390  1.00  0.00           H
ATOM   4719  HG2 LYS A 876      44.900  33.020  33.860  1.00  0.00           H
ATOM   4720  CD  LYS A 876      45.520  32.580  35.780  1.00  0.00           C
ATOM   4721  HD1 LYS A 876      44.570  32.020  35.780  1.00  0.00           H
ATOM   4722  HD2 LYS A 876      45.620  33.070  36.780  1.00  0.00           H
ATOM   4723  CE  LYS A 876      46.710  31.610  35.670  1.00  0.00           C
ATOM   4724  HE1 LYS A 876      47.680  32.150  35.560  1.00  0.00           H
ATOM   4725  HE2 LYS A 876      46.680  31.080  34.700  1.00  0.00           H
ATOM   4726  NZ  LYS A 876      46.840  30.620  36.750  1.00  0.00           N
ATOM   4727  HZ1 LYS A 876      47.370  29.780  36.470  1.00  0.00           H
ATOM   4728  HZ2 LYS A 876      45.900  30.380  37.140  1.00  0.00           H
ATOM   4729  HZ3 LYS A 876      47.490  30.970  37.460  1.00  0.00           H
ATOM   4730  C   LYS A 876      43.380  37.050  34.360  1.00  0.00           C
ATOM   4731  O   LYS A 876      43.900  37.780  35.180  1.00  0.00           O
ATOM   4732  N   GLY A 877      42.200  37.260  33.890  1.00  0.00           N
ATOM   4733  HN  GLY A 877      41.810  36.560  33.290  1.00  0.00           H
ATOM   4734  CA  GLY A 877      41.340  38.420  34.150  1.00  0.00           C
ATOM   4735  HA1 GLY A 877      40.370  38.240  33.720  1.00  0.00           H
ATOM   4736  HA2 GLY A 877      41.830  39.190  33.560  1.00  0.00           H
ATOM   4737  C   GLY A 877      41.120  38.960  35.580  1.00  0.00           C
ATOM   4738  O   GLY A 877      41.400  38.370  36.550  1.00  0.00           O
ATOM   4739  N   ALA A 878      40.400  40.110  35.670  1.00  0.00           N
ATOM   4740  HN  ALA A 878      39.970  40.550  34.880  1.00  0.00           H
ATOM   4741  CA  ALA A 878      40.220  40.830  36.940  1.00  0.00           C
ATOM   4742  HA  ALA A 878      41.100  40.720  37.560  1.00  0.00           H
ATOM   4743  CB  ALA A 878      40.220  42.280  36.620  1.00  0.00           C
ATOM   4744  HB1 ALA A 878      39.420  42.460  35.870  1.00  0.00           H
ATOM   4745  HB2 ALA A 878      41.250  42.490  36.250  1.00  0.00           H
ATOM   4746  HB3 ALA A 878      40.000  42.890  37.510  1.00  0.00           H
ATOM   4747  C   ALA A 878      38.960  40.480  37.760  1.00  0.00           C
ATOM   4748  O   ALA A 878      37.920  40.140  37.220  1.00  0.00           O
ATOM   4749  N   GLY A 879      39.150  40.520  39.020  1.00  0.00           N
ATOM   4750  HN  GLY A 879      40.050  40.860  39.290  1.00  0.00           H
ATOM   4751  CA  GLY A 879      38.070  40.370  40.030  1.00  0.00           C
ATOM   4752  HA1 GLY A 879      38.150  39.500  40.660  1.00  0.00           H
ATOM   4753  HA2 GLY A 879      37.160  40.370  39.450  1.00  0.00           H
ATOM   4754  C   GLY A 879      38.130  41.480  41.020  1.00  0.00           C
ATOM   4755  O   GLY A 879      38.480  41.180  42.190  1.00  0.00           O
ATOM   4756  N   TYR A 880      37.900  42.700  40.590  1.00  0.00           N
ATOM   4757  HN  TYR A 880      37.350  42.750  39.760  1.00  0.00           H
ATOM   4758  CA  TYR A 880      38.030  43.820  41.440  1.00  0.00           C
ATOM   4759  HA  TYR A 880      38.970  43.740  41.970  1.00  0.00           H
ATOM   4760  CB  TYR A 880      38.130  45.120  40.620  1.00  0.00           C
ATOM   4761  HB1 TYR A 880      38.350  45.990  41.270  1.00  0.00           H
ATOM   4762  HB2 TYR A 880      37.230  45.130  39.970  1.00  0.00           H
ATOM   4763  CG  TYR A 880      39.320  45.190  39.660  1.00  0.00           C
ATOM   4764  CD1 TYR A 880      40.620  45.330  40.100  1.00  0.00           C
ATOM   4765  HD1 TYR A 880      40.790  45.180  41.150  1.00  0.00           H
ATOM   4766  CE1 TYR A 880      41.760  45.570  39.200  1.00  0.00           C
ATOM   4767  HE1 TYR A 880      42.760  45.680  39.590  1.00  0.00           H
ATOM   4768  CZ  TYR A 880      41.520  45.780  37.870  1.00  0.00           C
ATOM   4769  OH  TYR A 880      42.490  46.340  37.120  1.00  0.00           O
ATOM   4770  HH  TYR A 880      42.210  46.360  36.200  1.00  0.00           H
ATOM   4771  CD2 TYR A 880      39.110  45.400  38.260  1.00  0.00           C
ATOM   4772  HD2 TYR A 880      38.100  45.250  37.880  1.00  0.00           H
ATOM   4773  CE2 TYR A 880      40.210  45.680  37.400  1.00  0.00           C
ATOM   4774  HE2 TYR A 880      39.950  45.790  36.360  1.00  0.00           H
ATOM   4775  C   TYR A 880      36.950  43.990  42.440  1.00  0.00           C
ATOM   4776  O   TYR A 880      37.200  44.040  43.640  1.00  0.00           O
ATOM   4777  N   HSD A 881      35.710  43.890  42.030  1.00  0.00           N
ATOM   4778  HN  HSD A 881      35.480  43.720  41.070  1.00  0.00           H
ATOM   4779  CA  HSD A 881      34.500  43.940  42.810  1.00  0.00           C
ATOM   4780  HA  HSD A 881      34.530  44.790  43.490  1.00  0.00           H
ATOM   4781  CB  HSD A 881      33.240  44.150  41.940  1.00  0.00           C
ATOM   4782  HB1 HSD A 881      32.340  43.820  42.490  1.00  0.00           H
ATOM   4783  HB2 HSD A 881      33.440  43.540  41.030  1.00  0.00           H
ATOM   4784  ND1 HSD A 881      32.680  46.160  40.280  1.00  0.00           N
ATOM   4785  HD1 HSD A 881      32.810  45.740  39.380  1.00  0.00           H
ATOM   4786  CG  HSD A 881      33.100  45.630  41.540  1.00  0.00           C
ATOM   4787  CE1 HSD A 881      32.280  47.440  40.440  1.00  0.00           C
ATOM   4788  HE1 HSD A 881      31.780  48.110  39.740  1.00  0.00           H
ATOM   4789  NE2 HSD A 881      32.520  47.790  41.720  1.00  0.00           N
ATOM   4790  CD2 HSD A 881      32.970  46.670  42.380  1.00  0.00           C
ATOM   4791  HD2 HSD A 881      33.160  46.680  43.440  1.00  0.00           H
ATOM   4792  C   HSD A 881      34.380  42.720  43.690  1.00  0.00           C
ATOM   4793  O   HSD A 881      33.970  42.830  44.800  1.00  0.00           O
ATOM   4794  N   LEU A 882      34.860  41.580  43.190  1.00  0.00           N
ATOM   4795  HN  LEU A 882      34.970  41.520  42.200  1.00  0.00           H
ATOM   4796  CA  LEU A 882      35.000  40.390  44.070  1.00  0.00           C
ATOM   4797  HA  LEU A 882      34.060  40.310  44.600  1.00  0.00           H
ATOM   4798  CB  LEU A 882      35.240  39.120  43.190  1.00  0.00           C
ATOM   4799  HB1 LEU A 882      36.100  39.180  42.480  1.00  0.00           H
ATOM   4800  HB2 LEU A 882      34.360  39.020  42.520  1.00  0.00           H
ATOM   4801  CG  LEU A 882      35.390  37.830  44.090  1.00  0.00           C
ATOM   4802  HG  LEU A 882      36.220  37.970  44.820  1.00  0.00           H
ATOM   4803  CD1 LEU A 882      34.070  37.570  44.820  1.00  0.00           C
ATOM   4804 HD11 LEU A 882      33.960  38.320  45.630  1.00  0.00           H
ATOM   4805 HD12 LEU A 882      34.220  36.590  45.320  1.00  0.00           H
ATOM   4806 HD13 LEU A 882      33.230  37.680  44.100  1.00  0.00           H
ATOM   4807  CD2 LEU A 882      35.810  36.570  43.240  1.00  0.00           C
ATOM   4808 HD21 LEU A 882      36.610  36.620  42.490  1.00  0.00           H
ATOM   4809 HD22 LEU A 882      34.920  36.120  42.730  1.00  0.00           H
ATOM   4810 HD23 LEU A 882      36.120  35.750  43.910  1.00  0.00           H
ATOM   4811  C   LEU A 882      36.040  40.540  45.190  1.00  0.00           C
ATOM   4812  O   LEU A 882      35.810  40.220  46.340  1.00  0.00           O
ATOM   4813  N   ASP A 883      37.250  41.110  44.900  1.00  0.00           N
ATOM   4814  HN  ASP A 883      37.470  41.310  43.950  1.00  0.00           H
ATOM   4815  CA  ASP A 883      38.300  41.370  45.850  1.00  0.00           C
ATOM   4816  HA  ASP A 883      38.530  40.420  46.300  1.00  0.00           H
ATOM   4817  CB  ASP A 883      39.460  42.050  45.160  1.00  0.00           C
ATOM   4818  HB1 ASP A 883      39.960  42.770  45.860  1.00  0.00           H
ATOM   4819  HB2 ASP A 883      39.100  42.710  44.340  1.00  0.00           H
ATOM   4820  CG  ASP A 883      40.510  41.140  44.480  1.00  0.00           C
ATOM   4821  OD1 ASP A 883      40.460  39.940  44.530  1.00  0.00           O
ATOM   4822  OD2 ASP A 883      41.530  41.680  43.760  1.00  0.00           O
ATOM   4823  HD2 ASP A 883      41.870  41.000  43.190  1.00  0.00           H
ATOM   4824  C   ASP A 883      37.730  42.390  46.940  1.00  0.00           C
ATOM   4825  O   ASP A 883      37.900  42.150  48.120  1.00  0.00           O
ATOM   4826  N   LEU A 884      37.010  43.450  46.490  1.00  0.00           N
ATOM   4827  HN  LEU A 884      37.040  43.670  45.520  1.00  0.00           H
ATOM   4828  CA  LEU A 884      36.260  44.380  47.370  1.00  0.00           C
ATOM   4829  HA  LEU A 884      37.010  44.720  48.070  1.00  0.00           H
ATOM   4830  CB  LEU A 884      35.840  45.610  46.550  1.00  0.00           C
ATOM   4831  HB1 LEU A 884      35.210  45.310  45.700  1.00  0.00           H
ATOM   4832  HB2 LEU A 884      36.790  46.100  46.260  1.00  0.00           H
ATOM   4833  CG  LEU A 884      35.020  46.600  47.390  1.00  0.00           C
ATOM   4834  HG  LEU A 884      34.150  45.990  47.730  1.00  0.00           H
ATOM   4835  CD1 LEU A 884      35.740  47.120  48.640  1.00  0.00           C
ATOM   4836 HD11 LEU A 884      35.290  48.120  48.840  1.00  0.00           H
ATOM   4837 HD12 LEU A 884      36.830  47.280  48.440  1.00  0.00           H
ATOM   4838 HD13 LEU A 884      35.630  46.510  49.560  1.00  0.00           H
ATOM   4839  CD2 LEU A 884      34.400  47.730  46.570  1.00  0.00           C
ATOM   4840 HD21 LEU A 884      35.200  48.460  46.320  1.00  0.00           H
ATOM   4841 HD22 LEU A 884      33.660  48.370  47.100  1.00  0.00           H
ATOM   4842 HD23 LEU A 884      34.030  47.320  45.620  1.00  0.00           H
ATOM   4843  C   LEU A 884      35.120  43.750  48.250  1.00  0.00           C
ATOM   4844  O   LEU A 884      34.920  44.130  49.450  1.00  0.00           O
ATOM   4845  N   LEU A 885      34.430  42.790  47.610  1.00  0.00           N
ATOM   4846  HN  LEU A 885      34.580  42.570  46.650  1.00  0.00           H
ATOM   4847  CA  LEU A 885      33.380  42.190  48.310  1.00  0.00           C
ATOM   4848  HA  LEU A 885      32.670  42.890  48.730  1.00  0.00           H
ATOM   4849  CB  LEU A 885      32.680  41.100  47.410  1.00  0.00           C
ATOM   4850  HB1 LEU A 885      33.430  40.310  47.170  1.00  0.00           H
ATOM   4851  HB2 LEU A 885      32.420  41.590  46.450  1.00  0.00           H
ATOM   4852  CG  LEU A 885      31.350  40.500  47.920  1.00  0.00           C
ATOM   4853  HG  LEU A 885      30.920  40.060  47.000  1.00  0.00           H
ATOM   4854  CD1 LEU A 885      31.530  39.230  48.850  1.00  0.00           C
ATOM   4855 HD11 LEU A 885      32.120  38.480  48.270  1.00  0.00           H
ATOM   4856 HD12 LEU A 885      30.590  38.710  49.130  1.00  0.00           H
ATOM   4857 HD13 LEU A 885      31.990  39.500  49.820  1.00  0.00           H
ATOM   4858  CD2 LEU A 885      30.350  41.550  48.370  1.00  0.00           C
ATOM   4859 HD21 LEU A 885      30.350  42.380  47.620  1.00  0.00           H
ATOM   4860 HD22 LEU A 885      30.630  41.960  49.360  1.00  0.00           H
ATOM   4861 HD23 LEU A 885      29.400  41.010  48.570  1.00  0.00           H
ATOM   4862  C   LEU A 885      33.890  41.380  49.500  1.00  0.00           C
ATOM   4863  O   LEU A 885      33.380  41.500  50.650  1.00  0.00           O
ATOM   4864  N   MET A 886      34.940  40.530  49.340  1.00  0.00           N
ATOM   4865  HN  MET A 886      35.340  40.620  48.430  1.00  0.00           H
ATOM   4866  CA  MET A 886      35.580  39.830  50.410  1.00  0.00           C
ATOM   4867  HA  MET A 886      34.750  39.290  50.830  1.00  0.00           H
ATOM   4868  CB  MET A 886      36.580  38.810  49.940  1.00  0.00           C
ATOM   4869  HB1 MET A 886      37.080  38.200  50.730  1.00  0.00           H
ATOM   4870  HB2 MET A 886      37.320  39.470  49.440  1.00  0.00           H
ATOM   4871  CG  MET A 886      35.940  37.760  49.030  1.00  0.00           C
ATOM   4872  HG1 MET A 886      36.780  37.370  48.440  1.00  0.00           H
ATOM   4873  HG2 MET A 886      35.330  38.220  48.210  1.00  0.00           H
ATOM   4874  SD  MET A 886      34.940  36.490  49.910  1.00  0.00           S
ATOM   4875  CE  MET A 886      33.820  35.940  48.510  1.00  0.00           C
ATOM   4876  HE1 MET A 886      33.170  35.080  48.790  1.00  0.00           H
ATOM   4877  HE2 MET A 886      34.520  35.630  47.710  1.00  0.00           H
ATOM   4878  HE3 MET A 886      33.180  36.790  48.170  1.00  0.00           H
ATOM   4879  C   MET A 886      36.240  40.740  51.480  1.00  0.00           C
ATOM   4880  O   MET A 886      36.060  40.430  52.710  1.00  0.00           O
ATOM   4881  N   VAL A 887      36.980  41.780  51.120  1.00  0.00           N
ATOM   4882  HN  VAL A 887      37.270  41.990  50.190  1.00  0.00           H
ATOM   4883  CA  VAL A 887      37.370  42.850  52.020  1.00  0.00           C
ATOM   4884  HA  VAL A 887      38.100  42.400  52.680  1.00  0.00           H
ATOM   4885  CB  VAL A 887      38.070  43.940  51.060  1.00  0.00           C
ATOM   4886  HB  VAL A 887      37.390  44.080  50.190  1.00  0.00           H
ATOM   4887  CG1 VAL A 887      38.280  45.300  51.750  1.00  0.00           C
ATOM   4888 HG11 VAL A 887      37.380  45.930  51.880  1.00  0.00           H
ATOM   4889 HG12 VAL A 887      38.920  45.910  51.060  1.00  0.00           H
ATOM   4890 HG13 VAL A 887      38.850  45.170  52.690  1.00  0.00           H
ATOM   4891  CG2 VAL A 887      39.450  43.310  50.720  1.00  0.00           C
ATOM   4892 HG21 VAL A 887      39.790  43.950  49.880  1.00  0.00           H
ATOM   4893 HG22 VAL A 887      39.380  42.330  50.200  1.00  0.00           H
ATOM   4894 HG23 VAL A 887      40.090  43.260  51.610  1.00  0.00           H
ATOM   4895  C   VAL A 887      36.340  43.570  52.840  1.00  0.00           C
ATOM   4896  O   VAL A 887      36.570  43.840  53.990  1.00  0.00           O
ATOM   4897  N   GLY A 888      35.130  43.870  52.310  1.00  0.00           N
ATOM   4898  HN  GLY A 888      34.980  43.810  51.320  1.00  0.00           H
ATOM   4899  CA  GLY A 888      34.010  44.460  53.070  1.00  0.00           C
ATOM   4900  HA1 GLY A 888      33.160  44.570  52.420  1.00  0.00           H
ATOM   4901  HA2 GLY A 888      34.350  45.320  53.630  1.00  0.00           H
ATOM   4902  C   GLY A 888      33.490  43.630  54.110  1.00  0.00           C
ATOM   4903  O   GLY A 888      33.400  43.970  55.230  1.00  0.00           O
ATOM   4904  N   VAL A 889      33.160  42.370  53.660  1.00  0.00           N
ATOM   4905  HN  VAL A 889      33.370  42.120  52.710  1.00  0.00           H
ATOM   4906  CA  VAL A 889      32.750  41.370  54.640  1.00  0.00           C
ATOM   4907  HA  VAL A 889      31.860  41.800  55.080  1.00  0.00           H
ATOM   4908  CB  VAL A 889      32.180  40.120  53.890  1.00  0.00           C
ATOM   4909  HB  VAL A 889      32.820  39.810  53.040  1.00  0.00           H
ATOM   4910  CG1 VAL A 889      31.940  38.860  54.850  1.00  0.00           C
ATOM   4911 HG11 VAL A 889      31.300  38.170  54.260  1.00  0.00           H
ATOM   4912 HG12 VAL A 889      31.450  39.250  55.770  1.00  0.00           H
ATOM   4913 HG13 VAL A 889      32.930  38.390  55.010  1.00  0.00           H
ATOM   4914  CG2 VAL A 889      30.810  40.610  53.290  1.00  0.00           C
ATOM   4915 HG21 VAL A 889      30.990  41.540  52.700  1.00  0.00           H
ATOM   4916 HG22 VAL A 889      30.260  40.890  54.220  1.00  0.00           H
ATOM   4917 HG23 VAL A 889      30.260  39.870  52.680  1.00  0.00           H
ATOM   4918  C   VAL A 889      33.720  41.020  55.710  1.00  0.00           C
ATOM   4919  O   VAL A 889      33.460  41.070  56.930  1.00  0.00           O
ATOM   4920  N   MET A 890      34.950  40.750  55.340  1.00  0.00           N
ATOM   4921  HN  MET A 890      35.250  40.740  54.400  1.00  0.00           H
ATOM   4922  CA  MET A 890      36.000  40.580  56.350  1.00  0.00           C
ATOM   4923  HA  MET A 890      35.590  39.880  57.070  1.00  0.00           H
ATOM   4924  CB  MET A 890      37.240  39.910  55.620  1.00  0.00           C
ATOM   4925  HB1 MET A 890      37.920  39.700  56.480  1.00  0.00           H
ATOM   4926  HB2 MET A 890      37.770  40.520  54.850  1.00  0.00           H
ATOM   4927  CG  MET A 890      36.990  38.430  55.100  1.00  0.00           C
ATOM   4928  HG1 MET A 890      38.000  38.130  54.760  1.00  0.00           H
ATOM   4929  HG2 MET A 890      36.250  38.440  54.270  1.00  0.00           H
ATOM   4930  SD  MET A 890      36.350  37.380  56.390  1.00  0.00           S
ATOM   4931  CE  MET A 890      37.920  36.940  57.190  1.00  0.00           C
ATOM   4932  HE1 MET A 890      38.510  36.290  56.510  1.00  0.00           H
ATOM   4933  HE2 MET A 890      37.850  36.280  58.090  1.00  0.00           H
ATOM   4934  HE3 MET A 890      38.520  37.850  57.410  1.00  0.00           H
ATOM   4935  C   MET A 890      36.390  41.780  57.210  1.00  0.00           C
ATOM   4936  O   MET A 890      36.660  41.550  58.390  1.00  0.00           O
ATOM   4937  N   LEU A 891      36.350  42.950  56.650  1.00  0.00           N
ATOM   4938  HN  LEU A 891      36.190  43.120  55.680  1.00  0.00           H
ATOM   4939  CA  LEU A 891      36.590  44.060  57.550  1.00  0.00           C
ATOM   4940  HA  LEU A 891      37.480  43.860  58.130  1.00  0.00           H
ATOM   4941  CB  LEU A 891      36.700  45.320  56.740  1.00  0.00           C
ATOM   4942  HB1 LEU A 891      35.700  45.730  56.490  1.00  0.00           H
ATOM   4943  HB2 LEU A 891      37.310  45.160  55.830  1.00  0.00           H
ATOM   4944  CG  LEU A 891      37.470  46.430  57.560  1.00  0.00           C
ATOM   4945  HG  LEU A 891      37.900  46.040  58.510  1.00  0.00           H
ATOM   4946  CD1 LEU A 891      38.780  46.830  56.730  1.00  0.00           C
ATOM   4947 HD11 LEU A 891      39.290  45.940  56.300  1.00  0.00           H
ATOM   4948 HD12 LEU A 891      39.490  47.500  57.270  1.00  0.00           H
ATOM   4949 HD13 LEU A 891      38.580  47.400  55.800  1.00  0.00           H
ATOM   4950  CD2 LEU A 891      36.530  47.650  57.920  1.00  0.00           C
ATOM   4951 HD21 LEU A 891      37.100  48.340  58.570  1.00  0.00           H
ATOM   4952 HD22 LEU A 891      35.610  47.230  58.380  1.00  0.00           H
ATOM   4953 HD23 LEU A 891      36.280  48.160  56.970  1.00  0.00           H
ATOM   4954  C   LEU A 891      35.510  44.240  58.590  1.00  0.00           C
ATOM   4955  O   LEU A 891      35.810  44.540  59.710  1.00  0.00           O
ATOM   4956  N   GLY A 892      34.200  43.900  58.310  1.00  0.00           N
ATOM   4957  HN  GLY A 892      33.910  43.580  57.420  1.00  0.00           H
ATOM   4958  CA  GLY A 892      33.220  43.900  59.390  1.00  0.00           C
ATOM   4959  HA1 GLY A 892      32.250  43.680  58.970  1.00  0.00           H
ATOM   4960  HA2 GLY A 892      33.250  44.850  59.900  1.00  0.00           H
ATOM   4961  C   GLY A 892      33.390  42.790  60.520  1.00  0.00           C
ATOM   4962  O   GLY A 892      33.230  43.090  61.690  1.00  0.00           O
ATOM   4963  N   VAL A 893      33.710  41.620  60.060  1.00  0.00           N
ATOM   4964  HN  VAL A 893      33.840  41.470  59.080  1.00  0.00           H
ATOM   4965  CA  VAL A 893      34.190  40.530  60.920  1.00  0.00           C
ATOM   4966  HA  VAL A 893      33.400  40.360  61.630  1.00  0.00           H
ATOM   4967  CB  VAL A 893      34.460  39.280  60.040  1.00  0.00           C
ATOM   4968  HB  VAL A 893      34.870  39.720  59.110  1.00  0.00           H
ATOM   4969  CG1 VAL A 893      35.440  38.340  60.750  1.00  0.00           C
ATOM   4970 HG11 VAL A 893      34.910  37.790  61.550  1.00  0.00           H
ATOM   4971 HG12 VAL A 893      36.380  38.710  61.230  1.00  0.00           H
ATOM   4972 HG13 VAL A 893      35.770  37.570  60.030  1.00  0.00           H
ATOM   4973  CG2 VAL A 893      33.100  38.620  59.730  1.00  0.00           C
ATOM   4974 HG21 VAL A 893      32.640  38.320  60.690  1.00  0.00           H
ATOM   4975 HG22 VAL A 893      33.320  37.640  59.250  1.00  0.00           H
ATOM   4976 HG23 VAL A 893      32.420  39.240  59.100  1.00  0.00           H
ATOM   4977  C   VAL A 893      35.350  40.910  61.750  1.00  0.00           C
ATOM   4978  O   VAL A 893      35.350  40.770  62.970  1.00  0.00           O
ATOM   4979  N   CYS A 894      36.420  41.420  61.080  1.00  0.00           N
ATOM   4980  HN  CYS A 894      36.380  41.380  60.080  1.00  0.00           H
ATOM   4981  CA  CYS A 894      37.570  41.820  61.920  1.00  0.00           C
ATOM   4982  HA  CYS A 894      37.770  41.000  62.590  1.00  0.00           H
ATOM   4983  CB  CYS A 894      38.880  42.210  61.170  1.00  0.00           C
ATOM   4984  HB1 CYS A 894      39.720  42.580  61.800  1.00  0.00           H
ATOM   4985  HB2 CYS A 894      38.630  43.030  60.450  1.00  0.00           H
ATOM   4986  SG  CYS A 894      39.440  40.750  60.330  1.00  0.00           S
ATOM   4987  HG1 CYS A 894      38.800  41.130  59.240  1.00  0.00           H
ATOM   4988  C   CYS A 894      37.240  42.970  62.920  1.00  0.00           C
ATOM   4989  O   CYS A 894      37.750  42.940  64.040  1.00  0.00           O
ATOM   4990  N   SER A 895      36.390  43.940  62.500  1.00  0.00           N
ATOM   4991  HN  SER A 895      36.050  44.090  61.570  1.00  0.00           H
ATOM   4992  CA  SER A 895      35.820  44.990  63.380  1.00  0.00           C
ATOM   4993  HA  SER A 895      36.510  45.700  63.810  1.00  0.00           H
ATOM   4994  CB  SER A 895      34.900  45.950  62.620  1.00  0.00           C
ATOM   4995  HB1 SER A 895      34.460  46.800  63.170  1.00  0.00           H
ATOM   4996  HB2 SER A 895      33.980  45.450  62.210  1.00  0.00           H
ATOM   4997  OG  SER A 895      35.650  46.470  61.500  1.00  0.00           O
ATOM   4998  HG1 SER A 895      35.840  45.820  60.820  1.00  0.00           H
ATOM   4999  C   SER A 895      35.050  44.540  64.600  1.00  0.00           C
ATOM   5000  O   SER A 895      35.150  45.090  65.670  1.00  0.00           O
ATOM   5001  N   VAL A 896      34.180  43.520  64.420  1.00  0.00           N
ATOM   5002  HN  VAL A 896      34.030  43.120  63.510  1.00  0.00           H
ATOM   5003  CA  VAL A 896      33.350  42.830  65.470  1.00  0.00           C
ATOM   5004  HA  VAL A 896      32.940  43.550  66.160  1.00  0.00           H
ATOM   5005  CB  VAL A 896      32.430  41.940  64.770  1.00  0.00           C
ATOM   5006  HB  VAL A 896      32.730  41.280  63.920  1.00  0.00           H
ATOM   5007  CG1 VAL A 896      31.690  40.990  65.780  1.00  0.00           C
ATOM   5008 HG11 VAL A 896      31.430  41.660  66.630  1.00  0.00           H
ATOM   5009 HG12 VAL A 896      32.310  40.140  66.130  1.00  0.00           H
ATOM   5010 HG13 VAL A 896      30.720  40.610  65.390  1.00  0.00           H
ATOM   5011  CG2 VAL A 896      31.300  42.850  64.300  1.00  0.00           C
ATOM   5012 HG21 VAL A 896      30.960  43.510  65.130  1.00  0.00           H
ATOM   5013 HG22 VAL A 896      30.460  42.240  63.910  1.00  0.00           H
ATOM   5014 HG23 VAL A 896      31.660  43.580  63.550  1.00  0.00           H
ATOM   5015  C   VAL A 896      34.210  41.910  66.410  1.00  0.00           C
ATOM   5016  O   VAL A 896      33.960  41.840  67.620  1.00  0.00           O
ATOM   5017  N   MET A 897      35.150  41.150  65.890  1.00  0.00           N
ATOM   5018  HN  MET A 897      35.140  41.000  64.900  1.00  0.00           H
ATOM   5019  CA  MET A 897      35.960  40.210  66.670  1.00  0.00           C
ATOM   5020  HA  MET A 897      35.220  39.770  67.310  1.00  0.00           H
ATOM   5021  CB  MET A 897      36.610  39.090  65.790  1.00  0.00           C
ATOM   5022  HB1 MET A 897      37.350  38.540  66.400  1.00  0.00           H
ATOM   5023  HB2 MET A 897      37.290  39.540  65.040  1.00  0.00           H
ATOM   5024  CG  MET A 897      35.580  38.120  65.190  1.00  0.00           C
ATOM   5025  HG1 MET A 897      36.020  37.360  64.510  1.00  0.00           H
ATOM   5026  HG2 MET A 897      34.830  38.750  64.670  1.00  0.00           H
ATOM   5027  SD  MET A 897      34.610  37.190  66.520  1.00  0.00           S
ATOM   5028  CE  MET A 897      33.580  36.150  65.410  1.00  0.00           C
ATOM   5029  HE1 MET A 897      33.340  36.770  64.520  1.00  0.00           H
ATOM   5030  HE2 MET A 897      32.700  35.810  66.010  1.00  0.00           H
ATOM   5031  HE3 MET A 897      34.110  35.240  65.040  1.00  0.00           H
ATOM   5032  C   MET A 897      36.910  40.850  67.640  1.00  0.00           C
ATOM   5033  O   MET A 897      37.040  40.400  68.780  1.00  0.00           O
ATOM   5034  N   GLY A 898      37.620  41.960  67.270  1.00  0.00           N
ATOM   5035  HN  GLY A 898      37.500  42.280  66.330  1.00  0.00           H
ATOM   5036  CA  GLY A 898      38.600  42.580  68.110  1.00  0.00           C
ATOM   5037  HA1 GLY A 898      38.880  41.850  68.870  1.00  0.00           H
ATOM   5038  HA2 GLY A 898      38.210  43.500  68.510  1.00  0.00           H
ATOM   5039  C   GLY A 898      39.890  42.880  67.420  1.00  0.00           C
ATOM   5040  O   GLY A 898      40.890  43.280  67.980  1.00  0.00           O
ATOM   5041  N   LEU A 899      39.930  42.630  66.130  1.00  0.00           N
ATOM   5042  HN  LEU A 899      39.120  42.340  65.630  1.00  0.00           H
ATOM   5043  CA  LEU A 899      41.230  42.690  65.350  1.00  0.00           C
ATOM   5044  HA  LEU A 899      42.050  42.450  66.010  1.00  0.00           H
ATOM   5045  CB  LEU A 899      41.190  41.380  64.480  1.00  0.00           C
ATOM   5046  HB1 LEU A 899      42.130  41.150  63.920  1.00  0.00           H
ATOM   5047  HB2 LEU A 899      40.410  41.480  63.690  1.00  0.00           H
ATOM   5048  CG  LEU A 899      40.740  40.110  65.280  1.00  0.00           C
ATOM   5049  HG  LEU A 899      39.850  40.330  65.900  1.00  0.00           H
ATOM   5050  CD1 LEU A 899      40.480  38.830  64.480  1.00  0.00           C
ATOM   5051 HD11 LEU A 899      40.110  38.130  65.250  1.00  0.00           H
ATOM   5052 HD12 LEU A 899      41.420  38.460  64.020  1.00  0.00           H
ATOM   5053 HD13 LEU A 899      39.860  39.150  63.610  1.00  0.00           H
ATOM   5054  CD2 LEU A 899      41.870  39.790  66.320  1.00  0.00           C
ATOM   5055 HD21 LEU A 899      42.830  39.880  65.770  1.00  0.00           H
ATOM   5056 HD22 LEU A 899      41.610  38.770  66.660  1.00  0.00           H
ATOM   5057 HD23 LEU A 899      41.720  40.370  67.260  1.00  0.00           H
ATOM   5058  C   LEU A 899      41.500  43.950  64.510  1.00  0.00           C
ATOM   5059  O   LEU A 899      40.560  44.650  64.120  1.00  0.00           O
ATOM   5060  N   PRO A 900      42.770  44.310  64.260  1.00  0.00           N
[truncated: 7,490,634 more chars]
