# Supplementary material for: CryoEM and computational modeling structural insights into the pH regulator NBCn1
Source: Nat Commun. 2025 Nov 11;16:9932. doi: 10.1038/s41467-025-64868-z (PMC12606367; doi:10.1038/s41467-025-64868-z)
Supplement: Supplementary file 8 — Supplementary Data 6 [file 41467_2025_64868_MOESM8_ESM.zip › 1us_unrestr_MD_OF_IF_transition_apoNBCn1/transition_rep1_traj12_last.pdb]

REMARK    GENERATED BY TRJCONV
TITLE     Title t= 1000000.00000 step= 500000000
REMARK    THIS IS A SIMULATION BOX
CRYST1   96.219   96.219  104.669  90.00  90.00  90.00 P 1           1
MODEL        1
ATOM      1  N   LEU A 585      23.860  18.010  42.200  1.00  0.00           N
ATOM      2  HT1 LEU A 585      24.190  17.040  42.030  1.00  0.00           H
ATOM      3  HT2 LEU A 585      24.380  18.410  41.390  1.00  0.00           H
ATOM      4  HT3 LEU A 585      22.840  18.120  42.070  1.00  0.00           H
ATOM      5  CA  LEU A 585      24.270  18.410  43.610  1.00  0.00           C
ATOM      6  HA  LEU A 585      24.190  19.490  43.700  1.00  0.00           H
ATOM      7  CB  LEU A 585      23.230  17.740  44.630  1.00  0.00           C
ATOM      8  HB1 LEU A 585      23.240  16.640  44.540  1.00  0.00           H
ATOM      9  HB2 LEU A 585      22.150  17.960  44.470  1.00  0.00           H
ATOM     10  CG  LEU A 585      23.430  18.190  46.150  1.00  0.00           C
ATOM     11  HG  LEU A 585      24.520  18.250  46.380  1.00  0.00           H
ATOM     12  CD1 LEU A 585      22.980  19.650  46.350  1.00  0.00           C
ATOM     13 HD11 LEU A 585      23.530  20.380  45.720  1.00  0.00           H
ATOM     14 HD12 LEU A 585      23.120  19.890  47.420  1.00  0.00           H
ATOM     15 HD13 LEU A 585      21.880  19.680  46.170  1.00  0.00           H
ATOM     16  CD2 LEU A 585      22.790  17.180  47.070  1.00  0.00           C
ATOM     17 HD21 LEU A 585      23.300  16.220  46.900  1.00  0.00           H
ATOM     18 HD22 LEU A 585      21.710  17.100  46.830  1.00  0.00           H
ATOM     19 HD23 LEU A 585      22.920  17.490  48.130  1.00  0.00           H
ATOM     20  C   LEU A 585      25.670  17.990  43.890  1.00  0.00           C
ATOM     21  O   LEU A 585      26.620  18.680  43.610  1.00  0.00           O
ATOM     22  N   ILE A 586      25.910  16.670  44.290  1.00  0.00           N
ATOM     23  HN  ILE A 586      25.200  15.980  44.360  1.00  0.00           H
ATOM     24  CA  ILE A 586      27.170  16.130  44.650  1.00  0.00           C
ATOM     25  HA  ILE A 586      27.710  16.950  45.110  1.00  0.00           H
ATOM     26  CB  ILE A 586      27.040  14.900  45.540  1.00  0.00           C
ATOM     27  HB  ILE A 586      26.620  14.130  44.870  1.00  0.00           H
ATOM     28  CG2 ILE A 586      28.430  14.460  46.010  1.00  0.00           C
ATOM     29 HG21 ILE A 586      28.990  15.290  46.480  1.00  0.00           H
ATOM     30 HG22 ILE A 586      29.120  14.040  45.260  1.00  0.00           H
ATOM     31 HG23 ILE A 586      28.280  13.710  46.820  1.00  0.00           H
ATOM     32  CG1 ILE A 586      25.990  15.030  46.630  1.00  0.00           C
ATOM     33 HG11 ILE A 586      25.770  14.040  47.100  1.00  0.00           H
ATOM     34 HG12 ILE A 586      24.990  15.350  46.260  1.00  0.00           H
ATOM     35  CD  ILE A 586      26.460  15.970  47.760  1.00  0.00           C
ATOM     36  HD1 ILE A 586      26.630  16.960  47.300  1.00  0.00           H
ATOM     37  HD2 ILE A 586      27.430  15.690  48.230  1.00  0.00           H
ATOM     38  HD3 ILE A 586      25.790  16.010  48.640  1.00  0.00           H
ATOM     39  C   ILE A 586      27.980  15.930  43.370  1.00  0.00           C
ATOM     40  O   ILE A 586      29.200  15.990  43.390  1.00  0.00           O
ATOM     41  N   LEU A 587      27.370  15.610  42.240  1.00  0.00           N
ATOM     42  HN  LEU A 587      26.370  15.590  42.240  1.00  0.00           H
ATOM     43  CA  LEU A 587      28.050  15.470  40.970  1.00  0.00           C
ATOM     44  HA  LEU A 587      28.810  14.710  41.030  1.00  0.00           H
ATOM     45  CB  LEU A 587      26.990  15.270  39.890  1.00  0.00           C
ATOM     46  HB1 LEU A 587      26.140  15.990  39.860  1.00  0.00           H
ATOM     47  HB2 LEU A 587      26.470  14.350  40.240  1.00  0.00           H
ATOM     48  CG  LEU A 587      27.490  15.160  38.410  1.00  0.00           C
ATOM     49  HG  LEU A 587      27.860  16.180  38.150  1.00  0.00           H
ATOM     50  CD1 LEU A 587      28.640  14.190  38.320  1.00  0.00           C
ATOM     51 HD11 LEU A 587      28.470  13.330  39.000  1.00  0.00           H
ATOM     52 HD12 LEU A 587      29.610  14.700  38.560  1.00  0.00           H
ATOM     53 HD13 LEU A 587      28.900  13.940  37.270  1.00  0.00           H
ATOM     54  CD2 LEU A 587      26.330  14.780  37.460  1.00  0.00           C
ATOM     55 HD21 LEU A 587      26.580  14.890  36.390  1.00  0.00           H
ATOM     56 HD22 LEU A 587      25.390  15.350  37.680  1.00  0.00           H
ATOM     57 HD23 LEU A 587      26.120  13.690  37.530  1.00  0.00           H
ATOM     58  C   LEU A 587      28.780  16.700  40.590  1.00  0.00           C
ATOM     59  O   LEU A 587      29.900  16.780  40.100  1.00  0.00           O
ATOM     60  N   ASP A 588      28.240  17.890  40.890  1.00  0.00           N
ATOM     61  HN  ASP A 588      27.320  17.970  41.260  1.00  0.00           H
ATOM     62  CA  ASP A 588      28.850  19.170  40.740  1.00  0.00           C
ATOM     63  HA  ASP A 588      29.120  19.250  39.710  1.00  0.00           H
ATOM     64  CB  ASP A 588      27.730  20.250  41.000  1.00  0.00           C
ATOM     65  HB1 ASP A 588      28.190  21.250  40.830  1.00  0.00           H
ATOM     66  HB2 ASP A 588      27.410  20.270  42.060  1.00  0.00           H
ATOM     67  CG  ASP A 588      26.560  19.980  40.100  1.00  0.00           C
ATOM     68  OD1 ASP A 588      25.510  19.720  40.650  1.00  0.00           O
ATOM     69  OD2 ASP A 588      26.780  20.140  38.890  1.00  0.00           O
ATOM     70  C   ASP A 588      30.110  19.360  41.600  1.00  0.00           C
ATOM     71  O   ASP A 588      31.010  20.160  41.250  1.00  0.00           O
ATOM     72  N   ILE A 589      30.260  18.680  42.770  1.00  0.00           N
ATOM     73  HN  ILE A 589      29.470  18.100  42.970  1.00  0.00           H
ATOM     74  CA  ILE A 589      31.400  18.630  43.660  1.00  0.00           C
ATOM     75  HA  ILE A 589      31.830  19.620  43.590  1.00  0.00           H
ATOM     76  CB  ILE A 589      30.960  18.280  45.080  1.00  0.00           C
ATOM     77  HB  ILE A 589      30.890  17.170  45.170  1.00  0.00           H
ATOM     78  CG2 ILE A 589      32.120  18.700  46.040  1.00  0.00           C
ATOM     79 HG21 ILE A 589      31.980  18.170  47.010  1.00  0.00           H
ATOM     80 HG22 ILE A 589      32.190  19.810  46.040  1.00  0.00           H
ATOM     81 HG23 ILE A 589      33.020  18.220  45.610  1.00  0.00           H
ATOM     82  CG1 ILE A 589      29.680  19.070  45.430  1.00  0.00           C
ATOM     83 HG11 ILE A 589      28.850  18.910  44.730  1.00  0.00           H
ATOM     84 HG12 ILE A 589      29.980  20.140  45.340  1.00  0.00           H
ATOM     85  CD  ILE A 589      29.070  18.790  46.800  1.00  0.00           C
ATOM     86  HD1 ILE A 589      28.140  19.400  46.840  1.00  0.00           H
ATOM     87  HD2 ILE A 589      29.700  19.120  47.650  1.00  0.00           H
ATOM     88  HD3 ILE A 589      28.860  17.730  47.030  1.00  0.00           H
ATOM     89  C   ILE A 589      32.380  17.660  43.140  1.00  0.00           C
ATOM     90  O   ILE A 589      33.590  18.000  43.070  1.00  0.00           O
ATOM     91  N   LYS A 590      31.880  16.510  42.540  1.00  0.00           N
ATOM     92  HN  LYS A 590      30.900  16.350  42.570  1.00  0.00           H
ATOM     93  CA  LYS A 590      32.710  15.510  41.770  1.00  0.00           C
ATOM     94  HA  LYS A 590      33.540  15.160  42.380  1.00  0.00           H
ATOM     95  CB  LYS A 590      31.910  14.240  41.280  1.00  0.00           C
ATOM     96  HB1 LYS A 590      32.510  13.500  40.740  1.00  0.00           H
ATOM     97  HB2 LYS A 590      31.200  14.640  40.520  1.00  0.00           H
ATOM     98  CG  LYS A 590      31.290  13.450  42.340  1.00  0.00           C
ATOM     99  HG1 LYS A 590      30.570  14.070  42.930  1.00  0.00           H
ATOM    100  HG2 LYS A 590      32.090  13.120  43.050  1.00  0.00           H
ATOM    101  CD  LYS A 590      30.570  12.210  41.810  1.00  0.00           C
ATOM    102  HD1 LYS A 590      31.350  11.620  41.290  1.00  0.00           H
ATOM    103  HD2 LYS A 590      29.920  12.650  41.020  1.00  0.00           H
ATOM    104  CE  LYS A 590      29.940  11.300  42.780  1.00  0.00           C
ATOM    105  HE1 LYS A 590      29.120  11.740  43.390  1.00  0.00           H
ATOM    106  HE2 LYS A 590      30.730  10.890  43.450  1.00  0.00           H
ATOM    107  NZ  LYS A 590      29.410  10.150  42.010  1.00  0.00           N
ATOM    108  HZ1 LYS A 590      28.720   9.500  42.450  1.00  0.00           H
ATOM    109  HZ2 LYS A 590      30.220   9.660  41.580  1.00  0.00           H
ATOM    110  HZ3 LYS A 590      28.890  10.600  41.210  1.00  0.00           H
ATOM    111  C   LYS A 590      33.340  16.130  40.570  1.00  0.00           C
ATOM    112  O   LYS A 590      34.490  15.800  40.300  1.00  0.00           O
ATOM    113  N   ARG A 591      32.660  17.000  39.790  1.00  0.00           N
ATOM    114  HN  ARG A 591      31.710  17.230  40.000  1.00  0.00           H
ATOM    115  CA  ARG A 591      33.220  17.760  38.640  1.00  0.00           C
ATOM    116  HA  ARG A 591      33.630  17.020  37.960  1.00  0.00           H
ATOM    117  CB  ARG A 591      32.140  18.580  37.860  1.00  0.00           C
ATOM    118  HB1 ARG A 591      32.480  19.480  37.310  1.00  0.00           H
ATOM    119  HB2 ARG A 591      31.520  19.110  38.610  1.00  0.00           H
ATOM    120  CG  ARG A 591      31.220  17.650  36.980  1.00  0.00           C
ATOM    121  HG1 ARG A 591      31.250  16.590  37.290  1.00  0.00           H
ATOM    122  HG2 ARG A 591      31.740  17.650  36.000  1.00  0.00           H
ATOM    123  CD  ARG A 591      29.840  18.250  36.910  1.00  0.00           C
ATOM    124  HD1 ARG A 591      29.810  19.340  36.670  1.00  0.00           H
ATOM    125  HD2 ARG A 591      29.370  18.180  37.910  1.00  0.00           H
ATOM    126  NE  ARG A 591      28.960  17.510  35.940  1.00  0.00           N
ATOM    127  HE  ARG A 591      29.460  16.950  35.270  1.00  0.00           H
ATOM    128  CZ  ARG A 591      27.740  18.010  35.640  1.00  0.00           C
ATOM    129  NH1 ARG A 591      27.000  18.840  36.310  1.00  0.00           N
ATOM    130 HH11 ARG A 591      26.010  18.820  36.250  1.00  0.00           H
ATOM    131 HH12 ARG A 591      27.190  18.980  37.280  1.00  0.00           H
ATOM    132  NH2 ARG A 591      27.160  17.420  34.590  1.00  0.00           N
ATOM    133 HH21 ARG A 591      27.690  16.780  34.030  1.00  0.00           H
ATOM    134 HH22 ARG A 591      26.460  17.960  34.120  1.00  0.00           H
ATOM    135  C   ARG A 591      34.430  18.670  39.000  1.00  0.00           C
ATOM    136  O   ARG A 591      35.410  18.700  38.250  1.00  0.00           O
ATOM    137  N   LYS A 592      34.340  19.360  40.140  1.00  0.00           N
ATOM    138  HN  LYS A 592      33.490  19.470  40.660  1.00  0.00           H
ATOM    139  CA  LYS A 592      35.440  20.200  40.530  1.00  0.00           C
ATOM    140  HA  LYS A 592      36.030  20.440  39.660  1.00  0.00           H
ATOM    141  CB  LYS A 592      34.970  21.600  41.060  1.00  0.00           C
ATOM    142  HB1 LYS A 592      35.820  22.080  41.600  1.00  0.00           H
ATOM    143  HB2 LYS A 592      34.220  21.360  41.850  1.00  0.00           H
ATOM    144  CG  LYS A 592      34.400  22.650  40.090  1.00  0.00           C
ATOM    145  HG1 LYS A 592      34.340  23.650  40.580  1.00  0.00           H
ATOM    146  HG2 LYS A 592      33.320  22.460  39.970  1.00  0.00           H
ATOM    147  CD  LYS A 592      35.180  22.900  38.840  1.00  0.00           C
ATOM    148  HD1 LYS A 592      35.150  21.950  38.240  1.00  0.00           H
ATOM    149  HD2 LYS A 592      36.270  23.070  38.940  1.00  0.00           H
ATOM    150  CE  LYS A 592      34.680  24.010  37.800  1.00  0.00           C
ATOM    151  HE1 LYS A 592      33.690  23.810  37.360  1.00  0.00           H
ATOM    152  HE2 LYS A 592      35.480  24.090  37.030  1.00  0.00           H
ATOM    153  NZ  LYS A 592      34.640  25.350  38.440  1.00  0.00           N
ATOM    154  HZ1 LYS A 592      35.530  25.420  38.960  1.00  0.00           H
ATOM    155  HZ2 LYS A 592      33.880  25.320  39.150  1.00  0.00           H
ATOM    156  HZ3 LYS A 592      34.600  26.150  37.780  1.00  0.00           H
ATOM    157  C   LYS A 592      36.520  19.630  41.500  1.00  0.00           C
ATOM    158  O   LYS A 592      37.620  20.240  41.630  1.00  0.00           O
ATOM    159  N   ALA A 593      36.390  18.340  41.980  1.00  0.00           N
ATOM    160  HN  ALA A 593      35.590  17.800  41.760  1.00  0.00           H
ATOM    161  CA  ALA A 593      37.360  17.680  42.820  1.00  0.00           C
ATOM    162  HA  ALA A 593      37.480  18.260  43.720  1.00  0.00           H
ATOM    163  CB  ALA A 593      36.890  16.350  43.330  1.00  0.00           C
ATOM    164  HB1 ALA A 593      35.980  16.420  43.950  1.00  0.00           H
ATOM    165  HB2 ALA A 593      37.540  15.890  44.090  1.00  0.00           H
ATOM    166  HB3 ALA A 593      36.660  15.710  42.460  1.00  0.00           H
ATOM    167  C   ALA A 593      38.790  17.530  42.240  1.00  0.00           C
ATOM    168  O   ALA A 593      39.730  17.700  42.980  1.00  0.00           O
ATOM    169  N   PRO A 594      39.030  17.350  40.970  1.00  0.00           N
ATOM    170  CD  PRO A 594      37.960  16.840  40.060  1.00  0.00           C
ATOM    171  HD1 PRO A 594      37.680  17.650  39.340  1.00  0.00           H
ATOM    172  HD2 PRO A 594      36.940  16.580  40.440  1.00  0.00           H
ATOM    173  CA  PRO A 594      40.340  17.310  40.400  1.00  0.00           C
ATOM    174  HA  PRO A 594      40.950  16.730  41.060  1.00  0.00           H
ATOM    175  CB  PRO A 594      40.040  16.560  39.050  1.00  0.00           C
ATOM    176  HB1 PRO A 594      40.930  15.960  38.760  1.00  0.00           H
ATOM    177  HB2 PRO A 594      39.790  17.330  38.290  1.00  0.00           H
ATOM    178  CG  PRO A 594      38.730  15.810  39.370  1.00  0.00           C
ATOM    179  HG1 PRO A 594      38.060  15.620  38.500  1.00  0.00           H
ATOM    180  HG2 PRO A 594      38.850  14.840  39.880  1.00  0.00           H
ATOM    181  C   PRO A 594      40.930  18.670  40.100  1.00  0.00           C
ATOM    182  O   PRO A 594      42.140  18.690  39.810  1.00  0.00           O
ATOM    183  N   PHE A 595      40.170  19.720  40.200  1.00  0.00           N
ATOM    184  HN  PHE A 595      39.220  19.730  40.500  1.00  0.00           H
ATOM    185  CA  PHE A 595      40.830  21.010  40.120  1.00  0.00           C
ATOM    186  HA  PHE A 595      41.360  21.080  39.190  1.00  0.00           H
ATOM    187  CB  PHE A 595      39.800  22.270  40.130  1.00  0.00           C
ATOM    188  HB1 PHE A 595      40.440  23.170  40.190  1.00  0.00           H
ATOM    189  HB2 PHE A 595      39.040  22.350  40.940  1.00  0.00           H
ATOM    190  CG  PHE A 595      39.140  22.220  38.770  1.00  0.00           C
ATOM    191  CD1 PHE A 595      39.230  23.370  37.970  1.00  0.00           C
ATOM    192  HD1 PHE A 595      39.590  24.280  38.420  1.00  0.00           H
ATOM    193  CE1 PHE A 595      38.610  23.350  36.730  1.00  0.00           C
ATOM    194  HE1 PHE A 595      38.810  24.200  36.100  1.00  0.00           H
ATOM    195  CZ  PHE A 595      37.850  22.290  36.300  1.00  0.00           C
ATOM    196  HZ  PHE A 595      37.300  22.410  35.380  1.00  0.00           H
ATOM    197  CD2 PHE A 595      38.350  21.130  38.330  1.00  0.00           C
ATOM    198  HD2 PHE A 595      38.150  20.220  38.870  1.00  0.00           H
ATOM    199  CE2 PHE A 595      37.810  21.090  37.060  1.00  0.00           C
ATOM    200  HE2 PHE A 595      37.360  20.190  36.660  1.00  0.00           H
ATOM    201  C   PHE A 595      41.920  21.390  41.070  1.00  0.00           C
ATOM    202  O   PHE A 595      43.010  21.850  40.730  1.00  0.00           O
ATOM    203  N   PHE A 596      41.630  21.030  42.370  1.00  0.00           N
ATOM    204  HN  PHE A 596      40.800  20.540  42.620  1.00  0.00           H
ATOM    205  CA  PHE A 596      42.570  21.280  43.440  1.00  0.00           C
ATOM    206  HA  PHE A 596      42.820  22.330  43.530  1.00  0.00           H
ATOM    207  CB  PHE A 596      41.810  21.290  44.800  1.00  0.00           C
ATOM    208  HB1 PHE A 596      42.630  21.480  45.530  1.00  0.00           H
ATOM    209  HB2 PHE A 596      41.310  20.310  44.970  1.00  0.00           H
ATOM    210  CG  PHE A 596      40.700  22.320  44.980  1.00  0.00           C
ATOM    211  CD1 PHE A 596      39.510  22.230  44.220  1.00  0.00           C
ATOM    212  HD1 PHE A 596      39.310  21.410  43.560  1.00  0.00           H
ATOM    213  CE1 PHE A 596      38.460  23.140  44.460  1.00  0.00           C
ATOM    214  HE1 PHE A 596      37.570  23.080  43.850  1.00  0.00           H
ATOM    215  CZ  PHE A 596      38.710  24.200  45.360  1.00  0.00           C
ATOM    216  HZ  PHE A 596      37.870  24.870  45.490  1.00  0.00           H
ATOM    217  CD2 PHE A 596      40.910  23.460  45.760  1.00  0.00           C
ATOM    218  HD2 PHE A 596      41.860  23.490  46.280  1.00  0.00           H
ATOM    219  CE2 PHE A 596      39.910  24.420  45.990  1.00  0.00           C
ATOM    220  HE2 PHE A 596      39.910  25.180  46.750  1.00  0.00           H
ATOM    221  C   PHE A 596      43.790  20.320  43.340  1.00  0.00           C
ATOM    222  O   PHE A 596      44.910  20.640  43.680  1.00  0.00           O
ATOM    223  N   LEU A 597      43.650  19.150  42.740  1.00  0.00           N
ATOM    224  HN  LEU A 597      42.840  18.750  42.300  1.00  0.00           H
ATOM    225  CA  LEU A 597      44.820  18.230  42.540  1.00  0.00           C
ATOM    226  HA  LEU A 597      45.500  18.400  43.380  1.00  0.00           H
ATOM    227  CB  LEU A 597      44.300  16.850  42.450  1.00  0.00           C
ATOM    228  HB1 LEU A 597      45.070  16.110  42.180  1.00  0.00           H
ATOM    229  HB2 LEU A 597      43.530  16.790  41.640  1.00  0.00           H
ATOM    230  CG  LEU A 597      43.630  16.320  43.740  1.00  0.00           C
ATOM    231  HG  LEU A 597      42.720  16.960  43.770  1.00  0.00           H
ATOM    232  CD1 LEU A 597      43.200  14.900  43.550  1.00  0.00           C
ATOM    233 HD11 LEU A 597      42.890  14.470  44.530  1.00  0.00           H
ATOM    234 HD12 LEU A 597      43.970  14.310  43.040  1.00  0.00           H
ATOM    235 HD13 LEU A 597      42.320  14.790  42.890  1.00  0.00           H
ATOM    236  CD2 LEU A 597      44.590  16.500  44.950  1.00  0.00           C
ATOM    237 HD21 LEU A 597      45.570  16.030  44.720  1.00  0.00           H
ATOM    238 HD22 LEU A 597      44.160  16.050  45.890  1.00  0.00           H
ATOM    239 HD23 LEU A 597      44.730  17.580  45.140  1.00  0.00           H
ATOM    240  C   LEU A 597      45.570  18.580  41.280  1.00  0.00           C
ATOM    241  O   LEU A 597      46.710  18.160  41.200  1.00  0.00           O
ATOM    242  N   SER A 598      45.020  19.410  40.290  1.00  0.00           N
ATOM    243  HN  SER A 598      44.060  19.690  40.420  1.00  0.00           H
ATOM    244  CA  SER A 598      45.810  19.960  39.210  1.00  0.00           C
ATOM    245  HA  SER A 598      46.390  19.180  38.760  1.00  0.00           H
ATOM    246  CB  SER A 598      44.910  20.490  38.010  1.00  0.00           C
ATOM    247  HB1 SER A 598      44.230  21.300  38.350  1.00  0.00           H
ATOM    248  HB2 SER A 598      44.320  19.620  37.650  1.00  0.00           H
ATOM    249  OG  SER A 598      45.680  21.000  36.950  1.00  0.00           O
ATOM    250  HG1 SER A 598      45.910  21.900  37.200  1.00  0.00           H
ATOM    251  C   SER A 598      46.790  21.000  39.800  1.00  0.00           C
ATOM    252  O   SER A 598      48.030  20.920  39.590  1.00  0.00           O
ATOM    253  N   ASP A 599      46.240  21.890  40.640  1.00  0.00           N
ATOM    254  HN  ASP A 599      45.270  21.940  40.880  1.00  0.00           H
ATOM    255  CA  ASP A 599      46.940  23.010  41.310  1.00  0.00           C
ATOM    256  HA  ASP A 599      47.450  23.540  40.510  1.00  0.00           H
ATOM    257  CB  ASP A 599      45.850  23.840  42.030  1.00  0.00           C
ATOM    258  HB1 ASP A 599      46.400  24.570  42.650  1.00  0.00           H
ATOM    259  HB2 ASP A 599      45.290  23.180  42.730  1.00  0.00           H
ATOM    260  CG  ASP A 599      45.000  24.440  40.980  1.00  0.00           C
ATOM    261  OD1 ASP A 599      45.420  24.630  39.810  1.00  0.00           O
ATOM    262  OD2 ASP A 599      43.850  24.800  41.350  1.00  0.00           O
ATOM    263  C   ASP A 599      48.060  22.470  42.180  1.00  0.00           C
ATOM    264  O   ASP A 599      49.080  23.180  42.190  1.00  0.00           O
ATOM    265  N   PHE A 600      47.800  21.330  42.950  1.00  0.00           N
ATOM    266  HN  PHE A 600      46.870  20.980  42.900  1.00  0.00           H
ATOM    267  CA  PHE A 600      48.790  20.700  43.850  1.00  0.00           C
ATOM    268  HA  PHE A 600      49.230  21.450  44.490  1.00  0.00           H
ATOM    269  CB  PHE A 600      48.020  19.490  44.630  1.00  0.00           C
ATOM    270  HB1 PHE A 600      47.640  18.940  43.760  1.00  0.00           H
ATOM    271  HB2 PHE A 600      47.190  19.790  45.320  1.00  0.00           H
ATOM    272  CG  PHE A 600      48.920  18.560  45.340  1.00  0.00           C
ATOM    273  CD1 PHE A 600      49.280  17.370  44.680  1.00  0.00           C
ATOM    274  HD1 PHE A 600      48.990  17.330  43.650  1.00  0.00           H
ATOM    275  CE1 PHE A 600      50.080  16.430  45.320  1.00  0.00           C
ATOM    276  HE1 PHE A 600      50.430  15.630  44.690  1.00  0.00           H
ATOM    277  CZ  PHE A 600      50.510  16.660  46.650  1.00  0.00           C
ATOM    278  HZ  PHE A 600      51.170  15.970  47.170  1.00  0.00           H
ATOM    279  CD2 PHE A 600      49.260  18.760  46.680  1.00  0.00           C
ATOM    280  HD2 PHE A 600      48.890  19.680  47.120  1.00  0.00           H
ATOM    281  CE2 PHE A 600      50.080  17.800  47.300  1.00  0.00           C
ATOM    282  HE2 PHE A 600      50.360  17.990  48.330  1.00  0.00           H
ATOM    283  C   PHE A 600      50.000  20.050  43.050  1.00  0.00           C
ATOM    284  O   PHE A 600      51.160  20.220  43.410  1.00  0.00           O
ATOM    285  N   LYS A 601      49.650  19.500  41.890  1.00  0.00           N
ATOM    286  HN  LYS A 601      48.690  19.400  41.640  1.00  0.00           H
ATOM    287  CA  LYS A 601      50.710  19.020  40.830  1.00  0.00           C
ATOM    288  HA  LYS A 601      51.450  18.420  41.340  1.00  0.00           H
ATOM    289  CB  LYS A 601      49.880  18.100  39.830  1.00  0.00           C
ATOM    290  HB1 LYS A 601      48.930  18.640  39.640  1.00  0.00           H
ATOM    291  HB2 LYS A 601      49.530  17.140  40.260  1.00  0.00           H
ATOM    292  CG  LYS A 601      50.540  17.810  38.450  1.00  0.00           C
ATOM    293  HG1 LYS A 601      51.490  17.250  38.540  1.00  0.00           H
ATOM    294  HG2 LYS A 601      50.760  18.740  37.870  1.00  0.00           H
ATOM    295  CD  LYS A 601      49.510  17.160  37.540  1.00  0.00           C
ATOM    296  HD1 LYS A 601      48.670  17.890  37.550  1.00  0.00           H
ATOM    297  HD2 LYS A 601      49.010  16.320  38.050  1.00  0.00           H
ATOM    298  CE  LYS A 601      49.940  17.000  35.960  1.00  0.00           C
ATOM    299  HE1 LYS A 601      50.460  16.020  35.770  1.00  0.00           H
ATOM    300  HE2 LYS A 601      50.570  17.890  35.740  1.00  0.00           H
ATOM    301  NZ  LYS A 601      48.740  16.980  35.090  1.00  0.00           N
ATOM    302  HZ1 LYS A 601      48.860  16.680  34.100  1.00  0.00           H
ATOM    303  HZ2 LYS A 601      48.390  17.970  35.060  1.00  0.00           H
ATOM    304  HZ3 LYS A 601      47.980  16.450  35.540  1.00  0.00           H
ATOM    305  C   LYS A 601      51.530  20.120  40.200  1.00  0.00           C
ATOM    306  O   LYS A 601      52.730  19.840  40.000  1.00  0.00           O
ATOM    307  N   ASP A 602      50.950  21.300  39.850  1.00  0.00           N
ATOM    308  HN  ASP A 602      49.960  21.250  39.920  1.00  0.00           H
ATOM    309  CA  ASP A 602      51.610  22.460  39.290  1.00  0.00           C
ATOM    310  HA  ASP A 602      52.240  22.070  38.490  1.00  0.00           H
ATOM    311  CB  ASP A 602      50.620  23.510  38.720  1.00  0.00           C
ATOM    312  HB1 ASP A 602      51.060  24.530  38.840  1.00  0.00           H
ATOM    313  HB2 ASP A 602      49.760  23.560  39.410  1.00  0.00           H
ATOM    314  CG  ASP A 602      50.150  23.220  37.330  1.00  0.00           C
ATOM    315  OD1 ASP A 602      50.780  22.430  36.610  1.00  0.00           O
ATOM    316  OD2 ASP A 602      49.100  23.790  36.990  1.00  0.00           O
ATOM    317  C   ASP A 602      52.430  23.170  40.430  1.00  0.00           C
ATOM    318  O   ASP A 602      53.530  23.630  40.150  1.00  0.00           O
ATOM    319  N   ALA A 603      51.950  23.150  41.680  1.00  0.00           N
ATOM    320  HN  ALA A 603      51.090  22.680  41.860  1.00  0.00           H
ATOM    321  CA  ALA A 603      52.590  23.720  42.810  1.00  0.00           C
ATOM    322  HA  ALA A 603      53.000  24.670  42.510  1.00  0.00           H
ATOM    323  CB  ALA A 603      51.490  23.840  43.900  1.00  0.00           C
ATOM    324  HB1 ALA A 603      50.930  22.890  44.060  1.00  0.00           H
ATOM    325  HB2 ALA A 603      50.750  24.610  43.580  1.00  0.00           H
ATOM    326  HB3 ALA A 603      51.910  24.210  44.860  1.00  0.00           H
ATOM    327  C   ALA A 603      53.740  22.890  43.300  1.00  0.00           C
ATOM    328  O   ALA A 603      54.500  23.380  44.130  1.00  0.00           O
ATOM    329  N   LEU A 604      54.010  21.650  42.730  1.00  0.00           N
ATOM    330  HN  LEU A 604      53.390  21.210  42.060  1.00  0.00           H
ATOM    331  CA  LEU A 604      55.250  20.920  42.910  1.00  0.00           C
ATOM    332  HA  LEU A 604      55.830  21.280  43.750  1.00  0.00           H
ATOM    333  CB  LEU A 604      54.970  19.460  43.310  1.00  0.00           C
ATOM    334  HB1 LEU A 604      55.930  18.910  43.370  1.00  0.00           H
ATOM    335  HB2 LEU A 604      54.410  18.990  42.480  1.00  0.00           H
ATOM    336  CG  LEU A 604      54.270  19.120  44.690  1.00  0.00           C
ATOM    337  HG  LEU A 604      53.310  19.680  44.720  1.00  0.00           H
ATOM    338  CD1 LEU A 604      53.930  17.720  44.800  1.00  0.00           C
ATOM    339 HD11 LEU A 604      53.280  17.390  43.950  1.00  0.00           H
ATOM    340 HD12 LEU A 604      53.490  17.470  45.790  1.00  0.00           H
ATOM    341 HD13 LEU A 604      54.800  17.060  44.590  1.00  0.00           H
ATOM    342  CD2 LEU A 604      55.030  19.740  45.900  1.00  0.00           C
ATOM    343 HD21 LEU A 604      54.530  19.450  46.850  1.00  0.00           H
ATOM    344 HD22 LEU A 604      55.110  20.850  45.880  1.00  0.00           H
ATOM    345 HD23 LEU A 604      56.010  19.200  45.930  1.00  0.00           H
ATOM    346  C   LEU A 604      56.120  20.940  41.710  1.00  0.00           C
ATOM    347  O   LEU A 604      57.150  20.310  41.730  1.00  0.00           O
ATOM    348  N   SER A 605      55.760  21.690  40.610  1.00  0.00           N
ATOM    349  HN  SER A 605      54.850  22.090  40.570  1.00  0.00           H
ATOM    350  CA  SER A 605      56.750  22.000  39.600  1.00  0.00           C
ATOM    351  HA  SER A 605      57.150  21.030  39.410  1.00  0.00           H
ATOM    352  CB  SER A 605      56.130  22.550  38.330  1.00  0.00           C
ATOM    353  HB1 SER A 605      56.010  23.650  38.430  1.00  0.00           H
ATOM    354  HB2 SER A 605      55.150  22.020  38.180  1.00  0.00           H
ATOM    355  OG  SER A 605      56.950  22.190  37.190  1.00  0.00           O
ATOM    356  HG1 SER A 605      56.670  21.340  36.850  1.00  0.00           H
ATOM    357  C   SER A 605      57.860  22.870  40.070  1.00  0.00           C
ATOM    358  O   SER A 605      57.860  23.440  41.190  1.00  0.00           O
ATOM    359  N   LEU A 606      58.870  23.010  39.210  1.00  0.00           N
ATOM    360  HN  LEU A 606      58.850  22.510  38.350  1.00  0.00           H
ATOM    361  CA  LEU A 606      60.010  23.880  39.460  1.00  0.00           C
ATOM    362  HA  LEU A 606      60.460  23.430  40.340  1.00  0.00           H
ATOM    363  CB  LEU A 606      60.960  23.810  38.260  1.00  0.00           C
ATOM    364  HB1 LEU A 606      61.830  24.490  38.400  1.00  0.00           H
ATOM    365  HB2 LEU A 606      60.490  24.220  37.340  1.00  0.00           H
ATOM    366  CG  LEU A 606      61.320  22.430  37.800  1.00  0.00           C
ATOM    367  HG  LEU A 606      60.440  21.990  37.280  1.00  0.00           H
ATOM    368  CD1 LEU A 606      62.440  22.700  36.780  1.00  0.00           C
ATOM    369 HD11 LEU A 606      62.840  21.780  36.310  1.00  0.00           H
ATOM    370 HD12 LEU A 606      63.270  23.260  37.260  1.00  0.00           H
ATOM    371 HD13 LEU A 606      62.050  23.340  35.960  1.00  0.00           H
ATOM    372  CD2 LEU A 606      61.940  21.530  38.900  1.00  0.00           C
ATOM    373 HD21 LEU A 606      62.780  22.090  39.370  1.00  0.00           H
ATOM    374 HD22 LEU A 606      62.260  20.570  38.430  1.00  0.00           H
ATOM    375 HD23 LEU A 606      61.220  21.280  39.710  1.00  0.00           H
ATOM    376  C   LEU A 606      59.690  25.310  39.760  1.00  0.00           C
ATOM    377  O   LEU A 606      58.930  25.980  39.070  1.00  0.00           O
ATOM    378  N   GLN A 607      60.330  25.850  40.850  1.00  0.00           N
ATOM    379  HN  GLN A 607      60.940  25.180  41.250  1.00  0.00           H
ATOM    380  CA  GLN A 607      60.270  27.180  41.440  1.00  0.00           C
ATOM    381  HA  GLN A 607      61.140  27.390  42.060  1.00  0.00           H
ATOM    382  CB  GLN A 607      60.530  28.370  40.510  1.00  0.00           C
ATOM    383  HB1 GLN A 607      60.530  29.370  41.010  1.00  0.00           H
ATOM    384  HB2 GLN A 607      59.720  28.360  39.750  1.00  0.00           H
ATOM    385  CG  GLN A 607      61.920  28.360  39.750  1.00  0.00           C
ATOM    386  HG1 GLN A 607      62.310  29.360  39.510  1.00  0.00           H
ATOM    387  HG2 GLN A 607      61.840  27.730  38.840  1.00  0.00           H
ATOM    388  CD  GLN A 607      63.140  27.680  40.470  1.00  0.00           C
ATOM    389  OE1 GLN A 607      63.650  26.620  40.050  1.00  0.00           O
ATOM    390  NE2 GLN A 607      63.630  28.350  41.500  1.00  0.00           N
ATOM    391 HE21 GLN A 607      63.300  29.290  41.580  1.00  0.00           H
ATOM    392 HE22 GLN A 607      64.520  27.980  41.760  1.00  0.00           H
ATOM    393  C   GLN A 607      59.080  27.350  42.450  1.00  0.00           C
ATOM    394  O   GLN A 607      59.150  28.290  43.260  1.00  0.00           O
ATOM    395  N   CYS A 608      58.060  26.490  42.430  1.00  0.00           N
ATOM    396  HN  CYS A 608      57.990  25.740  41.780  1.00  0.00           H
ATOM    397  CA  CYS A 608      56.850  26.640  43.180  1.00  0.00           C
ATOM    398  HA  CYS A 608      56.550  27.680  43.210  1.00  0.00           H
ATOM    399  CB  CYS A 608      55.740  25.750  42.680  1.00  0.00           C
ATOM    400  HB1 CYS A 608      54.830  25.880  43.330  1.00  0.00           H
ATOM    401  HB2 CYS A 608      55.980  24.670  42.730  1.00  0.00           H
ATOM    402  SG  CYS A 608      55.230  26.120  40.950  1.00  0.00           S
ATOM    403  HG1 CYS A 608      54.900  24.880  40.620  1.00  0.00           H
ATOM    404  C   CYS A 608      57.060  26.460  44.630  1.00  0.00           C
ATOM    405  O   CYS A 608      56.480  27.130  45.500  1.00  0.00           O
ATOM    406  N   LEU A 609      57.950  25.520  44.990  1.00  0.00           N
ATOM    407  HN  LEU A 609      58.360  24.870  44.360  1.00  0.00           H
ATOM    408  CA  LEU A 609      58.610  25.560  46.340  1.00  0.00           C
ATOM    409  HA  LEU A 609      57.860  25.510  47.120  1.00  0.00           H
ATOM    410  CB  LEU A 609      59.470  24.280  46.620  1.00  0.00           C
ATOM    411  HB1 LEU A 609      59.950  24.370  47.610  1.00  0.00           H
ATOM    412  HB2 LEU A 609      60.310  24.170  45.890  1.00  0.00           H
ATOM    413  CG  LEU A 609      58.530  23.070  46.650  1.00  0.00           C
ATOM    414  HG  LEU A 609      57.840  23.050  45.790  1.00  0.00           H
ATOM    415  CD1 LEU A 609      59.330  21.720  46.600  1.00  0.00           C
ATOM    416 HD11 LEU A 609      58.710  20.870  46.260  1.00  0.00           H
ATOM    417 HD12 LEU A 609      59.810  21.460  47.570  1.00  0.00           H
ATOM    418 HD13 LEU A 609      60.220  21.740  45.940  1.00  0.00           H
ATOM    419  CD2 LEU A 609      57.710  22.970  47.940  1.00  0.00           C
ATOM    420 HD21 LEU A 609      57.320  21.930  47.930  1.00  0.00           H
ATOM    421 HD22 LEU A 609      56.900  23.730  48.000  1.00  0.00           H
ATOM    422 HD23 LEU A 609      58.300  23.130  48.860  1.00  0.00           H
ATOM    423  C   LEU A 609      59.470  26.750  46.680  1.00  0.00           C
ATOM    424  O   LEU A 609      59.370  27.350  47.750  1.00  0.00           O
ATOM    425  N   ALA A 610      60.380  27.220  45.800  1.00  0.00           N
ATOM    426  HN  ALA A 610      60.360  26.870  44.870  1.00  0.00           H
ATOM    427  CA  ALA A 610      61.340  28.260  46.070  1.00  0.00           C
ATOM    428  HA  ALA A 610      62.020  28.120  46.900  1.00  0.00           H
ATOM    429  CB  ALA A 610      62.150  28.420  44.860  1.00  0.00           C
ATOM    430  HB1 ALA A 610      62.710  29.380  44.890  1.00  0.00           H
ATOM    431  HB2 ALA A 610      61.560  28.510  43.920  1.00  0.00           H
ATOM    432  HB3 ALA A 610      62.790  27.520  44.770  1.00  0.00           H
ATOM    433  C   ALA A 610      60.570  29.520  46.360  1.00  0.00           C
ATOM    434  O   ALA A 610      60.860  30.240  47.280  1.00  0.00           O
ATOM    435  N   SER A 611      59.540  29.740  45.570  1.00  0.00           N
ATOM    436  HN  SER A 611      59.400  29.200  44.750  1.00  0.00           H
ATOM    437  CA  SER A 611      58.490  30.700  45.800  1.00  0.00           C
ATOM    438  HA  SER A 611      58.860  31.700  45.730  1.00  0.00           H
ATOM    439  CB  SER A 611      57.460  30.720  44.670  1.00  0.00           C
ATOM    440  HB1 SER A 611      56.800  29.820  44.760  1.00  0.00           H
ATOM    441  HB2 SER A 611      57.910  30.590  43.660  1.00  0.00           H
ATOM    442  OG  SER A 611      56.640  31.920  44.670  1.00  0.00           O
ATOM    443  HG1 SER A 611      57.300  32.630  44.610  1.00  0.00           H
ATOM    444  C   SER A 611      57.880  30.600  47.240  1.00  0.00           C
ATOM    445  O   SER A 611      57.780  31.670  47.810  1.00  0.00           O
ATOM    446  N   ILE A 612      57.610  29.420  47.770  1.00  0.00           N
ATOM    447  HN  ILE A 612      57.910  28.570  47.350  1.00  0.00           H
ATOM    448  CA  ILE A 612      56.980  29.300  49.130  1.00  0.00           C
ATOM    449  HA  ILE A 612      56.170  30.020  49.150  1.00  0.00           H
ATOM    450  CB  ILE A 612      56.360  27.910  49.520  1.00  0.00           C
ATOM    451  HB  ILE A 612      57.080  27.140  49.160  1.00  0.00           H
ATOM    452  CG2 ILE A 612      56.170  27.740  51.070  1.00  0.00           C
ATOM    453 HG21 ILE A 612      55.640  28.640  51.440  1.00  0.00           H
ATOM    454 HG22 ILE A 612      57.170  27.660  51.560  1.00  0.00           H
ATOM    455 HG23 ILE A 612      55.620  26.820  51.350  1.00  0.00           H
ATOM    456  CG1 ILE A 612      55.060  27.640  48.740  1.00  0.00           C
ATOM    457 HG11 ILE A 612      55.260  27.870  47.670  1.00  0.00           H
ATOM    458 HG12 ILE A 612      54.230  28.340  48.970  1.00  0.00           H
ATOM    459  CD  ILE A 612      54.590  26.190  48.860  1.00  0.00           C
ATOM    460  HD1 ILE A 612      55.430  25.510  48.590  1.00  0.00           H
ATOM    461  HD2 ILE A 612      53.790  26.010  48.100  1.00  0.00           H
ATOM    462  HD3 ILE A 612      54.270  26.020  49.920  1.00  0.00           H
ATOM    463  C   ILE A 612      58.030  29.760  50.150  1.00  0.00           C
ATOM    464  O   ILE A 612      57.760  30.460  51.100  1.00  0.00           O
ATOM    465  N   LEU A 613      59.300  29.470  49.960  1.00  0.00           N
ATOM    466  HN  LEU A 613      59.520  28.890  49.190  1.00  0.00           H
ATOM    467  CA  LEU A 613      60.340  30.000  50.940  1.00  0.00           C
ATOM    468  HA  LEU A 613      59.930  29.750  51.910  1.00  0.00           H
ATOM    469  CB  LEU A 613      61.740  29.390  50.690  1.00  0.00           C
ATOM    470  HB1 LEU A 613      62.160  29.470  49.670  1.00  0.00           H
ATOM    471  HB2 LEU A 613      61.560  28.320  50.920  1.00  0.00           H
ATOM    472  CG  LEU A 613      62.900  29.840  51.580  1.00  0.00           C
ATOM    473  HG  LEU A 613      63.210  30.900  51.510  1.00  0.00           H
ATOM    474  CD1 LEU A 613      62.640  29.670  53.080  1.00  0.00           C
ATOM    475 HD11 LEU A 613      61.930  30.430  53.460  1.00  0.00           H
ATOM    476 HD12 LEU A 613      63.550  29.660  53.720  1.00  0.00           H
ATOM    477 HD13 LEU A 613      62.100  28.700  53.220  1.00  0.00           H
ATOM    478  CD2 LEU A 613      64.280  29.120  51.290  1.00  0.00           C
ATOM    479 HD21 LEU A 613      64.100  28.030  51.380  1.00  0.00           H
ATOM    480 HD22 LEU A 613      64.930  29.400  52.140  1.00  0.00           H
ATOM    481 HD23 LEU A 613      64.860  29.360  50.380  1.00  0.00           H
ATOM    482  C   LEU A 613      60.460  31.540  50.790  1.00  0.00           C
ATOM    483  O   LEU A 613      60.450  32.250  51.770  1.00  0.00           O
ATOM    484  N   PHE A 614      60.490  32.120  49.570  1.00  0.00           N
ATOM    485  HN  PHE A 614      60.530  31.520  48.770  1.00  0.00           H
ATOM    486  CA  PHE A 614      60.610  33.570  49.290  1.00  0.00           C
ATOM    487  HA  PHE A 614      61.380  33.990  49.940  1.00  0.00           H
ATOM    488  CB  PHE A 614      60.920  33.840  47.840  1.00  0.00           C
ATOM    489  HB1 PHE A 614      60.040  33.490  47.250  1.00  0.00           H
ATOM    490  HB2 PHE A 614      61.770  33.190  47.570  1.00  0.00           H
ATOM    491  CG  PHE A 614      61.120  35.270  47.440  1.00  0.00           C
ATOM    492  CD1 PHE A 614      62.350  35.870  47.760  1.00  0.00           C
ATOM    493  HD1 PHE A 614      63.190  35.340  48.170  1.00  0.00           H
ATOM    494  CE1 PHE A 614      62.510  37.290  47.600  1.00  0.00           C
ATOM    495  HE1 PHE A 614      63.420  37.690  48.020  1.00  0.00           H
ATOM    496  CZ  PHE A 614      61.580  37.980  46.880  1.00  0.00           C
ATOM    497  HZ  PHE A 614      61.660  39.040  46.660  1.00  0.00           H
ATOM    498  CD2 PHE A 614      60.080  36.150  47.050  1.00  0.00           C
ATOM    499  HD2 PHE A 614      59.140  35.680  46.820  1.00  0.00           H
ATOM    500  CE2 PHE A 614      60.310  37.400  46.620  1.00  0.00           C
ATOM    501  HE2 PHE A 614      59.580  37.950  46.050  1.00  0.00           H
ATOM    502  C   PHE A 614      59.360  34.290  49.680  1.00  0.00           C
ATOM    503  O   PHE A 614      59.470  35.260  50.460  1.00  0.00           O
ATOM    504  N   LEU A 615      58.220  33.800  49.260  1.00  0.00           N
ATOM    505  HN  LEU A 615      58.270  32.960  48.740  1.00  0.00           H
ATOM    506  CA  LEU A 615      56.970  34.430  49.460  1.00  0.00           C
ATOM    507  HA  LEU A 615      57.050  35.450  49.090  1.00  0.00           H
ATOM    508  CB  LEU A 615      55.830  33.760  48.680  1.00  0.00           C
ATOM    509  HB1 LEU A 615      55.760  32.690  48.970  1.00  0.00           H
ATOM    510  HB2 LEU A 615      56.150  33.820  47.610  1.00  0.00           H
ATOM    511  CG  LEU A 615      54.590  34.580  48.610  1.00  0.00           C
ATOM    512  HG  LEU A 615      54.170  34.700  49.630  1.00  0.00           H
ATOM    513  CD1 LEU A 615      54.760  35.990  48.100  1.00  0.00           C
ATOM    514 HD11 LEU A 615      53.690  36.310  47.990  1.00  0.00           H
ATOM    515 HD12 LEU A 615      55.220  35.970  47.080  1.00  0.00           H
ATOM    516 HD13 LEU A 615      55.340  36.580  48.830  1.00  0.00           H
ATOM    517  CD2 LEU A 615      53.570  33.940  47.640  1.00  0.00           C
ATOM    518 HD21 LEU A 615      53.970  33.880  46.610  1.00  0.00           H
ATOM    519 HD22 LEU A 615      52.650  34.510  47.410  1.00  0.00           H
ATOM    520 HD23 LEU A 615      53.290  32.920  47.990  1.00  0.00           H
ATOM    521  C   LEU A 615      56.640  34.390  50.910  1.00  0.00           C
ATOM    522  O   LEU A 615      56.110  35.430  51.430  1.00  0.00           O
ATOM    523  N   TYR A 616      57.020  33.370  51.710  1.00  0.00           N
ATOM    524  HN  TYR A 616      57.560  32.590  51.390  1.00  0.00           H
ATOM    525  CA  TYR A 616      56.850  33.400  53.160  1.00  0.00           C
ATOM    526  HA  TYR A 616      55.810  33.570  53.420  1.00  0.00           H
ATOM    527  CB  TYR A 616      57.220  31.960  53.740  1.00  0.00           C
ATOM    528  HB1 TYR A 616      58.230  31.730  53.340  1.00  0.00           H
ATOM    529  HB2 TYR A 616      56.480  31.150  53.580  1.00  0.00           H
ATOM    530  CG  TYR A 616      57.350  32.010  55.270  1.00  0.00           C
ATOM    531  CD1 TYR A 616      58.580  31.860  55.910  1.00  0.00           C
ATOM    532  HD1 TYR A 616      59.490  31.860  55.320  1.00  0.00           H
ATOM    533  CE1 TYR A 616      58.700  31.710  57.290  1.00  0.00           C
ATOM    534  HE1 TYR A 616      59.710  31.610  57.650  1.00  0.00           H
ATOM    535  CZ  TYR A 616      57.520  31.770  58.070  1.00  0.00           C
ATOM    536  OH  TYR A 616      57.620  31.600  59.470  1.00  0.00           O
ATOM    537  HH  TYR A 616      56.780  31.860  59.890  1.00  0.00           H
ATOM    538  CD2 TYR A 616      56.180  31.960  56.110  1.00  0.00           C
ATOM    539  HD2 TYR A 616      55.200  31.820  55.690  1.00  0.00           H
ATOM    540  CE2 TYR A 616      56.260  31.840  57.490  1.00  0.00           C
ATOM    541  HE2 TYR A 616      55.410  31.890  58.160  1.00  0.00           H
ATOM    542  C   TYR A 616      57.630  34.490  53.800  1.00  0.00           C
ATOM    543  O   TYR A 616      57.100  35.170  54.670  1.00  0.00           O
ATOM    544  N   CYS A 617      58.850  34.650  53.360  1.00  0.00           N
ATOM    545  HN  CYS A 617      59.220  34.170  52.560  1.00  0.00           H
ATOM    546  CA  CYS A 617      59.680  35.660  53.930  1.00  0.00           C
ATOM    547  HA  CYS A 617      59.750  35.490  54.990  1.00  0.00           H
ATOM    548  CB  CYS A 617      61.110  35.450  53.390  1.00  0.00           C
ATOM    549  HB1 CYS A 617      61.800  36.280  53.640  1.00  0.00           H
ATOM    550  HB2 CYS A 617      61.150  35.530  52.280  1.00  0.00           H
ATOM    551  SG  CYS A 617      61.690  33.860  54.080  1.00  0.00           S
ATOM    552  HG1 CYS A 617      61.120  33.160  53.100  1.00  0.00           H
ATOM    553  C   CYS A 617      59.200  37.070  53.530  1.00  0.00           C
ATOM    554  O   CYS A 617      59.150  38.010  54.320  1.00  0.00           O
ATOM    555  N   ALA A 618      58.750  37.240  52.260  1.00  0.00           N
ATOM    556  HN  ALA A 618      59.030  36.560  51.590  1.00  0.00           H
ATOM    557  CA  ALA A 618      58.150  38.390  51.750  1.00  0.00           C
ATOM    558  HA  ALA A 618      58.790  39.230  51.980  1.00  0.00           H
ATOM    559  CB  ALA A 618      57.900  38.210  50.200  1.00  0.00           C
ATOM    560  HB1 ALA A 618      58.870  38.240  49.670  1.00  0.00           H
ATOM    561  HB2 ALA A 618      57.280  39.050  49.830  1.00  0.00           H
ATOM    562  HB3 ALA A 618      57.370  37.260  49.950  1.00  0.00           H
ATOM    563  C   ALA A 618      56.860  38.840  52.350  1.00  0.00           C
ATOM    564  O   ALA A 618      56.510  40.050  52.420  1.00  0.00           O
ATOM    565  N   CYS A 619      55.960  37.940  52.760  1.00  0.00           N
ATOM    566  HN  CYS A 619      56.130  36.960  52.600  1.00  0.00           H
ATOM    567  CA  CYS A 619      54.730  38.220  53.580  1.00  0.00           C
ATOM    568  HA  CYS A 619      54.260  39.110  53.190  1.00  0.00           H
ATOM    569  CB  CYS A 619      53.580  37.170  53.430  1.00  0.00           C
ATOM    570  HB1 CYS A 619      52.650  37.540  53.900  1.00  0.00           H
ATOM    571  HB2 CYS A 619      53.750  36.180  53.920  1.00  0.00           H
ATOM    572  SG  CYS A 619      53.270  36.820  51.580  1.00  0.00           S
ATOM    573  HG1 CYS A 619      54.490  36.290  51.460  1.00  0.00           H
ATOM    574  C   CYS A 619      54.990  38.490  55.060  1.00  0.00           C
ATOM    575  O   CYS A 619      54.370  39.360  55.610  1.00  0.00           O
ATOM    576  N   MET A 620      55.960  37.740  55.670  1.00  0.00           N
ATOM    577  HN  MET A 620      56.500  37.030  55.230  1.00  0.00           H
ATOM    578  CA  MET A 620      56.170  37.780  57.120  1.00  0.00           C
ATOM    579  HA  MET A 620      55.210  37.710  57.610  1.00  0.00           H
ATOM    580  CB  MET A 620      57.060  36.640  57.540  1.00  0.00           C
ATOM    581  HB1 MET A 620      57.580  36.800  58.500  1.00  0.00           H
ATOM    582  HB2 MET A 620      57.780  36.440  56.710  1.00  0.00           H
ATOM    583  CG  MET A 620      56.220  35.290  57.710  1.00  0.00           C
ATOM    584  HG1 MET A 620      56.950  34.470  57.530  1.00  0.00           H
ATOM    585  HG2 MET A 620      55.440  35.280  56.920  1.00  0.00           H
ATOM    586  SD  MET A 620      55.500  35.190  59.450  1.00  0.00           S
ATOM    587  CE  MET A 620      57.110  34.820  60.270  1.00  0.00           C
ATOM    588  HE1 MET A 620      57.670  35.760  60.460  1.00  0.00           H
ATOM    589  HE2 MET A 620      57.870  34.330  59.630  1.00  0.00           H
ATOM    590  HE3 MET A 620      56.960  34.300  61.240  1.00  0.00           H
ATOM    591  C   MET A 620      56.780  39.090  57.650  1.00  0.00           C
ATOM    592  O   MET A 620      56.480  39.620  58.710  1.00  0.00           O
ATOM    593  N   SER A 621      57.670  39.630  56.780  1.00  0.00           N
ATOM    594  HN  SER A 621      57.900  39.220  55.900  1.00  0.00           H
ATOM    595  CA  SER A 621      58.370  40.900  57.110  1.00  0.00           C
ATOM    596  HA  SER A 621      58.750  40.760  58.120  1.00  0.00           H
ATOM    597  CB  SER A 621      59.610  41.210  56.160  1.00  0.00           C
ATOM    598  HB1 SER A 621      60.400  40.520  56.520  1.00  0.00           H
ATOM    599  HB2 SER A 621      60.140  42.200  56.230  1.00  0.00           H
ATOM    600  OG  SER A 621      59.340  40.920  54.770  1.00  0.00           O
ATOM    601  HG1 SER A 621      59.410  39.970  54.650  1.00  0.00           H
ATOM    602  C   SER A 621      57.590  42.170  57.240  1.00  0.00           C
ATOM    603  O   SER A 621      57.830  42.830  58.190  1.00  0.00           O
ATOM    604  N   PRO A 622      56.650  42.530  56.380  1.00  0.00           N
ATOM    605  CD  PRO A 622      56.410  42.190  55.000  1.00  0.00           C
ATOM    606  HD1 PRO A 622      56.290  41.100  54.870  1.00  0.00           H
ATOM    607  HD2 PRO A 622      57.290  42.520  54.380  1.00  0.00           H
ATOM    608  CA  PRO A 622      55.830  43.660  56.750  1.00  0.00           C
ATOM    609  HA  PRO A 622      56.420  44.470  57.170  1.00  0.00           H
ATOM    610  CB  PRO A 622      55.180  44.120  55.500  1.00  0.00           C
ATOM    611  HB1 PRO A 622      55.840  44.840  54.980  1.00  0.00           H
ATOM    612  HB2 PRO A 622      54.230  44.670  55.640  1.00  0.00           H
ATOM    613  CG  PRO A 622      55.030  42.790  54.590  1.00  0.00           C
ATOM    614  HG1 PRO A 622      54.180  42.160  54.950  1.00  0.00           H
ATOM    615  HG2 PRO A 622      55.040  42.920  53.480  1.00  0.00           H
ATOM    616  C   PRO A 622      54.770  43.390  57.830  1.00  0.00           C
ATOM    617  O   PRO A 622      54.710  44.170  58.750  1.00  0.00           O
ATOM    618  N   VAL A 623      54.040  42.230  57.750  1.00  0.00           N
ATOM    619  HN  VAL A 623      53.950  41.680  56.920  1.00  0.00           H
ATOM    620  CA  VAL A 623      53.100  41.810  58.800  1.00  0.00           C
ATOM    621  HA  VAL A 623      52.320  42.530  58.950  1.00  0.00           H
ATOM    622  CB  VAL A 623      52.620  40.420  58.380  1.00  0.00           C
ATOM    623  HB  VAL A 623      53.430  39.700  58.100  1.00  0.00           H
ATOM    624  CG1 VAL A 623      51.920  39.650  59.550  1.00  0.00           C
ATOM    625 HG11 VAL A 623      52.570  39.440  60.430  1.00  0.00           H
ATOM    626 HG12 VAL A 623      51.560  38.640  59.250  1.00  0.00           H
ATOM    627 HG13 VAL A 623      50.980  40.080  59.950  1.00  0.00           H
ATOM    628  CG2 VAL A 623      51.700  40.500  57.140  1.00  0.00           C
ATOM    629 HG21 VAL A 623      50.730  41.000  57.350  1.00  0.00           H
ATOM    630 HG22 VAL A 623      51.400  39.560  56.630  1.00  0.00           H
ATOM    631 HG23 VAL A 623      52.220  41.130  56.390  1.00  0.00           H
ATOM    632  C   VAL A 623      53.760  41.790  60.180  1.00  0.00           C
ATOM    633  O   VAL A 623      53.070  42.240  61.070  1.00  0.00           O
ATOM    634  N   ILE A 624      55.120  41.440  60.330  1.00  0.00           N
ATOM    635  HN  ILE A 624      55.530  41.050  59.510  1.00  0.00           H
ATOM    636  CA  ILE A 624      55.830  41.560  61.610  1.00  0.00           C
ATOM    637  HA  ILE A 624      55.100  41.330  62.370  1.00  0.00           H
ATOM    638  CB  ILE A 624      56.950  40.510  61.890  1.00  0.00           C
ATOM    639  HB  ILE A 624      57.580  40.430  60.990  1.00  0.00           H
ATOM    640  CG2 ILE A 624      57.840  40.940  63.110  1.00  0.00           C
ATOM    641 HG21 ILE A 624      58.570  40.110  63.160  1.00  0.00           H
ATOM    642 HG22 ILE A 624      57.240  41.010  64.040  1.00  0.00           H
ATOM    643 HG23 ILE A 624      58.430  41.870  62.960  1.00  0.00           H
ATOM    644  CG1 ILE A 624      56.310  39.150  62.150  1.00  0.00           C
ATOM    645 HG11 ILE A 624      55.470  38.990  61.430  1.00  0.00           H
ATOM    646 HG12 ILE A 624      56.050  39.060  63.220  1.00  0.00           H
ATOM    647  CD  ILE A 624      57.210  37.960  61.830  1.00  0.00           C
ATOM    648  HD1 ILE A 624      56.670  37.010  62.040  1.00  0.00           H
ATOM    649  HD2 ILE A 624      58.160  37.970  62.420  1.00  0.00           H
ATOM    650  HD3 ILE A 624      57.430  38.100  60.750  1.00  0.00           H
ATOM    651  C   ILE A 624      56.180  42.960  61.960  1.00  0.00           C
ATOM    652  O   ILE A 624      55.850  43.450  63.040  1.00  0.00           O
ATOM    653  N   THR A 625      56.710  43.750  61.010  1.00  0.00           N
ATOM    654  HN  THR A 625      56.970  43.440  60.100  1.00  0.00           H
ATOM    655  CA  THR A 625      56.920  45.150  61.180  1.00  0.00           C
ATOM    656  HA  THR A 625      57.570  45.210  62.030  1.00  0.00           H
ATOM    657  CB  THR A 625      57.650  45.830  60.010  1.00  0.00           C
ATOM    658  HB  THR A 625      57.030  45.690  59.090  1.00  0.00           H
ATOM    659  OG1 THR A 625      58.910  45.250  59.630  1.00  0.00           O
ATOM    660  HG1 THR A 625      58.650  44.380  59.330  1.00  0.00           H
ATOM    661  CG2 THR A 625      57.890  47.340  60.130  1.00  0.00           C
ATOM    662 HG21 THR A 625      58.730  47.590  60.820  1.00  0.00           H
ATOM    663 HG22 THR A 625      56.980  47.920  60.420  1.00  0.00           H
ATOM    664 HG23 THR A 625      58.170  47.790  59.170  1.00  0.00           H
ATOM    665  C   THR A 625      55.710  46.010  61.520  1.00  0.00           C
ATOM    666  O   THR A 625      55.730  46.770  62.500  1.00  0.00           O
ATOM    667  N   PHE A 626      54.560  45.840  60.830  1.00  0.00           N
ATOM    668  HN  PHE A 626      54.580  45.100  60.170  1.00  0.00           H
ATOM    669  CA  PHE A 626      53.330  46.500  61.090  1.00  0.00           C
ATOM    670  HA  PHE A 626      53.640  47.530  61.240  1.00  0.00           H
ATOM    671  CB  PHE A 626      52.360  46.460  59.850  1.00  0.00           C
ATOM    672  HB1 PHE A 626      51.390  46.830  60.250  1.00  0.00           H
ATOM    673  HB2 PHE A 626      52.160  45.430  59.490  1.00  0.00           H
ATOM    674  CG  PHE A 626      52.760  47.200  58.670  1.00  0.00           C
ATOM    675  CD1 PHE A 626      51.820  47.320  57.610  1.00  0.00           C
ATOM    676  HD1 PHE A 626      51.020  46.620  57.730  1.00  0.00           H
ATOM    677  CE1 PHE A 626      52.150  48.100  56.420  1.00  0.00           C
ATOM    678  HE1 PHE A 626      51.480  48.100  55.580  1.00  0.00           H
ATOM    679  CZ  PHE A 626      53.260  48.890  56.320  1.00  0.00           C
ATOM    680  HZ  PHE A 626      53.470  49.480  55.430  1.00  0.00           H
ATOM    681  CD2 PHE A 626      54.000  47.890  58.500  1.00  0.00           C
ATOM    682  HD2 PHE A 626      54.710  47.800  59.310  1.00  0.00           H
ATOM    683  CE2 PHE A 626      54.190  48.790  57.440  1.00  0.00           C
ATOM    684  HE2 PHE A 626      55.090  49.390  57.290  1.00  0.00           H
ATOM    685  C   PHE A 626      52.620  46.020  62.400  1.00  0.00           C
ATOM    686  O   PHE A 626      52.120  46.810  63.190  1.00  0.00           O
ATOM    687  N   GLY A 627      52.640  44.730  62.610  1.00  0.00           N
ATOM    688  HN  GLY A 627      52.960  44.200  61.820  1.00  0.00           H
ATOM    689  CA  GLY A 627      52.310  43.970  63.800  1.00  0.00           C
ATOM    690  HA1 GLY A 627      52.630  42.950  63.700  1.00  0.00           H
ATOM    691  HA2 GLY A 627      51.270  44.160  64.030  1.00  0.00           H
ATOM    692  C   GLY A 627      52.970  44.540  65.080  1.00  0.00           C
ATOM    693  O   GLY A 627      52.290  44.620  66.080  1.00  0.00           O
ATOM    694  N   GLY A 628      54.280  44.890  65.080  1.00  0.00           N
ATOM    695  HN  GLY A 628      54.820  44.560  64.310  1.00  0.00           H
ATOM    696  CA  GLY A 628      54.980  45.440  66.230  1.00  0.00           C
ATOM    697  HA1 GLY A 628      56.030  45.380  66.000  1.00  0.00           H
ATOM    698  HA2 GLY A 628      54.660  44.900  67.110  1.00  0.00           H
ATOM    699  C   GLY A 628      54.620  46.970  66.370  1.00  0.00           C
ATOM    700  O   GLY A 628      54.300  47.410  67.490  1.00  0.00           O
ATOM    701  N   LEU A 629      54.700  47.670  65.210  1.00  0.00           N
ATOM    702  HN  LEU A 629      54.930  47.140  64.400  1.00  0.00           H
ATOM    703  CA  LEU A 629      54.460  49.040  65.060  1.00  0.00           C
ATOM    704  HA  LEU A 629      55.210  49.630  65.560  1.00  0.00           H
ATOM    705  CB  LEU A 629      54.670  49.570  63.580  1.00  0.00           C
ATOM    706  HB1 LEU A 629      54.040  48.940  62.900  1.00  0.00           H
ATOM    707  HB2 LEU A 629      55.720  49.400  63.260  1.00  0.00           H
ATOM    708  CG  LEU A 629      54.350  51.060  63.310  1.00  0.00           C
ATOM    709  HG  LEU A 629      53.290  51.280  63.560  1.00  0.00           H
ATOM    710  CD1 LEU A 629      55.230  51.990  64.130  1.00  0.00           C
ATOM    711 HD11 LEU A 629      55.060  51.990  65.220  1.00  0.00           H
ATOM    712 HD12 LEU A 629      55.110  53.050  63.800  1.00  0.00           H
ATOM    713 HD13 LEU A 629      56.330  51.820  64.060  1.00  0.00           H
ATOM    714  CD2 LEU A 629      54.400  51.460  61.790  1.00  0.00           C
ATOM    715 HD21 LEU A 629      53.980  52.470  61.650  1.00  0.00           H
ATOM    716 HD22 LEU A 629      53.880  50.660  61.220  1.00  0.00           H
ATOM    717 HD23 LEU A 629      55.410  51.260  61.350  1.00  0.00           H
ATOM    718  C   LEU A 629      53.120  49.500  65.590  1.00  0.00           C
ATOM    719  O   LEU A 629      53.000  50.520  66.280  1.00  0.00           O
ATOM    720  N   LEU A 630      52.030  48.760  65.260  1.00  0.00           N
ATOM    721  HN  LEU A 630      52.210  47.920  64.780  1.00  0.00           H
ATOM    722  CA  LEU A 630      50.620  48.960  65.640  1.00  0.00           C
ATOM    723  HA  LEU A 630      50.420  50.000  65.390  1.00  0.00           H
ATOM    724  CB  LEU A 630      49.800  47.870  64.980  1.00  0.00           C
ATOM    725  HB1 LEU A 630      50.190  46.890  65.320  1.00  0.00           H
ATOM    726  HB2 LEU A 630      50.030  47.960  63.900  1.00  0.00           H
ATOM    727  CG  LEU A 630      48.290  47.960  65.100  1.00  0.00           C
ATOM    728  HG  LEU A 630      48.050  48.090  66.180  1.00  0.00           H
ATOM    729  CD1 LEU A 630      47.770  49.220  64.380  1.00  0.00           C
ATOM    730 HD11 LEU A 630      48.380  50.090  64.690  1.00  0.00           H
ATOM    731 HD12 LEU A 630      46.740  49.460  64.690  1.00  0.00           H
ATOM    732 HD13 LEU A 630      47.890  49.070  63.290  1.00  0.00           H
ATOM    733  CD2 LEU A 630      47.510  46.700  64.670  1.00  0.00           C
ATOM    734 HD21 LEU A 630      47.880  46.460  63.650  1.00  0.00           H
ATOM    735 HD22 LEU A 630      46.400  46.800  64.680  1.00  0.00           H
ATOM    736 HD23 LEU A 630      47.730  45.780  65.250  1.00  0.00           H
ATOM    737  C   LEU A 630      50.360  48.910  67.140  1.00  0.00           C
ATOM    738  O   LEU A 630      49.810  49.810  67.740  1.00  0.00           O
ATOM    739  N   GLY A 631      51.030  47.930  67.770  1.00  0.00           N
ATOM    740  HN  GLY A 631      51.460  47.270  67.160  1.00  0.00           H
ATOM    741  CA  GLY A 631      51.170  47.770  69.220  1.00  0.00           C
ATOM    742  HA1 GLY A 631      51.840  46.970  69.490  1.00  0.00           H
ATOM    743  HA2 GLY A 631      50.220  47.750  69.740  1.00  0.00           H
ATOM    744  C   GLY A 631      51.980  48.930  69.880  1.00  0.00           C
ATOM    745  O   GLY A 631      51.550  49.330  70.930  1.00  0.00           O
ATOM    746  N   GLU A 632      53.030  49.530  69.290  1.00  0.00           N
ATOM    747  HN  GLU A 632      53.450  49.220  68.440  1.00  0.00           H
ATOM    748  CA  GLU A 632      53.750  50.750  69.810  1.00  0.00           C
ATOM    749  HA  GLU A 632      53.860  50.640  70.880  1.00  0.00           H
ATOM    750  CB  GLU A 632      55.170  50.840  69.280  1.00  0.00           C
ATOM    751  HB1 GLU A 632      55.680  51.810  69.400  1.00  0.00           H
ATOM    752  HB2 GLU A 632      55.050  50.620  68.200  1.00  0.00           H
ATOM    753  CG  GLU A 632      56.120  49.760  69.970  1.00  0.00           C
ATOM    754  HG1 GLU A 632      57.050  49.610  69.390  1.00  0.00           H
ATOM    755  HG2 GLU A 632      55.540  48.810  70.020  1.00  0.00           H
ATOM    756  CD  GLU A 632      56.480  50.180  71.420  1.00  0.00           C
ATOM    757  OE1 GLU A 632      57.080  51.310  71.460  1.00  0.00           O
ATOM    758  OE2 GLU A 632      56.350  49.340  72.390  1.00  0.00           O
ATOM    759  C   GLU A 632      52.860  52.000  69.620  1.00  0.00           C
ATOM    760  O   GLU A 632      52.700  52.800  70.550  1.00  0.00           O
ATOM    761  N   ALA A 633      52.250  52.200  68.410  1.00  0.00           N
ATOM    762  HN  ALA A 633      52.380  51.480  67.740  1.00  0.00           H
ATOM    763  CA  ALA A 633      51.300  53.290  68.010  1.00  0.00           C
ATOM    764  HA  ALA A 633      51.850  54.210  67.980  1.00  0.00           H
ATOM    765  CB  ALA A 633      50.710  52.910  66.580  1.00  0.00           C
ATOM    766  HB1 ALA A 633      51.580  52.780  65.890  1.00  0.00           H
ATOM    767  HB2 ALA A 633      50.020  53.680  66.200  1.00  0.00           H
ATOM    768  HB3 ALA A 633      50.180  51.930  66.550  1.00  0.00           H
ATOM    769  C   ALA A 633      50.100  53.360  68.960  1.00  0.00           C
ATOM    770  O   ALA A 633      49.710  54.460  69.370  1.00  0.00           O
ATOM    771  N   THR A 634      49.520  52.230  69.250  1.00  0.00           N
ATOM    772  HN  THR A 634      49.950  51.350  69.010  1.00  0.00           H
ATOM    773  CA  THR A 634      48.340  52.080  70.060  1.00  0.00           C
ATOM    774  HA  THR A 634      47.800  53.010  69.950  1.00  0.00           H
ATOM    775  CB  THR A 634      47.410  51.010  69.430  1.00  0.00           C
ATOM    776  HB  THR A 634      46.510  51.100  70.060  1.00  0.00           H
ATOM    777  OG1 THR A 634      47.870  49.690  69.470  1.00  0.00           O
ATOM    778  HG1 THR A 634      48.510  49.640  68.750  1.00  0.00           H
ATOM    779  CG2 THR A 634      47.080  51.360  67.960  1.00  0.00           C
ATOM    780 HG21 THR A 634      46.680  52.380  67.810  1.00  0.00           H
ATOM    781 HG22 THR A 634      46.380  50.570  67.590  1.00  0.00           H
ATOM    782 HG23 THR A 634      48.010  51.130  67.400  1.00  0.00           H
ATOM    783  C   THR A 634      48.620  51.770  71.550  1.00  0.00           C
ATOM    784  O   THR A 634      47.660  51.560  72.280  1.00  0.00           O
ATOM    785  N   GLU A 635      49.890  51.800  72.070  1.00  0.00           N
ATOM    786  HN  GLU A 635      50.620  52.090  71.450  1.00  0.00           H
ATOM    787  CA  GLU A 635      50.150  51.690  73.510  1.00  0.00           C
ATOM    788  HA  GLU A 635      51.210  51.620  73.650  1.00  0.00           H
ATOM    789  CB  GLU A 635      49.510  52.830  74.250  1.00  0.00           C
ATOM    790  HB1 GLU A 635      49.920  52.780  75.280  1.00  0.00           H
ATOM    791  HB2 GLU A 635      48.400  52.780  74.290  1.00  0.00           H
ATOM    792  CG  GLU A 635      49.910  54.230  73.780  1.00  0.00           C
ATOM    793  HG1 GLU A 635      49.650  54.340  72.710  1.00  0.00           H
ATOM    794  HG2 GLU A 635      51.010  54.310  73.940  1.00  0.00           H
ATOM    795  CD  GLU A 635      49.330  55.330  74.750  1.00  0.00           C
ATOM    796  OE1 GLU A 635      48.340  55.960  74.380  1.00  0.00           O
ATOM    797  OE2 GLU A 635      49.930  55.470  75.870  1.00  0.00           O
ATOM    798  C   GLU A 635      49.820  50.290  74.000  1.00  0.00           C
ATOM    799  O   GLU A 635      49.320  50.000  75.110  1.00  0.00           O
ATOM    800  N   GLY A 636      50.180  49.280  73.180  1.00  0.00           N
ATOM    801  HN  GLY A 636      50.770  49.390  72.380  1.00  0.00           H
ATOM    802  CA  GLY A 636      50.040  47.930  73.590  1.00  0.00           C
ATOM    803  HA1 GLY A 636      50.420  47.790  74.600  1.00  0.00           H
ATOM    804  HA2 GLY A 636      50.640  47.310  72.950  1.00  0.00           H
ATOM    805  C   GLY A 636      48.740  47.270  73.540  1.00  0.00           C
ATOM    806  O   GLY A 636      48.430  46.260  74.200  1.00  0.00           O
ATOM    807  N   ARG A 637      47.740  47.780  72.680  1.00  0.00           N
ATOM    808  HN  ARG A 637      47.930  48.630  72.190  1.00  0.00           H
ATOM    809  CA  ARG A 637      46.360  47.370  72.490  1.00  0.00           C
ATOM    810  HA  ARG A 637      45.980  46.930  73.400  1.00  0.00           H
ATOM    811  CB  ARG A 637      45.580  48.700  72.200  1.00  0.00           C
ATOM    812  HB1 ARG A 637      46.110  49.290  71.420  1.00  0.00           H
ATOM    813  HB2 ARG A 637      45.780  49.370  73.070  1.00  0.00           H
ATOM    814  CG  ARG A 637      44.110  48.530  71.790  1.00  0.00           C
ATOM    815  HG1 ARG A 637      44.100  48.130  70.750  1.00  0.00           H
ATOM    816  HG2 ARG A 637      43.700  49.560  71.750  1.00  0.00           H
ATOM    817  CD  ARG A 637      43.240  47.570  72.640  1.00  0.00           C
ATOM    818  HD1 ARG A 637      43.840  46.680  72.900  1.00  0.00           H
ATOM    819  HD2 ARG A 637      42.380  47.380  71.960  1.00  0.00           H
ATOM    820  NE  ARG A 637      42.810  48.380  73.870  1.00  0.00           N
ATOM    821  HE  ARG A 637      42.750  49.380  73.800  1.00  0.00           H
ATOM    822  CZ  ARG A 637      42.590  47.850  75.050  1.00  0.00           C
ATOM    823  NH1 ARG A 637      42.500  46.550  75.280  1.00  0.00           N
ATOM    824 HH11 ARG A 637      42.300  46.300  76.220  1.00  0.00           H
ATOM    825 HH12 ARG A 637      42.580  45.890  74.530  1.00  0.00           H
ATOM    826  NH2 ARG A 637      42.390  48.650  76.080  1.00  0.00           N
ATOM    827 HH21 ARG A 637      42.470  49.640  76.070  1.00  0.00           H
ATOM    828 HH22 ARG A 637      42.020  48.250  76.920  1.00  0.00           H
ATOM    829  C   ARG A 637      46.220  46.320  71.380  1.00  0.00           C
ATOM    830  O   ARG A 637      45.440  45.400  71.490  1.00  0.00           O
ATOM    831  N   LEU A 638      47.130  46.290  70.370  1.00  0.00           N
ATOM    832  HN  LEU A 638      47.730  47.080  70.250  1.00  0.00           H
ATOM    833  CA  LEU A 638      47.140  45.310  69.340  1.00  0.00           C
ATOM    834  HA  LEU A 638      46.580  44.410  69.570  1.00  0.00           H
ATOM    835  CB  LEU A 638      46.560  45.890  68.030  1.00  0.00           C
ATOM    836  HB1 LEU A 638      46.540  45.190  67.170  1.00  0.00           H
ATOM    837  HB2 LEU A 638      47.170  46.790  67.790  1.00  0.00           H
ATOM    838  CG  LEU A 638      45.150  46.480  68.070  1.00  0.00           C
ATOM    839  HG  LEU A 638      45.080  47.120  68.970  1.00  0.00           H
ATOM    840  CD1 LEU A 638      44.830  47.360  66.890  1.00  0.00           C
ATOM    841 HD11 LEU A 638      43.860  47.890  66.950  1.00  0.00           H
ATOM    842 HD12 LEU A 638      44.790  46.750  65.960  1.00  0.00           H
ATOM    843 HD13 LEU A 638      45.600  48.170  66.810  1.00  0.00           H
ATOM    844  CD2 LEU A 638      44.120  45.340  68.220  1.00  0.00           C
ATOM    845 HD21 LEU A 638      44.270  44.730  67.310  1.00  0.00           H
ATOM    846 HD22 LEU A 638      43.040  45.600  68.170  1.00  0.00           H
ATOM    847 HD23 LEU A 638      44.430  44.730  69.110  1.00  0.00           H
ATOM    848  C   LEU A 638      48.550  44.830  69.090  1.00  0.00           C
ATOM    849  O   LEU A 638      49.520  45.400  69.550  1.00  0.00           O
ATOM    850  N   SER A 639      48.700  43.640  68.450  1.00  0.00           N
ATOM    851  HN  SER A 639      47.900  43.030  68.370  1.00  0.00           H
ATOM    852  CA  SER A 639      50.000  42.950  68.410  1.00  0.00           C
ATOM    853  HA  SER A 639      50.770  43.690  68.560  1.00  0.00           H
ATOM    854  CB  SER A 639      49.990  41.880  69.580  1.00  0.00           C
ATOM    855  HB1 SER A 639      49.900  42.370  70.580  1.00  0.00           H
ATOM    856  HB2 SER A 639      50.960  41.350  69.670  1.00  0.00           H
ATOM    857  OG  SER A 639      49.030  40.890  69.260  1.00  0.00           O
ATOM    858  HG1 SER A 639      48.140  41.240  69.330  1.00  0.00           H
ATOM    859  C   SER A 639      50.400  42.240  67.080  1.00  0.00           C
ATOM    860  O   SER A 639      49.590  42.070  66.180  1.00  0.00           O
ATOM    861  N   ALA A 640      51.650  41.720  66.990  1.00  0.00           N
ATOM    862  HN  ALA A 640      52.380  41.920  67.640  1.00  0.00           H
ATOM    863  CA  ALA A 640      52.090  40.910  65.940  1.00  0.00           C
ATOM    864  HA  ALA A 640      52.010  41.540  65.060  1.00  0.00           H
ATOM    865  CB  ALA A 640      53.610  40.640  66.280  1.00  0.00           C
ATOM    866  HB1 ALA A 640      54.070  41.650  66.300  1.00  0.00           H
ATOM    867  HB2 ALA A 640      54.050  40.030  65.480  1.00  0.00           H
ATOM    868  HB3 ALA A 640      53.770  40.060  67.210  1.00  0.00           H
ATOM    869  C   ALA A 640      51.290  39.620  65.720  1.00  0.00           C
ATOM    870  O   ALA A 640      50.870  39.320  64.580  1.00  0.00           O
ATOM    871  N   ILE A 641      50.920  38.910  66.770  1.00  0.00           N
ATOM    872  HN  ILE A 641      51.280  39.080  67.690  1.00  0.00           H
ATOM    873  CA  ILE A 641      50.270  37.610  66.550  1.00  0.00           C
ATOM    874  HA  ILE A 641      50.660  37.240  65.620  1.00  0.00           H
ATOM    875  CB  ILE A 641      50.480  36.650  67.720  1.00  0.00           C
ATOM    876  HB  ILE A 641      49.770  35.780  67.700  1.00  0.00           H
ATOM    877  CG2 ILE A 641      51.880  36.000  67.480  1.00  0.00           C
ATOM    878 HG21 ILE A 641      52.760  36.690  67.500  1.00  0.00           H
ATOM    879 HG22 ILE A 641      51.880  35.460  66.520  1.00  0.00           H
ATOM    880 HG23 ILE A 641      52.110  35.270  68.290  1.00  0.00           H
ATOM    881  CG1 ILE A 641      50.370  37.390  69.040  1.00  0.00           C
ATOM    882 HG11 ILE A 641      49.400  37.910  69.220  1.00  0.00           H
ATOM    883 HG12 ILE A 641      51.160  38.150  69.230  1.00  0.00           H
ATOM    884  CD  ILE A 641      50.450  36.420  70.210  1.00  0.00           C
ATOM    885  HD1 ILE A 641      49.800  35.520  70.150  1.00  0.00           H
ATOM    886  HD2 ILE A 641      50.090  37.000  71.080  1.00  0.00           H
ATOM    887  HD3 ILE A 641      51.450  35.980  70.370  1.00  0.00           H
ATOM    888  C   ILE A 641      48.810  37.790  66.110  1.00  0.00           C
ATOM    889  O   ILE A 641      48.210  37.000  65.370  1.00  0.00           O
ATOM    890  N   GLU A 642      48.090  38.800  66.600  1.00  0.00           N
ATOM    891  HN  GLU A 642      48.400  39.350  67.380  1.00  0.00           H
ATOM    892  CA  GLU A 642      46.790  39.290  66.110  1.00  0.00           C
ATOM    893  HA  GLU A 642      46.120  38.450  66.180  1.00  0.00           H
ATOM    894  CB  GLU A 642      46.200  40.430  66.890  1.00  0.00           C
ATOM    895  HB1 GLU A 642      45.540  41.060  66.260  1.00  0.00           H
ATOM    896  HB2 GLU A 642      47.040  41.150  67.020  1.00  0.00           H
ATOM    897  CG  GLU A 642      45.630  40.040  68.300  1.00  0.00           C
ATOM    898  HG1 GLU A 642      46.310  39.390  68.890  1.00  0.00           H
ATOM    899  HG2 GLU A 642      44.720  39.390  68.270  1.00  0.00           H
ATOM    900  CD  GLU A 642      45.530  41.300  69.050  1.00  0.00           C
ATOM    901  OE1 GLU A 642      46.530  42.040  69.140  1.00  0.00           O
ATOM    902  OE2 GLU A 642      44.420  41.590  69.600  1.00  0.00           O
ATOM    903  C   GLU A 642      46.720  39.600  64.640  1.00  0.00           C
ATOM    904  O   GLU A 642      45.840  39.130  63.940  1.00  0.00           O
ATOM    905  N   SER A 643      47.720  40.410  64.140  1.00  0.00           N
ATOM    906  HN  SER A 643      48.300  40.950  64.760  1.00  0.00           H
ATOM    907  CA  SER A 643      47.910  40.550  62.690  1.00  0.00           C
ATOM    908  HA  SER A 643      47.140  41.160  62.240  1.00  0.00           H
ATOM    909  CB  SER A 643      49.180  41.390  62.430  1.00  0.00           C
ATOM    910  HB1 SER A 643      49.120  41.770  61.390  1.00  0.00           H
ATOM    911  HB2 SER A 643      50.120  40.800  62.560  1.00  0.00           H
ATOM    912  OG  SER A 643      49.170  42.530  63.310  1.00  0.00           O
ATOM    913  HG1 SER A 643      49.360  42.310  64.220  1.00  0.00           H
ATOM    914  C   SER A 643      48.100  39.230  61.920  1.00  0.00           C
ATOM    915  O   SER A 643      47.500  39.000  60.860  1.00  0.00           O
ATOM    916  N   LEU A 644      48.930  38.310  62.480  1.00  0.00           N
ATOM    917  HN  LEU A 644      49.540  38.590  63.220  1.00  0.00           H
ATOM    918  CA  LEU A 644      49.230  36.990  61.840  1.00  0.00           C
ATOM    919  HA  LEU A 644      49.510  37.240  60.830  1.00  0.00           H
ATOM    920  CB  LEU A 644      50.450  36.280  62.510  1.00  0.00           C
ATOM    921  HB1 LEU A 644      50.590  35.280  62.030  1.00  0.00           H
ATOM    922  HB2 LEU A 644      50.340  36.070  63.590  1.00  0.00           H
ATOM    923  CG  LEU A 644      51.830  36.970  62.160  1.00  0.00           C
ATOM    924  HG  LEU A 644      51.590  38.040  62.280  1.00  0.00           H
ATOM    925  CD1 LEU A 644      53.000  36.700  63.240  1.00  0.00           C
ATOM    926 HD11 LEU A 644      52.560  37.030  64.210  1.00  0.00           H
ATOM    927 HD12 LEU A 644      53.900  37.270  62.940  1.00  0.00           H
ATOM    928 HD13 LEU A 644      53.330  35.640  63.260  1.00  0.00           H
ATOM    929  CD2 LEU A 644      52.400  36.450  60.790  1.00  0.00           C
ATOM    930 HD21 LEU A 644      53.240  37.150  60.610  1.00  0.00           H
ATOM    931 HD22 LEU A 644      51.630  36.600  60.000  1.00  0.00           H
ATOM    932 HD23 LEU A 644      52.710  35.380  60.740  1.00  0.00           H
ATOM    933  C   LEU A 644      48.020  36.090  61.750  1.00  0.00           C
ATOM    934  O   LEU A 644      47.750  35.480  60.670  1.00  0.00           O
ATOM    935  N   PHE A 645      47.200  36.050  62.810  1.00  0.00           N
ATOM    936  HN  PHE A 645      47.550  36.510  63.620  1.00  0.00           H
ATOM    937  CA  PHE A 645      45.900  35.420  62.900  1.00  0.00           C
ATOM    938  HA  PHE A 645      46.110  34.380  62.640  1.00  0.00           H
ATOM    939  CB  PHE A 645      45.540  35.510  64.390  1.00  0.00           C
ATOM    940  HB1 PHE A 645      45.450  36.590  64.680  1.00  0.00           H
ATOM    941  HB2 PHE A 645      46.390  35.240  65.040  1.00  0.00           H
ATOM    942  CG  PHE A 645      44.400  34.730  64.930  1.00  0.00           C
ATOM    943  CD1 PHE A 645      43.670  35.200  66.070  1.00  0.00           C
ATOM    944  HD1 PHE A 645      43.910  36.150  66.510  1.00  0.00           H
ATOM    945  CE1 PHE A 645      42.630  34.390  66.490  1.00  0.00           C
ATOM    946  HE1 PHE A 645      42.010  34.770  67.290  1.00  0.00           H
ATOM    947  CZ  PHE A 645      42.230  33.250  65.800  1.00  0.00           C
ATOM    948  HZ  PHE A 645      41.380  32.650  66.050  1.00  0.00           H
ATOM    949  CD2 PHE A 645      44.010  33.540  64.260  1.00  0.00           C
ATOM    950  HD2 PHE A 645      44.590  33.170  63.420  1.00  0.00           H
ATOM    951  CE2 PHE A 645      42.930  32.820  64.680  1.00  0.00           C
ATOM    952  HE2 PHE A 645      42.540  31.990  64.120  1.00  0.00           H
ATOM    953  C   PHE A 645      44.800  35.980  61.930  1.00  0.00           C
ATOM    954  O   PHE A 645      44.190  35.260  61.210  1.00  0.00           O
ATOM    955  N   GLY A 646      44.690  37.310  61.800  1.00  0.00           N
ATOM    956  HN  GLY A 646      45.300  37.950  62.270  1.00  0.00           H
ATOM    957  CA  GLY A 646      43.700  37.940  60.930  1.00  0.00           C
ATOM    958  HA1 GLY A 646      43.620  38.990  61.140  1.00  0.00           H
ATOM    959  HA2 GLY A 646      42.790  37.400  61.090  1.00  0.00           H
ATOM    960  C   GLY A 646      44.010  37.880  59.490  1.00  0.00           C
ATOM    961  O   GLY A 646      43.180  37.760  58.580  1.00  0.00           O
ATOM    962  N   ALA A 647      45.320  38.000  59.170  1.00  0.00           N
ATOM    963  HN  ALA A 647      45.970  38.090  59.920  1.00  0.00           H
ATOM    964  CA  ALA A 647      45.870  37.710  57.870  1.00  0.00           C
ATOM    965  HA  ALA A 647      45.240  38.280  57.180  1.00  0.00           H
ATOM    966  CB  ALA A 647      47.340  38.140  57.720  1.00  0.00           C
ATOM    967  HB1 ALA A 647      47.450  39.230  57.950  1.00  0.00           H
ATOM    968  HB2 ALA A 647      47.720  38.000  56.680  1.00  0.00           H
ATOM    969  HB3 ALA A 647      47.980  37.530  58.390  1.00  0.00           H
ATOM    970  C   ALA A 647      45.830  36.230  57.400  1.00  0.00           C
ATOM    971  O   ALA A 647      45.490  35.900  56.280  1.00  0.00           O
ATOM    972  N   SER A 648      46.290  35.280  58.200  1.00  0.00           N
ATOM    973  HN  SER A 648      46.650  35.450  59.120  1.00  0.00           H
ATOM    974  CA  SER A 648      46.300  33.830  57.910  1.00  0.00           C
ATOM    975  HA  SER A 648      46.940  33.700  57.050  1.00  0.00           H
ATOM    976  CB  SER A 648      47.110  32.850  58.890  1.00  0.00           C
ATOM    977  HB1 SER A 648      48.200  33.000  58.720  1.00  0.00           H
ATOM    978  HB2 SER A 648      46.960  31.840  58.450  1.00  0.00           H
ATOM    979  OG  SER A 648      46.720  33.120  60.210  1.00  0.00           O
ATOM    980  HG1 SER A 648      47.170  33.870  60.600  1.00  0.00           H
ATOM    981  C   SER A 648      44.950  33.280  57.590  1.00  0.00           C
ATOM    982  O   SER A 648      44.750  32.740  56.520  1.00  0.00           O
ATOM    983  N   LEU A 649      43.930  33.540  58.460  1.00  0.00           N
ATOM    984  HN  LEU A 649      44.140  34.020  59.300  1.00  0.00           H
ATOM    985  CA  LEU A 649      42.600  33.250  58.230  1.00  0.00           C
ATOM    986  HA  LEU A 649      42.530  32.180  58.080  1.00  0.00           H
ATOM    987  CB  LEU A 649      41.870  33.840  59.410  1.00  0.00           C
ATOM    988  HB1 LEU A 649      41.900  34.950  59.290  1.00  0.00           H
ATOM    989  HB2 LEU A 649      42.360  33.620  60.380  1.00  0.00           H
ATOM    990  CG  LEU A 649      40.380  33.350  59.650  1.00  0.00           C
ATOM    991  HG  LEU A 649      39.810  33.920  58.890  1.00  0.00           H
ATOM    992  CD1 LEU A 649      40.270  31.850  59.560  1.00  0.00           C
ATOM    993 HD11 LEU A 649      39.470  31.430  60.190  1.00  0.00           H
ATOM    994 HD12 LEU A 649      41.210  31.310  59.840  1.00  0.00           H
ATOM    995 HD13 LEU A 649      39.990  31.630  58.500  1.00  0.00           H
ATOM    996  CD2 LEU A 649      39.870  33.790  61.020  1.00  0.00           C
ATOM    997 HD21 LEU A 649      38.780  33.640  61.120  1.00  0.00           H
ATOM    998 HD22 LEU A 649      40.030  34.870  61.250  1.00  0.00           H
ATOM    999 HD23 LEU A 649      40.360  33.240  61.850  1.00  0.00           H
ATOM   1000  C   LEU A 649      41.950  33.860  56.900  1.00  0.00           C
ATOM   1001  O   LEU A 649      41.430  33.120  56.040  1.00  0.00           O
ATOM   1002  N   THR A 650      42.250  35.240  56.640  1.00  0.00           N
ATOM   1003  HN  THR A 650      42.570  35.810  57.390  1.00  0.00           H
ATOM   1004  CA  THR A 650      41.840  35.900  55.430  1.00  0.00           C
ATOM   1005  HA  THR A 650      40.770  35.720  55.370  1.00  0.00           H
ATOM   1006  CB  THR A 650      42.130  37.430  55.450  1.00  0.00           C
ATOM   1007  HB  THR A 650      43.200  37.690  55.520  1.00  0.00           H
ATOM   1008  OG1 THR A 650      41.420  38.080  56.430  1.00  0.00           O
ATOM   1009  HG1 THR A 650      41.990  38.090  57.200  1.00  0.00           H
ATOM   1010  CG2 THR A 650      41.710  38.160  54.160  1.00  0.00           C
ATOM   1011 HG21 THR A 650      42.240  37.700  53.300  1.00  0.00           H
ATOM   1012 HG22 THR A 650      42.040  39.200  54.340  1.00  0.00           H
ATOM   1013 HG23 THR A 650      40.610  38.160  53.990  1.00  0.00           H
ATOM   1014  C   THR A 650      42.500  35.320  54.160  1.00  0.00           C
ATOM   1015  O   THR A 650      41.810  35.020  53.210  1.00  0.00           O
ATOM   1016  N   GLY A 651      43.770  35.030  54.270  1.00  0.00           N
ATOM   1017  HN  GLY A 651      44.220  35.350  55.100  1.00  0.00           H
ATOM   1018  CA  GLY A 651      44.700  34.530  53.210  1.00  0.00           C
ATOM   1019  HA1 GLY A 651      45.580  34.400  53.810  1.00  0.00           H
ATOM   1020  HA2 GLY A 651      44.670  35.250  52.420  1.00  0.00           H
ATOM   1021  C   GLY A 651      44.320  33.150  52.660  1.00  0.00           C
ATOM   1022  O   GLY A 651      44.140  33.010  51.440  1.00  0.00           O
ATOM   1023  N   ILE A 652      44.030  32.110  53.500  1.00  0.00           N
ATOM   1024  HN  ILE A 652      44.080  32.290  54.470  1.00  0.00           H
ATOM   1025  CA  ILE A 652      43.270  30.940  53.100  1.00  0.00           C
ATOM   1026  HA  ILE A 652      43.910  30.360  52.450  1.00  0.00           H
ATOM   1027  CB  ILE A 652      42.960  29.950  54.310  1.00  0.00           C
ATOM   1028  HB  ILE A 652      42.490  30.600  55.080  1.00  0.00           H
ATOM   1029  CG2 ILE A 652      42.210  28.750  53.940  1.00  0.00           C
ATOM   1030 HG21 ILE A 652      42.590  28.260  53.010  1.00  0.00           H
ATOM   1031 HG22 ILE A 652      41.190  29.180  53.780  1.00  0.00           H
ATOM   1032 HG23 ILE A 652      42.050  28.070  54.800  1.00  0.00           H
ATOM   1033  CG1 ILE A 652      44.260  29.560  55.090  1.00  0.00           C
ATOM   1034 HG11 ILE A 652      43.860  29.070  56.010  1.00  0.00           H
ATOM   1035 HG12 ILE A 652      44.830  30.470  55.370  1.00  0.00           H
ATOM   1036  CD  ILE A 652      45.290  28.600  54.530  1.00  0.00           C
ATOM   1037  HD1 ILE A 652      45.590  28.940  53.520  1.00  0.00           H
ATOM   1038  HD2 ILE A 652      44.800  27.620  54.360  1.00  0.00           H
ATOM   1039  HD3 ILE A 652      46.220  28.350  55.060  1.00  0.00           H
ATOM   1040  C   ILE A 652      41.980  31.140  52.360  1.00  0.00           C
ATOM   1041  O   ILE A 652      41.830  30.570  51.240  1.00  0.00           O
ATOM   1042  N   ALA A 653      41.050  31.930  52.910  1.00  0.00           N
ATOM   1043  HN  ALA A 653      41.180  32.390  53.790  1.00  0.00           H
ATOM   1044  CA  ALA A 653      39.780  32.150  52.290  1.00  0.00           C
ATOM   1045  HA  ALA A 653      39.280  31.210  52.130  1.00  0.00           H
ATOM   1046  CB  ALA A 653      38.900  32.940  53.290  1.00  0.00           C
ATOM   1047  HB1 ALA A 653      38.930  32.390  54.250  1.00  0.00           H
ATOM   1048  HB2 ALA A 653      37.880  32.990  52.830  1.00  0.00           H
ATOM   1049  HB3 ALA A 653      39.470  33.870  53.520  1.00  0.00           H
ATOM   1050  C   ALA A 653      39.740  32.840  50.970  1.00  0.00           C
ATOM   1051  O   ALA A 653      38.930  32.450  50.090  1.00  0.00           O
ATOM   1052  N   TYR A 654      40.670  33.800  50.830  1.00  0.00           N
ATOM   1053  HN  TYR A 654      41.200  34.020  51.640  1.00  0.00           H
ATOM   1054  CA  TYR A 654      40.850  34.540  49.560  1.00  0.00           C
ATOM   1055  HA  TYR A 654      39.920  35.000  49.260  1.00  0.00           H
ATOM   1056  CB  TYR A 654      41.920  35.560  49.910  1.00  0.00           C
ATOM   1057  HB1 TYR A 654      42.890  35.150  50.240  1.00  0.00           H
ATOM   1058  HB2 TYR A 654      41.540  36.250  50.700  1.00  0.00           H
ATOM   1059  CG  TYR A 654      42.100  36.480  48.720  1.00  0.00           C
ATOM   1060  CD1 TYR A 654      41.490  37.770  48.690  1.00  0.00           C
ATOM   1061  HD1 TYR A 654      40.800  37.930  49.510  1.00  0.00           H
ATOM   1062  CE1 TYR A 654      41.790  38.700  47.710  1.00  0.00           C
ATOM   1063  HE1 TYR A 654      41.440  39.710  47.730  1.00  0.00           H
ATOM   1064  CZ  TYR A 654      42.650  38.390  46.600  1.00  0.00           C
ATOM   1065  OH  TYR A 654      42.810  39.340  45.560  1.00  0.00           O
ATOM   1066  HH  TYR A 654      43.400  38.930  44.920  1.00  0.00           H
ATOM   1067  CD2 TYR A 654      43.070  36.210  47.710  1.00  0.00           C
ATOM   1068  HD2 TYR A 654      43.520  35.240  47.680  1.00  0.00           H
ATOM   1069  CE2 TYR A 654      43.250  37.100  46.560  1.00  0.00           C
ATOM   1070  HE2 TYR A 654      43.920  36.920  45.730  1.00  0.00           H
ATOM   1071  C   TYR A 654      41.340  33.480  48.550  1.00  0.00           C
ATOM   1072  O   TYR A 654      40.840  33.400  47.440  1.00  0.00           O
ATOM   1073  N   SER A 655      42.480  32.820  48.940  1.00  0.00           N
ATOM   1074  HN  SER A 655      42.810  33.030  49.860  1.00  0.00           H
ATOM   1075  CA  SER A 655      43.130  31.840  48.100  1.00  0.00           C
ATOM   1076  HA  SER A 655      43.390  32.410  47.210  1.00  0.00           H
ATOM   1077  CB  SER A 655      44.360  31.210  48.810  1.00  0.00           C
ATOM   1078  HB1 SER A 655      44.880  30.440  48.210  1.00  0.00           H
ATOM   1079  HB2 SER A 655      44.040  30.720  49.750  1.00  0.00           H
ATOM   1080  OG  SER A 655      45.240  32.370  49.010  1.00  0.00           O
ATOM   1081  HG1 SER A 655      44.900  32.760  49.820  1.00  0.00           H
ATOM   1082  C   SER A 655      42.280  30.710  47.600  1.00  0.00           C
ATOM   1083  O   SER A 655      42.370  30.310  46.440  1.00  0.00           O
ATOM   1084  N   LEU A 656      41.450  30.040  48.500  1.00  0.00           N
ATOM   1085  HN  LEU A 656      41.500  30.380  49.430  1.00  0.00           H
ATOM   1086  CA  LEU A 656      40.510  29.020  48.020  1.00  0.00           C
ATOM   1087  HA  LEU A 656      40.870  28.370  47.230  1.00  0.00           H
ATOM   1088  CB  LEU A 656      40.080  28.170  49.190  1.00  0.00           C
ATOM   1089  HB1 LEU A 656      39.280  27.440  48.940  1.00  0.00           H
ATOM   1090  HB2 LEU A 656      39.700  28.820  50.020  1.00  0.00           H
ATOM   1091  CG  LEU A 656      41.180  27.330  49.920  1.00  0.00           C
ATOM   1092  HG  LEU A 656      42.040  28.020  50.110  1.00  0.00           H
ATOM   1093  CD1 LEU A 656      40.690  26.800  51.270  1.00  0.00           C
ATOM   1094 HD11 LEU A 656      41.500  26.280  51.840  1.00  0.00           H
ATOM   1095 HD12 LEU A 656      39.840  26.110  51.090  1.00  0.00           H
ATOM   1096 HD13 LEU A 656      40.310  27.650  51.880  1.00  0.00           H
ATOM   1097  CD2 LEU A 656      41.630  26.190  49.050  1.00  0.00           C
ATOM   1098 HD21 LEU A 656      42.360  25.580  49.600  1.00  0.00           H
ATOM   1099 HD22 LEU A 656      42.040  26.440  48.050  1.00  0.00           H
ATOM   1100 HD23 LEU A 656      40.700  25.610  48.840  1.00  0.00           H
ATOM   1101  C   LEU A 656      39.220  29.620  47.350  1.00  0.00           C
ATOM   1102  O   LEU A 656      38.870  29.050  46.280  1.00  0.00           O
ATOM   1103  N   PHE A 657      38.580  30.680  47.910  1.00  0.00           N
ATOM   1104  HN  PHE A 657      38.850  30.970  48.830  1.00  0.00           H
ATOM   1105  CA  PHE A 657      37.200  31.010  47.440  1.00  0.00           C
ATOM   1106  HA  PHE A 657      36.910  30.230  46.760  1.00  0.00           H
ATOM   1107  CB  PHE A 657      36.180  31.270  48.680  1.00  0.00           C
ATOM   1108  HB1 PHE A 657      35.100  31.450  48.490  1.00  0.00           H
ATOM   1109  HB2 PHE A 657      36.440  32.260  49.120  1.00  0.00           H
ATOM   1110  CG  PHE A 657      36.330  30.140  49.660  1.00  0.00           C
ATOM   1111  CD1 PHE A 657      36.170  28.820  49.240  1.00  0.00           C
ATOM   1112  HD1 PHE A 657      35.960  28.670  48.190  1.00  0.00           H
ATOM   1113  CE1 PHE A 657      36.580  27.800  50.080  1.00  0.00           C
ATOM   1114  HE1 PHE A 657      36.610  26.840  49.590  1.00  0.00           H
ATOM   1115  CZ  PHE A 657      36.910  28.000  51.450  1.00  0.00           C
ATOM   1116  HZ  PHE A 657      37.190  27.200  52.110  1.00  0.00           H
ATOM   1117  CD2 PHE A 657      36.480  30.330  51.030  1.00  0.00           C
ATOM   1118  HD2 PHE A 657      36.500  31.340  51.440  1.00  0.00           H
ATOM   1119  CE2 PHE A 657      36.740  29.320  51.960  1.00  0.00           C
ATOM   1120  HE2 PHE A 657      36.970  29.440  53.010  1.00  0.00           H
ATOM   1121  C   PHE A 657      37.090  32.290  46.620  1.00  0.00           C
ATOM   1122  O   PHE A 657      36.020  32.840  46.390  1.00  0.00           O
ATOM   1123  N   ALA A 658      38.180  32.850  46.110  1.00  0.00           N
ATOM   1124  HN  ALA A 658      39.030  32.540  46.560  1.00  0.00           H
ATOM   1125  CA  ALA A 658      38.140  33.920  45.180  1.00  0.00           C
ATOM   1126  HA  ALA A 658      37.250  33.950  44.580  1.00  0.00           H
ATOM   1127  CB  ALA A 658      38.370  35.310  45.790  1.00  0.00           C
ATOM   1128  HB1 ALA A 658      37.510  35.480  46.480  1.00  0.00           H
ATOM   1129  HB2 ALA A 658      38.270  36.130  45.060  1.00  0.00           H
ATOM   1130  HB3 ALA A 658      39.300  35.350  46.390  1.00  0.00           H
ATOM   1131  C   ALA A 658      39.260  33.640  44.160  1.00  0.00           C
ATOM   1132  O   ALA A 658      40.220  32.930  44.370  1.00  0.00           O
ATOM   1133  N   GLY A 659      39.050  34.260  42.910  1.00  0.00           N
ATOM   1134  HN  GLY A 659      38.200  34.790  42.900  1.00  0.00           H
ATOM   1135  CA  GLY A 659      39.840  34.380  41.700  1.00  0.00           C
ATOM   1136  HA1 GLY A 659      39.200  34.720  40.900  1.00  0.00           H
ATOM   1137  HA2 GLY A 659      40.280  33.420  41.460  1.00  0.00           H
ATOM   1138  C   GLY A 659      41.060  35.260  41.880  1.00  0.00           C
ATOM   1139  O   GLY A 659      41.520  35.510  42.950  1.00  0.00           O
ATOM   1140  N   GLN A 660      41.590  35.740  40.710  1.00  0.00           N
ATOM   1141  HN  GLN A 660      41.180  35.530  39.820  1.00  0.00           H
ATOM   1142  CA  GLN A 660      42.840  36.440  40.700  1.00  0.00           C
ATOM   1143  HA  GLN A 660      43.140  36.670  39.690  1.00  0.00           H
ATOM   1144  CB  GLN A 660      42.780  37.870  41.270  1.00  0.00           C
ATOM   1145  HB1 GLN A 660      43.820  38.230  41.360  1.00  0.00           H
ATOM   1146  HB2 GLN A 660      42.350  37.730  42.290  1.00  0.00           H
ATOM   1147  CG  GLN A 660      41.960  38.940  40.510  1.00  0.00           C
ATOM   1148  HG1 GLN A 660      42.070  39.860  41.140  1.00  0.00           H
ATOM   1149  HG2 GLN A 660      40.870  38.740  40.510  1.00  0.00           H
ATOM   1150  CD  GLN A 660      42.520  39.410  39.190  1.00  0.00           C
ATOM   1151  OE1 GLN A 660      43.610  38.920  38.750  1.00  0.00           O
ATOM   1152  NE2 GLN A 660      41.810  40.350  38.520  1.00  0.00           N
ATOM   1153 HE21 GLN A 660      42.190  40.730  37.670  1.00  0.00           H
ATOM   1154 HE22 GLN A 660      40.830  40.470  38.700  1.00  0.00           H
ATOM   1155  C   GLN A 660      44.060  35.680  41.260  1.00  0.00           C
ATOM   1156  O   GLN A 660      44.580  36.070  42.340  1.00  0.00           O
ATOM   1157  N   PRO A 661      44.550  34.600  40.590  1.00  0.00           N
ATOM   1158  CD  PRO A 661      44.150  34.180  39.300  1.00  0.00           C
ATOM   1159  HD1 PRO A 661      44.070  34.990  38.540  1.00  0.00           H
ATOM   1160  HD2 PRO A 661      43.140  33.720  39.220  1.00  0.00           H
ATOM   1161  CA  PRO A 661      45.430  33.620  41.270  1.00  0.00           C
ATOM   1162  HA  PRO A 661      45.020  33.280  42.210  1.00  0.00           H
ATOM   1163  CB  PRO A 661      45.400  32.430  40.310  1.00  0.00           C
ATOM   1164  HB1 PRO A 661      44.550  31.780  40.580  1.00  0.00           H
ATOM   1165  HB2 PRO A 661      46.360  31.850  40.360  1.00  0.00           H
ATOM   1166  CG  PRO A 661      45.180  33.160  39.000  1.00  0.00           C
ATOM   1167  HG1 PRO A 661      46.080  33.710  38.660  1.00  0.00           H
ATOM   1168  HG2 PRO A 661      44.920  32.540  38.110  1.00  0.00           H
ATOM   1169  C   PRO A 661      46.800  34.080  41.610  1.00  0.00           C
ATOM   1170  O   PRO A 661      47.490  33.350  42.320  1.00  0.00           O
ATOM   1171  N   LEU A 662      47.330  35.200  41.030  1.00  0.00           N
ATOM   1172  HN  LEU A 662      46.840  35.780  40.390  1.00  0.00           H
ATOM   1173  CA  LEU A 662      48.710  35.600  41.310  1.00  0.00           C
ATOM   1174  HA  LEU A 662      49.200  34.800  41.830  1.00  0.00           H
ATOM   1175  CB  LEU A 662      49.460  36.100  40.040  1.00  0.00           C
ATOM   1176  HB1 LEU A 662      50.370  36.680  40.320  1.00  0.00           H
ATOM   1177  HB2 LEU A 662      48.960  36.940  39.510  1.00  0.00           H
ATOM   1178  CG  LEU A 662      49.850  35.110  38.820  1.00  0.00           C
ATOM   1179  HG  LEU A 662      48.910  34.570  38.590  1.00  0.00           H
ATOM   1180  CD1 LEU A 662      50.380  35.710  37.560  1.00  0.00           C
ATOM   1181 HD11 LEU A 662      49.700  36.490  37.170  1.00  0.00           H
ATOM   1182 HD12 LEU A 662      50.570  34.890  36.850  1.00  0.00           H
ATOM   1183 HD13 LEU A 662      51.370  36.240  37.640  1.00  0.00           H
ATOM   1184  CD2 LEU A 662      50.870  34.170  39.370  1.00  0.00           C
ATOM   1185 HD21 LEU A 662      51.860  34.650  39.570  1.00  0.00           H
ATOM   1186 HD22 LEU A 662      50.890  33.220  38.780  1.00  0.00           H
ATOM   1187 HD23 LEU A 662      50.530  33.670  40.300  1.00  0.00           H
ATOM   1188  C   LEU A 662      48.650  36.840  42.220  1.00  0.00           C
ATOM   1189  O   LEU A 662      49.640  37.270  42.700  1.00  0.00           O
ATOM   1190  N   THR A 663      47.510  37.380  42.520  1.00  0.00           N
ATOM   1191  HN  THR A 663      46.650  36.970  42.240  1.00  0.00           H
ATOM   1192  CA  THR A 663      47.390  38.490  43.490  1.00  0.00           C
ATOM   1193  HA  THR A 663      48.360  38.950  43.440  1.00  0.00           H
ATOM   1194  CB  THR A 663      46.390  39.620  43.300  1.00  0.00           C
ATOM   1195  HB  THR A 663      46.630  40.480  43.960  1.00  0.00           H
ATOM   1196  OG1 THR A 663      45.060  39.250  43.530  1.00  0.00           O
ATOM   1197  HG1 THR A 663      45.020  38.300  43.420  1.00  0.00           H
ATOM   1198  CG2 THR A 663      46.430  40.090  41.820  1.00  0.00           C
ATOM   1199 HG21 THR A 663      46.280  39.260  41.100  1.00  0.00           H
ATOM   1200 HG22 THR A 663      47.410  40.460  41.480  1.00  0.00           H
ATOM   1201 HG23 THR A 663      45.690  40.860  41.530  1.00  0.00           H
ATOM   1202  C   THR A 663      47.280  37.960  44.860  1.00  0.00           C
ATOM   1203  O   THR A 663      46.470  37.100  45.170  1.00  0.00           O
ATOM   1204  N   ILE A 664      48.270  38.430  45.690  1.00  0.00           N
ATOM   1205  HN  ILE A 664      48.940  39.070  45.320  1.00  0.00           H
ATOM   1206  CA  ILE A 664      48.530  37.960  47.120  1.00  0.00           C
ATOM   1207  HA  ILE A 664      48.040  37.010  47.310  1.00  0.00           H
ATOM   1208  CB  ILE A 664      49.980  37.670  47.360  1.00  0.00           C
ATOM   1209  HB  ILE A 664      50.570  38.540  46.990  1.00  0.00           H
ATOM   1210  CG2 ILE A 664      50.420  37.290  48.810  1.00  0.00           C
ATOM   1211 HG21 ILE A 664      50.310  38.240  49.380  1.00  0.00           H
ATOM   1212 HG22 ILE A 664      51.510  37.080  48.820  1.00  0.00           H
ATOM   1213 HG23 ILE A 664      49.900  36.430  49.300  1.00  0.00           H
ATOM   1214  CG1 ILE A 664      50.470  36.580  46.360  1.00  0.00           C
ATOM   1215 HG11 ILE A 664      51.550  36.520  46.530  1.00  0.00           H
ATOM   1216 HG12 ILE A 664      50.170  36.870  45.330  1.00  0.00           H
ATOM   1217  CD  ILE A 664      49.970  35.130  46.710  1.00  0.00           C
ATOM   1218  HD1 ILE A 664      48.980  35.000  46.220  1.00  0.00           H
ATOM   1219  HD2 ILE A 664      49.750  34.930  47.780  1.00  0.00           H
ATOM   1220  HD3 ILE A 664      50.650  34.430  46.180  1.00  0.00           H
ATOM   1221  C   ILE A 664      47.990  38.940  48.060  1.00  0.00           C
ATOM   1222  O   ILE A 664      48.340  40.100  48.090  1.00  0.00           O
ATOM   1223  N   LEU A 665      47.140  38.460  48.990  1.00  0.00           N
ATOM   1224  HN  LEU A 665      46.980  37.480  48.940  1.00  0.00           H
ATOM   1225  CA  LEU A 665      46.750  39.120  50.170  1.00  0.00           C
ATOM   1226  HA  LEU A 665      46.260  40.050  49.910  1.00  0.00           H
ATOM   1227  CB  LEU A 665      45.790  38.100  50.850  1.00  0.00           C
ATOM   1228  HB1 LEU A 665      46.330  37.160  51.060  1.00  0.00           H
ATOM   1229  HB2 LEU A 665      45.080  37.780  50.050  1.00  0.00           H
ATOM   1230  CG  LEU A 665      45.000  38.470  52.180  1.00  0.00           C
ATOM   1231  HG  LEU A 665      44.260  37.660  52.290  1.00  0.00           H
ATOM   1232  CD1 LEU A 665      45.760  38.530  53.450  1.00  0.00           C
ATOM   1233 HD11 LEU A 665      46.270  39.480  53.720  1.00  0.00           H
ATOM   1234 HD12 LEU A 665      46.660  37.870  53.420  1.00  0.00           H
ATOM   1235 HD13 LEU A 665      45.130  38.170  54.300  1.00  0.00           H
ATOM   1236  CD2 LEU A 665      44.320  39.830  52.070  1.00  0.00           C
ATOM   1237 HD21 LEU A 665      45.090  40.630  52.020  1.00  0.00           H
ATOM   1238 HD22 LEU A 665      43.670  39.990  52.950  1.00  0.00           H
ATOM   1239 HD23 LEU A 665      43.730  39.950  51.120  1.00  0.00           H
ATOM   1240  C   LEU A 665      47.870  39.450  51.240  1.00  0.00           C
ATOM   1241  O   LEU A 665      48.760  38.640  51.540  1.00  0.00           O
ATOM   1242  N   GLY A 666      47.840  40.660  51.820  1.00  0.00           N
ATOM   1243  HN  GLY A 666      47.150  41.330  51.530  1.00  0.00           H
ATOM   1244  CA  GLY A 666      48.690  41.070  52.980  1.00  0.00           C
ATOM   1245  HA1 GLY A 666      49.720  40.800  52.790  1.00  0.00           H
ATOM   1246  HA2 GLY A 666      48.240  40.570  53.830  1.00  0.00           H
ATOM   1247  C   GLY A 666      48.570  42.550  53.370  1.00  0.00           C
ATOM   1248  O   GLY A 666      47.490  43.130  53.390  1.00  0.00           O
ATOM   1249  N   SER A 667      49.750  43.200  53.770  1.00  0.00           N
ATOM   1250  HN  SER A 667      50.580  42.650  53.800  1.00  0.00           H
ATOM   1251  CA  SER A 667      49.700  44.490  54.450  1.00  0.00           C
ATOM   1252  HA  SER A 667      49.030  44.400  55.280  1.00  0.00           H
ATOM   1253  CB  SER A 667      51.070  44.880  54.990  1.00  0.00           C
ATOM   1254  HB1 SER A 667      51.100  45.800  55.600  1.00  0.00           H
ATOM   1255  HB2 SER A 667      51.700  44.950  54.070  1.00  0.00           H
ATOM   1256  OG  SER A 667      51.630  43.910  55.900  1.00  0.00           O
ATOM   1257  HG1 SER A 667      51.300  43.890  56.800  1.00  0.00           H
ATOM   1258  C   SER A 667      49.190  45.660  53.580  1.00  0.00           C
ATOM   1259  O   SER A 667      49.410  45.800  52.330  1.00  0.00           O
ATOM   1260  N   THR A 668      48.630  46.640  54.300  1.00  0.00           N
ATOM   1261  HN  THR A 668      48.540  46.530  55.290  1.00  0.00           H
ATOM   1262  CA  THR A 668      48.210  47.880  53.730  1.00  0.00           C
ATOM   1263  HA  THR A 668      48.680  48.070  52.770  1.00  0.00           H
ATOM   1264  CB  THR A 668      46.730  48.070  53.470  1.00  0.00           C
ATOM   1265  HB  THR A 668      46.530  47.590  52.490  1.00  0.00           H
ATOM   1266  OG1 THR A 668      46.190  49.440  53.520  1.00  0.00           O
ATOM   1267  HG1 THR A 668      45.490  49.470  52.860  1.00  0.00           H
ATOM   1268  CG2 THR A 668      45.900  47.140  54.330  1.00  0.00           C
ATOM   1269 HG21 THR A 668      46.010  46.100  53.960  1.00  0.00           H
ATOM   1270 HG22 THR A 668      44.850  47.480  54.250  1.00  0.00           H
ATOM   1271 HG23 THR A 668      46.100  47.310  55.410  1.00  0.00           H
ATOM   1272  C   THR A 668      48.770  48.990  54.620  1.00  0.00           C
ATOM   1273  O   THR A 668      48.440  49.150  55.790  1.00  0.00           O
ATOM   1274  N   GLY A 669      49.610  49.840  53.990  1.00  0.00           N
ATOM   1275  HN  GLY A 669      49.850  49.700  53.040  1.00  0.00           H
ATOM   1276  CA  GLY A 669      50.090  51.080  54.610  1.00  0.00           C
ATOM   1277  HA1 GLY A 669      50.800  51.570  53.970  1.00  0.00           H
ATOM   1278  HA2 GLY A 669      50.590  50.780  55.520  1.00  0.00           H
ATOM   1279  C   GLY A 669      49.010  52.120  54.880  1.00  0.00           C
ATOM   1280  O   GLY A 669      49.000  52.720  55.940  1.00  0.00           O
ATOM   1281  N   PRO A 670      48.160  52.520  53.910  1.00  0.00           N
ATOM   1282  CD  PRO A 670      48.460  52.410  52.470  1.00  0.00           C
ATOM   1283  HD1 PRO A 670      48.310  51.340  52.170  1.00  0.00           H
ATOM   1284  HD2 PRO A 670      49.510  52.710  52.250  1.00  0.00           H
ATOM   1285  CA  PRO A 670      47.190  53.530  54.260  1.00  0.00           C
ATOM   1286  HA  PRO A 670      47.650  54.430  54.640  1.00  0.00           H
ATOM   1287  CB  PRO A 670      46.610  53.880  52.890  1.00  0.00           C
ATOM   1288  HB1 PRO A 670      46.420  54.960  52.770  1.00  0.00           H
ATOM   1289  HB2 PRO A 670      45.640  53.330  52.780  1.00  0.00           H
ATOM   1290  CG  PRO A 670      47.650  53.560  51.830  1.00  0.00           C
ATOM   1291  HG1 PRO A 670      47.280  53.270  50.820  1.00  0.00           H
ATOM   1292  HG2 PRO A 670      48.220  54.500  51.730  1.00  0.00           H
ATOM   1293  C   PRO A 670      46.130  53.130  55.240  1.00  0.00           C
ATOM   1294  O   PRO A 670      45.700  54.020  55.970  1.00  0.00           O
ATOM   1295  N   VAL A 671      45.710  51.860  55.290  1.00  0.00           N
ATOM   1296  HN  VAL A 671      46.040  51.210  54.620  1.00  0.00           H
ATOM   1297  CA  VAL A 671      44.840  51.270  56.340  1.00  0.00           C
ATOM   1298  HA  VAL A 671      43.980  51.910  56.460  1.00  0.00           H
ATOM   1299  CB  VAL A 671      44.350  49.880  56.070  1.00  0.00           C
ATOM   1300  HB  VAL A 671      45.220  49.220  55.840  1.00  0.00           H
ATOM   1301  CG1 VAL A 671      43.520  49.260  57.210  1.00  0.00           C
ATOM   1302 HG11 VAL A 671      44.050  49.050  58.170  1.00  0.00           H
ATOM   1303 HG12 VAL A 671      43.150  48.290  56.820  1.00  0.00           H
ATOM   1304 HG13 VAL A 671      42.580  49.760  57.490  1.00  0.00           H
ATOM   1305  CG2 VAL A 671      43.420  49.880  54.830  1.00  0.00           C
ATOM   1306 HG21 VAL A 671      43.320  48.860  54.400  1.00  0.00           H
ATOM   1307 HG22 VAL A 671      43.860  50.570  54.080  1.00  0.00           H
ATOM   1308 HG23 VAL A 671      42.390  50.180  55.120  1.00  0.00           H
ATOM   1309  C   VAL A 671      45.470  51.410  57.740  1.00  0.00           C
ATOM   1310  O   VAL A 671      44.810  51.640  58.690  1.00  0.00           O
ATOM   1311  N   LEU A 672      46.840  51.210  57.780  1.00  0.00           N
ATOM   1312  HN  LEU A 672      47.360  51.010  56.960  1.00  0.00           H
ATOM   1313  CA  LEU A 672      47.600  51.480  58.990  1.00  0.00           C
ATOM   1314  HA  LEU A 672      47.110  50.870  59.740  1.00  0.00           H
ATOM   1315  CB  LEU A 672      49.040  50.970  58.640  1.00  0.00           C
ATOM   1316  HB1 LEU A 672      49.450  51.560  57.790  1.00  0.00           H
ATOM   1317  HB2 LEU A 672      49.020  49.900  58.390  1.00  0.00           H
ATOM   1318  CG  LEU A 672      49.920  51.020  59.960  1.00  0.00           C
ATOM   1319  HG  LEU A 672      49.830  52.010  60.450  1.00  0.00           H
ATOM   1320  CD1 LEU A 672      49.410  50.220  61.200  1.00  0.00           C
ATOM   1321 HD11 LEU A 672      49.010  49.250  60.830  1.00  0.00           H
ATOM   1322 HD12 LEU A 672      48.610  50.760  61.760  1.00  0.00           H
ATOM   1323 HD13 LEU A 672      50.200  49.820  61.870  1.00  0.00           H
ATOM   1324  CD2 LEU A 672      51.390  50.770  59.680  1.00  0.00           C
ATOM   1325 HD21 LEU A 672      51.860  50.320  60.580  1.00  0.00           H
ATOM   1326 HD22 LEU A 672      51.880  51.760  59.530  1.00  0.00           H
ATOM   1327 HD23 LEU A 672      51.580  50.050  58.860  1.00  0.00           H
ATOM   1328  C   LEU A 672      47.660  52.860  59.460  1.00  0.00           C
ATOM   1329  O   LEU A 672      47.470  53.150  60.630  1.00  0.00           O
ATOM   1330  N   VAL A 673      48.030  53.780  58.560  1.00  0.00           N
ATOM   1331  HN  VAL A 673      48.170  53.490  57.620  1.00  0.00           H
ATOM   1332  CA  VAL A 673      47.860  55.190  58.800  1.00  0.00           C
ATOM   1333  HA  VAL A 673      48.400  55.360  59.710  1.00  0.00           H
ATOM   1334  CB  VAL A 673      48.400  56.060  57.640  1.00  0.00           C
ATOM   1335  HB  VAL A 673      47.850  55.960  56.680  1.00  0.00           H
ATOM   1336  CG1 VAL A 673      48.180  57.570  57.960  1.00  0.00           C
ATOM   1337 HG11 VAL A 673      48.640  57.750  58.960  1.00  0.00           H
ATOM   1338 HG12 VAL A 673      47.110  57.870  58.050  1.00  0.00           H
ATOM   1339 HG13 VAL A 673      48.640  58.210  57.170  1.00  0.00           H
ATOM   1340  CG2 VAL A 673      49.860  55.750  57.530  1.00  0.00           C
ATOM   1341 HG21 VAL A 673      50.340  56.410  56.770  1.00  0.00           H
ATOM   1342 HG22 VAL A 673      50.050  54.700  57.240  1.00  0.00           H
ATOM   1343 HG23 VAL A 673      50.350  55.900  58.520  1.00  0.00           H
ATOM   1344  C   VAL A 673      46.450  55.550  59.130  1.00  0.00           C
ATOM   1345  O   VAL A 673      46.400  56.300  60.070  1.00  0.00           O
ATOM   1346  N   PHE A 674      45.420  55.060  58.480  1.00  0.00           N
ATOM   1347  HN  PHE A 674      45.640  54.530  57.660  1.00  0.00           H
ATOM   1348  CA  PHE A 674      44.100  55.260  58.820  1.00  0.00           C
ATOM   1349  HA  PHE A 674      44.040  56.330  58.700  1.00  0.00           H
ATOM   1350  CB  PHE A 674      43.150  54.520  57.820  1.00  0.00           C
ATOM   1351  HB1 PHE A 674      43.410  53.450  57.620  1.00  0.00           H
ATOM   1352  HB2 PHE A 674      43.350  55.110  56.900  1.00  0.00           H
ATOM   1353  CG  PHE A 674      41.710  54.500  58.270  1.00  0.00           C
ATOM   1354  CD1 PHE A 674      40.890  55.530  57.910  1.00  0.00           C
ATOM   1355  HD1 PHE A 674      41.090  56.210  57.090  1.00  0.00           H
ATOM   1356  CE1 PHE A 674      39.600  55.590  58.510  1.00  0.00           C
ATOM   1357  HE1 PHE A 674      38.910  56.320  58.090  1.00  0.00           H
ATOM   1358  CZ  PHE A 674      39.160  54.600  59.370  1.00  0.00           C
ATOM   1359  HZ  PHE A 674      38.170  54.620  59.810  1.00  0.00           H
ATOM   1360  CD2 PHE A 674      41.230  53.460  59.110  1.00  0.00           C
ATOM   1361  HD2 PHE A 674      41.940  52.660  59.310  1.00  0.00           H
ATOM   1362  CE2 PHE A 674      39.960  53.530  59.650  1.00  0.00           C
ATOM   1363  HE2 PHE A 674      39.600  52.830  60.390  1.00  0.00           H
ATOM   1364  C   PHE A 674      43.740  54.900  60.250  1.00  0.00           C
ATOM   1365  O   PHE A 674      43.080  55.740  60.880  1.00  0.00           O
ATOM   1366  N   GLU A 675      44.240  53.720  60.670  1.00  0.00           N
ATOM   1367  HN  GLU A 675      44.650  52.980  60.150  1.00  0.00           H
ATOM   1368  CA  GLU A 675      44.150  53.250  62.020  1.00  0.00           C
ATOM   1369  HA  GLU A 675      43.120  53.360  62.320  1.00  0.00           H
ATOM   1370  CB  GLU A 675      44.450  51.730  62.130  1.00  0.00           C
ATOM   1371  HB1 GLU A 675      44.490  51.440  63.200  1.00  0.00           H
ATOM   1372  HB2 GLU A 675      45.450  51.540  61.700  1.00  0.00           H
ATOM   1373  CG  GLU A 675      43.420  50.840  61.500  1.00  0.00           C
ATOM   1374  HG1 GLU A 675      43.460  50.480  60.450  1.00  0.00           H
ATOM   1375  HG2 GLU A 675      42.390  51.280  61.440  1.00  0.00           H
ATOM   1376  CD  GLU A 675      43.160  49.590  62.320  1.00  0.00           C
ATOM   1377  OE1 GLU A 675      43.280  48.430  61.920  1.00  0.00           O
ATOM   1378  OE2 GLU A 675      42.730  49.820  63.500  1.00  0.00           O
ATOM   1379  C   GLU A 675      44.900  54.080  63.040  1.00  0.00           C
ATOM   1380  O   GLU A 675      44.450  54.350  64.180  1.00  0.00           O
ATOM   1381  N   LYS A 676      46.210  54.500  62.740  1.00  0.00           N
ATOM   1382  HN  LYS A 676      46.470  53.980  61.920  1.00  0.00           H
ATOM   1383  CA  LYS A 676      47.040  55.480  63.480  1.00  0.00           C
ATOM   1384  HA  LYS A 676      47.180  55.030  64.450  1.00  0.00           H
ATOM   1385  CB  LYS A 676      48.530  55.720  62.950  1.00  0.00           C
ATOM   1386  HB1 LYS A 676      48.930  56.490  63.650  1.00  0.00           H
ATOM   1387  HB2 LYS A 676      48.380  56.140  61.940  1.00  0.00           H
ATOM   1388  CG  LYS A 676      49.450  54.560  63.010  1.00  0.00           C
ATOM   1389  HG1 LYS A 676      49.000  53.650  62.560  1.00  0.00           H
ATOM   1390  HG2 LYS A 676      49.580  54.280  64.080  1.00  0.00           H
ATOM   1391  CD  LYS A 676      50.850  54.860  62.350  1.00  0.00           C
ATOM   1392  HD1 LYS A 676      50.750  54.930  61.250  1.00  0.00           H
ATOM   1393  HD2 LYS A 676      51.580  54.060  62.590  1.00  0.00           H
ATOM   1394  CE  LYS A 676      51.530  56.210  62.660  1.00  0.00           C
ATOM   1395  HE1 LYS A 676      50.840  57.030  62.360  1.00  0.00           H
ATOM   1396  HE2 LYS A 676      52.510  56.230  62.140  1.00  0.00           H
ATOM   1397  NZ  LYS A 676      51.790  56.250  64.060  1.00  0.00           N
ATOM   1398  HZ1 LYS A 676      51.910  57.230  64.370  1.00  0.00           H
ATOM   1399  HZ2 LYS A 676      52.630  55.700  64.300  1.00  0.00           H
ATOM   1400  HZ3 LYS A 676      50.970  55.830  64.540  1.00  0.00           H
ATOM   1401  C   LYS A 676      46.380  56.840  63.700  1.00  0.00           C
ATOM   1402  O   LYS A 676      46.280  57.330  64.840  1.00  0.00           O
ATOM   1403  N   ILE A 677      45.850  57.480  62.610  1.00  0.00           N
ATOM   1404  HN  ILE A 677      45.840  57.010  61.720  1.00  0.00           H
ATOM   1405  CA  ILE A 677      45.110  58.680  62.530  1.00  0.00           C
ATOM   1406  HA  ILE A 677      45.640  59.420  63.130  1.00  0.00           H
ATOM   1407  CB  ILE A 677      44.960  59.220  61.080  1.00  0.00           C
ATOM   1408  HB  ILE A 677      44.520  58.420  60.460  1.00  0.00           H
ATOM   1409  CG2 ILE A 677      44.010  60.480  61.010  1.00  0.00           C
ATOM   1410 HG21 ILE A 677      42.940  60.210  61.180  1.00  0.00           H
ATOM   1411 HG22 ILE A 677      43.940  60.840  59.960  1.00  0.00           H
ATOM   1412 HG23 ILE A 677      44.360  61.280  61.690  1.00  0.00           H
ATOM   1413  CG1 ILE A 677      46.320  59.500  60.340  1.00  0.00           C
ATOM   1414 HG11 ILE A 677      46.130  59.800  59.290  1.00  0.00           H
ATOM   1415 HG12 ILE A 677      46.850  58.530  60.540  1.00  0.00           H
ATOM   1416  CD  ILE A 677      47.050  60.660  60.950  1.00  0.00           C
ATOM   1417  HD1 ILE A 677      47.350  60.550  62.020  1.00  0.00           H
ATOM   1418  HD2 ILE A 677      46.550  61.620  60.690  1.00  0.00           H
ATOM   1419  HD3 ILE A 677      48.030  60.760  60.410  1.00  0.00           H
ATOM   1420  C   ILE A 677      43.840  58.620  63.370  1.00  0.00           C
ATOM   1421  O   ILE A 677      43.490  59.460  64.140  1.00  0.00           O
ATOM   1422  N   LEU A 678      43.140  57.480  63.200  1.00  0.00           N
ATOM   1423  HN  LEU A 678      43.490  56.740  62.620  1.00  0.00           H
ATOM   1424  CA  LEU A 678      41.900  57.080  63.840  1.00  0.00           C
ATOM   1425  HA  LEU A 678      41.140  57.830  63.650  1.00  0.00           H
ATOM   1426  CB  LEU A 678      41.290  55.790  63.200  1.00  0.00           C
ATOM   1427  HB1 LEU A 678      42.160  55.110  63.040  1.00  0.00           H
ATOM   1428  HB2 LEU A 678      40.880  56.030  62.200  1.00  0.00           H
ATOM   1429  CG  LEU A 678      40.310  55.020  64.070  1.00  0.00           C
ATOM   1430  HG  LEU A 678      40.800  54.700  65.010  1.00  0.00           H
ATOM   1431  CD1 LEU A 678      39.030  55.780  64.430  1.00  0.00           C
ATOM   1432 HD11 LEU A 678      38.390  55.290  65.190  1.00  0.00           H
ATOM   1433 HD12 LEU A 678      38.370  56.070  63.570  1.00  0.00           H
ATOM   1434 HD13 LEU A 678      39.440  56.680  64.940  1.00  0.00           H
ATOM   1435  CD2 LEU A 678      39.820  53.750  63.330  1.00  0.00           C
ATOM   1436 HD21 LEU A 678      40.700  53.080  63.350  1.00  0.00           H
ATOM   1437 HD22 LEU A 678      39.530  54.040  62.290  1.00  0.00           H
ATOM   1438 HD23 LEU A 678      38.990  53.330  63.940  1.00  0.00           H
ATOM   1439  C   LEU A 678      42.210  56.870  65.380  1.00  0.00           C
ATOM   1440  O   LEU A 678      41.460  57.440  66.150  1.00  0.00           O
ATOM   1441  N   TYR A 679      43.320  56.190  65.810  1.00  0.00           N
ATOM   1442  HN  TYR A 679      43.900  55.610  65.240  1.00  0.00           H
ATOM   1443  CA  TYR A 679      43.810  56.120  67.170  1.00  0.00           C
ATOM   1444  HA  TYR A 679      43.050  55.570  67.700  1.00  0.00           H
ATOM   1445  CB  TYR A 679      45.210  55.420  67.280  1.00  0.00           C
ATOM   1446  HB1 TYR A 679      46.030  55.990  66.780  1.00  0.00           H
ATOM   1447  HB2 TYR A 679      45.090  54.410  66.820  1.00  0.00           H
ATOM   1448  CG  TYR A 679      45.630  55.170  68.690  1.00  0.00           C
ATOM   1449  CD1 TYR A 679      46.820  55.780  69.180  1.00  0.00           C
ATOM   1450  HD1 TYR A 679      47.470  56.260  68.470  1.00  0.00           H
ATOM   1451  CE1 TYR A 679      47.200  55.600  70.550  1.00  0.00           C
ATOM   1452  HE1 TYR A 679      48.050  56.130  70.970  1.00  0.00           H
ATOM   1453  CZ  TYR A 679      46.410  54.820  71.380  1.00  0.00           C
ATOM   1454  OH  TYR A 679      46.670  54.620  72.760  1.00  0.00           O
ATOM   1455  HH  TYR A 679      47.450  55.130  73.020  1.00  0.00           H
ATOM   1456  CD2 TYR A 679      44.880  54.390  69.550  1.00  0.00           C
ATOM   1457  HD2 TYR A 679      43.880  54.090  69.260  1.00  0.00           H
ATOM   1458  CE2 TYR A 679      45.220  54.180  70.870  1.00  0.00           C
ATOM   1459  HE2 TYR A 679      44.600  53.530  71.470  1.00  0.00           H
ATOM   1460  C   TYR A 679      43.830  57.440  67.920  1.00  0.00           C
ATOM   1461  O   TYR A 679      43.050  57.540  68.850  1.00  0.00           O
ATOM   1462  N   LYS A 680      44.500  58.470  67.460  1.00  0.00           N
ATOM   1463  HN  LYS A 680      45.060  58.370  66.640  1.00  0.00           H
ATOM   1464  CA  LYS A 680      44.560  59.720  68.140  1.00  0.00           C
ATOM   1465  HA  LYS A 680      44.720  59.400  69.160  1.00  0.00           H
ATOM   1466  CB  LYS A 680      45.830  60.460  67.720  1.00  0.00           C
ATOM   1467  HB1 LYS A 680      45.780  61.500  68.080  1.00  0.00           H
ATOM   1468  HB2 LYS A 680      45.830  60.610  66.620  1.00  0.00           H
ATOM   1469  CG  LYS A 680      47.170  59.840  68.160  1.00  0.00           C
ATOM   1470  HG1 LYS A 680      47.160  58.800  67.770  1.00  0.00           H
ATOM   1471  HG2 LYS A 680      47.160  59.840  69.270  1.00  0.00           H
ATOM   1472  CD  LYS A 680      48.440  60.650  67.880  1.00  0.00           C
ATOM   1473  HD1 LYS A 680      48.180  61.710  68.130  1.00  0.00           H
ATOM   1474  HD2 LYS A 680      48.700  60.610  66.800  1.00  0.00           H
ATOM   1475  CE  LYS A 680      49.650  60.250  68.650  1.00  0.00           C
ATOM   1476  HE1 LYS A 680      49.830  59.200  68.350  1.00  0.00           H
ATOM   1477  HE2 LYS A 680      49.520  60.340  69.740  1.00  0.00           H
ATOM   1478  NZ  LYS A 680      50.820  61.030  68.180  1.00  0.00           N
ATOM   1479  HZ1 LYS A 680      50.580  62.040  68.230  1.00  0.00           H
ATOM   1480  HZ2 LYS A 680      50.910  60.760  67.180  1.00  0.00           H
ATOM   1481  HZ3 LYS A 680      51.670  60.750  68.720  1.00  0.00           H
ATOM   1482  C   LYS A 680      43.310  60.610  68.200  1.00  0.00           C
ATOM   1483  O   LYS A 680      43.170  61.390  69.110  1.00  0.00           O
ATOM   1484  N   PHE A 681      42.350  60.380  67.220  1.00  0.00           N
ATOM   1485  HN  PHE A 681      42.520  59.770  66.450  1.00  0.00           H
ATOM   1486  CA  PHE A 681      41.100  61.020  67.190  1.00  0.00           C
ATOM   1487  HA  PHE A 681      41.210  62.080  67.310  1.00  0.00           H
ATOM   1488  CB  PHE A 681      40.560  60.610  65.820  1.00  0.00           C
ATOM   1489  HB1 PHE A 681      40.550  59.510  65.640  1.00  0.00           H
ATOM   1490  HB2 PHE A 681      41.190  61.020  65.010  1.00  0.00           H
ATOM   1491  CG  PHE A 681      39.140  61.040  65.710  1.00  0.00           C
ATOM   1492  CD1 PHE A 681      38.860  62.370  65.690  1.00  0.00           C
ATOM   1493  HD1 PHE A 681      39.710  63.020  65.840  1.00  0.00           H
ATOM   1494  CE1 PHE A 681      37.520  62.800  65.800  1.00  0.00           C
ATOM   1495  HE1 PHE A 681      37.350  63.870  65.830  1.00  0.00           H
ATOM   1496  CZ  PHE A 681      36.520  61.890  66.000  1.00  0.00           C
ATOM   1497  HZ  PHE A 681      35.510  62.240  66.160  1.00  0.00           H
ATOM   1498  CD2 PHE A 681      38.030  60.160  65.810  1.00  0.00           C
ATOM   1499  HD2 PHE A 681      38.330  59.130  65.870  1.00  0.00           H
ATOM   1500  CE2 PHE A 681      36.740  60.520  66.020  1.00  0.00           C
ATOM   1501  HE2 PHE A 681      35.950  59.800  66.210  1.00  0.00           H
ATOM   1502  C   PHE A 681      40.250  60.480  68.410  1.00  0.00           C
ATOM   1503  O   PHE A 681      39.450  61.190  68.980  1.00  0.00           O
ATOM   1504  N   CYS A 682      40.390  59.190  68.710  1.00  0.00           N
ATOM   1505  HN  CYS A 682      40.980  58.570  68.200  1.00  0.00           H
ATOM   1506  CA  CYS A 682      39.540  58.460  69.690  1.00  0.00           C
ATOM   1507  HA  CYS A 682      38.490  58.570  69.420  1.00  0.00           H
ATOM   1508  CB  CYS A 682      39.880  56.960  69.640  1.00  0.00           C
ATOM   1509  HB1 CYS A 682      39.440  56.350  70.460  1.00  0.00           H
ATOM   1510  HB2 CYS A 682      40.970  56.870  69.770  1.00  0.00           H
ATOM   1511  SG  CYS A 682      39.360  56.030  68.120  1.00  0.00           S
ATOM   1512  HG1 CYS A 682      40.240  56.500  67.260  1.00  0.00           H
ATOM   1513  C   CYS A 682      39.860  58.930  71.140  1.00  0.00           C
ATOM   1514  O   CYS A 682      38.930  58.960  71.940  1.00  0.00           O
ATOM   1515  N   ARG A 683      41.170  59.240  71.410  1.00  0.00           N
ATOM   1516  HN  ARG A 683      41.850  59.040  70.710  1.00  0.00           H
ATOM   1517  CA  ARG A 683      41.640  60.020  72.560  1.00  0.00           C
ATOM   1518  HA  ARG A 683      41.330  59.650  73.530  1.00  0.00           H
ATOM   1519  CB  ARG A 683      43.260  60.010  72.710  1.00  0.00           C
ATOM   1520  HB1 ARG A 683      43.540  60.480  73.680  1.00  0.00           H
ATOM   1521  HB2 ARG A 683      43.690  60.580  71.870  1.00  0.00           H
ATOM   1522  CG  ARG A 683      43.770  58.580  72.670  1.00  0.00           C
ATOM   1523  HG1 ARG A 683      43.590  58.040  71.720  1.00  0.00           H
ATOM   1524  HG2 ARG A 683      43.140  57.940  73.320  1.00  0.00           H
ATOM   1525  CD  ARG A 683      45.240  58.380  72.920  1.00  0.00           C
ATOM   1526  HD1 ARG A 683      45.680  57.370  72.750  1.00  0.00           H
ATOM   1527  HD2 ARG A 683      45.320  58.760  73.960  1.00  0.00           H
ATOM   1528  NE  ARG A 683      45.990  59.370  72.120  1.00  0.00           N
ATOM   1529  HE  ARG A 683      45.480  60.040  71.590  1.00  0.00           H
ATOM   1530  CZ  ARG A 683      47.250  59.670  72.270  1.00  0.00           C
ATOM   1531  NH1 ARG A 683      48.150  58.940  72.990  1.00  0.00           N
ATOM   1532 HH11 ARG A 683      47.870  58.090  73.430  1.00  0.00           H
ATOM   1533 HH12 ARG A 683      49.070  59.300  73.070  1.00  0.00           H
ATOM   1534  NH2 ARG A 683      47.670  60.800  71.770  1.00  0.00           N
ATOM   1535 HH21 ARG A 683      47.080  61.310  71.150  1.00  0.00           H
ATOM   1536 HH22 ARG A 683      48.670  60.860  71.650  1.00  0.00           H
ATOM   1537  C   ARG A 683      41.200  61.460  72.550  1.00  0.00           C
ATOM   1538  O   ARG A 683      40.730  61.950  73.580  1.00  0.00           O
ATOM   1539  N   ASP A 684      41.340  62.250  71.420  1.00  0.00           N
ATOM   1540  HN  ASP A 684      41.850  61.970  70.620  1.00  0.00           H
ATOM   1541  CA  ASP A 684      40.860  63.610  71.350  1.00  0.00           C
ATOM   1542  HA  ASP A 684      41.270  64.030  72.260  1.00  0.00           H
ATOM   1543  CB  ASP A 684      41.370  64.280  70.100  1.00  0.00           C
ATOM   1544  HB1 ASP A 684      40.920  65.300  70.120  1.00  0.00           H
ATOM   1545  HB2 ASP A 684      40.940  63.730  69.230  1.00  0.00           H
ATOM   1546  CG  ASP A 684      42.880  64.370  70.130  1.00  0.00           C
ATOM   1547  OD1 ASP A 684      43.470  64.640  69.070  1.00  0.00           O
ATOM   1548  OD2 ASP A 684      43.460  64.430  71.300  1.00  0.00           O
ATOM   1549  C   ASP A 684      39.340  63.760  71.510  1.00  0.00           C
ATOM   1550  O   ASP A 684      38.850  64.510  72.360  1.00  0.00           O
ATOM   1551  N   TYR A 685      38.450  63.050  70.800  1.00  0.00           N
ATOM   1552  HN  TYR A 685      38.770  62.430  70.090  1.00  0.00           H
ATOM   1553  CA  TYR A 685      37.040  63.140  70.980  1.00  0.00           C
ATOM   1554  HA  TYR A 685      36.740  64.170  71.110  1.00  0.00           H
ATOM   1555  CB  TYR A 685      36.420  62.580  69.680  1.00  0.00           C
ATOM   1556  HB1 TYR A 685      36.810  61.570  69.450  1.00  0.00           H
ATOM   1557  HB2 TYR A 685      36.790  63.210  68.830  1.00  0.00           H
ATOM   1558  CG  TYR A 685      34.940  62.580  69.580  1.00  0.00           C
ATOM   1559  CD1 TYR A 685      34.190  63.670  69.980  1.00  0.00           C
ATOM   1560  HD1 TYR A 685      34.770  64.500  70.370  1.00  0.00           H
ATOM   1561  CE1 TYR A 685      32.760  63.750  70.000  1.00  0.00           C
ATOM   1562  HE1 TYR A 685      32.340  64.670  70.380  1.00  0.00           H
ATOM   1563  CZ  TYR A 685      32.130  62.690  69.360  1.00  0.00           C
ATOM   1564  OH  TYR A 685      30.770  62.670  68.870  1.00  0.00           O
ATOM   1565  HH  TYR A 685      30.470  63.580  68.950  1.00  0.00           H
ATOM   1566  CD2 TYR A 685      34.200  61.480  69.200  1.00  0.00           C
ATOM   1567  HD2 TYR A 685      34.750  60.630  68.830  1.00  0.00           H
ATOM   1568  CE2 TYR A 685      32.850  61.550  69.020  1.00  0.00           C
ATOM   1569  HE2 TYR A 685      32.370  60.670  68.600  1.00  0.00           H
ATOM   1570  C   TYR A 685      36.580  62.510  72.290  1.00  0.00           C
ATOM   1571  O   TYR A 685      35.650  63.010  72.920  1.00  0.00           O
ATOM   1572  N   GLN A 686      37.250  61.460  72.680  1.00  0.00           N
ATOM   1573  HN  GLN A 686      37.960  61.010  72.130  1.00  0.00           H
ATOM   1574  CA  GLN A 686      37.080  60.720  73.960  1.00  0.00           C
ATOM   1575  HA  GLN A 686      38.030  60.200  74.010  1.00  0.00           H
ATOM   1576  CB  GLN A 686      37.160  61.660  75.170  1.00  0.00           C
ATOM   1577  HB1 GLN A 686      36.430  62.500  75.180  1.00  0.00           H
ATOM   1578  HB2 GLN A 686      38.170  62.130  75.240  1.00  0.00           H
ATOM   1579  CG  GLN A 686      36.840  61.070  76.570  1.00  0.00           C
ATOM   1580  HG1 GLN A 686      35.760  61.140  76.820  1.00  0.00           H
ATOM   1581  HG2 GLN A 686      37.350  61.600  77.400  1.00  0.00           H
ATOM   1582  CD  GLN A 686      37.370  59.630  76.760  1.00  0.00           C
ATOM   1583  OE1 GLN A 686      38.560  59.370  76.620  1.00  0.00           O
ATOM   1584  NE2 GLN A 686      36.500  58.600  77.100  1.00  0.00           N
ATOM   1585 HE21 GLN A 686      36.800  57.680  76.850  1.00  0.00           H
ATOM   1586 HE22 GLN A 686      35.500  58.700  77.130  1.00  0.00           H
ATOM   1587  C   GLN A 686      36.100  59.600  73.930  1.00  0.00           C
ATOM   1588  O   GLN A 686      35.010  59.620  74.480  1.00  0.00           O
ATOM   1589  N   LEU A 687      36.420  58.530  73.160  1.00  0.00           N
ATOM   1590  HN  LEU A 687      37.250  58.550  72.620  1.00  0.00           H
ATOM   1591  CA  LEU A 687      35.600  57.360  73.140  1.00  0.00           C
ATOM   1592  HA  LEU A 687      35.080  57.160  74.060  1.00  0.00           H
ATOM   1593  CB  LEU A 687      34.410  57.350  72.070  1.00  0.00           C
ATOM   1594  HB1 LEU A 687      33.710  58.200  72.210  1.00  0.00           H
ATOM   1595  HB2 LEU A 687      33.670  56.590  72.410  1.00  0.00           H
ATOM   1596  CG  LEU A 687      34.770  57.230  70.610  1.00  0.00           C
ATOM   1597  HG  LEU A 687      35.090  56.180  70.450  1.00  0.00           H
ATOM   1598  CD1 LEU A 687      33.520  57.350  69.810  1.00  0.00           C
ATOM   1599 HD11 LEU A 687      33.660  56.990  68.780  1.00  0.00           H
ATOM   1600 HD12 LEU A 687      33.210  58.420  69.700  1.00  0.00           H
ATOM   1601 HD13 LEU A 687      32.690  56.770  70.230  1.00  0.00           H
ATOM   1602  CD2 LEU A 687      35.910  58.180  70.200  1.00  0.00           C
ATOM   1603 HD21 LEU A 687      35.650  59.160  70.670  1.00  0.00           H
ATOM   1604 HD22 LEU A 687      35.970  58.300  69.100  1.00  0.00           H
ATOM   1605 HD23 LEU A 687      36.880  57.870  70.620  1.00  0.00           H
ATOM   1606  C   LEU A 687      36.440  56.060  72.960  1.00  0.00           C
ATOM   1607  O   LEU A 687      37.590  56.050  72.580  1.00  0.00           O
ATOM   1608  N   SER A 688      35.790  54.940  73.190  1.00  0.00           N
ATOM   1609  HN  SER A 688      34.800  54.980  73.210  1.00  0.00           H
ATOM   1610  CA  SER A 688      36.460  53.610  72.870  1.00  0.00           C
ATOM   1611  HA  SER A 688      37.380  53.430  73.410  1.00  0.00           H
ATOM   1612  CB  SER A 688      35.530  52.480  73.310  1.00  0.00           C
ATOM   1613  HB1 SER A 688      34.540  52.450  72.810  1.00  0.00           H
ATOM   1614  HB2 SER A 688      35.430  52.480  74.420  1.00  0.00           H
ATOM   1615  OG  SER A 688      36.090  51.180  73.030  1.00  0.00           O
ATOM   1616  HG1 SER A 688      36.150  50.980  73.970  1.00  0.00           H
ATOM   1617  C   SER A 688      36.870  53.460  71.440  1.00  0.00           C
ATOM   1618  O   SER A 688      36.100  53.620  70.490  1.00  0.00           O
ATOM   1619  N   TYR A 689      38.240  53.130  71.340  1.00  0.00           N
ATOM   1620  HN  TYR A 689      38.880  53.130  72.090  1.00  0.00           H
ATOM   1621  CA  TYR A 689      38.900  52.760  70.130  1.00  0.00           C
ATOM   1622  HA  TYR A 689      38.620  53.460  69.360  1.00  0.00           H
ATOM   1623  CB  TYR A 689      40.480  52.940  70.250  1.00  0.00           C
ATOM   1624  HB1 TYR A 689      40.700  52.420  71.200  1.00  0.00           H
ATOM   1625  HB2 TYR A 689      40.680  54.030  70.350  1.00  0.00           H
ATOM   1626  CG  TYR A 689      41.260  52.280  69.130  1.00  0.00           C
ATOM   1627  CD1 TYR A 689      40.900  52.620  67.800  1.00  0.00           C
ATOM   1628  HD1 TYR A 689      40.120  53.310  67.540  1.00  0.00           H
ATOM   1629  CE1 TYR A 689      41.770  52.140  66.770  1.00  0.00           C
ATOM   1630  HE1 TYR A 689      41.360  52.160  65.770  1.00  0.00           H
ATOM   1631  CZ  TYR A 689      42.920  51.380  67.030  1.00  0.00           C
ATOM   1632  OH  TYR A 689      43.570  50.770  65.970  1.00  0.00           O
ATOM   1633  HH  TYR A 689      43.080  50.910  65.150  1.00  0.00           H
ATOM   1634  CD2 TYR A 689      42.380  51.500  69.400  1.00  0.00           C
ATOM   1635  HD2 TYR A 689      42.670  51.310  70.420  1.00  0.00           H
ATOM   1636  CE2 TYR A 689      43.220  51.130  68.340  1.00  0.00           C
ATOM   1637  HE2 TYR A 689      44.160  50.640  68.570  1.00  0.00           H
ATOM   1638  C   TYR A 689      38.340  51.390  69.750  1.00  0.00           C
ATOM   1639  O   TYR A 689      38.040  51.130  68.590  1.00  0.00           O
ATOM   1640  N   LEU A 690      38.110  50.440  70.690  1.00  0.00           N
ATOM   1641  HN  LEU A 690      38.390  50.730  71.610  1.00  0.00           H
ATOM   1642  CA  LEU A 690      37.540  49.110  70.540  1.00  0.00           C
ATOM   1643  HA  LEU A 690      38.300  48.580  69.980  1.00  0.00           H
ATOM   1644  CB  LEU A 690      37.460  48.300  71.840  1.00  0.00           C
ATOM   1645  HB1 LEU A 690      37.130  47.270  71.570  1.00  0.00           H
ATOM   1646  HB2 LEU A 690      36.800  48.890  72.500  1.00  0.00           H
ATOM   1647  CG  LEU A 690      38.760  48.070  72.580  1.00  0.00           C
ATOM   1648  HG  LEU A 690      39.360  48.990  72.460  1.00  0.00           H
ATOM   1649  CD1 LEU A 690      38.620  47.730  74.140  1.00  0.00           C
ATOM   1650 HD11 LEU A 690      38.290  48.650  74.660  1.00  0.00           H
ATOM   1651 HD12 LEU A 690      39.610  47.510  74.610  1.00  0.00           H
ATOM   1652 HD13 LEU A 690      38.030  46.810  74.300  1.00  0.00           H
ATOM   1653  CD2 LEU A 690      39.630  46.890  71.910  1.00  0.00           C
ATOM   1654 HD21 LEU A 690      40.500  46.680  72.560  1.00  0.00           H
ATOM   1655 HD22 LEU A 690      39.880  47.240  70.880  1.00  0.00           H
ATOM   1656 HD23 LEU A 690      38.990  45.980  71.860  1.00  0.00           H
ATOM   1657  C   LEU A 690      36.170  49.080  69.840  1.00  0.00           C
ATOM   1658  O   LEU A 690      36.010  48.640  68.730  1.00  0.00           O
ATOM   1659  N   SER A 691      35.160  49.820  70.530  1.00  0.00           N
ATOM   1660  HN  SER A 691      35.400  50.280  71.380  1.00  0.00           H
ATOM   1661  CA  SER A 691      33.890  50.170  70.010  1.00  0.00           C
ATOM   1662  HA  SER A 691      33.420  49.260  69.660  1.00  0.00           H
ATOM   1663  CB  SER A 691      33.060  50.950  71.040  1.00  0.00           C
ATOM   1664  HB1 SER A 691      33.520  51.960  71.040  1.00  0.00           H
ATOM   1665  HB2 SER A 691      33.200  50.540  72.060  1.00  0.00           H
ATOM   1666  OG  SER A 691      31.620  51.100  70.790  1.00  0.00           O
ATOM   1667  HG1 SER A 691      31.160  50.290  71.020  1.00  0.00           H
ATOM   1668  C   SER A 691      33.860  50.910  68.710  1.00  0.00           C
ATOM   1669  O   SER A 691      33.120  50.540  67.850  1.00  0.00           O
ATOM   1670  N   LEU A 692      34.580  51.970  68.490  1.00  0.00           N
ATOM   1671  HN  LEU A 692      35.090  52.420  69.220  1.00  0.00           H
ATOM   1672  CA  LEU A 692      34.580  52.650  67.190  1.00  0.00           C
ATOM   1673  HA  LEU A 692      33.520  52.690  66.980  1.00  0.00           H
ATOM   1674  CB  LEU A 692      35.040  54.170  67.370  1.00  0.00           C
ATOM   1675  HB1 LEU A 692      35.990  54.160  67.950  1.00  0.00           H
ATOM   1676  HB2 LEU A 692      34.260  54.660  67.990  1.00  0.00           H
ATOM   1677  CG  LEU A 692      35.410  54.980  66.120  1.00  0.00           C
ATOM   1678  HG  LEU A 692      36.210  54.500  65.520  1.00  0.00           H
ATOM   1679  CD1 LEU A 692      34.190  55.040  65.180  1.00  0.00           C
ATOM   1680 HD11 LEU A 692      33.280  55.120  65.790  1.00  0.00           H
ATOM   1681 HD12 LEU A 692      34.070  54.110  64.600  1.00  0.00           H
ATOM   1682 HD13 LEU A 692      34.180  55.860  64.430  1.00  0.00           H
ATOM   1683  CD2 LEU A 692      35.950  56.340  66.650  1.00  0.00           C
ATOM   1684 HD21 LEU A 692      35.210  56.960  67.210  1.00  0.00           H
ATOM   1685 HD22 LEU A 692      36.010  57.050  65.780  1.00  0.00           H
ATOM   1686 HD23 LEU A 692      36.950  56.270  67.120  1.00  0.00           H
ATOM   1687  C   LEU A 692      35.300  51.920  66.080  1.00  0.00           C
ATOM   1688  O   LEU A 692      34.770  51.850  65.000  1.00  0.00           O
ATOM   1689  N   ARG A 693      36.460  51.260  66.360  1.00  0.00           N
ATOM   1690  HN  ARG A 693      36.910  51.310  67.250  1.00  0.00           H
ATOM   1691  CA  ARG A 693      37.220  50.420  65.430  1.00  0.00           C
ATOM   1692  HA  ARG A 693      37.450  51.070  64.600  1.00  0.00           H
ATOM   1693  CB  ARG A 693      38.460  49.790  66.050  1.00  0.00           C
ATOM   1694  HB1 ARG A 693      38.210  49.270  67.000  1.00  0.00           H
ATOM   1695  HB2 ARG A 693      39.020  50.630  66.510  1.00  0.00           H
ATOM   1696  CG  ARG A 693      39.250  48.780  65.190  1.00  0.00           C
ATOM   1697  HG1 ARG A 693      39.440  49.450  64.310  1.00  0.00           H
ATOM   1698  HG2 ARG A 693      38.590  47.960  64.820  1.00  0.00           H
ATOM   1699  CD  ARG A 693      40.610  48.260  65.720  1.00  0.00           C
ATOM   1700  HD1 ARG A 693      40.600  47.500  66.520  1.00  0.00           H
ATOM   1701  HD2 ARG A 693      41.200  49.120  66.110  1.00  0.00           H
ATOM   1702  NE  ARG A 693      41.360  47.730  64.570  1.00  0.00           N
ATOM   1703  HE  ARG A 693      41.990  48.400  64.180  1.00  0.00           H
ATOM   1704  CZ  ARG A 693      41.110  46.610  63.950  1.00  0.00           C
ATOM   1705  NH1 ARG A 693      40.240  45.740  64.280  1.00  0.00           N
ATOM   1706 HH11 ARG A 693      39.810  45.790  65.180  1.00  0.00           H
ATOM   1707 HH12 ARG A 693      40.220  44.870  63.790  1.00  0.00           H
ATOM   1708  NH2 ARG A 693      41.630  46.420  62.740  1.00  0.00           N
ATOM   1709 HH21 ARG A 693      42.110  47.180  62.300  1.00  0.00           H
ATOM   1710 HH22 ARG A 693      41.090  45.780  62.200  1.00  0.00           H
ATOM   1711  C   ARG A 693      36.310  49.320  64.830  1.00  0.00           C
ATOM   1712  O   ARG A 693      36.150  49.160  63.630  1.00  0.00           O
ATOM   1713  N   THR A 694      35.670  48.670  65.790  1.00  0.00           N
ATOM   1714  HN  THR A 694      35.910  48.890  66.730  1.00  0.00           H
ATOM   1715  CA  THR A 694      34.690  47.630  65.570  1.00  0.00           C
ATOM   1716  HA  THR A 694      35.080  46.910  64.870  1.00  0.00           H
ATOM   1717  CB  THR A 694      34.340  46.840  66.840  1.00  0.00           C
ATOM   1718  HB  THR A 694      33.880  47.530  67.590  1.00  0.00           H
ATOM   1719  OG1 THR A 694      35.530  46.250  67.450  1.00  0.00           O
ATOM   1720  HG1 THR A 694      35.760  46.900  68.110  1.00  0.00           H
ATOM   1721  CG2 THR A 694      33.250  45.750  66.730  1.00  0.00           C
ATOM   1722 HG21 THR A 694      32.980  45.390  67.740  1.00  0.00           H
ATOM   1723 HG22 THR A 694      33.620  44.920  66.100  1.00  0.00           H
ATOM   1724 HG23 THR A 694      32.330  46.210  66.300  1.00  0.00           H
ATOM   1725  C   THR A 694      33.440  48.070  64.800  1.00  0.00           C
ATOM   1726  O   THR A 694      33.000  47.450  63.800  1.00  0.00           O
ATOM   1727  N   SER A 695      32.910  49.250  65.070  1.00  0.00           N
ATOM   1728  HN  SER A 695      33.500  49.680  65.760  1.00  0.00           H
ATOM   1729  CA  SER A 695      31.840  49.870  64.320  1.00  0.00           C
ATOM   1730  HA  SER A 695      30.990  49.240  64.110  1.00  0.00           H
ATOM   1731  CB  SER A 695      31.360  51.130  65.130  1.00  0.00           C
ATOM   1732  HB1 SER A 695      30.710  51.750  64.490  1.00  0.00           H
ATOM   1733  HB2 SER A 695      32.250  51.730  65.420  1.00  0.00           H
ATOM   1734  OG  SER A 695      30.750  50.800  66.360  1.00  0.00           O
ATOM   1735  HG1 SER A 695      31.450  50.570  66.980  1.00  0.00           H
ATOM   1736  C   SER A 695      32.240  50.290  62.950  1.00  0.00           C
ATOM   1737  O   SER A 695      31.440  50.080  62.040  1.00  0.00           O
ATOM   1738  N   ILE A 696      33.460  50.750  62.670  1.00  0.00           N
ATOM   1739  HN  ILE A 696      34.090  50.920  63.420  1.00  0.00           H
ATOM   1740  CA  ILE A 696      34.010  51.070  61.340  1.00  0.00           C
ATOM   1741  HA  ILE A 696      33.350  51.810  60.900  1.00  0.00           H
ATOM   1742  CB  ILE A 696      35.390  51.780  61.400  1.00  0.00           C
ATOM   1743  HB  ILE A 696      35.940  51.260  62.220  1.00  0.00           H
ATOM   1744  CG2 ILE A 696      36.060  51.690  60.030  1.00  0.00           C
ATOM   1745 HG21 ILE A 696      36.680  52.600  59.830  1.00  0.00           H
ATOM   1746 HG22 ILE A 696      35.300  51.790  59.230  1.00  0.00           H
ATOM   1747 HG23 ILE A 696      36.670  50.760  59.930  1.00  0.00           H
ATOM   1748  CG1 ILE A 696      35.200  53.320  61.780  1.00  0.00           C
ATOM   1749 HG11 ILE A 696      34.340  53.320  62.490  1.00  0.00           H
ATOM   1750 HG12 ILE A 696      34.750  53.840  60.910  1.00  0.00           H
ATOM   1751  CD  ILE A 696      36.480  53.950  62.370  1.00  0.00           C
ATOM   1752  HD1 ILE A 696      36.470  55.040  62.130  1.00  0.00           H
ATOM   1753  HD2 ILE A 696      37.350  53.500  61.850  1.00  0.00           H
ATOM   1754  HD3 ILE A 696      36.450  53.830  63.480  1.00  0.00           H
ATOM   1755  C   ILE A 696      34.050  49.860  60.410  1.00  0.00           C
ATOM   1756  O   ILE A 696      33.550  49.920  59.290  1.00  0.00           O
ATOM   1757  N   GLY A 697      34.590  48.730  60.980  1.00  0.00           N
ATOM   1758  HN  GLY A 697      35.030  48.910  61.850  1.00  0.00           H
ATOM   1759  CA  GLY A 697      34.560  47.410  60.370  1.00  0.00           C
ATOM   1760  HA1 GLY A 697      34.960  46.760  61.150  1.00  0.00           H
ATOM   1761  HA2 GLY A 697      35.270  47.320  59.570  1.00  0.00           H
ATOM   1762  C   GLY A 697      33.190  46.940  60.030  1.00  0.00           C
ATOM   1763  O   GLY A 697      33.030  46.550  58.860  1.00  0.00           O
ATOM   1764  N   LEU A 698      32.200  47.000  60.880  1.00  0.00           N
ATOM   1765  HN  LEU A 698      32.410  47.420  61.770  1.00  0.00           H
ATOM   1766  CA  LEU A 698      30.890  46.590  60.430  1.00  0.00           C
ATOM   1767  HA  LEU A 698      30.930  45.590  60.000  1.00  0.00           H
ATOM   1768  CB  LEU A 698      29.840  46.620  61.630  1.00  0.00           C
ATOM   1769  HB1 LEU A 698      28.870  46.220  61.270  1.00  0.00           H
ATOM   1770  HB2 LEU A 698      29.800  47.700  61.920  1.00  0.00           H
ATOM   1771  CG  LEU A 698      30.260  45.830  62.920  1.00  0.00           C
ATOM   1772  HG  LEU A 698      31.360  45.970  63.020  1.00  0.00           H
ATOM   1773  CD1 LEU A 698      29.560  46.390  64.160  1.00  0.00           C
ATOM   1774 HD11 LEU A 698      28.470  46.240  64.100  1.00  0.00           H
ATOM   1775 HD12 LEU A 698      29.840  47.450  64.350  1.00  0.00           H
ATOM   1776 HD13 LEU A 698      29.930  45.850  65.060  1.00  0.00           H
ATOM   1777  CD2 LEU A 698      30.020  44.340  62.800  1.00  0.00           C
ATOM   1778 HD21 LEU A 698      30.320  43.790  63.720  1.00  0.00           H
ATOM   1779 HD22 LEU A 698      30.550  43.910  61.930  1.00  0.00           H
ATOM   1780 HD23 LEU A 698      28.930  44.120  62.730  1.00  0.00           H
ATOM   1781  C   LEU A 698      30.290  47.370  59.220  1.00  0.00           C
ATOM   1782  O   LEU A 698      29.690  46.760  58.300  1.00  0.00           O
ATOM   1783  N   TRP A 699      30.490  48.710  59.160  1.00  0.00           N
ATOM   1784  HN  TRP A 699      31.050  49.150  59.870  1.00  0.00           H
ATOM   1785  CA  TRP A 699      30.140  49.610  58.040  1.00  0.00           C
ATOM   1786  HA  TRP A 699      29.100  49.410  57.860  1.00  0.00           H
ATOM   1787  CB  TRP A 699      30.380  51.080  58.400  1.00  0.00           C
ATOM   1788  HB1 TRP A 699      30.500  51.560  57.410  1.00  0.00           H
ATOM   1789  HB2 TRP A 699      31.240  51.190  59.100  1.00  0.00           H
ATOM   1790  CG  TRP A 699      29.180  51.710  59.040  1.00  0.00           C
ATOM   1791  CD1 TRP A 699      29.110  52.110  60.320  1.00  0.00           C
ATOM   1792  HD1 TRP A 699      29.860  51.850  61.070  1.00  0.00           H
ATOM   1793  NE1 TRP A 699      27.880  52.590  60.570  1.00  0.00           N
ATOM   1794  HE1 TRP A 699      27.590  53.010  61.410  1.00  0.00           H
ATOM   1795  CE2 TRP A 699      27.080  52.660  59.410  1.00  0.00           C
ATOM   1796  CD2 TRP A 699      27.950  52.110  58.460  1.00  0.00           C
ATOM   1797  CE3 TRP A 699      27.440  51.960  57.090  1.00  0.00           C
ATOM   1798  HE3 TRP A 699      27.990  51.600  56.240  1.00  0.00           H
ATOM   1799  CZ3 TRP A 699      26.220  52.560  56.770  1.00  0.00           C
ATOM   1800  HZ3 TRP A 699      25.810  52.480  55.770  1.00  0.00           H
ATOM   1801  CZ2 TRP A 699      25.780  53.190  59.080  1.00  0.00           C
ATOM   1802  HZ2 TRP A 699      25.140  53.720  59.780  1.00  0.00           H
ATOM   1803  CH2 TRP A 699      25.470  53.210  57.730  1.00  0.00           C
ATOM   1804  HH2 TRP A 699      24.500  53.590  57.470  1.00  0.00           H
ATOM   1805  C   TRP A 699      30.890  49.300  56.790  1.00  0.00           C
ATOM   1806  O   TRP A 699      30.290  49.140  55.740  1.00  0.00           O
ATOM   1807  N   THR A 700      32.230  49.220  56.900  1.00  0.00           N
ATOM   1808  HN  THR A 700      32.600  49.530  57.770  1.00  0.00           H
ATOM   1809  CA  THR A 700      33.150  48.820  55.810  1.00  0.00           C
ATOM   1810  HA  THR A 700      32.830  49.450  54.990  1.00  0.00           H
ATOM   1811  CB  THR A 700      34.660  48.850  56.160  1.00  0.00           C
ATOM   1812  HB  THR A 700      34.980  47.910  56.670  1.00  0.00           H
ATOM   1813  OG1 THR A 700      35.060  49.970  57.030  1.00  0.00           O
ATOM   1814  HG1 THR A 700      34.580  49.920  57.860  1.00  0.00           H
ATOM   1815  CG2 THR A 700      35.580  48.960  54.930  1.00  0.00           C
ATOM   1816 HG21 THR A 700      35.220  48.310  54.110  1.00  0.00           H
ATOM   1817 HG22 THR A 700      36.660  48.730  55.090  1.00  0.00           H
ATOM   1818 HG23 THR A 700      35.630  50.020  54.600  1.00  0.00           H
ATOM   1819  C   THR A 700      32.820  47.430  55.220  1.00  0.00           C
ATOM   1820  O   THR A 700      32.830  47.290  54.000  1.00  0.00           O
ATOM   1821  N   SER A 701      32.450  46.480  56.060  1.00  0.00           N
ATOM   1822  HN  SER A 701      32.570  46.560  57.050  1.00  0.00           H
ATOM   1823  CA  SER A 701      31.980  45.210  55.570  1.00  0.00           C
ATOM   1824  HA  SER A 701      32.710  44.800  54.880  1.00  0.00           H
ATOM   1825  CB  SER A 701      32.030  44.250  56.790  1.00  0.00           C
ATOM   1826  HB1 SER A 701      31.220  44.630  57.440  1.00  0.00           H
ATOM   1827  HB2 SER A 701      33.010  44.330  57.300  1.00  0.00           H
ATOM   1828  OG  SER A 701      31.750  42.910  56.320  1.00  0.00           O
ATOM   1829  HG1 SER A 701      32.450  42.620  55.720  1.00  0.00           H
ATOM   1830  C   SER A 701      30.680  45.370  54.810  1.00  0.00           C
ATOM   1831  O   SER A 701      30.480  44.810  53.690  1.00  0.00           O
ATOM   1832  N   PHE A 702      29.700  46.110  55.330  1.00  0.00           N
ATOM   1833  HN  PHE A 702      29.780  46.590  56.190  1.00  0.00           H
ATOM   1834  CA  PHE A 702      28.510  46.390  54.560  1.00  0.00           C
ATOM   1835  HA  PHE A 702      28.080  45.420  54.380  1.00  0.00           H
ATOM   1836  CB  PHE A 702      27.550  47.100  55.530  1.00  0.00           C
ATOM   1837  HB1 PHE A 702      27.930  48.110  55.800  1.00  0.00           H
ATOM   1838  HB2 PHE A 702      27.540  46.500  56.460  1.00  0.00           H
ATOM   1839  CG  PHE A 702      26.220  47.320  55.000  1.00  0.00           C
ATOM   1840  CD1 PHE A 702      25.560  48.580  54.980  1.00  0.00           C
ATOM   1841  HD1 PHE A 702      26.010  49.480  55.360  1.00  0.00           H
ATOM   1842  CE1 PHE A 702      24.270  48.750  54.410  1.00  0.00           C
ATOM   1843  HE1 PHE A 702      23.780  49.710  54.420  1.00  0.00           H
ATOM   1844  CZ  PHE A 702      23.650  47.640  53.830  1.00  0.00           C
ATOM   1845  HZ  PHE A 702      22.700  47.650  53.310  1.00  0.00           H
ATOM   1846  CD2 PHE A 702      25.550  46.180  54.420  1.00  0.00           C
ATOM   1847  HD2 PHE A 702      26.080  45.240  54.380  1.00  0.00           H
ATOM   1848  CE2 PHE A 702      24.290  46.340  53.860  1.00  0.00           C
ATOM   1849  HE2 PHE A 702      23.750  45.530  53.390  1.00  0.00           H
ATOM   1850  C   PHE A 702      28.650  47.170  53.260  1.00  0.00           C
ATOM   1851  O   PHE A 702      28.070  46.830  52.220  1.00  0.00           O
ATOM   1852  N   LEU A 703      29.490  48.210  53.220  1.00  0.00           N
ATOM   1853  HN  LEU A 703      29.910  48.580  54.050  1.00  0.00           H
ATOM   1854  CA  LEU A 703      29.670  49.010  52.070  1.00  0.00           C
ATOM   1855  HA  LEU A 703      28.690  49.170  51.670  1.00  0.00           H
ATOM   1856  CB  LEU A 703      30.470  50.230  52.450  1.00  0.00           C
ATOM   1857  HB1 LEU A 703      30.790  50.700  51.500  1.00  0.00           H
ATOM   1858  HB2 LEU A 703      31.450  49.930  52.880  1.00  0.00           H
ATOM   1859  CG  LEU A 703      29.630  51.160  53.400  1.00  0.00           C
ATOM   1860  HG  LEU A 703      29.090  50.570  54.180  1.00  0.00           H
ATOM   1861  CD1 LEU A 703      30.600  52.160  54.150  1.00  0.00           C
ATOM   1862 HD11 LEU A 703      29.950  52.960  54.560  1.00  0.00           H
ATOM   1863 HD12 LEU A 703      31.250  52.730  53.440  1.00  0.00           H
ATOM   1864 HD13 LEU A 703      31.130  51.770  55.040  1.00  0.00           H
ATOM   1865  CD2 LEU A 703      28.580  51.960  52.660  1.00  0.00           C
ATOM   1866 HD21 LEU A 703      29.110  52.540  51.870  1.00  0.00           H
ATOM   1867 HD22 LEU A 703      27.970  52.690  53.240  1.00  0.00           H
ATOM   1868 HD23 LEU A 703      27.850  51.350  52.090  1.00  0.00           H
ATOM   1869  C   LEU A 703      30.360  48.310  50.940  1.00  0.00           C
ATOM   1870  O   LEU A 703      29.910  48.420  49.840  1.00  0.00           O
ATOM   1871  N   CYS A 704      31.370  47.410  51.260  1.00  0.00           N
ATOM   1872  HN  CYS A 704      31.720  47.350  52.190  1.00  0.00           H
ATOM   1873  CA  CYS A 704      32.030  46.690  50.180  1.00  0.00           C
ATOM   1874  HA  CYS A 704      32.510  47.410  49.530  1.00  0.00           H
ATOM   1875  CB  CYS A 704      33.070  45.520  50.690  1.00  0.00           C
ATOM   1876  HB1 CYS A 704      33.410  44.840  49.870  1.00  0.00           H
ATOM   1877  HB2 CYS A 704      32.510  44.960  51.470  1.00  0.00           H
ATOM   1878  SG  CYS A 704      34.520  46.330  51.530  1.00  0.00           S
ATOM   1879  HG1 CYS A 704      33.860  46.660  52.620  1.00  0.00           H
ATOM   1880  C   CYS A 704      31.060  45.890  49.330  1.00  0.00           C
ATOM   1881  O   CYS A 704      31.050  45.840  48.060  1.00  0.00           O
ATOM   1882  N   ILE A 705      30.210  45.100  50.000  1.00  0.00           N
ATOM   1883  HN  ILE A 705      30.250  45.120  51.000  1.00  0.00           H
ATOM   1884  CA  ILE A 705      29.220  44.240  49.270  1.00  0.00           C
ATOM   1885  HA  ILE A 705      29.790  43.750  48.490  1.00  0.00           H
ATOM   1886  CB  ILE A 705      28.600  43.120  50.040  1.00  0.00           C
ATOM   1887  HB  ILE A 705      27.930  42.480  49.430  1.00  0.00           H
ATOM   1888  CG2 ILE A 705      29.740  42.100  50.230  1.00  0.00           C
ATOM   1889 HG21 ILE A 705      29.370  41.270  50.850  1.00  0.00           H
ATOM   1890 HG22 ILE A 705      30.650  42.560  50.710  1.00  0.00           H
ATOM   1891 HG23 ILE A 705      30.000  41.750  49.200  1.00  0.00           H
ATOM   1892  CG1 ILE A 705      27.860  43.620  51.370  1.00  0.00           C
ATOM   1893 HG11 ILE A 705      27.360  44.580  51.160  1.00  0.00           H
ATOM   1894 HG12 ILE A 705      28.580  43.930  52.150  1.00  0.00           H
ATOM   1895  CD  ILE A 705      26.740  42.740  52.030  1.00  0.00           C
ATOM   1896  HD1 ILE A 705      25.810  43.060  51.520  1.00  0.00           H
ATOM   1897  HD2 ILE A 705      26.760  43.050  53.100  1.00  0.00           H
ATOM   1898  HD3 ILE A 705      26.950  41.670  51.910  1.00  0.00           H
ATOM   1899  C   ILE A 705      28.230  45.020  48.460  1.00  0.00           C
ATOM   1900  O   ILE A 705      27.950  44.660  47.320  1.00  0.00           O
ATOM   1901  N   VAL A 706      27.670  46.130  49.070  1.00  0.00           N
ATOM   1902  HN  VAL A 706      27.910  46.410  50.000  1.00  0.00           H
ATOM   1903  CA  VAL A 706      26.810  47.050  48.360  1.00  0.00           C
ATOM   1904  HA  VAL A 706      25.990  46.490  47.930  1.00  0.00           H
ATOM   1905  CB  VAL A 706      26.260  48.090  49.390  1.00  0.00           C
ATOM   1906  HB  VAL A 706      27.220  48.500  49.810  1.00  0.00           H
ATOM   1907  CG1 VAL A 706      25.590  49.250  48.640  1.00  0.00           C
ATOM   1908 HG11 VAL A 706      25.320  49.920  49.470  1.00  0.00           H
ATOM   1909 HG12 VAL A 706      24.640  48.900  48.190  1.00  0.00           H
ATOM   1910 HG13 VAL A 706      26.160  49.830  47.880  1.00  0.00           H
ATOM   1911  CG2 VAL A 706      25.190  47.580  50.410  1.00  0.00           C
ATOM   1912 HG21 VAL A 706      25.020  48.240  51.300  1.00  0.00           H
ATOM   1913 HG22 VAL A 706      25.530  46.610  50.830  1.00  0.00           H
ATOM   1914 HG23 VAL A 706      24.160  47.500  49.990  1.00  0.00           H
ATOM   1915  C   VAL A 706      27.430  47.590  47.100  1.00  0.00           C
ATOM   1916  O   VAL A 706      26.810  47.530  46.060  1.00  0.00           O
ATOM   1917  N   LEU A 707      28.730  48.090  47.200  1.00  0.00           N
ATOM   1918  HN  LEU A 707      29.140  48.170  48.100  1.00  0.00           H
ATOM   1919  CA  LEU A 707      29.630  48.560  46.120  1.00  0.00           C
ATOM   1920  HA  LEU A 707      29.100  49.420  45.710  1.00  0.00           H
ATOM   1921  CB  LEU A 707      31.060  48.860  46.750  1.00  0.00           C
ATOM   1922  HB1 LEU A 707      31.420  48.020  47.390  1.00  0.00           H
ATOM   1923  HB2 LEU A 707      31.030  49.790  47.350  1.00  0.00           H
ATOM   1924  CG  LEU A 707      32.120  49.120  45.660  1.00  0.00           C
ATOM   1925  HG  LEU A 707      31.800  49.800  44.840  1.00  0.00           H
ATOM   1926  CD1 LEU A 707      33.220  50.040  46.290  1.00  0.00           C
ATOM   1927 HD11 LEU A 707      33.760  49.340  46.960  1.00  0.00           H
ATOM   1928 HD12 LEU A 707      32.810  50.860  46.900  1.00  0.00           H
ATOM   1929 HD13 LEU A 707      33.840  50.530  45.520  1.00  0.00           H
ATOM   1930  CD2 LEU A 707      32.920  47.940  45.100  1.00  0.00           C
ATOM   1931 HD21 LEU A 707      32.240  47.290  44.520  1.00  0.00           H
ATOM   1932 HD22 LEU A 707      33.200  47.290  45.970  1.00  0.00           H
ATOM   1933 HD23 LEU A 707      33.820  48.250  44.520  1.00  0.00           H
ATOM   1934  C   LEU A 707      29.700  47.450  45.050  1.00  0.00           C
ATOM   1935  O   LEU A 707      29.430  47.680  43.880  1.00  0.00           O
ATOM   1936  N   VAL A 708      30.040  46.200  45.420  1.00  0.00           N
ATOM   1937  HN  VAL A 708      30.230  46.060  46.390  1.00  0.00           H
ATOM   1938  CA  VAL A 708      30.100  45.090  44.440  1.00  0.00           C
ATOM   1939  HA  VAL A 708      30.880  45.350  43.730  1.00  0.00           H
ATOM   1940  CB  VAL A 708      30.620  43.880  45.210  1.00  0.00           C
ATOM   1941  HB  VAL A 708      30.160  43.840  46.230  1.00  0.00           H
ATOM   1942  CG1 VAL A 708      30.430  42.490  44.510  1.00  0.00           C
ATOM   1943 HG11 VAL A 708      30.750  42.560  43.460  1.00  0.00           H
ATOM   1944 HG12 VAL A 708      29.400  42.050  44.480  1.00  0.00           H
ATOM   1945 HG13 VAL A 708      30.990  41.770  45.140  1.00  0.00           H
ATOM   1946  CG2 VAL A 708      32.210  44.180  45.370  1.00  0.00           C
ATOM   1947 HG21 VAL A 708      32.650  43.480  46.130  1.00  0.00           H
ATOM   1948 HG22 VAL A 708      32.330  45.220  45.740  1.00  0.00           H
ATOM   1949 HG23 VAL A 708      32.680  44.010  44.380  1.00  0.00           H
ATOM   1950  C   VAL A 708      28.800  44.810  43.710  1.00  0.00           C
ATOM   1951  O   VAL A 708      28.780  44.630  42.460  1.00  0.00           O
ATOM   1952  N   ALA A 709      27.710  44.850  44.490  1.00  0.00           N
ATOM   1953  HN  ALA A 709      27.720  45.180  45.420  1.00  0.00           H
ATOM   1954  CA  ALA A 709      26.370  44.780  43.900  1.00  0.00           C
ATOM   1955  HA  ALA A 709      26.210  43.820  43.440  1.00  0.00           H
ATOM   1956  CB  ALA A 709      25.320  44.700  45.050  1.00  0.00           C
ATOM   1957  HB1 ALA A 709      25.450  45.580  45.720  1.00  0.00           H
ATOM   1958  HB2 ALA A 709      25.580  43.780  45.620  1.00  0.00           H
ATOM   1959  HB3 ALA A 709      24.300  44.700  44.620  1.00  0.00           H
ATOM   1960  C   ALA A 709      25.970  45.970  42.920  1.00  0.00           C
ATOM   1961  O   ALA A 709      25.370  45.750  41.880  1.00  0.00           O
ATOM   1962  N   THR A 710      26.290  47.210  43.250  1.00  0.00           N
ATOM   1963  HN  THR A 710      26.720  47.470  44.120  1.00  0.00           H
ATOM   1964  CA  THR A 710      25.810  48.360  42.500  1.00  0.00           C
ATOM   1965  HA  THR A 710      24.910  48.050  41.960  1.00  0.00           H
ATOM   1966  CB  THR A 710      25.270  49.520  43.350  1.00  0.00           C
ATOM   1967  HB  THR A 710      25.090  50.440  42.760  1.00  0.00           H
ATOM   1968  OG1 THR A 710      26.030  49.780  44.490  1.00  0.00           O
ATOM   1969  HG1 THR A 710      26.010  48.950  44.970  1.00  0.00           H
ATOM   1970  CG2 THR A 710      23.800  49.140  43.790  1.00  0.00           C
ATOM   1971 HG21 THR A 710      23.870  48.180  44.340  1.00  0.00           H
ATOM   1972 HG22 THR A 710      23.190  49.100  42.870  1.00  0.00           H
ATOM   1973 HG23 THR A 710      23.460  49.860  44.580  1.00  0.00           H
ATOM   1974  C   THR A 710      26.780  49.020  41.520  1.00  0.00           C
ATOM   1975  O   THR A 710      26.390  49.690  40.570  1.00  0.00           O
ATOM   1976  N   ASP A 711      28.090  48.800  41.640  1.00  0.00           N
ATOM   1977  HN  ASP A 711      28.360  48.130  42.340  1.00  0.00           H
ATOM   1978  CA  ASP A 711      29.090  49.450  40.890  1.00  0.00           C
ATOM   1979  HA  ASP A 711      29.940  48.860  41.240  1.00  0.00           H
ATOM   1980  CB  ASP A 711      29.050  49.170  39.420  1.00  0.00           C
ATOM   1981  HB1 ASP A 711      28.060  49.470  39.000  1.00  0.00           H
ATOM   1982  HB2 ASP A 711      29.050  48.060  39.310  1.00  0.00           H
ATOM   1983  CG  ASP A 711      30.150  49.730  38.650  1.00  0.00           C
ATOM   1984  OD1 ASP A 711      31.200  50.070  39.270  1.00  0.00           O
ATOM   1985  OD2 ASP A 711      29.960  49.870  37.380  1.00  0.00           O
ATOM   1986  C   ASP A 711      29.440  50.870  41.340  1.00  0.00           C
ATOM   1987  O   ASP A 711      28.720  51.850  41.120  1.00  0.00           O
ATOM   1988  N   ALA A 712      30.630  51.060  41.900  1.00  0.00           N
ATOM   1989  HN  ALA A 712      31.220  50.310  42.190  1.00  0.00           H
ATOM   1990  CA  ALA A 712      31.120  52.420  42.220  1.00  0.00           C
ATOM   1991  HA  ALA A 712      30.290  53.110  42.170  1.00  0.00           H
ATOM   1992  CB  ALA A 712      31.600  52.540  43.710  1.00  0.00           C
ATOM   1993  HB1 ALA A 712      32.100  51.590  44.010  1.00  0.00           H
ATOM   1994  HB2 ALA A 712      30.700  52.540  44.370  1.00  0.00           H
ATOM   1995  HB3 ALA A 712      32.180  53.410  44.070  1.00  0.00           H
ATOM   1996  C   ALA A 712      32.220  52.900  41.320  1.00  0.00           C
ATOM   1997  O   ALA A 712      32.890  53.850  41.600  1.00  0.00           O
ATOM   1998  N   SER A 713      32.490  52.210  40.170  1.00  0.00           N
ATOM   1999  HN  SER A 713      32.000  51.340  40.100  1.00  0.00           H
ATOM   2000  CA  SER A 713      33.530  52.500  39.230  1.00  0.00           C
ATOM   2001  HA  SER A 713      34.480  52.370  39.730  1.00  0.00           H
ATOM   2002  CB  SER A 713      33.610  51.560  38.010  1.00  0.00           C
ATOM   2003  HB1 SER A 713      33.930  50.510  38.230  1.00  0.00           H
ATOM   2004  HB2 SER A 713      34.300  52.020  37.280  1.00  0.00           H
ATOM   2005  OG  SER A 713      32.290  51.590  37.330  1.00  0.00           O
ATOM   2006  HG1 SER A 713      31.710  50.940  37.740  1.00  0.00           H
ATOM   2007  C   SER A 713      33.610  53.960  38.750  1.00  0.00           C
ATOM   2008  O   SER A 713      34.630  54.590  38.710  1.00  0.00           O
ATOM   2009  N   SER A 714      32.440  54.570  38.420  1.00  0.00           N
ATOM   2010  HN  SER A 714      31.560  54.140  38.600  1.00  0.00           H
ATOM   2011  CA  SER A 714      32.360  55.990  38.130  1.00  0.00           C
ATOM   2012  HA  SER A 714      32.940  56.050  37.230  1.00  0.00           H
ATOM   2013  CB  SER A 714      30.960  56.490  37.730  1.00  0.00           C
ATOM   2014  HB1 SER A 714      30.840  57.590  37.620  1.00  0.00           H
ATOM   2015  HB2 SER A 714      30.210  56.150  38.490  1.00  0.00           H
ATOM   2016  OG  SER A 714      30.460  56.000  36.450  1.00  0.00           O
ATOM   2017  HG1 SER A 714      31.090  56.380  35.830  1.00  0.00           H
ATOM   2018  C   SER A 714      33.050  56.980  39.200  1.00  0.00           C
ATOM   2019  O   SER A 714      33.460  58.090  38.830  1.00  0.00           O
ATOM   2020  N   LEU A 715      33.000  56.640  40.500  1.00  0.00           N
ATOM   2021  HN  LEU A 715      32.790  55.690  40.710  1.00  0.00           H
ATOM   2022  CA  LEU A 715      33.350  57.460  41.660  1.00  0.00           C
ATOM   2023  HA  LEU A 715      32.990  58.430  41.350  1.00  0.00           H
ATOM   2024  CB  LEU A 715      32.770  56.920  42.950  1.00  0.00           C
ATOM   2025  HB1 LEU A 715      33.050  55.860  43.090  1.00  0.00           H
ATOM   2026  HB2 LEU A 715      31.690  57.160  42.940  1.00  0.00           H
ATOM   2027  CG  LEU A 715      33.420  57.590  44.190  1.00  0.00           C
ATOM   2028  HG  LEU A 715      34.530  57.480  44.220  1.00  0.00           H
ATOM   2029  CD1 LEU A 715      33.130  59.070  44.390  1.00  0.00           C
ATOM   2030 HD11 LEU A 715      32.050  59.310  44.330  1.00  0.00           H
ATOM   2031 HD12 LEU A 715      33.700  59.630  43.620  1.00  0.00           H
ATOM   2032 HD13 LEU A 715      33.530  59.360  45.390  1.00  0.00           H
ATOM   2033  CD2 LEU A 715      32.830  56.760  45.360  1.00  0.00           C
ATOM   2034 HD21 LEU A 715      33.340  55.780  45.370  1.00  0.00           H
ATOM   2035 HD22 LEU A 715      31.760  56.490  45.230  1.00  0.00           H
ATOM   2036 HD23 LEU A 715      32.930  57.390  46.270  1.00  0.00           H
ATOM   2037  C   LEU A 715      34.870  57.780  41.710  1.00  0.00           C
ATOM   2038  O   LEU A 715      35.280  58.910  42.100  1.00  0.00           O
ATOM   2039  N   VAL A 716      35.740  56.850  41.250  1.00  0.00           N
ATOM   2040  HN  VAL A 716      35.430  55.950  40.980  1.00  0.00           H
ATOM   2041  CA  VAL A 716      37.200  57.080  41.220  1.00  0.00           C
ATOM   2042  HA  VAL A 716      37.460  57.770  42.010  1.00  0.00           H
ATOM   2043  CB  VAL A 716      37.860  55.760  41.430  1.00  0.00           C
ATOM   2044  HB  VAL A 716      38.960  55.870  41.420  1.00  0.00           H
ATOM   2045  CG1 VAL A 716      37.470  55.130  42.790  1.00  0.00           C
ATOM   2046 HG11 VAL A 716      38.150  54.260  42.850  1.00  0.00           H
ATOM   2047 HG12 VAL A 716      36.420  54.770  42.740  1.00  0.00           H
ATOM   2048 HG13 VAL A 716      37.660  55.920  43.550  1.00  0.00           H
ATOM   2049  CG2 VAL A 716      37.560  54.700  40.270  1.00  0.00           C
ATOM   2050 HG21 VAL A 716      38.030  53.750  40.620  1.00  0.00           H
ATOM   2051 HG22 VAL A 716      37.970  54.970  39.270  1.00  0.00           H
ATOM   2052 HG23 VAL A 716      36.480  54.440  40.310  1.00  0.00           H
ATOM   2053  C   VAL A 716      37.570  57.820  40.010  1.00  0.00           C
ATOM   2054  O   VAL A 716      38.560  58.500  40.030  1.00  0.00           O
ATOM   2055  N   CYS A 717      36.750  57.810  38.870  1.00  0.00           N
ATOM   2056  HN  CYS A 717      35.940  57.230  38.790  1.00  0.00           H
ATOM   2057  CA  CYS A 717      36.890  58.820  37.850  1.00  0.00           C
ATOM   2058  HA  CYS A 717      37.960  58.820  37.710  1.00  0.00           H
ATOM   2059  CB  CYS A 717      36.280  58.350  36.520  1.00  0.00           C
ATOM   2060  HB1 CYS A 717      36.500  59.090  35.710  1.00  0.00           H
ATOM   2061  HB2 CYS A 717      35.210  58.400  36.780  1.00  0.00           H
ATOM   2062  SG  CYS A 717      36.980  56.740  35.910  1.00  0.00           S
ATOM   2063  HG1 CYS A 717      36.030  55.830  36.010  1.00  0.00           H
ATOM   2064  C   CYS A 717      36.460  60.260  38.190  1.00  0.00           C
ATOM   2065  O   CYS A 717      36.920  61.270  37.590  1.00  0.00           O
ATOM   2066  N   TYR A 718      35.520  60.460  39.170  1.00  0.00           N
ATOM   2067  HN  TYR A 718      35.030  59.710  39.590  1.00  0.00           H
ATOM   2068  CA  TYR A 718      35.370  61.800  39.780  1.00  0.00           C
ATOM   2069  HA  TYR A 718      35.290  62.590  39.060  1.00  0.00           H
ATOM   2070  CB  TYR A 718      34.160  61.910  40.700  1.00  0.00           C
ATOM   2071  HB1 TYR A 718      34.150  62.990  41.000  1.00  0.00           H
ATOM   2072  HB2 TYR A 718      34.280  61.270  41.590  1.00  0.00           H
ATOM   2073  CG  TYR A 718      32.870  61.520  40.040  1.00  0.00           C
ATOM   2074  CD1 TYR A 718      32.550  61.680  38.610  1.00  0.00           C
ATOM   2075  HD1 TYR A 718      33.220  62.230  37.970  1.00  0.00           H
ATOM   2076  CE1 TYR A 718      31.370  61.230  38.100  1.00  0.00           C
ATOM   2077  HE1 TYR A 718      31.060  61.410  37.080  1.00  0.00           H
ATOM   2078  CZ  TYR A 718      30.420  60.630  38.930  1.00  0.00           C
ATOM   2079  OH  TYR A 718      29.110  60.420  38.400  1.00  0.00           O
ATOM   2080  HH  TYR A 718      29.150  60.840  37.550  1.00  0.00           H
ATOM   2081  CD2 TYR A 718      31.920  60.890  40.780  1.00  0.00           C
ATOM   2082  HD2 TYR A 718      32.040  60.920  41.860  1.00  0.00           H
ATOM   2083  CE2 TYR A 718      30.650  60.430  40.270  1.00  0.00           C
ATOM   2084  HE2 TYR A 718      29.820  60.040  40.840  1.00  0.00           H
ATOM   2085  C   TYR A 718      36.630  62.210  40.630  1.00  0.00           C
ATOM   2086  O   TYR A 718      37.060  63.400  40.590  1.00  0.00           O
ATOM   2087  N   ILE A 719      37.160  61.220  41.350  1.00  0.00           N
ATOM   2088  HN  ILE A 719      36.670  60.370  41.520  1.00  0.00           H
ATOM   2089  CA  ILE A 719      38.370  61.370  42.170  1.00  0.00           C
ATOM   2090  HA  ILE A 719      38.210  62.290  42.700  1.00  0.00           H
ATOM   2091  CB  ILE A 719      38.530  60.280  43.310  1.00  0.00           C
ATOM   2092  HB  ILE A 719      38.650  59.360  42.680  1.00  0.00           H
ATOM   2093  CG2 ILE A 719      39.780  60.500  44.230  1.00  0.00           C
ATOM   2094 HG21 ILE A 719      40.750  60.460  43.680  1.00  0.00           H
ATOM   2095 HG22 ILE A 719      39.850  59.780  45.060  1.00  0.00           H
ATOM   2096 HG23 ILE A 719      39.780  61.540  44.630  1.00  0.00           H
ATOM   2097  CG1 ILE A 719      37.290  60.090  44.230  1.00  0.00           C
ATOM   2098 HG11 ILE A 719      36.360  60.310  43.660  1.00  0.00           H
ATOM   2099 HG12 ILE A 719      37.370  60.800  45.070  1.00  0.00           H
ATOM   2100  CD  ILE A 719      37.210  58.700  44.830  1.00  0.00           C
ATOM   2101  HD1 ILE A 719      38.250  58.570  45.210  1.00  0.00           H
ATOM   2102  HD2 ILE A 719      37.030  58.060  43.940  1.00  0.00           H
ATOM   2103  HD3 ILE A 719      36.410  58.600  45.590  1.00  0.00           H
ATOM   2104  C   ILE A 719      39.720  61.650  41.420  1.00  0.00           C
ATOM   2105  O   ILE A 719      40.470  62.500  41.890  1.00  0.00           O
ATOM   2106  N   THR A 720      39.970  61.000  40.290  1.00  0.00           N
ATOM   2107  HN  THR A 720      39.370  60.230  40.060  1.00  0.00           H
ATOM   2108  CA  THR A 720      41.060  61.140  39.440  1.00  0.00           C
ATOM   2109  HA  THR A 720      40.860  60.440  38.630  1.00  0.00           H
ATOM   2110  CB  THR A 720      41.250  62.600  38.940  1.00  0.00           C
ATOM   2111  HB  THR A 720      41.940  62.650  38.080  1.00  0.00           H
ATOM   2112  OG1 THR A 720      41.910  63.440  39.920  1.00  0.00           O
ATOM   2113  HG1 THR A 720      41.560  63.300  40.790  1.00  0.00           H
ATOM   2114  CG2 THR A 720      39.900  63.140  38.470  1.00  0.00           C
ATOM   2115 HG21 THR A 720      39.070  63.110  39.220  1.00  0.00           H
ATOM   2116 HG22 THR A 720      39.580  62.640  37.530  1.00  0.00           H
ATOM   2117 HG23 THR A 720      39.950  64.230  38.270  1.00  0.00           H
ATOM   2118  C   THR A 720      42.400  60.600  40.040  1.00  0.00           C
ATOM   2119  O   THR A 720      42.600  60.410  41.260  1.00  0.00           O
ATOM   2120  N   ARG A 721      43.430  60.510  39.170  1.00  0.00           N
ATOM   2121  HN  ARG A 721      43.160  60.420  38.220  1.00  0.00           H
ATOM   2122  CA  ARG A 721      44.800  60.360  39.460  1.00  0.00           C
ATOM   2123  HA  ARG A 721      44.960  59.520  40.110  1.00  0.00           H
ATOM   2124  CB  ARG A 721      45.680  60.010  38.230  1.00  0.00           C
ATOM   2125  HB1 ARG A 721      46.760  60.230  38.350  1.00  0.00           H
ATOM   2126  HB2 ARG A 721      45.460  60.620  37.320  1.00  0.00           H
ATOM   2127  CG  ARG A 721      45.630  58.630  37.610  1.00  0.00           C
ATOM   2128  HG1 ARG A 721      46.150  58.560  36.640  1.00  0.00           H
ATOM   2129  HG2 ARG A 721      44.570  58.330  37.420  1.00  0.00           H
ATOM   2130  CD  ARG A 721      46.140  57.570  38.560  1.00  0.00           C
ATOM   2131  HD1 ARG A 721      46.040  56.610  38.020  1.00  0.00           H
ATOM   2132  HD2 ARG A 721      45.620  57.600  39.530  1.00  0.00           H
ATOM   2133  NE  ARG A 721      47.580  57.970  38.750  1.00  0.00           N
ATOM   2134  HE  ARG A 721      48.110  58.370  38.010  1.00  0.00           H
ATOM   2135  CZ  ARG A 721      48.240  57.740  39.880  1.00  0.00           C
ATOM   2136  NH1 ARG A 721      47.870  56.980  40.890  1.00  0.00           N
ATOM   2137 HH11 ARG A 721      48.410  57.160  41.710  1.00  0.00           H
ATOM   2138 HH12 ARG A 721      46.900  56.870  41.100  1.00  0.00           H
ATOM   2139  NH2 ARG A 721      49.480  58.130  39.930  1.00  0.00           N
ATOM   2140 HH21 ARG A 721      49.740  58.810  39.240  1.00  0.00           H
ATOM   2141 HH22 ARG A 721      50.020  58.030  40.760  1.00  0.00           H
ATOM   2142  C   ARG A 721      45.480  61.480  40.240  1.00  0.00           C
ATOM   2143  O   ARG A 721      46.380  61.200  41.080  1.00  0.00           O
ATOM   2144  N   PHE A 722      45.050  62.770  40.170  1.00  0.00           N
ATOM   2145  HN  PHE A 722      44.330  62.970  39.500  1.00  0.00           H
ATOM   2146  CA  PHE A 722      45.620  63.800  40.940  1.00  0.00           C
ATOM   2147  HA  PHE A 722      46.600  64.080  40.580  1.00  0.00           H
ATOM   2148  CB  PHE A 722      44.860  65.060  40.500  1.00  0.00           C
ATOM   2149  HB1 PHE A 722      43.750  64.960  40.490  1.00  0.00           H
ATOM   2150  HB2 PHE A 722      45.000  65.170  39.410  1.00  0.00           H
ATOM   2151  CG  PHE A 722      45.250  66.390  41.260  1.00  0.00           C
ATOM   2152  CD1 PHE A 722      46.370  67.100  40.720  1.00  0.00           C
ATOM   2153  HD1 PHE A 722      46.970  66.760  39.900  1.00  0.00           H
ATOM   2154  CE1 PHE A 722      46.890  68.140  41.480  1.00  0.00           C
ATOM   2155  HE1 PHE A 722      47.790  68.550  41.060  1.00  0.00           H
ATOM   2156  CZ  PHE A 722      46.170  68.650  42.570  1.00  0.00           C
ATOM   2157  HZ  PHE A 722      46.540  69.530  43.080  1.00  0.00           H
ATOM   2158  CD2 PHE A 722      44.570  66.910  42.340  1.00  0.00           C
ATOM   2159  HD2 PHE A 722      43.720  66.340  42.690  1.00  0.00           H
ATOM   2160  CE2 PHE A 722      45.010  68.030  43.060  1.00  0.00           C
ATOM   2161  HE2 PHE A 722      44.440  68.520  43.850  1.00  0.00           H
ATOM   2162  C   PHE A 722      45.590  63.640  42.420  1.00  0.00           C
ATOM   2163  O   PHE A 722      46.510  63.940  43.120  1.00  0.00           O
ATOM   2164  N   THR A 723      44.500  63.050  42.880  1.00  0.00           N
ATOM   2165  HN  THR A 723      43.870  62.860  42.130  1.00  0.00           H
ATOM   2166  CA  THR A 723      44.160  62.990  44.300  1.00  0.00           C
ATOM   2167  HA  THR A 723      44.420  63.960  44.710  1.00  0.00           H
ATOM   2168  CB  THR A 723      42.630  63.030  44.440  1.00  0.00           C
ATOM   2169  HB  THR A 723      42.210  62.080  44.040  1.00  0.00           H
ATOM   2170  OG1 THR A 723      42.070  64.160  43.760  1.00  0.00           O
ATOM   2171  HG1 THR A 723      41.590  63.840  43.000  1.00  0.00           H
ATOM   2172  CG2 THR A 723      42.070  63.120  45.930  1.00  0.00           C
ATOM   2173 HG21 THR A 723      40.980  63.330  45.920  1.00  0.00           H
ATOM   2174 HG22 THR A 723      42.560  63.940  46.490  1.00  0.00           H
ATOM   2175 HG23 THR A 723      42.200  62.120  46.390  1.00  0.00           H
ATOM   2176  C   THR A 723      44.760  61.800  45.010  1.00  0.00           C
ATOM   2177  O   THR A 723      45.090  61.920  46.190  1.00  0.00           O
ATOM   2178  N   GLU A 724      44.990  60.680  44.340  1.00  0.00           N
ATOM   2179  HN  GLU A 724      44.890  60.650  43.360  1.00  0.00           H
ATOM   2180  CA  GLU A 724      45.830  59.570  44.850  1.00  0.00           C
ATOM   2181  HA  GLU A 724      45.350  59.130  45.710  1.00  0.00           H
ATOM   2182  CB  GLU A 724      45.800  58.450  43.700  1.00  0.00           C
ATOM   2183  HB1 GLU A 724      46.520  57.610  43.750  1.00  0.00           H
ATOM   2184  HB2 GLU A 724      46.020  59.040  42.780  1.00  0.00           H
ATOM   2185  CG  GLU A 724      44.390  57.870  43.510  1.00  0.00           C
ATOM   2186  HG1 GLU A 724      43.680  58.720  43.420  1.00  0.00           H
ATOM   2187  HG2 GLU A 724      44.080  57.350  44.440  1.00  0.00           H
ATOM   2188  CD  GLU A 724      44.250  56.980  42.290  1.00  0.00           C
ATOM   2189  OE1 GLU A 724      43.120  56.440  42.010  1.00  0.00           O
ATOM   2190  OE2 GLU A 724      45.210  56.710  41.610  1.00  0.00           O
ATOM   2191  C   GLU A 724      47.350  59.840  45.150  1.00  0.00           C
ATOM   2192  O   GLU A 724      47.790  59.460  46.200  1.00  0.00           O
ATOM   2193  N   GLU A 725      48.020  60.590  44.240  1.00  0.00           N
ATOM   2194  HN  GLU A 725      47.420  61.070  43.610  1.00  0.00           H
ATOM   2195  CA  GLU A 725      49.470  60.890  44.350  1.00  0.00           C
ATOM   2196  HA  GLU A 725      49.960  59.930  44.400  1.00  0.00           H
ATOM   2197  CB  GLU A 725      49.860  61.690  43.100  1.00  0.00           C
ATOM   2198  HB1 GLU A 725      50.790  62.280  43.170  1.00  0.00           H
ATOM   2199  HB2 GLU A 725      49.080  62.470  42.990  1.00  0.00           H
ATOM   2200  CG  GLU A 725      49.790  60.900  41.790  1.00  0.00           C
ATOM   2201  HG1 GLU A 725      48.840  60.380  41.530  1.00  0.00           H
ATOM   2202  HG2 GLU A 725      50.410  60.000  41.900  1.00  0.00           H
ATOM   2203  CD  GLU A 725      50.350  61.740  40.630  1.00  0.00           C
ATOM   2204  OE1 GLU A 725      50.530  62.930  40.570  1.00  0.00           O
ATOM   2205  OE2 GLU A 725      50.400  61.040  39.550  1.00  0.00           O
ATOM   2206  C   GLU A 725      49.840  61.640  45.600  1.00  0.00           C
ATOM   2207  O   GLU A 725      50.910  61.410  46.210  1.00  0.00           O
ATOM   2208  N   ALA A 726      49.030  62.660  45.980  1.00  0.00           N
ATOM   2209  HN  ALA A 726      48.190  62.780  45.460  1.00  0.00           H
ATOM   2210  CA  ALA A 726      49.300  63.490  47.130  1.00  0.00           C
ATOM   2211  HA  ALA A 726      50.280  63.960  47.100  1.00  0.00           H
ATOM   2212  CB  ALA A 726      48.350  64.680  47.130  1.00  0.00           C
ATOM   2213  HB1 ALA A 726      48.570  65.290  48.020  1.00  0.00           H
ATOM   2214  HB2 ALA A 726      47.300  64.360  47.290  1.00  0.00           H
ATOM   2215  HB3 ALA A 726      48.370  65.290  46.190  1.00  0.00           H
ATOM   2216  C   ALA A 726      49.230  62.620  48.420  1.00  0.00           C
ATOM   2217  O   ALA A 726      50.100  62.740  49.220  1.00  0.00           O
ATOM   2218  N   PHE A 727      48.190  61.740  48.560  1.00  0.00           N
ATOM   2219  HN  PHE A 727      47.420  61.680  47.940  1.00  0.00           H
ATOM   2220  CA  PHE A 727      48.200  60.820  49.740  1.00  0.00           C
ATOM   2221  HA  PHE A 727      48.460  61.410  50.610  1.00  0.00           H
ATOM   2222  CB  PHE A 727      46.820  60.060  49.910  1.00  0.00           C
ATOM   2223  HB1 PHE A 727      46.830  59.530  50.880  1.00  0.00           H
ATOM   2224  HB2 PHE A 727      46.510  59.310  49.140  1.00  0.00           H
ATOM   2225  CG  PHE A 727      45.810  61.170  50.120  1.00  0.00           C
ATOM   2226  CD1 PHE A 727      44.680  61.050  49.250  1.00  0.00           C
ATOM   2227  HD1 PHE A 727      44.760  60.200  48.580  1.00  0.00           H
ATOM   2228  CE1 PHE A 727      43.680  61.970  49.370  1.00  0.00           C
ATOM   2229  HE1 PHE A 727      42.810  61.920  48.750  1.00  0.00           H
ATOM   2230  CZ  PHE A 727      43.780  63.000  50.350  1.00  0.00           C
ATOM   2231  HZ  PHE A 727      42.990  63.730  50.480  1.00  0.00           H
ATOM   2232  CD2 PHE A 727      45.940  62.120  51.070  1.00  0.00           C
ATOM   2233  HD2 PHE A 727      46.810  62.080  51.720  1.00  0.00           H
ATOM   2234  CE2 PHE A 727      44.880  63.010  51.260  1.00  0.00           C
ATOM   2235  HE2 PHE A 727      44.890  63.820  51.970  1.00  0.00           H
ATOM   2236  C   PHE A 727      49.230  59.740  49.710  1.00  0.00           C
ATOM   2237  O   PHE A 727      49.840  59.360  50.690  1.00  0.00           O
ATOM   2238  N   ALA A 728      49.540  59.220  48.500  1.00  0.00           N
ATOM   2239  HN  ALA A 728      48.940  59.310  47.710  1.00  0.00           H
ATOM   2240  CA  ALA A 728      50.620  58.170  48.420  1.00  0.00           C
ATOM   2241  HA  ALA A 728      50.600  57.430  49.200  1.00  0.00           H
ATOM   2242  CB  ALA A 728      50.540  57.380  47.130  1.00  0.00           C
ATOM   2243  HB1 ALA A 728      51.380  56.660  47.020  1.00  0.00           H
ATOM   2244  HB2 ALA A 728      50.550  58.080  46.270  1.00  0.00           H
ATOM   2245  HB3 ALA A 728      49.570  56.830  47.060  1.00  0.00           H
ATOM   2246  C   ALA A 728      52.000  58.760  48.790  1.00  0.00           C
ATOM   2247  O   ALA A 728      52.860  58.140  49.410  1.00  0.00           O
ATOM   2248  N   ALA A 729      52.270  59.980  48.280  1.00  0.00           N
ATOM   2249  HN  ALA A 729      51.590  60.460  47.730  1.00  0.00           H
ATOM   2250  CA  ALA A 729      53.470  60.690  48.620  1.00  0.00           C
ATOM   2251  HA  ALA A 729      54.370  60.150  48.360  1.00  0.00           H
ATOM   2252  CB  ALA A 729      53.570  61.960  47.750  1.00  0.00           C
ATOM   2253  HB1 ALA A 729      54.540  62.410  48.050  1.00  0.00           H
ATOM   2254  HB2 ALA A 729      52.660  62.540  48.020  1.00  0.00           H
ATOM   2255  HB3 ALA A 729      53.380  61.700  46.690  1.00  0.00           H
ATOM   2256  C   ALA A 729      53.470  61.030  50.150  1.00  0.00           C
ATOM   2257  O   ALA A 729      54.540  61.110  50.770  1.00  0.00           O
ATOM   2258  N   LEU A 730      52.320  61.280  50.790  1.00  0.00           N
ATOM   2259  HN  LEU A 730      51.450  61.340  50.290  1.00  0.00           H
ATOM   2260  CA  LEU A 730      52.210  61.430  52.180  1.00  0.00           C
ATOM   2261  HA  LEU A 730      52.870  62.210  52.520  1.00  0.00           H
ATOM   2262  CB  LEU A 730      50.800  61.980  52.570  1.00  0.00           C
ATOM   2263  HB1 LEU A 730      50.080  61.240  52.160  1.00  0.00           H
ATOM   2264  HB2 LEU A 730      50.560  62.940  52.060  1.00  0.00           H
ATOM   2265  CG  LEU A 730      50.470  62.060  54.070  1.00  0.00           C
ATOM   2266  HG  LEU A 730      50.810  61.090  54.500  1.00  0.00           H
ATOM   2267  CD1 LEU A 730      51.210  63.230  54.670  1.00  0.00           C
ATOM   2268 HD11 LEU A 730      52.280  63.000  54.460  1.00  0.00           H
ATOM   2269 HD12 LEU A 730      51.060  63.250  55.760  1.00  0.00           H
ATOM   2270 HD13 LEU A 730      51.030  64.170  54.100  1.00  0.00           H
ATOM   2271  CD2 LEU A 730      49.020  62.130  54.480  1.00  0.00           C
ATOM   2272 HD21 LEU A 730      48.700  63.190  54.370  1.00  0.00           H
ATOM   2273 HD22 LEU A 730      48.970  61.940  55.570  1.00  0.00           H
ATOM   2274 HD23 LEU A 730      48.290  61.470  53.940  1.00  0.00           H
ATOM   2275  C   LEU A 730      52.630  60.260  53.000  1.00  0.00           C
ATOM   2276  O   LEU A 730      53.340  60.350  54.000  1.00  0.00           O
ATOM   2277  N   ILE A 731      52.210  59.000  52.580  1.00  0.00           N
ATOM   2278  HN  ILE A 731      51.640  58.910  51.770  1.00  0.00           H
ATOM   2279  CA  ILE A 731      52.620  57.680  53.240  1.00  0.00           C
ATOM   2280  HA  ILE A 731      52.360  57.660  54.290  1.00  0.00           H
ATOM   2281  CB  ILE A 731      52.000  56.540  52.480  1.00  0.00           C
ATOM   2282  HB  ILE A 731      52.220  56.460  51.390  1.00  0.00           H
ATOM   2283  CG2 ILE A 731      52.620  55.210  52.970  1.00  0.00           C
ATOM   2284 HG21 ILE A 731      53.670  55.100  52.630  1.00  0.00           H
ATOM   2285 HG22 ILE A 731      52.200  54.370  52.380  1.00  0.00           H
ATOM   2286 HG23 ILE A 731      52.630  55.090  54.070  1.00  0.00           H
ATOM   2287  CG1 ILE A 731      50.440  56.580  52.670  1.00  0.00           C
ATOM   2288 HG11 ILE A 731      50.150  55.670  52.090  1.00  0.00           H
ATOM   2289 HG12 ILE A 731      49.980  57.490  52.240  1.00  0.00           H
ATOM   2290  CD  ILE A 731      50.060  56.480  54.070  1.00  0.00           C
ATOM   2291  HD1 ILE A 731      50.470  57.340  54.630  1.00  0.00           H
ATOM   2292  HD2 ILE A 731      50.490  55.580  54.580  1.00  0.00           H
ATOM   2293  HD3 ILE A 731      48.970  56.570  54.260  1.00  0.00           H
ATOM   2294  C   ILE A 731      54.110  57.570  53.290  1.00  0.00           C
ATOM   2295  O   ILE A 731      54.740  57.130  54.310  1.00  0.00           O
ATOM   2296  N   CYS A 732      54.860  57.970  52.190  1.00  0.00           N
ATOM   2297  HN  CYS A 732      54.260  58.290  51.470  1.00  0.00           H
ATOM   2298  CA  CYS A 732      56.310  58.130  52.190  1.00  0.00           C
ATOM   2299  HA  CYS A 732      56.730  57.190  52.480  1.00  0.00           H
ATOM   2300  CB  CYS A 732      56.900  58.600  50.850  1.00  0.00           C
ATOM   2301  HB1 CYS A 732      57.990  58.380  50.830  1.00  0.00           H
ATOM   2302  HB2 CYS A 732      56.780  59.700  50.840  1.00  0.00           H
ATOM   2303  SG  CYS A 732      56.030  57.900  49.430  1.00  0.00           S
ATOM   2304  HG1 CYS A 732      54.860  58.300  49.910  1.00  0.00           H
ATOM   2305  C   CYS A 732      56.910  58.960  53.380  1.00  0.00           C
ATOM   2306  O   CYS A 732      57.780  58.510  54.110  1.00  0.00           O
ATOM   2307  N   ILE A 733      56.420  60.200  53.600  1.00  0.00           N
ATOM   2308  HN  ILE A 733      55.740  60.640  53.010  1.00  0.00           H
ATOM   2309  CA  ILE A 733      56.940  61.110  54.560  1.00  0.00           C
ATOM   2310  HA  ILE A 733      58.020  61.070  54.540  1.00  0.00           H
ATOM   2311  CB  ILE A 733      56.360  62.530  54.570  1.00  0.00           C
ATOM   2312  HB  ILE A 733      55.300  62.540  54.890  1.00  0.00           H
ATOM   2313  CG2 ILE A 733      57.220  63.470  55.520  1.00  0.00           C
ATOM   2314 HG21 ILE A 733      56.840  64.520  55.560  1.00  0.00           H
ATOM   2315 HG22 ILE A 733      58.270  63.630  55.220  1.00  0.00           H
ATOM   2316 HG23 ILE A 733      57.340  63.050  56.550  1.00  0.00           H
ATOM   2317  CG1 ILE A 733      56.430  63.070  53.170  1.00  0.00           C
ATOM   2318 HG11 ILE A 733      56.330  64.170  53.260  1.00  0.00           H
ATOM   2319 HG12 ILE A 733      55.570  62.720  52.540  1.00  0.00           H
ATOM   2320  CD  ILE A 733      57.820  62.850  52.540  1.00  0.00           C
ATOM   2321  HD1 ILE A 733      58.740  62.860  53.170  1.00  0.00           H
ATOM   2322  HD2 ILE A 733      57.920  63.610  51.740  1.00  0.00           H
ATOM   2323  HD3 ILE A 733      57.770  61.870  52.010  1.00  0.00           H
ATOM   2324  C   ILE A 733      56.660  60.530  55.900  1.00  0.00           C
ATOM   2325  O   ILE A 733      57.520  60.460  56.780  1.00  0.00           O
ATOM   2326  N   ILE A 734      55.390  60.110  56.190  1.00  0.00           N
ATOM   2327  HN  ILE A 734      54.670  60.080  55.510  1.00  0.00           H
ATOM   2328  CA  ILE A 734      54.990  59.380  57.440  1.00  0.00           C
ATOM   2329  HA  ILE A 734      54.970  60.120  58.240  1.00  0.00           H
ATOM   2330  CB  ILE A 734      53.550  58.760  57.390  1.00  0.00           C
ATOM   2331  HB  ILE A 734      53.460  58.310  56.370  1.00  0.00           H
ATOM   2332  CG2 ILE A 734      53.240  57.700  58.570  1.00  0.00           C
ATOM   2333 HG21 ILE A 734      54.020  56.920  58.650  1.00  0.00           H
ATOM   2334 HG22 ILE A 734      52.300  57.200  58.240  1.00  0.00           H
ATOM   2335 HG23 ILE A 734      53.050  58.240  59.520  1.00  0.00           H
ATOM   2336  CG1 ILE A 734      52.480  59.830  57.400  1.00  0.00           C
ATOM   2337 HG11 ILE A 734      52.720  60.600  56.640  1.00  0.00           H
ATOM   2338 HG12 ILE A 734      52.460  60.350  58.390  1.00  0.00           H
ATOM   2339  CD  ILE A 734      51.050  59.370  56.950  1.00  0.00           C
ATOM   2340  HD1 ILE A 734      51.040  58.860  55.960  1.00  0.00           H
ATOM   2341  HD2 ILE A 734      50.240  60.140  57.020  1.00  0.00           H
ATOM   2342  HD3 ILE A 734      50.720  58.590  57.670  1.00  0.00           H
ATOM   2343  C   ILE A 734      55.890  58.260  57.820  1.00  0.00           C
ATOM   2344  O   ILE A 734      56.470  58.290  58.880  1.00  0.00           O
ATOM   2345  N   PHE A 735      56.120  57.260  56.940  1.00  0.00           N
ATOM   2346  HN  PHE A 735      55.640  57.260  56.060  1.00  0.00           H
ATOM   2347  CA  PHE A 735      56.990  56.060  57.120  1.00  0.00           C
ATOM   2348  HA  PHE A 735      56.740  55.460  57.980  1.00  0.00           H
ATOM   2349  CB  PHE A 735      57.000  55.180  55.770  1.00  0.00           C
ATOM   2350  HB1 PHE A 735      57.830  54.440  55.750  1.00  0.00           H
ATOM   2351  HB2 PHE A 735      56.940  55.790  54.840  1.00  0.00           H
ATOM   2352  CG  PHE A 735      55.680  54.360  55.760  1.00  0.00           C
ATOM   2353  CD1 PHE A 735      55.620  53.510  54.640  1.00  0.00           C
ATOM   2354  HD1 PHE A 735      56.330  53.500  53.830  1.00  0.00           H
ATOM   2355  CE1 PHE A 735      54.520  52.560  54.590  1.00  0.00           C
ATOM   2356  HE1 PHE A 735      54.610  51.910  53.740  1.00  0.00           H
ATOM   2357  CZ  PHE A 735      53.540  52.440  55.510  1.00  0.00           C
ATOM   2358  HZ  PHE A 735      52.650  51.820  55.400  1.00  0.00           H
ATOM   2359  CD2 PHE A 735      54.560  54.400  56.630  1.00  0.00           C
ATOM   2360  HD2 PHE A 735      54.560  55.020  57.510  1.00  0.00           H
ATOM   2361  CE2 PHE A 735      53.570  53.350  56.540  1.00  0.00           C
ATOM   2362  HE2 PHE A 735      52.760  53.310  57.250  1.00  0.00           H
ATOM   2363  C   PHE A 735      58.390  56.420  57.570  1.00  0.00           C
ATOM   2364  O   PHE A 735      58.870  55.890  58.560  1.00  0.00           O
ATOM   2365  N   ILE A 736      59.030  57.460  56.900  1.00  0.00           N
ATOM   2366  HN  ILE A 736      58.690  57.870  56.050  1.00  0.00           H
ATOM   2367  CA  ILE A 736      60.400  57.890  57.220  1.00  0.00           C
ATOM   2368  HA  ILE A 736      61.050  57.030  57.350  1.00  0.00           H
ATOM   2369  CB  ILE A 736      61.030  58.820  56.160  1.00  0.00           C
ATOM   2370  HB  ILE A 736      60.430  59.720  55.960  1.00  0.00           H
ATOM   2371  CG2 ILE A 736      62.480  59.410  56.550  1.00  0.00           C
ATOM   2372 HG21 ILE A 736      63.100  58.480  56.540  1.00  0.00           H
ATOM   2373 HG22 ILE A 736      62.360  59.900  57.540  1.00  0.00           H
ATOM   2374 HG23 ILE A 736      63.020  60.170  55.960  1.00  0.00           H
ATOM   2375  CG1 ILE A 736      61.250  58.160  54.800  1.00  0.00           C
ATOM   2376 HG11 ILE A 736      60.440  57.400  54.830  1.00  0.00           H
ATOM   2377 HG12 ILE A 736      62.300  57.790  54.850  1.00  0.00           H
ATOM   2378  CD  ILE A 736      60.950  59.120  53.650  1.00  0.00           C
ATOM   2379  HD1 ILE A 736      59.880  59.430  53.760  1.00  0.00           H
ATOM   2380  HD2 ILE A 736      61.110  58.500  52.740  1.00  0.00           H
ATOM   2381  HD3 ILE A 736      61.500  60.080  53.610  1.00  0.00           H
ATOM   2382  C   ILE A 736      60.460  58.520  58.610  1.00  0.00           C
ATOM   2383  O   ILE A 736      61.340  58.350  59.350  1.00  0.00           O
ATOM   2384  N   TYR A 737      59.440  59.370  58.950  1.00  0.00           N
ATOM   2385  HN  TYR A 737      58.690  59.520  58.310  1.00  0.00           H
ATOM   2386  CA  TYR A 737      59.240  60.020  60.280  1.00  0.00           C
ATOM   2387  HA  TYR A 737      60.160  60.460  60.660  1.00  0.00           H
ATOM   2388  CB  TYR A 737      58.230  61.210  60.170  1.00  0.00           C
ATOM   2389  HB1 TYR A 737      57.270  60.730  59.870  1.00  0.00           H
ATOM   2390  HB2 TYR A 737      58.460  61.890  59.310  1.00  0.00           H
ATOM   2391  CG  TYR A 737      58.110  62.220  61.300  1.00  0.00           C
ATOM   2392  CD1 TYR A 737      57.280  61.830  62.390  1.00  0.00           C
ATOM   2393  HD1 TYR A 737      56.770  60.890  62.500  1.00  0.00           H
ATOM   2394  CE1 TYR A 737      57.190  62.690  63.520  1.00  0.00           C
ATOM   2395  HE1 TYR A 737      56.650  62.330  64.380  1.00  0.00           H
ATOM   2396  CZ  TYR A 737      57.890  63.910  63.620  1.00  0.00           C
ATOM   2397  OH  TYR A 737      57.860  64.710  64.810  1.00  0.00           O
ATOM   2398  HH  TYR A 737      57.320  64.430  65.550  1.00  0.00           H
ATOM   2399  CD2 TYR A 737      58.760  63.390  61.400  1.00  0.00           C
ATOM   2400  HD2 TYR A 737      59.370  63.660  60.550  1.00  0.00           H
ATOM   2401  CE2 TYR A 737      58.660  64.270  62.520  1.00  0.00           C
ATOM   2402  HE2 TYR A 737      59.170  65.220  62.440  1.00  0.00           H
ATOM   2403  C   TYR A 737      58.940  59.000  61.410  1.00  0.00           C
ATOM   2404  O   TYR A 737      59.560  58.950  62.470  1.00  0.00           O
ATOM   2405  N   GLU A 738      57.940  58.060  61.160  1.00  0.00           N
ATOM   2406  HN  GLU A 738      57.370  58.150  60.350  1.00  0.00           H
ATOM   2407  CA  GLU A 738      57.470  57.200  62.180  1.00  0.00           C
ATOM   2408  HA  GLU A 738      57.030  57.780  62.990  1.00  0.00           H
ATOM   2409  CB  GLU A 738      56.330  56.450  61.530  1.00  0.00           C
ATOM   2410  HB1 GLU A 738      56.720  55.980  60.600  1.00  0.00           H
ATOM   2411  HB2 GLU A 738      55.540  57.140  61.140  1.00  0.00           H
ATOM   2412  CG  GLU A 738      55.590  55.450  62.450  1.00  0.00           C
ATOM   2413  HG1 GLU A 738      56.350  54.740  62.840  1.00  0.00           H
ATOM   2414  HG2 GLU A 738      54.850  54.800  61.940  1.00  0.00           H
ATOM   2415  CD  GLU A 738      54.970  56.080  63.640  1.00  0.00           C
ATOM   2416  OE1 GLU A 738      54.940  57.360  63.680  1.00  0.00           O
ATOM   2417  OE2 GLU A 738      54.380  55.400  64.540  1.00  0.00           O
ATOM   2418  C   GLU A 738      58.490  56.170  62.680  1.00  0.00           C
ATOM   2419  O   GLU A 738      58.520  55.860  63.890  1.00  0.00           O
ATOM   2420  N   ALA A 739      59.320  55.790  61.700  1.00  0.00           N
ATOM   2421  HN  ALA A 739      59.320  56.060  60.740  1.00  0.00           H
ATOM   2422  CA  ALA A 739      60.530  55.070  61.910  1.00  0.00           C
ATOM   2423  HA  ALA A 739      60.310  54.090  62.300  1.00  0.00           H
ATOM   2424  CB  ALA A 739      61.150  54.820  60.470  1.00  0.00           C
ATOM   2425  HB1 ALA A 739      60.540  54.210  59.780  1.00  0.00           H
ATOM   2426  HB2 ALA A 739      62.070  54.200  60.540  1.00  0.00           H
ATOM   2427  HB3 ALA A 739      61.480  55.790  60.010  1.00  0.00           H
ATOM   2428  C   ALA A 739      61.620  55.710  62.800  1.00  0.00           C
ATOM   2429  O   ALA A 739      62.160  55.060  63.720  1.00  0.00           O
ATOM   2430  N   LEU A 740      61.990  57.000  62.600  1.00  0.00           N
ATOM   2431  HN  LEU A 740      61.530  57.450  61.840  1.00  0.00           H
ATOM   2432  CA  LEU A 740      62.760  57.840  63.460  1.00  0.00           C
ATOM   2433  HA  LEU A 740      63.710  57.370  63.670  1.00  0.00           H
ATOM   2434  CB  LEU A 740      63.070  59.160  62.730  1.00  0.00           C
ATOM   2435  HB1 LEU A 740      63.610  59.790  63.450  1.00  0.00           H
ATOM   2436  HB2 LEU A 740      62.070  59.520  62.410  1.00  0.00           H
ATOM   2437  CG  LEU A 740      63.950  59.010  61.410  1.00  0.00           C
ATOM   2438  HG  LEU A 740      63.540  58.160  60.800  1.00  0.00           H
ATOM   2439  CD1 LEU A 740      63.790  60.330  60.550  1.00  0.00           C
ATOM   2440 HD11 LEU A 740      63.900  61.240  61.190  1.00  0.00           H
ATOM   2441 HD12 LEU A 740      62.860  60.500  59.960  1.00  0.00           H
ATOM   2442 HD13 LEU A 740      64.600  60.240  59.810  1.00  0.00           H
ATOM   2443  CD2 LEU A 740      65.440  58.760  61.570  1.00  0.00           C
ATOM   2444 HD21 LEU A 740      65.600  57.740  61.980  1.00  0.00           H
ATOM   2445 HD22 LEU A 740      65.970  59.580  62.120  1.00  0.00           H
ATOM   2446 HD23 LEU A 740      65.920  58.720  60.570  1.00  0.00           H
ATOM   2447  C   LEU A 740      62.090  58.090  64.840  1.00  0.00           C
ATOM   2448  O   LEU A 740      62.720  57.980  65.890  1.00  0.00           O
ATOM   2449  N   GLU A 741      60.790  58.450  64.890  1.00  0.00           N
ATOM   2450  HN  GLU A 741      60.320  58.490  64.010  1.00  0.00           H
ATOM   2451  CA  GLU A 741      60.020  58.870  66.060  1.00  0.00           C
ATOM   2452  HA  GLU A 741      60.730  59.580  66.450  1.00  0.00           H
ATOM   2453  CB  GLU A 741      58.650  59.490  65.610  1.00  0.00           C
ATOM   2454  HB1 GLU A 741      57.960  58.760  65.140  1.00  0.00           H
ATOM   2455  HB2 GLU A 741      58.820  60.200  64.770  1.00  0.00           H
ATOM   2456  CG  GLU A 741      57.880  60.210  66.800  1.00  0.00           C
ATOM   2457  HG1 GLU A 741      58.040  61.310  66.880  1.00  0.00           H
ATOM   2458  HG2 GLU A 741      58.250  59.740  67.740  1.00  0.00           H
ATOM   2459  CD  GLU A 741      56.410  59.920  66.980  1.00  0.00           C
ATOM   2460  OE1 GLU A 741      56.000  59.100  67.800  1.00  0.00           O
ATOM   2461  OE2 GLU A 741      55.610  60.680  66.330  1.00  0.00           O
ATOM   2462  C   GLU A 741      59.920  57.800  67.130  1.00  0.00           C
ATOM   2463  O   GLU A 741      60.110  57.970  68.280  1.00  0.00           O
ATOM   2464  N   LYS A 742      59.550  56.580  66.740  1.00  0.00           N
ATOM   2465  HN  LYS A 742      59.570  56.510  65.740  1.00  0.00           H
ATOM   2466  CA  LYS A 742      59.280  55.570  67.670  1.00  0.00           C
ATOM   2467  HA  LYS A 742      58.730  55.970  68.500  1.00  0.00           H
ATOM   2468  CB  LYS A 742      58.350  54.540  67.130  1.00  0.00           C
ATOM   2469  HB1 LYS A 742      58.180  53.710  67.850  1.00  0.00           H
ATOM   2470  HB2 LYS A 742      58.680  53.920  66.260  1.00  0.00           H
ATOM   2471  CG  LYS A 742      56.980  55.120  66.770  1.00  0.00           C
ATOM   2472  HG1 LYS A 742      56.390  54.230  66.440  1.00  0.00           H
ATOM   2473  HG2 LYS A 742      56.860  55.720  65.840  1.00  0.00           H
ATOM   2474  CD  LYS A 742      56.250  55.870  68.000  1.00  0.00           C
ATOM   2475  HD1 LYS A 742      56.760  56.860  68.010  1.00  0.00           H
ATOM   2476  HD2 LYS A 742      56.440  55.400  68.990  1.00  0.00           H
ATOM   2477  CE  LYS A 742      54.760  56.150  67.670  1.00  0.00           C
ATOM   2478  HE1 LYS A 742      54.310  56.560  68.610  1.00  0.00           H
ATOM   2479  HE2 LYS A 742      54.210  55.200  67.450  1.00  0.00           H
ATOM   2480  NZ  LYS A 742      54.540  57.120  66.590  1.00  0.00           N
ATOM   2481  HZ1 LYS A 742      54.630  56.780  65.620  1.00  0.00           H
ATOM   2482  HZ2 LYS A 742      55.230  57.880  66.800  1.00  0.00           H
ATOM   2483  HZ3 LYS A 742      53.600  57.540  66.720  1.00  0.00           H
ATOM   2484  C   LYS A 742      60.580  54.900  68.170  1.00  0.00           C
ATOM   2485  O   LYS A 742      60.630  54.210  69.180  1.00  0.00           O
ATOM   2486  N   LEU A 743      61.770  55.230  67.530  1.00  0.00           N
ATOM   2487  HN  LEU A 743      61.660  55.850  66.740  1.00  0.00           H
ATOM   2488  CA  LEU A 743      63.080  54.810  67.880  1.00  0.00           C
ATOM   2489  HA  LEU A 743      63.050  53.760  68.160  1.00  0.00           H
ATOM   2490  CB  LEU A 743      64.050  54.960  66.680  1.00  0.00           C
ATOM   2491  HB1 LEU A 743      64.250  56.050  66.590  1.00  0.00           H
ATOM   2492  HB2 LEU A 743      63.520  54.730  65.740  1.00  0.00           H
ATOM   2493  CG  LEU A 743      65.400  54.230  66.720  1.00  0.00           C
ATOM   2494  HG  LEU A 743      65.730  54.390  67.770  1.00  0.00           H
ATOM   2495  CD1 LEU A 743      65.230  52.860  66.320  1.00  0.00           C
ATOM   2496 HD11 LEU A 743      66.220  52.350  66.270  1.00  0.00           H
ATOM   2497 HD12 LEU A 743      64.740  52.850  65.330  1.00  0.00           H
ATOM   2498 HD13 LEU A 743      64.560  52.250  66.960  1.00  0.00           H
ATOM   2499  CD2 LEU A 743      66.400  55.000  65.830  1.00  0.00           C
ATOM   2500 HD21 LEU A 743      65.910  55.210  64.860  1.00  0.00           H
ATOM   2501 HD22 LEU A 743      67.330  54.400  65.710  1.00  0.00           H
ATOM   2502 HD23 LEU A 743      66.620  55.960  66.340  1.00  0.00           H
ATOM   2503  C   LEU A 743      63.600  55.710  68.980  1.00  0.00           C
ATOM   2504  O   LEU A 743      64.400  55.200  69.790  1.00  0.00           O
ATOM   2505  N   PHE A 744      63.150  56.960  69.050  1.00  0.00           N
ATOM   2506  HN  PHE A 744      62.570  57.290  68.310  1.00  0.00           H
ATOM   2507  CA  PHE A 744      63.470  57.990  70.050  1.00  0.00           C
ATOM   2508  HA  PHE A 744      64.470  57.790  70.430  1.00  0.00           H
ATOM   2509  CB  PHE A 744      63.530  59.430  69.390  1.00  0.00           C
ATOM   2510  HB1 PHE A 744      63.690  60.230  70.150  1.00  0.00           H
ATOM   2511  HB2 PHE A 744      62.580  59.580  68.830  1.00  0.00           H
ATOM   2512  CG  PHE A 744      64.830  59.550  68.640  1.00  0.00           C
ATOM   2513  CD1 PHE A 744      66.070  59.420  69.190  1.00  0.00           C
ATOM   2514  HD1 PHE A 744      66.040  59.090  70.220  1.00  0.00           H
ATOM   2515  CE1 PHE A 744      67.200  59.400  68.420  1.00  0.00           C
ATOM   2516  HE1 PHE A 744      68.190  59.260  68.810  1.00  0.00           H
ATOM   2517  CZ  PHE A 744      67.100  59.440  67.060  1.00  0.00           C
ATOM   2518  HZ  PHE A 744      68.010  59.320  66.490  1.00  0.00           H
ATOM   2519  CD2 PHE A 744      64.730  59.710  67.240  1.00  0.00           C
ATOM   2520  HD2 PHE A 744      63.730  59.860  66.830  1.00  0.00           H
ATOM   2521  CE2 PHE A 744      65.870  59.630  66.430  1.00  0.00           C
ATOM   2522  HE2 PHE A 744      65.860  59.590  65.350  1.00  0.00           H
ATOM   2523  C   PHE A 744      62.640  58.020  71.350  1.00  0.00           C
ATOM   2524  O   PHE A 744      62.750  58.930  72.190  1.00  0.00           O
ATOM   2525  N   ASP A 745      61.800  57.040  71.480  1.00  0.00           N
ATOM   2526  HN  ASP A 745      61.790  56.390  70.720  1.00  0.00           H
ATOM   2527  CA  ASP A 745      61.090  56.700  72.720  1.00  0.00           C
ATOM   2528  HA  ASP A 745      60.320  57.460  72.740  1.00  0.00           H
ATOM   2529  CB  ASP A 745      60.300  55.380  72.440  1.00  0.00           C
ATOM   2530  HB1 ASP A 745      60.960  54.480  72.420  1.00  0.00           H
ATOM   2531  HB2 ASP A 745      59.930  55.440  71.390  1.00  0.00           H
ATOM   2532  CG  ASP A 745      59.030  55.130  73.310  1.00  0.00           C
ATOM   2533  OD1 ASP A 745      58.440  54.050  73.340  1.00  0.00           O
ATOM   2534  OD2 ASP A 745      58.600  56.210  73.810  1.00  0.00           O
ATOM   2535  C   ASP A 745      61.840  56.640  74.010  1.00  0.00           C
ATOM   2536  O   ASP A 745      61.390  57.160  75.070  1.00  0.00           O
ATOM   2537  N   LEU A 746      62.970  55.940  73.990  1.00  0.00           N
ATOM   2538  HN  LEU A 746      63.350  55.660  73.120  1.00  0.00           H
ATOM   2539  CA  LEU A 746      63.560  55.590  75.290  1.00  0.00           C
ATOM   2540  HA  LEU A 746      62.770  55.190  75.890  1.00  0.00           H
ATOM   2541  CB  LEU A 746      64.610  54.460  75.110  1.00  0.00           C
ATOM   2542  HB1 LEU A 746      65.140  54.410  76.080  1.00  0.00           H
ATOM   2543  HB2 LEU A 746      65.390  54.670  74.340  1.00  0.00           H
ATOM   2544  CG  LEU A 746      64.120  53.010  74.920  1.00  0.00           C
ATOM   2545  HG  LEU A 746      63.620  52.800  75.890  1.00  0.00           H
ATOM   2546  CD1 LEU A 746      63.180  52.790  73.780  1.00  0.00           C
ATOM   2547 HD11 LEU A 746      63.010  51.700  73.650  1.00  0.00           H
ATOM   2548 HD12 LEU A 746      63.700  53.200  72.890  1.00  0.00           H
ATOM   2549 HD13 LEU A 746      62.220  53.340  73.830  1.00  0.00           H
ATOM   2550  CD2 LEU A 746      65.350  52.110  74.750  1.00  0.00           C
ATOM   2551 HD21 LEU A 746      65.060  51.040  74.850  1.00  0.00           H
ATOM   2552 HD22 LEU A 746      66.050  52.270  75.610  1.00  0.00           H
ATOM   2553 HD23 LEU A 746      65.900  52.160  73.780  1.00  0.00           H
ATOM   2554  C   LEU A 746      64.130  56.720  76.100  1.00  0.00           C
ATOM   2555  O   LEU A 746      64.960  57.480  75.610  1.00  0.00           O
ATOM   2556  N   GLY A 747      63.760  56.810  77.360  1.00  0.00           N
ATOM   2557  HN  GLY A 747      63.060  56.210  77.750  1.00  0.00           H
ATOM   2558  CA  GLY A 747      64.250  57.800  78.340  1.00  0.00           C
ATOM   2559  HA1 GLY A 747      63.650  57.640  79.220  1.00  0.00           H
ATOM   2560  HA2 GLY A 747      64.090  58.800  77.990  1.00  0.00           H
ATOM   2561  C   GLY A 747      65.660  57.640  78.810  1.00  0.00           C
ATOM   2562  O   GLY A 747      66.500  56.910  78.270  1.00  0.00           O
ATOM   2563  N   GLU A 748      66.050  58.460  79.820  1.00  0.00           N
ATOM   2564  HN  GLU A 748      65.430  59.190  80.080  1.00  0.00           H
ATOM   2565  CA  GLU A 748      67.470  58.790  80.100  1.00  0.00           C
ATOM   2566  HA  GLU A 748      67.960  59.070  79.180  1.00  0.00           H
ATOM   2567  CB  GLU A 748      67.620  60.030  81.150  1.00  0.00           C
ATOM   2568  HB1 GLU A 748      68.670  60.180  81.480  1.00  0.00           H
ATOM   2569  HB2 GLU A 748      67.010  59.820  82.060  1.00  0.00           H
ATOM   2570  CG  GLU A 748      67.170  61.360  80.520  1.00  0.00           C
ATOM   2571  HG1 GLU A 748      66.950  62.040  81.360  1.00  0.00           H
ATOM   2572  HG2 GLU A 748      66.210  61.170  79.980  1.00  0.00           H
ATOM   2573  CD  GLU A 748      68.140  62.140  79.640  1.00  0.00           C
ATOM   2574  OE1 GLU A 748      67.920  62.160  78.410  1.00  0.00           O
ATOM   2575  OE2 GLU A 748      68.970  62.890  80.170  1.00  0.00           O
ATOM   2576  C   GLU A 748      68.390  57.690  80.600  1.00  0.00           C
ATOM   2577  O   GLU A 748      69.590  57.620  80.340  1.00  0.00           O
ATOM   2578  N   THR A 749      67.860  56.710  81.300  1.00  0.00           N
ATOM   2579  HN  THR A 749      66.880  56.790  81.440  1.00  0.00           H
ATOM   2580  CA  THR A 749      68.580  55.600  81.910  1.00  0.00           C
ATOM   2581  HA  THR A 749      69.450  56.120  82.270  1.00  0.00           H
ATOM   2582  CB  THR A 749      67.900  54.890  83.120  1.00  0.00           C
ATOM   2583  HB  THR A 749      68.350  53.960  83.540  1.00  0.00           H
ATOM   2584  OG1 THR A 749      66.570  54.530  82.800  1.00  0.00           O
ATOM   2585  HG1 THR A 749      66.180  54.450  83.680  1.00  0.00           H
ATOM   2586  CG2 THR A 749      67.800  55.980  84.230  1.00  0.00           C
ATOM   2587 HG21 THR A 749      68.780  56.190  84.700  1.00  0.00           H
ATOM   2588 HG22 THR A 749      67.210  55.610  85.090  1.00  0.00           H
ATOM   2589 HG23 THR A 749      67.280  56.920  83.950  1.00  0.00           H
ATOM   2590  C   THR A 749      69.090  54.590  80.900  1.00  0.00           C
ATOM   2591  O   THR A 749      70.150  53.920  81.090  1.00  0.00           O
ATOM   2592  N   TYR A 750      68.450  54.530  79.710  1.00  0.00           N
ATOM   2593  HN  TYR A 750      67.610  55.030  79.530  1.00  0.00           H
ATOM   2594  CA  TYR A 750      68.660  53.680  78.600  1.00  0.00           C
ATOM   2595  HA  TYR A 750      69.240  52.830  78.920  1.00  0.00           H
ATOM   2596  CB  TYR A 750      67.260  53.250  77.960  1.00  0.00           C
ATOM   2597  HB1 TYR A 750      67.510  52.400  77.310  1.00  0.00           H
ATOM   2598  HB2 TYR A 750      66.830  54.070  77.340  1.00  0.00           H
ATOM   2599  CG  TYR A 750      66.230  52.790  78.960  1.00  0.00           C
ATOM   2600  CD1 TYR A 750      64.930  53.350  78.810  1.00  0.00           C
ATOM   2601  HD1 TYR A 750      64.810  54.080  78.020  1.00  0.00           H
ATOM   2602  CE1 TYR A 750      63.840  52.930  79.530  1.00  0.00           C
ATOM   2603  HE1 TYR A 750      62.820  53.260  79.370  1.00  0.00           H
ATOM   2604  CZ  TYR A 750      64.050  51.990  80.600  1.00  0.00           C
ATOM   2605  OH  TYR A 750      62.960  51.500  81.270  1.00  0.00           O
ATOM   2606  HH  TYR A 750      62.300  51.690  80.600  1.00  0.00           H
ATOM   2607  CD2 TYR A 750      66.430  51.760  79.860  1.00  0.00           C
ATOM   2608  HD2 TYR A 750      67.390  51.290  79.910  1.00  0.00           H
ATOM   2609  CE2 TYR A 750      65.330  51.340  80.740  1.00  0.00           C
ATOM   2610  HE2 TYR A 750      65.560  50.580  81.470  1.00  0.00           H
ATOM   2611  C   TYR A 750      69.530  54.390  77.560  1.00  0.00           C
ATOM   2612  O   TYR A 750      69.500  54.000  76.390  1.00  0.00           O
ATOM   2613  N   ALA A 751      70.290  55.460  77.920  1.00  0.00           N
ATOM   2614  HN  ALA A 751      70.240  55.850  78.830  1.00  0.00           H
ATOM   2615  CA  ALA A 751      70.990  56.400  77.040  1.00  0.00           C
ATOM   2616  HA  ALA A 751      70.170  56.740  76.400  1.00  0.00           H
ATOM   2617  CB  ALA A 751      71.680  57.600  77.690  1.00  0.00           C
ATOM   2618  HB1 ALA A 751      72.290  58.210  76.980  1.00  0.00           H
ATOM   2619  HB2 ALA A 751      72.400  57.240  78.450  1.00  0.00           H
ATOM   2620  HB3 ALA A 751      70.950  58.260  78.180  1.00  0.00           H
ATOM   2621  C   ALA A 751      72.080  55.720  76.170  1.00  0.00           C
ATOM   2622  O   ALA A 751      72.180  55.920  74.970  1.00  0.00           O
ATOM   2623  N   ASP A 752      72.860  54.810  76.770  1.00  0.00           N
ATOM   2624  HN  ASP A 752      72.660  54.600  77.730  1.00  0.00           H
ATOM   2625  CA  ASP A 752      73.830  53.960  76.180  1.00  0.00           C
ATOM   2626  HA  ASP A 752      74.430  54.590  75.560  1.00  0.00           H
ATOM   2627  CB  ASP A 752      74.760  53.330  77.310  1.00  0.00           C
ATOM   2628  HB1 ASP A 752      75.190  54.270  77.710  1.00  0.00           H
ATOM   2629  HB2 ASP A 752      75.470  52.660  76.780  1.00  0.00           H
ATOM   2630  CG  ASP A 752      74.130  52.470  78.350  1.00  0.00           C
ATOM   2631  OD1 ASP A 752      72.910  52.700  78.550  1.00  0.00           O
ATOM   2632  OD2 ASP A 752      74.880  51.740  79.030  1.00  0.00           O
ATOM   2633  C   ASP A 752      73.210  52.960  75.220  1.00  0.00           C
ATOM   2634  O   ASP A 752      73.940  52.540  74.320  1.00  0.00           O
ATOM   2635  N   VAL A 753      71.970  52.450  75.460  1.00  0.00           N
ATOM   2636  HN  VAL A 753      71.430  52.800  76.240  1.00  0.00           H
ATOM   2637  CA  VAL A 753      71.170  51.690  74.540  1.00  0.00           C
ATOM   2638  HA  VAL A 753      71.790  50.870  74.190  1.00  0.00           H
ATOM   2639  CB  VAL A 753      70.000  51.010  75.250  1.00  0.00           C
ATOM   2640  HB  VAL A 753      69.450  51.660  75.970  1.00  0.00           H
ATOM   2641  CG1 VAL A 753      68.980  50.370  74.340  1.00  0.00           C
ATOM   2642 HG11 VAL A 753      69.470  49.640  73.660  1.00  0.00           H
ATOM   2643 HG12 VAL A 753      68.420  51.140  73.780  1.00  0.00           H
ATOM   2644 HG13 VAL A 753      68.250  49.810  74.970  1.00  0.00           H
ATOM   2645  CG2 VAL A 753      70.660  50.020  76.240  1.00  0.00           C
ATOM   2646 HG21 VAL A 753      71.300  50.620  76.910  1.00  0.00           H
ATOM   2647 HG22 VAL A 753      71.180  49.140  75.790  1.00  0.00           H
ATOM   2648 HG23 VAL A 753      69.780  49.700  76.850  1.00  0.00           H
ATOM   2649  C   VAL A 753      70.720  52.540  73.380  1.00  0.00           C
ATOM   2650  O   VAL A 753      70.610  52.090  72.240  1.00  0.00           O
ATOM   2651  N   LEU A 754      70.240  53.770  73.640  1.00  0.00           N
ATOM   2652  HN  LEU A 754      69.950  54.010  74.560  1.00  0.00           H
ATOM   2653  CA  LEU A 754      69.820  54.730  72.610  1.00  0.00           C
ATOM   2654  HA  LEU A 754      68.970  54.330  72.070  1.00  0.00           H
ATOM   2655  CB  LEU A 754      69.390  56.020  73.360  1.00  0.00           C
ATOM   2656  HB1 LEU A 754      70.200  56.580  73.870  1.00  0.00           H
ATOM   2657  HB2 LEU A 754      68.800  55.620  74.220  1.00  0.00           H
ATOM   2658  CG  LEU A 754      68.430  57.030  72.630  1.00  0.00           C
ATOM   2659  HG  LEU A 754      68.040  57.630  73.480  1.00  0.00           H
ATOM   2660  CD1 LEU A 754      69.160  57.940  71.610  1.00  0.00           C
ATOM   2661 HD11 LEU A 754      68.490  58.760  71.320  1.00  0.00           H
ATOM   2662 HD12 LEU A 754      69.480  57.350  70.720  1.00  0.00           H
ATOM   2663 HD13 LEU A 754      70.070  58.380  72.070  1.00  0.00           H
ATOM   2664  CD2 LEU A 754      67.240  56.340  72.070  1.00  0.00           C
ATOM   2665 HD21 LEU A 754      66.460  56.970  71.590  1.00  0.00           H
ATOM   2666 HD22 LEU A 754      66.900  55.570  72.780  1.00  0.00           H
ATOM   2667 HD23 LEU A 754      67.590  55.770  71.170  1.00  0.00           H
ATOM   2668  C   LEU A 754      70.860  54.850  71.530  1.00  0.00           C
ATOM   2669  O   LEU A 754      70.650  54.690  70.320  1.00  0.00           O
ATOM   2670  N   PHE A 755      72.100  55.030  71.990  1.00  0.00           N
ATOM   2671  HN  PHE A 755      72.200  55.110  72.970  1.00  0.00           H
ATOM   2672  CA  PHE A 755      73.290  55.130  71.130  1.00  0.00           C
ATOM   2673  HA  PHE A 755      73.110  55.970  70.470  1.00  0.00           H
ATOM   2674  CB  PHE A 755      74.590  55.450  71.910  1.00  0.00           C
ATOM   2675  HB1 PHE A 755      74.480  54.730  72.760  1.00  0.00           H
ATOM   2676  HB2 PHE A 755      74.590  56.440  72.400  1.00  0.00           H
ATOM   2677  CG  PHE A 755      75.930  55.300  71.120  1.00  0.00           C
ATOM   2678  CD1 PHE A 755      76.970  54.670  71.850  1.00  0.00           C
ATOM   2679  HD1 PHE A 755      76.740  54.390  72.870  1.00  0.00           H
ATOM   2680  CE1 PHE A 755      78.250  54.680  71.250  1.00  0.00           C
ATOM   2681  HE1 PHE A 755      79.100  54.280  71.790  1.00  0.00           H
ATOM   2682  CZ  PHE A 755      78.550  55.120  69.950  1.00  0.00           C
ATOM   2683  HZ  PHE A 755      79.550  55.090  69.560  1.00  0.00           H
ATOM   2684  CD2 PHE A 755      76.190  55.720  69.780  1.00  0.00           C
ATOM   2685  HD2 PHE A 755      75.250  56.090  69.400  1.00  0.00           H
ATOM   2686  CE2 PHE A 755      77.490  55.670  69.240  1.00  0.00           C
ATOM   2687  HE2 PHE A 755      77.600  56.110  68.260  1.00  0.00           H
ATOM   2688  C   PHE A 755      73.420  53.880  70.180  1.00  0.00           C
ATOM   2689  O   PHE A 755      73.480  54.050  68.950  1.00  0.00           O
ATOM   2690  N   TRP A 756      73.330  52.620  70.650  1.00  0.00           N
ATOM   2691  HN  TRP A 756      73.350  52.560  71.650  1.00  0.00           H
ATOM   2692  CA  TRP A 756      73.420  51.530  69.790  1.00  0.00           C
ATOM   2693  HA  TRP A 756      74.320  51.690  69.210  1.00  0.00           H
ATOM   2694  CB  TRP A 756      73.430  50.150  70.550  1.00  0.00           C
ATOM   2695  HB1 TRP A 756      72.640  50.170  71.340  1.00  0.00           H
ATOM   2696  HB2 TRP A 756      74.440  50.060  71.020  1.00  0.00           H
ATOM   2697  CG  TRP A 756      73.200  48.840  69.850  1.00  0.00           C
ATOM   2698  CD1 TRP A 756      72.260  47.840  70.220  1.00  0.00           C
ATOM   2699  HD1 TRP A 756      71.660  47.930  71.110  1.00  0.00           H
ATOM   2700  NE1 TRP A 756      72.300  46.790  69.270  1.00  0.00           N
ATOM   2701  HE1 TRP A 756      71.750  45.990  69.120  1.00  0.00           H
ATOM   2702  CE2 TRP A 756      73.130  47.080  68.270  1.00  0.00           C
ATOM   2703  CD2 TRP A 756      73.730  48.330  68.590  1.00  0.00           C
ATOM   2704  CE3 TRP A 756      74.720  48.850  67.680  1.00  0.00           C
ATOM   2705  HE3 TRP A 756      75.140  49.840  67.720  1.00  0.00           H
ATOM   2706  CZ3 TRP A 756      75.000  48.150  66.480  1.00  0.00           C
ATOM   2707  HZ3 TRP A 756      75.710  48.630  65.830  1.00  0.00           H
ATOM   2708  CZ2 TRP A 756      73.630  46.290  67.210  1.00  0.00           C
ATOM   2709  HZ2 TRP A 756      73.170  45.350  66.930  1.00  0.00           H
ATOM   2710  CH2 TRP A 756      74.490  46.910  66.240  1.00  0.00           C
ATOM   2711  HH2 TRP A 756      74.750  46.270  65.410  1.00  0.00           H
ATOM   2712  C   TRP A 756      72.270  51.490  68.710  1.00  0.00           C
ATOM   2713  O   TRP A 756      72.400  51.310  67.520  1.00  0.00           O
ATOM   2714  N   CYS A 757      71.050  51.720  69.230  1.00  0.00           N
ATOM   2715  HN  CYS A 757      70.820  52.120  70.110  1.00  0.00           H
ATOM   2716  CA  CYS A 757      69.850  51.590  68.390  1.00  0.00           C
ATOM   2717  HA  CYS A 757      69.780  50.590  67.970  1.00  0.00           H
ATOM   2718  CB  CYS A 757      68.660  51.680  69.350  1.00  0.00           C
ATOM   2719  HB1 CYS A 757      67.710  51.600  68.770  1.00  0.00           H
ATOM   2720  HB2 CYS A 757      68.650  52.650  69.910  1.00  0.00           H
ATOM   2721  SG  CYS A 757      68.720  50.310  70.560  1.00  0.00           S
ATOM   2722  HG1 CYS A 757      69.920  50.610  71.050  1.00  0.00           H
ATOM   2723  C   CYS A 757      69.780  52.500  67.170  1.00  0.00           C
ATOM   2724  O   CYS A 757      69.510  52.030  66.070  1.00  0.00           O
ATOM   2725  N   VAL A 758      70.330  53.750  67.200  1.00  0.00           N
ATOM   2726  HN  VAL A 758      70.690  54.160  68.040  1.00  0.00           H
ATOM   2727  CA  VAL A 758      70.580  54.660  66.070  1.00  0.00           C
ATOM   2728  HA  VAL A 758      69.660  54.730  65.510  1.00  0.00           H
ATOM   2729  CB  VAL A 758      70.980  55.970  66.560  1.00  0.00           C
ATOM   2730  HB  VAL A 758      71.800  55.810  67.290  1.00  0.00           H
ATOM   2731  CG1 VAL A 758      71.390  56.980  65.410  1.00  0.00           C
ATOM   2732 HG11 VAL A 758      72.440  56.760  65.110  1.00  0.00           H
ATOM   2733 HG12 VAL A 758      71.400  58.050  65.730  1.00  0.00           H
ATOM   2734 HG13 VAL A 758      70.710  56.990  64.530  1.00  0.00           H
ATOM   2735  CG2 VAL A 758      69.800  56.600  67.340  1.00  0.00           C
ATOM   2736 HG21 VAL A 758      70.030  57.530  67.920  1.00  0.00           H
ATOM   2737 HG22 VAL A 758      69.480  55.930  68.170  1.00  0.00           H
ATOM   2738 HG23 VAL A 758      68.890  56.770  66.730  1.00  0.00           H
ATOM   2739  C   VAL A 758      71.650  54.060  65.110  1.00  0.00           C
ATOM   2740  O   VAL A 758      71.470  54.060  63.880  1.00  0.00           O
ATOM   2741  N   ILE A 759      72.830  53.490  65.630  1.00  0.00           N
ATOM   2742  HN  ILE A 759      73.110  53.680  66.560  1.00  0.00           H
ATOM   2743  CA  ILE A 759      73.790  52.750  64.740  1.00  0.00           C
ATOM   2744  HA  ILE A 759      74.060  53.430  63.950  1.00  0.00           H
ATOM   2745  CB  ILE A 759      75.210  52.390  65.520  1.00  0.00           C
ATOM   2746  HB  ILE A 759      75.000  52.030  66.550  1.00  0.00           H
ATOM   2747  CG2 ILE A 759      75.990  51.360  64.720  1.00  0.00           C
ATOM   2748 HG21 ILE A 759      77.010  51.280  65.150  1.00  0.00           H
ATOM   2749 HG22 ILE A 759      76.210  51.540  63.640  1.00  0.00           H
ATOM   2750 HG23 ILE A 759      75.410  50.400  64.730  1.00  0.00           H
ATOM   2751  CG1 ILE A 759      75.970  53.700  65.750  1.00  0.00           C
ATOM   2752 HG11 ILE A 759      75.280  54.430  66.230  1.00  0.00           H
ATOM   2753 HG12 ILE A 759      76.220  54.120  64.760  1.00  0.00           H
ATOM   2754  CD  ILE A 759      77.230  53.550  66.550  1.00  0.00           C
ATOM   2755  HD1 ILE A 759      77.870  52.700  66.240  1.00  0.00           H
ATOM   2756  HD2 ILE A 759      77.070  53.590  67.650  1.00  0.00           H
ATOM   2757  HD3 ILE A 759      77.780  54.480  66.280  1.00  0.00           H
ATOM   2758  C   ILE A 759      73.190  51.480  64.050  1.00  0.00           C
ATOM   2759  O   ILE A 759      73.240  51.300  62.810  1.00  0.00           O
ATOM   2760  N   LEU A 760      72.470  50.660  64.830  1.00  0.00           N
ATOM   2761  HN  LEU A 760      72.300  50.880  65.790  1.00  0.00           H
ATOM   2762  CA  LEU A 760      71.690  49.520  64.380  1.00  0.00           C
ATOM   2763  HA  LEU A 760      72.440  48.850  63.990  1.00  0.00           H
ATOM   2764  CB  LEU A 760      71.030  48.780  65.560  1.00  0.00           C
ATOM   2765  HB1 LEU A 760      70.480  49.610  66.040  1.00  0.00           H
ATOM   2766  HB2 LEU A 760      71.840  48.510  66.280  1.00  0.00           H
ATOM   2767  CG  LEU A 760      70.290  47.460  65.190  1.00  0.00           C
ATOM   2768  HG  LEU A 760      69.460  47.670  64.470  1.00  0.00           H
ATOM   2769  CD1 LEU A 760      71.180  46.370  64.520  1.00  0.00           C
ATOM   2770 HD11 LEU A 760      70.680  45.380  64.630  1.00  0.00           H
ATOM   2771 HD12 LEU A 760      72.170  46.340  65.030  1.00  0.00           H
ATOM   2772 HD13 LEU A 760      71.420  46.620  63.460  1.00  0.00           H
ATOM   2773  CD2 LEU A 760      69.660  46.870  66.470  1.00  0.00           C
ATOM   2774 HD21 LEU A 760      69.000  45.990  66.320  1.00  0.00           H
ATOM   2775 HD22 LEU A 760      69.190  47.550  67.210  1.00  0.00           H
ATOM   2776 HD23 LEU A 760      70.520  46.430  67.010  1.00  0.00           H
ATOM   2777  C   LEU A 760      70.670  49.870  63.330  1.00  0.00           C
ATOM   2778  O   LEU A 760      70.470  49.280  62.290  1.00  0.00           O
ATOM   2779  N   PHE A 761      69.870  51.000  63.470  1.00  0.00           N
ATOM   2780  HN  PHE A 761      69.910  51.480  64.340  1.00  0.00           H
ATOM   2781  CA  PHE A 761      68.920  51.560  62.570  1.00  0.00           C
ATOM   2782  HA  PHE A 761      68.140  50.810  62.510  1.00  0.00           H
ATOM   2783  CB  PHE A 761      68.240  52.710  63.350  1.00  0.00           C
ATOM   2784  HB1 PHE A 761      69.100  53.330  63.660  1.00  0.00           H
ATOM   2785  HB2 PHE A 761      67.610  52.420  64.230  1.00  0.00           H
ATOM   2786  CG  PHE A 761      67.410  53.620  62.580  1.00  0.00           C
ATOM   2787  CD1 PHE A 761      67.940  54.800  61.970  1.00  0.00           C
ATOM   2788  HD1 PHE A 761      68.960  55.160  62.020  1.00  0.00           H
ATOM   2789  CE1 PHE A 761      67.080  55.700  61.340  1.00  0.00           C
ATOM   2790  HE1 PHE A 761      67.520  56.540  60.820  1.00  0.00           H
ATOM   2791  CZ  PHE A 761      65.720  55.300  61.230  1.00  0.00           C
ATOM   2792  HZ  PHE A 761      65.040  55.920  60.680  1.00  0.00           H
ATOM   2793  CD2 PHE A 761      66.040  53.330  62.500  1.00  0.00           C
ATOM   2794  HD2 PHE A 761      65.640  52.420  62.940  1.00  0.00           H
ATOM   2795  CE2 PHE A 761      65.180  54.200  61.820  1.00  0.00           C
ATOM   2796  HE2 PHE A 761      64.140  53.960  61.790  1.00  0.00           H
ATOM   2797  C   PHE A 761      69.510  51.890  61.160  1.00  0.00           C
ATOM   2798  O   PHE A 761      69.040  51.450  60.100  1.00  0.00           O
ATOM   2799  N   PHE A 762      70.590  52.720  61.080  1.00  0.00           N
ATOM   2800  HN  PHE A 762      71.020  53.090  61.900  1.00  0.00           H
ATOM   2801  CA  PHE A 762      71.070  53.160  59.790  1.00  0.00           C
ATOM   2802  HA  PHE A 762      70.280  53.470  59.130  1.00  0.00           H
ATOM   2803  CB  PHE A 762      72.110  54.360  59.880  1.00  0.00           C
ATOM   2804  HB1 PHE A 762      72.380  54.650  58.830  1.00  0.00           H
ATOM   2805  HB2 PHE A 762      73.090  54.180  60.390  1.00  0.00           H
ATOM   2806  CG  PHE A 762      71.380  55.640  60.330  1.00  0.00           C
ATOM   2807  CD1 PHE A 762      71.740  56.350  61.410  1.00  0.00           C
ATOM   2808  HD1 PHE A 762      72.330  55.840  62.160  1.00  0.00           H
ATOM   2809  CE1 PHE A 762      71.290  57.670  61.660  1.00  0.00           C
ATOM   2810  HE1 PHE A 762      71.450  58.190  62.590  1.00  0.00           H
ATOM   2811  CZ  PHE A 762      70.450  58.240  60.760  1.00  0.00           C
ATOM   2812  HZ  PHE A 762      70.030  59.220  60.940  1.00  0.00           H
ATOM   2813  CD2 PHE A 762      70.520  56.330  59.350  1.00  0.00           C
ATOM   2814  HD2 PHE A 762      70.220  55.780  58.460  1.00  0.00           H
ATOM   2815  CE2 PHE A 762      70.090  57.590  59.560  1.00  0.00           C
ATOM   2816  HE2 PHE A 762      69.540  58.180  58.830  1.00  0.00           H
ATOM   2817  C   PHE A 762      71.840  52.040  59.040  1.00  0.00           C
ATOM   2818  O   PHE A 762      71.750  51.980  57.790  1.00  0.00           O
ATOM   2819  N   THR A 763      72.580  51.160  59.800  1.00  0.00           N
ATOM   2820  HN  THR A 763      72.620  51.330  60.770  1.00  0.00           H
ATOM   2821  CA  THR A 763      73.370  50.030  59.280  1.00  0.00           C
ATOM   2822  HA  THR A 763      73.970  50.430  58.490  1.00  0.00           H
ATOM   2823  CB  THR A 763      74.280  49.290  60.290  1.00  0.00           C
ATOM   2824  HB  THR A 763      74.820  48.490  59.720  1.00  0.00           H
ATOM   2825  OG1 THR A 763      73.670  48.890  61.500  1.00  0.00           O
ATOM   2826  HG1 THR A 763      73.590  49.670  62.070  1.00  0.00           H
ATOM   2827  CG2 THR A 763      75.350  50.380  60.630  1.00  0.00           C
ATOM   2828 HG21 THR A 763      74.940  51.250  61.190  1.00  0.00           H
ATOM   2829 HG22 THR A 763      75.850  50.680  59.690  1.00  0.00           H
ATOM   2830 HG23 THR A 763      76.180  49.990  61.260  1.00  0.00           H
ATOM   2831  C   THR A 763      72.420  48.970  58.690  1.00  0.00           C
ATOM   2832  O   THR A 763      72.730  48.400  57.650  1.00  0.00           O
ATOM   2833  N   THR A 764      71.280  48.690  59.310  1.00  0.00           N
ATOM   2834  HN  THR A 764      71.210  49.090  60.220  1.00  0.00           H
ATOM   2835  CA  THR A 764      70.210  47.800  58.830  1.00  0.00           C
ATOM   2836  HA  THR A 764      70.590  46.790  58.930  1.00  0.00           H
ATOM   2837  CB  THR A 764      69.000  47.690  59.810  1.00  0.00           C
ATOM   2838  HB  THR A 764      68.700  48.710  60.150  1.00  0.00           H
ATOM   2839  OG1 THR A 764      69.480  46.900  60.910  1.00  0.00           O
ATOM   2840  HG1 THR A 764      70.110  47.500  61.350  1.00  0.00           H
ATOM   2841  CG2 THR A 764      67.830  46.920  59.180  1.00  0.00           C
ATOM   2842 HG21 THR A 764      68.250  45.980  58.800  1.00  0.00           H
ATOM   2843 HG22 THR A 764      67.440  47.500  58.320  1.00  0.00           H
ATOM   2844 HG23 THR A 764      66.980  46.860  59.890  1.00  0.00           H
ATOM   2845  C   THR A 764      69.740  48.190  57.480  1.00  0.00           C
ATOM   2846  O   THR A 764      69.940  47.470  56.480  1.00  0.00           O
ATOM   2847  N   PHE A 765      69.260  49.490  57.310  1.00  0.00           N
ATOM   2848  HN  PHE A 765      69.200  50.040  58.140  1.00  0.00           H
ATOM   2849  CA  PHE A 765      68.940  50.170  56.070  1.00  0.00           C
ATOM   2850  HA  PHE A 765      68.030  49.780  55.630  1.00  0.00           H
ATOM   2851  CB  PHE A 765      68.560  51.640  56.430  1.00  0.00           C
ATOM   2852  HB1 PHE A 765      69.300  52.050  57.130  1.00  0.00           H
ATOM   2853  HB2 PHE A 765      67.560  51.580  56.920  1.00  0.00           H
ATOM   2854  CG  PHE A 765      68.450  52.600  55.260  1.00  0.00           C
ATOM   2855  CD1 PHE A 765      67.520  52.460  54.190  1.00  0.00           C
ATOM   2856  HD1 PHE A 765      66.900  51.570  54.140  1.00  0.00           H
ATOM   2857  CE1 PHE A 765      67.310  53.540  53.360  1.00  0.00           C
ATOM   2858  HE1 PHE A 765      66.550  53.540  52.590  1.00  0.00           H
ATOM   2859  CZ  PHE A 765      68.030  54.670  53.410  1.00  0.00           C
ATOM   2860  HZ  PHE A 765      67.800  55.520  52.770  1.00  0.00           H
ATOM   2861  CD2 PHE A 765      69.180  53.790  55.330  1.00  0.00           C
ATOM   2862  HD2 PHE A 765      70.010  53.860  56.020  1.00  0.00           H
ATOM   2863  CE2 PHE A 765      69.070  54.730  54.290  1.00  0.00           C
ATOM   2864  HE2 PHE A 765      69.710  55.600  54.300  1.00  0.00           H
ATOM   2865  C   PHE A 765      70.140  50.150  55.050  1.00  0.00           C
ATOM   2866  O   PHE A 765      69.900  49.800  53.900  1.00  0.00           O
ATOM   2867  N   PHE A 766      71.420  50.380  55.430  1.00  0.00           N
ATOM   2868  HN  PHE A 766      71.680  50.690  56.340  1.00  0.00           H
ATOM   2869  CA  PHE A 766      72.500  50.390  54.510  1.00  0.00           C
ATOM   2870  HA  PHE A 766      72.100  50.820  53.610  1.00  0.00           H
ATOM   2871  CB  PHE A 766      73.680  51.350  54.950  1.00  0.00           C
ATOM   2872  HB1 PHE A 766      74.540  51.160  54.270  1.00  0.00           H
ATOM   2873  HB2 PHE A 766      73.960  51.160  56.000  1.00  0.00           H
ATOM   2874  CG  PHE A 766      73.340  52.830  54.670  1.00  0.00           C
ATOM   2875  CD1 PHE A 766      73.100  53.330  53.360  1.00  0.00           C
ATOM   2876  HD1 PHE A 766      73.160  52.600  52.570  1.00  0.00           H
ATOM   2877  CE1 PHE A 766      72.680  54.690  53.120  1.00  0.00           C
ATOM   2878  HE1 PHE A 766      72.380  54.860  52.100  1.00  0.00           H
ATOM   2879  CZ  PHE A 766      72.570  55.560  54.200  1.00  0.00           C
ATOM   2880  HZ  PHE A 766      72.150  56.530  53.960  1.00  0.00           H
ATOM   2881  CD2 PHE A 766      73.390  53.740  55.660  1.00  0.00           C
ATOM   2882  HD2 PHE A 766      73.570  53.540  56.700  1.00  0.00           H
ATOM   2883  CE2 PHE A 766      72.950  55.080  55.450  1.00  0.00           C
ATOM   2884  HE2 PHE A 766      72.840  55.700  56.320  1.00  0.00           H
ATOM   2885  C   PHE A 766      73.150  49.040  54.190  1.00  0.00           C
ATOM   2886  O   PHE A 766      73.680  48.930  53.070  1.00  0.00           O
ATOM   2887  N   LEU A 767      73.060  47.970  55.100  1.00  0.00           N
ATOM   2888  HN  LEU A 767      72.740  48.110  56.030  1.00  0.00           H
ATOM   2889  CA  LEU A 767      73.540  46.630  54.820  1.00  0.00           C
ATOM   2890  HA  LEU A 767      74.480  46.690  54.300  1.00  0.00           H
ATOM   2891  CB  LEU A 767      73.610  45.720  56.160  1.00  0.00           C
ATOM   2892  HB1 LEU A 767      72.570  45.770  56.520  1.00  0.00           H
ATOM   2893  HB2 LEU A 767      74.310  46.270  56.830  1.00  0.00           H
ATOM   2894  CG  LEU A 767      74.200  44.340  55.840  1.00  0.00           C
ATOM   2895  HG  LEU A 767      73.760  43.850  54.950  1.00  0.00           H
ATOM   2896  CD1 LEU A 767      75.690  44.480  55.410  1.00  0.00           C
ATOM   2897 HD11 LEU A 767      76.290  45.030  56.170  1.00  0.00           H
ATOM   2898 HD12 LEU A 767      75.810  44.900  54.400  1.00  0.00           H
ATOM   2899 HD13 LEU A 767      76.120  43.470  55.230  1.00  0.00           H
ATOM   2900  CD2 LEU A 767      74.110  43.300  56.980  1.00  0.00           C
ATOM   2901 HD21 LEU A 767      74.680  43.680  57.860  1.00  0.00           H
ATOM   2902 HD22 LEU A 767      74.520  42.310  56.720  1.00  0.00           H
ATOM   2903 HD23 LEU A 767      73.020  43.150  57.150  1.00  0.00           H
ATOM   2904  C   LEU A 767      72.510  46.000  53.830  1.00  0.00           C
ATOM   2905  O   LEU A 767      72.920  45.300  52.880  1.00  0.00           O
ATOM   2906  N   SER A 768      71.210  46.360  53.930  1.00  0.00           N
ATOM   2907  HN  SER A 768      70.970  46.860  54.750  1.00  0.00           H
ATOM   2908  CA  SER A 768      70.210  45.950  53.000  1.00  0.00           C
ATOM   2909  HA  SER A 768      70.110  44.880  53.030  1.00  0.00           H
ATOM   2910  CB  SER A 768      68.830  46.520  53.360  1.00  0.00           C
ATOM   2911  HB1 SER A 768      68.050  46.100  52.690  1.00  0.00           H
ATOM   2912  HB2 SER A 768      68.850  47.620  53.340  1.00  0.00           H
ATOM   2913  OG  SER A 768      68.360  46.120  54.670  1.00  0.00           O
ATOM   2914  HG1 SER A 768      68.910  46.660  55.250  1.00  0.00           H
ATOM   2915  C   SER A 768      70.550  46.320  51.620  1.00  0.00           C
ATOM   2916  O   SER A 768      70.450  45.490  50.700  1.00  0.00           O
ATOM   2917  N   SER A 769      71.000  47.600  51.330  1.00  0.00           N
ATOM   2918  HN  SER A 769      71.030  48.220  52.110  1.00  0.00           H
ATOM   2919  CA  SER A 769      71.490  48.070  50.000  1.00  0.00           C
ATOM   2920  HA  SER A 769      70.670  47.930  49.320  1.00  0.00           H
ATOM   2921  CB  SER A 769      71.890  49.620  50.070  1.00  0.00           C
ATOM   2922  HB1 SER A 769      72.840  49.760  50.630  1.00  0.00           H
ATOM   2923  HB2 SER A 769      71.030  50.170  50.490  1.00  0.00           H
ATOM   2924  OG  SER A 769      72.160  50.170  48.730  1.00  0.00           O
ATOM   2925  HG1 SER A 769      71.580  49.820  48.070  1.00  0.00           H
ATOM   2926  C   SER A 769      72.740  47.370  49.560  1.00  0.00           C
ATOM   2927  O   SER A 769      72.910  46.960  48.410  1.00  0.00           O
ATOM   2928  N   PHE A 770      73.660  47.090  50.550  1.00  0.00           N
ATOM   2929  HN  PHE A 770      73.430  47.480  51.430  1.00  0.00           H
ATOM   2930  CA  PHE A 770      74.950  46.470  50.240  1.00  0.00           C
ATOM   2931  HA  PHE A 770      75.370  46.990  49.390  1.00  0.00           H
ATOM   2932  CB  PHE A 770      76.020  46.630  51.360  1.00  0.00           C
ATOM   2933  HB1 PHE A 770      75.660  46.210  52.320  1.00  0.00           H
ATOM   2934  HB2 PHE A 770      76.160  47.690  51.640  1.00  0.00           H
ATOM   2935  CG  PHE A 770      77.240  45.890  50.970  1.00  0.00           C
ATOM   2936  CD1 PHE A 770      77.500  44.680  51.540  1.00  0.00           C
ATOM   2937  HD1 PHE A 770      76.660  44.210  52.050  1.00  0.00           H
ATOM   2938  CE1 PHE A 770      78.660  43.880  51.300  1.00  0.00           C
ATOM   2939  HE1 PHE A 770      78.690  42.840  51.620  1.00  0.00           H
ATOM   2940  CZ  PHE A 770      79.670  44.400  50.370  1.00  0.00           C
ATOM   2941  HZ  PHE A 770      80.590  43.880  50.250  1.00  0.00           H
ATOM   2942  CD2 PHE A 770      78.320  46.470  50.160  1.00  0.00           C
ATOM   2943  HD2 PHE A 770      78.320  47.470  49.780  1.00  0.00           H
ATOM   2944  CE2 PHE A 770      79.490  45.700  49.830  1.00  0.00           C
ATOM   2945  HE2 PHE A 770      80.170  46.140  49.120  1.00  0.00           H
ATOM   2946  C   PHE A 770      74.730  45.010  49.750  1.00  0.00           C
ATOM   2947  O   PHE A 770      75.280  44.650  48.700  1.00  0.00           O
ATOM   2948  N   LEU A 771      73.880  44.250  50.390  1.00  0.00           N
ATOM   2949  HN  LEU A 771      73.480  44.560  51.250  1.00  0.00           H
ATOM   2950  CA  LEU A 771      73.600  42.900  49.950  1.00  0.00           C
ATOM   2951  HA  LEU A 771      74.510  42.540  49.480  1.00  0.00           H
ATOM   2952  CB  LEU A 771      73.040  41.920  51.070  1.00  0.00           C
ATOM   2953  HB1 LEU A 771      72.890  40.930  50.580  1.00  0.00           H
ATOM   2954  HB2 LEU A 771      72.100  42.360  51.450  1.00  0.00           H
ATOM   2955  CG  LEU A 771      73.930  41.680  52.310  1.00  0.00           C
ATOM   2956  HG  LEU A 771      73.970  42.580  52.960  1.00  0.00           H
ATOM   2957  CD1 LEU A 771      73.180  40.600  53.200  1.00  0.00           C
ATOM   2958 HD11 LEU A 771      72.250  41.160  53.440  1.00  0.00           H
ATOM   2959 HD12 LEU A 771      73.810  40.380  54.090  1.00  0.00           H
ATOM   2960 HD13 LEU A 771      73.050  39.670  52.630  1.00  0.00           H
ATOM   2961  CD2 LEU A 771      75.300  41.180  51.820  1.00  0.00           C
ATOM   2962 HD21 LEU A 771      75.940  40.990  52.710  1.00  0.00           H
ATOM   2963 HD22 LEU A 771      75.900  41.960  51.310  1.00  0.00           H
ATOM   2964 HD23 LEU A 771      75.110  40.330  51.140  1.00  0.00           H
ATOM   2965  C   LEU A 771      72.650  42.850  48.790  1.00  0.00           C
ATOM   2966  O   LEU A 771      72.470  41.860  48.170  1.00  0.00           O
ATOM   2967  N   LYS A 772      71.980  43.890  48.520  1.00  0.00           N
ATOM   2968  HN  LYS A 772      71.900  44.650  49.160  1.00  0.00           H
ATOM   2969  CA  LYS A 772      71.160  43.980  47.310  1.00  0.00           C
ATOM   2970  HA  LYS A 772      70.740  43.000  47.120  1.00  0.00           H
ATOM   2971  CB  LYS A 772      69.830  44.880  47.490  1.00  0.00           C
ATOM   2972  HB1 LYS A 772      69.990  45.940  47.740  1.00  0.00           H
ATOM   2973  HB2 LYS A 772      69.180  44.470  48.300  1.00  0.00           H
ATOM   2974  CG  LYS A 772      69.040  45.160  46.230  1.00  0.00           C
ATOM   2975  HG1 LYS A 772      68.640  44.240  45.770  1.00  0.00           H
ATOM   2976  HG2 LYS A 772      69.570  45.670  45.400  1.00  0.00           H
ATOM   2977  CD  LYS A 772      67.710  46.010  46.580  1.00  0.00           C
ATOM   2978  HD1 LYS A 772      68.040  47.060  46.690  1.00  0.00           H
ATOM   2979  HD2 LYS A 772      67.380  45.660  47.580  1.00  0.00           H
ATOM   2980  CE  LYS A 772      66.560  45.980  45.560  1.00  0.00           C
ATOM   2981  HE1 LYS A 772      66.360  44.980  45.120  1.00  0.00           H
ATOM   2982  HE2 LYS A 772      66.910  46.500  44.640  1.00  0.00           H
ATOM   2983  NZ  LYS A 772      65.360  46.580  46.080  1.00  0.00           N
ATOM   2984  HZ1 LYS A 772      65.310  46.430  47.110  1.00  0.00           H
ATOM   2985  HZ2 LYS A 772      64.480  46.190  45.700  1.00  0.00           H
ATOM   2986  HZ3 LYS A 772      65.380  47.610  45.970  1.00  0.00           H
ATOM   2987  C   LYS A 772      71.920  44.230  46.010  1.00  0.00           C
ATOM   2988  O   LYS A 772      71.650  43.840  44.900  1.00  0.00           O
ATOM   2989  N   GLN A 773      73.160  44.810  46.160  1.00  0.00           N
ATOM   2990  HN  GLN A 773      73.390  45.170  47.060  1.00  0.00           H
ATOM   2991  CA  GLN A 773      74.110  45.200  45.130  1.00  0.00           C
ATOM   2992  HA  GLN A 773      73.540  45.470  44.260  1.00  0.00           H
ATOM   2993  CB  GLN A 773      74.860  46.510  45.480  1.00  0.00           C
ATOM   2994  HB1 GLN A 773      75.710  46.850  44.850  1.00  0.00           H
ATOM   2995  HB2 GLN A 773      75.300  46.400  46.500  1.00  0.00           H
ATOM   2996  CG  GLN A 773      74.000  47.780  45.450  1.00  0.00           C
ATOM   2997  HG1 GLN A 773      74.650  48.670  45.590  1.00  0.00           H
ATOM   2998  HG2 GLN A 773      73.230  47.700  46.250  1.00  0.00           H
ATOM   2999  CD  GLN A 773      73.210  47.950  44.130  1.00  0.00           C
ATOM   3000  OE1 GLN A 773      72.020  47.690  44.030  1.00  0.00           O
ATOM   3001  NE2 GLN A 773      73.960  48.350  43.060  1.00  0.00           N
ATOM   3002 HE21 GLN A 773      73.530  48.220  42.170  1.00  0.00           H
ATOM   3003 HE22 GLN A 773      74.940  48.420  43.260  1.00  0.00           H
ATOM   3004  C   GLN A 773      75.090  44.050  44.840  1.00  0.00           C
ATOM   3005  O   GLN A 773      76.120  44.250  44.250  1.00  0.00           O
ATOM   3006  N   PHE A 774      74.700  42.800  45.100  1.00  0.00           N
ATOM   3007  HN  PHE A 774      73.790  42.620  45.450  1.00  0.00           H
ATOM   3008  CA  PHE A 774      75.460  41.610  44.830  1.00  0.00           C
ATOM   3009  HA  PHE A 774      76.500  41.860  44.980  1.00  0.00           H
ATOM   3010  CB  PHE A 774      75.180  40.470  45.800  1.00  0.00           C
ATOM   3011  HB1 PHE A 774      75.150  39.510  45.220  1.00  0.00           H
ATOM   3012  HB2 PHE A 774      74.290  40.780  46.400  1.00  0.00           H
ATOM   3013  CG  PHE A 774      76.190  40.260  46.840  1.00  0.00           C
ATOM   3014  CD1 PHE A 774      76.690  41.350  47.510  1.00  0.00           C
ATOM   3015  HD1 PHE A 774      76.370  42.360  47.310  1.00  0.00           H
ATOM   3016  CE1 PHE A 774      77.570  41.220  48.650  1.00  0.00           C
ATOM   3017  HE1 PHE A 774      77.860  42.050  49.270  1.00  0.00           H
ATOM   3018  CZ  PHE A 774      77.920  39.920  48.990  1.00  0.00           C
ATOM   3019  HZ  PHE A 774      78.610  39.780  49.800  1.00  0.00           H
ATOM   3020  CD2 PHE A 774      76.750  39.030  47.060  1.00  0.00           C
ATOM   3021  HD2 PHE A 774      76.450  38.180  46.480  1.00  0.00           H
ATOM   3022  CE2 PHE A 774      77.630  38.820  48.090  1.00  0.00           C
ATOM   3023  HE2 PHE A 774      77.970  37.810  48.290  1.00  0.00           H
ATOM   3024  C   PHE A 774      75.430  41.190  43.320  1.00  0.00           C
ATOM   3025  O   PHE A 774      76.430  40.700  42.800  1.00  0.00           O
ATOM   3026  N   LYS A 775      74.350  41.430  42.600  1.00  0.00           N
ATOM   3027  HN  LYS A 775      73.610  41.680  43.210  1.00  0.00           H
ATOM   3028  CA  LYS A 775      74.170  41.020  41.240  1.00  0.00           C
ATOM   3029  HA  LYS A 775      74.220  39.940  41.350  1.00  0.00           H
ATOM   3030  CB  LYS A 775      72.710  41.310  40.780  1.00  0.00           C
ATOM   3031  HB1 LYS A 775      72.190  40.480  41.310  1.00  0.00           H
ATOM   3032  HB2 LYS A 775      72.640  41.110  39.700  1.00  0.00           H
ATOM   3033  CG  LYS A 775      72.020  42.720  40.990  1.00  0.00           C
ATOM   3034  HG1 LYS A 775      72.580  43.490  40.430  1.00  0.00           H
ATOM   3035  HG2 LYS A 775      72.030  43.060  42.040  1.00  0.00           H
ATOM   3036  CD  LYS A 775      70.670  42.800  40.280  1.00  0.00           C
ATOM   3037  HD1 LYS A 775      70.820  42.330  39.280  1.00  0.00           H
ATOM   3038  HD2 LYS A 775      70.330  43.850  40.100  1.00  0.00           H
ATOM   3039  CE  LYS A 775      69.610  41.970  40.840  1.00  0.00           C
ATOM   3040  HE1 LYS A 775      69.250  42.420  41.800  1.00  0.00           H
ATOM   3041  HE2 LYS A 775      69.880  40.910  41.030  1.00  0.00           H
ATOM   3042  NZ  LYS A 775      68.400  41.980  39.960  1.00  0.00           N
ATOM   3043  HZ1 LYS A 775      67.510  41.580  40.310  1.00  0.00           H
ATOM   3044  HZ2 LYS A 775      68.500  41.380  39.110  1.00  0.00           H
ATOM   3045  HZ3 LYS A 775      68.210  42.960  39.680  1.00  0.00           H
ATOM   3046  C   LYS A 775      75.140  41.660  40.230  1.00  0.00           C
ATOM   3047  O   LYS A 775      75.320  41.120  39.200  1.00  0.00           O
ATOM   3048  N   THR A 776      75.870  42.760  40.580  1.00  0.00           N
ATOM   3049  HN  THR A 776      75.700  43.360  41.350  1.00  0.00           H
ATOM   3050  CA  THR A 776      76.890  43.210  39.640  1.00  0.00           C
ATOM   3051  HA  THR A 776      76.760  43.060  38.580  1.00  0.00           H
ATOM   3052  CB  THR A 776      77.070  44.730  39.940  1.00  0.00           C
ATOM   3053  HB  THR A 776      77.900  45.140  39.310  1.00  0.00           H
ATOM   3054  OG1 THR A 776      77.230  45.000  41.350  1.00  0.00           O
ATOM   3055  HG1 THR A 776      77.720  45.820  41.500  1.00  0.00           H
ATOM   3056  CG2 THR A 776      75.810  45.560  39.470  1.00  0.00           C
ATOM   3057 HG21 THR A 776      76.000  46.580  39.850  1.00  0.00           H
ATOM   3058 HG22 THR A 776      74.860  45.110  39.830  1.00  0.00           H
ATOM   3059 HG23 THR A 776      75.750  45.580  38.360  1.00  0.00           H
ATOM   3060  C   THR A 776      78.270  42.670  39.940  1.00  0.00           C
ATOM   3061  O   THR A 776      79.200  42.880  39.200  1.00  0.00           O
ATOM   3062  N   LYS A 777      78.380  41.900  41.010  1.00  0.00           N
ATOM   3063  HN  LYS A 777      77.500  41.650  41.400  1.00  0.00           H
ATOM   3064  CA  LYS A 777      79.700  41.630  41.600  1.00  0.00           C
ATOM   3065  HA  LYS A 777      80.450  42.390  41.440  1.00  0.00           H
ATOM   3066  CB  LYS A 777      79.590  41.500  43.150  1.00  0.00           C
ATOM   3067  HB1 LYS A 777      80.610  41.200  43.470  1.00  0.00           H
ATOM   3068  HB2 LYS A 777      78.950  40.600  43.280  1.00  0.00           H
ATOM   3069  CG  LYS A 777      79.100  42.740  43.880  1.00  0.00           C
ATOM   3070  HG1 LYS A 777      79.200  42.610  44.970  1.00  0.00           H
ATOM   3071  HG2 LYS A 777      78.020  42.920  43.710  1.00  0.00           H
ATOM   3072  CD  LYS A 777      79.960  43.950  43.570  1.00  0.00           C
ATOM   3073  HD1 LYS A 777      79.710  44.230  42.530  1.00  0.00           H
ATOM   3074  HD2 LYS A 777      81.050  43.790  43.580  1.00  0.00           H
ATOM   3075  CE  LYS A 777      79.800  45.190  44.530  1.00  0.00           C
ATOM   3076  HE1 LYS A 777      80.340  46.110  44.200  1.00  0.00           H
ATOM   3077  HE2 LYS A 777      80.060  44.830  45.540  1.00  0.00           H
ATOM   3078  NZ  LYS A 777      78.430  45.520  44.630  1.00  0.00           N
ATOM   3079  HZ1 LYS A 777      78.210  46.390  44.100  1.00  0.00           H
ATOM   3080  HZ2 LYS A 777      78.110  45.600  45.630  1.00  0.00           H
ATOM   3081  HZ3 LYS A 777      77.860  44.770  44.180  1.00  0.00           H
ATOM   3082  C   LYS A 777      80.520  40.360  40.990  1.00  0.00           C
ATOM   3083  O   LYS A 777      80.040  39.230  40.870  1.00  0.00           O
ATOM   3084  N   ARG A 778      81.790  40.680  40.540  1.00  0.00           N
ATOM   3085  HN  ARG A 778      82.180  41.540  40.870  1.00  0.00           H
ATOM   3086  CA  ARG A 778      82.670  39.840  39.740  1.00  0.00           C
ATOM   3087  HA  ARG A 778      82.200  39.660  38.780  1.00  0.00           H
ATOM   3088  CB  ARG A 778      83.950  40.640  39.400  1.00  0.00           C
ATOM   3089  HB1 ARG A 778      84.770  40.030  38.980  1.00  0.00           H
ATOM   3090  HB2 ARG A 778      84.420  40.990  40.340  1.00  0.00           H
ATOM   3091  CG  ARG A 778      83.880  41.790  38.360  1.00  0.00           C
ATOM   3092  HG1 ARG A 778      84.850  42.330  38.400  1.00  0.00           H
ATOM   3093  HG2 ARG A 778      83.160  42.570  38.680  1.00  0.00           H
ATOM   3094  CD  ARG A 778      83.670  41.270  36.940  1.00  0.00           C
ATOM   3095  HD1 ARG A 778      82.670  40.790  36.910  1.00  0.00           H
ATOM   3096  HD2 ARG A 778      84.420  40.460  36.790  1.00  0.00           H
ATOM   3097  NE  ARG A 778      83.740  42.380  35.970  1.00  0.00           N
ATOM   3098  HE  ARG A 778      83.160  43.190  36.070  1.00  0.00           H
ATOM   3099  CZ  ARG A 778      84.110  42.280  34.660  1.00  0.00           C
ATOM   3100  NH1 ARG A 778      84.420  41.190  34.110  1.00  0.00           N
ATOM   3101 HH11 ARG A 778      83.850  40.410  34.390  1.00  0.00           H
ATOM   3102 HH12 ARG A 778      84.890  41.190  33.230  1.00  0.00           H
ATOM   3103  NH2 ARG A 778      84.160  43.410  33.990  1.00  0.00           N
ATOM   3104 HH21 ARG A 778      83.860  44.230  34.490  1.00  0.00           H
ATOM   3105 HH22 ARG A 778      84.410  43.350  33.020  1.00  0.00           H
ATOM   3106  C   ARG A 778      82.990  38.470  40.260  1.00  0.00           C
ATOM   3107  O   ARG A 778      83.130  37.600  39.460  1.00  0.00           O
ATOM   3108  N   TYR A 779      83.280  38.370  41.600  1.00  0.00           N
ATOM   3109  HN  TYR A 779      83.290  39.120  42.250  1.00  0.00           H
ATOM   3110  CA  TYR A 779      84.130  37.290  42.030  1.00  0.00           C
ATOM   3111  HA  TYR A 779      84.690  36.900  41.190  1.00  0.00           H
ATOM   3112  CB  TYR A 779      85.120  37.880  43.120  1.00  0.00           C
ATOM   3113  HB1 TYR A 779      85.780  37.060  43.480  1.00  0.00           H
ATOM   3114  HB2 TYR A 779      84.550  38.180  44.020  1.00  0.00           H
ATOM   3115  CG  TYR A 779      85.960  38.970  42.610  1.00  0.00           C
ATOM   3116  CD1 TYR A 779      86.380  39.120  41.310  1.00  0.00           C
ATOM   3117  HD1 TYR A 779      86.100  38.420  40.540  1.00  0.00           H
ATOM   3118  CE1 TYR A 779      87.290  40.170  40.950  1.00  0.00           C
ATOM   3119  HE1 TYR A 779      87.610  40.170  39.920  1.00  0.00           H
ATOM   3120  CZ  TYR A 779      87.830  41.030  41.890  1.00  0.00           C
ATOM   3121  OH  TYR A 779      88.760  42.000  41.630  1.00  0.00           O
ATOM   3122  HH  TYR A 779      88.540  42.160  40.710  1.00  0.00           H
ATOM   3123  CD2 TYR A 779      86.510  39.870  43.620  1.00  0.00           C
ATOM   3124  HD2 TYR A 779      86.150  39.860  44.630  1.00  0.00           H
ATOM   3125  CE2 TYR A 779      87.420  40.880  43.220  1.00  0.00           C
ATOM   3126  HE2 TYR A 779      87.830  41.520  43.980  1.00  0.00           H
ATOM   3127  C   TYR A 779      83.330  36.140  42.570  1.00  0.00           C
ATOM   3128  O   TYR A 779      83.710  35.030  42.810  1.00  0.00           O
ATOM   3129  N   PHE A 780      82.060  36.490  42.820  1.00  0.00           N
ATOM   3130  HN  PHE A 780      81.760  37.420  42.640  1.00  0.00           H
ATOM   3131  CA  PHE A 780      81.010  35.550  43.340  1.00  0.00           C
ATOM   3132  HA  PHE A 780      81.440  34.690  43.820  1.00  0.00           H
ATOM   3133  CB  PHE A 780      79.940  36.200  44.320  1.00  0.00           C
ATOM   3134  HB1 PHE A 780      79.270  35.430  44.750  1.00  0.00           H
ATOM   3135  HB2 PHE A 780      79.320  36.970  43.830  1.00  0.00           H
ATOM   3136  CG  PHE A 780      80.560  36.690  45.600  1.00  0.00           C
ATOM   3137  CD1 PHE A 780      80.330  38.010  46.040  1.00  0.00           C
ATOM   3138  HD1 PHE A 780      79.690  38.730  45.540  1.00  0.00           H
ATOM   3139  CE1 PHE A 780      80.860  38.480  47.240  1.00  0.00           C
ATOM   3140  HE1 PHE A 780      80.630  39.460  47.620  1.00  0.00           H
ATOM   3141  CZ  PHE A 780      81.760  37.740  47.960  1.00  0.00           C
ATOM   3142  HZ  PHE A 780      82.200  38.110  48.860  1.00  0.00           H
ATOM   3143  CD2 PHE A 780      81.580  35.930  46.260  1.00  0.00           C
ATOM   3144  HD2 PHE A 780      81.710  34.910  45.950  1.00  0.00           H
ATOM   3145  CE2 PHE A 780      82.060  36.420  47.500  1.00  0.00           C
ATOM   3146  HE2 PHE A 780      82.740  35.780  48.040  1.00  0.00           H
ATOM   3147  C   PHE A 780      80.250  34.890  42.190  1.00  0.00           C
ATOM   3148  O   PHE A 780      79.730  35.640  41.380  1.00  0.00           O
ATOM   3149  N   PRO A 781      80.200  33.610  41.960  1.00  0.00           N
ATOM   3150  CD  PRO A 781      80.960  32.650  42.710  1.00  0.00           C
ATOM   3151  HD1 PRO A 781      80.660  32.640  43.780  1.00  0.00           H
ATOM   3152  HD2 PRO A 781      82.030  32.870  42.550  1.00  0.00           H
ATOM   3153  CA  PRO A 781      79.410  33.010  40.830  1.00  0.00           C
ATOM   3154  HA  PRO A 781      79.900  33.340  39.930  1.00  0.00           H
ATOM   3155  CB  PRO A 781      79.500  31.470  41.180  1.00  0.00           C
ATOM   3156  HB1 PRO A 781      79.630  30.740  40.370  1.00  0.00           H
ATOM   3157  HB2 PRO A 781      78.670  31.180  41.850  1.00  0.00           H
ATOM   3158  CG  PRO A 781      80.700  31.260  42.050  1.00  0.00           C
ATOM   3159  HG1 PRO A 781      80.610  30.390  42.740  1.00  0.00           H
ATOM   3160  HG2 PRO A 781      81.620  31.100  41.460  1.00  0.00           H
ATOM   3161  C   PRO A 781      77.940  33.480  40.810  1.00  0.00           C
ATOM   3162  O   PRO A 781      77.380  33.840  41.870  1.00  0.00           O
ATOM   3163  N   THR A 782      77.340  33.420  39.650  1.00  0.00           N
ATOM   3164  HN  THR A 782      77.710  33.010  38.820  1.00  0.00           H
ATOM   3165  CA  THR A 782      76.090  34.030  39.260  1.00  0.00           C
ATOM   3166  HA  THR A 782      76.120  35.110  39.380  1.00  0.00           H
ATOM   3167  CB  THR A 782      75.640  33.870  37.800  1.00  0.00           C
ATOM   3168  HB  THR A 782      74.540  33.810  37.660  1.00  0.00           H
ATOM   3169  OG1 THR A 782      76.150  32.770  37.160  1.00  0.00           O
ATOM   3170  HG1 THR A 782      75.800  31.980  37.590  1.00  0.00           H
ATOM   3171  CG2 THR A 782      76.140  35.100  37.030  1.00  0.00           C
ATOM   3172 HG21 THR A 782      77.240  35.270  37.030  1.00  0.00           H
ATOM   3173 HG22 THR A 782      75.650  36.040  37.370  1.00  0.00           H
ATOM   3174 HG23 THR A 782      75.830  35.010  35.970  1.00  0.00           H
ATOM   3175  C   THR A 782      74.920  33.520  40.180  1.00  0.00           C
ATOM   3176  O   THR A 782      74.220  34.290  40.780  1.00  0.00           O
ATOM   3177  N   LYS A 783      74.880  32.190  40.390  1.00  0.00           N
ATOM   3178  HN  LYS A 783      75.480  31.620  39.820  1.00  0.00           H
ATOM   3179  CA  LYS A 783      73.950  31.600  41.340  1.00  0.00           C
ATOM   3180  HA  LYS A 783      72.990  31.910  40.940  1.00  0.00           H
ATOM   3181  CB  LYS A 783      73.920  30.060  41.180  1.00  0.00           C
ATOM   3182  HB1 LYS A 783      73.300  29.640  42.000  1.00  0.00           H
ATOM   3183  HB2 LYS A 783      74.900  29.520  41.190  1.00  0.00           H
ATOM   3184  CG  LYS A 783      73.150  29.670  39.860  1.00  0.00           C
ATOM   3185  HG1 LYS A 783      73.810  30.060  39.050  1.00  0.00           H
ATOM   3186  HG2 LYS A 783      72.200  30.210  39.680  1.00  0.00           H
ATOM   3187  CD  LYS A 783      72.940  28.150  39.660  1.00  0.00           C
ATOM   3188  HD1 LYS A 783      72.100  27.770  40.290  1.00  0.00           H
ATOM   3189  HD2 LYS A 783      73.760  27.620  40.180  1.00  0.00           H
ATOM   3190  CE  LYS A 783      72.850  27.430  38.240  1.00  0.00           C
ATOM   3191  HE1 LYS A 783      71.880  27.700  37.760  1.00  0.00           H
ATOM   3192  HE2 LYS A 783      73.010  26.350  38.430  1.00  0.00           H
ATOM   3193  NZ  LYS A 783      73.940  27.970  37.430  1.00  0.00           N
ATOM   3194  HZ1 LYS A 783      73.860  27.430  36.530  1.00  0.00           H
ATOM   3195  HZ2 LYS A 783      74.890  27.750  37.810  1.00  0.00           H
ATOM   3196  HZ3 LYS A 783      73.940  28.980  37.200  1.00  0.00           H
ATOM   3197  C   LYS A 783      74.040  31.950  42.850  1.00  0.00           C
ATOM   3198  O   LYS A 783      73.040  32.200  43.540  1.00  0.00           O
ATOM   3199  N   VAL A 784      75.290  31.990  43.370  1.00  0.00           N
ATOM   3200  HN  VAL A 784      76.000  31.770  42.700  1.00  0.00           H
ATOM   3201  CA  VAL A 784      75.630  32.520  44.660  1.00  0.00           C
ATOM   3202  HA  VAL A 784      75.150  32.000  45.470  1.00  0.00           H
ATOM   3203  CB  VAL A 784      77.180  32.420  44.910  1.00  0.00           C
ATOM   3204  HB  VAL A 784      77.790  33.130  44.310  1.00  0.00           H
ATOM   3205  CG1 VAL A 784      77.400  32.770  46.430  1.00  0.00           C
ATOM   3206 HG11 VAL A 784      76.910  33.700  46.790  1.00  0.00           H
ATOM   3207 HG12 VAL A 784      78.500  32.860  46.580  1.00  0.00           H
ATOM   3208 HG13 VAL A 784      77.130  31.990  47.170  1.00  0.00           H
ATOM   3209  CG2 VAL A 784      77.610  30.890  44.630  1.00  0.00           C
ATOM   3210 HG21 VAL A 784      77.510  30.620  43.550  1.00  0.00           H
ATOM   3211 HG22 VAL A 784      77.090  30.190  45.310  1.00  0.00           H
ATOM   3212 HG23 VAL A 784      78.680  30.680  44.820  1.00  0.00           H
ATOM   3213  C   VAL A 784      75.290  34.000  44.820  1.00  0.00           C
ATOM   3214  O   VAL A 784      74.550  34.380  45.730  1.00  0.00           O
ATOM   3215  N   ARG A 785      75.760  34.970  43.920  1.00  0.00           N
ATOM   3216  HN  ARG A 785      76.170  34.490  43.140  1.00  0.00           H
ATOM   3217  CA  ARG A 785      75.490  36.360  43.950  1.00  0.00           C
ATOM   3218  HA  ARG A 785      75.840  36.570  44.950  1.00  0.00           H
ATOM   3219  CB  ARG A 785      76.400  37.140  42.970  1.00  0.00           C
ATOM   3220  HB1 ARG A 785      77.350  36.560  42.920  1.00  0.00           H
ATOM   3221  HB2 ARG A 785      76.620  38.150  43.390  1.00  0.00           H
ATOM   3222  CG  ARG A 785      75.980  37.440  41.480  1.00  0.00           C
ATOM   3223  HG1 ARG A 785      75.040  38.020  41.500  1.00  0.00           H
ATOM   3224  HG2 ARG A 785      75.710  36.460  41.020  1.00  0.00           H
ATOM   3225  CD  ARG A 785      77.080  38.130  40.640  1.00  0.00           C
ATOM   3226  HD1 ARG A 785      77.990  37.500  40.640  1.00  0.00           H
ATOM   3227  HD2 ARG A 785      77.320  39.120  41.080  1.00  0.00           H
ATOM   3228  NE  ARG A 785      76.490  38.260  39.280  1.00  0.00           N
ATOM   3229  HE  ARG A 785      75.540  38.030  39.090  1.00  0.00           H
ATOM   3230  CZ  ARG A 785      77.180  38.830  38.340  1.00  0.00           C
ATOM   3231  NH1 ARG A 785      78.390  39.260  38.500  1.00  0.00           N
ATOM   3232 HH11 ARG A 785      78.760  39.800  37.740  1.00  0.00           H
ATOM   3233 HH12 ARG A 785      78.830  39.180  39.400  1.00  0.00           H
ATOM   3234  NH2 ARG A 785      76.710  39.080  37.160  1.00  0.00           N
ATOM   3235 HH21 ARG A 785      77.100  39.830  36.620  1.00  0.00           H
ATOM   3236 HH22 ARG A 785      75.730  38.920  37.030  1.00  0.00           H
ATOM   3237  C   ARG A 785      74.100  36.800  43.690  1.00  0.00           C
ATOM   3238  O   ARG A 785      73.630  37.820  44.250  1.00  0.00           O
ATOM   3239  N   SER A 786      73.270  36.130  42.860  1.00  0.00           N
ATOM   3240  HN  SER A 786      73.670  35.280  42.530  1.00  0.00           H
ATOM   3241  CA  SER A 786      71.920  36.530  42.730  1.00  0.00           C
ATOM   3242  HA  SER A 786      71.840  37.610  42.680  1.00  0.00           H
ATOM   3243  CB  SER A 786      71.250  35.930  41.400  1.00  0.00           C
ATOM   3244  HB1 SER A 786      71.620  36.340  40.440  1.00  0.00           H
ATOM   3245  HB2 SER A 786      70.150  36.050  41.350  1.00  0.00           H
ATOM   3246  OG  SER A 786      71.540  34.480  41.330  1.00  0.00           O
ATOM   3247  HG1 SER A 786      72.500  34.360  41.240  1.00  0.00           H
ATOM   3248  C   SER A 786      71.030  36.190  43.910  1.00  0.00           C
ATOM   3249  O   SER A 786      70.090  36.940  44.240  1.00  0.00           O
ATOM   3250  N   THR A 787      71.230  34.990  44.520  1.00  0.00           N
ATOM   3251  HN  THR A 787      71.910  34.380  44.120  1.00  0.00           H
ATOM   3252  CA  THR A 787      70.530  34.660  45.740  1.00  0.00           C
ATOM   3253  HA  THR A 787      69.460  34.620  45.600  1.00  0.00           H
ATOM   3254  CB  THR A 787      70.980  33.260  46.220  1.00  0.00           C
ATOM   3255  HB  THR A 787      71.950  33.250  46.750  1.00  0.00           H
ATOM   3256  OG1 THR A 787      70.990  32.230  45.150  1.00  0.00           O
ATOM   3257  HG1 THR A 787      71.730  32.330  44.540  1.00  0.00           H
ATOM   3258  CG2 THR A 787      69.990  32.690  47.280  1.00  0.00           C
ATOM   3259 HG21 THR A 787      68.990  32.420  46.850  1.00  0.00           H
ATOM   3260 HG22 THR A 787      69.850  33.330  48.170  1.00  0.00           H
ATOM   3261 HG23 THR A 787      70.430  31.740  47.650  1.00  0.00           H
ATOM   3262  C   THR A 787      70.750  35.710  46.890  1.00  0.00           C
ATOM   3263  O   THR A 787      69.810  36.120  47.630  1.00  0.00           O
ATOM   3264  N   ILE A 788      72.010  36.160  47.100  1.00  0.00           N
ATOM   3265  HN  ILE A 788      72.730  35.800  46.520  1.00  0.00           H
ATOM   3266  CA  ILE A 788      72.330  37.180  48.160  1.00  0.00           C
ATOM   3267  HA  ILE A 788      71.980  36.760  49.090  1.00  0.00           H
ATOM   3268  CB  ILE A 788      73.810  37.260  48.400  1.00  0.00           C
ATOM   3269  HB  ILE A 788      74.170  37.540  47.370  1.00  0.00           H
ATOM   3270  CG2 ILE A 788      74.190  38.400  49.460  1.00  0.00           C
ATOM   3271 HG21 ILE A 788      75.280  38.610  49.420  1.00  0.00           H
ATOM   3272 HG22 ILE A 788      73.930  38.130  50.500  1.00  0.00           H
ATOM   3273 HG23 ILE A 788      73.630  39.320  49.190  1.00  0.00           H
ATOM   3274  CG1 ILE A 788      74.350  35.880  48.840  1.00  0.00           C
ATOM   3275 HG11 ILE A 788      74.460  35.240  47.930  1.00  0.00           H
ATOM   3276 HG12 ILE A 788      73.600  35.320  49.450  1.00  0.00           H
ATOM   3277  CD  ILE A 788      75.600  35.970  49.730  1.00  0.00           C
ATOM   3278  HD1 ILE A 788      76.460  36.360  49.150  1.00  0.00           H
ATOM   3279  HD2 ILE A 788      75.870  34.980  50.170  1.00  0.00           H
ATOM   3280  HD3 ILE A 788      75.430  36.560  50.650  1.00  0.00           H
ATOM   3281  C   ILE A 788      71.630  38.560  47.860  1.00  0.00           C
ATOM   3282  O   ILE A 788      71.130  39.160  48.780  1.00  0.00           O
ATOM   3283  N   SER A 789      71.460  38.840  46.570  1.00  0.00           N
ATOM   3284  HN  SER A 789      71.910  38.320  45.860  1.00  0.00           H
ATOM   3285  CA  SER A 789      70.710  40.000  46.020  1.00  0.00           C
ATOM   3286  HA  SER A 789      71.010  40.890  46.580  1.00  0.00           H
ATOM   3287  CB  SER A 789      70.890  40.260  44.480  1.00  0.00           C
ATOM   3288  HB1 SER A 789      69.990  40.790  44.090  1.00  0.00           H
ATOM   3289  HB2 SER A 789      71.070  39.410  43.800  1.00  0.00           H
ATOM   3290  OG  SER A 789      71.960  41.190  44.280  1.00  0.00           O
ATOM   3291  HG1 SER A 789      71.600  42.070  44.380  1.00  0.00           H
ATOM   3292  C   SER A 789      69.210  39.890  46.280  1.00  0.00           C
ATOM   3293  O   SER A 789      68.640  40.850  46.820  1.00  0.00           O
ATOM   3294  N   ASP A 790      68.510  38.780  45.900  1.00  0.00           N
ATOM   3295  HN  ASP A 790      68.910  38.020  45.420  1.00  0.00           H
ATOM   3296  CA  ASP A 790      67.130  38.500  46.150  1.00  0.00           C
ATOM   3297  HA  ASP A 790      66.570  39.360  45.800  1.00  0.00           H
ATOM   3298  CB  ASP A 790      66.680  37.160  45.530  1.00  0.00           C
ATOM   3299  HB1 ASP A 790      65.820  36.710  46.080  1.00  0.00           H
ATOM   3300  HB2 ASP A 790      67.500  36.420  45.680  1.00  0.00           H
ATOM   3301  CG  ASP A 790      66.420  37.260  44.090  1.00  0.00           C
ATOM   3302  OD1 ASP A 790      66.410  38.390  43.580  1.00  0.00           O
ATOM   3303  OD2 ASP A 790      66.180  36.250  43.440  1.00  0.00           O
ATOM   3304  C   ASP A 790      66.750  38.480  47.630  1.00  0.00           C
ATOM   3305  O   ASP A 790      65.700  38.920  48.110  1.00  0.00           O
ATOM   3306  N   PHE A 791      67.640  37.960  48.450  1.00  0.00           N
ATOM   3307  HN  PHE A 791      68.350  37.420  47.990  1.00  0.00           H
ATOM   3308  CA  PHE A 791      67.400  37.740  49.820  1.00  0.00           C
ATOM   3309  HA  PHE A 791      66.350  37.830  50.040  1.00  0.00           H
ATOM   3310  CB  PHE A 791      67.820  36.260  50.290  1.00  0.00           C
ATOM   3311  HB1 PHE A 791      67.890  36.190  51.400  1.00  0.00           H
ATOM   3312  HB2 PHE A 791      68.840  36.080  49.900  1.00  0.00           H
ATOM   3313  CG  PHE A 791      66.820  35.270  49.880  1.00  0.00           C
ATOM   3314  CD1 PHE A 791      65.810  34.810  50.720  1.00  0.00           C
ATOM   3315  HD1 PHE A 791      65.720  35.240  51.700  1.00  0.00           H
ATOM   3316  CE1 PHE A 791      64.840  33.900  50.280  1.00  0.00           C
ATOM   3317  HE1 PHE A 791      64.130  33.480  50.970  1.00  0.00           H
ATOM   3318  CZ  PHE A 791      64.910  33.450  48.940  1.00  0.00           C
ATOM   3319  HZ  PHE A 791      64.120  32.750  48.690  1.00  0.00           H
ATOM   3320  CD2 PHE A 791      67.000  34.700  48.630  1.00  0.00           C
ATOM   3321  HD2 PHE A 791      67.740  35.060  47.930  1.00  0.00           H
ATOM   3322  CE2 PHE A 791      65.990  33.850  48.150  1.00  0.00           C
ATOM   3323  HE2 PHE A 791      65.980  33.500  47.130  1.00  0.00           H
ATOM   3324  C   PHE A 791      68.040  38.740  50.740  1.00  0.00           C
ATOM   3325  O   PHE A 791      67.800  38.670  51.920  1.00  0.00           O
ATOM   3326  N   ALA A 792      68.650  39.870  50.260  1.00  0.00           N
ATOM   3327  HN  ALA A 792      68.550  40.120  49.300  1.00  0.00           H
ATOM   3328  CA  ALA A 792      69.360  40.960  51.000  1.00  0.00           C
ATOM   3329  HA  ALA A 792      70.300  40.500  51.270  1.00  0.00           H
ATOM   3330  CB  ALA A 792      69.530  42.120  49.940  1.00  0.00           C
ATOM   3331  HB1 ALA A 792      70.030  41.730  49.020  1.00  0.00           H
ATOM   3332  HB2 ALA A 792      70.040  43.030  50.340  1.00  0.00           H
ATOM   3333  HB3 ALA A 792      68.520  42.500  49.680  1.00  0.00           H
ATOM   3334  C   ALA A 792      68.700  41.580  52.210  1.00  0.00           C
ATOM   3335  O   ALA A 792      69.180  41.680  53.310  1.00  0.00           O
ATOM   3336  N   VAL A 793      67.380  41.870  52.060  1.00  0.00           N
ATOM   3337  HN  VAL A 793      66.960  41.540  51.210  1.00  0.00           H
ATOM   3338  CA  VAL A 793      66.500  42.350  53.190  1.00  0.00           C
ATOM   3339  HA  VAL A 793      66.960  43.220  53.640  1.00  0.00           H
ATOM   3340  CB  VAL A 793      65.140  42.820  52.650  1.00  0.00           C
ATOM   3341  HB  VAL A 793      64.870  41.920  52.050  1.00  0.00           H
ATOM   3342  CG1 VAL A 793      64.050  43.010  53.790  1.00  0.00           C
ATOM   3343 HG11 VAL A 793      63.160  43.520  53.360  1.00  0.00           H
ATOM   3344 HG12 VAL A 793      64.450  43.610  54.640  1.00  0.00           H
ATOM   3345 HG13 VAL A 793      63.660  41.990  54.000  1.00  0.00           H
ATOM   3346  CG2 VAL A 793      65.260  44.070  51.770  1.00  0.00           C
ATOM   3347 HG21 VAL A 793      65.740  44.890  52.360  1.00  0.00           H
ATOM   3348 HG22 VAL A 793      64.270  44.470  51.470  1.00  0.00           H
ATOM   3349 HG23 VAL A 793      65.790  44.000  50.800  1.00  0.00           H
ATOM   3350  C   VAL A 793      66.350  41.240  54.240  1.00  0.00           C
ATOM   3351  O   VAL A 793      66.740  41.440  55.330  1.00  0.00           O
ATOM   3352  N   PHE A 794      66.030  39.960  53.820  1.00  0.00           N
ATOM   3353  HN  PHE A 794      65.790  39.660  52.900  1.00  0.00           H
ATOM   3354  CA  PHE A 794      65.910  38.800  54.780  1.00  0.00           C
ATOM   3355  HA  PHE A 794      65.290  39.160  55.590  1.00  0.00           H
ATOM   3356  CB  PHE A 794      65.160  37.600  54.130  1.00  0.00           C
ATOM   3357  HB1 PHE A 794      64.880  36.810  54.850  1.00  0.00           H
ATOM   3358  HB2 PHE A 794      65.850  37.170  53.380  1.00  0.00           H
ATOM   3359  CG  PHE A 794      63.960  38.060  53.300  1.00  0.00           C
ATOM   3360  CD1 PHE A 794      63.990  38.070  51.870  1.00  0.00           C
ATOM   3361  HD1 PHE A 794      64.820  37.560  51.410  1.00  0.00           H
ATOM   3362  CE1 PHE A 794      63.000  38.720  51.160  1.00  0.00           C
ATOM   3363  HE1 PHE A 794      63.030  38.700  50.090  1.00  0.00           H
ATOM   3364  CZ  PHE A 794      61.970  39.370  51.820  1.00  0.00           C
ATOM   3365  HZ  PHE A 794      61.150  39.800  51.280  1.00  0.00           H
ATOM   3366  CD2 PHE A 794      62.930  38.780  53.960  1.00  0.00           C
ATOM   3367  HD2 PHE A 794      62.860  39.000  55.010  1.00  0.00           H
ATOM   3368  CE2 PHE A 794      61.960  39.390  53.210  1.00  0.00           C
ATOM   3369  HE2 PHE A 794      61.150  39.890  53.740  1.00  0.00           H
ATOM   3370  C   PHE A 794      67.210  38.420  55.430  1.00  0.00           C
ATOM   3371  O   PHE A 794      67.310  38.240  56.630  1.00  0.00           O
ATOM   3372  N   LEU A 795      68.300  38.370  54.710  1.00  0.00           N
ATOM   3373  HN  LEU A 795      68.240  38.300  53.710  1.00  0.00           H
ATOM   3374  CA  LEU A 795      69.660  38.170  55.210  1.00  0.00           C
ATOM   3375  HA  LEU A 795      69.670  37.300  55.860  1.00  0.00           H
ATOM   3376  CB  LEU A 795      70.810  38.050  54.020  1.00  0.00           C
ATOM   3377  HB1 LEU A 795      71.760  37.950  54.590  1.00  0.00           H
ATOM   3378  HB2 LEU A 795      70.870  38.970  53.400  1.00  0.00           H
ATOM   3379  CG  LEU A 795      70.800  36.690  53.290  1.00  0.00           C
ATOM   3380  HG  LEU A 795      69.870  36.660  52.690  1.00  0.00           H
ATOM   3381  CD1 LEU A 795      71.950  36.570  52.370  1.00  0.00           C
ATOM   3382 HD11 LEU A 795      72.920  36.340  52.860  1.00  0.00           H
ATOM   3383 HD12 LEU A 795      72.170  37.460  51.740  1.00  0.00           H
ATOM   3384 HD13 LEU A 795      71.800  35.680  51.720  1.00  0.00           H
ATOM   3385  CD2 LEU A 795      70.820  35.480  54.190  1.00  0.00           C
ATOM   3386 HD21 LEU A 795      71.380  34.680  53.640  1.00  0.00           H
ATOM   3387 HD22 LEU A 795      69.740  35.280  54.310  1.00  0.00           H
ATOM   3388 HD23 LEU A 795      71.270  35.860  55.140  1.00  0.00           H
ATOM   3389  C   LEU A 795      70.050  39.320  56.190  1.00  0.00           C
ATOM   3390  O   LEU A 795      70.530  39.060  57.290  1.00  0.00           O
ATOM   3391  N   THR A 796      69.740  40.600  55.870  1.00  0.00           N
ATOM   3392  HN  THR A 796      69.240  40.720  55.020  1.00  0.00           H
ATOM   3393  CA  THR A 796      70.040  41.680  56.770  1.00  0.00           C
ATOM   3394  HA  THR A 796      71.100  41.680  57.000  1.00  0.00           H
ATOM   3395  CB  THR A 796      69.960  42.990  56.090  1.00  0.00           C
ATOM   3396  HB  THR A 796      68.990  43.160  55.570  1.00  0.00           H
ATOM   3397  OG1 THR A 796      70.990  43.060  55.160  1.00  0.00           O
ATOM   3398  HG1 THR A 796      70.750  42.380  54.520  1.00  0.00           H
ATOM   3399  CG2 THR A 796      70.230  44.130  57.090  1.00  0.00           C
ATOM   3400 HG21 THR A 796      71.200  44.040  57.610  1.00  0.00           H
ATOM   3401 HG22 THR A 796      69.420  44.180  57.850  1.00  0.00           H
ATOM   3402 HG23 THR A 796      70.400  45.120  56.610  1.00  0.00           H
ATOM   3403  C   THR A 796      69.330  41.610  58.060  1.00  0.00           C
ATOM   3404  O   THR A 796      69.900  41.700  59.120  1.00  0.00           O
ATOM   3405  N   ILE A 797      68.010  41.350  58.020  1.00  0.00           N
ATOM   3406  HN  ILE A 797      67.510  41.380  57.160  1.00  0.00           H
ATOM   3407  CA  ILE A 797      67.180  41.100  59.220  1.00  0.00           C
ATOM   3408  HA  ILE A 797      67.110  42.010  59.810  1.00  0.00           H
ATOM   3409  CB  ILE A 797      65.690  40.850  58.780  1.00  0.00           C
ATOM   3410  HB  ILE A 797      65.720  40.080  58.000  1.00  0.00           H
ATOM   3411  CG2 ILE A 797      64.970  40.430  60.090  1.00  0.00           C
ATOM   3412 HG21 ILE A 797      64.900  39.340  60.280  1.00  0.00           H
ATOM   3413 HG22 ILE A 797      63.880  40.620  60.100  1.00  0.00           H
ATOM   3414 HG23 ILE A 797      65.330  40.970  60.990  1.00  0.00           H
ATOM   3415  CG1 ILE A 797      65.110  42.050  58.150  1.00  0.00           C
ATOM   3416 HG11 ILE A 797      65.850  42.610  57.540  1.00  0.00           H
ATOM   3417 HG12 ILE A 797      64.740  42.800  58.890  1.00  0.00           H
ATOM   3418  CD  ILE A 797      63.890  41.750  57.240  1.00  0.00           C
ATOM   3419  HD1 ILE A 797      64.150  41.110  56.370  1.00  0.00           H
ATOM   3420  HD2 ILE A 797      63.570  42.660  56.700  1.00  0.00           H
ATOM   3421  HD3 ILE A 797      63.100  41.220  57.810  1.00  0.00           H
ATOM   3422  C   ILE A 797      67.670  39.880  60.090  1.00  0.00           C
ATOM   3423  O   ILE A 797      67.820  39.890  61.320  1.00  0.00           O
ATOM   3424  N   VAL A 798      67.880  38.700  59.400  1.00  0.00           N
ATOM   3425  HN  VAL A 798      67.770  38.690  58.410  1.00  0.00           H
ATOM   3426  CA  VAL A 798      68.410  37.520  59.990  1.00  0.00           C
ATOM   3427  HA  VAL A 798      67.700  37.110  60.680  1.00  0.00           H
ATOM   3428  CB  VAL A 798      68.520  36.410  58.830  1.00  0.00           C
ATOM   3429  HB  VAL A 798      68.750  36.710  57.790  1.00  0.00           H
ATOM   3430  CG1 VAL A 798      69.590  35.350  59.130  1.00  0.00           C
ATOM   3431 HG11 VAL A 798      69.570  34.550  58.360  1.00  0.00           H
ATOM   3432 HG12 VAL A 798      69.450  34.940  60.140  1.00  0.00           H
ATOM   3433 HG13 VAL A 798      70.590  35.860  59.080  1.00  0.00           H
ATOM   3434  CG2 VAL A 798      67.150  35.710  58.790  1.00  0.00           C
ATOM   3435 HG21 VAL A 798      67.130  34.780  58.170  1.00  0.00           H
ATOM   3436 HG22 VAL A 798      66.390  36.450  58.430  1.00  0.00           H
ATOM   3437 HG23 VAL A 798      66.760  35.490  59.810  1.00  0.00           H
ATOM   3438  C   VAL A 798      69.820  37.730  60.700  1.00  0.00           C
ATOM   3439  O   VAL A 798      70.150  37.220  61.820  1.00  0.00           O
ATOM   3440  N   ILE A 799      70.720  38.400  59.940  1.00  0.00           N
ATOM   3441  HN  ILE A 799      70.450  38.560  58.990  1.00  0.00           H
ATOM   3442  CA  ILE A 799      72.000  38.820  60.490  1.00  0.00           C
ATOM   3443  HA  ILE A 799      72.510  37.990  60.980  1.00  0.00           H
ATOM   3444  CB  ILE A 799      72.920  39.240  59.370  1.00  0.00           C
ATOM   3445  HB  ILE A 799      72.300  39.910  58.730  1.00  0.00           H
ATOM   3446  CG2 ILE A 799      74.130  40.080  59.870  1.00  0.00           C
ATOM   3447 HG21 ILE A 799      73.810  41.080  60.260  1.00  0.00           H
ATOM   3448 HG22 ILE A 799      74.680  40.330  58.940  1.00  0.00           H
ATOM   3449 HG23 ILE A 799      74.760  39.500  60.580  1.00  0.00           H
ATOM   3450  CG1 ILE A 799      73.380  38.120  58.480  1.00  0.00           C
ATOM   3451 HG11 ILE A 799      72.650  37.310  58.290  1.00  0.00           H
ATOM   3452 HG12 ILE A 799      74.230  37.570  58.950  1.00  0.00           H
ATOM   3453  CD  ILE A 799      73.870  38.630  57.030  1.00  0.00           C
ATOM   3454  HD1 ILE A 799      72.960  38.920  56.470  1.00  0.00           H
ATOM   3455  HD2 ILE A 799      74.240  37.680  56.580  1.00  0.00           H
ATOM   3456  HD3 ILE A 799      74.670  39.390  57.130  1.00  0.00           H
ATOM   3457  C   ILE A 799      71.850  39.800  61.550  1.00  0.00           C
ATOM   3458  O   ILE A 799      72.380  39.580  62.630  1.00  0.00           O
ATOM   3459  N   MET A 800      71.000  40.860  61.420  1.00  0.00           N
ATOM   3460  HN  MET A 800      70.520  40.940  60.550  1.00  0.00           H
ATOM   3461  CA  MET A 800      70.870  41.920  62.450  1.00  0.00           C
ATOM   3462  HA  MET A 800      71.830  42.120  62.910  1.00  0.00           H
ATOM   3463  CB  MET A 800      70.480  43.300  61.960  1.00  0.00           C
ATOM   3464  HB1 MET A 800      70.270  44.020  62.770  1.00  0.00           H
ATOM   3465  HB2 MET A 800      69.530  43.170  61.390  1.00  0.00           H
ATOM   3466  CG  MET A 800      71.460  43.940  60.950  1.00  0.00           C
ATOM   3467  HG1 MET A 800      70.760  44.640  60.440  1.00  0.00           H
ATOM   3468  HG2 MET A 800      71.820  43.280  60.140  1.00  0.00           H
ATOM   3469  SD  MET A 800      73.010  44.690  61.700  1.00  0.00           S
ATOM   3470  CE  MET A 800      73.410  45.590  60.190  1.00  0.00           C
ATOM   3471  HE1 MET A 800      74.160  46.410  60.310  1.00  0.00           H
ATOM   3472  HE2 MET A 800      72.550  46.100  59.720  1.00  0.00           H
ATOM   3473  HE3 MET A 800      73.880  44.890  59.460  1.00  0.00           H
ATOM   3474  C   MET A 800      70.030  41.600  63.710  1.00  0.00           C
ATOM   3475  O   MET A 800      70.320  42.240  64.720  1.00  0.00           O
ATOM   3476  N   VAL A 801      69.140  40.620  63.740  1.00  0.00           N
ATOM   3477  HN  VAL A 801      68.800  40.140  62.930  1.00  0.00           H
ATOM   3478  CA  VAL A 801      68.630  40.150  64.990  1.00  0.00           C
ATOM   3479  HA  VAL A 801      68.450  41.080  65.510  1.00  0.00           H
ATOM   3480  CB  VAL A 801      67.280  39.440  64.890  1.00  0.00           C
ATOM   3481  HB  VAL A 801      66.880  39.360  65.910  1.00  0.00           H
ATOM   3482  CG1 VAL A 801      66.260  40.380  64.160  1.00  0.00           C
ATOM   3483 HG11 VAL A 801      65.970  41.200  64.840  1.00  0.00           H
ATOM   3484 HG12 VAL A 801      65.330  39.870  63.830  1.00  0.00           H
ATOM   3485 HG13 VAL A 801      66.730  40.830  63.260  1.00  0.00           H
ATOM   3486  CG2 VAL A 801      67.150  38.000  64.250  1.00  0.00           C
ATOM   3487 HG21 VAL A 801      66.080  37.700  64.290  1.00  0.00           H
ATOM   3488 HG22 VAL A 801      67.830  37.230  64.690  1.00  0.00           H
ATOM   3489 HG23 VAL A 801      67.440  38.010  63.180  1.00  0.00           H
ATOM   3490  C   VAL A 801      69.620  39.350  65.800  1.00  0.00           C
ATOM   3491  O   VAL A 801      69.650  39.370  67.060  1.00  0.00           O
ATOM   3492  N   THR A 802      70.520  38.610  65.110  1.00  0.00           N
ATOM   3493  HN  THR A 802      70.410  38.520  64.120  1.00  0.00           H
ATOM   3494  CA  THR A 802      71.440  37.660  65.690  1.00  0.00           C
ATOM   3495  HA  THR A 802      70.940  37.260  66.560  1.00  0.00           H
ATOM   3496  CB  THR A 802      71.830  36.620  64.650  1.00  0.00           C
ATOM   3497  HB  THR A 802      72.190  37.090  63.710  1.00  0.00           H
ATOM   3498  OG1 THR A 802      70.750  35.820  64.290  1.00  0.00           O
ATOM   3499  HG1 THR A 802      70.530  35.940  63.350  1.00  0.00           H
ATOM   3500  CG2 THR A 802      72.890  35.650  65.190  1.00  0.00           C
ATOM   3501 HG21 THR A 802      73.150  34.840  64.470  1.00  0.00           H
ATOM   3502 HG22 THR A 802      72.380  35.070  65.980  1.00  0.00           H
ATOM   3503 HG23 THR A 802      73.790  36.200  65.550  1.00  0.00           H
ATOM   3504  C   THR A 802      72.650  38.440  66.060  1.00  0.00           C
ATOM   3505  O   THR A 802      73.230  38.190  67.120  1.00  0.00           O
ATOM   3506  N   ILE A 803      73.160  39.490  65.290  1.00  0.00           N
ATOM   3507  HN  ILE A 803      72.880  39.540  64.340  1.00  0.00           H
ATOM   3508  CA  ILE A 803      74.270  40.400  65.660  1.00  0.00           C
ATOM   3509  HA  ILE A 803      75.050  39.760  66.030  1.00  0.00           H
ATOM   3510  CB  ILE A 803      74.750  41.270  64.540  1.00  0.00           C
ATOM   3511  HB  ILE A 803      73.870  41.720  64.050  1.00  0.00           H
ATOM   3512  CG2 ILE A 803      75.570  42.490  64.940  1.00  0.00           C
ATOM   3513 HG21 ILE A 803      76.490  42.050  65.400  1.00  0.00           H
ATOM   3514 HG22 ILE A 803      74.960  43.050  65.670  1.00  0.00           H
ATOM   3515 HG23 ILE A 803      75.830  43.090  64.050  1.00  0.00           H
ATOM   3516  CG1 ILE A 803      75.540  40.440  63.560  1.00  0.00           C
ATOM   3517 HG11 ILE A 803      74.890  39.660  63.110  1.00  0.00           H
ATOM   3518 HG12 ILE A 803      76.450  39.990  64.030  1.00  0.00           H
ATOM   3519  CD  ILE A 803      76.070  41.250  62.340  1.00  0.00           C
ATOM   3520  HD1 ILE A 803      76.570  40.660  61.540  1.00  0.00           H
ATOM   3521  HD2 ILE A 803      76.810  42.020  62.660  1.00  0.00           H
ATOM   3522  HD3 ILE A 803      75.210  41.800  61.920  1.00  0.00           H
ATOM   3523  C   ILE A 803      73.930  41.260  66.900  1.00  0.00           C
ATOM   3524  O   ILE A 803      74.760  41.690  67.680  1.00  0.00           O
ATOM   3525  N   ASP A 804      72.620  41.700  67.020  1.00  0.00           N
ATOM   3526  HN  ASP A 804      71.950  41.690  66.270  1.00  0.00           H
ATOM   3527  CA  ASP A 804      72.260  42.340  68.290  1.00  0.00           C
ATOM   3528  HA  ASP A 804      72.870  43.200  68.490  1.00  0.00           H
ATOM   3529  CB  ASP A 804      70.840  42.910  68.210  1.00  0.00           C
ATOM   3530  HB1 ASP A 804      70.070  42.140  67.930  1.00  0.00           H
ATOM   3531  HB2 ASP A 804      70.840  43.620  67.360  1.00  0.00           H
ATOM   3532  CG  ASP A 804      70.390  43.480  69.530  1.00  0.00           C
ATOM   3533  OD1 ASP A 804      70.650  44.630  69.800  1.00  0.00           O
ATOM   3534  OD2 ASP A 804      69.930  42.650  70.380  1.00  0.00           O
ATOM   3535  C   ASP A 804      72.540  41.480  69.510  1.00  0.00           C
ATOM   3536  O   ASP A 804      73.020  42.000  70.510  1.00  0.00           O
ATOM   3537  N   TYR A 805      72.240  40.150  69.410  1.00  0.00           N
ATOM   3538  HN  TYR A 805      71.810  39.840  68.570  1.00  0.00           H
ATOM   3539  CA  TYR A 805      72.490  39.120  70.420  1.00  0.00           C
ATOM   3540  HA  TYR A 805      72.030  39.350  71.380  1.00  0.00           H
ATOM   3541  CB  TYR A 805      71.920  37.780  70.050  1.00  0.00           C
ATOM   3542  HB1 TYR A 805      72.190  37.460  69.020  1.00  0.00           H
ATOM   3543  HB2 TYR A 805      70.830  37.950  69.930  1.00  0.00           H
ATOM   3544  CG  TYR A 805      72.120  36.600  70.970  1.00  0.00           C
ATOM   3545  CD1 TYR A 805      72.450  35.300  70.430  1.00  0.00           C
ATOM   3546  HD1 TYR A 805      72.570  35.140  69.360  1.00  0.00           H
ATOM   3547  CE1 TYR A 805      72.460  34.180  71.240  1.00  0.00           C
ATOM   3548  HE1 TYR A 805      72.750  33.200  70.850  1.00  0.00           H
ATOM   3549  CZ  TYR A 805      72.330  34.270  72.610  1.00  0.00           C
ATOM   3550  OH  TYR A 805      72.500  33.120  73.420  1.00  0.00           O
ATOM   3551  HH  TYR A 805      72.570  33.250  74.370  1.00  0.00           H
ATOM   3552  CD2 TYR A 805      71.850  36.640  72.380  1.00  0.00           C
ATOM   3553  HD2 TYR A 805      71.650  37.570  72.870  1.00  0.00           H
ATOM   3554  CE2 TYR A 805      72.030  35.510  73.230  1.00  0.00           C
ATOM   3555  HE2 TYR A 805      71.940  35.610  74.300  1.00  0.00           H
ATOM   3556  C   TYR A 805      73.940  39.100  70.790  1.00  0.00           C
ATOM   3557  O   TYR A 805      74.340  39.170  71.980  1.00  0.00           O
ATOM   3558  N   LEU A 806      74.850  39.100  69.740  1.00  0.00           N
ATOM   3559  HN  LEU A 806      74.390  39.080  68.840  1.00  0.00           H
ATOM   3560  CA  LEU A 806      76.290  39.180  69.900  1.00  0.00           C
ATOM   3561  HA  LEU A 806      76.610  38.460  70.640  1.00  0.00           H
ATOM   3562  CB  LEU A 806      77.020  38.830  68.620  1.00  0.00           C
ATOM   3563  HB1 LEU A 806      76.550  39.380  67.780  1.00  0.00           H
ATOM   3564  HB2 LEU A 806      76.800  37.760  68.430  1.00  0.00           H
ATOM   3565  CG  LEU A 806      78.520  39.090  68.560  1.00  0.00           C
ATOM   3566  HG  LEU A 806      78.680  40.170  68.720  1.00  0.00           H
ATOM   3567  CD1 LEU A 806      79.110  38.220  69.690  1.00  0.00           C
ATOM   3568 HD11 LEU A 806      78.770  38.560  70.690  1.00  0.00           H
ATOM   3569 HD12 LEU A 806      80.210  38.340  69.820  1.00  0.00           H
ATOM   3570 HD13 LEU A 806      78.930  37.120  69.640  1.00  0.00           H
ATOM   3571  CD2 LEU A 806      79.180  38.750  67.200  1.00  0.00           C
ATOM   3572 HD21 LEU A 806      78.650  39.190  66.320  1.00  0.00           H
ATOM   3573 HD22 LEU A 806      79.320  37.670  67.040  1.00  0.00           H
ATOM   3574 HD23 LEU A 806      80.230  39.130  67.210  1.00  0.00           H
ATOM   3575  C   LEU A 806      76.770  40.490  70.450  1.00  0.00           C
ATOM   3576  O   LEU A 806      77.600  40.540  71.370  1.00  0.00           O
ATOM   3577  N   VAL A 807      76.340  41.670  70.030  1.00  0.00           N
ATOM   3578  HN  VAL A 807      75.880  41.580  69.160  1.00  0.00           H
ATOM   3579  CA  VAL A 807      76.660  43.000  70.600  1.00  0.00           C
ATOM   3580  HA  VAL A 807      77.720  43.140  70.530  1.00  0.00           H
ATOM   3581  CB  VAL A 807      75.980  44.020  69.760  1.00  0.00           C
ATOM   3582  HB  VAL A 807      74.930  43.680  69.570  1.00  0.00           H
ATOM   3583  CG1 VAL A 807      75.870  45.380  70.440  1.00  0.00           C
ATOM   3584 HG11 VAL A 807      76.860  45.910  70.460  1.00  0.00           H
ATOM   3585 HG12 VAL A 807      75.570  45.380  71.500  1.00  0.00           H
ATOM   3586 HG13 VAL A 807      75.290  46.110  69.830  1.00  0.00           H
ATOM   3587  CG2 VAL A 807      76.820  44.210  68.510  1.00  0.00           C
ATOM   3588 HG21 VAL A 807      76.650  43.430  67.740  1.00  0.00           H
ATOM   3589 HG22 VAL A 807      77.880  44.330  68.830  1.00  0.00           H
ATOM   3590 HG23 VAL A 807      76.510  45.160  68.040  1.00  0.00           H
ATOM   3591  C   VAL A 807      76.270  43.130  72.070  1.00  0.00           C
ATOM   3592  O   VAL A 807      77.080  43.670  72.830  1.00  0.00           O
ATOM   3593  N   GLY A 808      75.120  42.690  72.500  1.00  0.00           N
ATOM   3594  HN  GLY A 808      74.420  42.240  71.960  1.00  0.00           H
ATOM   3595  CA  GLY A 808      74.700  42.630  73.950  1.00  0.00           C
ATOM   3596  HA1 GLY A 808      75.600  42.330  74.470  1.00  0.00           H
ATOM   3597  HA2 GLY A 808      73.810  42.030  73.990  1.00  0.00           H
ATOM   3598  C   GLY A 808      74.320  43.910  74.660  1.00  0.00           C
ATOM   3599  O   GLY A 808      74.520  44.010  75.840  1.00  0.00           O
ATOM   3600  N   VAL A 809      73.880  45.020  74.010  1.00  0.00           N
ATOM   3601  HN  VAL A 809      73.740  45.000  73.020  1.00  0.00           H
ATOM   3602  CA  VAL A 809      73.510  46.300  74.620  1.00  0.00           C
ATOM   3603  HA  VAL A 809      73.910  46.260  75.620  1.00  0.00           H
ATOM   3604  CB  VAL A 809      74.180  47.470  73.920  1.00  0.00           C
ATOM   3605  HB  VAL A 809      73.820  47.520  72.870  1.00  0.00           H
ATOM   3606  CG1 VAL A 809      73.850  48.730  74.650  1.00  0.00           C
ATOM   3607 HG11 VAL A 809      72.870  49.230  74.450  1.00  0.00           H
ATOM   3608 HG12 VAL A 809      74.530  49.530  74.290  1.00  0.00           H
ATOM   3609 HG13 VAL A 809      74.110  48.500  75.700  1.00  0.00           H
ATOM   3610  CG2 VAL A 809      75.690  47.360  73.830  1.00  0.00           C
ATOM   3611 HG21 VAL A 809      76.170  48.180  73.250  1.00  0.00           H
ATOM   3612 HG22 VAL A 809      75.950  46.420  73.310  1.00  0.00           H
ATOM   3613 HG23 VAL A 809      76.190  47.380  74.830  1.00  0.00           H
ATOM   3614  C   VAL A 809      72.070  46.220  74.510  1.00  0.00           C
ATOM   3615  O   VAL A 809      71.590  45.920  73.380  1.00  0.00           O
ATOM   3616  N   PRO A 810      71.270  46.440  75.500  1.00  0.00           N
ATOM   3617  CD  PRO A 810      71.740  46.510  76.890  1.00  0.00           C
ATOM   3618  HD1 PRO A 810      72.430  47.380  76.960  1.00  0.00           H
ATOM   3619  HD2 PRO A 810      72.300  45.550  77.040  1.00  0.00           H
ATOM   3620  CA  PRO A 810      69.940  45.670  75.480  1.00  0.00           C
ATOM   3621  HA  PRO A 810      70.070  44.690  75.070  1.00  0.00           H
ATOM   3622  CB  PRO A 810      69.680  45.430  76.980  1.00  0.00           C
ATOM   3623  HB1 PRO A 810      70.040  44.410  77.210  1.00  0.00           H
ATOM   3624  HB2 PRO A 810      68.630  45.500  77.350  1.00  0.00           H
ATOM   3625  CG  PRO A 810      70.450  46.560  77.680  1.00  0.00           C
ATOM   3626  HG1 PRO A 810      69.900  47.500  77.460  1.00  0.00           H
ATOM   3627  HG2 PRO A 810      70.490  46.320  78.770  1.00  0.00           H
ATOM   3628  C   PRO A 810      68.810  46.360  74.770  1.00  0.00           C
ATOM   3629  O   PRO A 810      68.090  47.160  75.340  1.00  0.00           O
ATOM   3630  N   SER A 811      68.680  46.220  73.450  1.00  0.00           N
ATOM   3631  HN  SER A 811      69.390  45.750  72.930  1.00  0.00           H
ATOM   3632  CA  SER A 811      67.700  46.770  72.540  1.00  0.00           C
ATOM   3633  HA  SER A 811      67.690  47.850  72.640  1.00  0.00           H
ATOM   3634  CB  SER A 811      68.140  46.600  71.140  1.00  0.00           C
ATOM   3635  HB1 SER A 811      69.080  47.210  71.140  1.00  0.00           H
ATOM   3636  HB2 SER A 811      67.490  47.030  70.350  1.00  0.00           H
ATOM   3637  OG  SER A 811      68.240  45.230  70.830  1.00  0.00           O
ATOM   3638  HG1 SER A 811      69.070  45.080  70.380  1.00  0.00           H
ATOM   3639  C   SER A 811      66.240  46.360  72.900  1.00  0.00           C
ATOM   3640  O   SER A 811      66.080  45.380  73.620  1.00  0.00           O
ATOM   3641  N   PRO A 812      65.190  47.170  72.630  1.00  0.00           N
ATOM   3642  CD  PRO A 812      65.260  48.660  72.540  1.00  0.00           C
ATOM   3643  HD1 PRO A 812      65.450  48.990  71.490  1.00  0.00           H
ATOM   3644  HD2 PRO A 812      66.030  49.020  73.260  1.00  0.00           H
ATOM   3645  CA  PRO A 812      63.820  46.710  72.970  1.00  0.00           C
ATOM   3646  HA  PRO A 812      63.940  46.510  74.030  1.00  0.00           H
ATOM   3647  CB  PRO A 812      62.920  47.850  72.690  1.00  0.00           C
ATOM   3648  HB1 PRO A 812      62.030  47.910  73.350  1.00  0.00           H
ATOM   3649  HB2 PRO A 812      62.650  47.790  71.610  1.00  0.00           H
ATOM   3650  CG  PRO A 812      63.830  49.140  72.870  1.00  0.00           C
ATOM   3651  HG1 PRO A 812      63.380  50.030  72.400  1.00  0.00           H
ATOM   3652  HG2 PRO A 812      63.880  49.360  73.960  1.00  0.00           H
ATOM   3653  C   PRO A 812      63.460  45.460  72.210  1.00  0.00           C
ATOM   3654  O   PRO A 812      63.510  45.490  71.020  1.00  0.00           O
ATOM   3655  N   LYS A 813      63.070  44.430  72.960  1.00  0.00           N
ATOM   3656  HN  LYS A 813      63.190  44.570  73.950  1.00  0.00           H
ATOM   3657  CA  LYS A 813      62.630  43.210  72.300  1.00  0.00           C
ATOM   3658  HA  LYS A 813      63.190  43.150  71.390  1.00  0.00           H
ATOM   3659  CB  LYS A 813      63.000  41.950  73.040  1.00  0.00           C
ATOM   3660  HB1 LYS A 813      62.330  41.090  72.780  1.00  0.00           H
ATOM   3661  HB2 LYS A 813      62.980  42.160  74.130  1.00  0.00           H
ATOM   3662  CG  LYS A 813      64.350  41.250  72.690  1.00  0.00           C
ATOM   3663  HG1 LYS A 813      64.280  41.110  71.590  1.00  0.00           H
ATOM   3664  HG2 LYS A 813      64.550  40.220  73.040  1.00  0.00           H
ATOM   3665  CD  LYS A 813      65.550  42.210  72.870  1.00  0.00           C
ATOM   3666  HD1 LYS A 813      65.780  42.210  73.960  1.00  0.00           H
ATOM   3667  HD2 LYS A 813      65.340  43.280  72.580  1.00  0.00           H
ATOM   3668  CE  LYS A 813      66.820  41.880  72.110  1.00  0.00           C
ATOM   3669  HE1 LYS A 813      66.630  41.830  71.030  1.00  0.00           H
ATOM   3670  HE2 LYS A 813      67.240  40.890  72.420  1.00  0.00           H
ATOM   3671  NZ  LYS A 813      67.900  42.910  72.250  1.00  0.00           N
ATOM   3672  HZ1 LYS A 813      67.600  43.900  72.240  1.00  0.00           H
ATOM   3673  HZ2 LYS A 813      68.700  42.690  71.620  1.00  0.00           H
ATOM   3674  HZ3 LYS A 813      68.260  42.810  73.210  1.00  0.00           H
ATOM   3675  C   LYS A 813      61.100  43.240  72.060  1.00  0.00           C
ATOM   3676  O   LYS A 813      60.290  43.900  72.770  1.00  0.00           O
ATOM   3677  N   LEU A 814      60.710  42.490  71.030  1.00  0.00           N
ATOM   3678  HN  LEU A 814      61.400  42.020  70.480  1.00  0.00           H
ATOM   3679  CA  LEU A 814      59.340  42.520  70.590  1.00  0.00           C
ATOM   3680  HA  LEU A 814      59.010  43.540  70.580  1.00  0.00           H
ATOM   3681  CB  LEU A 814      59.210  41.860  69.140  1.00  0.00           C
ATOM   3682  HB1 LEU A 814      59.800  40.930  69.300  1.00  0.00           H
ATOM   3683  HB2 LEU A 814      59.780  42.390  68.360  1.00  0.00           H
ATOM   3684  CG  LEU A 814      57.830  41.500  68.610  1.00  0.00           C
ATOM   3685  HG  LEU A 814      57.440  40.600  69.140  1.00  0.00           H
ATOM   3686  CD1 LEU A 814      56.740  42.610  68.750  1.00  0.00           C
ATOM   3687 HD11 LEU A 814      55.710  42.370  68.420  1.00  0.00           H
ATOM   3688 HD12 LEU A 814      57.100  43.470  68.140  1.00  0.00           H
ATOM   3689 HD13 LEU A 814      56.670  43.090  69.740  1.00  0.00           H
ATOM   3690  CD2 LEU A 814      58.040  41.060  67.130  1.00  0.00           C
ATOM   3691 HD21 LEU A 814      58.640  41.840  66.610  1.00  0.00           H
ATOM   3692 HD22 LEU A 814      57.080  41.100  66.560  1.00  0.00           H
ATOM   3693 HD23 LEU A 814      58.450  40.050  67.000  1.00  0.00           H
ATOM   3694  C   LEU A 814      58.370  41.800  71.560  1.00  0.00           C
ATOM   3695  O   LEU A 814      58.580  40.630  71.800  1.00  0.00           O
ATOM   3696  N   HSD A 815      57.330  42.470  72.120  1.00  0.00           N
ATOM   3697  HN  HSD A 815      57.230  43.420  71.830  1.00  0.00           H
ATOM   3698  CA  HSD A 815      56.330  41.790  72.940  1.00  0.00           C
ATOM   3699  HA  HSD A 815      56.830  41.070  73.560  1.00  0.00           H
ATOM   3700  CB  HSD A 815      55.670  42.780  74.000  1.00  0.00           C
ATOM   3701  HB1 HSD A 815      54.900  42.240  74.600  1.00  0.00           H
ATOM   3702  HB2 HSD A 815      55.150  43.580  73.440  1.00  0.00           H
ATOM   3703  ND1 HSD A 815      57.680  44.150  74.740  1.00  0.00           N
ATOM   3704  HD1 HSD A 815      58.040  44.120  73.810  1.00  0.00           H
ATOM   3705  CG  HSD A 815      56.620  43.320  75.050  1.00  0.00           C
ATOM   3706  CE1 HSD A 815      58.250  44.530  75.890  1.00  0.00           C
ATOM   3707  HE1 HSD A 815      59.130  45.160  75.940  1.00  0.00           H
ATOM   3708  NE2 HSD A 815      57.650  43.980  76.920  1.00  0.00           N
ATOM   3709  CD2 HSD A 815      56.650  43.220  76.370  1.00  0.00           C
ATOM   3710  HD2 HSD A 815      56.040  42.650  77.040  1.00  0.00           H
ATOM   3711  C   HSD A 815      55.220  41.170  72.100  1.00  0.00           C
ATOM   3712  O   HSD A 815      54.650  41.770  71.140  1.00  0.00           O
ATOM   3713  N   VAL A 816      54.830  39.980  72.450  1.00  0.00           N
ATOM   3714  HN  VAL A 816      55.220  39.470  73.220  1.00  0.00           H
ATOM   3715  CA  VAL A 816      53.670  39.320  71.910  1.00  0.00           C
ATOM   3716  HA  VAL A 816      53.110  40.010  71.310  1.00  0.00           H
ATOM   3717  CB  VAL A 816      54.050  38.100  71.050  1.00  0.00           C
ATOM   3718  HB  VAL A 816      53.210  37.370  71.070  1.00  0.00           H
ATOM   3719  CG1 VAL A 816      54.340  38.490  69.640  1.00  0.00           C
ATOM   3720 HG11 VAL A 816      55.160  39.230  69.530  1.00  0.00           H
ATOM   3721 HG12 VAL A 816      53.480  38.940  69.080  1.00  0.00           H
ATOM   3722 HG13 VAL A 816      54.510  37.600  69.000  1.00  0.00           H
ATOM   3723  CG2 VAL A 816      55.290  37.360  71.540  1.00  0.00           C
ATOM   3724 HG21 VAL A 816      56.190  37.990  71.710  1.00  0.00           H
ATOM   3725 HG22 VAL A 816      55.590  36.620  70.770  1.00  0.00           H
ATOM   3726 HG23 VAL A 816      55.000  36.910  72.520  1.00  0.00           H
ATOM   3727  C   VAL A 816      52.870  38.780  73.140  1.00  0.00           C
ATOM   3728  O   VAL A 816      53.380  38.260  74.070  1.00  0.00           O
ATOM   3729  N   PRO A 817      51.560  38.900  73.190  1.00  0.00           N
ATOM   3730  CD  PRO A 817      50.800  39.900  72.510  1.00  0.00           C
ATOM   3731  HD1 PRO A 817      50.440  39.540  71.510  1.00  0.00           H
ATOM   3732  HD2 PRO A 817      51.300  40.890  72.420  1.00  0.00           H
ATOM   3733  CA  PRO A 817      50.710  38.150  74.150  1.00  0.00           C
ATOM   3734  HA  PRO A 817      50.800  38.540  75.160  1.00  0.00           H
ATOM   3735  CB  PRO A 817      49.280  38.630  73.720  1.00  0.00           C
ATOM   3736  HB1 PRO A 817      48.620  38.330  74.560  1.00  0.00           H
ATOM   3737  HB2 PRO A 817      49.020  37.970  72.870  1.00  0.00           H
ATOM   3738  CG  PRO A 817      49.570  40.030  73.320  1.00  0.00           C
ATOM   3739  HG1 PRO A 817      48.700  40.560  72.880  1.00  0.00           H
ATOM   3740  HG2 PRO A 817      49.750  40.640  74.230  1.00  0.00           H
ATOM   3741  C   PRO A 817      50.910  36.630  74.270  1.00  0.00           C
ATOM   3742  O   PRO A 817      50.960  35.930  73.260  1.00  0.00           O
ATOM   3743  N   GLU A 818      50.980  36.020  75.480  1.00  0.00           N
ATOM   3744  HN  GLU A 818      50.920  36.650  76.260  1.00  0.00           H
ATOM   3745  CA  GLU A 818      50.790  34.550  75.700  1.00  0.00           C
ATOM   3746  HA  GLU A 818      51.570  34.060  75.140  1.00  0.00           H
ATOM   3747  CB  GLU A 818      50.820  34.220  77.200  1.00  0.00           C
ATOM   3748  HB1 GLU A 818      50.690  33.130  77.290  1.00  0.00           H
ATOM   3749  HB2 GLU A 818      49.990  34.620  77.820  1.00  0.00           H
ATOM   3750  CG  GLU A 818      52.160  34.410  77.870  1.00  0.00           C
ATOM   3751  HG1 GLU A 818      52.510  35.470  77.920  1.00  0.00           H
ATOM   3752  HG2 GLU A 818      52.930  33.840  77.300  1.00  0.00           H
ATOM   3753  CD  GLU A 818      52.360  33.900  79.300  1.00  0.00           C
ATOM   3754  OE1 GLU A 818      51.530  33.150  79.850  1.00  0.00           O
ATOM   3755  OE2 GLU A 818      53.480  34.240  79.810  1.00  0.00           O
ATOM   3756  C   GLU A 818      49.450  34.010  75.230  1.00  0.00           C
ATOM   3757  O   GLU A 818      49.410  32.910  74.770  1.00  0.00           O
ATOM   3758  N   LYS A 819      48.330  34.690  75.450  1.00  0.00           N
ATOM   3759  HN  LYS A 819      48.250  35.610  75.840  1.00  0.00           H
ATOM   3760  CA  LYS A 819      47.060  34.250  75.000  1.00  0.00           C
ATOM   3761  HA  LYS A 819      47.220  33.880  74.000  1.00  0.00           H
ATOM   3762  CB  LYS A 819      46.520  33.210  76.000  1.00  0.00           C
ATOM   3763  HB1 LYS A 819      47.240  32.360  75.920  1.00  0.00           H
ATOM   3764  HB2 LYS A 819      45.540  32.750  75.760  1.00  0.00           H
ATOM   3765  CG  LYS A 819      46.430  33.610  77.470  1.00  0.00           C
ATOM   3766  HG1 LYS A 819      47.380  34.130  77.740  1.00  0.00           H
ATOM   3767  HG2 LYS A 819      46.450  32.630  77.990  1.00  0.00           H
ATOM   3768  CD  LYS A 819      45.230  34.480  77.990  1.00  0.00           C
ATOM   3769  HD1 LYS A 819      44.300  34.110  77.480  1.00  0.00           H
ATOM   3770  HD2 LYS A 819      45.410  35.550  77.740  1.00  0.00           H
ATOM   3771  CE  LYS A 819      44.990  34.110  79.460  1.00  0.00           C
ATOM   3772  HE1 LYS A 819      44.990  33.010  79.650  1.00  0.00           H
ATOM   3773  HE2 LYS A 819      44.030  34.550  79.800  1.00  0.00           H
ATOM   3774  NZ  LYS A 819      46.120  34.590  80.180  1.00  0.00           N
ATOM   3775  HZ1 LYS A 819      47.040  34.170  79.940  1.00  0.00           H
ATOM   3776  HZ2 LYS A 819      45.980  34.590  81.210  1.00  0.00           H
ATOM   3777  HZ3 LYS A 819      46.380  35.590  80.050  1.00  0.00           H
ATOM   3778  C   LYS A 819      46.180  35.500  74.910  1.00  0.00           C
ATOM   3779  O   LYS A 819      46.500  36.640  75.350  1.00  0.00           O
ATOM   3780  N   PHE A 820      45.090  35.250  74.110  1.00  0.00           N
ATOM   3781  HN  PHE A 820      44.840  34.360  73.760  1.00  0.00           H
ATOM   3782  CA  PHE A 820      44.320  36.380  73.590  1.00  0.00           C
ATOM   3783  HA  PHE A 820      44.830  37.330  73.680  1.00  0.00           H
ATOM   3784  CB  PHE A 820      43.680  36.010  72.150  1.00  0.00           C
ATOM   3785  HB1 PHE A 820      43.090  36.920  71.910  1.00  0.00           H
ATOM   3786  HB2 PHE A 820      42.900  35.220  72.180  1.00  0.00           H
ATOM   3787  CG  PHE A 820      44.770  35.750  71.120  1.00  0.00           C
ATOM   3788  CD1 PHE A 820      44.550  34.810  70.070  1.00  0.00           C
ATOM   3789  HD1 PHE A 820      43.610  34.280  70.010  1.00  0.00           H
ATOM   3790  CE1 PHE A 820      45.440  34.600  69.090  1.00  0.00           C
ATOM   3791  HE1 PHE A 820      45.310  33.680  68.540  1.00  0.00           H
ATOM   3792  CZ  PHE A 820      46.650  35.410  69.040  1.00  0.00           C
ATOM   3793  HZ  PHE A 820      47.280  35.300  68.170  1.00  0.00           H
ATOM   3794  CD2 PHE A 820      45.900  36.610  71.070  1.00  0.00           C
ATOM   3795  HD2 PHE A 820      45.970  37.430  71.760  1.00  0.00           H
ATOM   3796  CE2 PHE A 820      46.750  36.400  70.000  1.00  0.00           C
ATOM   3797  HE2 PHE A 820      47.590  37.070  69.910  1.00  0.00           H
ATOM   3798  C   PHE A 820      43.230  36.530  74.730  1.00  0.00           C
ATOM   3799  O   PHE A 820      42.470  35.630  75.000  1.00  0.00           O
ATOM   3800  N   GLU A 821      43.180  37.730  75.400  1.00  0.00           N
ATOM   3801  HN  GLU A 821      43.820  38.460  75.180  1.00  0.00           H
ATOM   3802  CA  GLU A 821      42.360  37.910  76.570  1.00  0.00           C
ATOM   3803  HA  GLU A 821      42.010  36.930  76.880  1.00  0.00           H
ATOM   3804  CB  GLU A 821      43.220  38.300  77.820  1.00  0.00           C
ATOM   3805  HB1 GLU A 821      43.690  39.270  77.530  1.00  0.00           H
ATOM   3806  HB2 GLU A 821      44.050  37.590  78.020  1.00  0.00           H
ATOM   3807  CG  GLU A 821      42.440  38.410  79.170  1.00  0.00           C
ATOM   3808  HG1 GLU A 821      42.150  37.430  79.600  1.00  0.00           H
ATOM   3809  HG2 GLU A 821      41.570  39.070  78.990  1.00  0.00           H
ATOM   3810  CD  GLU A 821      43.270  39.030  80.260  1.00  0.00           C
ATOM   3811  OE1 GLU A 821      44.530  39.060  80.200  1.00  0.00           O
ATOM   3812  OE2 GLU A 821      42.710  39.530  81.250  1.00  0.00           O
ATOM   3813  C   GLU A 821      41.250  38.980  76.360  1.00  0.00           C
ATOM   3814  O   GLU A 821      41.550  40.000  75.740  1.00  0.00           O
ATOM   3815  N   PRO A 822      40.050  38.730  76.820  1.00  0.00           N
ATOM   3816  CD  PRO A 822      39.540  37.470  77.250  1.00  0.00           C
ATOM   3817  HD1 PRO A 822      40.150  37.170  78.120  1.00  0.00           H
ATOM   3818  HD2 PRO A 822      39.530  36.640  76.510  1.00  0.00           H
ATOM   3819  CA  PRO A 822      38.950  39.720  76.920  1.00  0.00           C
ATOM   3820  HA  PRO A 822      38.560  39.860  75.930  1.00  0.00           H
ATOM   3821  CB  PRO A 822      37.910  39.090  77.840  1.00  0.00           C
ATOM   3822  HB1 PRO A 822      36.890  39.430  77.550  1.00  0.00           H
ATOM   3823  HB2 PRO A 822      37.970  39.280  78.940  1.00  0.00           H
ATOM   3824  CG  PRO A 822      38.080  37.630  77.710  1.00  0.00           C
ATOM   3825  HG1 PRO A 822      37.860  36.920  78.550  1.00  0.00           H
ATOM   3826  HG2 PRO A 822      37.440  37.260  76.890  1.00  0.00           H
ATOM   3827  C   PRO A 822      39.240  41.180  77.230  1.00  0.00           C
ATOM   3828  O   PRO A 822      40.110  41.400  78.070  1.00  0.00           O
ATOM   3829  N   THR A 823      38.640  42.200  76.570  1.00  0.00           N
ATOM   3830  HN  THR A 823      37.880  42.000  75.950  1.00  0.00           H
ATOM   3831  CA  THR A 823      38.860  43.610  76.890  1.00  0.00           C
ATOM   3832  HA  THR A 823      39.920  43.830  76.910  1.00  0.00           H
ATOM   3833  CB  THR A 823      38.250  44.420  75.800  1.00  0.00           C
ATOM   3834  HB  THR A 823      38.420  45.520  75.930  1.00  0.00           H
ATOM   3835  OG1 THR A 823      36.870  44.190  75.670  1.00  0.00           O
ATOM   3836  HG1 THR A 823      36.510  44.540  74.860  1.00  0.00           H
ATOM   3837  CG2 THR A 823      38.870  44.080  74.450  1.00  0.00           C
ATOM   3838 HG21 THR A 823      38.540  44.770  73.640  1.00  0.00           H
ATOM   3839 HG22 THR A 823      38.530  43.080  74.100  1.00  0.00           H
ATOM   3840 HG23 THR A 823      39.980  44.110  74.510  1.00  0.00           H
ATOM   3841  C   THR A 823      38.250  44.100  78.180  1.00  0.00           C
ATOM   3842  O   THR A 823      38.710  45.130  78.730  1.00  0.00           O
ATOM   3843  N   HSD A 824      37.250  43.350  78.680  1.00  0.00           N
ATOM   3844  HN  HSD A 824      37.030  42.460  78.280  1.00  0.00           H
ATOM   3845  CA  HSD A 824      36.590  43.670  79.940  1.00  0.00           C
ATOM   3846  HA  HSD A 824      37.290  44.260  80.520  1.00  0.00           H
ATOM   3847  CB  HSD A 824      35.120  44.240  79.690  1.00  0.00           C
ATOM   3848  HB1 HSD A 824      34.760  44.760  80.600  1.00  0.00           H
ATOM   3849  HB2 HSD A 824      34.590  43.320  79.320  1.00  0.00           H
ATOM   3850  ND1 HSD A 824      35.620  46.580  79.040  1.00  0.00           N
ATOM   3851  HD1 HSD A 824      36.010  46.800  79.940  1.00  0.00           H
ATOM   3852  CG  HSD A 824      35.160  45.340  78.680  1.00  0.00           C
ATOM   3853  CE1 HSD A 824      35.400  47.320  77.950  1.00  0.00           C
ATOM   3854  HE1 HSD A 824      35.910  48.290  77.880  1.00  0.00           H
ATOM   3855  NE2 HSD A 824      34.760  46.720  76.970  1.00  0.00           N
ATOM   3856  CD2 HSD A 824      34.720  45.400  77.390  1.00  0.00           C
ATOM   3857  HD2 HSD A 824      34.180  44.690  76.770  1.00  0.00           H
ATOM   3858  C   HSD A 824      36.400  42.410  80.840  1.00  0.00           C
ATOM   3859  O   HSD A 824      36.310  41.270  80.360  1.00  0.00           O
ATOM   3860  N   PRO A 825      36.270  42.620  82.200  1.00  0.00           N
ATOM   3861  CD  PRO A 825      36.820  43.770  82.950  1.00  0.00           C
ATOM   3862  HD1 PRO A 825      36.090  44.590  82.780  1.00  0.00           H
ATOM   3863  HD2 PRO A 825      37.830  43.980  82.520  1.00  0.00           H
ATOM   3864  CA  PRO A 825      35.700  41.610  83.050  1.00  0.00           C
ATOM   3865  HA  PRO A 825      36.460  40.860  82.930  1.00  0.00           H
ATOM   3866  CB  PRO A 825      35.660  42.240  84.440  1.00  0.00           C
ATOM   3867  HB1 PRO A 825      35.830  41.290  85.000  1.00  0.00           H
ATOM   3868  HB2 PRO A 825      34.720  42.770  84.670  1.00  0.00           H
ATOM   3869  CG  PRO A 825      36.850  43.180  84.360  1.00  0.00           C
ATOM   3870  HG1 PRO A 825      36.640  43.870  85.200  1.00  0.00           H
ATOM   3871  HG2 PRO A 825      37.730  42.490  84.420  1.00  0.00           H
ATOM   3872  C   PRO A 825      34.410  41.000  82.670  1.00  0.00           C
ATOM   3873  O   PRO A 825      33.460  41.670  82.270  1.00  0.00           O
ATOM   3874  N   GLU A 826      34.370  39.630  82.770  1.00  0.00           N
ATOM   3875  HN  GLU A 826      35.180  39.100  83.000  1.00  0.00           H
ATOM   3876  CA  GLU A 826      33.140  38.810  82.750  1.00  0.00           C
ATOM   3877  HA  GLU A 826      33.450  37.790  82.920  1.00  0.00           H
ATOM   3878  CB  GLU A 826      32.160  39.100  83.880  1.00  0.00           C
ATOM   3879  HB1 GLU A 826      31.230  38.530  83.720  1.00  0.00           H
ATOM   3880  HB2 GLU A 826      31.920  40.190  83.790  1.00  0.00           H
ATOM   3881  CG  GLU A 826      32.510  38.680  85.320  1.00  0.00           C
ATOM   3882  HG1 GLU A 826      31.700  38.950  86.030  1.00  0.00           H
ATOM   3883  HG2 GLU A 826      33.450  39.170  85.650  1.00  0.00           H
ATOM   3884  CD  GLU A 826      32.810  37.170  85.420  1.00  0.00           C
ATOM   3885  OE1 GLU A 826      33.560  36.840  86.370  1.00  0.00           O
ATOM   3886  OE2 GLU A 826      32.510  36.250  84.610  1.00  0.00           O
ATOM   3887  C   GLU A 826      32.470  38.870  81.370  1.00  0.00           C
ATOM   3888  O   GLU A 826      31.220  38.760  81.260  1.00  0.00           O
ATOM   3889  N   ARG A 827      33.340  38.970  80.380  1.00  0.00           N
ATOM   3890  HN  ARG A 827      34.290  39.130  80.630  1.00  0.00           H
ATOM   3891  CA  ARG A 827      33.000  39.110  79.000  1.00  0.00           C
ATOM   3892  HA  ARG A 827      31.960  38.880  78.820  1.00  0.00           H
ATOM   3893  CB  ARG A 827      33.260  40.570  78.390  1.00  0.00           C
ATOM   3894  HB1 ARG A 827      33.410  40.560  77.290  1.00  0.00           H
ATOM   3895  HB2 ARG A 827      34.240  40.850  78.830  1.00  0.00           H
ATOM   3896  CG  ARG A 827      32.240  41.630  78.800  1.00  0.00           C
ATOM   3897  HG1 ARG A 827      32.510  42.560  78.250  1.00  0.00           H
ATOM   3898  HG2 ARG A 827      32.420  41.790  79.890  1.00  0.00           H
ATOM   3899  CD  ARG A 827      30.750  41.220  78.740  1.00  0.00           C
ATOM   3900  HD1 ARG A 827      30.190  42.090  79.170  1.00  0.00           H
ATOM   3901  HD2 ARG A 827      30.500  40.360  79.400  1.00  0.00           H
ATOM   3902  NE  ARG A 827      30.320  40.980  77.300  1.00  0.00           N
ATOM   3903  HE  ARG A 827      30.430  40.030  77.000  1.00  0.00           H
ATOM   3904  CZ  ARG A 827      30.200  41.930  76.370  1.00  0.00           C
ATOM   3905  NH1 ARG A 827      30.400  43.180  76.590  1.00  0.00           N
ATOM   3906 HH11 ARG A 827      30.360  43.500  77.530  1.00  0.00           H
ATOM   3907 HH12 ARG A 827      30.110  43.780  75.830  1.00  0.00           H
ATOM   3908  NH2 ARG A 827      29.770  41.530  75.190  1.00  0.00           N
ATOM   3909 HH21 ARG A 827      29.910  40.550  75.050  1.00  0.00           H
ATOM   3910 HH22 ARG A 827      30.050  42.140  74.450  1.00  0.00           H
ATOM   3911  C   ARG A 827      33.690  38.050  78.010  1.00  0.00           C
ATOM   3912  O   ARG A 827      34.720  37.440  78.310  1.00  0.00           O
ATOM   3913  N   GLY A 828      33.050  37.880  76.820  1.00  0.00           N
ATOM   3914  HN  GLY A 828      32.180  38.360  76.750  1.00  0.00           H
ATOM   3915  CA  GLY A 828      33.530  36.900  75.830  1.00  0.00           C
ATOM   3916  HA1 GLY A 828      32.690  36.690  75.180  1.00  0.00           H
ATOM   3917  HA2 GLY A 828      33.830  35.930  76.210  1.00  0.00           H
ATOM   3918  C   GLY A 828      34.770  37.420  75.040  1.00  0.00           C
ATOM   3919  O   GLY A 828      35.370  38.450  75.160  1.00  0.00           O
ATOM   3920  N   TRP A 829      35.180  36.630  74.020  1.00  0.00           N
ATOM   3921  HN  TRP A 829      34.670  35.800  73.800  1.00  0.00           H
ATOM   3922  CA  TRP A 829      36.300  36.920  73.110  1.00  0.00           C
ATOM   3923  HA  TRP A 829      37.000  37.620  73.550  1.00  0.00           H
ATOM   3924  CB  TRP A 829      37.130  35.680  72.890  1.00  0.00           C
ATOM   3925  HB1 TRP A 829      36.590  34.820  72.460  1.00  0.00           H
ATOM   3926  HB2 TRP A 829      37.350  35.340  73.920  1.00  0.00           H
ATOM   3927  CG  TRP A 829      38.410  35.850  72.230  1.00  0.00           C
ATOM   3928  CD1 TRP A 829      39.550  36.470  72.650  1.00  0.00           C
ATOM   3929  HD1 TRP A 829      39.730  36.750  73.680  1.00  0.00           H
ATOM   3930  NE1 TRP A 829      40.440  36.630  71.560  1.00  0.00           N
ATOM   3931  HE1 TRP A 829      40.990  37.440  71.640  1.00  0.00           H
ATOM   3932  CE2 TRP A 829      39.800  36.110  70.490  1.00  0.00           C
ATOM   3933  CD2 TRP A 829      38.580  35.500  70.890  1.00  0.00           C
ATOM   3934  CE3 TRP A 829      37.820  34.790  69.950  1.00  0.00           C
ATOM   3935  HE3 TRP A 829      36.860  34.380  70.240  1.00  0.00           H
ATOM   3936  CZ3 TRP A 829      38.210  34.880  68.640  1.00  0.00           C
ATOM   3937  HZ3 TRP A 829      37.630  34.410  67.850  1.00  0.00           H
ATOM   3938  CZ2 TRP A 829      40.190  36.170  69.140  1.00  0.00           C
ATOM   3939  HZ2 TRP A 829      41.050  36.750  68.800  1.00  0.00           H
ATOM   3940  CH2 TRP A 829      39.380  35.570  68.270  1.00  0.00           C
ATOM   3941  HH2 TRP A 829      39.550  35.650  67.200  1.00  0.00           H
ATOM   3942  C   TRP A 829      35.760  37.500  71.790  1.00  0.00           C
ATOM   3943  O   TRP A 829      36.410  38.320  71.160  1.00  0.00           O
ATOM   3944  N   ILE A 830      34.520  37.180  71.450  1.00  0.00           N
ATOM   3945  HN  ILE A 830      34.000  36.480  71.930  1.00  0.00           H
ATOM   3946  CA  ILE A 830      33.850  37.870  70.380  1.00  0.00           C
ATOM   3947  HA  ILE A 830      34.510  38.150  69.580  1.00  0.00           H
ATOM   3948  CB  ILE A 830      32.730  36.900  69.780  1.00  0.00           C
ATOM   3949  HB  ILE A 830      31.850  36.750  70.440  1.00  0.00           H
ATOM   3950  CG2 ILE A 830      32.140  37.610  68.580  1.00  0.00           C
ATOM   3951 HG21 ILE A 830      31.420  38.410  68.840  1.00  0.00           H
ATOM   3952 HG22 ILE A 830      31.540  36.840  68.050  1.00  0.00           H
ATOM   3953 HG23 ILE A 830      32.970  37.990  67.940  1.00  0.00           H
ATOM   3954  CG1 ILE A 830      33.320  35.510  69.410  1.00  0.00           C
ATOM   3955 HG11 ILE A 830      32.470  34.930  68.990  1.00  0.00           H
ATOM   3956 HG12 ILE A 830      33.830  34.990  70.260  1.00  0.00           H
ATOM   3957  CD  ILE A 830      34.490  35.700  68.390  1.00  0.00           C
ATOM   3958  HD1 ILE A 830      34.170  36.040  67.380  1.00  0.00           H
ATOM   3959  HD2 ILE A 830      34.950  34.690  68.310  1.00  0.00           H
ATOM   3960  HD3 ILE A 830      35.250  36.410  68.790  1.00  0.00           H
ATOM   3961  C   ILE A 830      33.200  39.160  71.040  1.00  0.00           C
ATOM   3962  O   ILE A 830      32.430  39.070  72.040  1.00  0.00           O
ATOM   3963  N   ILE A 831      33.470  40.310  70.420  1.00  0.00           N
ATOM   3964  HN  ILE A 831      33.920  40.280  69.540  1.00  0.00           H
ATOM   3965  CA  ILE A 831      32.800  41.600  70.700  1.00  0.00           C
ATOM   3966  HA  ILE A 831      32.770  41.720  71.780  1.00  0.00           H
ATOM   3967  CB  ILE A 831      33.510  42.870  70.120  1.00  0.00           C
ATOM   3968  HB  ILE A 831      33.380  42.910  69.010  1.00  0.00           H
ATOM   3969  CG2 ILE A 831      32.920  44.180  70.700  1.00  0.00           C
ATOM   3970 HG21 ILE A 831      31.870  44.390  70.400  1.00  0.00           H
ATOM   3971 HG22 ILE A 831      33.550  45.040  70.390  1.00  0.00           H
ATOM   3972 HG23 ILE A 831      33.000  44.110  71.800  1.00  0.00           H
ATOM   3973  CG1 ILE A 831      35.030  42.700  70.200  1.00  0.00           C
ATOM   3974 HG11 ILE A 831      35.390  41.860  69.560  1.00  0.00           H
ATOM   3975 HG12 ILE A 831      35.240  42.470  71.260  1.00  0.00           H
ATOM   3976  CD  ILE A 831      35.810  43.970  69.820  1.00  0.00           C
ATOM   3977  HD1 ILE A 831      36.900  43.760  69.930  1.00  0.00           H
ATOM   3978  HD2 ILE A 831      35.680  44.850  70.480  1.00  0.00           H
ATOM   3979  HD3 ILE A 831      35.610  44.090  68.740  1.00  0.00           H
ATOM   3980  C   ILE A 831      31.400  41.480  70.230  1.00  0.00           C
ATOM   3981  O   ILE A 831      31.090  40.910  69.210  1.00  0.00           O
ATOM   3982  N   SER A 832      30.410  41.990  70.990  1.00  0.00           N
ATOM   3983  HN  SER A 832      30.610  42.570  71.780  1.00  0.00           H
ATOM   3984  CA  SER A 832      29.010  41.860  70.590  1.00  0.00           C
ATOM   3985  HA  SER A 832      28.810  40.910  70.140  1.00  0.00           H
ATOM   3986  CB  SER A 832      28.120  41.900  71.940  1.00  0.00           C
ATOM   3987  HB1 SER A 832      28.150  42.900  72.440  1.00  0.00           H
ATOM   3988  HB2 SER A 832      28.410  41.020  72.550  1.00  0.00           H
ATOM   3989  OG  SER A 832      26.730  41.810  71.530  1.00  0.00           O
ATOM   3990  HG1 SER A 832      26.260  41.580  72.330  1.00  0.00           H
ATOM   3991  C   SER A 832      28.620  43.000  69.630  1.00  0.00           C
ATOM   3992  O   SER A 832      28.660  44.160  70.120  1.00  0.00           O
ATOM   3993  N   PRO A 833      28.210  42.840  68.390  1.00  0.00           N
ATOM   3994  CD  PRO A 833      27.930  41.550  67.690  1.00  0.00           C
ATOM   3995  HD1 PRO A 833      27.180  40.960  68.260  1.00  0.00           H
ATOM   3996  HD2 PRO A 833      28.890  41.080  67.400  1.00  0.00           H
ATOM   3997  CA  PRO A 833      28.100  44.070  67.450  1.00  0.00           C
ATOM   3998  HA  PRO A 833      28.990  44.680  67.360  1.00  0.00           H
ATOM   3999  CB  PRO A 833      27.750  43.440  66.180  1.00  0.00           C
ATOM   4000  HB1 PRO A 833      28.720  43.220  65.680  1.00  0.00           H
ATOM   4001  HB2 PRO A 833      27.200  44.170  65.550  1.00  0.00           H
ATOM   4002  CG  PRO A 833      27.160  42.060  66.440  1.00  0.00           C
ATOM   4003  HG1 PRO A 833      26.100  42.180  66.730  1.00  0.00           H
ATOM   4004  HG2 PRO A 833      27.210  41.310  65.630  1.00  0.00           H
ATOM   4005  C   PRO A 833      27.040  45.030  67.960  1.00  0.00           C
ATOM   4006  O   PRO A 833      27.150  46.260  67.790  1.00  0.00           O
ATOM   4007  N   LEU A 834      25.870  44.480  68.420  1.00  0.00           N
ATOM   4008  HN  LEU A 834      25.720  43.490  68.520  1.00  0.00           H
ATOM   4009  CA  LEU A 834      24.870  45.380  68.920  1.00  0.00           C
ATOM   4010  HA  LEU A 834      25.060  46.390  68.590  1.00  0.00           H
ATOM   4011  CB  LEU A 834      23.490  44.940  68.380  1.00  0.00           C
ATOM   4012  HB1 LEU A 834      22.750  45.640  68.820  1.00  0.00           H
ATOM   4013  HB2 LEU A 834      23.320  43.920  68.770  1.00  0.00           H
ATOM   4014  CG  LEU A 834      23.370  44.820  66.840  1.00  0.00           C
ATOM   4015  HG  LEU A 834      24.020  44.020  66.430  1.00  0.00           H
ATOM   4016  CD1 LEU A 834      22.000  44.560  66.310  1.00  0.00           C
ATOM   4017 HD11 LEU A 834      21.300  45.260  66.820  1.00  0.00           H
ATOM   4018 HD12 LEU A 834      21.600  43.570  66.630  1.00  0.00           H
ATOM   4019 HD13 LEU A 834      21.940  44.630  65.200  1.00  0.00           H
ATOM   4020  CD2 LEU A 834      23.740  46.190  66.180  1.00  0.00           C
ATOM   4021 HD21 LEU A 834      24.820  46.450  66.200  1.00  0.00           H
ATOM   4022 HD22 LEU A 834      23.160  47.060  66.570  1.00  0.00           H
ATOM   4023 HD23 LEU A 834      23.690  46.110  65.070  1.00  0.00           H
ATOM   4024  C   LEU A 834      24.800  45.520  70.450  1.00  0.00           C
ATOM   4025  O   LEU A 834      23.960  46.260  71.000  1.00  0.00           O
ATOM   4026  N   GLY A 835      25.790  44.930  71.210  1.00  0.00           N
ATOM   4027  HN  GLY A 835      26.350  44.210  70.820  1.00  0.00           H
ATOM   4028  CA  GLY A 835      25.780  45.080  72.650  1.00  0.00           C
ATOM   4029  HA1 GLY A 835      25.970  44.120  73.120  1.00  0.00           H
ATOM   4030  HA2 GLY A 835      24.810  45.410  72.990  1.00  0.00           H
ATOM   4031  C   GLY A 835      26.880  45.990  73.130  1.00  0.00           C
ATOM   4032  O   GLY A 835      26.720  46.630  74.160  1.00  0.00           O
ATOM   4033  N   ASP A 836      27.940  46.160  72.340  1.00  0.00           N
ATOM   4034  HN  ASP A 836      27.980  45.730  71.440  1.00  0.00           H
ATOM   4035  CA  ASP A 836      29.150  46.770  72.770  1.00  0.00           C
ATOM   4036  HA  ASP A 836      28.990  47.050  73.810  1.00  0.00           H
ATOM   4037  CB  ASP A 836      30.400  45.760  72.740  1.00  0.00           C
ATOM   4038  HB1 ASP A 836      31.300  46.230  73.200  1.00  0.00           H
ATOM   4039  HB2 ASP A 836      30.710  45.430  71.720  1.00  0.00           H
ATOM   4040  CG  ASP A 836      30.070  44.580  73.610  1.00  0.00           C
ATOM   4041  OD1 ASP A 836      29.430  44.690  74.620  1.00  0.00           O
ATOM   4042  OD2 ASP A 836      30.610  43.480  73.260  1.00  0.00           O
ATOM   4043  C   ASP A 836      29.440  48.100  72.100  1.00  0.00           C
ATOM   4044  O   ASP A 836      30.390  48.810  72.330  1.00  0.00           O
ATOM   4045  N   ASN A 837      28.560  48.410  71.140  1.00  0.00           N
ATOM   4046  HN  ASN A 837      27.750  47.860  70.910  1.00  0.00           H
ATOM   4047  CA  ASN A 837      28.580  49.640  70.300  1.00  0.00           C
ATOM   4048  HA  ASN A 837      29.450  50.240  70.510  1.00  0.00           H
ATOM   4049  CB  ASN A 837      28.700  49.290  68.780  1.00  0.00           C
ATOM   4050  HB1 ASN A 837      28.960  50.180  68.180  1.00  0.00           H
ATOM   4051  HB2 ASN A 837      27.760  48.820  68.440  1.00  0.00           H
ATOM   4052  CG  ASN A 837      29.900  48.360  68.620  1.00  0.00           C
ATOM   4053  OD1 ASN A 837      31.010  48.700  69.110  1.00  0.00           O
ATOM   4054  ND2 ASN A 837      29.720  47.190  68.050  1.00  0.00           N
ATOM   4055 HD21 ASN A 837      30.470  46.570  67.820  1.00  0.00           H
ATOM   4056 HD22 ASN A 837      28.800  46.900  67.800  1.00  0.00           H
ATOM   4057  C   ASN A 837      27.330  50.450  70.480  1.00  0.00           C
ATOM   4058  O   ASN A 837      26.340  50.070  70.000  1.00  0.00           O
ATOM   4059  N   PRO A 838      27.340  51.570  71.260  1.00  0.00           N
ATOM   4060  CD  PRO A 838      28.470  52.010  72.090  1.00  0.00           C
ATOM   4061  HD1 PRO A 838      29.260  52.350  71.390  1.00  0.00           H
ATOM   4062  HD2 PRO A 838      28.860  51.180  72.710  1.00  0.00           H
ATOM   4063  CA  PRO A 838      26.290  52.600  71.200  1.00  0.00           C
ATOM   4064  HA  PRO A 838      25.410  52.200  71.690  1.00  0.00           H
ATOM   4065  CB  PRO A 838      26.900  53.800  71.940  1.00  0.00           C
ATOM   4066  HB1 PRO A 838      26.220  54.320  72.640  1.00  0.00           H
ATOM   4067  HB2 PRO A 838      27.430  54.530  71.290  1.00  0.00           H
ATOM   4068  CG  PRO A 838      27.920  53.180  72.890  1.00  0.00           C
ATOM   4069  HG1 PRO A 838      28.700  53.910  73.160  1.00  0.00           H
ATOM   4070  HG2 PRO A 838      27.410  52.810  73.820  1.00  0.00           H
ATOM   4071  C   PRO A 838      25.920  53.080  69.810  1.00  0.00           C
ATOM   4072  O   PRO A 838      26.790  53.320  68.980  1.00  0.00           O
ATOM   4073  N   TRP A 839      24.620  53.340  69.590  1.00  0.00           N
ATOM   4074  HN  TRP A 839      23.940  53.170  70.300  1.00  0.00           H
ATOM   4075  CA  TRP A 839      24.030  53.730  68.360  1.00  0.00           C
ATOM   4076  HA  TRP A 839      24.160  52.980  67.590  1.00  0.00           H
ATOM   4077  CB  TRP A 839      22.520  53.840  68.480  1.00  0.00           C
ATOM   4078  HB1 TRP A 839      22.060  54.010  67.480  1.00  0.00           H
ATOM   4079  HB2 TRP A 839      22.170  54.620  69.190  1.00  0.00           H
ATOM   4080  CG  TRP A 839      21.840  52.560  68.880  1.00  0.00           C
ATOM   4081  CD1 TRP A 839      21.020  52.490  69.910  1.00  0.00           C
ATOM   4082  HD1 TRP A 839      20.920  53.350  70.570  1.00  0.00           H
ATOM   4083  NE1 TRP A 839      20.550  51.220  70.140  1.00  0.00           N
ATOM   4084  HE1 TRP A 839      20.040  50.870  70.900  1.00  0.00           H
ATOM   4085  CE2 TRP A 839      21.050  50.430  69.100  1.00  0.00           C
ATOM   4086  CD2 TRP A 839      21.730  51.260  68.210  1.00  0.00           C
ATOM   4087  CE3 TRP A 839      22.300  50.730  67.060  1.00  0.00           C
ATOM   4088  HE3 TRP A 839      22.880  51.290  66.330  1.00  0.00           H
ATOM   4089  CZ3 TRP A 839      22.190  49.370  66.840  1.00  0.00           C
ATOM   4090  HZ3 TRP A 839      22.570  48.920  65.930  1.00  0.00           H
ATOM   4091  CZ2 TRP A 839      20.870  49.090  68.830  1.00  0.00           C
ATOM   4092  HZ2 TRP A 839      20.230  48.540  69.510  1.00  0.00           H
ATOM   4093  CH2 TRP A 839      21.510  48.540  67.700  1.00  0.00           C
ATOM   4094  HH2 TRP A 839      21.390  47.500  67.440  1.00  0.00           H
ATOM   4095  C   TRP A 839      24.670  55.100  67.910  1.00  0.00           C
ATOM   4096  O   TRP A 839      25.050  55.240  66.780  1.00  0.00           O
ATOM   4097  N   TRP A 840      24.950  56.080  68.770  1.00  0.00           N
ATOM   4098  HN  TRP A 840      24.740  56.090  69.750  1.00  0.00           H
ATOM   4099  CA  TRP A 840      25.640  57.320  68.350  1.00  0.00           C
ATOM   4100  HA  TRP A 840      25.050  57.750  67.550  1.00  0.00           H
ATOM   4101  CB  TRP A 840      25.770  58.410  69.480  1.00  0.00           C
ATOM   4102  HB1 TRP A 840      26.270  57.800  70.260  1.00  0.00           H
ATOM   4103  HB2 TRP A 840      24.760  58.620  69.890  1.00  0.00           H
ATOM   4104  CG  TRP A 840      26.680  59.560  69.090  1.00  0.00           C
ATOM   4105  CD1 TRP A 840      28.010  59.810  69.530  1.00  0.00           C
ATOM   4106  HD1 TRP A 840      28.650  59.120  70.060  1.00  0.00           H
ATOM   4107  NE1 TRP A 840      28.510  60.940  68.910  1.00  0.00           N
ATOM   4108  HE1 TRP A 840      29.360  61.340  69.180  1.00  0.00           H
ATOM   4109  CE2 TRP A 840      27.560  61.550  68.150  1.00  0.00           C
ATOM   4110  CD2 TRP A 840      26.370  60.760  68.280  1.00  0.00           C
ATOM   4111  CE3 TRP A 840      25.240  61.200  67.510  1.00  0.00           C
ATOM   4112  HE3 TRP A 840      24.350  60.630  67.710  1.00  0.00           H
ATOM   4113  CZ3 TRP A 840      25.270  62.470  66.870  1.00  0.00           C
ATOM   4114  HZ3 TRP A 840      24.400  62.830  66.340  1.00  0.00           H
ATOM   4115  CZ2 TRP A 840      27.670  62.730  67.460  1.00  0.00           C
ATOM   4116  HZ2 TRP A 840      28.560  63.350  67.490  1.00  0.00           H
ATOM   4117  CH2 TRP A 840      26.530  63.170  66.820  1.00  0.00           C
ATOM   4118  HH2 TRP A 840      26.600  64.080  66.250  1.00  0.00           H
ATOM   4119  C   TRP A 840      27.090  57.000  67.780  1.00  0.00           C
ATOM   4120  O   TRP A 840      27.450  57.310  66.670  1.00  0.00           O
ATOM   4121  N   THR A 841      27.870  56.140  68.530  1.00  0.00           N
ATOM   4122  HN  THR A 841      27.370  55.920  69.360  1.00  0.00           H
ATOM   4123  CA  THR A 841      29.220  55.690  68.090  1.00  0.00           C
ATOM   4124  HA  THR A 841      29.820  56.560  67.880  1.00  0.00           H
ATOM   4125  CB  THR A 841      29.860  54.700  69.080  1.00  0.00           C
ATOM   4126  HB  THR A 841      29.140  53.880  69.320  1.00  0.00           H
ATOM   4127  OG1 THR A 841      30.100  55.400  70.290  1.00  0.00           O
ATOM   4128  HG1 THR A 841      29.380  56.030  70.340  1.00  0.00           H
ATOM   4129  CG2 THR A 841      31.150  54.170  68.530  1.00  0.00           C
ATOM   4130 HG21 THR A 841      30.860  53.540  67.660  1.00  0.00           H
ATOM   4131 HG22 THR A 841      31.770  53.690  69.320  1.00  0.00           H
ATOM   4132 HG23 THR A 841      31.730  55.060  68.190  1.00  0.00           H
ATOM   4133  C   THR A 841      29.160  54.970  66.760  1.00  0.00           C
ATOM   4134  O   THR A 841      29.950  55.230  65.810  1.00  0.00           O
ATOM   4135  N   LEU A 842      28.160  54.050  66.570  1.00  0.00           N
ATOM   4136  HN  LEU A 842      27.550  53.830  67.320  1.00  0.00           H
ATOM   4137  CA  LEU A 842      27.830  53.400  65.310  1.00  0.00           C
ATOM   4138  HA  LEU A 842      28.680  52.880  64.890  1.00  0.00           H
ATOM   4139  CB  LEU A 842      26.670  52.400  65.470  1.00  0.00           C
ATOM   4140  HB1 LEU A 842      26.350  52.010  64.480  1.00  0.00           H
ATOM   4141  HB2 LEU A 842      25.910  52.980  66.050  1.00  0.00           H
ATOM   4142  CG  LEU A 842      26.890  51.110  66.180  1.00  0.00           C
ATOM   4143  HG  LEU A 842      27.400  51.280  67.150  1.00  0.00           H
ATOM   4144  CD1 LEU A 842      25.500  50.560  66.620  1.00  0.00           C
ATOM   4145 HD11 LEU A 842      25.140  51.250  67.410  1.00  0.00           H
ATOM   4146 HD12 LEU A 842      25.600  49.580  67.140  1.00  0.00           H
ATOM   4147 HD13 LEU A 842      24.880  50.480  65.700  1.00  0.00           H
ATOM   4148  CD2 LEU A 842      27.690  50.060  65.290  1.00  0.00           C
ATOM   4149 HD21 LEU A 842      28.540  50.570  64.770  1.00  0.00           H
ATOM   4150 HD22 LEU A 842      27.010  49.530  64.580  1.00  0.00           H
ATOM   4151 HD23 LEU A 842      28.100  49.250  65.930  1.00  0.00           H
ATOM   4152  C   LEU A 842      27.370  54.390  64.180  1.00  0.00           C
ATOM   4153  O   LEU A 842      27.720  54.110  63.060  1.00  0.00           O
ATOM   4154  N   LEU A 843      26.660  55.440  64.490  1.00  0.00           N
ATOM   4155  HN  LEU A 843      26.460  55.530  65.460  1.00  0.00           H
ATOM   4156  CA  LEU A 843      26.180  56.370  63.560  1.00  0.00           C
ATOM   4157  HA  LEU A 843      25.610  55.840  62.810  1.00  0.00           H
ATOM   4158  CB  LEU A 843      25.260  57.400  64.320  1.00  0.00           C
ATOM   4159  HB1 LEU A 843      25.790  58.020  65.080  1.00  0.00           H
ATOM   4160  HB2 LEU A 843      24.600  56.810  65.000  1.00  0.00           H
ATOM   4161  CG  LEU A 843      24.500  58.420  63.350  1.00  0.00           C
ATOM   4162  HG  LEU A 843      25.270  59.030  62.820  1.00  0.00           H
ATOM   4163  CD1 LEU A 843      23.600  57.710  62.320  1.00  0.00           C
ATOM   4164 HD11 LEU A 843      24.170  56.920  61.790  1.00  0.00           H
ATOM   4165 HD12 LEU A 843      23.310  58.430  61.530  1.00  0.00           H
ATOM   4166 HD13 LEU A 843      22.720  57.290  62.820  1.00  0.00           H
ATOM   4167  CD2 LEU A 843      23.600  59.460  64.130  1.00  0.00           C
ATOM   4168 HD21 LEU A 843      22.860  58.990  64.810  1.00  0.00           H
ATOM   4169 HD22 LEU A 843      23.070  60.020  63.320  1.00  0.00           H
ATOM   4170 HD23 LEU A 843      24.220  60.130  64.750  1.00  0.00           H
ATOM   4171  C   LEU A 843      27.230  57.300  62.850  1.00  0.00           C
ATOM   4172  O   LEU A 843      27.300  57.440  61.670  1.00  0.00           O
ATOM   4173  N   ILE A 844      28.090  57.940  63.710  1.00  0.00           N
ATOM   4174  HN  ILE A 844      27.980  57.800  64.690  1.00  0.00           H
ATOM   4175  CA  ILE A 844      29.330  58.580  63.280  1.00  0.00           C
ATOM   4176  HA  ILE A 844      29.050  59.340  62.570  1.00  0.00           H
ATOM   4177  CB  ILE A 844      29.990  59.360  64.460  1.00  0.00           C
ATOM   4178  HB  ILE A 844      30.800  59.980  64.010  1.00  0.00           H
ATOM   4179  CG2 ILE A 844      28.910  60.390  64.940  1.00  0.00           C
ATOM   4180 HG21 ILE A 844      29.410  61.050  65.680  1.00  0.00           H
ATOM   4181 HG22 ILE A 844      28.090  59.950  65.550  1.00  0.00           H
ATOM   4182 HG23 ILE A 844      28.590  61.030  64.080  1.00  0.00           H
ATOM   4183  CG1 ILE A 844      30.550  58.480  65.590  1.00  0.00           C
ATOM   4184 HG11 ILE A 844      29.840  57.680  65.890  1.00  0.00           H
ATOM   4185 HG12 ILE A 844      30.460  59.190  66.430  1.00  0.00           H
ATOM   4186  CD  ILE A 844      31.970  57.960  65.460  1.00  0.00           C
ATOM   4187  HD1 ILE A 844      32.680  58.770  65.180  1.00  0.00           H
ATOM   4188  HD2 ILE A 844      31.930  57.060  64.800  1.00  0.00           H
ATOM   4189  HD3 ILE A 844      32.310  57.700  66.490  1.00  0.00           H
ATOM   4190  C   ILE A 844      30.320  57.720  62.520  1.00  0.00           C
ATOM   4191  O   ILE A 844      31.140  58.230  61.720  1.00  0.00           O
ATOM   4192  N   ALA A 845      30.380  56.420  62.750  1.00  0.00           N
ATOM   4193  HN  ALA A 845      29.700  55.980  63.340  1.00  0.00           H
ATOM   4194  CA  ALA A 845      31.400  55.500  62.270  1.00  0.00           C
ATOM   4195  HA  ALA A 845      32.310  55.990  62.570  1.00  0.00           H
ATOM   4196  CB  ALA A 845      31.300  54.100  62.840  1.00  0.00           C
ATOM   4197  HB1 ALA A 845      32.200  53.530  62.520  1.00  0.00           H
ATOM   4198  HB2 ALA A 845      30.420  53.610  62.370  1.00  0.00           H
ATOM   4199  HB3 ALA A 845      31.010  54.140  63.910  1.00  0.00           H
ATOM   4200  C   ALA A 845      31.440  55.310  60.780  1.00  0.00           C
ATOM   4201  O   ALA A 845      32.400  54.890  60.110  1.00  0.00           O
ATOM   4202  N   ALA A 846      30.280  55.670  60.190  1.00  0.00           N
ATOM   4203  HN  ALA A 846      29.550  56.130  60.680  1.00  0.00           H
ATOM   4204  CA  ALA A 846      30.040  55.630  58.680  1.00  0.00           C
ATOM   4205  HA  ALA A 846      30.150  54.600  58.370  1.00  0.00           H
ATOM   4206  CB  ALA A 846      28.510  55.830  58.510  1.00  0.00           C
ATOM   4207  HB1 ALA A 846      28.210  55.630  57.470  1.00  0.00           H
ATOM   4208  HB2 ALA A 846      28.310  56.870  58.840  1.00  0.00           H
ATOM   4209  HB3 ALA A 846      28.110  55.020  59.170  1.00  0.00           H
ATOM   4210  C   ALA A 846      30.780  56.480  57.770  1.00  0.00           C
ATOM   4211  O   ALA A 846      31.310  55.930  56.770  1.00  0.00           O
ATOM   4212  N   ILE A 847      31.070  57.720  58.070  1.00  0.00           N
ATOM   4213  HN  ILE A 847      30.660  58.130  58.880  1.00  0.00           H
ATOM   4214  CA  ILE A 847      32.000  58.570  57.330  1.00  0.00           C
ATOM   4215  HA  ILE A 847      31.780  58.560  56.270  1.00  0.00           H
ATOM   4216  CB  ILE A 847      31.950  60.020  57.860  1.00  0.00           C
ATOM   4217  HB  ILE A 847      32.050  60.100  58.960  1.00  0.00           H
ATOM   4218  CG2 ILE A 847      33.100  60.830  57.160  1.00  0.00           C
ATOM   4219 HG21 ILE A 847      33.010  60.610  56.070  1.00  0.00           H
ATOM   4220 HG22 ILE A 847      34.090  60.610  57.600  1.00  0.00           H
ATOM   4221 HG23 ILE A 847      32.780  61.870  57.390  1.00  0.00           H
ATOM   4222  CG1 ILE A 847      30.620  60.740  57.480  1.00  0.00           C
ATOM   4223 HG11 ILE A 847      30.360  60.560  56.410  1.00  0.00           H
ATOM   4224 HG12 ILE A 847      30.760  61.830  57.570  1.00  0.00           H
ATOM   4225  CD  ILE A 847      29.320  60.270  58.230  1.00  0.00           C
ATOM   4226  HD1 ILE A 847      28.460  60.900  57.910  1.00  0.00           H
ATOM   4227  HD2 ILE A 847      29.550  60.240  59.310  1.00  0.00           H
ATOM   4228  HD3 ILE A 847      29.030  59.230  57.980  1.00  0.00           H
ATOM   4229  C   ILE A 847      33.440  58.050  57.360  1.00  0.00           C
ATOM   4230  O   ILE A 847      34.030  57.960  56.320  1.00  0.00           O
ATOM   4231  N   PRO A 848      34.050  57.530  58.450  1.00  0.00           N
ATOM   4232  CD  PRO A 848      33.730  57.940  59.820  1.00  0.00           C
ATOM   4233  HD1 PRO A 848      32.680  57.570  59.900  1.00  0.00           H
ATOM   4234  HD2 PRO A 848      33.740  59.050  59.970  1.00  0.00           H
ATOM   4235  CA  PRO A 848      35.400  56.940  58.330  1.00  0.00           C
ATOM   4236  HA  PRO A 848      36.010  57.630  57.780  1.00  0.00           H
ATOM   4237  CB  PRO A 848      35.940  56.930  59.820  1.00  0.00           C
ATOM   4238  HB1 PRO A 848      36.600  57.790  60.020  1.00  0.00           H
ATOM   4239  HB2 PRO A 848      36.530  56.030  60.110  1.00  0.00           H
ATOM   4240  CG  PRO A 848      34.720  57.150  60.660  1.00  0.00           C
ATOM   4241  HG1 PRO A 848      34.340  56.120  60.850  1.00  0.00           H
ATOM   4242  HG2 PRO A 848      34.950  57.610  61.650  1.00  0.00           H
ATOM   4243  C   PRO A 848      35.370  55.530  57.790  1.00  0.00           C
ATOM   4244  O   PRO A 848      36.350  55.040  57.260  1.00  0.00           O
ATOM   4245  N   ALA A 849      34.260  54.760  57.850  1.00  0.00           N
ATOM   4246  HN  ALA A 849      33.540  55.060  58.460  1.00  0.00           H
ATOM   4247  CA  ALA A 849      34.170  53.560  57.100  1.00  0.00           C
ATOM   4248  HA  ALA A 849      34.920  52.820  57.300  1.00  0.00           H
ATOM   4249  CB  ALA A 849      32.800  52.940  57.570  1.00  0.00           C
ATOM   4250  HB1 ALA A 849      33.070  52.380  58.500  1.00  0.00           H
ATOM   4251  HB2 ALA A 849      32.460  52.210  56.790  1.00  0.00           H
ATOM   4252  HB3 ALA A 849      32.030  53.730  57.720  1.00  0.00           H
ATOM   4253  C   ALA A 849      34.120  53.760  55.560  1.00  0.00           C
ATOM   4254  O   ALA A 849      34.700  52.980  54.880  1.00  0.00           O
ATOM   4255  N   LEU A 850      33.420  54.780  55.090  1.00  0.00           N
ATOM   4256  HN  LEU A 850      32.800  55.230  55.720  1.00  0.00           H
ATOM   4257  CA  LEU A 850      33.400  55.220  53.640  1.00  0.00           C
ATOM   4258  HA  LEU A 850      33.020  54.440  53.000  1.00  0.00           H
ATOM   4259  CB  LEU A 850      32.480  56.440  53.440  1.00  0.00           C
ATOM   4260  HB1 LEU A 850      32.660  57.120  54.290  1.00  0.00           H
ATOM   4261  HB2 LEU A 850      31.440  56.110  53.680  1.00  0.00           H
ATOM   4262  CG  LEU A 850      32.530  57.240  52.120  1.00  0.00           C
ATOM   4263  HG  LEU A 850      33.490  57.770  51.970  1.00  0.00           H
ATOM   4264  CD1 LEU A 850      32.240  56.250  50.990  1.00  0.00           C
ATOM   4265 HD11 LEU A 850      31.950  56.830  50.090  1.00  0.00           H
ATOM   4266 HD12 LEU A 850      31.300  55.710  51.190  1.00  0.00           H
ATOM   4267 HD13 LEU A 850      33.110  55.570  50.840  1.00  0.00           H
ATOM   4268  CD2 LEU A 850      31.450  58.300  52.230  1.00  0.00           C
ATOM   4269 HD21 LEU A 850      31.580  59.090  53.010  1.00  0.00           H
ATOM   4270 HD22 LEU A 850      30.440  57.850  52.270  1.00  0.00           H
ATOM   4271 HD23 LEU A 850      31.460  58.920  51.310  1.00  0.00           H
ATOM   4272  C   LEU A 850      34.810  55.480  53.230  1.00  0.00           C
ATOM   4273  O   LEU A 850      35.240  54.970  52.180  1.00  0.00           O
ATOM   4274  N   LEU A 851      35.660  56.260  53.990  1.00  0.00           N
ATOM   4275  HN  LEU A 851      35.370  56.910  54.680  1.00  0.00           H
ATOM   4276  CA  LEU A 851      37.130  56.300  53.730  1.00  0.00           C
ATOM   4277  HA  LEU A 851      37.380  56.650  52.750  1.00  0.00           H
ATOM   4278  CB  LEU A 851      37.860  57.330  54.670  1.00  0.00           C
ATOM   4279  HB1 LEU A 851      38.920  57.360  54.330  1.00  0.00           H
ATOM   4280  HB2 LEU A 851      37.740  57.090  55.750  1.00  0.00           H
ATOM   4281  CG  LEU A 851      37.290  58.740  54.640  1.00  0.00           C
ATOM   4282  HG  LEU A 851      36.200  58.590  54.790  1.00  0.00           H
ATOM   4283  CD1 LEU A 851      37.770  59.560  55.790  1.00  0.00           C
ATOM   4284 HD11 LEU A 851      37.410  59.200  56.780  1.00  0.00           H
ATOM   4285 HD12 LEU A 851      37.450  60.620  55.710  1.00  0.00           H
ATOM   4286 HD13 LEU A 851      38.880  59.600  55.900  1.00  0.00           H
ATOM   4287  CD2 LEU A 851      37.470  59.530  53.290  1.00  0.00           C
ATOM   4288 HD21 LEU A 851      37.150  58.940  52.410  1.00  0.00           H
ATOM   4289 HD22 LEU A 851      38.550  59.770  53.450  1.00  0.00           H
ATOM   4290 HD23 LEU A 851      36.920  60.500  53.280  1.00  0.00           H
ATOM   4291  C   LEU A 851      37.840  54.960  53.730  1.00  0.00           C
ATOM   4292  O   LEU A 851      38.520  54.690  52.750  1.00  0.00           O
ATOM   4293  N   CYS A 852      37.600  54.100  54.740  1.00  0.00           N
ATOM   4294  HN  CYS A 852      37.170  54.490  55.550  1.00  0.00           H
ATOM   4295  CA  CYS A 852      38.130  52.750  54.740  1.00  0.00           C
ATOM   4296  HA  CYS A 852      39.210  52.750  54.600  1.00  0.00           H
ATOM   4297  CB  CYS A 852      37.720  52.040  56.070  1.00  0.00           C
ATOM   4298  HB1 CYS A 852      36.620  51.920  56.240  1.00  0.00           H
ATOM   4299  HB2 CYS A 852      38.040  52.750  56.870  1.00  0.00           H
ATOM   4300  SG  CYS A 852      38.630  50.470  56.340  1.00  0.00           S
ATOM   4301  HG1 CYS A 852      37.580  49.700  56.570  1.00  0.00           H
ATOM   4302  C   CYS A 852      37.730  51.900  53.530  1.00  0.00           C
ATOM   4303  O   CYS A 852      38.520  51.140  52.970  1.00  0.00           O
ATOM   4304  N   THR A 853      36.480  52.020  53.050  1.00  0.00           N
ATOM   4305  HN  THR A 853      35.900  52.570  53.640  1.00  0.00           H
ATOM   4306  CA  THR A 853      35.900  51.320  51.930  1.00  0.00           C
ATOM   4307  HA  THR A 853      36.170  50.270  52.000  1.00  0.00           H
ATOM   4308  CB  THR A 853      34.400  51.510  51.960  1.00  0.00           C
ATOM   4309  HB  THR A 853      34.220  52.610  51.850  1.00  0.00           H
ATOM   4310  OG1 THR A 853      33.840  51.110  53.190  1.00  0.00           O
ATOM   4311  HG1 THR A 853      34.200  51.750  53.810  1.00  0.00           H
ATOM   4312  CG2 THR A 853      33.770  50.610  50.810  1.00  0.00           C
ATOM   4313 HG21 THR A 853      34.040  50.890  49.760  1.00  0.00           H
ATOM   4314 HG22 THR A 853      32.660  50.660  50.880  1.00  0.00           H
ATOM   4315 HG23 THR A 853      34.040  49.540  50.970  1.00  0.00           H
ATOM   4316  C   THR A 853      36.440  51.790  50.650  1.00  0.00           C
ATOM   4317  O   THR A 853      36.800  50.940  49.760  1.00  0.00           O
ATOM   4318  N   ILE A 854      36.730  53.120  50.470  1.00  0.00           N
ATOM   4319  HN  ILE A 854      36.420  53.820  51.090  1.00  0.00           H
ATOM   4320  CA  ILE A 854      37.580  53.590  49.410  1.00  0.00           C
ATOM   4321  HA  ILE A 854      37.170  53.360  48.440  1.00  0.00           H
ATOM   4322  CB  ILE A 854      37.560  55.150  49.330  1.00  0.00           C
ATOM   4323  HB  ILE A 854      37.860  55.540  50.320  1.00  0.00           H
ATOM   4324  CG2 ILE A 854      38.650  55.600  48.190  1.00  0.00           C
ATOM   4325 HG21 ILE A 854      38.570  56.680  47.930  1.00  0.00           H
ATOM   4326 HG22 ILE A 854      38.500  54.950  47.310  1.00  0.00           H
ATOM   4327 HG23 ILE A 854      39.670  55.440  48.570  1.00  0.00           H
ATOM   4328  CG1 ILE A 854      36.200  55.740  49.040  1.00  0.00           C
ATOM   4329 HG11 ILE A 854      35.420  55.030  49.380  1.00  0.00           H
ATOM   4330 HG12 ILE A 854      36.120  56.010  47.960  1.00  0.00           H
ATOM   4331  CD  ILE A 854      35.920  57.030  49.880  1.00  0.00           C
ATOM   4332  HD1 ILE A 854      36.380  56.940  50.890  1.00  0.00           H
ATOM   4333  HD2 ILE A 854      34.860  57.330  50.040  1.00  0.00           H
ATOM   4334  HD3 ILE A 854      36.520  57.830  49.410  1.00  0.00           H
ATOM   4335  C   ILE A 854      38.920  52.950  49.430  1.00  0.00           C
ATOM   4336  O   ILE A 854      39.340  52.410  48.430  1.00  0.00           O
ATOM   4337  N   LEU A 855      39.620  52.810  50.580  1.00  0.00           N
ATOM   4338  HN  LEU A 855      39.360  53.340  51.380  1.00  0.00           H
ATOM   4339  CA  LEU A 855      40.950  52.240  50.770  1.00  0.00           C
ATOM   4340  HA  LEU A 855      41.490  52.770  50.000  1.00  0.00           H
ATOM   4341  CB  LEU A 855      41.600  52.420  52.150  1.00  0.00           C
ATOM   4342  HB1 LEU A 855      42.470  51.740  52.160  1.00  0.00           H
ATOM   4343  HB2 LEU A 855      40.860  52.090  52.910  1.00  0.00           H
ATOM   4344  CG  LEU A 855      42.000  53.840  52.570  1.00  0.00           C
ATOM   4345  HG  LEU A 855      41.010  54.350  52.580  1.00  0.00           H
ATOM   4346  CD1 LEU A 855      42.580  53.850  53.960  1.00  0.00           C
ATOM   4347 HD11 LEU A 855      41.850  53.510  54.720  1.00  0.00           H
ATOM   4348 HD12 LEU A 855      42.930  54.840  54.330  1.00  0.00           H
ATOM   4349 HD13 LEU A 855      43.430  53.150  54.110  1.00  0.00           H
ATOM   4350  CD2 LEU A 855      42.830  54.490  51.480  1.00  0.00           C
ATOM   4351 HD21 LEU A 855      43.190  55.470  51.840  1.00  0.00           H
ATOM   4352 HD22 LEU A 855      42.200  54.560  50.560  1.00  0.00           H
ATOM   4353 HD23 LEU A 855      43.700  53.820  51.270  1.00  0.00           H
ATOM   4354  C   LEU A 855      41.070  50.730  50.400  1.00  0.00           C
ATOM   4355  O   LEU A 855      42.010  50.320  49.670  1.00  0.00           O
ATOM   4356  N   ILE A 856      40.040  49.890  50.820  1.00  0.00           N
ATOM   4357  HN  ILE A 856      39.380  50.280  51.460  1.00  0.00           H
ATOM   4358  CA  ILE A 856      39.810  48.500  50.390  1.00  0.00           C
ATOM   4359  HA  ILE A 856      40.750  48.030  50.670  1.00  0.00           H
ATOM   4360  CB  ILE A 856      38.640  47.760  51.110  1.00  0.00           C
ATOM   4361  HB  ILE A 856      37.700  48.320  50.930  1.00  0.00           H
ATOM   4362  CG2 ILE A 856      38.570  46.370  50.480  1.00  0.00           C
ATOM   4363 HG21 ILE A 856      37.870  45.790  51.120  1.00  0.00           H
ATOM   4364 HG22 ILE A 856      39.610  45.970  50.510  1.00  0.00           H
ATOM   4365 HG23 ILE A 856      38.200  46.340  49.420  1.00  0.00           H
ATOM   4366  CG1 ILE A 856      38.860  47.750  52.570  1.00  0.00           C
ATOM   4367 HG11 ILE A 856      38.060  47.170  53.080  1.00  0.00           H
ATOM   4368 HG12 ILE A 856      38.910  48.770  52.990  1.00  0.00           H
ATOM   4369  CD  ILE A 856      40.140  47.070  53.060  1.00  0.00           C
ATOM   4370  HD1 ILE A 856      40.250  46.090  52.540  1.00  0.00           H
ATOM   4371  HD2 ILE A 856      40.070  46.790  54.130  1.00  0.00           H
ATOM   4372  HD3 ILE A 856      41.010  47.720  52.890  1.00  0.00           H
ATOM   4373  C   ILE A 856      39.630  48.410  48.950  1.00  0.00           C
ATOM   4374  O   ILE A 856      40.310  47.680  48.270  1.00  0.00           O
ATOM   4375  N   PHE A 857      38.700  49.270  48.430  1.00  0.00           N
ATOM   4376  HN  PHE A 857      38.110  49.920  48.900  1.00  0.00           H
ATOM   4377  CA  PHE A 857      38.330  49.230  47.010  1.00  0.00           C
ATOM   4378  HA  PHE A 857      38.080  48.220  46.740  1.00  0.00           H
ATOM   4379  CB  PHE A 857      37.160  50.300  46.760  1.00  0.00           C
ATOM   4380  HB1 PHE A 857      37.350  51.280  47.260  1.00  0.00           H
ATOM   4381  HB2 PHE A 857      36.260  49.870  47.240  1.00  0.00           H
ATOM   4382  CG  PHE A 857      36.720  50.640  45.370  1.00  0.00           C
ATOM   4383  CD1 PHE A 857      36.580  49.620  44.340  1.00  0.00           C
ATOM   4384  HD1 PHE A 857      36.950  48.630  44.530  1.00  0.00           H
ATOM   4385  CE1 PHE A 857      35.830  49.930  43.200  1.00  0.00           C
ATOM   4386  HE1 PHE A 857      35.750  49.300  42.330  1.00  0.00           H
ATOM   4387  CZ  PHE A 857      35.240  51.180  43.050  1.00  0.00           C
ATOM   4388  HZ  PHE A 857      34.650  51.370  42.170  1.00  0.00           H
ATOM   4389  CD2 PHE A 857      36.300  51.950  45.100  1.00  0.00           C
ATOM   4390  HD2 PHE A 857      36.440  52.720  45.850  1.00  0.00           H
ATOM   4391  CE2 PHE A 857      35.540  52.200  44.000  1.00  0.00           C
ATOM   4392  HE2 PHE A 857      35.030  53.140  43.880  1.00  0.00           H
ATOM   4393  C   PHE A 857      39.530  49.540  46.070  1.00  0.00           C
ATOM   4394  O   PHE A 857      39.740  48.920  45.000  1.00  0.00           O
ATOM   4395  N   MET A 858      40.360  50.490  46.510  1.00  0.00           N
ATOM   4396  HN  MET A 858      40.260  50.920  47.410  1.00  0.00           H
ATOM   4397  CA  MET A 858      41.600  50.910  45.870  1.00  0.00           C
ATOM   4398  HA  MET A 858      41.350  51.340  44.910  1.00  0.00           H
ATOM   4399  CB  MET A 858      42.140  52.110  46.690  1.00  0.00           C
ATOM   4400  HB1 MET A 858      43.230  52.260  46.690  1.00  0.00           H
ATOM   4401  HB2 MET A 858      42.010  51.900  47.770  1.00  0.00           H
ATOM   4402  CG  MET A 858      41.440  53.360  46.350  1.00  0.00           C
ATOM   4403  HG1 MET A 858      41.740  54.180  47.030  1.00  0.00           H
ATOM   4404  HG2 MET A 858      40.340  53.180  46.360  1.00  0.00           H
ATOM   4405  SD  MET A 858      41.980  54.080  44.690  1.00  0.00           S
ATOM   4406  CE  MET A 858      41.040  55.600  44.830  1.00  0.00           C
ATOM   4407  HE1 MET A 858      40.070  55.520  45.360  1.00  0.00           H
ATOM   4408  HE2 MET A 858      40.740  55.830  43.780  1.00  0.00           H
ATOM   4409  HE3 MET A 858      41.650  56.470  45.170  1.00  0.00           H
ATOM   4410  C   MET A 858      42.680  49.840  45.670  1.00  0.00           C
ATOM   4411  O   MET A 858      43.200  49.670  44.610  1.00  0.00           O
ATOM   4412  N   ASP A 859      42.950  49.010  46.690  1.00  0.00           N
ATOM   4413  HN  ASP A 859      42.430  49.160  47.550  1.00  0.00           H
ATOM   4414  CA  ASP A 859      43.920  47.870  46.520  1.00  0.00           C
ATOM   4415  HA  ASP A 859      44.740  48.180  45.900  1.00  0.00           H
ATOM   4416  CB  ASP A 859      44.390  47.640  47.960  1.00  0.00           C
ATOM   4417  HB1 ASP A 859      44.710  46.580  47.980  1.00  0.00           H
ATOM   4418  HB2 ASP A 859      43.500  47.820  48.610  1.00  0.00           H
ATOM   4419  CG  ASP A 859      45.560  48.550  48.310  1.00  0.00           C
ATOM   4420  OD1 ASP A 859      46.420  48.920  47.460  1.00  0.00           O
ATOM   4421  OD2 ASP A 859      45.660  48.870  49.540  1.00  0.00           O
ATOM   4422  C   ASP A 859      43.460  46.710  45.780  1.00  0.00           C
ATOM   4423  O   ASP A 859      44.280  46.090  45.110  1.00  0.00           O
ATOM   4424  N   GLN A 860      42.190  46.370  45.820  1.00  0.00           N
ATOM   4425  HN  GLN A 860      41.620  46.910  46.440  1.00  0.00           H
ATOM   4426  CA  GLN A 860      41.590  45.500  44.730  1.00  0.00           C
ATOM   4427  HA  GLN A 860      42.220  44.630  44.690  1.00  0.00           H
ATOM   4428  CB  GLN A 860      40.220  44.880  45.070  1.00  0.00           C
ATOM   4429  HB1 GLN A 860      39.740  44.230  44.310  1.00  0.00           H
ATOM   4430  HB2 GLN A 860      39.540  45.730  45.320  1.00  0.00           H
ATOM   4431  CG  GLN A 860      40.230  43.970  46.370  1.00  0.00           C
ATOM   4432  HG1 GLN A 860      39.210  43.580  46.520  1.00  0.00           H
ATOM   4433  HG2 GLN A 860      40.520  44.620  47.220  1.00  0.00           H
ATOM   4434  CD  GLN A 860      41.310  42.890  46.580  1.00  0.00           C
ATOM   4435  OE1 GLN A 860      41.740  42.630  47.710  1.00  0.00           O
ATOM   4436  NE2 GLN A 860      41.630  42.180  45.500  1.00  0.00           N
ATOM   4437 HE21 GLN A 860      41.360  42.450  44.580  1.00  0.00           H
ATOM   4438 HE22 GLN A 860      42.370  41.500  45.590  1.00  0.00           H
ATOM   4439  C   GLN A 860      41.620  46.030  43.320  1.00  0.00           C
ATOM   4440  O   GLN A 860      41.900  45.350  42.340  1.00  0.00           O
ATOM   4441  N   GLN A 861      41.350  47.310  43.140  1.00  0.00           N
ATOM   4442  HN  GLN A 861      40.930  47.850  43.870  1.00  0.00           H
ATOM   4443  CA  GLN A 861      41.470  47.970  41.830  1.00  0.00           C
ATOM   4444  HA  GLN A 861      40.890  47.430  41.100  1.00  0.00           H
ATOM   4445  CB  GLN A 861      40.900  49.460  41.930  1.00  0.00           C
ATOM   4446  HB1 GLN A 861      41.190  50.140  41.100  1.00  0.00           H
ATOM   4447  HB2 GLN A 861      41.290  50.080  42.770  1.00  0.00           H
ATOM   4448  CG  GLN A 861      39.380  49.500  41.920  1.00  0.00           C
ATOM   4449  HG1 GLN A 861      38.980  49.040  42.850  1.00  0.00           H
ATOM   4450  HG2 GLN A 861      39.030  48.980  41.000  1.00  0.00           H
ATOM   4451  CD  GLN A 861      38.960  50.980  41.800  1.00  0.00           C
ATOM   4452  OE1 GLN A 861      38.650  51.410  40.700  1.00  0.00           O
ATOM   4453  NE2 GLN A 861      39.000  51.700  42.970  1.00  0.00           N
ATOM   4454 HE21 GLN A 861      39.390  51.350  43.820  1.00  0.00           H
ATOM   4455 HE22 GLN A 861      38.680  52.650  42.900  1.00  0.00           H
ATOM   4456  C   GLN A 861      42.810  47.970  41.200  1.00  0.00           C
ATOM   4457  O   GLN A 861      43.070  47.540  40.080  1.00  0.00           O
ATOM   4458  N   ILE A 862      43.810  48.440  41.970  1.00  0.00           N
ATOM   4459  HN  ILE A 862      43.710  48.870  42.870  1.00  0.00           H
ATOM   4460  CA  ILE A 862      45.210  48.510  41.610  1.00  0.00           C
ATOM   4461  HA  ILE A 862      45.140  49.030  40.660  1.00  0.00           H
ATOM   4462  CB  ILE A 862      46.100  49.550  42.320  1.00  0.00           C
ATOM   4463  HB  ILE A 862      45.580  50.530  42.300  1.00  0.00           H
ATOM   4464  CG2 ILE A 862      46.400  49.060  43.710  1.00  0.00           C
ATOM   4465 HG21 ILE A 862      46.820  49.940  44.230  1.00  0.00           H
ATOM   4466 HG22 ILE A 862      47.030  48.140  43.620  1.00  0.00           H
ATOM   4467 HG23 ILE A 862      45.430  48.810  44.180  1.00  0.00           H
ATOM   4468  CG1 ILE A 862      47.430  49.910  41.660  1.00  0.00           C
ATOM   4469 HG11 ILE A 862      48.080  49.010  41.520  1.00  0.00           H
ATOM   4470 HG12 ILE A 862      47.880  50.660  42.340  1.00  0.00           H
ATOM   4471  CD  ILE A 862      47.400  50.660  40.350  1.00  0.00           C
ATOM   4472  HD1 ILE A 862      48.320  50.600  39.740  1.00  0.00           H
ATOM   4473  HD2 ILE A 862      47.160  51.730  40.490  1.00  0.00           H
ATOM   4474  HD3 ILE A 862      46.470  50.250  39.900  1.00  0.00           H
ATOM   4475  C   ILE A 862      45.870  47.090  41.350  1.00  0.00           C
ATOM   4476  O   ILE A 862      46.640  46.900  40.420  1.00  0.00           O
ATOM   4477  N   THR A 863      45.600  46.050  42.170  1.00  0.00           N
ATOM   4478  HN  THR A 863      45.040  46.230  42.970  1.00  0.00           H
ATOM   4479  CA  THR A 863      46.100  44.670  41.930  1.00  0.00           C
ATOM   4480  HA  THR A 863      47.170  44.580  41.770  1.00  0.00           H
ATOM   4481  CB  THR A 863      45.860  43.780  43.130  1.00  0.00           C
ATOM   4482  HB  THR A 863      46.020  42.720  42.820  1.00  0.00           H
ATOM   4483  OG1 THR A 863      44.580  43.900  43.700  1.00  0.00           O
ATOM   4484  HG1 THR A 863      44.700  44.610  44.340  1.00  0.00           H
ATOM   4485  CG2 THR A 863      46.890  44.070  44.220  1.00  0.00           C
ATOM   4486 HG21 THR A 863      47.900  43.740  43.880  1.00  0.00           H
ATOM   4487 HG22 THR A 863      46.740  43.420  45.110  1.00  0.00           H
ATOM   4488 HG23 THR A 863      46.940  45.160  44.410  1.00  0.00           H
ATOM   4489  C   THR A 863      45.420  44.010  40.670  1.00  0.00           C
ATOM   4490  O   THR A 863      46.040  43.260  39.970  1.00  0.00           O
ATOM   4491  N   ALA A 864      44.150  44.370  40.340  1.00  0.00           N
ATOM   4492  HN  ALA A 864      43.650  44.950  40.980  1.00  0.00           H
ATOM   4493  CA  ALA A 864      43.600  44.080  39.060  1.00  0.00           C
ATOM   4494  HA  ALA A 864      43.700  43.000  38.990  1.00  0.00           H
ATOM   4495  CB  ALA A 864      42.060  44.420  38.960  1.00  0.00           C
ATOM   4496  HB1 ALA A 864      41.600  43.720  39.690  1.00  0.00           H
ATOM   4497  HB2 ALA A 864      41.620  44.150  37.980  1.00  0.00           H
ATOM   4498  HB3 ALA A 864      41.840  45.490  39.170  1.00  0.00           H
ATOM   4499  C   ALA A 864      44.350  44.660  37.910  1.00  0.00           C
ATOM   4500  O   ALA A 864      44.590  43.950  36.950  1.00  0.00           O
ATOM   4501  N   VAL A 865      44.730  45.940  38.030  1.00  0.00           N
ATOM   4502  HN  VAL A 865      44.390  46.430  38.820  1.00  0.00           H
ATOM   4503  CA  VAL A 865      45.470  46.720  37.060  1.00  0.00           C
ATOM   4504  HA  VAL A 865      45.070  46.670  36.070  1.00  0.00           H
ATOM   4505  CB  VAL A 865      45.230  48.160  37.370  1.00  0.00           C
ATOM   4506  HB  VAL A 865      45.500  48.310  38.440  1.00  0.00           H
ATOM   4507  CG1 VAL A 865      46.080  49.150  36.480  1.00  0.00           C
ATOM   4508 HG11 VAL A 865      45.640  50.170  36.570  1.00  0.00           H
ATOM   4509 HG12 VAL A 865      46.040  48.840  35.410  1.00  0.00           H
ATOM   4510 HG13 VAL A 865      47.100  48.960  36.890  1.00  0.00           H
ATOM   4511  CG2 VAL A 865      43.800  48.470  37.050  1.00  0.00           C
ATOM   4512 HG21 VAL A 865      43.570  49.510  37.370  1.00  0.00           H
ATOM   4513 HG22 VAL A 865      43.020  47.870  37.550  1.00  0.00           H
ATOM   4514 HG23 VAL A 865      43.700  48.510  35.940  1.00  0.00           H
ATOM   4515  C   VAL A 865      46.850  46.220  36.880  1.00  0.00           C
ATOM   4516  O   VAL A 865      47.310  46.140  35.700  1.00  0.00           O
ATOM   4517  N   ILE A 866      47.530  45.760  37.900  1.00  0.00           N
ATOM   4518  HN  ILE A 866      47.300  45.960  38.850  1.00  0.00           H
ATOM   4519  CA  ILE A 866      48.900  45.230  37.730  1.00  0.00           C
ATOM   4520  HA  ILE A 866      49.370  45.820  36.960  1.00  0.00           H
ATOM   4521  CB  ILE A 866      49.850  45.310  38.930  1.00  0.00           C
ATOM   4522  HB  ILE A 866      50.720  44.780  38.460  1.00  0.00           H
ATOM   4523  CG2 ILE A 866      50.310  46.780  39.170  1.00  0.00           C
ATOM   4524 HG21 ILE A 866      50.570  47.240  38.200  1.00  0.00           H
ATOM   4525 HG22 ILE A 866      51.100  46.820  39.950  1.00  0.00           H
ATOM   4526 HG23 ILE A 866      49.420  47.320  39.580  1.00  0.00           H
ATOM   4527  CG1 ILE A 866      49.250  44.540  40.060  1.00  0.00           C
ATOM   4528 HG11 ILE A 866      48.170  44.480  39.790  1.00  0.00           H
ATOM   4529 HG12 ILE A 866      49.210  45.140  40.990  1.00  0.00           H
ATOM   4530  CD  ILE A 866      49.820  43.120  40.210  1.00  0.00           C
ATOM   4531  HD1 ILE A 866      49.770  42.610  39.230  1.00  0.00           H
ATOM   4532  HD2 ILE A 866      49.090  42.730  40.960  1.00  0.00           H
ATOM   4533  HD3 ILE A 866      50.880  43.190  40.520  1.00  0.00           H
ATOM   4534  C   ILE A 866      48.940  43.870  37.020  1.00  0.00           C
ATOM   4535  O   ILE A 866      49.900  43.580  36.280  1.00  0.00           O
ATOM   4536  N   ILE A 867      47.960  43.010  37.350  1.00  0.00           N
ATOM   4537  HN  ILE A 867      47.190  43.360  37.900  1.00  0.00           H
ATOM   4538  CA  ILE A 867      47.590  41.870  36.530  1.00  0.00           C
ATOM   4539  HA  ILE A 867      48.520  41.330  36.490  1.00  0.00           H
ATOM   4540  CB  ILE A 867      46.550  40.970  37.290  1.00  0.00           C
ATOM   4541  HB  ILE A 867      45.700  41.580  37.650  1.00  0.00           H
ATOM   4542  CG2 ILE A 867      46.080  39.820  36.350  1.00  0.00           C
ATOM   4543 HG21 ILE A 867      45.430  39.180  36.990  1.00  0.00           H
ATOM   4544 HG22 ILE A 867      46.930  39.210  35.960  1.00  0.00           H
ATOM   4545 HG23 ILE A 867      45.490  40.100  35.450  1.00  0.00           H
ATOM   4546  CG1 ILE A 867      47.250  40.460  38.610  1.00  0.00           C
ATOM   4547 HG11 ILE A 867      46.410  40.020  39.200  1.00  0.00           H
ATOM   4548 HG12 ILE A 867      47.500  41.360  39.200  1.00  0.00           H
ATOM   4549  CD  ILE A 867      48.440  39.550  38.440  1.00  0.00           C
ATOM   4550  HD1 ILE A 867      49.070  39.960  37.620  1.00  0.00           H
ATOM   4551  HD2 ILE A 867      48.190  38.530  38.100  1.00  0.00           H
ATOM   4552  HD3 ILE A 867      48.920  39.370  39.420  1.00  0.00           H
ATOM   4553  C   ILE A 867      47.250  42.190  35.120  1.00  0.00           C
ATOM   4554  O   ILE A 867      47.800  41.580  34.210  1.00  0.00           O
ATOM   4555  N   ASN A 868      46.400  43.120  34.770  1.00  0.00           N
ATOM   4556  HN  ASN A 868      45.870  43.640  35.440  1.00  0.00           H
ATOM   4557  CA  ASN A 868      45.920  43.230  33.400  1.00  0.00           C
ATOM   4558  HA  ASN A 868      45.920  42.240  32.960  1.00  0.00           H
ATOM   4559  CB  ASN A 868      44.480  43.580  33.500  1.00  0.00           C
ATOM   4560  HB1 ASN A 868      43.940  43.740  32.540  1.00  0.00           H
ATOM   4561  HB2 ASN A 868      44.350  44.570  34.000  1.00  0.00           H
ATOM   4562  CG  ASN A 868      43.610  42.660  34.300  1.00  0.00           C
ATOM   4563  OD1 ASN A 868      43.870  41.460  34.410  1.00  0.00           O
ATOM   4564  ND2 ASN A 868      42.550  43.070  34.990  1.00  0.00           N
ATOM   4565 HD21 ASN A 868      42.350  44.030  35.210  1.00  0.00           H
ATOM   4566 HD22 ASN A 868      42.240  42.400  35.650  1.00  0.00           H
ATOM   4567  C   ASN A 868      46.620  44.180  32.580  1.00  0.00           C
ATOM   4568  O   ASN A 868      46.300  44.420  31.430  1.00  0.00           O
ATOM   4569  N   ARG A 869      47.630  44.910  33.180  1.00  0.00           N
ATOM   4570  HN  ARG A 869      47.970  44.770  34.100  1.00  0.00           H
ATOM   4571  CA  ARG A 869      48.490  45.820  32.380  1.00  0.00           C
ATOM   4572  HA  ARG A 869      47.870  46.590  31.960  1.00  0.00           H
ATOM   4573  CB  ARG A 869      49.420  46.750  33.150  1.00  0.00           C
ATOM   4574  HB1 ARG A 869      48.840  47.470  33.760  1.00  0.00           H
ATOM   4575  HB2 ARG A 869      50.070  47.300  32.430  1.00  0.00           H
ATOM   4576  CG  ARG A 869      50.330  46.090  34.200  1.00  0.00           C
ATOM   4577  HG1 ARG A 869      50.900  45.200  33.860  1.00  0.00           H
ATOM   4578  HG2 ARG A 869      49.670  45.720  35.010  1.00  0.00           H
ATOM   4579  CD  ARG A 869      51.150  47.240  34.900  1.00  0.00           C
ATOM   4580  HD1 ARG A 869      50.570  47.930  35.550  1.00  0.00           H
ATOM   4581  HD2 ARG A 869      51.480  47.860  34.040  1.00  0.00           H
ATOM   4582  NE  ARG A 869      52.290  46.620  35.610  1.00  0.00           N
ATOM   4583  HE  ARG A 869      52.520  45.670  35.400  1.00  0.00           H
ATOM   4584  CZ  ARG A 869      53.000  47.080  36.600  1.00  0.00           C
ATOM   4585  NH1 ARG A 869      52.990  48.390  36.970  1.00  0.00           N
ATOM   4586 HH11 ARG A 869      53.660  48.730  37.640  1.00  0.00           H
ATOM   4587 HH12 ARG A 869      52.520  49.060  36.380  1.00  0.00           H
ATOM   4588  NH2 ARG A 869      53.730  46.210  37.280  1.00  0.00           N
ATOM   4589 HH21 ARG A 869      53.600  45.240  37.090  1.00  0.00           H
ATOM   4590 HH22 ARG A 869      54.320  46.520  38.020  1.00  0.00           H
ATOM   4591  C   ARG A 869      49.180  45.200  31.200  1.00  0.00           C
ATOM   4592  O   ARG A 869      49.640  44.090  31.210  1.00  0.00           O
ATOM   4593  N   LYS A 870      49.280  45.910  30.030  1.00  0.00           N
ATOM   4594  HN  LYS A 870      48.790  46.770  30.050  1.00  0.00           H
ATOM   4595  CA  LYS A 870      50.020  45.590  28.800  1.00  0.00           C
ATOM   4596  HA  LYS A 870      49.560  44.640  28.580  1.00  0.00           H
ATOM   4597  CB  LYS A 870      49.690  46.550  27.600  1.00  0.00           C
ATOM   4598  HB1 LYS A 870      50.350  46.370  26.730  1.00  0.00           H
ATOM   4599  HB2 LYS A 870      49.850  47.620  27.890  1.00  0.00           H
ATOM   4600  CG  LYS A 870      48.330  46.270  26.990  1.00  0.00           C
ATOM   4601  HG1 LYS A 870      48.160  45.180  26.860  1.00  0.00           H
ATOM   4602  HG2 LYS A 870      48.220  46.730  25.980  1.00  0.00           H
ATOM   4603  CD  LYS A 870      47.230  46.930  27.790  1.00  0.00           C
ATOM   4604  HD1 LYS A 870      47.360  48.030  27.890  1.00  0.00           H
ATOM   4605  HD2 LYS A 870      47.150  46.350  28.740  1.00  0.00           H
ATOM   4606  CE  LYS A 870      45.840  46.870  27.190  1.00  0.00           C
ATOM   4607  HE1 LYS A 870      45.860  47.170  26.120  1.00  0.00           H
ATOM   4608  HE2 LYS A 870      45.070  47.560  27.620  1.00  0.00           H
ATOM   4609  NZ  LYS A 870      45.390  45.470  27.220  1.00  0.00           N
ATOM   4610  HZ1 LYS A 870      44.510  45.330  26.670  1.00  0.00           H
ATOM   4611  HZ2 LYS A 870      45.090  45.180  28.170  1.00  0.00           H
ATOM   4612  HZ3 LYS A 870      46.050  44.780  26.840  1.00  0.00           H
ATOM   4613  C   LYS A 870      51.520  45.380  29.010  1.00  0.00           C
ATOM   4614  O   LYS A 870      52.170  46.030  29.820  1.00  0.00           O
ATOM   4615  N   GLU A 871      52.080  44.450  28.200  1.00  0.00           N
ATOM   4616  HN  GLU A 871      51.420  44.010  27.600  1.00  0.00           H
ATOM   4617  CA  GLU A 871      53.490  44.110  28.110  1.00  0.00           C
ATOM   4618  HA  GLU A 871      53.540  43.440  27.270  1.00  0.00           H
ATOM   4619  CB  GLU A 871      54.440  45.330  28.010  1.00  0.00           C
ATOM   4620  HB1 GLU A 871      55.540  45.180  28.020  1.00  0.00           H
ATOM   4621  HB2 GLU A 871      54.200  45.960  28.900  1.00  0.00           H
ATOM   4622  CG  GLU A 871      54.120  46.160  26.740  1.00  0.00           C
ATOM   4623  HG1 GLU A 871      53.020  46.310  26.820  1.00  0.00           H
ATOM   4624  HG2 GLU A 871      54.510  45.560  25.890  1.00  0.00           H
ATOM   4625  CD  GLU A 871      54.860  47.500  26.830  1.00  0.00           C
ATOM   4626  OE1 GLU A 871      55.880  47.580  26.180  1.00  0.00           O
ATOM   4627  OE2 GLU A 871      54.380  48.480  27.440  1.00  0.00           O
ATOM   4628  C   GLU A 871      53.820  43.210  29.250  1.00  0.00           C
ATOM   4629  O   GLU A 871      54.950  43.210  29.700  1.00  0.00           O
ATOM   4630  N   HSD A 872      52.900  42.400  29.770  1.00  0.00           N
ATOM   4631  HN  HSD A 872      51.960  42.520  29.480  1.00  0.00           H
ATOM   4632  CA  HSD A 872      53.080  41.490  30.860  1.00  0.00           C
ATOM   4633  HA  HSD A 872      54.120  41.230  30.860  1.00  0.00           H
ATOM   4634  CB  HSD A 872      52.830  42.180  32.170  1.00  0.00           C
ATOM   4635  HB1 HSD A 872      52.920  41.470  33.020  1.00  0.00           H
ATOM   4636  HB2 HSD A 872      51.740  42.390  32.230  1.00  0.00           H
ATOM   4637  ND1 HSD A 872      53.350  44.660  32.090  1.00  0.00           N
ATOM   4638  HD1 HSD A 872      52.700  44.950  31.390  1.00  0.00           H
ATOM   4639  CG  HSD A 872      53.640  43.370  32.480  1.00  0.00           C
ATOM   4640  CE1 HSD A 872      54.010  45.490  32.860  1.00  0.00           C
ATOM   4641  HE1 HSD A 872      53.970  46.580  32.830  1.00  0.00           H
ATOM   4642  NE2 HSD A 872      54.820  44.850  33.750  1.00  0.00           N
ATOM   4643  CD2 HSD A 872      54.560  43.510  33.490  1.00  0.00           C
ATOM   4644  HD2 HSD A 872      55.050  42.760  34.090  1.00  0.00           H
ATOM   4645  C   HSD A 872      52.350  40.230  30.750  1.00  0.00           C
ATOM   4646  O   HSD A 872      52.760  39.230  31.320  1.00  0.00           O
ATOM   4647  N   LYS A 873      51.240  40.180  29.930  1.00  0.00           N
ATOM   4648  HN  LYS A 873      50.940  40.990  29.440  1.00  0.00           H
ATOM   4649  CA  LYS A 873      50.620  38.980  29.580  1.00  0.00           C
ATOM   4650  HA  LYS A 873      49.690  39.150  29.050  1.00  0.00           H
ATOM   4651  CB  LYS A 873      51.480  38.150  28.630  1.00  0.00           C
ATOM   4652  HB1 LYS A 873      50.700  37.400  28.370  1.00  0.00           H
ATOM   4653  HB2 LYS A 873      52.280  37.530  29.080  1.00  0.00           H
ATOM   4654  CG  LYS A 873      51.720  38.760  27.290  1.00  0.00           C
ATOM   4655  HG1 LYS A 873      52.220  37.930  26.750  1.00  0.00           H
ATOM   4656  HG2 LYS A 873      52.430  39.620  27.310  1.00  0.00           H
ATOM   4657  CD  LYS A 873      50.450  39.200  26.480  1.00  0.00           C
ATOM   4658  HD1 LYS A 873      49.860  39.820  27.180  1.00  0.00           H
ATOM   4659  HD2 LYS A 873      49.890  38.250  26.350  1.00  0.00           H
ATOM   4660  CE  LYS A 873      50.700  39.860  25.110  1.00  0.00           C
ATOM   4661  HE1 LYS A 873      51.120  39.160  24.360  1.00  0.00           H
ATOM   4662  HE2 LYS A 873      51.430  40.670  25.280  1.00  0.00           H
ATOM   4663  NZ  LYS A 873      49.430  40.390  24.520  1.00  0.00           N
ATOM   4664  HZ1 LYS A 873      49.020  41.010  25.260  1.00  0.00           H
ATOM   4665  HZ2 LYS A 873      48.740  39.610  24.520  1.00  0.00           H
ATOM   4666  HZ3 LYS A 873      49.500  41.010  23.690  1.00  0.00           H
ATOM   4667  C   LYS A 873      50.220  38.110  30.830  1.00  0.00           C
ATOM   4668  O   LYS A 873      50.220  36.910  30.800  1.00  0.00           O
ATOM   4669  N   LEU A 874      49.860  38.780  31.960  1.00  0.00           N
ATOM   4670  HN  LEU A 874      49.890  39.770  32.030  1.00  0.00           H
ATOM   4671  CA  LEU A 874      49.410  38.120  33.210  1.00  0.00           C
ATOM   4672  HA  LEU A 874      49.600  37.060  33.060  1.00  0.00           H
ATOM   4673  CB  LEU A 874      50.080  38.800  34.390  1.00  0.00           C
ATOM   4674  HB1 LEU A 874      49.760  38.350  35.360  1.00  0.00           H
ATOM   4675  HB2 LEU A 874      49.960  39.900  34.320  1.00  0.00           H
ATOM   4676  CG  LEU A 874      51.660  38.620  34.500  1.00  0.00           C
ATOM   4677  HG  LEU A 874      51.990  39.130  33.560  1.00  0.00           H
ATOM   4678  CD1 LEU A 874      52.190  39.330  35.810  1.00  0.00           C
ATOM   4679 HD11 LEU A 874      51.820  40.380  35.850  1.00  0.00           H
ATOM   4680 HD12 LEU A 874      53.290  39.300  35.750  1.00  0.00           H
ATOM   4681 HD13 LEU A 874      51.830  38.700  36.660  1.00  0.00           H
ATOM   4682  CD2 LEU A 874      52.140  37.100  34.470  1.00  0.00           C
ATOM   4683 HD21 LEU A 874      53.240  37.180  34.450  1.00  0.00           H
ATOM   4684 HD22 LEU A 874      51.740  36.660  33.530  1.00  0.00           H
ATOM   4685 HD23 LEU A 874      51.770  36.520  35.360  1.00  0.00           H
ATOM   4686  C   LEU A 874      47.860  38.150  33.340  1.00  0.00           C
ATOM   4687  O   LEU A 874      47.310  37.510  34.190  1.00  0.00           O
ATOM   4688  N   LYS A 875      47.270  39.030  32.470  1.00  0.00           N
ATOM   4689  HN  LYS A 875      47.860  39.420  31.770  1.00  0.00           H
ATOM   4690  CA  LYS A 875      45.840  39.340  32.330  1.00  0.00           C
ATOM   4691  HA  LYS A 875      45.550  40.060  33.090  1.00  0.00           H
ATOM   4692  CB  LYS A 875      45.380  39.990  31.030  1.00  0.00           C
ATOM   4693  HB1 LYS A 875      45.740  39.310  30.220  1.00  0.00           H
ATOM   4694  HB2 LYS A 875      45.960  40.940  30.940  1.00  0.00           H
ATOM   4695  CG  LYS A 875      43.890  40.440  30.890  1.00  0.00           C
ATOM   4696  HG1 LYS A 875      43.610  40.900  31.860  1.00  0.00           H
ATOM   4697  HG2 LYS A 875      43.280  39.530  30.760  1.00  0.00           H
ATOM   4698  CD  LYS A 875      43.730  41.570  29.830  1.00  0.00           C
ATOM   4699  HD1 LYS A 875      44.500  42.320  30.080  1.00  0.00           H
ATOM   4700  HD2 LYS A 875      42.720  42.040  29.870  1.00  0.00           H
ATOM   4701  CE  LYS A 875      44.000  41.050  28.360  1.00  0.00           C
ATOM   4702  HE1 LYS A 875      43.220  40.340  28.040  1.00  0.00           H
ATOM   4703  HE2 LYS A 875      44.950  40.470  28.410  1.00  0.00           H
ATOM   4704  NZ  LYS A 875      44.130  42.170  27.390  1.00  0.00           N
ATOM   4705  HZ1 LYS A 875      45.110  42.500  27.370  1.00  0.00           H
ATOM   4706  HZ2 LYS A 875      43.380  42.860  27.630  1.00  0.00           H
ATOM   4707  HZ3 LYS A 875      43.940  41.820  26.440  1.00  0.00           H
ATOM   4708  C   LYS A 875      44.900  38.240  32.630  1.00  0.00           C
ATOM   4709  O   LYS A 875      44.980  37.230  31.930  1.00  0.00           O
ATOM   4710  N   LYS A 876      43.920  38.520  33.510  1.00  0.00           N
ATOM   4711  HN  LYS A 876      43.900  39.430  33.940  1.00  0.00           H
ATOM   4712  CA  LYS A 876      42.790  37.550  33.840  1.00  0.00           C
ATOM   4713  HA  LYS A 876      42.830  36.650  33.260  1.00  0.00           H
ATOM   4714  CB  LYS A 876      42.790  37.060  35.290  1.00  0.00           C
ATOM   4715  HB1 LYS A 876      41.940  36.350  35.280  1.00  0.00           H
ATOM   4716  HB2 LYS A 876      42.580  37.910  35.970  1.00  0.00           H
ATOM   4717  CG  LYS A 876      44.070  36.360  35.830  1.00  0.00           C
ATOM   4718  HG1 LYS A 876      44.260  36.590  36.900  1.00  0.00           H
ATOM   4719  HG2 LYS A 876      44.870  37.050  35.460  1.00  0.00           H
ATOM   4720  CD  LYS A 876      44.130  34.860  35.440  1.00  0.00           C
ATOM   4721  HD1 LYS A 876      43.120  34.400  35.500  1.00  0.00           H
ATOM   4722  HD2 LYS A 876      44.800  34.470  36.240  1.00  0.00           H
ATOM   4723  CE  LYS A 876      44.700  34.510  34.100  1.00  0.00           C
ATOM   4724  HE1 LYS A 876      43.910  34.660  33.340  1.00  0.00           H
ATOM   4725  HE2 LYS A 876      44.870  33.420  34.120  1.00  0.00           H
ATOM   4726  NZ  LYS A 876      45.940  35.210  33.840  1.00  0.00           N
ATOM   4727  HZ1 LYS A 876      46.140  35.100  32.830  1.00  0.00           H
ATOM   4728  HZ2 LYS A 876      46.750  34.730  34.280  1.00  0.00           H
ATOM   4729  HZ3 LYS A 876      45.920  36.220  34.100  1.00  0.00           H
ATOM   4730  C   LYS A 876      41.490  38.220  33.380  1.00  0.00           C
ATOM   4731  O   LYS A 876      41.190  39.350  33.670  1.00  0.00           O
ATOM   4732  N   GLY A 877      40.680  37.500  32.680  1.00  0.00           N
ATOM   4733  HN  GLY A 877      41.010  36.580  32.460  1.00  0.00           H
ATOM   4734  CA  GLY A 877      39.360  37.900  32.220  1.00  0.00           C
ATOM   4735  HA1 GLY A 877      38.830  37.040  31.820  1.00  0.00           H
ATOM   4736  HA2 GLY A 877      39.500  38.600  31.410  1.00  0.00           H
ATOM   4737  C   GLY A 877      38.410  38.430  33.230  1.00  0.00           C
ATOM   4738  O   GLY A 877      37.680  39.390  32.890  1.00  0.00           O
ATOM   4739  N   ALA A 878      38.290  37.760  34.410  1.00  0.00           N
ATOM   4740  HN  ALA A 878      38.930  37.000  34.430  1.00  0.00           H
ATOM   4741  CA  ALA A 878      37.490  38.060  35.550  1.00  0.00           C
ATOM   4742  HA  ALA A 878      36.480  38.370  35.320  1.00  0.00           H
ATOM   4743  CB  ALA A 878      37.480  36.810  36.600  1.00  0.00           C
ATOM   4744  HB1 ALA A 878      36.720  36.990  37.390  1.00  0.00           H
ATOM   4745  HB2 ALA A 878      38.460  36.690  37.100  1.00  0.00           H
ATOM   4746  HB3 ALA A 878      37.190  35.900  36.040  1.00  0.00           H
ATOM   4747  C   ALA A 878      38.030  39.240  36.350  1.00  0.00           C
ATOM   4748  O   ALA A 878      39.120  39.210  36.770  1.00  0.00           O
ATOM   4749  N   GLY A 879      37.130  40.260  36.560  1.00  0.00           N
ATOM   4750  HN  GLY A 879      36.210  40.100  36.200  1.00  0.00           H
ATOM   4751  CA  GLY A 879      37.290  41.410  37.400  1.00  0.00           C
ATOM   4752  HA1 GLY A 879      36.320  41.880  37.500  1.00  0.00           H
ATOM   4753  HA2 GLY A 879      37.950  42.120  36.910  1.00  0.00           H
ATOM   4754  C   GLY A 879      37.730  41.250  38.840  1.00  0.00           C
ATOM   4755  O   GLY A 879      38.050  40.200  39.320  1.00  0.00           O
ATOM   4756  N   TYR A 880      37.750  42.420  39.550  1.00  0.00           N
ATOM   4757  HN  TYR A 880      37.450  43.230  39.050  1.00  0.00           H
ATOM   4758  CA  TYR A 880      37.990  42.630  40.940  1.00  0.00           C
ATOM   4759  HA  TYR A 880      38.820  41.970  41.170  1.00  0.00           H
ATOM   4760  CB  TYR A 880      38.470  44.040  41.340  1.00  0.00           C
ATOM   4761  HB1 TYR A 880      39.520  44.210  41.000  1.00  0.00           H
ATOM   4762  HB2 TYR A 880      38.570  44.230  42.430  1.00  0.00           H
ATOM   4763  CG  TYR A 880      37.610  45.110  40.790  1.00  0.00           C
ATOM   4764  CD1 TYR A 880      36.380  45.410  41.500  1.00  0.00           C
ATOM   4765  HD1 TYR A 880      36.070  44.760  42.300  1.00  0.00           H
ATOM   4766  CE1 TYR A 880      35.540  46.430  41.010  1.00  0.00           C
ATOM   4767  HE1 TYR A 880      34.580  46.550  41.510  1.00  0.00           H
ATOM   4768  CZ  TYR A 880      36.050  47.380  40.090  1.00  0.00           C
ATOM   4769  OH  TYR A 880      35.260  48.490  39.690  1.00  0.00           O
ATOM   4770  HH  TYR A 880      34.370  48.410  40.050  1.00  0.00           H
ATOM   4771  CD2 TYR A 880      38.100  45.940  39.820  1.00  0.00           C
ATOM   4772  HD2 TYR A 880      39.100  45.820  39.420  1.00  0.00           H
ATOM   4773  CE2 TYR A 880      37.310  47.060  39.470  1.00  0.00           C
ATOM   4774  HE2 TYR A 880      37.760  47.770  38.800  1.00  0.00           H
ATOM   4775  C   TYR A 880      36.900  42.110  41.840  1.00  0.00           C
ATOM   4776  O   TYR A 880      37.150  41.720  42.970  1.00  0.00           O
ATOM   4777  N   HSD A 881      35.610  42.180  41.450  1.00  0.00           N
ATOM   4778  HN  HSD A 881      35.440  42.440  40.500  1.00  0.00           H
ATOM   4779  CA  HSD A 881      34.330  41.730  42.120  1.00  0.00           C
ATOM   4780  HA  HSD A 881      33.730  42.550  42.490  1.00  0.00           H
ATOM   4781  CB  HSD A 881      33.330  41.270  41.000  1.00  0.00           C
ATOM   4782  HB1 HSD A 881      32.300  41.320  41.410  1.00  0.00           H
ATOM   4783  HB2 HSD A 881      33.420  40.210  40.670  1.00  0.00           H
ATOM   4784  ND1 HSD A 881      33.420  41.820  38.540  1.00  0.00           N
ATOM   4785  HD1 HSD A 881      33.500  40.890  38.180  1.00  0.00           H
ATOM   4786  CG  HSD A 881      33.350  42.200  39.850  1.00  0.00           C
ATOM   4787  CE1 HSD A 881      33.510  42.920  37.790  1.00  0.00           C
ATOM   4788  HE1 HSD A 881      33.760  42.820  36.740  1.00  0.00           H
ATOM   4789  NE2 HSD A 881      33.410  44.060  38.530  1.00  0.00           N
ATOM   4790  CD2 HSD A 881      33.280  43.580  39.790  1.00  0.00           C
ATOM   4791  HD2 HSD A 881      33.220  44.280  40.630  1.00  0.00           H
ATOM   4792  C   HSD A 881      34.360  40.730  43.260  1.00  0.00           C
ATOM   4793  O   HSD A 881      34.150  41.040  44.440  1.00  0.00           O
ATOM   4794  N   LEU A 882      34.520  39.420  43.020  1.00  0.00           N
ATOM   4795  HN  LEU A 882      34.540  39.190  42.050  1.00  0.00           H
ATOM   4796  CA  LEU A 882      34.470  38.340  43.980  1.00  0.00           C
ATOM   4797  HA  LEU A 882      33.500  38.300  44.450  1.00  0.00           H
ATOM   4798  CB  LEU A 882      34.640  37.010  43.250  1.00  0.00           C
ATOM   4799  HB1 LEU A 882      35.660  37.020  42.830  1.00  0.00           H
ATOM   4800  HB2 LEU A 882      34.010  37.020  42.340  1.00  0.00           H
ATOM   4801  CG  LEU A 882      34.410  35.770  44.130  1.00  0.00           C
ATOM   4802  HG  LEU A 882      35.150  35.760  44.960  1.00  0.00           H
ATOM   4803  CD1 LEU A 882      33.030  35.630  44.710  1.00  0.00           C
ATOM   4804 HD11 LEU A 882      32.390  35.380  43.850  1.00  0.00           H
ATOM   4805 HD12 LEU A 882      32.720  36.580  45.200  1.00  0.00           H
ATOM   4806 HD13 LEU A 882      32.940  34.860  45.510  1.00  0.00           H
ATOM   4807  CD2 LEU A 882      34.680  34.500  43.280  1.00  0.00           C
ATOM   4808 HD21 LEU A 882      34.710  33.650  43.990  1.00  0.00           H
ATOM   4809 HD22 LEU A 882      35.660  34.540  42.770  1.00  0.00           H
ATOM   4810 HD23 LEU A 882      33.840  34.380  42.560  1.00  0.00           H
ATOM   4811  C   LEU A 882      35.560  38.460  45.090  1.00  0.00           C
ATOM   4812  O   LEU A 882      35.410  38.100  46.260  1.00  0.00           O
ATOM   4813  N   ASP A 883      36.760  39.010  44.630  1.00  0.00           N
ATOM   4814  HN  ASP A 883      36.710  39.220  43.650  1.00  0.00           H
ATOM   4815  CA  ASP A 883      37.940  39.290  45.460  1.00  0.00           C
ATOM   4816  HA  ASP A 883      38.130  38.450  46.100  1.00  0.00           H
ATOM   4817  CB  ASP A 883      39.240  39.480  44.580  1.00  0.00           C
ATOM   4818  HB1 ASP A 883      40.160  39.700  45.170  1.00  0.00           H
ATOM   4819  HB2 ASP A 883      39.120  40.380  43.920  1.00  0.00           H
ATOM   4820  CG  ASP A 883      39.610  38.240  43.790  1.00  0.00           C
ATOM   4821  OD1 ASP A 883      39.200  37.920  42.680  1.00  0.00           O
ATOM   4822  OD2 ASP A 883      40.420  37.380  44.530  1.00  0.00           O
ATOM   4823  HD2 ASP A 883      40.700  36.720  43.890  1.00  0.00           H
ATOM   4824  C   ASP A 883      37.620  40.440  46.490  1.00  0.00           C
ATOM   4825  O   ASP A 883      37.840  40.360  47.710  1.00  0.00           O
ATOM   4826  N   LEU A 884      36.950  41.490  45.990  1.00  0.00           N
ATOM   4827  HN  LEU A 884      36.760  41.600  45.010  1.00  0.00           H
ATOM   4828  CA  LEU A 884      36.430  42.590  46.780  1.00  0.00           C
ATOM   4829  HA  LEU A 884      37.270  42.810  47.420  1.00  0.00           H
ATOM   4830  CB  LEU A 884      35.960  43.700  45.800  1.00  0.00           C
ATOM   4831  HB1 LEU A 884      35.070  43.370  45.230  1.00  0.00           H
ATOM   4832  HB2 LEU A 884      36.700  43.760  44.980  1.00  0.00           H
ATOM   4833  CG  LEU A 884      35.820  45.110  46.350  1.00  0.00           C
ATOM   4834  HG  LEU A 884      34.830  45.060  46.860  1.00  0.00           H
ATOM   4835  CD1 LEU A 884      36.860  45.660  47.330  1.00  0.00           C
ATOM   4836 HD11 LEU A 884      36.800  44.980  48.200  1.00  0.00           H
ATOM   4837 HD12 LEU A 884      36.630  46.670  47.740  1.00  0.00           H
ATOM   4838 HD13 LEU A 884      37.850  45.610  46.850  1.00  0.00           H
ATOM   4839  CD2 LEU A 884      35.650  46.050  45.170  1.00  0.00           C
ATOM   4840 HD21 LEU A 884      35.530  47.100  45.490  1.00  0.00           H
ATOM   4841 HD22 LEU A 884      34.980  45.690  44.360  1.00  0.00           H
ATOM   4842 HD23 LEU A 884      36.610  46.150  44.640  1.00  0.00           H
ATOM   4843  C   LEU A 884      35.240  42.240  47.640  1.00  0.00           C
ATOM   4844  O   LEU A 884      35.030  42.740  48.730  1.00  0.00           O
ATOM   4845  N   LEU A 885      34.410  41.280  47.160  1.00  0.00           N
ATOM   4846  HN  LEU A 885      34.390  41.030  46.200  1.00  0.00           H
ATOM   4847  CA  LEU A 885      33.330  40.760  48.070  1.00  0.00           C
ATOM   4848  HA  LEU A 885      32.780  41.580  48.510  1.00  0.00           H
ATOM   4849  CB  LEU A 885      32.380  39.890  47.180  1.00  0.00           C
ATOM   4850  HB1 LEU A 885      32.960  39.160  46.580  1.00  0.00           H
ATOM   4851  HB2 LEU A 885      31.870  40.620  46.510  1.00  0.00           H
ATOM   4852  CG  LEU A 885      31.360  38.990  47.960  1.00  0.00           C
ATOM   4853  HG  LEU A 885      31.330  39.410  48.980  1.00  0.00           H
ATOM   4854  CD1 LEU A 885      29.990  39.220  47.430  1.00  0.00           C
ATOM   4855 HD11 LEU A 885      29.770  40.310  47.310  1.00  0.00           H
ATOM   4856 HD12 LEU A 885      29.140  38.800  48.020  1.00  0.00           H
ATOM   4857 HD13 LEU A 885      29.930  38.790  46.410  1.00  0.00           H
ATOM   4858  CD2 LEU A 885      31.700  37.580  47.940  1.00  0.00           C
ATOM   4859 HD21 LEU A 885      31.060  37.070  48.690  1.00  0.00           H
ATOM   4860 HD22 LEU A 885      32.770  37.430  48.210  1.00  0.00           H
ATOM   4861 HD23 LEU A 885      31.600  37.130  46.930  1.00  0.00           H
ATOM   4862  C   LEU A 885      33.840  39.970  49.210  1.00  0.00           C
ATOM   4863  O   LEU A 885      33.610  40.290  50.380  1.00  0.00           O
ATOM   4864  N   MET A 886      34.720  38.960  48.950  1.00  0.00           N
ATOM   4865  HN  MET A 886      35.040  38.870  48.020  1.00  0.00           H
ATOM   4866  CA  MET A 886      35.380  38.140  49.930  1.00  0.00           C
ATOM   4867  HA  MET A 886      34.650  37.610  50.510  1.00  0.00           H
ATOM   4868  CB  MET A 886      36.300  37.020  49.330  1.00  0.00           C
ATOM   4869  HB1 MET A 886      36.880  36.680  50.210  1.00  0.00           H
ATOM   4870  HB2 MET A 886      37.080  37.460  48.680  1.00  0.00           H
ATOM   4871  CG  MET A 886      35.600  35.820  48.700  1.00  0.00           C
ATOM   4872  HG1 MET A 886      36.350  35.040  48.430  1.00  0.00           H
ATOM   4873  HG2 MET A 886      35.110  36.160  47.770  1.00  0.00           H
ATOM   4874  SD  MET A 886      34.430  35.010  49.820  1.00  0.00           S
ATOM   4875  CE  MET A 886      35.550  34.590  51.210  1.00  0.00           C
ATOM   4876  HE1 MET A 886      36.390  33.960  50.830  1.00  0.00           H
ATOM   4877  HE2 MET A 886      35.030  33.900  51.910  1.00  0.00           H
ATOM   4878  HE3 MET A 886      35.980  35.440  51.790  1.00  0.00           H
ATOM   4879  C   MET A 886      36.170  38.920  50.970  1.00  0.00           C
ATOM   4880  O   MET A 886      36.070  38.600  52.160  1.00  0.00           O
ATOM   4881  N   VAL A 887      37.010  39.900  50.490  1.00  0.00           N
ATOM   4882  HN  VAL A 887      37.040  40.170  49.520  1.00  0.00           H
ATOM   4883  CA  VAL A 887      37.710  40.820  51.300  1.00  0.00           C
ATOM   4884  HA  VAL A 887      38.240  40.200  52.030  1.00  0.00           H
ATOM   4885  CB  VAL A 887      38.670  41.660  50.470  1.00  0.00           C
ATOM   4886  HB  VAL A 887      38.060  42.020  49.610  1.00  0.00           H
ATOM   4887  CG1 VAL A 887      39.250  42.860  51.300  1.00  0.00           C
ATOM   4888 HG11 VAL A 887      39.800  43.550  50.640  1.00  0.00           H
ATOM   4889 HG12 VAL A 887      39.880  42.590  52.180  1.00  0.00           H
ATOM   4890 HG13 VAL A 887      38.510  43.480  51.840  1.00  0.00           H
ATOM   4891  CG2 VAL A 887      39.790  40.680  50.080  1.00  0.00           C
ATOM   4892 HG21 VAL A 887      39.470  39.850  49.420  1.00  0.00           H
ATOM   4893 HG22 VAL A 887      40.290  40.290  51.010  1.00  0.00           H
ATOM   4894 HG23 VAL A 887      40.530  41.220  49.460  1.00  0.00           H
ATOM   4895  C   VAL A 887      36.780  41.620  52.240  1.00  0.00           C
ATOM   4896  O   VAL A 887      37.040  41.740  53.460  1.00  0.00           O
ATOM   4897  N   GLY A 888      35.600  42.140  51.760  1.00  0.00           N
ATOM   4898  HN  GLY A 888      35.300  42.150  50.820  1.00  0.00           H
ATOM   4899  CA  GLY A 888      34.660  42.650  52.760  1.00  0.00           C
ATOM   4900  HA1 GLY A 888      33.760  43.010  52.280  1.00  0.00           H
ATOM   4901  HA2 GLY A 888      35.220  43.330  53.380  1.00  0.00           H
ATOM   4902  C   GLY A 888      34.080  41.590  53.710  1.00  0.00           C
ATOM   4903  O   GLY A 888      33.780  42.030  54.830  1.00  0.00           O
ATOM   4904  N   VAL A 889      33.760  40.340  53.300  1.00  0.00           N
ATOM   4905  HN  VAL A 889      33.840  40.080  52.340  1.00  0.00           H
ATOM   4906  CA  VAL A 889      33.260  39.330  54.130  1.00  0.00           C
ATOM   4907  HA  VAL A 889      32.400  39.710  54.670  1.00  0.00           H
ATOM   4908  CB  VAL A 889      32.990  37.980  53.440  1.00  0.00           C
ATOM   4909  HB  VAL A 889      33.900  37.620  52.940  1.00  0.00           H
ATOM   4910  CG1 VAL A 889      32.470  36.940  54.440  1.00  0.00           C
ATOM   4911 HG11 VAL A 889      33.210  36.620  55.210  1.00  0.00           H
ATOM   4912 HG12 VAL A 889      32.130  36.000  53.940  1.00  0.00           H
ATOM   4913 HG13 VAL A 889      31.500  37.310  54.840  1.00  0.00           H
ATOM   4914  CG2 VAL A 889      31.860  38.270  52.390  1.00  0.00           C
ATOM   4915 HG21 VAL A 889      32.360  38.880  51.610  1.00  0.00           H
ATOM   4916 HG22 VAL A 889      31.020  38.790  52.910  1.00  0.00           H
ATOM   4917 HG23 VAL A 889      31.500  37.330  51.940  1.00  0.00           H
ATOM   4918  C   VAL A 889      34.140  38.950  55.370  1.00  0.00           C
ATOM   4919  O   VAL A 889      33.650  38.900  56.500  1.00  0.00           O
ATOM   4920  N   MET A 890      35.440  38.780  55.090  1.00  0.00           N
ATOM   4921  HN  MET A 890      35.740  38.700  54.140  1.00  0.00           H
ATOM   4922  CA  MET A 890      36.510  38.500  56.050  1.00  0.00           C
ATOM   4923  HA  MET A 890      36.140  37.780  56.760  1.00  0.00           H
ATOM   4924  CB  MET A 890      37.890  37.980  55.450  1.00  0.00           C
ATOM   4925  HB1 MET A 890      38.710  38.020  56.190  1.00  0.00           H
ATOM   4926  HB2 MET A 890      38.170  38.640  54.590  1.00  0.00           H
ATOM   4927  CG  MET A 890      37.630  36.600  54.870  1.00  0.00           C
ATOM   4928  HG1 MET A 890      38.520  36.110  54.410  1.00  0.00           H
ATOM   4929  HG2 MET A 890      36.950  36.700  54.000  1.00  0.00           H
ATOM   4930  SD  MET A 890      36.900  35.350  56.030  1.00  0.00           S
ATOM   4931  CE  MET A 890      38.210  35.140  57.220  1.00  0.00           C
ATOM   4932  HE1 MET A 890      38.430  35.950  57.940  1.00  0.00           H
ATOM   4933  HE2 MET A 890      39.150  34.770  56.760  1.00  0.00           H
ATOM   4934  HE3 MET A 890      37.960  34.180  57.730  1.00  0.00           H
ATOM   4935  C   MET A 890      36.740  39.710  56.960  1.00  0.00           C
ATOM   4936  O   MET A 890      37.010  39.660  58.140  1.00  0.00           O
ATOM   4937  N   LEU A 891      36.540  40.970  56.430  1.00  0.00           N
ATOM   4938  HN  LEU A 891      36.330  41.100  55.470  1.00  0.00           H
ATOM   4939  CA  LEU A 891      36.760  42.140  57.230  1.00  0.00           C
ATOM   4940  HA  LEU A 891      37.730  42.110  57.690  1.00  0.00           H
ATOM   4941  CB  LEU A 891      36.680  43.430  56.300  1.00  0.00           C
ATOM   4942  HB1 LEU A 891      35.640  43.630  55.980  1.00  0.00           H
ATOM   4943  HB2 LEU A 891      37.260  43.230  55.380  1.00  0.00           H
ATOM   4944  CG  LEU A 891      37.400  44.680  56.880  1.00  0.00           C
ATOM   4945  HG  LEU A 891      38.210  44.320  57.550  1.00  0.00           H
ATOM   4946  CD1 LEU A 891      37.910  45.400  55.590  1.00  0.00           C
ATOM   4947 HD11 LEU A 891      37.070  45.760  54.960  1.00  0.00           H
ATOM   4948 HD12 LEU A 891      38.590  44.740  55.020  1.00  0.00           H
ATOM   4949 HD13 LEU A 891      38.580  46.210  55.980  1.00  0.00           H
ATOM   4950  CD2 LEU A 891      36.470  45.540  57.670  1.00  0.00           C
ATOM   4951 HD21 LEU A 891      35.990  45.020  58.530  1.00  0.00           H
ATOM   4952 HD22 LEU A 891      35.630  45.710  56.960  1.00  0.00           H
ATOM   4953 HD23 LEU A 891      36.950  46.450  58.100  1.00  0.00           H
ATOM   4954  C   LEU A 891      35.790  42.250  58.350  1.00  0.00           C
ATOM   4955  O   LEU A 891      36.190  42.680  59.410  1.00  0.00           O
ATOM   4956  N   GLY A 892      34.530  41.840  58.120  1.00  0.00           N
ATOM   4957  HN  GLY A 892      34.340  41.400  57.250  1.00  0.00           H
ATOM   4958  CA  GLY A 892      33.450  41.790  59.100  1.00  0.00           C
ATOM   4959  HA1 GLY A 892      32.510  41.680  58.580  1.00  0.00           H
ATOM   4960  HA2 GLY A 892      33.540  42.730  59.640  1.00  0.00           H
ATOM   4961  C   GLY A 892      33.620  40.690  60.130  1.00  0.00           C
ATOM   4962  O   GLY A 892      33.420  40.960  61.280  1.00  0.00           O
ATOM   4963  N   VAL A 893      34.040  39.500  59.720  1.00  0.00           N
ATOM   4964  HN  VAL A 893      34.110  39.280  58.760  1.00  0.00           H
ATOM   4965  CA  VAL A 893      34.410  38.420  60.680  1.00  0.00           C
ATOM   4966  HA  VAL A 893      33.600  38.240  61.370  1.00  0.00           H
ATOM   4967  CB  VAL A 893      34.660  37.190  59.890  1.00  0.00           C
ATOM   4968  HB  VAL A 893      35.330  37.500  59.060  1.00  0.00           H
ATOM   4969  CG1 VAL A 893      35.250  36.060  60.620  1.00  0.00           C
ATOM   4970 HG11 VAL A 893      36.220  36.260  61.120  1.00  0.00           H
ATOM   4971 HG12 VAL A 893      35.400  35.200  59.940  1.00  0.00           H
ATOM   4972 HG13 VAL A 893      34.670  35.710  61.500  1.00  0.00           H
ATOM   4973  CG2 VAL A 893      33.250  36.820  59.220  1.00  0.00           C
ATOM   4974 HG21 VAL A 893      32.490  36.500  59.960  1.00  0.00           H
ATOM   4975 HG22 VAL A 893      33.350  35.980  58.500  1.00  0.00           H
ATOM   4976 HG23 VAL A 893      32.830  37.690  58.670  1.00  0.00           H
ATOM   4977  C   VAL A 893      35.610  38.750  61.480  1.00  0.00           C
ATOM   4978  O   VAL A 893      35.640  38.540  62.670  1.00  0.00           O
ATOM   4979  N   CYS A 894      36.620  39.390  60.890  1.00  0.00           N
ATOM   4980  HN  CYS A 894      36.630  39.390  59.890  1.00  0.00           H
ATOM   4981  CA  CYS A 894      37.770  39.860  61.610  1.00  0.00           C
ATOM   4982  HA  CYS A 894      38.250  39.020  62.090  1.00  0.00           H
ATOM   4983  CB  CYS A 894      38.910  40.380  60.650  1.00  0.00           C
ATOM   4984  HB1 CYS A 894      39.720  40.860  61.240  1.00  0.00           H
ATOM   4985  HB2 CYS A 894      38.420  41.080  59.940  1.00  0.00           H
ATOM   4986  SG  CYS A 894      39.830  39.110  59.720  1.00  0.00           S
ATOM   4987  HG1 CYS A 894      38.790  38.830  58.940  1.00  0.00           H
ATOM   4988  C   CYS A 894      37.570  41.020  62.560  1.00  0.00           C
ATOM   4989  O   CYS A 894      38.150  41.140  63.620  1.00  0.00           O
ATOM   4990  N   SER A 895      36.540  41.890  62.330  1.00  0.00           N
ATOM   4991  HN  SER A 895      35.940  41.780  61.540  1.00  0.00           H
ATOM   4992  CA  SER A 895      36.160  42.940  63.170  1.00  0.00           C
ATOM   4993  HA  SER A 895      37.130  43.300  63.470  1.00  0.00           H
ATOM   4994  CB  SER A 895      35.450  44.130  62.500  1.00  0.00           C
ATOM   4995  HB1 SER A 895      35.400  44.950  63.240  1.00  0.00           H
ATOM   4996  HB2 SER A 895      34.440  43.910  62.080  1.00  0.00           H
ATOM   4997  OG  SER A 895      36.220  44.590  61.400  1.00  0.00           O
ATOM   4998  HG1 SER A 895      36.280  43.890  60.740  1.00  0.00           H
ATOM   4999  C   SER A 895      35.430  42.500  64.450  1.00  0.00           C
ATOM   5000  O   SER A 895      35.580  43.220  65.450  1.00  0.00           O
ATOM   5001  N   VAL A 896      34.710  41.360  64.570  1.00  0.00           N
ATOM   5002  HN  VAL A 896      34.390  40.810  63.810  1.00  0.00           H
ATOM   5003  CA  VAL A 896      33.980  41.100  65.890  1.00  0.00           C
ATOM   5004  HA  VAL A 896      33.770  41.940  66.550  1.00  0.00           H
ATOM   5005  CB  VAL A 896      32.630  40.560  65.550  1.00  0.00           C
ATOM   5006  HB  VAL A 896      32.200  40.250  66.530  1.00  0.00           H
ATOM   5007  CG1 VAL A 896      31.670  41.670  64.940  1.00  0.00           C
ATOM   5008 HG11 VAL A 896      30.700  41.320  64.520  1.00  0.00           H
ATOM   5009 HG12 VAL A 896      32.220  42.020  64.030  1.00  0.00           H
ATOM   5010 HG13 VAL A 896      31.480  42.540  65.600  1.00  0.00           H
ATOM   5011  CG2 VAL A 896      32.760  39.300  64.640  1.00  0.00           C
ATOM   5012 HG21 VAL A 896      31.750  38.830  64.720  1.00  0.00           H
ATOM   5013 HG22 VAL A 896      33.510  38.510  64.870  1.00  0.00           H
ATOM   5014 HG23 VAL A 896      32.710  39.650  63.590  1.00  0.00           H
ATOM   5015  C   VAL A 896      34.840  40.210  66.760  1.00  0.00           C
ATOM   5016  O   VAL A 896      34.600  39.900  67.900  1.00  0.00           O
ATOM   5017  N   MET A 897      35.980  39.860  66.160  1.00  0.00           N
ATOM   5018  HN  MET A 897      36.170  40.160  65.240  1.00  0.00           H
ATOM   5019  CA  MET A 897      37.030  39.110  66.800  1.00  0.00           C
ATOM   5020  HA  MET A 897      36.690  38.720  67.750  1.00  0.00           H
ATOM   5021  CB  MET A 897      37.670  38.150  65.760  1.00  0.00           C
ATOM   5022  HB1 MET A 897      38.690  37.780  66.010  1.00  0.00           H
ATOM   5023  HB2 MET A 897      37.780  38.770  64.860  1.00  0.00           H
ATOM   5024  CG  MET A 897      36.750  36.950  65.420  1.00  0.00           C
ATOM   5025  HG1 MET A 897      35.710  37.230  65.170  1.00  0.00           H
ATOM   5026  HG2 MET A 897      36.670  36.390  66.380  1.00  0.00           H
ATOM   5027  SD  MET A 897      37.570  35.740  64.200  1.00  0.00           S
ATOM   5028  CE  MET A 897      36.170  34.590  64.210  1.00  0.00           C
ATOM   5029  HE1 MET A 897      36.220  33.960  65.120  1.00  0.00           H
ATOM   5030  HE2 MET A 897      36.370  33.920  63.340  1.00  0.00           H
ATOM   5031  HE3 MET A 897      35.190  35.090  64.140  1.00  0.00           H
ATOM   5032  C   MET A 897      38.170  40.000  67.170  1.00  0.00           C
ATOM   5033  O   MET A 897      39.190  39.560  67.680  1.00  0.00           O
ATOM   5034  N   GLY A 898      38.130  41.330  66.880  1.00  0.00           N
ATOM   5035  HN  GLY A 898      37.220  41.650  66.620  1.00  0.00           H
ATOM   5036  CA  GLY A 898      39.130  42.310  67.220  1.00  0.00           C
ATOM   5037  HA1 GLY A 898      39.230  42.270  68.290  1.00  0.00           H
ATOM   5038  HA2 GLY A 898      38.660  43.240  66.910  1.00  0.00           H
ATOM   5039  C   GLY A 898      40.370  42.360  66.440  1.00  0.00           C
ATOM   5040  O   GLY A 898      41.330  42.990  66.800  1.00  0.00           O
ATOM   5041  N   LEU A 899      40.340  41.670  65.260  1.00  0.00           N
ATOM   5042  HN  LEU A 899      39.480  41.320  64.920  1.00  0.00           H
ATOM   5043  CA  LEU A 899      41.580  41.450  64.550  1.00  0.00           C
ATOM   5044  HA  LEU A 899      42.430  41.470  65.230  1.00  0.00           H
ATOM   5045  CB  LEU A 899      41.650  40.020  63.810  1.00  0.00           C
ATOM   5046  HB1 LEU A 899      42.600  39.950  63.240  1.00  0.00           H
ATOM   5047  HB2 LEU A 899      40.810  40.040  63.090  1.00  0.00           H
ATOM   5048  CG  LEU A 899      41.490  38.780  64.730  1.00  0.00           C
ATOM   5049  HG  LEU A 899      40.540  38.690  65.280  1.00  0.00           H
ATOM   5050  CD1 LEU A 899      41.460  37.490  63.890  1.00  0.00           C
ATOM   5051 HD11 LEU A 899      42.510  37.370  63.540  1.00  0.00           H
ATOM   5052 HD12 LEU A 899      40.720  37.620  63.070  1.00  0.00           H
ATOM   5053 HD13 LEU A 899      41.020  36.630  64.420  1.00  0.00           H
ATOM   5054  CD2 LEU A 899      42.680  38.760  65.710  1.00  0.00           C
ATOM   5055 HD21 LEU A 899      42.690  39.620  66.410  1.00  0.00           H
ATOM   5056 HD22 LEU A 899      43.650  38.770  65.160  1.00  0.00           H
ATOM   5057 HD23 LEU A 899      42.750  37.820  66.300  1.00  0.00           H
ATOM   5058  C   LEU A 899      41.820  42.640  63.570  1.00  0.00           C
ATOM   5059  O   LEU A 899      40.920  43.330  63.150  1.00  0.00           O
ATOM   5060  N   PRO A 900      43.110  42.880  63.180  1.00  0.00           N
[truncated: 7,490,634 more chars]
