# Supplementary material for: CryoEM and computational modeling structural insights into the pH regulator NBCn1
Source: Nat Commun. 2025 Nov 11;16:9932. doi: 10.1038/s41467-025-64868-z (PMC12606367; doi:10.1038/s41467-025-64868-z)
Supplement: Supplementary file 8 — Supplementary Data 6 [file 41467_2025_64868_MOESM8_ESM.zip › 1us_unrestr_MD_OF_IF_transition_apoNBCn1/transition_rep2_traj9_last.pdb]

REMARK    GENERATED BY TRJCONV
TITLE     Title t= 1000000.00000 step= 500000000
REMARK    THIS IS A SIMULATION BOX
CRYST1   97.059   97.059  102.872  90.00  90.00  90.00 P 1           1
MODEL        1
ATOM      1  N   LEU A 585      32.220  25.630  40.830  1.00  0.00           N
ATOM      2  HT1 LEU A 585      32.740  25.130  40.080  1.00  0.00           H
ATOM      3  HT2 LEU A 585      32.490  26.630  40.870  1.00  0.00           H
ATOM      4  HT3 LEU A 585      31.170  25.580  40.760  1.00  0.00           H
ATOM      5  CA  LEU A 585      32.760  24.970  42.100  1.00  0.00           C
ATOM      6  HA  LEU A 585      33.760  25.380  41.990  1.00  0.00           H
ATOM      7  CB  LEU A 585      31.920  25.500  43.350  1.00  0.00           C
ATOM      8  HB1 LEU A 585      30.920  25.060  43.550  1.00  0.00           H
ATOM      9  HB2 LEU A 585      31.700  26.580  43.230  1.00  0.00           H
ATOM     10  CG  LEU A 585      32.750  25.420  44.660  1.00  0.00           C
ATOM     11  HG  LEU A 585      32.900  24.350  44.950  1.00  0.00           H
ATOM     12  CD1 LEU A 585      34.160  26.060  44.450  1.00  0.00           C
ATOM     13 HD11 LEU A 585      34.720  25.500  43.680  1.00  0.00           H
ATOM     14 HD12 LEU A 585      34.650  26.100  45.450  1.00  0.00           H
ATOM     15 HD13 LEU A 585      34.110  27.130  44.150  1.00  0.00           H
ATOM     16  CD2 LEU A 585      32.030  26.130  45.760  1.00  0.00           C
ATOM     17 HD21 LEU A 585      32.540  26.220  46.740  1.00  0.00           H
ATOM     18 HD22 LEU A 585      31.100  25.580  46.030  1.00  0.00           H
ATOM     19 HD23 LEU A 585      31.660  27.140  45.500  1.00  0.00           H
ATOM     20  C   LEU A 585      33.030  23.490  42.070  1.00  0.00           C
ATOM     21  O   LEU A 585      34.080  23.030  41.650  1.00  0.00           O
ATOM     22  N   ILE A 586      32.020  22.640  42.360  1.00  0.00           N
ATOM     23  HN  ILE A 586      31.070  22.900  42.540  1.00  0.00           H
ATOM     24  CA  ILE A 586      32.280  21.210  42.520  1.00  0.00           C
ATOM     25  HA  ILE A 586      33.170  21.120  43.120  1.00  0.00           H
ATOM     26  CB  ILE A 586      31.320  20.580  43.520  1.00  0.00           C
ATOM     27  HB  ILE A 586      31.320  21.310  44.350  1.00  0.00           H
ATOM     28  CG2 ILE A 586      29.930  20.330  42.850  1.00  0.00           C
ATOM     29 HG21 ILE A 586      29.780  19.390  42.280  1.00  0.00           H
ATOM     30 HG22 ILE A 586      29.660  21.220  42.260  1.00  0.00           H
ATOM     31 HG23 ILE A 586      29.270  20.240  43.750  1.00  0.00           H
ATOM     32  CG1 ILE A 586      31.800  19.140  44.040  1.00  0.00           C
ATOM     33 HG11 ILE A 586      32.900  19.170  44.210  1.00  0.00           H
ATOM     34 HG12 ILE A 586      31.520  18.450  43.210  1.00  0.00           H
ATOM     35  CD  ILE A 586      31.040  18.710  45.250  1.00  0.00           C
ATOM     36  HD1 ILE A 586      31.330  19.320  46.130  1.00  0.00           H
ATOM     37  HD2 ILE A 586      31.320  17.650  45.460  1.00  0.00           H
ATOM     38  HD3 ILE A 586      29.930  18.740  45.250  1.00  0.00           H
ATOM     39  C   ILE A 586      32.530  20.410  41.140  1.00  0.00           C
ATOM     40  O   ILE A 586      33.240  19.370  41.130  1.00  0.00           O
ATOM     41  N   LEU A 587      32.070  20.900  39.980  1.00  0.00           N
ATOM     42  HN  LEU A 587      31.410  21.640  40.100  1.00  0.00           H
ATOM     43  CA  LEU A 587      32.350  20.260  38.720  1.00  0.00           C
ATOM     44  HA  LEU A 587      32.240  19.200  38.870  1.00  0.00           H
ATOM     45  CB  LEU A 587      31.530  21.040  37.600  1.00  0.00           C
ATOM     46  HB1 LEU A 587      31.700  22.140  37.710  1.00  0.00           H
ATOM     47  HB2 LEU A 587      30.480  20.820  37.890  1.00  0.00           H
ATOM     48  CG  LEU A 587      31.690  20.580  36.100  1.00  0.00           C
ATOM     49  HG  LEU A 587      32.750  20.760  35.800  1.00  0.00           H
ATOM     50  CD1 LEU A 587      31.470  19.060  35.980  1.00  0.00           C
ATOM     51 HD11 LEU A 587      31.430  18.730  34.920  1.00  0.00           H
ATOM     52 HD12 LEU A 587      30.470  18.840  36.420  1.00  0.00           H
ATOM     53 HD13 LEU A 587      32.160  18.450  36.590  1.00  0.00           H
ATOM     54  CD2 LEU A 587      30.820  21.350  35.130  1.00  0.00           C
ATOM     55 HD21 LEU A 587      29.800  21.170  35.530  1.00  0.00           H
ATOM     56 HD22 LEU A 587      30.920  21.020  34.070  1.00  0.00           H
ATOM     57 HD23 LEU A 587      31.080  22.430  35.090  1.00  0.00           H
ATOM     58  C   LEU A 587      33.810  20.610  38.460  1.00  0.00           C
ATOM     59  O   LEU A 587      34.600  19.770  38.010  1.00  0.00           O
ATOM     60  N   ASP A 588      34.220  21.860  38.800  1.00  0.00           N
ATOM     61  HN  ASP A 588      33.610  22.520  39.240  1.00  0.00           H
ATOM     62  CA  ASP A 588      35.510  22.370  38.300  1.00  0.00           C
ATOM     63  HA  ASP A 588      35.610  22.170  37.250  1.00  0.00           H
ATOM     64  CB  ASP A 588      35.620  23.920  38.560  1.00  0.00           C
ATOM     65  HB1 ASP A 588      36.610  24.390  38.350  1.00  0.00           H
ATOM     66  HB2 ASP A 588      35.560  23.930  39.670  1.00  0.00           H
ATOM     67  CG  ASP A 588      34.480  24.750  38.040  1.00  0.00           C
ATOM     68  OD1 ASP A 588      34.820  25.770  37.410  1.00  0.00           O
ATOM     69  OD2 ASP A 588      33.280  24.480  38.270  1.00  0.00           O
ATOM     70  C   ASP A 588      36.740  21.700  38.940  1.00  0.00           C
ATOM     71  O   ASP A 588      37.770  21.440  38.320  1.00  0.00           O
ATOM     72  N   ILE A 589      36.700  21.450  40.240  1.00  0.00           N
ATOM     73  HN  ILE A 589      35.820  21.600  40.680  1.00  0.00           H
ATOM     74  CA  ILE A 589      37.780  20.860  41.020  1.00  0.00           C
ATOM     75  HA  ILE A 589      38.660  21.430  40.790  1.00  0.00           H
ATOM     76  CB  ILE A 589      37.600  21.060  42.490  1.00  0.00           C
ATOM     77  HB  ILE A 589      38.520  20.770  43.050  1.00  0.00           H
ATOM     78  CG2 ILE A 589      37.610  22.570  42.760  1.00  0.00           C
ATOM     79 HG21 ILE A 589      38.380  23.070  42.130  1.00  0.00           H
ATOM     80 HG22 ILE A 589      37.880  22.720  43.830  1.00  0.00           H
ATOM     81 HG23 ILE A 589      36.580  22.930  42.580  1.00  0.00           H
ATOM     82  CG1 ILE A 589      36.440  20.310  43.090  1.00  0.00           C
ATOM     83 HG11 ILE A 589      36.620  19.270  43.440  1.00  0.00           H
ATOM     84 HG12 ILE A 589      35.640  20.300  42.310  1.00  0.00           H
ATOM     85  CD  ILE A 589      35.770  20.980  44.250  1.00  0.00           C
ATOM     86  HD1 ILE A 589      36.440  21.440  45.010  1.00  0.00           H
ATOM     87  HD2 ILE A 589      35.250  20.120  44.730  1.00  0.00           H
ATOM     88  HD3 ILE A 589      35.010  21.750  43.970  1.00  0.00           H
ATOM     89  C   ILE A 589      38.060  19.380  40.710  1.00  0.00           C
ATOM     90  O   ILE A 589      39.120  18.790  41.010  1.00  0.00           O
ATOM     91  N   LYS A 590      37.100  18.620  40.160  1.00  0.00           N
ATOM     92  HN  LYS A 590      36.180  18.990  40.090  1.00  0.00           H
ATOM     93  CA  LYS A 590      37.350  17.280  39.750  1.00  0.00           C
ATOM     94  HA  LYS A 590      37.970  16.630  40.350  1.00  0.00           H
ATOM     95  CB  LYS A 590      36.050  16.460  39.620  1.00  0.00           C
ATOM     96  HB1 LYS A 590      36.380  15.460  39.240  1.00  0.00           H
ATOM     97  HB2 LYS A 590      35.430  16.850  38.800  1.00  0.00           H
ATOM     98  CG  LYS A 590      35.290  16.340  40.970  1.00  0.00           C
ATOM     99  HG1 LYS A 590      34.940  17.350  41.230  1.00  0.00           H
ATOM    100  HG2 LYS A 590      35.970  15.920  41.750  1.00  0.00           H
ATOM    101  CD  LYS A 590      34.070  15.450  40.880  1.00  0.00           C
ATOM    102  HD1 LYS A 590      33.640  15.280  41.890  1.00  0.00           H
ATOM    103  HD2 LYS A 590      34.520  14.470  40.600  1.00  0.00           H
ATOM    104  CE  LYS A 590      32.860  15.990  39.990  1.00  0.00           C
ATOM    105  HE1 LYS A 590      33.120  16.090  38.920  1.00  0.00           H
ATOM    106  HE2 LYS A 590      32.610  17.010  40.330  1.00  0.00           H
ATOM    107  NZ  LYS A 590      31.640  15.190  40.240  1.00  0.00           N
ATOM    108  HZ1 LYS A 590      30.900  15.340  39.510  1.00  0.00           H
ATOM    109  HZ2 LYS A 590      31.230  15.310  41.190  1.00  0.00           H
ATOM    110  HZ3 LYS A 590      31.810  14.160  40.240  1.00  0.00           H
ATOM    111  C   LYS A 590      38.050  17.270  38.350  1.00  0.00           C
ATOM    112  O   LYS A 590      38.790  16.360  38.060  1.00  0.00           O
ATOM    113  N   ARG A 591      37.650  18.250  37.490  1.00  0.00           N
ATOM    114  HN  ARG A 591      36.950  18.900  37.780  1.00  0.00           H
ATOM    115  CA  ARG A 591      38.180  18.410  36.130  1.00  0.00           C
ATOM    116  HA  ARG A 591      37.960  17.480  35.620  1.00  0.00           H
ATOM    117  CB  ARG A 591      37.390  19.510  35.410  1.00  0.00           C
ATOM    118  HB1 ARG A 591      37.940  19.880  34.520  1.00  0.00           H
ATOM    119  HB2 ARG A 591      37.260  20.420  36.030  1.00  0.00           H
ATOM    120  CG  ARG A 591      35.930  19.070  35.050  1.00  0.00           C
ATOM    121  HG1 ARG A 591      35.560  18.550  35.960  1.00  0.00           H
ATOM    122  HG2 ARG A 591      35.840  18.270  34.290  1.00  0.00           H
ATOM    123  CD  ARG A 591      35.000  20.240  34.660  1.00  0.00           C
ATOM    124  HD1 ARG A 591      35.080  20.950  35.510  1.00  0.00           H
ATOM    125  HD2 ARG A 591      33.970  19.830  34.530  1.00  0.00           H
ATOM    126  NE  ARG A 591      35.510  20.820  33.430  1.00  0.00           N
ATOM    127  HE  ARG A 591      35.780  20.170  32.720  1.00  0.00           H
ATOM    128  CZ  ARG A 591      35.960  22.100  33.230  1.00  0.00           C
ATOM    129  NH1 ARG A 591      35.580  23.130  33.930  1.00  0.00           N
ATOM    130 HH11 ARG A 591      35.880  24.050  33.660  1.00  0.00           H
ATOM    131 HH12 ARG A 591      34.810  23.100  34.550  1.00  0.00           H
ATOM    132  NH2 ARG A 591      36.880  22.340  32.300  1.00  0.00           N
ATOM    133 HH21 ARG A 591      36.930  21.810  31.450  1.00  0.00           H
ATOM    134 HH22 ARG A 591      37.080  23.320  32.220  1.00  0.00           H
ATOM    135  C   ARG A 591      39.670  18.710  36.120  1.00  0.00           C
ATOM    136  O   ARG A 591      40.350  18.200  35.220  1.00  0.00           O
ATOM    137  N   LYS A 592      40.130  19.550  37.140  1.00  0.00           N
ATOM    138  HN  LYS A 592      39.390  19.960  37.670  1.00  0.00           H
ATOM    139  CA  LYS A 592      41.540  20.150  37.180  1.00  0.00           C
ATOM    140  HA  LYS A 592      41.960  19.980  36.190  1.00  0.00           H
ATOM    141  CB  LYS A 592      41.360  21.710  37.230  1.00  0.00           C
ATOM    142  HB1 LYS A 592      42.380  22.160  37.150  1.00  0.00           H
ATOM    143  HB2 LYS A 592      41.240  21.870  38.320  1.00  0.00           H
ATOM    144  CG  LYS A 592      40.340  22.450  36.330  1.00  0.00           C
ATOM    145  HG1 LYS A 592      40.190  23.480  36.720  1.00  0.00           H
ATOM    146  HG2 LYS A 592      39.310  22.040  36.380  1.00  0.00           H
ATOM    147  CD  LYS A 592      40.760  22.590  34.850  1.00  0.00           C
ATOM    148  HD1 LYS A 592      40.760  21.590  34.370  1.00  0.00           H
ATOM    149  HD2 LYS A 592      41.800  22.980  34.820  1.00  0.00           H
ATOM    150  CE  LYS A 592      39.770  23.580  34.240  1.00  0.00           C
ATOM    151  HE1 LYS A 592      39.940  24.610  34.620  1.00  0.00           H
ATOM    152  HE2 LYS A 592      38.680  23.360  34.350  1.00  0.00           H
ATOM    153  NZ  LYS A 592      39.910  23.680  32.780  1.00  0.00           N
ATOM    154  HZ1 LYS A 592      39.900  22.760  32.290  1.00  0.00           H
ATOM    155  HZ2 LYS A 592      40.840  24.090  32.540  1.00  0.00           H
ATOM    156  HZ3 LYS A 592      39.220  24.270  32.270  1.00  0.00           H
ATOM    157  C   LYS A 592      42.270  19.630  38.380  1.00  0.00           C
ATOM    158  O   LYS A 592      43.220  20.220  38.810  1.00  0.00           O
ATOM    159  N   ALA A 593      41.850  18.470  38.930  1.00  0.00           N
ATOM    160  HN  ALA A 593      40.990  18.140  38.550  1.00  0.00           H
ATOM    161  CA  ALA A 593      42.200  17.840  40.120  1.00  0.00           C
ATOM    162  HA  ALA A 593      41.890  18.460  40.960  1.00  0.00           H
ATOM    163  CB  ALA A 593      41.300  16.550  40.370  1.00  0.00           C
ATOM    164  HB1 ALA A 593      41.610  15.890  41.200  1.00  0.00           H
ATOM    165  HB2 ALA A 593      41.410  15.940  39.450  1.00  0.00           H
ATOM    166  HB3 ALA A 593      40.210  16.760  40.510  1.00  0.00           H
ATOM    167  C   ALA A 593      43.700  17.490  40.320  1.00  0.00           C
ATOM    168  O   ALA A 593      44.320  17.940  41.310  1.00  0.00           O
ATOM    169  N   PRO A 594      44.370  16.830  39.410  1.00  0.00           N
ATOM    170  CD  PRO A 594      43.800  15.960  38.380  1.00  0.00           C
ATOM    171  HD1 PRO A 594      43.050  16.420  37.690  1.00  0.00           H
ATOM    172  HD2 PRO A 594      43.360  15.020  38.790  1.00  0.00           H
ATOM    173  CA  PRO A 594      45.870  16.670  39.450  1.00  0.00           C
ATOM    174  HA  PRO A 594      46.220  16.410  40.430  1.00  0.00           H
ATOM    175  CB  PRO A 594      46.280  15.630  38.360  1.00  0.00           C
ATOM    176  HB1 PRO A 594      46.270  14.620  38.810  1.00  0.00           H
ATOM    177  HB2 PRO A 594      47.230  15.700  37.800  1.00  0.00           H
ATOM    178  CG  PRO A 594      45.040  15.690  37.430  1.00  0.00           C
ATOM    179  HG1 PRO A 594      45.100  16.410  36.590  1.00  0.00           H
ATOM    180  HG2 PRO A 594      45.020  14.690  36.930  1.00  0.00           H
ATOM    181  C   PRO A 594      46.560  17.910  39.120  1.00  0.00           C
ATOM    182  O   PRO A 594      47.670  18.100  39.570  1.00  0.00           O
ATOM    183  N   PHE A 595      46.100  18.870  38.280  1.00  0.00           N
ATOM    184  HN  PHE A 595      45.210  18.670  37.890  1.00  0.00           H
ATOM    185  CA  PHE A 595      46.790  20.140  38.100  1.00  0.00           C
ATOM    186  HA  PHE A 595      47.830  19.930  37.950  1.00  0.00           H
ATOM    187  CB  PHE A 595      46.140  21.000  37.030  1.00  0.00           C
ATOM    188  HB1 PHE A 595      46.710  21.920  36.760  1.00  0.00           H
ATOM    189  HB2 PHE A 595      45.150  21.270  37.450  1.00  0.00           H
ATOM    190  CG  PHE A 595      45.920  20.220  35.730  1.00  0.00           C
ATOM    191  CD1 PHE A 595      46.820  19.250  35.250  1.00  0.00           C
ATOM    192  HD1 PHE A 595      47.810  19.230  35.680  1.00  0.00           H
ATOM    193  CE1 PHE A 595      46.460  18.470  34.080  1.00  0.00           C
ATOM    194  HE1 PHE A 595      47.100  17.710  33.620  1.00  0.00           H
ATOM    195  CZ  PHE A 595      45.180  18.790  33.460  1.00  0.00           C
ATOM    196  HZ  PHE A 595      44.820  18.220  32.610  1.00  0.00           H
ATOM    197  CD2 PHE A 595      44.660  20.460  35.110  1.00  0.00           C
ATOM    198  HD2 PHE A 595      43.950  21.190  35.470  1.00  0.00           H
ATOM    199  CE2 PHE A 595      44.300  19.730  33.970  1.00  0.00           C
ATOM    200  HE2 PHE A 595      43.370  19.970  33.460  1.00  0.00           H
ATOM    201  C   PHE A 595      46.820  20.880  39.450  1.00  0.00           C
ATOM    202  O   PHE A 595      47.900  21.400  39.850  1.00  0.00           O
ATOM    203  N   PHE A 596      45.710  20.940  40.280  1.00  0.00           N
ATOM    204  HN  PHE A 596      44.820  20.690  39.900  1.00  0.00           H
ATOM    205  CA  PHE A 596      45.540  21.390  41.640  1.00  0.00           C
ATOM    206  HA  PHE A 596      45.850  22.420  41.650  1.00  0.00           H
ATOM    207  CB  PHE A 596      44.060  21.180  42.080  1.00  0.00           C
ATOM    208  HB1 PHE A 596      43.800  20.140  42.380  1.00  0.00           H
ATOM    209  HB2 PHE A 596      43.320  21.500  41.320  1.00  0.00           H
ATOM    210  CG  PHE A 596      43.740  22.000  43.360  1.00  0.00           C
ATOM    211  CD1 PHE A 596      44.150  21.650  44.690  1.00  0.00           C
ATOM    212  HD1 PHE A 596      44.520  20.640  44.780  1.00  0.00           H
ATOM    213  CE1 PHE A 596      43.950  22.560  45.700  1.00  0.00           C
ATOM    214  HE1 PHE A 596      44.220  22.280  46.710  1.00  0.00           H
ATOM    215  CZ  PHE A 596      43.370  23.850  45.540  1.00  0.00           C
ATOM    216  HZ  PHE A 596      43.430  24.460  46.430  1.00  0.00           H
ATOM    217  CD2 PHE A 596      43.100  23.240  43.220  1.00  0.00           C
ATOM    218  HD2 PHE A 596      42.670  23.430  42.240  1.00  0.00           H
ATOM    219  CE2 PHE A 596      42.910  24.160  44.270  1.00  0.00           C
ATOM    220  HE2 PHE A 596      42.430  25.100  44.020  1.00  0.00           H
ATOM    221  C   PHE A 596      46.520  20.770  42.610  1.00  0.00           C
ATOM    222  O   PHE A 596      47.250  21.500  43.310  1.00  0.00           O
ATOM    223  N   LEU A 597      46.500  19.410  42.690  1.00  0.00           N
ATOM    224  HN  LEU A 597      45.810  18.880  42.210  1.00  0.00           H
ATOM    225  CA  LEU A 597      47.390  18.690  43.580  1.00  0.00           C
ATOM    226  HA  LEU A 597      47.370  19.130  44.570  1.00  0.00           H
ATOM    227  CB  LEU A 597      46.990  17.210  43.680  1.00  0.00           C
ATOM    228  HB1 LEU A 597      47.680  16.490  44.160  1.00  0.00           H
ATOM    229  HB2 LEU A 597      46.950  16.910  42.610  1.00  0.00           H
ATOM    230  CG  LEU A 597      45.510  16.930  44.160  1.00  0.00           C
ATOM    231  HG  LEU A 597      44.700  17.300  43.480  1.00  0.00           H
ATOM    232  CD1 LEU A 597      45.250  15.470  44.500  1.00  0.00           C
ATOM    233 HD11 LEU A 597      45.700  14.790  43.740  1.00  0.00           H
ATOM    234 HD12 LEU A 597      44.220  15.260  44.830  1.00  0.00           H
ATOM    235 HD13 LEU A 597      45.850  15.190  45.390  1.00  0.00           H
ATOM    236  CD2 LEU A 597      45.240  17.580  45.550  1.00  0.00           C
ATOM    237 HD21 LEU A 597      45.360  18.690  45.610  1.00  0.00           H
ATOM    238 HD22 LEU A 597      45.900  17.140  46.330  1.00  0.00           H
ATOM    239 HD23 LEU A 597      44.230  17.280  45.910  1.00  0.00           H
ATOM    240  C   LEU A 597      48.880  18.770  43.090  1.00  0.00           C
ATOM    241  O   LEU A 597      49.800  18.900  43.920  1.00  0.00           O
ATOM    242  N   SER A 598      49.190  18.920  41.790  1.00  0.00           N
ATOM    243  HN  SER A 598      48.520  18.740  41.080  1.00  0.00           H
ATOM    244  CA  SER A 598      50.590  19.280  41.390  1.00  0.00           C
ATOM    245  HA  SER A 598      51.280  18.570  41.820  1.00  0.00           H
ATOM    246  CB  SER A 598      50.800  19.160  39.860  1.00  0.00           C
ATOM    247  HB1 SER A 598      50.140  19.900  39.360  1.00  0.00           H
ATOM    248  HB2 SER A 598      50.420  18.230  39.390  1.00  0.00           H
ATOM    249  OG  SER A 598      52.190  19.250  39.590  1.00  0.00           O
ATOM    250  HG1 SER A 598      52.320  20.180  39.400  1.00  0.00           H
ATOM    251  C   SER A 598      51.060  20.670  41.820  1.00  0.00           C
ATOM    252  O   SER A 598      52.060  20.870  42.480  1.00  0.00           O
ATOM    253  N   ASP A 599      50.120  21.650  41.610  1.00  0.00           N
ATOM    254  HN  ASP A 599      49.320  21.370  41.090  1.00  0.00           H
ATOM    255  CA  ASP A 599      50.420  23.030  41.930  1.00  0.00           C
ATOM    256  HA  ASP A 599      51.330  23.200  41.380  1.00  0.00           H
ATOM    257  CB  ASP A 599      49.370  24.030  41.500  1.00  0.00           C
ATOM    258  HB1 ASP A 599      49.490  25.040  41.930  1.00  0.00           H
ATOM    259  HB2 ASP A 599      48.410  23.610  41.850  1.00  0.00           H
ATOM    260  CG  ASP A 599      49.530  24.200  40.040  1.00  0.00           C
ATOM    261  OD1 ASP A 599      48.490  24.560  39.490  1.00  0.00           O
ATOM    262  OD2 ASP A 599      50.580  23.820  39.430  1.00  0.00           O
ATOM    263  C   ASP A 599      50.610  23.300  43.480  1.00  0.00           C
ATOM    264  O   ASP A 599      51.520  23.980  43.920  1.00  0.00           O
ATOM    265  N   PHE A 600      49.780  22.590  44.290  1.00  0.00           N
ATOM    266  HN  PHE A 600      48.990  22.150  43.850  1.00  0.00           H
ATOM    267  CA  PHE A 600      49.860  22.460  45.690  1.00  0.00           C
ATOM    268  HA  PHE A 600      49.750  23.420  46.170  1.00  0.00           H
ATOM    269  CB  PHE A 600      48.570  21.750  46.140  1.00  0.00           C
ATOM    270  HB1 PHE A 600      48.460  20.830  45.520  1.00  0.00           H
ATOM    271  HB2 PHE A 600      47.710  22.420  45.940  1.00  0.00           H
ATOM    272  CG  PHE A 600      48.510  21.310  47.580  1.00  0.00           C
ATOM    273  CD1 PHE A 600      49.080  22.050  48.620  1.00  0.00           C
ATOM    274  HD1 PHE A 600      49.780  22.870  48.460  1.00  0.00           H
ATOM    275  CE1 PHE A 600      48.870  21.600  49.930  1.00  0.00           C
ATOM    276  HE1 PHE A 600      49.510  22.060  50.660  1.00  0.00           H
ATOM    277  CZ  PHE A 600      48.040  20.530  50.260  1.00  0.00           C
ATOM    278  HZ  PHE A 600      47.830  20.130  51.240  1.00  0.00           H
ATOM    279  CD2 PHE A 600      47.810  20.160  47.820  1.00  0.00           C
ATOM    280  HD2 PHE A 600      47.410  19.410  47.140  1.00  0.00           H
ATOM    281  CE2 PHE A 600      47.460  19.840  49.200  1.00  0.00           C
ATOM    282  HE2 PHE A 600      46.710  19.100  49.430  1.00  0.00           H
ATOM    283  C   PHE A 600      51.130  21.840  46.190  1.00  0.00           C
ATOM    284  O   PHE A 600      51.860  22.350  47.010  1.00  0.00           O
ATOM    285  N   LYS A 601      51.540  20.720  45.500  1.00  0.00           N
ATOM    286  HN  LYS A 601      50.980  20.340  44.770  1.00  0.00           H
ATOM    287  CA  LYS A 601      52.830  19.960  45.740  1.00  0.00           C
ATOM    288  HA  LYS A 601      53.120  19.970  46.780  1.00  0.00           H
ATOM    289  CB  LYS A 601      52.850  18.510  45.210  1.00  0.00           C
ATOM    290  HB1 LYS A 601      52.340  18.520  44.220  1.00  0.00           H
ATOM    291  HB2 LYS A 601      52.160  17.900  45.840  1.00  0.00           H
ATOM    292  CG  LYS A 601      54.170  17.760  45.130  1.00  0.00           C
ATOM    293  HG1 LYS A 601      53.960  16.670  45.040  1.00  0.00           H
ATOM    294  HG2 LYS A 601      54.660  17.780  46.120  1.00  0.00           H
ATOM    295  CD  LYS A 601      55.300  18.110  44.130  1.00  0.00           C
ATOM    296  HD1 LYS A 601      56.090  17.350  44.340  1.00  0.00           H
ATOM    297  HD2 LYS A 601      55.550  19.160  44.380  1.00  0.00           H
ATOM    298  CE  LYS A 601      54.800  18.060  42.680  1.00  0.00           C
ATOM    299  HE1 LYS A 601      53.910  18.710  42.530  1.00  0.00           H
ATOM    300  HE2 LYS A 601      54.680  17.030  42.270  1.00  0.00           H
ATOM    301  NZ  LYS A 601      55.870  18.720  41.850  1.00  0.00           N
ATOM    302  HZ1 LYS A 601      55.800  18.280  40.910  1.00  0.00           H
ATOM    303  HZ2 LYS A 601      56.780  18.580  42.320  1.00  0.00           H
ATOM    304  HZ3 LYS A 601      55.570  19.720  41.790  1.00  0.00           H
ATOM    305  C   LYS A 601      54.090  20.870  45.420  1.00  0.00           C
ATOM    306  O   LYS A 601      55.150  20.830  46.090  1.00  0.00           O
ATOM    307  N   ASP A 602      53.980  21.640  44.370  1.00  0.00           N
ATOM    308  HN  ASP A 602      53.250  21.570  43.690  1.00  0.00           H
ATOM    309  CA  ASP A 602      55.030  22.610  43.950  1.00  0.00           C
ATOM    310  HA  ASP A 602      55.900  22.000  43.790  1.00  0.00           H
ATOM    311  CB  ASP A 602      54.620  23.350  42.670  1.00  0.00           C
ATOM    312  HB1 ASP A 602      55.220  24.290  42.570  1.00  0.00           H
ATOM    313  HB2 ASP A 602      53.550  23.600  42.840  1.00  0.00           H
ATOM    314  CG  ASP A 602      54.820  22.510  41.440  1.00  0.00           C
ATOM    315  OD1 ASP A 602      55.360  21.370  41.490  1.00  0.00           O
ATOM    316  OD2 ASP A 602      54.550  23.100  40.380  1.00  0.00           O
ATOM    317  C   ASP A 602      55.100  23.650  45.120  1.00  0.00           C
ATOM    318  O   ASP A 602      56.220  24.040  45.520  1.00  0.00           O
ATOM    319  N   ALA A 603      53.990  24.070  45.630  1.00  0.00           N
ATOM    320  HN  ALA A 603      53.150  23.680  45.270  1.00  0.00           H
ATOM    321  CA  ALA A 603      54.010  25.150  46.670  1.00  0.00           C
ATOM    322  HA  ALA A 603      54.810  25.840  46.400  1.00  0.00           H
ATOM    323  CB  ALA A 603      52.690  25.780  46.730  1.00  0.00           C
ATOM    324  HB1 ALA A 603      52.240  25.950  45.740  1.00  0.00           H
ATOM    325  HB2 ALA A 603      52.940  26.740  47.230  1.00  0.00           H
ATOM    326  HB3 ALA A 603      52.060  25.240  47.480  1.00  0.00           H
ATOM    327  C   ALA A 603      54.570  24.650  48.000  1.00  0.00           C
ATOM    328  O   ALA A 603      55.240  25.430  48.740  1.00  0.00           O
ATOM    329  N   LEU A 604      54.300  23.390  48.390  1.00  0.00           N
ATOM    330  HN  LEU A 604      53.770  22.790  47.810  1.00  0.00           H
ATOM    331  CA  LEU A 604      54.940  22.860  49.600  1.00  0.00           C
ATOM    332  HA  LEU A 604      54.930  23.550  50.430  1.00  0.00           H
ATOM    333  CB  LEU A 604      54.370  21.410  49.970  1.00  0.00           C
ATOM    334  HB1 LEU A 604      54.980  20.830  50.690  1.00  0.00           H
ATOM    335  HB2 LEU A 604      54.370  20.830  49.030  1.00  0.00           H
ATOM    336  CG  LEU A 604      52.850  21.360  50.300  1.00  0.00           C
ATOM    337  HG  LEU A 604      52.300  21.810  49.440  1.00  0.00           H
ATOM    338  CD1 LEU A 604      52.310  19.960  50.440  1.00  0.00           C
ATOM    339 HD11 LEU A 604      51.250  19.890  50.730  1.00  0.00           H
ATOM    340 HD12 LEU A 604      52.860  19.450  51.260  1.00  0.00           H
ATOM    341 HD13 LEU A 604      52.500  19.470  49.450  1.00  0.00           H
ATOM    342  CD2 LEU A 604      52.430  22.260  51.480  1.00  0.00           C
ATOM    343 HD21 LEU A 604      52.770  21.990  52.500  1.00  0.00           H
ATOM    344 HD22 LEU A 604      51.330  22.240  51.590  1.00  0.00           H
ATOM    345 HD23 LEU A 604      52.840  23.280  51.310  1.00  0.00           H
ATOM    346  C   LEU A 604      56.400  22.560  49.390  1.00  0.00           C
ATOM    347  O   LEU A 604      57.140  22.470  50.390  1.00  0.00           O
ATOM    348  N   SER A 605      56.930  22.270  48.200  1.00  0.00           N
ATOM    349  HN  SER A 605      56.360  22.370  47.380  1.00  0.00           H
ATOM    350  CA  SER A 605      58.320  21.930  47.950  1.00  0.00           C
ATOM    351  HA  SER A 605      58.570  21.090  48.580  1.00  0.00           H
ATOM    352  CB  SER A 605      58.460  21.470  46.450  1.00  0.00           C
ATOM    353  HB1 SER A 605      58.390  22.390  45.820  1.00  0.00           H
ATOM    354  HB2 SER A 605      57.570  20.840  46.240  1.00  0.00           H
ATOM    355  OG  SER A 605      59.660  20.850  46.040  1.00  0.00           O
ATOM    356  HG1 SER A 605      59.560  19.900  46.090  1.00  0.00           H
ATOM    357  C   SER A 605      59.310  23.050  48.240  1.00  0.00           C
ATOM    358  O   SER A 605      59.010  24.240  48.050  1.00  0.00           O
ATOM    359  N   LEU A 606      60.480  22.660  48.700  1.00  0.00           N
ATOM    360  HN  LEU A 606      60.690  21.690  48.680  1.00  0.00           H
ATOM    361  CA  LEU A 606      61.370  23.590  49.500  1.00  0.00           C
ATOM    362  HA  LEU A 606      60.780  23.830  50.370  1.00  0.00           H
ATOM    363  CB  LEU A 606      62.680  22.910  50.070  1.00  0.00           C
ATOM    364  HB1 LEU A 606      63.180  22.340  49.270  1.00  0.00           H
ATOM    365  HB2 LEU A 606      62.380  22.110  50.780  1.00  0.00           H
ATOM    366  CG  LEU A 606      63.760  23.830  50.660  1.00  0.00           C
ATOM    367  HG  LEU A 606      63.890  24.690  49.960  1.00  0.00           H
ATOM    368  CD1 LEU A 606      63.290  24.450  51.960  1.00  0.00           C
ATOM    369 HD11 LEU A 606      62.860  23.700  52.650  1.00  0.00           H
ATOM    370 HD12 LEU A 606      62.660  25.340  51.800  1.00  0.00           H
ATOM    371 HD13 LEU A 606      64.090  24.870  52.610  1.00  0.00           H
ATOM    372  CD2 LEU A 606      65.110  23.160  50.950  1.00  0.00           C
ATOM    373 HD21 LEU A 606      64.850  22.570  51.860  1.00  0.00           H
ATOM    374 HD22 LEU A 606      65.880  23.910  51.270  1.00  0.00           H
ATOM    375 HD23 LEU A 606      65.550  22.580  50.120  1.00  0.00           H
ATOM    376  C   LEU A 606      61.750  24.900  48.790  1.00  0.00           C
ATOM    377  O   LEU A 606      61.760  25.970  49.380  1.00  0.00           O
ATOM    378  N   GLN A 607      61.950  24.810  47.450  1.00  0.00           N
ATOM    379  HN  GLN A 607      62.080  23.930  46.990  1.00  0.00           H
ATOM    380  CA  GLN A 607      61.990  25.920  46.560  1.00  0.00           C
ATOM    381  HA  GLN A 607      62.930  26.440  46.750  1.00  0.00           H
ATOM    382  CB  GLN A 607      62.070  25.410  45.110  1.00  0.00           C
ATOM    383  HB1 GLN A 607      61.140  24.890  44.800  1.00  0.00           H
ATOM    384  HB2 GLN A 607      62.870  24.650  45.000  1.00  0.00           H
ATOM    385  CG  GLN A 607      62.190  26.520  44.080  1.00  0.00           C
ATOM    386  HG1 GLN A 607      62.830  27.360  44.420  1.00  0.00           H
ATOM    387  HG2 GLN A 607      61.220  27.070  44.100  1.00  0.00           H
ATOM    388  CD  GLN A 607      62.550  25.950  42.690  1.00  0.00           C
ATOM    389  OE1 GLN A 607      62.330  24.810  42.320  1.00  0.00           O
ATOM    390  NE2 GLN A 607      63.290  26.870  41.940  1.00  0.00           N
ATOM    391 HE21 GLN A 607      63.610  26.570  41.040  1.00  0.00           H
ATOM    392 HE22 GLN A 607      63.240  27.800  42.310  1.00  0.00           H
ATOM    393  C   GLN A 607      60.960  27.040  46.760  1.00  0.00           C
ATOM    394  O   GLN A 607      61.230  28.170  47.220  1.00  0.00           O
ATOM    395  N   CYS A 608      59.650  26.760  46.620  1.00  0.00           N
ATOM    396  HN  CYS A 608      59.500  25.830  46.270  1.00  0.00           H
ATOM    397  CA  CYS A 608      58.560  27.670  46.860  1.00  0.00           C
ATOM    398  HA  CYS A 608      58.750  28.650  46.470  1.00  0.00           H
ATOM    399  CB  CYS A 608      57.390  27.250  45.950  1.00  0.00           C
ATOM    400  HB1 CYS A 608      57.090  26.190  46.160  1.00  0.00           H
ATOM    401  HB2 CYS A 608      57.770  27.110  44.910  1.00  0.00           H
ATOM    402  SG  CYS A 608      56.070  28.490  46.160  1.00  0.00           S
ATOM    403  HG1 CYS A 608      56.000  28.130  47.440  1.00  0.00           H
ATOM    404  C   CYS A 608      58.280  27.890  48.310  1.00  0.00           C
ATOM    405  O   CYS A 608      58.080  28.970  48.740  1.00  0.00           O
ATOM    406  N   LEU A 609      58.340  26.800  49.080  1.00  0.00           N
ATOM    407  HN  LEU A 609      58.490  25.920  48.620  1.00  0.00           H
ATOM    408  CA  LEU A 609      57.930  26.860  50.470  1.00  0.00           C
ATOM    409  HA  LEU A 609      56.890  27.120  50.580  1.00  0.00           H
ATOM    410  CB  LEU A 609      58.240  25.480  51.130  1.00  0.00           C
ATOM    411  HB1 LEU A 609      59.280  25.250  50.820  1.00  0.00           H
ATOM    412  HB2 LEU A 609      57.640  24.690  50.640  1.00  0.00           H
ATOM    413  CG  LEU A 609      57.870  25.270  52.620  1.00  0.00           C
ATOM    414  HG  LEU A 609      58.230  26.140  53.210  1.00  0.00           H
ATOM    415  CD1 LEU A 609      56.330  25.210  52.830  1.00  0.00           C
ATOM    416 HD11 LEU A 609      55.960  26.230  52.600  1.00  0.00           H
ATOM    417 HD12 LEU A 609      56.120  24.860  53.860  1.00  0.00           H
ATOM    418 HD13 LEU A 609      55.860  24.580  52.040  1.00  0.00           H
ATOM    419  CD2 LEU A 609      58.400  23.960  53.210  1.00  0.00           C
ATOM    420 HD21 LEU A 609      57.950  23.010  52.850  1.00  0.00           H
ATOM    421 HD22 LEU A 609      58.220  23.950  54.310  1.00  0.00           H
ATOM    422 HD23 LEU A 609      59.500  23.890  53.090  1.00  0.00           H
ATOM    423  C   LEU A 609      58.850  27.820  51.270  1.00  0.00           C
ATOM    424  O   LEU A 609      58.360  28.520  52.130  1.00  0.00           O
ATOM    425  N   ALA A 610      60.110  27.920  50.940  1.00  0.00           N
ATOM    426  HN  ALA A 610      60.530  27.320  50.260  1.00  0.00           H
ATOM    427  CA  ALA A 610      60.910  29.070  51.470  1.00  0.00           C
ATOM    428  HA  ALA A 610      60.780  29.050  52.550  1.00  0.00           H
ATOM    429  CB  ALA A 610      62.400  28.690  51.430  1.00  0.00           C
ATOM    430  HB1 ALA A 610      62.810  28.470  50.420  1.00  0.00           H
ATOM    431  HB2 ALA A 610      62.720  27.880  52.120  1.00  0.00           H
ATOM    432  HB3 ALA A 610      62.890  29.660  51.710  1.00  0.00           H
ATOM    433  C   ALA A 610      60.520  30.490  50.980  1.00  0.00           C
ATOM    434  O   ALA A 610      60.610  31.450  51.740  1.00  0.00           O
ATOM    435  N   SER A 611      60.030  30.690  49.730  1.00  0.00           N
ATOM    436  HN  SER A 611      59.930  29.900  49.110  1.00  0.00           H
ATOM    437  CA  SER A 611      59.450  31.940  49.200  1.00  0.00           C
ATOM    438  HA  SER A 611      60.130  32.750  49.430  1.00  0.00           H
ATOM    439  CB  SER A 611      59.240  31.970  47.600  1.00  0.00           C
ATOM    440  HB1 SER A 611      58.680  31.080  47.230  1.00  0.00           H
ATOM    441  HB2 SER A 611      60.260  31.890  47.180  1.00  0.00           H
ATOM    442  OG  SER A 611      58.550  33.160  47.150  1.00  0.00           O
ATOM    443  HG1 SER A 611      59.180  33.870  47.030  1.00  0.00           H
ATOM    444  C   SER A 611      58.220  32.260  50.020  1.00  0.00           C
ATOM    445  O   SER A 611      58.120  33.420  50.450  1.00  0.00           O
ATOM    446  N   ILE A 612      57.340  31.280  50.320  1.00  0.00           N
ATOM    447  HN  ILE A 612      57.520  30.400  49.880  1.00  0.00           H
ATOM    448  CA  ILE A 612      56.190  31.410  51.150  1.00  0.00           C
ATOM    449  HA  ILE A 612      55.620  32.240  50.780  1.00  0.00           H
ATOM    450  CB  ILE A 612      55.330  30.130  51.000  1.00  0.00           C
ATOM    451  HB  ILE A 612      56.080  29.330  51.160  1.00  0.00           H
ATOM    452  CG2 ILE A 612      54.330  29.820  52.080  1.00  0.00           C
ATOM    453 HG21 ILE A 612      53.390  30.380  51.920  1.00  0.00           H
ATOM    454 HG22 ILE A 612      54.650  30.090  53.110  1.00  0.00           H
ATOM    455 HG23 ILE A 612      54.040  28.740  52.100  1.00  0.00           H
ATOM    456  CG1 ILE A 612      54.800  30.070  49.520  1.00  0.00           C
ATOM    457 HG11 ILE A 612      55.520  30.520  48.800  1.00  0.00           H
ATOM    458 HG12 ILE A 612      53.890  30.690  49.410  1.00  0.00           H
ATOM    459  CD  ILE A 612      54.460  28.640  48.980  1.00  0.00           C
ATOM    460  HD1 ILE A 612      53.860  28.770  48.060  1.00  0.00           H
ATOM    461  HD2 ILE A 612      53.930  28.160  49.830  1.00  0.00           H
ATOM    462  HD3 ILE A 612      55.340  27.990  48.800  1.00  0.00           H
ATOM    463  C   ILE A 612      56.420  31.810  52.610  1.00  0.00           C
ATOM    464  O   ILE A 612      55.810  32.670  53.240  1.00  0.00           O
ATOM    465  N   LEU A 613      57.470  31.230  53.240  1.00  0.00           N
ATOM    466  HN  LEU A 613      57.860  30.360  52.960  1.00  0.00           H
ATOM    467  CA  LEU A 613      58.010  31.700  54.540  1.00  0.00           C
ATOM    468  HA  LEU A 613      57.220  31.660  55.280  1.00  0.00           H
ATOM    469  CB  LEU A 613      59.040  30.640  55.000  1.00  0.00           C
ATOM    470  HB1 LEU A 613      59.380  31.060  55.980  1.00  0.00           H
ATOM    471  HB2 LEU A 613      59.780  30.780  54.190  1.00  0.00           H
ATOM    472  CG  LEU A 613      58.620  29.130  55.350  1.00  0.00           C
ATOM    473  HG  LEU A 613      57.810  28.960  54.600  1.00  0.00           H
ATOM    474  CD1 LEU A 613      59.890  28.200  55.340  1.00  0.00           C
ATOM    475 HD11 LEU A 613      60.690  28.680  55.950  1.00  0.00           H
ATOM    476 HD12 LEU A 613      60.290  28.120  54.300  1.00  0.00           H
ATOM    477 HD13 LEU A 613      59.610  27.190  55.700  1.00  0.00           H
ATOM    478  CD2 LEU A 613      57.980  29.060  56.680  1.00  0.00           C
ATOM    479 HD21 LEU A 613      57.750  27.990  56.870  1.00  0.00           H
ATOM    480 HD22 LEU A 613      57.040  29.650  56.780  1.00  0.00           H
ATOM    481 HD23 LEU A 613      58.620  29.420  57.500  1.00  0.00           H
ATOM    482  C   LEU A 613      58.620  33.160  54.540  1.00  0.00           C
ATOM    483  O   LEU A 613      58.380  33.850  55.520  1.00  0.00           O
ATOM    484  N   PHE A 614      59.360  33.590  53.490  1.00  0.00           N
ATOM    485  HN  PHE A 614      59.550  33.100  52.650  1.00  0.00           H
ATOM    486  CA  PHE A 614      59.950  34.910  53.370  1.00  0.00           C
ATOM    487  HA  PHE A 614      60.490  35.070  54.300  1.00  0.00           H
ATOM    488  CB  PHE A 614      61.080  34.830  52.280  1.00  0.00           C
ATOM    489  HB1 PHE A 614      60.560  34.450  51.370  1.00  0.00           H
ATOM    490  HB2 PHE A 614      61.910  34.260  52.740  1.00  0.00           H
ATOM    491  CG  PHE A 614      61.710  36.190  51.970  1.00  0.00           C
ATOM    492  CD1 PHE A 614      61.630  36.880  50.690  1.00  0.00           C
ATOM    493  HD1 PHE A 614      61.310  36.230  49.890  1.00  0.00           H
ATOM    494  CE1 PHE A 614      62.120  38.150  50.550  1.00  0.00           C
ATOM    495  HE1 PHE A 614      62.050  38.550  49.550  1.00  0.00           H
ATOM    496  CZ  PHE A 614      62.580  38.880  51.580  1.00  0.00           C
ATOM    497  HZ  PHE A 614      63.040  39.830  51.370  1.00  0.00           H
ATOM    498  CD2 PHE A 614      62.330  36.910  53.000  1.00  0.00           C
ATOM    499  HD2 PHE A 614      62.470  36.460  53.970  1.00  0.00           H
ATOM    500  CE2 PHE A 614      62.610  38.320  52.870  1.00  0.00           C
ATOM    501  HE2 PHE A 614      63.020  38.840  53.720  1.00  0.00           H
ATOM    502  C   PHE A 614      58.910  35.960  53.020  1.00  0.00           C
ATOM    503  O   PHE A 614      59.000  37.100  53.470  1.00  0.00           O
ATOM    504  N   LEU A 615      57.870  35.590  52.280  1.00  0.00           N
ATOM    505  HN  LEU A 615      57.860  34.800  51.690  1.00  0.00           H
ATOM    506  CA  LEU A 615      56.580  36.300  52.230  1.00  0.00           C
ATOM    507  HA  LEU A 615      56.830  37.300  51.890  1.00  0.00           H
ATOM    508  CB  LEU A 615      55.700  35.550  51.170  1.00  0.00           C
ATOM    509  HB1 LEU A 615      55.410  34.550  51.550  1.00  0.00           H
ATOM    510  HB2 LEU A 615      56.300  35.350  50.260  1.00  0.00           H
ATOM    511  CG  LEU A 615      54.400  36.280  50.770  1.00  0.00           C
ATOM    512  HG  LEU A 615      53.830  36.520  51.690  1.00  0.00           H
ATOM    513  CD1 LEU A 615      54.750  37.680  50.090  1.00  0.00           C
ATOM    514 HD11 LEU A 615      55.180  37.560  49.080  1.00  0.00           H
ATOM    515 HD12 LEU A 615      55.510  38.220  50.690  1.00  0.00           H
ATOM    516 HD13 LEU A 615      53.880  38.320  49.830  1.00  0.00           H
ATOM    517  CD2 LEU A 615      53.500  35.310  49.930  1.00  0.00           C
ATOM    518 HD21 LEU A 615      53.230  34.530  50.670  1.00  0.00           H
ATOM    519 HD22 LEU A 615      54.100  34.880  49.090  1.00  0.00           H
ATOM    520 HD23 LEU A 615      52.610  35.780  49.440  1.00  0.00           H
ATOM    521  C   LEU A 615      55.720  36.380  53.560  1.00  0.00           C
ATOM    522  O   LEU A 615      55.310  37.470  54.000  1.00  0.00           O
ATOM    523  N   TYR A 616      55.670  35.300  54.370  1.00  0.00           N
ATOM    524  HN  TYR A 616      55.930  34.440  53.950  1.00  0.00           H
ATOM    525  CA  TYR A 616      55.110  35.300  55.730  1.00  0.00           C
ATOM    526  HA  TYR A 616      54.080  35.600  55.590  1.00  0.00           H
ATOM    527  CB  TYR A 616      55.080  33.870  56.290  1.00  0.00           C
ATOM    528  HB1 TYR A 616      56.100  33.430  56.280  1.00  0.00           H
ATOM    529  HB2 TYR A 616      54.360  33.240  55.740  1.00  0.00           H
ATOM    530  CG  TYR A 616      54.770  33.780  57.840  1.00  0.00           C
ATOM    531  CD1 TYR A 616      53.570  34.200  58.410  1.00  0.00           C
ATOM    532  HD1 TYR A 616      52.760  34.700  57.890  1.00  0.00           H
ATOM    533  CE1 TYR A 616      53.370  34.220  59.850  1.00  0.00           C
ATOM    534  HE1 TYR A 616      52.510  34.660  60.320  1.00  0.00           H
ATOM    535  CZ  TYR A 616      54.290  33.490  60.600  1.00  0.00           C
ATOM    536  OH  TYR A 616      53.990  33.310  61.990  1.00  0.00           O
ATOM    537  HH  TYR A 616      53.210  33.820  62.250  1.00  0.00           H
ATOM    538  CD2 TYR A 616      55.680  32.980  58.640  1.00  0.00           C
ATOM    539  HD2 TYR A 616      56.550  32.560  58.150  1.00  0.00           H
ATOM    540  CE2 TYR A 616      55.410  32.840  60.040  1.00  0.00           C
ATOM    541  HE2 TYR A 616      56.000  32.310  60.770  1.00  0.00           H
ATOM    542  C   TYR A 616      55.600  36.300  56.720  1.00  0.00           C
ATOM    543  O   TYR A 616      54.780  37.040  57.280  1.00  0.00           O
ATOM    544  N   CYS A 617      56.890  36.400  56.720  1.00  0.00           N
ATOM    545  HN  CYS A 617      57.430  35.840  56.080  1.00  0.00           H
ATOM    546  CA  CYS A 617      57.760  37.420  57.310  1.00  0.00           C
ATOM    547  HA  CYS A 617      57.460  37.440  58.340  1.00  0.00           H
ATOM    548  CB  CYS A 617      59.310  37.020  57.130  1.00  0.00           C
ATOM    549  HB1 CYS A 617      59.880  37.900  57.510  1.00  0.00           H
ATOM    550  HB2 CYS A 617      59.400  37.140  56.030  1.00  0.00           H
ATOM    551  SG  CYS A 617      59.920  35.400  57.820  1.00  0.00           S
ATOM    552  HG1 CYS A 617      59.290  34.520  57.050  1.00  0.00           H
ATOM    553  C   CYS A 617      57.430  38.810  56.910  1.00  0.00           C
ATOM    554  O   CYS A 617      57.350  39.690  57.730  1.00  0.00           O
ATOM    555  N   ALA A 618      57.180  39.030  55.540  1.00  0.00           N
ATOM    556  HN  ALA A 618      57.310  38.280  54.920  1.00  0.00           H
ATOM    557  CA  ALA A 618      56.860  40.300  55.030  1.00  0.00           C
ATOM    558  HA  ALA A 618      57.580  41.040  55.360  1.00  0.00           H
ATOM    559  CB  ALA A 618      56.900  40.300  53.480  1.00  0.00           C
ATOM    560  HB1 ALA A 618      55.970  39.930  53.000  1.00  0.00           H
ATOM    561  HB2 ALA A 618      57.750  39.730  53.030  1.00  0.00           H
ATOM    562  HB3 ALA A 618      57.080  41.320  53.060  1.00  0.00           H
ATOM    563  C   ALA A 618      55.460  40.790  55.420  1.00  0.00           C
ATOM    564  O   ALA A 618      55.250  41.960  55.700  1.00  0.00           O
ATOM    565  N   CYS A 619      54.540  39.830  55.460  1.00  0.00           N
ATOM    566  HN  CYS A 619      54.790  39.030  54.940  1.00  0.00           H
ATOM    567  CA  CYS A 619      53.140  40.110  55.810  1.00  0.00           C
ATOM    568  HA  CYS A 619      53.060  41.150  55.540  1.00  0.00           H
ATOM    569  CB  CYS A 619      52.180  39.160  55.050  1.00  0.00           C
ATOM    570  HB1 CYS A 619      51.140  39.460  55.280  1.00  0.00           H
ATOM    571  HB2 CYS A 619      52.240  38.110  55.400  1.00  0.00           H
ATOM    572  SG  CYS A 619      52.300  39.060  53.160  1.00  0.00           S
ATOM    573  HG1 CYS A 619      53.310  38.220  53.140  1.00  0.00           H
ATOM    574  C   CYS A 619      52.810  40.100  57.320  1.00  0.00           C
ATOM    575  O   CYS A 619      52.150  40.960  57.850  1.00  0.00           O
ATOM    576  N   MET A 620      53.410  39.150  58.140  1.00  0.00           N
ATOM    577  HN  MET A 620      54.000  38.430  57.780  1.00  0.00           H
ATOM    578  CA  MET A 620      53.130  39.200  59.530  1.00  0.00           C
ATOM    579  HA  MET A 620      52.070  39.410  59.660  1.00  0.00           H
ATOM    580  CB  MET A 620      53.440  37.820  60.220  1.00  0.00           C
ATOM    581  HB1 MET A 620      54.080  37.320  59.470  1.00  0.00           H
ATOM    582  HB2 MET A 620      52.550  37.180  60.090  1.00  0.00           H
ATOM    583  CG  MET A 620      54.200  37.890  61.510  1.00  0.00           C
ATOM    584  HG1 MET A 620      54.060  36.940  62.090  1.00  0.00           H
ATOM    585  HG2 MET A 620      53.720  38.650  62.180  1.00  0.00           H
ATOM    586  SD  MET A 620      55.950  38.150  61.340  1.00  0.00           S
ATOM    587  CE  MET A 620      56.590  36.560  60.790  1.00  0.00           C
ATOM    588  HE1 MET A 620      56.010  36.160  59.940  1.00  0.00           H
ATOM    589  HE2 MET A 620      56.460  35.780  61.570  1.00  0.00           H
ATOM    590  HE3 MET A 620      57.630  36.560  60.400  1.00  0.00           H
ATOM    591  C   MET A 620      53.760  40.440  60.250  1.00  0.00           C
ATOM    592  O   MET A 620      53.200  40.970  61.180  1.00  0.00           O
ATOM    593  N   SER A 621      54.930  40.980  59.820  1.00  0.00           N
ATOM    594  HN  SER A 621      55.230  40.650  58.930  1.00  0.00           H
ATOM    595  CA  SER A 621      55.710  42.010  60.460  1.00  0.00           C
ATOM    596  HA  SER A 621      55.930  41.760  61.500  1.00  0.00           H
ATOM    597  CB  SER A 621      57.150  42.250  59.810  1.00  0.00           C
ATOM    598  HB1 SER A 621      57.110  42.340  58.700  1.00  0.00           H
ATOM    599  HB2 SER A 621      57.820  41.400  60.020  1.00  0.00           H
ATOM    600  OG  SER A 621      57.900  43.310  60.450  1.00  0.00           O
ATOM    601  HG1 SER A 621      58.030  42.990  61.340  1.00  0.00           H
ATOM    602  C   SER A 621      55.060  43.400  60.670  1.00  0.00           C
ATOM    603  O   SER A 621      55.190  43.970  61.720  1.00  0.00           O
ATOM    604  N   PRO A 622      54.420  43.970  59.650  1.00  0.00           N
ATOM    605  CD  PRO A 622      54.540  43.590  58.230  1.00  0.00           C
ATOM    606  HD1 PRO A 622      54.240  42.530  58.100  1.00  0.00           H
ATOM    607  HD2 PRO A 622      55.600  43.810  57.960  1.00  0.00           H
ATOM    608  CA  PRO A 622      53.720  45.250  59.860  1.00  0.00           C
ATOM    609  HA  PRO A 622      54.380  45.840  60.490  1.00  0.00           H
ATOM    610  CB  PRO A 622      53.610  45.860  58.470  1.00  0.00           C
ATOM    611  HB1 PRO A 622      54.470  46.540  58.310  1.00  0.00           H
ATOM    612  HB2 PRO A 622      52.660  46.420  58.300  1.00  0.00           H
ATOM    613  CG  PRO A 622      53.610  44.650  57.470  1.00  0.00           C
ATOM    614  HG1 PRO A 622      52.560  44.290  57.420  1.00  0.00           H
ATOM    615  HG2 PRO A 622      53.910  44.950  56.450  1.00  0.00           H
ATOM    616  C   PRO A 622      52.490  45.010  60.650  1.00  0.00           C
ATOM    617  O   PRO A 622      52.220  45.770  61.520  1.00  0.00           O
ATOM    618  N   VAL A 623      51.700  44.030  60.380  1.00  0.00           N
ATOM    619  HN  VAL A 623      52.060  43.380  59.710  1.00  0.00           H
ATOM    620  CA  VAL A 623      50.460  43.730  61.100  1.00  0.00           C
ATOM    621  HA  VAL A 623      49.880  44.620  60.870  1.00  0.00           H
ATOM    622  CB  VAL A 623      49.820  42.510  60.360  1.00  0.00           C
ATOM    623  HB  VAL A 623      50.490  41.650  60.210  1.00  0.00           H
ATOM    624  CG1 VAL A 623      48.550  41.950  61.190  1.00  0.00           C
ATOM    625 HG11 VAL A 623      48.860  41.570  62.190  1.00  0.00           H
ATOM    626 HG12 VAL A 623      48.020  41.150  60.640  1.00  0.00           H
ATOM    627 HG13 VAL A 623      47.800  42.750  61.320  1.00  0.00           H
ATOM    628  CG2 VAL A 623      49.260  42.960  59.080  1.00  0.00           C
ATOM    629 HG21 VAL A 623      50.100  43.080  58.360  1.00  0.00           H
ATOM    630 HG22 VAL A 623      48.730  43.930  59.230  1.00  0.00           H
ATOM    631 HG23 VAL A 623      48.670  42.120  58.660  1.00  0.00           H
ATOM    632  C   VAL A 623      50.560  43.480  62.610  1.00  0.00           C
ATOM    633  O   VAL A 623      49.730  44.010  63.280  1.00  0.00           O
ATOM    634  N   ILE A 624      51.540  42.670  63.080  1.00  0.00           N
ATOM    635  HN  ILE A 624      52.190  42.240  62.450  1.00  0.00           H
ATOM    636  CA  ILE A 624      51.890  42.510  64.480  1.00  0.00           C
ATOM    637  HA  ILE A 624      51.070  42.300  65.140  1.00  0.00           H
ATOM    638  CB  ILE A 624      52.850  41.350  64.660  1.00  0.00           C
ATOM    639  HB  ILE A 624      52.380  40.550  64.050  1.00  0.00           H
ATOM    640  CG2 ILE A 624      54.230  41.530  63.970  1.00  0.00           C
ATOM    641 HG21 ILE A 624      54.090  42.160  63.060  1.00  0.00           H
ATOM    642 HG22 ILE A 624      54.680  40.570  63.610  1.00  0.00           H
ATOM    643 HG23 ILE A 624      54.950  42.090  64.610  1.00  0.00           H
ATOM    644  CG1 ILE A 624      53.070  40.810  66.120  1.00  0.00           C
ATOM    645 HG11 ILE A 624      52.070  40.580  66.540  1.00  0.00           H
ATOM    646 HG12 ILE A 624      53.610  41.630  66.660  1.00  0.00           H
ATOM    647  CD  ILE A 624      53.840  39.450  66.110  1.00  0.00           C
ATOM    648  HD1 ILE A 624      54.780  39.450  65.540  1.00  0.00           H
ATOM    649  HD2 ILE A 624      53.070  38.770  65.680  1.00  0.00           H
ATOM    650  HD3 ILE A 624      54.070  39.090  67.140  1.00  0.00           H
ATOM    651  C   ILE A 624      52.430  43.810  65.030  1.00  0.00           C
ATOM    652  O   ILE A 624      51.940  44.350  66.050  1.00  0.00           O
ATOM    653  N   THR A 625      53.420  44.470  64.380  1.00  0.00           N
ATOM    654  HN  THR A 625      53.760  44.110  63.510  1.00  0.00           H
ATOM    655  CA  THR A 625      54.020  45.660  64.970  1.00  0.00           C
ATOM    656  HA  THR A 625      54.380  45.360  65.950  1.00  0.00           H
ATOM    657  CB  THR A 625      55.230  46.040  63.970  1.00  0.00           C
ATOM    658  HB  THR A 625      54.850  46.410  62.990  1.00  0.00           H
ATOM    659  OG1 THR A 625      56.140  44.940  63.900  1.00  0.00           O
ATOM    660  HG1 THR A 625      55.880  44.430  63.120  1.00  0.00           H
ATOM    661  CG2 THR A 625      56.030  47.080  64.730  1.00  0.00           C
ATOM    662 HG21 THR A 625      56.180  46.880  65.810  1.00  0.00           H
ATOM    663 HG22 THR A 625      55.620  48.110  64.640  1.00  0.00           H
ATOM    664 HG23 THR A 625      57.010  46.970  64.220  1.00  0.00           H
ATOM    665  C   THR A 625      53.070  46.860  65.080  1.00  0.00           C
ATOM    666  O   THR A 625      52.890  47.450  66.130  1.00  0.00           O
ATOM    667  N   PHE A 626      52.340  47.150  64.000  1.00  0.00           N
ATOM    668  HN  PHE A 626      52.350  46.660  63.130  1.00  0.00           H
ATOM    669  CA  PHE A 626      51.440  48.310  64.100  1.00  0.00           C
ATOM    670  HA  PHE A 626      51.860  49.040  64.770  1.00  0.00           H
ATOM    671  CB  PHE A 626      51.060  48.910  62.690  1.00  0.00           C
ATOM    672  HB1 PHE A 626      50.230  49.640  62.800  1.00  0.00           H
ATOM    673  HB2 PHE A 626      50.790  48.000  62.110  1.00  0.00           H
ATOM    674  CG  PHE A 626      52.230  49.620  62.060  1.00  0.00           C
ATOM    675  CD1 PHE A 626      52.620  49.110  60.860  1.00  0.00           C
ATOM    676  HD1 PHE A 626      52.090  48.300  60.380  1.00  0.00           H
ATOM    677  CE1 PHE A 626      53.750  49.570  60.250  1.00  0.00           C
ATOM    678  HE1 PHE A 626      54.090  49.120  59.330  1.00  0.00           H
ATOM    679  CZ  PHE A 626      54.530  50.630  60.820  1.00  0.00           C
ATOM    680  HZ  PHE A 626      55.500  50.900  60.420  1.00  0.00           H
ATOM    681  CD2 PHE A 626      53.040  50.560  62.710  1.00  0.00           C
ATOM    682  HD2 PHE A 626      52.730  51.000  63.650  1.00  0.00           H
ATOM    683  CE2 PHE A 626      54.180  50.990  62.120  1.00  0.00           C
ATOM    684  HE2 PHE A 626      54.740  51.810  62.540  1.00  0.00           H
ATOM    685  C   PHE A 626      50.090  47.890  64.850  1.00  0.00           C
ATOM    686  O   PHE A 626      49.350  48.740  65.310  1.00  0.00           O
ATOM    687  N   GLY A 627      49.830  46.640  65.080  1.00  0.00           N
ATOM    688  HN  GLY A 627      50.310  45.890  64.620  1.00  0.00           H
ATOM    689  CA  GLY A 627      48.780  46.080  65.880  1.00  0.00           C
ATOM    690  HA1 GLY A 627      48.780  45.030  65.660  1.00  0.00           H
ATOM    691  HA2 GLY A 627      47.830  46.530  65.620  1.00  0.00           H
ATOM    692  C   GLY A 627      49.090  46.210  67.370  1.00  0.00           C
ATOM    693  O   GLY A 627      48.240  46.490  68.220  1.00  0.00           O
ATOM    694  N   GLY A 628      50.340  46.130  67.670  1.00  0.00           N
ATOM    695  HN  GLY A 628      50.830  45.710  66.890  1.00  0.00           H
ATOM    696  CA  GLY A 628      51.040  46.290  68.940  1.00  0.00           C
ATOM    697  HA1 GLY A 628      52.040  45.910  68.850  1.00  0.00           H
ATOM    698  HA2 GLY A 628      50.490  45.780  69.710  1.00  0.00           H
ATOM    699  C   GLY A 628      51.230  47.690  69.530  1.00  0.00           C
ATOM    700  O   GLY A 628      50.950  48.050  70.680  1.00  0.00           O
ATOM    701  N   LEU A 629      51.620  48.540  68.560  1.00  0.00           N
ATOM    702  HN  LEU A 629      52.040  48.160  67.730  1.00  0.00           H
ATOM    703  CA  LEU A 629      51.790  49.950  68.710  1.00  0.00           C
ATOM    704  HA  LEU A 629      52.290  49.970  69.670  1.00  0.00           H
ATOM    705  CB  LEU A 629      52.780  50.440  67.630  1.00  0.00           C
ATOM    706  HB1 LEU A 629      53.000  51.530  67.660  1.00  0.00           H
ATOM    707  HB2 LEU A 629      52.390  50.090  66.650  1.00  0.00           H
ATOM    708  CG  LEU A 629      54.220  49.900  67.700  1.00  0.00           C
ATOM    709  HG  LEU A 629      54.460  48.860  67.990  1.00  0.00           H
ATOM    710  CD1 LEU A 629      54.930  50.020  66.310  1.00  0.00           C
ATOM    711 HD11 LEU A 629      55.120  51.060  66.000  1.00  0.00           H
ATOM    712 HD12 LEU A 629      54.260  49.490  65.590  1.00  0.00           H
ATOM    713 HD13 LEU A 629      55.950  49.570  66.330  1.00  0.00           H
ATOM    714  CD2 LEU A 629      54.990  50.770  68.720  1.00  0.00           C
ATOM    715 HD21 LEU A 629      54.520  50.700  69.720  1.00  0.00           H
ATOM    716 HD22 LEU A 629      55.040  51.830  68.410  1.00  0.00           H
ATOM    717 HD23 LEU A 629      56.070  50.540  68.790  1.00  0.00           H
ATOM    718  C   LEU A 629      50.450  50.700  68.760  1.00  0.00           C
ATOM    719  O   LEU A 629      50.310  51.750  69.410  1.00  0.00           O
ATOM    720  N   LEU A 630      49.390  50.190  68.040  1.00  0.00           N
ATOM    721  HN  LEU A 630      49.570  49.380  67.490  1.00  0.00           H
ATOM    722  CA  LEU A 630      48.030  50.530  68.230  1.00  0.00           C
ATOM    723  HA  LEU A 630      47.980  51.600  68.110  1.00  0.00           H
ATOM    724  CB  LEU A 630      47.130  49.900  67.140  1.00  0.00           C
ATOM    725  HB1 LEU A 630      47.350  48.800  67.230  1.00  0.00           H
ATOM    726  HB2 LEU A 630      47.540  50.270  66.180  1.00  0.00           H
ATOM    727  CG  LEU A 630      45.610  50.080  67.230  1.00  0.00           C
ATOM    728  HG  LEU A 630      45.230  49.670  68.200  1.00  0.00           H
ATOM    729  CD1 LEU A 630      45.170  51.550  67.060  1.00  0.00           C
ATOM    730 HD11 LEU A 630      45.730  52.130  67.810  1.00  0.00           H
ATOM    731 HD12 LEU A 630      44.100  51.820  67.240  1.00  0.00           H
ATOM    732 HD13 LEU A 630      45.380  52.020  66.090  1.00  0.00           H
ATOM    733  CD2 LEU A 630      44.870  49.330  66.030  1.00  0.00           C
ATOM    734 HD21 LEU A 630      45.260  48.300  65.870  1.00  0.00           H
ATOM    735 HD22 LEU A 630      45.140  49.880  65.100  1.00  0.00           H
ATOM    736 HD23 LEU A 630      43.770  49.460  66.120  1.00  0.00           H
ATOM    737  C   LEU A 630      47.530  50.160  69.650  1.00  0.00           C
ATOM    738  O   LEU A 630      46.860  50.980  70.280  1.00  0.00           O
ATOM    739  N   GLY A 631      47.920  48.960  70.260  1.00  0.00           N
ATOM    740  HN  GLY A 631      48.300  48.330  69.580  1.00  0.00           H
ATOM    741  CA  GLY A 631      47.760  48.590  71.640  1.00  0.00           C
ATOM    742  HA1 GLY A 631      48.250  47.640  71.800  1.00  0.00           H
ATOM    743  HA2 GLY A 631      46.700  48.550  71.860  1.00  0.00           H
ATOM    744  C   GLY A 631      48.420  49.570  72.620  1.00  0.00           C
ATOM    745  O   GLY A 631      47.950  49.910  73.710  1.00  0.00           O
ATOM    746  N   GLU A 632      49.580  50.130  72.150  1.00  0.00           N
ATOM    747  HN  GLU A 632      49.890  49.810  71.250  1.00  0.00           H
ATOM    748  CA  GLU A 632      50.150  51.160  72.970  1.00  0.00           C
ATOM    749  HA  GLU A 632      50.310  50.850  73.990  1.00  0.00           H
ATOM    750  CB  GLU A 632      51.610  51.460  72.500  1.00  0.00           C
ATOM    751  HB1 GLU A 632      52.130  52.150  73.170  1.00  0.00           H
ATOM    752  HB2 GLU A 632      51.590  51.950  71.500  1.00  0.00           H
ATOM    753  CG  GLU A 632      52.540  50.220  72.600  1.00  0.00           C
ATOM    754  HG1 GLU A 632      52.990  50.010  71.600  1.00  0.00           H
ATOM    755  HG2 GLU A 632      51.940  49.350  72.930  1.00  0.00           H
ATOM    756  CD  GLU A 632      53.690  50.370  73.510  1.00  0.00           C
ATOM    757  OE1 GLU A 632      53.520  50.230  74.730  1.00  0.00           O
ATOM    758  OE2 GLU A 632      54.760  50.700  72.970  1.00  0.00           O
ATOM    759  C   GLU A 632      49.430  52.480  72.950  1.00  0.00           C
ATOM    760  O   GLU A 632      49.120  53.010  74.050  1.00  0.00           O
ATOM    761  N   ALA A 633      49.070  53.010  71.750  1.00  0.00           N
ATOM    762  HN  ALA A 633      49.320  52.630  70.860  1.00  0.00           H
ATOM    763  CA  ALA A 633      48.320  54.260  71.530  1.00  0.00           C
ATOM    764  HA  ALA A 633      48.920  55.040  71.960  1.00  0.00           H
ATOM    765  CB  ALA A 633      48.110  54.520  70.110  1.00  0.00           C
ATOM    766  HB1 ALA A 633      47.670  53.610  69.650  1.00  0.00           H
ATOM    767  HB2 ALA A 633      49.080  54.660  69.570  1.00  0.00           H
ATOM    768  HB3 ALA A 633      47.490  55.410  69.880  1.00  0.00           H
ATOM    769  C   ALA A 633      47.010  54.260  72.230  1.00  0.00           C
ATOM    770  O   ALA A 633      46.700  55.300  72.830  1.00  0.00           O
ATOM    771  N   THR A 634      46.290  53.110  72.180  1.00  0.00           N
ATOM    772  HN  THR A 634      46.720  52.400  71.640  1.00  0.00           H
ATOM    773  CA  THR A 634      44.960  52.810  72.750  1.00  0.00           C
ATOM    774  HA  THR A 634      44.390  53.720  72.840  1.00  0.00           H
ATOM    775  CB  THR A 634      44.130  51.750  71.940  1.00  0.00           C
ATOM    776  HB  THR A 634      43.180  51.650  72.500  1.00  0.00           H
ATOM    777  OG1 THR A 634      44.710  50.470  71.810  1.00  0.00           O
ATOM    778  HG1 THR A 634      45.460  50.690  71.250  1.00  0.00           H
ATOM    779  CG2 THR A 634      43.910  52.260  70.450  1.00  0.00           C
ATOM    780 HG21 THR A 634      43.250  51.570  69.870  1.00  0.00           H
ATOM    781 HG22 THR A 634      44.830  52.490  69.860  1.00  0.00           H
ATOM    782 HG23 THR A 634      43.270  53.160  70.470  1.00  0.00           H
ATOM    783  C   THR A 634      45.110  52.270  74.200  1.00  0.00           C
ATOM    784  O   THR A 634      44.130  51.830  74.820  1.00  0.00           O
ATOM    785  N   GLU A 635      46.320  52.400  74.760  1.00  0.00           N
ATOM    786  HN  GLU A 635      47.120  52.680  74.220  1.00  0.00           H
ATOM    787  CA  GLU A 635      46.650  52.170  76.160  1.00  0.00           C
ATOM    788  HA  GLU A 635      47.720  52.230  76.050  1.00  0.00           H
ATOM    789  CB  GLU A 635      46.250  53.360  77.110  1.00  0.00           C
ATOM    790  HB1 GLU A 635      46.290  53.120  78.190  1.00  0.00           H
ATOM    791  HB2 GLU A 635      45.210  53.660  76.840  1.00  0.00           H
ATOM    792  CG  GLU A 635      47.070  54.690  76.760  1.00  0.00           C
ATOM    793  HG1 GLU A 635      47.050  54.970  75.690  1.00  0.00           H
ATOM    794  HG2 GLU A 635      48.130  54.580  77.080  1.00  0.00           H
ATOM    795  CD  GLU A 635      46.520  55.850  77.540  1.00  0.00           C
ATOM    796  OE1 GLU A 635      47.210  56.260  78.500  1.00  0.00           O
ATOM    797  OE2 GLU A 635      45.430  56.330  77.090  1.00  0.00           O
ATOM    798  C   GLU A 635      46.190  50.810  76.730  1.00  0.00           C
ATOM    799  O   GLU A 635      45.600  50.810  77.830  1.00  0.00           O
ATOM    800  N   GLY A 636      46.240  49.720  75.870  1.00  0.00           N
ATOM    801  HN  GLY A 636      46.830  49.730  75.070  1.00  0.00           H
ATOM    802  CA  GLY A 636      45.990  48.350  76.400  1.00  0.00           C
ATOM    803  HA1 GLY A 636      46.130  48.380  77.460  1.00  0.00           H
ATOM    804  HA2 GLY A 636      46.720  47.800  75.820  1.00  0.00           H
ATOM    805  C   GLY A 636      44.630  47.800  76.080  1.00  0.00           C
ATOM    806  O   GLY A 636      44.280  46.580  76.260  1.00  0.00           O
ATOM    807  N   ARG A 637      43.740  48.670  75.530  1.00  0.00           N
ATOM    808  HN  ARG A 637      44.030  49.610  75.430  1.00  0.00           H
ATOM    809  CA  ARG A 637      42.410  48.250  74.960  1.00  0.00           C
ATOM    810  HA  ARG A 637      41.950  47.660  75.740  1.00  0.00           H
ATOM    811  CB  ARG A 637      41.460  49.440  74.650  1.00  0.00           C
ATOM    812  HB1 ARG A 637      40.630  49.060  74.020  1.00  0.00           H
ATOM    813  HB2 ARG A 637      42.030  50.240  74.130  1.00  0.00           H
ATOM    814  CG  ARG A 637      40.830  50.140  75.890  1.00  0.00           C
ATOM    815  HG1 ARG A 637      40.160  50.900  75.440  1.00  0.00           H
ATOM    816  HG2 ARG A 637      41.710  50.630  76.360  1.00  0.00           H
ATOM    817  CD  ARG A 637      39.920  49.240  76.730  1.00  0.00           C
ATOM    818  HD1 ARG A 637      40.650  48.640  77.320  1.00  0.00           H
ATOM    819  HD2 ARG A 637      39.280  48.660  76.040  1.00  0.00           H
ATOM    820  NE  ARG A 637      39.090  50.140  77.620  1.00  0.00           N
ATOM    821  HE  ARG A 637      39.370  51.100  77.700  1.00  0.00           H
ATOM    822  CZ  ARG A 637      37.920  49.750  78.170  1.00  0.00           C
ATOM    823  NH1 ARG A 637      37.650  48.460  78.200  1.00  0.00           N
ATOM    824 HH11 ARG A 637      36.830  48.060  78.580  1.00  0.00           H
ATOM    825 HH12 ARG A 637      38.340  47.790  77.930  1.00  0.00           H
ATOM    826  NH2 ARG A 637      37.070  50.540  78.770  1.00  0.00           N
ATOM    827 HH21 ARG A 637      37.290  51.440  79.160  1.00  0.00           H
ATOM    828 HH22 ARG A 637      36.230  50.070  79.000  1.00  0.00           H
ATOM    829  C   ARG A 637      42.530  47.390  73.690  1.00  0.00           C
ATOM    830  O   ARG A 637      41.740  46.500  73.510  1.00  0.00           O
ATOM    831  N   LEU A 638      43.500  47.660  72.830  1.00  0.00           N
ATOM    832  HN  LEU A 638      44.240  48.290  73.040  1.00  0.00           H
ATOM    833  CA  LEU A 638      43.770  46.700  71.710  1.00  0.00           C
ATOM    834  HA  LEU A 638      43.080  45.870  71.720  1.00  0.00           H
ATOM    835  CB  LEU A 638      43.620  47.450  70.310  1.00  0.00           C
ATOM    836  HB1 LEU A 638      43.620  46.670  69.510  1.00  0.00           H
ATOM    837  HB2 LEU A 638      44.450  48.180  70.300  1.00  0.00           H
ATOM    838  CG  LEU A 638      42.270  48.100  69.970  1.00  0.00           C
ATOM    839  HG  LEU A 638      42.110  48.940  70.690  1.00  0.00           H
ATOM    840  CD1 LEU A 638      42.210  48.720  68.590  1.00  0.00           C
ATOM    841 HD11 LEU A 638      42.940  49.560  68.520  1.00  0.00           H
ATOM    842 HD12 LEU A 638      41.160  49.030  68.370  1.00  0.00           H
ATOM    843 HD13 LEU A 638      42.530  47.970  67.840  1.00  0.00           H
ATOM    844  CD2 LEU A 638      41.070  47.100  70.140  1.00  0.00           C
ATOM    845 HD21 LEU A 638      40.090  47.520  69.830  1.00  0.00           H
ATOM    846 HD22 LEU A 638      40.770  46.650  71.110  1.00  0.00           H
ATOM    847 HD23 LEU A 638      41.250  46.280  69.420  1.00  0.00           H
ATOM    848  C   LEU A 638      45.080  46.040  71.820  1.00  0.00           C
ATOM    849  O   LEU A 638      45.930  46.480  72.610  1.00  0.00           O
ATOM    850  N   SER A 639      45.270  44.890  71.050  1.00  0.00           N
ATOM    851  HN  SER A 639      44.550  44.560  70.450  1.00  0.00           H
ATOM    852  CA  SER A 639      46.590  44.250  70.970  1.00  0.00           C
ATOM    853  HA  SER A 639      47.290  45.080  71.020  1.00  0.00           H
ATOM    854  CB  SER A 639      46.780  43.210  72.060  1.00  0.00           C
ATOM    855  HB1 SER A 639      46.450  43.620  73.040  1.00  0.00           H
ATOM    856  HB2 SER A 639      47.850  42.940  72.210  1.00  0.00           H
ATOM    857  OG  SER A 639      46.030  41.970  71.900  1.00  0.00           O
ATOM    858  HG1 SER A 639      45.110  42.190  72.040  1.00  0.00           H
ATOM    859  C   SER A 639      46.720  43.700  69.630  1.00  0.00           C
ATOM    860  O   SER A 639      45.840  43.500  68.820  1.00  0.00           O
ATOM    861  N   ALA A 640      47.960  43.370  69.400  1.00  0.00           N
ATOM    862  HN  ALA A 640      48.600  43.650  70.090  1.00  0.00           H
ATOM    863  CA  ALA A 640      48.520  42.650  68.260  1.00  0.00           C
ATOM    864  HA  ALA A 640      48.360  43.250  67.390  1.00  0.00           H
ATOM    865  CB  ALA A 640      50.020  42.530  68.480  1.00  0.00           C
ATOM    866  HB1 ALA A 640      50.200  42.270  69.550  1.00  0.00           H
ATOM    867  HB2 ALA A 640      50.420  43.560  68.460  1.00  0.00           H
ATOM    868  HB3 ALA A 640      50.470  41.840  67.750  1.00  0.00           H
ATOM    869  C   ALA A 640      48.000  41.250  68.090  1.00  0.00           C
ATOM    870  O   ALA A 640      47.990  40.770  66.950  1.00  0.00           O
ATOM    871  N   ILE A 641      47.540  40.510  69.150  1.00  0.00           N
ATOM    872  HN  ILE A 641      47.540  41.040  69.990  1.00  0.00           H
ATOM    873  CA  ILE A 641      46.810  39.220  69.180  1.00  0.00           C
ATOM    874  HA  ILE A 641      47.460  38.460  68.770  1.00  0.00           H
ATOM    875  CB  ILE A 641      46.440  38.870  70.640  1.00  0.00           C
ATOM    876  HB  ILE A 641      45.930  39.770  71.010  1.00  0.00           H
ATOM    877  CG2 ILE A 641      45.600  37.610  70.690  1.00  0.00           C
ATOM    878 HG21 ILE A 641      44.630  37.700  70.150  1.00  0.00           H
ATOM    879 HG22 ILE A 641      45.230  37.360  71.710  1.00  0.00           H
ATOM    880 HG23 ILE A 641      46.010  36.700  70.180  1.00  0.00           H
ATOM    881  CG1 ILE A 641      47.710  38.720  71.530  1.00  0.00           C
ATOM    882 HG11 ILE A 641      47.320  38.350  72.500  1.00  0.00           H
ATOM    883 HG12 ILE A 641      48.200  39.710  71.590  1.00  0.00           H
ATOM    884  CD  ILE A 641      48.700  37.640  71.050  1.00  0.00           C
ATOM    885  HD1 ILE A 641      49.490  37.530  71.810  1.00  0.00           H
ATOM    886  HD2 ILE A 641      49.230  38.050  70.170  1.00  0.00           H
ATOM    887  HD3 ILE A 641      48.270  36.610  70.920  1.00  0.00           H
ATOM    888  C   ILE A 641      45.550  39.290  68.420  1.00  0.00           C
ATOM    889  O   ILE A 641      45.240  38.500  67.500  1.00  0.00           O
ATOM    890  N   GLU A 642      44.660  40.330  68.710  1.00  0.00           N
ATOM    891  HN  GLU A 642      44.790  41.020  69.420  1.00  0.00           H
ATOM    892  CA  GLU A 642      43.470  40.740  67.970  1.00  0.00           C
ATOM    893  HA  GLU A 642      42.790  39.910  67.970  1.00  0.00           H
ATOM    894  CB  GLU A 642      42.680  41.750  68.880  1.00  0.00           C
ATOM    895  HB1 GLU A 642      41.820  42.220  68.360  1.00  0.00           H
ATOM    896  HB2 GLU A 642      43.370  42.600  69.080  1.00  0.00           H
ATOM    897  CG  GLU A 642      42.090  41.030  70.140  1.00  0.00           C
ATOM    898  HG1 GLU A 642      42.620  40.070  70.300  1.00  0.00           H
ATOM    899  HG2 GLU A 642      41.010  40.860  69.970  1.00  0.00           H
ATOM    900  CD  GLU A 642      42.150  41.850  71.430  1.00  0.00           C
ATOM    901  OE1 GLU A 642      43.350  42.100  71.820  1.00  0.00           O
ATOM    902  OE2 GLU A 642      41.140  42.140  72.130  1.00  0.00           O
ATOM    903  C   GLU A 642      43.630  41.140  66.510  1.00  0.00           C
ATOM    904  O   GLU A 642      42.930  40.810  65.600  1.00  0.00           O
ATOM    905  N   SER A 643      44.650  42.000  66.250  1.00  0.00           N
ATOM    906  HN  SER A 643      45.090  42.440  67.030  1.00  0.00           H
ATOM    907  CA  SER A 643      45.150  42.400  64.940  1.00  0.00           C
ATOM    908  HA  SER A 643      44.340  42.930  64.460  1.00  0.00           H
ATOM    909  CB  SER A 643      46.290  43.470  65.030  1.00  0.00           C
ATOM    910  HB1 SER A 643      46.730  43.710  64.030  1.00  0.00           H
ATOM    911  HB2 SER A 643      47.160  43.050  65.580  1.00  0.00           H
ATOM    912  OG  SER A 643      45.840  44.590  65.710  1.00  0.00           O
ATOM    913  HG1 SER A 643      45.710  45.320  65.100  1.00  0.00           H
ATOM    914  C   SER A 643      45.600  41.200  64.120  1.00  0.00           C
ATOM    915  O   SER A 643      45.160  41.220  63.000  1.00  0.00           O
ATOM    916  N   LEU A 644      46.400  40.150  64.610  1.00  0.00           N
ATOM    917  HN  LEU A 644      46.920  40.340  65.440  1.00  0.00           H
ATOM    918  CA  LEU A 644      46.750  39.030  63.880  1.00  0.00           C
ATOM    919  HA  LEU A 644      47.130  39.370  62.930  1.00  0.00           H
ATOM    920  CB  LEU A 644      47.720  38.140  64.630  1.00  0.00           C
ATOM    921  HB1 LEU A 644      47.710  37.150  64.130  1.00  0.00           H
ATOM    922  HB2 LEU A 644      47.350  38.020  65.670  1.00  0.00           H
ATOM    923  CG  LEU A 644      49.140  38.640  64.760  1.00  0.00           C
ATOM    924  HG  LEU A 644      49.130  39.730  64.960  1.00  0.00           H
ATOM    925  CD1 LEU A 644      49.760  37.970  65.970  1.00  0.00           C
ATOM    926 HD11 LEU A 644      50.790  38.370  66.120  1.00  0.00           H
ATOM    927 HD12 LEU A 644      49.860  36.900  65.680  1.00  0.00           H
ATOM    928 HD13 LEU A 644      49.250  38.060  66.960  1.00  0.00           H
ATOM    929  CD2 LEU A 644      49.900  38.320  63.430  1.00  0.00           C
ATOM    930 HD21 LEU A 644      49.690  37.240  63.260  1.00  0.00           H
ATOM    931 HD22 LEU A 644      50.960  38.590  63.660  1.00  0.00           H
ATOM    932 HD23 LEU A 644      49.470  38.850  62.550  1.00  0.00           H
ATOM    933  C   LEU A 644      45.510  38.210  63.570  1.00  0.00           C
ATOM    934  O   LEU A 644      45.290  37.710  62.490  1.00  0.00           O
ATOM    935  N   PHE A 645      44.560  38.120  64.560  1.00  0.00           N
ATOM    936  HN  PHE A 645      44.620  38.600  65.430  1.00  0.00           H
ATOM    937  CA  PHE A 645      43.240  37.430  64.500  1.00  0.00           C
ATOM    938  HA  PHE A 645      43.500  36.440  64.180  1.00  0.00           H
ATOM    939  CB  PHE A 645      42.560  37.320  65.920  1.00  0.00           C
ATOM    940  HB1 PHE A 645      42.410  38.350  66.290  1.00  0.00           H
ATOM    941  HB2 PHE A 645      43.250  36.710  66.560  1.00  0.00           H
ATOM    942  CG  PHE A 645      41.180  36.640  66.000  1.00  0.00           C
ATOM    943  CD1 PHE A 645      40.790  35.530  65.190  1.00  0.00           C
ATOM    944  HD1 PHE A 645      41.510  35.190  64.460  1.00  0.00           H
ATOM    945  CE1 PHE A 645      39.560  34.930  65.420  1.00  0.00           C
ATOM    946  HE1 PHE A 645      39.290  34.030  64.870  1.00  0.00           H
ATOM    947  CZ  PHE A 645      38.700  35.360  66.400  1.00  0.00           C
ATOM    948  HZ  PHE A 645      37.780  34.840  66.630  1.00  0.00           H
ATOM    949  CD2 PHE A 645      40.350  36.950  67.130  1.00  0.00           C
ATOM    950  HD2 PHE A 645      40.610  37.680  67.890  1.00  0.00           H
ATOM    951  CE2 PHE A 645      39.130  36.310  67.310  1.00  0.00           C
ATOM    952  HE2 PHE A 645      38.490  36.550  68.150  1.00  0.00           H
ATOM    953  C   PHE A 645      42.290  37.970  63.410  1.00  0.00           C
ATOM    954  O   PHE A 645      41.820  37.170  62.630  1.00  0.00           O
ATOM    955  N   GLY A 646      42.090  39.260  63.330  1.00  0.00           N
ATOM    956  HN  GLY A 646      42.330  39.910  64.050  1.00  0.00           H
ATOM    957  CA  GLY A 646      41.370  39.980  62.290  1.00  0.00           C
ATOM    958  HA1 GLY A 646      41.400  41.030  62.530  1.00  0.00           H
ATOM    959  HA2 GLY A 646      40.380  39.590  62.100  1.00  0.00           H
ATOM    960  C   GLY A 646      41.990  39.840  60.910  1.00  0.00           C
ATOM    961  O   GLY A 646      41.290  39.650  59.940  1.00  0.00           O
ATOM    962  N   ALA A 647      43.320  39.950  60.870  1.00  0.00           N
ATOM    963  HN  ALA A 647      43.750  39.950  61.770  1.00  0.00           H
ATOM    964  CA  ALA A 647      44.000  39.580  59.690  1.00  0.00           C
ATOM    965  HA  ALA A 647      43.600  40.200  58.890  1.00  0.00           H
ATOM    966  CB  ALA A 647      45.520  40.030  59.750  1.00  0.00           C
ATOM    967  HB1 ALA A 647      45.600  41.100  60.000  1.00  0.00           H
ATOM    968  HB2 ALA A 647      46.020  39.750  58.800  1.00  0.00           H
ATOM    969  HB3 ALA A 647      45.990  39.410  60.560  1.00  0.00           H
ATOM    970  C   ALA A 647      43.850  38.180  59.110  1.00  0.00           C
ATOM    971  O   ALA A 647      43.510  38.030  57.920  1.00  0.00           O
ATOM    972  N   SER A 648      43.960  37.140  59.930  1.00  0.00           N
ATOM    973  HN  SER A 648      44.010  37.270  60.920  1.00  0.00           H
ATOM    974  CA  SER A 648      43.550  35.710  59.670  1.00  0.00           C
ATOM    975  HA  SER A 648      44.050  35.360  58.780  1.00  0.00           H
ATOM    976  CB  SER A 648      44.070  34.800  60.760  1.00  0.00           C
ATOM    977  HB1 SER A 648      45.170  34.780  60.640  1.00  0.00           H
ATOM    978  HB2 SER A 648      43.580  33.810  60.740  1.00  0.00           H
ATOM    979  OG  SER A 648      43.910  35.330  62.060  1.00  0.00           O
ATOM    980  HG1 SER A 648      44.470  36.110  62.120  1.00  0.00           H
ATOM    981  C   SER A 648      42.120  35.500  59.290  1.00  0.00           C
ATOM    982  O   SER A 648      41.820  34.930  58.240  1.00  0.00           O
ATOM    983  N   LEU A 649      41.160  36.030  60.160  1.00  0.00           N
ATOM    984  HN  LEU A 649      41.490  36.350  61.040  1.00  0.00           H
ATOM    985  CA  LEU A 649      39.740  35.760  60.010  1.00  0.00           C
ATOM    986  HA  LEU A 649      39.550  34.700  60.020  1.00  0.00           H
ATOM    987  CB  LEU A 649      39.130  36.400  61.270  1.00  0.00           C
ATOM    988  HB1 LEU A 649      39.250  37.500  61.260  1.00  0.00           H
ATOM    989  HB2 LEU A 649      39.700  35.900  62.080  1.00  0.00           H
ATOM    990  CG  LEU A 649      37.640  36.150  61.550  1.00  0.00           C
ATOM    991  HG  LEU A 649      37.090  36.300  60.600  1.00  0.00           H
ATOM    992  CD1 LEU A 649      37.480  34.750  62.100  1.00  0.00           C
ATOM    993 HD11 LEU A 649      36.420  34.560  62.350  1.00  0.00           H
ATOM    994 HD12 LEU A 649      38.160  34.430  62.920  1.00  0.00           H
ATOM    995 HD13 LEU A 649      37.740  34.150  61.200  1.00  0.00           H
ATOM    996  CD2 LEU A 649      37.210  37.220  62.570  1.00  0.00           C
ATOM    997 HD21 LEU A 649      36.110  37.330  62.630  1.00  0.00           H
ATOM    998 HD22 LEU A 649      37.600  38.240  62.370  1.00  0.00           H
ATOM    999 HD23 LEU A 649      37.460  36.840  63.590  1.00  0.00           H
ATOM   1000  C   LEU A 649      39.150  36.510  58.740  1.00  0.00           C
ATOM   1001  O   LEU A 649      38.320  35.970  57.980  1.00  0.00           O
ATOM   1002  N   THR A 650      39.580  37.770  58.400  1.00  0.00           N
ATOM   1003  HN  THR A 650      40.290  38.130  58.980  1.00  0.00           H
ATOM   1004  CA  THR A 650      39.190  38.460  57.180  1.00  0.00           C
ATOM   1005  HA  THR A 650      38.110  38.470  57.170  1.00  0.00           H
ATOM   1006  CB  THR A 650      39.630  39.910  57.200  1.00  0.00           C
ATOM   1007  HB  THR A 650      40.740  39.930  57.030  1.00  0.00           H
ATOM   1008  OG1 THR A 650      39.410  40.570  58.460  1.00  0.00           O
ATOM   1009  HG1 THR A 650      40.180  40.330  59.000  1.00  0.00           H
ATOM   1010  CG2 THR A 650      38.920  40.670  56.160  1.00  0.00           C
ATOM   1011 HG21 THR A 650      39.360  41.690  56.080  1.00  0.00           H
ATOM   1012 HG22 THR A 650      37.850  40.700  56.450  1.00  0.00           H
ATOM   1013 HG23 THR A 650      39.200  40.330  55.130  1.00  0.00           H
ATOM   1014  C   THR A 650      39.600  37.680  55.880  1.00  0.00           C
ATOM   1015  O   THR A 650      38.900  37.660  54.850  1.00  0.00           O
ATOM   1016  N   GLY A 651      40.850  37.210  55.980  1.00  0.00           N
ATOM   1017  HN  GLY A 651      41.300  37.360  56.860  1.00  0.00           H
ATOM   1018  CA  GLY A 651      41.550  36.480  55.060  1.00  0.00           C
ATOM   1019  HA1 GLY A 651      42.410  36.080  55.580  1.00  0.00           H
ATOM   1020  HA2 GLY A 651      41.830  37.030  54.170  1.00  0.00           H
ATOM   1021  C   GLY A 651      40.900  35.180  54.730  1.00  0.00           C
ATOM   1022  O   GLY A 651      40.960  34.800  53.560  1.00  0.00           O
ATOM   1023  N   ILE A 652      40.380  34.410  55.700  1.00  0.00           N
ATOM   1024  HN  ILE A 652      40.450  34.620  56.670  1.00  0.00           H
ATOM   1025  CA  ILE A 652      39.570  33.280  55.350  1.00  0.00           C
ATOM   1026  HA  ILE A 652      40.200  32.750  54.640  1.00  0.00           H
ATOM   1027  CB  ILE A 652      39.220  32.320  56.470  1.00  0.00           C
ATOM   1028  HB  ILE A 652      38.750  32.940  57.250  1.00  0.00           H
ATOM   1029  CG2 ILE A 652      38.190  31.290  56.040  1.00  0.00           C
ATOM   1030 HG21 ILE A 652      37.250  31.800  55.770  1.00  0.00           H
ATOM   1031 HG22 ILE A 652      38.080  30.580  56.890  1.00  0.00           H
ATOM   1032 HG23 ILE A 652      38.510  30.680  55.160  1.00  0.00           H
ATOM   1033  CG1 ILE A 652      40.580  31.790  57.090  1.00  0.00           C
ATOM   1034 HG11 ILE A 652      40.300  31.320  58.050  1.00  0.00           H
ATOM   1035 HG12 ILE A 652      41.090  32.700  57.450  1.00  0.00           H
ATOM   1036  CD  ILE A 652      41.540  30.990  56.190  1.00  0.00           C
ATOM   1037  HD1 ILE A 652      42.510  30.870  56.740  1.00  0.00           H
ATOM   1038  HD2 ILE A 652      41.780  31.610  55.300  1.00  0.00           H
ATOM   1039  HD3 ILE A 652      41.120  29.980  55.990  1.00  0.00           H
ATOM   1040  C   ILE A 652      38.420  33.680  54.470  1.00  0.00           C
ATOM   1041  O   ILE A 652      38.130  32.960  53.480  1.00  0.00           O
ATOM   1042  N   ALA A 653      37.640  34.740  54.780  1.00  0.00           N
ATOM   1043  HN  ALA A 653      37.890  35.250  55.600  1.00  0.00           H
ATOM   1044  CA  ALA A 653      36.510  35.130  53.960  1.00  0.00           C
ATOM   1045  HA  ALA A 653      35.970  34.210  53.820  1.00  0.00           H
ATOM   1046  CB  ALA A 653      35.730  36.230  54.710  1.00  0.00           C
ATOM   1047  HB1 ALA A 653      35.490  35.910  55.740  1.00  0.00           H
ATOM   1048  HB2 ALA A 653      34.770  36.400  54.170  1.00  0.00           H
ATOM   1049  HB3 ALA A 653      36.130  37.270  54.750  1.00  0.00           H
ATOM   1050  C   ALA A 653      37.010  35.630  52.620  1.00  0.00           C
ATOM   1051  O   ALA A 653      36.480  35.360  51.560  1.00  0.00           O
ATOM   1052  N   TYR A 654      38.140  36.380  52.510  1.00  0.00           N
ATOM   1053  HN  TYR A 654      38.540  36.600  53.400  1.00  0.00           H
ATOM   1054  CA  TYR A 654      38.690  36.860  51.250  1.00  0.00           C
ATOM   1055  HA  TYR A 654      37.860  37.290  50.720  1.00  0.00           H
ATOM   1056  CB  TYR A 654      39.800  37.890  51.530  1.00  0.00           C
ATOM   1057  HB1 TYR A 654      40.740  37.410  51.870  1.00  0.00           H
ATOM   1058  HB2 TYR A 654      39.450  38.580  52.310  1.00  0.00           H
ATOM   1059  CG  TYR A 654      40.140  38.800  50.350  1.00  0.00           C
ATOM   1060  CD1 TYR A 654      41.450  39.050  50.010  1.00  0.00           C
ATOM   1061  HD1 TYR A 654      42.250  38.430  50.390  1.00  0.00           H
ATOM   1062  CE1 TYR A 654      41.740  40.050  49.050  1.00  0.00           C
ATOM   1063  HE1 TYR A 654      42.770  40.220  48.740  1.00  0.00           H
ATOM   1064  CZ  TYR A 654      40.720  40.900  48.570  1.00  0.00           C
ATOM   1065  OH  TYR A 654      41.060  42.040  47.780  1.00  0.00           O
ATOM   1066  HH  TYR A 654      41.970  41.930  47.470  1.00  0.00           H
ATOM   1067  CD2 TYR A 654      39.130  39.590  49.900  1.00  0.00           C
ATOM   1068  HD2 TYR A 654      38.180  39.490  50.400  1.00  0.00           H
ATOM   1069  CE2 TYR A 654      39.430  40.670  49.030  1.00  0.00           C
ATOM   1070  HE2 TYR A 654      38.610  41.340  48.840  1.00  0.00           H
ATOM   1071  C   TYR A 654      39.150  35.700  50.340  1.00  0.00           C
ATOM   1072  O   TYR A 654      38.810  35.780  49.130  1.00  0.00           O
ATOM   1073  N   SER A 655      39.820  34.660  50.960  1.00  0.00           N
ATOM   1074  HN  SER A 655      40.030  34.700  51.930  1.00  0.00           H
ATOM   1075  CA  SER A 655      40.310  33.590  50.210  1.00  0.00           C
ATOM   1076  HA  SER A 655      40.910  33.940  49.390  1.00  0.00           H
ATOM   1077  CB  SER A 655      41.090  32.600  51.090  1.00  0.00           C
ATOM   1078  HB1 SER A 655      41.590  31.860  50.420  1.00  0.00           H
ATOM   1079  HB2 SER A 655      40.600  31.930  51.820  1.00  0.00           H
ATOM   1080  OG  SER A 655      42.220  33.370  51.650  1.00  0.00           O
ATOM   1081  HG1 SER A 655      41.790  33.890  52.330  1.00  0.00           H
ATOM   1082  C   SER A 655      39.110  32.830  49.610  1.00  0.00           C
ATOM   1083  O   SER A 655      39.210  32.400  48.450  1.00  0.00           O
ATOM   1084  N   LEU A 656      38.030  32.630  50.400  1.00  0.00           N
ATOM   1085  HN  LEU A 656      37.870  33.140  51.240  1.00  0.00           H
ATOM   1086  CA  LEU A 656      36.910  31.810  49.960  1.00  0.00           C
ATOM   1087  HA  LEU A 656      37.340  31.070  49.300  1.00  0.00           H
ATOM   1088  CB  LEU A 656      36.320  31.000  51.190  1.00  0.00           C
ATOM   1089  HB1 LEU A 656      35.410  30.470  50.810  1.00  0.00           H
ATOM   1090  HB2 LEU A 656      35.980  31.800  51.900  1.00  0.00           H
ATOM   1091  CG  LEU A 656      37.280  30.100  51.880  1.00  0.00           C
ATOM   1092  HG  LEU A 656      38.100  30.750  52.270  1.00  0.00           H
ATOM   1093  CD1 LEU A 656      36.670  29.520  53.120  1.00  0.00           C
ATOM   1094 HD11 LEU A 656      35.650  29.100  52.970  1.00  0.00           H
ATOM   1095 HD12 LEU A 656      36.630  30.250  53.960  1.00  0.00           H
ATOM   1096 HD13 LEU A 656      37.110  28.590  53.530  1.00  0.00           H
ATOM   1097  CD2 LEU A 656      37.820  28.910  51.030  1.00  0.00           C
ATOM   1098 HD21 LEU A 656      38.210  29.180  50.020  1.00  0.00           H
ATOM   1099 HD22 LEU A 656      37.100  28.100  50.820  1.00  0.00           H
ATOM   1100 HD23 LEU A 656      38.640  28.370  51.540  1.00  0.00           H
ATOM   1101  C   LEU A 656      35.780  32.520  49.270  1.00  0.00           C
ATOM   1102  O   LEU A 656      35.450  32.180  48.060  1.00  0.00           O
ATOM   1103  N   PHE A 657      35.100  33.570  49.890  1.00  0.00           N
ATOM   1104  HN  PHE A 657      35.430  33.830  50.800  1.00  0.00           H
ATOM   1105  CA  PHE A 657      33.950  34.220  49.320  1.00  0.00           C
ATOM   1106  HA  PHE A 657      33.440  33.510  48.680  1.00  0.00           H
ATOM   1107  CB  PHE A 657      32.940  34.860  50.300  1.00  0.00           C
ATOM   1108  HB1 PHE A 657      31.970  34.900  49.760  1.00  0.00           H
ATOM   1109  HB2 PHE A 657      33.420  35.800  50.660  1.00  0.00           H
ATOM   1110  CG  PHE A 657      32.760  33.940  51.480  1.00  0.00           C
ATOM   1111  CD1 PHE A 657      32.530  32.570  51.350  1.00  0.00           C
ATOM   1112  HD1 PHE A 657      32.390  32.080  50.390  1.00  0.00           H
ATOM   1113  CE1 PHE A 657      32.690  31.770  52.500  1.00  0.00           C
ATOM   1114  HE1 PHE A 657      32.670  30.690  52.380  1.00  0.00           H
ATOM   1115  CZ  PHE A 657      32.810  32.260  53.790  1.00  0.00           C
ATOM   1116  HZ  PHE A 657      32.870  31.600  54.650  1.00  0.00           H
ATOM   1117  CD2 PHE A 657      32.870  34.470  52.790  1.00  0.00           C
ATOM   1118  HD2 PHE A 657      32.900  35.540  52.950  1.00  0.00           H
ATOM   1119  CE2 PHE A 657      32.950  33.640  53.930  1.00  0.00           C
ATOM   1120  HE2 PHE A 657      33.100  34.100  54.900  1.00  0.00           H
ATOM   1121  C   PHE A 657      34.300  35.260  48.320  1.00  0.00           C
ATOM   1122  O   PHE A 657      33.590  35.450  47.360  1.00  0.00           O
ATOM   1123  N   ALA A 658      35.460  36.020  48.480  1.00  0.00           N
ATOM   1124  HN  ALA A 658      35.850  36.100  49.390  1.00  0.00           H
ATOM   1125  CA  ALA A 658      35.930  36.850  47.380  1.00  0.00           C
ATOM   1126  HA  ALA A 658      35.140  37.280  46.780  1.00  0.00           H
ATOM   1127  CB  ALA A 658      36.620  38.110  47.880  1.00  0.00           C
ATOM   1128  HB1 ALA A 658      37.390  38.420  47.130  1.00  0.00           H
ATOM   1129  HB2 ALA A 658      37.250  37.950  48.780  1.00  0.00           H
ATOM   1130  HB3 ALA A 658      35.930  38.950  48.130  1.00  0.00           H
ATOM   1131  C   ALA A 658      36.880  36.090  46.400  1.00  0.00           C
ATOM   1132  O   ALA A 658      37.080  36.550  45.280  1.00  0.00           O
ATOM   1133  N   GLY A 659      37.450  34.860  46.800  1.00  0.00           N
ATOM   1134  HN  GLY A 659      37.220  34.620  47.740  1.00  0.00           H
ATOM   1135  CA  GLY A 659      38.220  34.000  45.960  1.00  0.00           C
ATOM   1136  HA1 GLY A 659      37.630  33.770  45.090  1.00  0.00           H
ATOM   1137  HA2 GLY A 659      38.540  33.100  46.480  1.00  0.00           H
ATOM   1138  C   GLY A 659      39.520  34.680  45.490  1.00  0.00           C
ATOM   1139  O   GLY A 659      39.920  34.470  44.350  1.00  0.00           O
ATOM   1140  N   GLN A 660      40.110  35.510  46.340  1.00  0.00           N
ATOM   1141  HN  GLN A 660      39.630  35.730  47.190  1.00  0.00           H
ATOM   1142  CA  GLN A 660      41.160  36.450  45.920  1.00  0.00           C
ATOM   1143  HA  GLN A 660      41.110  36.560  44.850  1.00  0.00           H
ATOM   1144  CB  GLN A 660      40.880  37.900  46.420  1.00  0.00           C
ATOM   1145  HB1 GLN A 660      41.790  38.160  46.990  1.00  0.00           H
ATOM   1146  HB2 GLN A 660      39.890  38.020  46.900  1.00  0.00           H
ATOM   1147  CG  GLN A 660      40.910  38.990  45.310  1.00  0.00           C
ATOM   1148  HG1 GLN A 660      40.970  39.940  45.860  1.00  0.00           H
ATOM   1149  HG2 GLN A 660      39.990  38.910  44.680  1.00  0.00           H
ATOM   1150  CD  GLN A 660      42.120  38.990  44.360  1.00  0.00           C
ATOM   1151  OE1 GLN A 660      43.250  39.310  44.720  1.00  0.00           O
ATOM   1152  NE2 GLN A 660      41.860  38.630  43.080  1.00  0.00           N
ATOM   1153 HE21 GLN A 660      40.950  38.700  42.680  1.00  0.00           H
ATOM   1154 HE22 GLN A 660      42.660  38.400  42.500  1.00  0.00           H
ATOM   1155  C   GLN A 660      42.440  35.760  46.470  1.00  0.00           C
ATOM   1156  O   GLN A 660      42.510  35.520  47.680  1.00  0.00           O
ATOM   1157  N   PRO A 661      43.410  35.450  45.630  1.00  0.00           N
ATOM   1158  CD  PRO A 661      43.200  35.140  44.200  1.00  0.00           C
ATOM   1159  HD1 PRO A 661      43.520  35.950  43.510  1.00  0.00           H
ATOM   1160  HD2 PRO A 661      42.170  34.910  43.860  1.00  0.00           H
ATOM   1161  CA  PRO A 661      44.630  34.900  46.120  1.00  0.00           C
ATOM   1162  HA  PRO A 661      44.550  34.620  47.160  1.00  0.00           H
ATOM   1163  CB  PRO A 661      44.970  33.750  45.130  1.00  0.00           C
ATOM   1164  HB1 PRO A 661      44.960  32.800  45.720  1.00  0.00           H
ATOM   1165  HB2 PRO A 661      45.900  33.860  44.540  1.00  0.00           H
ATOM   1166  CG  PRO A 661      43.900  33.830  44.040  1.00  0.00           C
ATOM   1167  HG1 PRO A 661      44.550  33.700  43.150  1.00  0.00           H
ATOM   1168  HG2 PRO A 661      43.190  33.000  44.210  1.00  0.00           H
ATOM   1169  C   PRO A 661      45.830  35.870  46.090  1.00  0.00           C
ATOM   1170  O   PRO A 661      46.870  35.500  46.660  1.00  0.00           O
ATOM   1171  N   LEU A 662      45.780  36.980  45.350  1.00  0.00           N
ATOM   1172  HN  LEU A 662      44.900  37.340  45.030  1.00  0.00           H
ATOM   1173  CA  LEU A 662      47.010  37.720  44.940  1.00  0.00           C
ATOM   1174  HA  LEU A 662      47.820  37.080  45.270  1.00  0.00           H
ATOM   1175  CB  LEU A 662      47.080  38.040  43.410  1.00  0.00           C
ATOM   1176  HB1 LEU A 662      46.120  38.550  43.210  1.00  0.00           H
ATOM   1177  HB2 LEU A 662      47.030  37.070  42.870  1.00  0.00           H
ATOM   1178  CG  LEU A 662      48.330  38.890  42.950  1.00  0.00           C
ATOM   1179  HG  LEU A 662      48.330  39.800  43.570  1.00  0.00           H
ATOM   1180  CD1 LEU A 662      49.610  38.110  43.200  1.00  0.00           C
ATOM   1181 HD11 LEU A 662      50.500  38.750  43.370  1.00  0.00           H
ATOM   1182 HD12 LEU A 662      49.960  37.400  42.440  1.00  0.00           H
ATOM   1183 HD13 LEU A 662      49.500  37.550  44.160  1.00  0.00           H
ATOM   1184  CD2 LEU A 662      48.360  39.160  41.440  1.00  0.00           C
ATOM   1185 HD21 LEU A 662      49.120  39.900  41.130  1.00  0.00           H
ATOM   1186 HD22 LEU A 662      47.340  39.470  41.120  1.00  0.00           H
ATOM   1187 HD23 LEU A 662      48.510  38.170  40.950  1.00  0.00           H
ATOM   1188  C   LEU A 662      47.040  39.030  45.710  1.00  0.00           C
ATOM   1189  O   LEU A 662      47.960  39.340  46.460  1.00  0.00           O
ATOM   1190  N   THR A 663      45.980  39.830  45.670  1.00  0.00           N
ATOM   1191  HN  THR A 663      45.270  39.730  44.960  1.00  0.00           H
ATOM   1192  CA  THR A 663      45.850  40.900  46.690  1.00  0.00           C
ATOM   1193  HA  THR A 663      46.820  41.380  46.660  1.00  0.00           H
ATOM   1194  CB  THR A 663      44.800  41.920  46.520  1.00  0.00           C
ATOM   1195  HB  THR A 663      44.860  42.620  47.370  1.00  0.00           H
ATOM   1196  OG1 THR A 663      43.490  41.390  46.590  1.00  0.00           O
ATOM   1197  HG1 THR A 663      43.550  40.590  46.040  1.00  0.00           H
ATOM   1198  CG2 THR A 663      44.940  42.690  45.220  1.00  0.00           C
ATOM   1199 HG21 THR A 663      44.910  42.150  44.250  1.00  0.00           H
ATOM   1200 HG22 THR A 663      45.920  43.220  45.260  1.00  0.00           H
ATOM   1201 HG23 THR A 663      44.150  43.470  45.150  1.00  0.00           H
ATOM   1202  C   THR A 663      45.830  40.390  48.150  1.00  0.00           C
ATOM   1203  O   THR A 663      45.270  39.330  48.450  1.00  0.00           O
ATOM   1204  N   ILE A 664      46.640  40.970  49.090  1.00  0.00           N
ATOM   1205  HN  ILE A 664      47.040  41.880  48.940  1.00  0.00           H
ATOM   1206  CA  ILE A 664      46.860  40.460  50.430  1.00  0.00           C
ATOM   1207  HA  ILE A 664      46.180  39.680  50.720  1.00  0.00           H
ATOM   1208  CB  ILE A 664      48.310  40.020  50.630  1.00  0.00           C
ATOM   1209  HB  ILE A 664      48.950  40.800  50.170  1.00  0.00           H
ATOM   1210  CG2 ILE A 664      48.710  40.040  52.150  1.00  0.00           C
ATOM   1211 HG21 ILE A 664      48.780  41.060  52.590  1.00  0.00           H
ATOM   1212 HG22 ILE A 664      49.730  39.640  52.310  1.00  0.00           H
ATOM   1213 HG23 ILE A 664      48.010  39.320  52.600  1.00  0.00           H
ATOM   1214  CG1 ILE A 664      48.620  38.700  49.930  1.00  0.00           C
ATOM   1215 HG11 ILE A 664      49.710  38.510  49.900  1.00  0.00           H
ATOM   1216 HG12 ILE A 664      48.060  38.650  48.970  1.00  0.00           H
ATOM   1217  CD  ILE A 664      48.220  37.410  50.640  1.00  0.00           C
ATOM   1218  HD1 ILE A 664      48.700  36.520  50.160  1.00  0.00           H
ATOM   1219  HD2 ILE A 664      47.130  37.200  50.520  1.00  0.00           H
ATOM   1220  HD3 ILE A 664      48.540  37.350  51.700  1.00  0.00           H
ATOM   1221  C   ILE A 664      46.520  41.590  51.420  1.00  0.00           C
ATOM   1222  O   ILE A 664      46.920  42.750  51.220  1.00  0.00           O
ATOM   1223  N   LEU A 665      45.740  41.200  52.450  1.00  0.00           N
ATOM   1224  HN  LEU A 665      45.270  40.330  52.580  1.00  0.00           H
ATOM   1225  CA  LEU A 665      45.230  42.100  53.390  1.00  0.00           C
ATOM   1226  HA  LEU A 665      44.860  43.010  52.950  1.00  0.00           H
ATOM   1227  CB  LEU A 665      44.010  41.530  54.130  1.00  0.00           C
ATOM   1228  HB1 LEU A 665      43.590  42.220  54.890  1.00  0.00           H
ATOM   1229  HB2 LEU A 665      44.190  40.570  54.660  1.00  0.00           H
ATOM   1230  CG  LEU A 665      42.880  41.000  53.190  1.00  0.00           C
ATOM   1231  HG  LEU A 665      43.180  40.440  52.290  1.00  0.00           H
ATOM   1232  CD1 LEU A 665      41.930  40.120  53.960  1.00  0.00           C
ATOM   1233 HD11 LEU A 665      41.040  39.810  53.360  1.00  0.00           H
ATOM   1234 HD12 LEU A 665      41.600  40.660  54.880  1.00  0.00           H
ATOM   1235 HD13 LEU A 665      42.440  39.230  54.370  1.00  0.00           H
ATOM   1236  CD2 LEU A 665      42.140  42.130  52.440  1.00  0.00           C
ATOM   1237 HD21 LEU A 665      41.660  42.700  53.260  1.00  0.00           H
ATOM   1238 HD22 LEU A 665      41.270  41.710  51.880  1.00  0.00           H
ATOM   1239 HD23 LEU A 665      42.770  42.760  51.790  1.00  0.00           H
ATOM   1240  C   LEU A 665      46.280  42.550  54.420  1.00  0.00           C
ATOM   1241  O   LEU A 665      47.160  41.740  54.770  1.00  0.00           O
ATOM   1242  N   GLY A 666      46.260  43.780  54.970  1.00  0.00           N
ATOM   1243  HN  GLY A 666      45.600  44.470  54.670  1.00  0.00           H
ATOM   1244  CA  GLY A 666      47.310  44.250  55.800  1.00  0.00           C
ATOM   1245  HA1 GLY A 666      48.150  44.270  55.110  1.00  0.00           H
ATOM   1246  HA2 GLY A 666      47.480  43.560  56.610  1.00  0.00           H
ATOM   1247  C   GLY A 666      47.200  45.670  56.380  1.00  0.00           C
ATOM   1248  O   GLY A 666      46.180  46.350  56.270  1.00  0.00           O
ATOM   1249  N   SER A 667      48.210  46.220  57.050  1.00  0.00           N
ATOM   1250  HN  SER A 667      49.010  45.640  57.240  1.00  0.00           H
ATOM   1251  CA  SER A 667      48.300  47.600  57.500  1.00  0.00           C
ATOM   1252  HA  SER A 667      47.420  47.790  58.100  1.00  0.00           H
ATOM   1253  CB  SER A 667      49.550  47.840  58.370  1.00  0.00           C
ATOM   1254  HB1 SER A 667      49.390  48.660  59.110  1.00  0.00           H
ATOM   1255  HB2 SER A 667      50.440  48.260  57.850  1.00  0.00           H
ATOM   1256  OG  SER A 667      49.880  46.650  59.080  1.00  0.00           O
ATOM   1257  HG1 SER A 667      49.400  46.640  59.910  1.00  0.00           H
ATOM   1258  C   SER A 667      48.130  48.550  56.340  1.00  0.00           C
ATOM   1259  O   SER A 667      48.950  48.860  55.460  1.00  0.00           O
ATOM   1260  N   THR A 668      46.980  49.210  56.460  1.00  0.00           N
ATOM   1261  HN  THR A 668      46.400  48.960  57.240  1.00  0.00           H
ATOM   1262  CA  THR A 668      46.560  50.220  55.540  1.00  0.00           C
ATOM   1263  HA  THR A 668      47.270  50.350  54.750  1.00  0.00           H
ATOM   1264  CB  THR A 668      45.130  50.040  54.870  1.00  0.00           C
ATOM   1265  HB  THR A 668      44.860  51.000  54.390  1.00  0.00           H
ATOM   1266  OG1 THR A 668      44.040  49.880  55.730  1.00  0.00           O
ATOM   1267  HG1 THR A 668      43.330  50.320  55.250  1.00  0.00           H
ATOM   1268  CG2 THR A 668      45.080  48.920  53.900  1.00  0.00           C
ATOM   1269 HG21 THR A 668      45.740  49.160  53.040  1.00  0.00           H
ATOM   1270 HG22 THR A 668      44.060  48.790  53.480  1.00  0.00           H
ATOM   1271 HG23 THR A 668      45.400  47.930  54.280  1.00  0.00           H
ATOM   1272  C   THR A 668      46.580  51.570  56.230  1.00  0.00           C
ATOM   1273  O   THR A 668      46.270  51.660  57.420  1.00  0.00           O
ATOM   1274  N   GLY A 669      47.040  52.660  55.530  1.00  0.00           N
ATOM   1275  HN  GLY A 669      47.180  52.560  54.540  1.00  0.00           H
ATOM   1276  CA  GLY A 669      47.300  54.000  56.180  1.00  0.00           C
ATOM   1277  HA1 GLY A 669      47.620  54.600  55.350  1.00  0.00           H
ATOM   1278  HA2 GLY A 669      48.010  53.910  56.980  1.00  0.00           H
ATOM   1279  C   GLY A 669      46.130  54.690  56.680  1.00  0.00           C
ATOM   1280  O   GLY A 669      46.230  55.170  57.820  1.00  0.00           O
ATOM   1281  N   PRO A 670      44.960  54.850  56.090  1.00  0.00           N
ATOM   1282  CD  PRO A 670      44.790  54.530  54.620  1.00  0.00           C
ATOM   1283  HD1 PRO A 670      44.510  53.460  54.460  1.00  0.00           H
ATOM   1284  HD2 PRO A 670      45.760  54.720  54.110  1.00  0.00           H
ATOM   1285  CA  PRO A 670      43.860  55.650  56.620  1.00  0.00           C
ATOM   1286  HA  PRO A 670      44.320  56.560  56.990  1.00  0.00           H
ATOM   1287  CB  PRO A 670      42.850  55.670  55.420  1.00  0.00           C
ATOM   1288  HB1 PRO A 670      42.350  56.660  55.350  1.00  0.00           H
ATOM   1289  HB2 PRO A 670      42.100  54.840  55.410  1.00  0.00           H
ATOM   1290  CG  PRO A 670      43.740  55.540  54.190  1.00  0.00           C
ATOM   1291  HG1 PRO A 670      43.160  55.260  53.290  1.00  0.00           H
ATOM   1292  HG2 PRO A 670      44.270  56.470  53.900  1.00  0.00           H
ATOM   1293  C   PRO A 670      43.250  54.940  57.860  1.00  0.00           C
ATOM   1294  O   PRO A 670      43.000  55.580  58.900  1.00  0.00           O
ATOM   1295  N   VAL A 671      43.170  53.610  57.830  1.00  0.00           N
ATOM   1296  HN  VAL A 671      43.580  53.160  57.040  1.00  0.00           H
ATOM   1297  CA  VAL A 671      42.520  52.900  58.870  1.00  0.00           C
ATOM   1298  HA  VAL A 671      41.510  53.280  58.990  1.00  0.00           H
ATOM   1299  CB  VAL A 671      42.560  51.380  58.440  1.00  0.00           C
ATOM   1300  HB  VAL A 671      43.520  50.920  58.100  1.00  0.00           H
ATOM   1301  CG1 VAL A 671      42.130  50.470  59.570  1.00  0.00           C
ATOM   1302 HG11 VAL A 671      41.280  51.010  60.070  1.00  0.00           H
ATOM   1303 HG12 VAL A 671      42.900  50.440  60.370  1.00  0.00           H
ATOM   1304 HG13 VAL A 671      41.920  49.420  59.300  1.00  0.00           H
ATOM   1305  CG2 VAL A 671      41.690  51.250  57.180  1.00  0.00           C
ATOM   1306 HG21 VAL A 671      42.280  51.870  56.470  1.00  0.00           H
ATOM   1307 HG22 VAL A 671      40.680  51.650  57.400  1.00  0.00           H
ATOM   1308 HG23 VAL A 671      41.560  50.160  56.960  1.00  0.00           H
ATOM   1309  C   VAL A 671      43.150  53.090  60.260  1.00  0.00           C
ATOM   1310  O   VAL A 671      42.460  53.450  61.150  1.00  0.00           O
ATOM   1311  N   LEU A 672      44.480  52.840  60.400  1.00  0.00           N
ATOM   1312  HN  LEU A 672      45.060  52.420  59.710  1.00  0.00           H
ATOM   1313  CA  LEU A 672      45.250  52.970  61.600  1.00  0.00           C
ATOM   1314  HA  LEU A 672      44.750  52.440  62.400  1.00  0.00           H
ATOM   1315  CB  LEU A 672      46.590  52.210  61.360  1.00  0.00           C
ATOM   1316  HB1 LEU A 672      46.970  52.010  62.390  1.00  0.00           H
ATOM   1317  HB2 LEU A 672      47.370  52.670  60.740  1.00  0.00           H
ATOM   1318  CG  LEU A 672      46.380  50.790  60.830  1.00  0.00           C
ATOM   1319  HG  LEU A 672      45.630  50.780  60.010  1.00  0.00           H
ATOM   1320  CD1 LEU A 672      47.670  50.190  60.300  1.00  0.00           C
ATOM   1321 HD11 LEU A 672      48.560  50.380  60.930  1.00  0.00           H
ATOM   1322 HD12 LEU A 672      47.960  50.650  59.320  1.00  0.00           H
ATOM   1323 HD13 LEU A 672      47.410  49.140  60.050  1.00  0.00           H
ATOM   1324  CD2 LEU A 672      45.920  49.830  61.920  1.00  0.00           C
ATOM   1325 HD21 LEU A 672      46.550  49.950  62.830  1.00  0.00           H
ATOM   1326 HD22 LEU A 672      46.010  48.770  61.630  1.00  0.00           H
ATOM   1327 HD23 LEU A 672      44.880  50.110  62.210  1.00  0.00           H
ATOM   1328  C   LEU A 672      45.440  54.480  62.090  1.00  0.00           C
ATOM   1329  O   LEU A 672      45.430  54.680  63.300  1.00  0.00           O
ATOM   1330  N   VAL A 673      45.540  55.410  61.170  1.00  0.00           N
ATOM   1331  HN  VAL A 673      45.560  55.250  60.180  1.00  0.00           H
ATOM   1332  CA  VAL A 673      45.460  56.830  61.500  1.00  0.00           C
ATOM   1333  HA  VAL A 673      46.260  56.970  62.200  1.00  0.00           H
ATOM   1334  CB  VAL A 673      45.730  57.740  60.380  1.00  0.00           C
ATOM   1335  HB  VAL A 673      45.220  57.400  59.460  1.00  0.00           H
ATOM   1336  CG1 VAL A 673      45.480  59.280  60.580  1.00  0.00           C
ATOM   1337 HG11 VAL A 673      45.570  59.830  59.620  1.00  0.00           H
ATOM   1338 HG12 VAL A 673      46.170  59.670  61.350  1.00  0.00           H
ATOM   1339 HG13 VAL A 673      44.400  59.390  60.840  1.00  0.00           H
ATOM   1340  CG2 VAL A 673      47.230  57.620  60.140  1.00  0.00           C
ATOM   1341 HG21 VAL A 673      47.540  58.000  59.140  1.00  0.00           H
ATOM   1342 HG22 VAL A 673      47.580  56.570  60.090  1.00  0.00           H
ATOM   1343 HG23 VAL A 673      47.790  58.120  60.960  1.00  0.00           H
ATOM   1344  C   VAL A 673      44.180  57.190  62.140  1.00  0.00           C
ATOM   1345  O   VAL A 673      44.180  57.890  63.120  1.00  0.00           O
ATOM   1346  N   PHE A 674      43.000  56.740  61.510  1.00  0.00           N
ATOM   1347  HN  PHE A 674      43.130  56.280  60.640  1.00  0.00           H
ATOM   1348  CA  PHE A 674      41.690  56.880  62.100  1.00  0.00           C
ATOM   1349  HA  PHE A 674      41.500  57.920  62.300  1.00  0.00           H
ATOM   1350  CB  PHE A 674      40.720  56.330  61.000  1.00  0.00           C
ATOM   1351  HB1 PHE A 674      41.090  55.340  60.700  1.00  0.00           H
ATOM   1352  HB2 PHE A 674      40.820  57.060  60.180  1.00  0.00           H
ATOM   1353  CG  PHE A 674      39.210  56.190  61.340  1.00  0.00           C
ATOM   1354  CD1 PHE A 674      38.440  57.240  61.900  1.00  0.00           C
ATOM   1355  HD1 PHE A 674      39.060  57.990  62.350  1.00  0.00           H
ATOM   1356  CE1 PHE A 674      37.060  57.400  61.770  1.00  0.00           C
ATOM   1357  HE1 PHE A 674      36.480  58.230  62.170  1.00  0.00           H
ATOM   1358  CZ  PHE A 674      36.450  56.350  61.130  1.00  0.00           C
ATOM   1359  HZ  PHE A 674      35.370  56.400  61.130  1.00  0.00           H
ATOM   1360  CD2 PHE A 674      38.560  55.080  60.770  1.00  0.00           C
ATOM   1361  HD2 PHE A 674      39.010  54.170  60.420  1.00  0.00           H
ATOM   1362  CE2 PHE A 674      37.170  55.200  60.650  1.00  0.00           C
ATOM   1363  HE2 PHE A 674      36.520  54.470  60.190  1.00  0.00           H
ATOM   1364  C   PHE A 674      41.430  56.090  63.430  1.00  0.00           C
ATOM   1365  O   PHE A 674      40.730  56.540  64.320  1.00  0.00           O
ATOM   1366  N   GLU A 675      41.950  54.880  63.600  1.00  0.00           N
ATOM   1367  HN  GLU A 675      42.230  54.380  62.790  1.00  0.00           H
ATOM   1368  CA  GLU A 675      41.960  54.120  64.850  1.00  0.00           C
ATOM   1369  HA  GLU A 675      40.940  53.920  65.180  1.00  0.00           H
ATOM   1370  CB  GLU A 675      42.690  52.740  64.630  1.00  0.00           C
ATOM   1371  HB1 GLU A 675      43.050  52.350  65.600  1.00  0.00           H
ATOM   1372  HB2 GLU A 675      43.550  52.850  63.940  1.00  0.00           H
ATOM   1373  CG  GLU A 675      41.820  51.680  63.920  1.00  0.00           C
ATOM   1374  HG1 GLU A 675      42.440  50.860  63.510  1.00  0.00           H
ATOM   1375  HG2 GLU A 675      41.290  52.250  63.120  1.00  0.00           H
ATOM   1376  CD  GLU A 675      40.760  51.060  64.800  1.00  0.00           C
ATOM   1377  OE1 GLU A 675      40.000  51.720  65.600  1.00  0.00           O
ATOM   1378  OE2 GLU A 675      40.600  49.840  64.660  1.00  0.00           O
ATOM   1379  C   GLU A 675      42.640  54.860  65.980  1.00  0.00           C
ATOM   1380  O   GLU A 675      42.250  54.920  67.170  1.00  0.00           O
ATOM   1381  N   LYS A 676      43.820  55.470  65.640  1.00  0.00           N
ATOM   1382  HN  LYS A 676      44.130  55.490  64.690  1.00  0.00           H
ATOM   1383  CA  LYS A 676      44.510  56.350  66.520  1.00  0.00           C
ATOM   1384  HA  LYS A 676      44.580  55.810  67.460  1.00  0.00           H
ATOM   1385  CB  LYS A 676      45.900  56.610  66.000  1.00  0.00           C
ATOM   1386  HB1 LYS A 676      46.370  57.540  66.410  1.00  0.00           H
ATOM   1387  HB2 LYS A 676      45.780  56.690  64.900  1.00  0.00           H
ATOM   1388  CG  LYS A 676      46.860  55.560  66.590  1.00  0.00           C
ATOM   1389  HG1 LYS A 676      46.830  54.680  65.900  1.00  0.00           H
ATOM   1390  HG2 LYS A 676      46.570  55.240  67.610  1.00  0.00           H
ATOM   1391  CD  LYS A 676      48.340  56.070  66.700  1.00  0.00           C
ATOM   1392  HD1 LYS A 676      48.870  55.220  67.200  1.00  0.00           H
ATOM   1393  HD2 LYS A 676      48.320  56.980  67.340  1.00  0.00           H
ATOM   1394  CE  LYS A 676      48.910  56.510  65.330  1.00  0.00           C
ATOM   1395  HE1 LYS A 676      48.420  57.430  64.950  1.00  0.00           H
ATOM   1396  HE2 LYS A 676      48.760  55.710  64.560  1.00  0.00           H
ATOM   1397  NZ  LYS A 676      50.410  56.720  65.330  1.00  0.00           N
ATOM   1398  HZ1 LYS A 676      50.760  57.410  66.030  1.00  0.00           H
ATOM   1399  HZ2 LYS A 676      50.930  56.810  64.430  1.00  0.00           H
ATOM   1400  HZ3 LYS A 676      50.880  55.900  65.780  1.00  0.00           H
ATOM   1401  C   LYS A 676      43.720  57.580  66.860  1.00  0.00           C
ATOM   1402  O   LYS A 676      43.360  57.810  68.040  1.00  0.00           O
ATOM   1403  N   ILE A 677      43.310  58.460  65.900  1.00  0.00           N
ATOM   1404  HN  ILE A 677      43.510  58.210  64.960  1.00  0.00           H
ATOM   1405  CA  ILE A 677      42.470  59.650  66.270  1.00  0.00           C
ATOM   1406  HA  ILE A 677      43.090  60.220  66.950  1.00  0.00           H
ATOM   1407  CB  ILE A 677      42.140  60.540  65.010  1.00  0.00           C
ATOM   1408  HB  ILE A 677      41.540  60.060  64.210  1.00  0.00           H
ATOM   1409  CG2 ILE A 677      41.460  61.830  65.590  1.00  0.00           C
ATOM   1410 HG21 ILE A 677      40.440  61.480  65.850  1.00  0.00           H
ATOM   1411 HG22 ILE A 677      41.500  62.530  64.730  1.00  0.00           H
ATOM   1412 HG23 ILE A 677      42.030  62.230  66.470  1.00  0.00           H
ATOM   1413  CG1 ILE A 677      43.530  61.010  64.360  1.00  0.00           C
ATOM   1414 HG11 ILE A 677      44.300  60.220  64.320  1.00  0.00           H
ATOM   1415 HG12 ILE A 677      43.950  61.760  65.070  1.00  0.00           H
ATOM   1416  CD  ILE A 677      43.450  61.650  62.980  1.00  0.00           C
ATOM   1417  HD1 ILE A 677      42.800  62.550  62.960  1.00  0.00           H
ATOM   1418  HD2 ILE A 677      43.170  60.950  62.170  1.00  0.00           H
ATOM   1419  HD3 ILE A 677      44.480  61.910  62.640  1.00  0.00           H
ATOM   1420  C   ILE A 677      41.100  59.370  67.030  1.00  0.00           C
ATOM   1421  O   ILE A 677      40.720  60.050  67.990  1.00  0.00           O
ATOM   1422  N   LEU A 678      40.320  58.270  66.630  1.00  0.00           N
ATOM   1423  HN  LEU A 678      40.660  57.720  65.880  1.00  0.00           H
ATOM   1424  CA  LEU A 678      39.130  57.850  67.320  1.00  0.00           C
ATOM   1425  HA  LEU A 678      38.380  58.610  67.270  1.00  0.00           H
ATOM   1426  CB  LEU A 678      38.550  56.580  66.640  1.00  0.00           C
ATOM   1427  HB1 LEU A 678      39.170  55.670  66.830  1.00  0.00           H
ATOM   1428  HB2 LEU A 678      38.590  56.850  65.570  1.00  0.00           H
ATOM   1429  CG  LEU A 678      37.060  56.310  67.000  1.00  0.00           C
ATOM   1430  HG  LEU A 678      36.610  57.310  67.100  1.00  0.00           H
ATOM   1431  CD1 LEU A 678      36.340  55.630  65.760  1.00  0.00           C
ATOM   1432 HD11 LEU A 678      36.150  56.450  65.040  1.00  0.00           H
ATOM   1433 HD12 LEU A 678      35.360  55.230  66.050  1.00  0.00           H
ATOM   1434 HD13 LEU A 678      36.930  54.840  65.250  1.00  0.00           H
ATOM   1435  CD2 LEU A 678      36.960  55.370  68.160  1.00  0.00           C
ATOM   1436 HD21 LEU A 678      37.740  54.580  68.030  1.00  0.00           H
ATOM   1437 HD22 LEU A 678      35.950  54.920  68.220  1.00  0.00           H
ATOM   1438 HD23 LEU A 678      37.150  55.910  69.120  1.00  0.00           H
ATOM   1439  C   LEU A 678      39.380  57.540  68.810  1.00  0.00           C
ATOM   1440  O   LEU A 678      38.610  57.990  69.670  1.00  0.00           O
ATOM   1441  N   TYR A 679      40.460  56.860  69.210  1.00  0.00           N
ATOM   1442  HN  TYR A 679      41.030  56.340  68.570  1.00  0.00           H
ATOM   1443  CA  TYR A 679      40.830  56.800  70.600  1.00  0.00           C
ATOM   1444  HA  TYR A 679      39.950  56.410  71.080  1.00  0.00           H
ATOM   1445  CB  TYR A 679      41.930  55.720  70.810  1.00  0.00           C
ATOM   1446  HB1 TYR A 679      42.770  56.050  70.160  1.00  0.00           H
ATOM   1447  HB2 TYR A 679      41.550  54.720  70.510  1.00  0.00           H
ATOM   1448  CG  TYR A 679      42.350  55.710  72.250  1.00  0.00           C
ATOM   1449  CD1 TYR A 679      41.400  55.280  73.160  1.00  0.00           C
ATOM   1450  HD1 TYR A 679      40.450  54.920  72.800  1.00  0.00           H
ATOM   1451  CE1 TYR A 679      41.690  55.280  74.530  1.00  0.00           C
ATOM   1452  HE1 TYR A 679      40.890  55.090  75.240  1.00  0.00           H
ATOM   1453  CZ  TYR A 679      42.920  55.770  75.010  1.00  0.00           C
ATOM   1454  OH  TYR A 679      43.150  55.720  76.390  1.00  0.00           O
ATOM   1455  HH  TYR A 679      44.050  55.970  76.590  1.00  0.00           H
ATOM   1456  CD2 TYR A 679      43.610  56.190  72.710  1.00  0.00           C
ATOM   1457  HD2 TYR A 679      44.370  56.500  72.030  1.00  0.00           H
ATOM   1458  CE2 TYR A 679      43.910  56.240  74.090  1.00  0.00           C
ATOM   1459  HE2 TYR A 679      44.850  56.570  74.510  1.00  0.00           H
ATOM   1460  C   TYR A 679      41.200  58.220  71.220  1.00  0.00           C
ATOM   1461  O   TYR A 679      40.760  58.560  72.330  1.00  0.00           O
ATOM   1462  N   LYS A 680      41.980  59.010  70.510  1.00  0.00           N
ATOM   1463  HN  LYS A 680      42.310  58.830  69.600  1.00  0.00           H
ATOM   1464  CA  LYS A 680      42.380  60.390  71.090  1.00  0.00           C
ATOM   1465  HA  LYS A 680      42.780  60.180  72.060  1.00  0.00           H
ATOM   1466  CB  LYS A 680      43.520  61.060  70.310  1.00  0.00           C
ATOM   1467  HB1 LYS A 680      43.860  61.970  70.840  1.00  0.00           H
ATOM   1468  HB2 LYS A 680      43.170  61.240  69.280  1.00  0.00           H
ATOM   1469  CG  LYS A 680      44.790  60.240  70.250  1.00  0.00           C
ATOM   1470  HG1 LYS A 680      44.740  59.220  69.810  1.00  0.00           H
ATOM   1471  HG2 LYS A 680      45.050  60.090  71.320  1.00  0.00           H
ATOM   1472  CD  LYS A 680      45.910  61.100  69.590  1.00  0.00           C
ATOM   1473  HD1 LYS A 680      46.090  61.930  70.300  1.00  0.00           H
ATOM   1474  HD2 LYS A 680      45.410  61.360  68.630  1.00  0.00           H
ATOM   1475  CE  LYS A 680      47.130  60.230  69.460  1.00  0.00           C
ATOM   1476  HE1 LYS A 680      47.010  59.320  68.850  1.00  0.00           H
ATOM   1477  HE2 LYS A 680      47.390  59.830  70.470  1.00  0.00           H
ATOM   1478  NZ  LYS A 680      48.200  61.060  68.880  1.00  0.00           N
ATOM   1479  HZ1 LYS A 680      49.010  60.470  68.590  1.00  0.00           H
ATOM   1480  HZ2 LYS A 680      48.440  61.720  69.640  1.00  0.00           H
ATOM   1481  HZ3 LYS A 680      47.870  61.620  68.070  1.00  0.00           H
ATOM   1482  C   LYS A 680      41.160  61.310  71.240  1.00  0.00           C
ATOM   1483  O   LYS A 680      41.210  62.150  72.120  1.00  0.00           O
ATOM   1484  N   PHE A 681      40.100  61.090  70.520  1.00  0.00           N
ATOM   1485  HN  PHE A 681      40.160  60.520  69.710  1.00  0.00           H
ATOM   1486  CA  PHE A 681      38.860  61.830  70.660  1.00  0.00           C
ATOM   1487  HA  PHE A 681      38.970  62.880  70.890  1.00  0.00           H
ATOM   1488  CB  PHE A 681      37.970  61.620  69.410  1.00  0.00           C
ATOM   1489  HB1 PHE A 681      38.210  60.580  69.090  1.00  0.00           H
ATOM   1490  HB2 PHE A 681      38.340  62.250  68.580  1.00  0.00           H
ATOM   1491  CG  PHE A 681      36.470  61.860  69.550  1.00  0.00           C
ATOM   1492  CD1 PHE A 681      35.480  60.970  69.270  1.00  0.00           C
ATOM   1493  HD1 PHE A 681      35.790  59.960  69.050  1.00  0.00           H
ATOM   1494  CE1 PHE A 681      34.150  61.350  69.210  1.00  0.00           C
ATOM   1495  HE1 PHE A 681      33.450  60.570  68.940  1.00  0.00           H
ATOM   1496  CZ  PHE A 681      33.740  62.640  69.490  1.00  0.00           C
ATOM   1497  HZ  PHE A 681      32.680  62.840  69.470  1.00  0.00           H
ATOM   1498  CD2 PHE A 681      36.090  63.210  69.880  1.00  0.00           C
ATOM   1499  HD2 PHE A 681      36.870  63.910  70.130  1.00  0.00           H
ATOM   1500  CE2 PHE A 681      34.730  63.530  69.870  1.00  0.00           C
ATOM   1501  HE2 PHE A 681      34.450  64.560  70.040  1.00  0.00           H
ATOM   1502  C   PHE A 681      38.240  61.290  71.930  1.00  0.00           C
ATOM   1503  O   PHE A 681      37.930  62.000  72.840  1.00  0.00           O
ATOM   1504  N   CYS A 682      38.090  59.930  72.070  1.00  0.00           N
ATOM   1505  HN  CYS A 682      38.520  59.360  71.360  1.00  0.00           H
ATOM   1506  CA  CYS A 682      37.540  59.340  73.320  1.00  0.00           C
ATOM   1507  HA  CYS A 682      36.540  59.730  73.470  1.00  0.00           H
ATOM   1508  CB  CYS A 682      37.380  57.880  73.220  1.00  0.00           C
ATOM   1509  HB1 CYS A 682      37.280  57.300  74.160  1.00  0.00           H
ATOM   1510  HB2 CYS A 682      38.360  57.540  72.830  1.00  0.00           H
ATOM   1511  SG  CYS A 682      36.090  57.390  71.940  1.00  0.00           S
ATOM   1512  HG1 CYS A 682      36.790  57.760  70.870  1.00  0.00           H
ATOM   1513  C   CYS A 682      38.200  59.650  74.670  1.00  0.00           C
ATOM   1514  O   CYS A 682      37.510  59.910  75.650  1.00  0.00           O
ATOM   1515  N   ARG A 683      39.550  59.650  74.740  1.00  0.00           N
ATOM   1516  HN  ARG A 683      40.020  59.260  73.950  1.00  0.00           H
ATOM   1517  CA  ARG A 683      40.370  60.000  75.880  1.00  0.00           C
ATOM   1518  HA  ARG A 683      40.180  59.410  76.760  1.00  0.00           H
ATOM   1519  CB  ARG A 683      41.880  59.830  75.350  1.00  0.00           C
ATOM   1520  HB1 ARG A 683      42.000  60.450  74.430  1.00  0.00           H
ATOM   1521  HB2 ARG A 683      41.890  58.820  74.890  1.00  0.00           H
ATOM   1522  CG  ARG A 683      42.910  60.060  76.490  1.00  0.00           C
ATOM   1523  HG1 ARG A 683      42.830  59.210  77.210  1.00  0.00           H
ATOM   1524  HG2 ARG A 683      42.790  60.950  77.140  1.00  0.00           H
ATOM   1525  CD  ARG A 683      44.270  60.000  75.890  1.00  0.00           C
ATOM   1526  HD1 ARG A 683      44.410  59.150  75.200  1.00  0.00           H
ATOM   1527  HD2 ARG A 683      44.990  59.880  76.730  1.00  0.00           H
ATOM   1528  NE  ARG A 683      44.460  61.220  75.060  1.00  0.00           N
ATOM   1529  HE  ARG A 683      43.770  61.940  75.160  1.00  0.00           H
ATOM   1530  CZ  ARG A 683      45.420  61.390  74.120  1.00  0.00           C
ATOM   1531  NH1 ARG A 683      46.360  60.550  73.880  1.00  0.00           N
ATOM   1532 HH11 ARG A 683      46.400  59.800  74.540  1.00  0.00           H
ATOM   1533 HH12 ARG A 683      47.180  60.990  73.510  1.00  0.00           H
ATOM   1534  NH2 ARG A 683      45.350  62.550  73.430  1.00  0.00           N
ATOM   1535 HH21 ARG A 683      44.650  63.240  73.580  1.00  0.00           H
ATOM   1536 HH22 ARG A 683      46.130  62.700  72.810  1.00  0.00           H
ATOM   1537  C   ARG A 683      40.170  61.420  76.290  1.00  0.00           C
ATOM   1538  O   ARG A 683      40.070  61.760  77.490  1.00  0.00           O
ATOM   1539  N   ASP A 684      40.100  62.370  75.330  1.00  0.00           N
ATOM   1540  HN  ASP A 684      40.150  62.140  74.360  1.00  0.00           H
ATOM   1541  CA  ASP A 684      40.170  63.800  75.580  1.00  0.00           C
ATOM   1542  HA  ASP A 684      40.600  64.010  76.540  1.00  0.00           H
ATOM   1543  CB  ASP A 684      41.100  64.490  74.510  1.00  0.00           C
ATOM   1544  HB1 ASP A 684      41.150  65.590  74.690  1.00  0.00           H
ATOM   1545  HB2 ASP A 684      40.660  64.360  73.500  1.00  0.00           H
ATOM   1546  CG  ASP A 684      42.580  64.070  74.640  1.00  0.00           C
ATOM   1547  OD1 ASP A 684      43.030  63.490  75.610  1.00  0.00           O
ATOM   1548  OD2 ASP A 684      43.370  64.520  73.740  1.00  0.00           O
ATOM   1549  C   ASP A 684      38.820  64.500  75.590  1.00  0.00           C
ATOM   1550  O   ASP A 684      38.630  65.630  76.080  1.00  0.00           O
ATOM   1551  N   TYR A 685      37.730  63.860  75.060  1.00  0.00           N
ATOM   1552  HN  TYR A 685      37.880  62.940  74.690  1.00  0.00           H
ATOM   1553  CA  TYR A 685      36.380  64.340  74.940  1.00  0.00           C
ATOM   1554  HA  TYR A 685      36.330  65.260  75.500  1.00  0.00           H
ATOM   1555  CB  TYR A 685      35.860  64.510  73.540  1.00  0.00           C
ATOM   1556  HB1 TYR A 685      34.770  64.720  73.610  1.00  0.00           H
ATOM   1557  HB2 TYR A 685      35.990  63.550  73.000  1.00  0.00           H
ATOM   1558  CG  TYR A 685      36.550  65.640  72.880  1.00  0.00           C
ATOM   1559  CD1 TYR A 685      36.110  66.970  72.940  1.00  0.00           C
ATOM   1560  HD1 TYR A 685      35.180  67.210  73.420  1.00  0.00           H
ATOM   1561  CE1 TYR A 685      36.860  67.970  72.390  1.00  0.00           C
ATOM   1562  HE1 TYR A 685      36.420  68.950  72.290  1.00  0.00           H
ATOM   1563  CZ  TYR A 685      38.060  67.720  71.730  1.00  0.00           C
ATOM   1564  OH  TYR A 685      38.730  68.750  71.030  1.00  0.00           O
ATOM   1565  HH  TYR A 685      38.090  69.470  71.040  1.00  0.00           H
ATOM   1566  CD2 TYR A 685      37.840  65.430  72.350  1.00  0.00           C
ATOM   1567  HD2 TYR A 685      38.270  64.440  72.330  1.00  0.00           H
ATOM   1568  CE2 TYR A 685      38.620  66.480  71.740  1.00  0.00           C
ATOM   1569  HE2 TYR A 685      39.590  66.360  71.270  1.00  0.00           H
ATOM   1570  C   TYR A 685      35.380  63.500  75.790  1.00  0.00           C
ATOM   1571  O   TYR A 685      34.160  63.650  75.730  1.00  0.00           O
ATOM   1572  N   GLN A 686      36.000  62.560  76.540  1.00  0.00           N
ATOM   1573  HN  GLN A 686      36.970  62.370  76.400  1.00  0.00           H
ATOM   1574  CA  GLN A 686      35.350  61.730  77.540  1.00  0.00           C
ATOM   1575  HA  GLN A 686      36.180  61.210  77.990  1.00  0.00           H
ATOM   1576  CB  GLN A 686      34.880  62.590  78.720  1.00  0.00           C
ATOM   1577  HB1 GLN A 686      34.560  61.830  79.460  1.00  0.00           H
ATOM   1578  HB2 GLN A 686      33.990  63.230  78.480  1.00  0.00           H
ATOM   1579  CG  GLN A 686      35.950  63.490  79.460  1.00  0.00           C
ATOM   1580  HG1 GLN A 686      35.640  63.820  80.470  1.00  0.00           H
ATOM   1581  HG2 GLN A 686      36.050  64.380  78.810  1.00  0.00           H
ATOM   1582  CD  GLN A 686      37.350  62.910  79.580  1.00  0.00           C
ATOM   1583  OE1 GLN A 686      37.590  61.740  79.930  1.00  0.00           O
ATOM   1584  NE2 GLN A 686      38.420  63.650  79.230  1.00  0.00           N
ATOM   1585 HE21 GLN A 686      38.230  64.620  79.040  1.00  0.00           H
ATOM   1586 HE22 GLN A 686      39.250  63.110  79.100  1.00  0.00           H
ATOM   1587  C   GLN A 686      34.380  60.610  77.160  1.00  0.00           C
ATOM   1588  O   GLN A 686      33.620  60.110  78.000  1.00  0.00           O
ATOM   1589  N   LEU A 687      34.310  60.350  75.850  1.00  0.00           N
ATOM   1590  HN  LEU A 687      34.960  60.780  75.220  1.00  0.00           H
ATOM   1591  CA  LEU A 687      33.450  59.320  75.300  1.00  0.00           C
ATOM   1592  HA  LEU A 687      32.490  59.500  75.770  1.00  0.00           H
ATOM   1593  CB  LEU A 687      33.160  59.270  73.780  1.00  0.00           C
ATOM   1594  HB1 LEU A 687      32.310  58.560  73.600  1.00  0.00           H
ATOM   1595  HB2 LEU A 687      33.990  58.800  73.240  1.00  0.00           H
ATOM   1596  CG  LEU A 687      32.900  60.610  73.150  1.00  0.00           C
ATOM   1597  HG  LEU A 687      32.120  61.060  73.790  1.00  0.00           H
ATOM   1598  CD1 LEU A 687      34.110  61.490  72.950  1.00  0.00           C
ATOM   1599 HD11 LEU A 687      34.620  61.330  71.980  1.00  0.00           H
ATOM   1600 HD12 LEU A 687      34.880  61.440  73.750  1.00  0.00           H
ATOM   1601 HD13 LEU A 687      33.770  62.540  73.030  1.00  0.00           H
ATOM   1602  CD2 LEU A 687      32.210  60.440  71.770  1.00  0.00           C
ATOM   1603 HD21 LEU A 687      31.970  61.450  71.370  1.00  0.00           H
ATOM   1604 HD22 LEU A 687      31.270  59.840  71.860  1.00  0.00           H
ATOM   1605 HD23 LEU A 687      32.870  59.830  71.120  1.00  0.00           H
ATOM   1606  C   LEU A 687      33.680  57.860  75.680  1.00  0.00           C
ATOM   1607  O   LEU A 687      34.810  57.450  75.820  1.00  0.00           O
ATOM   1608  N   SER A 688      32.660  57.090  75.830  1.00  0.00           N
ATOM   1609  HN  SER A 688      31.780  57.550  75.730  1.00  0.00           H
ATOM   1610  CA  SER A 688      32.670  55.640  75.990  1.00  0.00           C
ATOM   1611  HA  SER A 688      33.240  55.300  76.840  1.00  0.00           H
ATOM   1612  CB  SER A 688      31.190  55.160  76.280  1.00  0.00           C
ATOM   1613  HB1 SER A 688      30.510  55.570  75.480  1.00  0.00           H
ATOM   1614  HB2 SER A 688      30.890  55.630  77.240  1.00  0.00           H
ATOM   1615  OG  SER A 688      30.920  53.770  76.460  1.00  0.00           O
ATOM   1616  HG1 SER A 688      30.770  53.410  75.580  1.00  0.00           H
ATOM   1617  C   SER A 688      33.210  54.820  74.790  1.00  0.00           C
ATOM   1618  O   SER A 688      32.420  54.450  73.890  1.00  0.00           O
ATOM   1619  N   TYR A 689      34.490  54.540  74.770  1.00  0.00           N
ATOM   1620  HN  TYR A 689      35.050  54.860  75.530  1.00  0.00           H
ATOM   1621  CA  TYR A 689      35.220  53.860  73.740  1.00  0.00           C
ATOM   1622  HA  TYR A 689      35.440  54.670  73.040  1.00  0.00           H
ATOM   1623  CB  TYR A 689      36.660  53.550  74.270  1.00  0.00           C
ATOM   1624  HB1 TYR A 689      36.670  52.860  75.140  1.00  0.00           H
ATOM   1625  HB2 TYR A 689      37.120  54.500  74.620  1.00  0.00           H
ATOM   1626  CG  TYR A 689      37.630  53.000  73.240  1.00  0.00           C
ATOM   1627  CD1 TYR A 689      38.150  51.690  73.460  1.00  0.00           C
ATOM   1628  HD1 TYR A 689      37.890  51.110  74.320  1.00  0.00           H
ATOM   1629  CE1 TYR A 689      39.060  51.210  72.550  1.00  0.00           C
ATOM   1630  HE1 TYR A 689      39.500  50.220  72.630  1.00  0.00           H
ATOM   1631  CZ  TYR A 689      39.450  51.830  71.410  1.00  0.00           C
ATOM   1632  OH  TYR A 689      40.380  51.300  70.550  1.00  0.00           O
ATOM   1633  HH  TYR A 689      40.430  51.720  69.680  1.00  0.00           H
ATOM   1634  CD2 TYR A 689      38.090  53.770  72.130  1.00  0.00           C
ATOM   1635  HD2 TYR A 689      37.800  54.790  71.930  1.00  0.00           H
ATOM   1636  CE2 TYR A 689      39.050  53.160  71.300  1.00  0.00           C
ATOM   1637  HE2 TYR A 689      39.520  53.710  70.510  1.00  0.00           H
ATOM   1638  C   TYR A 689      34.560  52.710  72.970  1.00  0.00           C
ATOM   1639  O   TYR A 689      34.310  52.830  71.780  1.00  0.00           O
ATOM   1640  N   LEU A 690      34.360  51.550  73.620  1.00  0.00           N
ATOM   1641  HN  LEU A 690      34.740  51.530  74.550  1.00  0.00           H
ATOM   1642  CA  LEU A 690      33.980  50.310  72.980  1.00  0.00           C
ATOM   1643  HA  LEU A 690      34.830  50.020  72.390  1.00  0.00           H
ATOM   1644  CB  LEU A 690      33.730  49.130  73.990  1.00  0.00           C
ATOM   1645  HB1 LEU A 690      33.510  48.200  73.430  1.00  0.00           H
ATOM   1646  HB2 LEU A 690      32.880  49.400  74.670  1.00  0.00           H
ATOM   1647  CG  LEU A 690      34.880  48.720  74.970  1.00  0.00           C
ATOM   1648  HG  LEU A 690      35.000  49.640  75.590  1.00  0.00           H
ATOM   1649  CD1 LEU A 690      34.700  47.470  75.860  1.00  0.00           C
ATOM   1650 HD11 LEU A 690      35.450  47.450  76.690  1.00  0.00           H
ATOM   1651 HD12 LEU A 690      34.900  46.570  75.250  1.00  0.00           H
ATOM   1652 HD13 LEU A 690      33.700  47.350  76.330  1.00  0.00           H
ATOM   1653  CD2 LEU A 690      36.210  48.510  74.230  1.00  0.00           C
ATOM   1654 HD21 LEU A 690      36.270  47.690  73.480  1.00  0.00           H
ATOM   1655 HD22 LEU A 690      36.970  48.170  74.960  1.00  0.00           H
ATOM   1656 HD23 LEU A 690      36.520  49.470  73.760  1.00  0.00           H
ATOM   1657  C   LEU A 690      32.700  50.430  72.120  1.00  0.00           C
ATOM   1658  O   LEU A 690      32.730  50.110  70.950  1.00  0.00           O
ATOM   1659  N   SER A 691      31.600  50.960  72.660  1.00  0.00           N
ATOM   1660  HN  SER A 691      31.560  51.290  73.590  1.00  0.00           H
ATOM   1661  CA  SER A 691      30.430  51.300  71.960  1.00  0.00           C
ATOM   1662  HA  SER A 691      30.050  50.380  71.560  1.00  0.00           H
ATOM   1663  CB  SER A 691      29.300  51.870  72.880  1.00  0.00           C
ATOM   1664  HB1 SER A 691      28.710  51.060  73.370  1.00  0.00           H
ATOM   1665  HB2 SER A 691      28.560  52.370  72.220  1.00  0.00           H
ATOM   1666  OG  SER A 691      29.830  52.690  73.930  1.00  0.00           O
ATOM   1667  HG1 SER A 691      29.180  53.380  74.110  1.00  0.00           H
ATOM   1668  C   SER A 691      30.570  52.350  70.860  1.00  0.00           C
ATOM   1669  O   SER A 691      30.050  52.190  69.730  1.00  0.00           O
ATOM   1670  N   LEU A 692      31.270  53.460  71.180  1.00  0.00           N
ATOM   1671  HN  LEU A 692      31.820  53.520  72.000  1.00  0.00           H
ATOM   1672  CA  LEU A 692      31.490  54.530  70.160  1.00  0.00           C
ATOM   1673  HA  LEU A 692      30.560  54.840  69.740  1.00  0.00           H
ATOM   1674  CB  LEU A 692      32.270  55.780  70.830  1.00  0.00           C
ATOM   1675  HB1 LEU A 692      33.240  55.370  71.200  1.00  0.00           H
ATOM   1676  HB2 LEU A 692      31.750  56.020  71.780  1.00  0.00           H
ATOM   1677  CG  LEU A 692      32.660  57.060  70.110  1.00  0.00           C
ATOM   1678  HG  LEU A 692      33.090  57.710  70.910  1.00  0.00           H
ATOM   1679  CD1 LEU A 692      33.870  57.080  69.100  1.00  0.00           C
ATOM   1680 HD11 LEU A 692      33.590  56.790  68.070  1.00  0.00           H
ATOM   1681 HD12 LEU A 692      34.620  56.400  69.580  1.00  0.00           H
ATOM   1682 HD13 LEU A 692      34.280  58.120  69.140  1.00  0.00           H
ATOM   1683  CD2 LEU A 692      31.450  57.830  69.590  1.00  0.00           C
ATOM   1684 HD21 LEU A 692      30.740  57.160  69.070  1.00  0.00           H
ATOM   1685 HD22 LEU A 692      31.800  58.620  68.900  1.00  0.00           H
ATOM   1686 HD23 LEU A 692      30.870  58.230  70.450  1.00  0.00           H
ATOM   1687  C   LEU A 692      32.320  54.120  69.040  1.00  0.00           C
ATOM   1688  O   LEU A 692      31.910  54.300  67.850  1.00  0.00           O
ATOM   1689  N   ARG A 693      33.460  53.410  69.370  1.00  0.00           N
ATOM   1690  HN  ARG A 693      33.680  53.220  70.320  1.00  0.00           H
ATOM   1691  CA  ARG A 693      34.210  52.760  68.320  1.00  0.00           C
ATOM   1692  HA  ARG A 693      34.590  53.540  67.670  1.00  0.00           H
ATOM   1693  CB  ARG A 693      35.450  52.040  68.890  1.00  0.00           C
ATOM   1694  HB1 ARG A 693      35.040  51.200  69.500  1.00  0.00           H
ATOM   1695  HB2 ARG A 693      35.970  52.740  69.580  1.00  0.00           H
ATOM   1696  CG  ARG A 693      36.380  51.330  67.890  1.00  0.00           C
ATOM   1697  HG1 ARG A 693      36.710  52.120  67.170  1.00  0.00           H
ATOM   1698  HG2 ARG A 693      35.810  50.540  67.370  1.00  0.00           H
ATOM   1699  CD  ARG A 693      37.630  50.550  68.400  1.00  0.00           C
ATOM   1700  HD1 ARG A 693      37.350  49.850  69.220  1.00  0.00           H
ATOM   1701  HD2 ARG A 693      38.250  51.340  68.870  1.00  0.00           H
ATOM   1702  NE  ARG A 693      38.360  49.960  67.230  1.00  0.00           N
ATOM   1703  HE  ARG A 693      38.910  50.530  66.620  1.00  0.00           H
ATOM   1704  CZ  ARG A 693      38.150  48.720  66.780  1.00  0.00           C
ATOM   1705  NH1 ARG A 693      37.270  47.890  67.260  1.00  0.00           N
ATOM   1706 HH11 ARG A 693      36.740  48.240  68.030  1.00  0.00           H
ATOM   1707 HH12 ARG A 693      36.730  47.510  66.510  1.00  0.00           H
ATOM   1708  NH2 ARG A 693      38.800  48.250  65.770  1.00  0.00           N
ATOM   1709 HH21 ARG A 693      39.470  48.830  65.320  1.00  0.00           H
ATOM   1710 HH22 ARG A 693      38.740  47.280  65.570  1.00  0.00           H
ATOM   1711  C   ARG A 693      33.400  51.730  67.450  1.00  0.00           C
ATOM   1712  O   ARG A 693      33.420  51.880  66.250  1.00  0.00           O
ATOM   1713  N   THR A 694      32.630  50.900  68.120  1.00  0.00           N
ATOM   1714  HN  THR A 694      32.490  50.930  69.100  1.00  0.00           H
ATOM   1715  CA  THR A 694      31.700  49.970  67.400  1.00  0.00           C
ATOM   1716  HA  THR A 694      32.360  49.360  66.800  1.00  0.00           H
ATOM   1717  CB  THR A 694      30.920  49.020  68.290  1.00  0.00           C
ATOM   1718  HB  THR A 694      30.160  49.580  68.860  1.00  0.00           H
ATOM   1719  OG1 THR A 694      31.840  48.350  69.180  1.00  0.00           O
ATOM   1720  HG1 THR A 694      31.950  49.050  69.830  1.00  0.00           H
ATOM   1721  CG2 THR A 694      30.240  48.040  67.330  1.00  0.00           C
ATOM   1722 HG21 THR A 694      29.940  47.160  67.940  1.00  0.00           H
ATOM   1723 HG22 THR A 694      30.860  47.740  66.460  1.00  0.00           H
ATOM   1724 HG23 THR A 694      29.350  48.560  66.920  1.00  0.00           H
ATOM   1725  C   THR A 694      30.640  50.700  66.500  1.00  0.00           C
ATOM   1726  O   THR A 694      30.460  50.380  65.320  1.00  0.00           O
ATOM   1727  N   SER A 695      29.950  51.770  66.950  1.00  0.00           N
ATOM   1728  HN  SER A 695      30.100  52.090  67.890  1.00  0.00           H
ATOM   1729  CA  SER A 695      28.900  52.470  66.180  1.00  0.00           C
ATOM   1730  HA  SER A 695      28.160  51.780  65.800  1.00  0.00           H
ATOM   1731  CB  SER A 695      28.230  53.640  67.010  1.00  0.00           C
ATOM   1732  HB1 SER A 695      27.470  54.190  66.410  1.00  0.00           H
ATOM   1733  HB2 SER A 695      28.900  54.430  67.420  1.00  0.00           H
ATOM   1734  OG  SER A 695      27.580  53.160  68.210  1.00  0.00           O
ATOM   1735  HG1 SER A 695      28.220  52.640  68.690  1.00  0.00           H
ATOM   1736  C   SER A 695      29.460  53.110  64.930  1.00  0.00           C
ATOM   1737  O   SER A 695      28.890  53.090  63.880  1.00  0.00           O
ATOM   1738  N   ILE A 696      30.730  53.600  65.080  1.00  0.00           N
ATOM   1739  HN  ILE A 696      31.130  53.630  65.990  1.00  0.00           H
ATOM   1740  CA  ILE A 696      31.390  54.310  63.980  1.00  0.00           C
ATOM   1741  HA  ILE A 696      30.680  54.760  63.310  1.00  0.00           H
ATOM   1742  CB  ILE A 696      32.300  55.530  64.520  1.00  0.00           C
ATOM   1743  HB  ILE A 696      33.090  55.140  65.190  1.00  0.00           H
ATOM   1744  CG2 ILE A 696      33.110  56.220  63.350  1.00  0.00           C
ATOM   1745 HG21 ILE A 696      33.730  57.020  63.790  1.00  0.00           H
ATOM   1746 HG22 ILE A 696      32.420  56.660  62.600  1.00  0.00           H
ATOM   1747 HG23 ILE A 696      33.740  55.470  62.820  1.00  0.00           H
ATOM   1748  CG1 ILE A 696      31.370  56.530  65.310  1.00  0.00           C
ATOM   1749 HG11 ILE A 696      32.080  57.260  65.760  1.00  0.00           H
ATOM   1750 HG12 ILE A 696      30.910  56.040  66.180  1.00  0.00           H
ATOM   1751  CD  ILE A 696      30.350  57.400  64.550  1.00  0.00           C
ATOM   1752  HD1 ILE A 696      30.780  57.740  63.590  1.00  0.00           H
ATOM   1753  HD2 ILE A 696      29.950  58.180  65.230  1.00  0.00           H
ATOM   1754  HD3 ILE A 696      29.530  56.710  64.240  1.00  0.00           H
ATOM   1755  C   ILE A 696      32.080  53.330  63.100  1.00  0.00           C
ATOM   1756  O   ILE A 696      32.260  53.660  61.930  1.00  0.00           O
ATOM   1757  N   GLY A 697      32.440  52.070  63.530  1.00  0.00           N
ATOM   1758  HN  GLY A 697      32.330  52.000  64.510  1.00  0.00           H
ATOM   1759  CA  GLY A 697      32.790  50.860  62.710  1.00  0.00           C
ATOM   1760  HA1 GLY A 697      33.160  50.080  63.350  1.00  0.00           H
ATOM   1761  HA2 GLY A 697      33.500  51.180  61.960  1.00  0.00           H
ATOM   1762  C   GLY A 697      31.580  50.290  61.890  1.00  0.00           C
ATOM   1763  O   GLY A 697      31.670  49.910  60.750  1.00  0.00           O
ATOM   1764  N   LEU A 698      30.390  50.140  62.570  1.00  0.00           N
ATOM   1765  HN  LEU A 698      30.450  50.380  63.530  1.00  0.00           H
ATOM   1766  CA  LEU A 698      29.040  49.840  62.020  1.00  0.00           C
ATOM   1767  HA  LEU A 698      29.150  48.920  61.460  1.00  0.00           H
ATOM   1768  CB  LEU A 698      28.060  49.630  63.180  1.00  0.00           C
ATOM   1769  HB1 LEU A 698      27.010  49.760  62.850  1.00  0.00           H
ATOM   1770  HB2 LEU A 698      28.330  50.390  63.950  1.00  0.00           H
ATOM   1771  CG  LEU A 698      27.980  48.150  63.670  1.00  0.00           C
ATOM   1772  HG  LEU A 698      28.960  47.860  64.080  1.00  0.00           H
ATOM   1773  CD1 LEU A 698      26.890  47.950  64.750  1.00  0.00           C
ATOM   1774 HD11 LEU A 698      25.880  48.090  64.320  1.00  0.00           H
ATOM   1775 HD12 LEU A 698      27.070  48.750  65.500  1.00  0.00           H
ATOM   1776 HD13 LEU A 698      26.970  46.990  65.300  1.00  0.00           H
ATOM   1777  CD2 LEU A 698      27.510  47.150  62.560  1.00  0.00           C
ATOM   1778 HD21 LEU A 698      26.520  47.440  62.150  1.00  0.00           H
ATOM   1779 HD22 LEU A 698      27.490  46.130  62.990  1.00  0.00           H
ATOM   1780 HD23 LEU A 698      28.190  46.990  61.690  1.00  0.00           H
ATOM   1781  C   LEU A 698      28.670  50.930  60.970  1.00  0.00           C
ATOM   1782  O   LEU A 698      28.290  50.560  59.850  1.00  0.00           O
ATOM   1783  N   TRP A 699      28.960  52.230  61.230  1.00  0.00           N
ATOM   1784  HN  TRP A 699      29.200  52.540  62.150  1.00  0.00           H
ATOM   1785  CA  TRP A 699      28.920  53.230  60.100  1.00  0.00           C
ATOM   1786  HA  TRP A 699      28.050  53.030  59.490  1.00  0.00           H
ATOM   1787  CB  TRP A 699      29.060  54.660  60.640  1.00  0.00           C
ATOM   1788  HB1 TRP A 699      29.850  54.710  61.440  1.00  0.00           H
ATOM   1789  HB2 TRP A 699      28.090  54.790  61.180  1.00  0.00           H
ATOM   1790  CG  TRP A 699      29.300  55.900  59.880  1.00  0.00           C
ATOM   1791  CD1 TRP A 699      30.290  56.850  60.080  1.00  0.00           C
ATOM   1792  HD1 TRP A 699      31.210  56.800  60.630  1.00  0.00           H
ATOM   1793  NE1 TRP A 699      30.060  57.920  59.230  1.00  0.00           N
ATOM   1794  HE1 TRP A 699      30.490  58.790  59.380  1.00  0.00           H
ATOM   1795  CE2 TRP A 699      28.890  57.710  58.550  1.00  0.00           C
ATOM   1796  CD2 TRP A 699      28.420  56.390  58.870  1.00  0.00           C
ATOM   1797  CE3 TRP A 699      27.200  55.950  58.370  1.00  0.00           C
ATOM   1798  HE3 TRP A 699      26.770  55.020  58.710  1.00  0.00           H
ATOM   1799  CZ3 TRP A 699      26.500  56.740  57.430  1.00  0.00           C
ATOM   1800  HZ3 TRP A 699      25.630  56.220  57.040  1.00  0.00           H
ATOM   1801  CZ2 TRP A 699      28.160  58.540  57.670  1.00  0.00           C
ATOM   1802  HZ2 TRP A 699      28.370  59.570  57.450  1.00  0.00           H
ATOM   1803  CH2 TRP A 699      26.930  58.030  57.220  1.00  0.00           C
ATOM   1804  HH2 TRP A 699      26.390  58.580  56.470  1.00  0.00           H
ATOM   1805  C   TRP A 699      29.920  53.010  58.990  1.00  0.00           C
ATOM   1806  O   TRP A 699      29.550  52.920  57.820  1.00  0.00           O
ATOM   1807  N   THR A 700      31.150  52.810  59.360  1.00  0.00           N
ATOM   1808  HN  THR A 700      31.350  52.670  60.330  1.00  0.00           H
ATOM   1809  CA  THR A 700      32.200  52.560  58.320  1.00  0.00           C
ATOM   1810  HA  THR A 700      32.110  53.390  57.630  1.00  0.00           H
ATOM   1811  CB  THR A 700      33.550  52.360  59.000  1.00  0.00           C
ATOM   1812  HB  THR A 700      33.520  51.370  59.500  1.00  0.00           H
ATOM   1813  OG1 THR A 700      33.950  53.500  59.870  1.00  0.00           O
ATOM   1814  HG1 THR A 700      33.400  53.580  60.640  1.00  0.00           H
ATOM   1815  CG2 THR A 700      34.580  52.290  57.820  1.00  0.00           C
ATOM   1816 HG21 THR A 700      35.600  52.460  58.230  1.00  0.00           H
ATOM   1817 HG22 THR A 700      34.480  53.090  57.050  1.00  0.00           H
ATOM   1818 HG23 THR A 700      34.620  51.240  57.480  1.00  0.00           H
ATOM   1819  C   THR A 700      31.870  51.440  57.360  1.00  0.00           C
ATOM   1820  O   THR A 700      31.950  51.490  56.160  1.00  0.00           O
ATOM   1821  N   SER A 701      31.350  50.300  57.930  1.00  0.00           N
ATOM   1822  HN  SER A 701      31.300  50.280  58.920  1.00  0.00           H
ATOM   1823  CA  SER A 701      30.780  49.220  57.180  1.00  0.00           C
ATOM   1824  HA  SER A 701      31.550  48.860  56.520  1.00  0.00           H
ATOM   1825  CB  SER A 701      30.380  48.110  58.160  1.00  0.00           C
ATOM   1826  HB1 SER A 701      29.740  48.380  59.020  1.00  0.00           H
ATOM   1827  HB2 SER A 701      31.370  47.800  58.560  1.00  0.00           H
ATOM   1828  OG  SER A 701      29.760  46.950  57.520  1.00  0.00           O
ATOM   1829  HG1 SER A 701      30.460  46.520  57.020  1.00  0.00           H
ATOM   1830  C   SER A 701      29.500  49.570  56.360  1.00  0.00           C
ATOM   1831  O   SER A 701      29.510  49.240  55.200  1.00  0.00           O
ATOM   1832  N   PHE A 702      28.500  50.200  57.000  1.00  0.00           N
ATOM   1833  HN  PHE A 702      28.410  50.170  58.000  1.00  0.00           H
ATOM   1834  CA  PHE A 702      27.330  50.550  56.200  1.00  0.00           C
ATOM   1835  HA  PHE A 702      26.950  49.630  55.770  1.00  0.00           H
ATOM   1836  CB  PHE A 702      26.160  50.990  57.230  1.00  0.00           C
ATOM   1837  HB1 PHE A 702      26.520  51.770  57.940  1.00  0.00           H
ATOM   1838  HB2 PHE A 702      25.770  50.070  57.720  1.00  0.00           H
ATOM   1839  CG  PHE A 702      25.050  51.660  56.510  1.00  0.00           C
ATOM   1840  CD1 PHE A 702      24.970  53.060  56.410  1.00  0.00           C
ATOM   1841  HD1 PHE A 702      25.630  53.690  56.990  1.00  0.00           H
ATOM   1842  CE1 PHE A 702      23.940  53.670  55.760  1.00  0.00           C
ATOM   1843  HE1 PHE A 702      23.880  54.750  55.690  1.00  0.00           H
ATOM   1844  CZ  PHE A 702      22.930  52.920  55.170  1.00  0.00           C
ATOM   1845  HZ  PHE A 702      22.150  53.350  54.560  1.00  0.00           H
ATOM   1846  CD2 PHE A 702      24.090  50.940  55.830  1.00  0.00           C
ATOM   1847  HD2 PHE A 702      24.090  49.860  55.910  1.00  0.00           H
ATOM   1848  CE2 PHE A 702      23.050  51.550  55.170  1.00  0.00           C
ATOM   1849  HE2 PHE A 702      22.300  50.960  54.660  1.00  0.00           H
ATOM   1850  C   PHE A 702      27.670  51.520  55.070  1.00  0.00           C
ATOM   1851  O   PHE A 702      27.080  51.460  54.050  1.00  0.00           O
ATOM   1852  N   LEU A 703      28.640  52.420  55.260  1.00  0.00           N
ATOM   1853  HN  LEU A 703      29.180  52.530  56.100  1.00  0.00           H
ATOM   1854  CA  LEU A 703      29.190  53.120  54.180  1.00  0.00           C
ATOM   1855  HA  LEU A 703      28.340  53.580  53.680  1.00  0.00           H
ATOM   1856  CB  LEU A 703      30.210  54.160  54.780  1.00  0.00           C
ATOM   1857  HB1 LEU A 703      30.650  54.690  53.920  1.00  0.00           H
ATOM   1858  HB2 LEU A 703      30.980  53.520  55.290  1.00  0.00           H
ATOM   1859  CG  LEU A 703      29.450  55.200  55.480  1.00  0.00           C
ATOM   1860  HG  LEU A 703      28.960  54.860  56.410  1.00  0.00           H
ATOM   1861  CD1 LEU A 703      30.540  56.330  55.890  1.00  0.00           C
ATOM   1862 HD11 LEU A 703      31.230  55.750  56.530  1.00  0.00           H
ATOM   1863 HD12 LEU A 703      30.050  57.150  56.450  1.00  0.00           H
ATOM   1864 HD13 LEU A 703      31.030  56.900  55.080  1.00  0.00           H
ATOM   1865  CD2 LEU A 703      28.250  55.860  54.660  1.00  0.00           C
ATOM   1866 HD21 LEU A 703      27.360  55.200  54.760  1.00  0.00           H
ATOM   1867 HD22 LEU A 703      28.640  56.020  53.630  1.00  0.00           H
ATOM   1868 HD23 LEU A 703      28.030  56.810  55.170  1.00  0.00           H
ATOM   1869  C   LEU A 703      29.780  52.380  53.040  1.00  0.00           C
ATOM   1870  O   LEU A 703      29.510  52.700  51.890  1.00  0.00           O
ATOM   1871  N   CYS A 704      30.590  51.290  53.250  1.00  0.00           N
ATOM   1872  HN  CYS A 704      30.910  51.040  54.160  1.00  0.00           H
ATOM   1873  CA  CYS A 704      31.180  50.490  52.200  1.00  0.00           C
ATOM   1874  HA  CYS A 704      31.730  51.090  51.490  1.00  0.00           H
ATOM   1875  CB  CYS A 704      32.110  49.460  52.830  1.00  0.00           C
ATOM   1876  HB1 CYS A 704      32.240  48.670  52.050  1.00  0.00           H
ATOM   1877  HB2 CYS A 704      31.470  49.110  53.670  1.00  0.00           H
ATOM   1878  SG  CYS A 704      33.680  50.180  53.350  1.00  0.00           S
ATOM   1879  HG1 CYS A 704      33.320  50.360  54.610  1.00  0.00           H
ATOM   1880  C   CYS A 704      29.990  49.720  51.430  1.00  0.00           C
ATOM   1881  O   CYS A 704      30.000  49.550  50.210  1.00  0.00           O
ATOM   1882  N   ILE A 705      29.050  49.300  52.240  1.00  0.00           N
ATOM   1883  HN  ILE A 705      29.110  49.500  53.230  1.00  0.00           H
ATOM   1884  CA  ILE A 705      27.820  48.770  51.720  1.00  0.00           C
ATOM   1885  HA  ILE A 705      28.250  48.010  51.080  1.00  0.00           H
ATOM   1886  CB  ILE A 705      27.000  48.080  52.830  1.00  0.00           C
ATOM   1887  HB  ILE A 705      27.330  48.540  53.790  1.00  0.00           H
ATOM   1888  CG2 ILE A 705      25.440  48.140  52.690  1.00  0.00           C
ATOM   1889 HG21 ILE A 705      25.030  47.520  53.510  1.00  0.00           H
ATOM   1890 HG22 ILE A 705      25.140  47.780  51.690  1.00  0.00           H
ATOM   1891 HG23 ILE A 705      25.060  49.170  52.890  1.00  0.00           H
ATOM   1892  CG1 ILE A 705      27.370  46.610  52.990  1.00  0.00           C
ATOM   1893 HG11 ILE A 705      27.340  46.270  51.940  1.00  0.00           H
ATOM   1894 HG12 ILE A 705      26.590  46.110  53.590  1.00  0.00           H
ATOM   1895  CD  ILE A 705      28.740  46.280  53.680  1.00  0.00           C
ATOM   1896  HD1 ILE A 705      29.620  46.820  53.260  1.00  0.00           H
ATOM   1897  HD2 ILE A 705      28.970  45.190  53.750  1.00  0.00           H
ATOM   1898  HD3 ILE A 705      28.840  46.710  54.710  1.00  0.00           H
ATOM   1899  C   ILE A 705      26.920  49.690  50.890  1.00  0.00           C
ATOM   1900  O   ILE A 705      26.300  49.270  49.940  1.00  0.00           O
ATOM   1901  N   VAL A 706      26.880  51.020  51.140  1.00  0.00           N
ATOM   1902  HN  VAL A 706      27.290  51.490  51.910  1.00  0.00           H
ATOM   1903  CA  VAL A 706      26.100  51.880  50.290  1.00  0.00           C
ATOM   1904  HA  VAL A 706      25.200  51.370  49.970  1.00  0.00           H
ATOM   1905  CB  VAL A 706      25.700  53.210  51.020  1.00  0.00           C
ATOM   1906  HB  VAL A 706      26.510  53.810  51.500  1.00  0.00           H
ATOM   1907  CG1 VAL A 706      25.020  54.110  50.010  1.00  0.00           C
ATOM   1908 HG11 VAL A 706      24.560  54.950  50.580  1.00  0.00           H
ATOM   1909 HG12 VAL A 706      24.150  53.580  49.550  1.00  0.00           H
ATOM   1910 HG13 VAL A 706      25.670  54.530  49.210  1.00  0.00           H
ATOM   1911  CG2 VAL A 706      24.770  52.780  52.160  1.00  0.00           C
ATOM   1912 HG21 VAL A 706      25.270  52.020  52.800  1.00  0.00           H
ATOM   1913 HG22 VAL A 706      23.800  52.320  51.860  1.00  0.00           H
ATOM   1914 HG23 VAL A 706      24.470  53.710  52.700  1.00  0.00           H
ATOM   1915  C   VAL A 706      26.990  52.150  49.020  1.00  0.00           C
ATOM   1916  O   VAL A 706      26.490  52.010  47.910  1.00  0.00           O
ATOM   1917  N   LEU A 707      28.280  52.390  49.160  1.00  0.00           N
ATOM   1918  HN  LEU A 707      28.730  52.400  50.060  1.00  0.00           H
ATOM   1919  CA  LEU A 707      29.130  52.480  48.000  1.00  0.00           C
ATOM   1920  HA  LEU A 707      28.840  53.260  47.300  1.00  0.00           H
ATOM   1921  CB  LEU A 707      30.550  52.910  48.430  1.00  0.00           C
ATOM   1922  HB1 LEU A 707      31.180  52.710  47.530  1.00  0.00           H
ATOM   1923  HB2 LEU A 707      30.830  52.250  49.280  1.00  0.00           H
ATOM   1924  CG  LEU A 707      30.540  54.370  48.980  1.00  0.00           C
ATOM   1925  HG  LEU A 707      29.610  54.540  49.550  1.00  0.00           H
ATOM   1926  CD1 LEU A 707      31.670  54.540  50.060  1.00  0.00           C
ATOM   1927 HD11 LEU A 707      32.630  54.340  49.550  1.00  0.00           H
ATOM   1928 HD12 LEU A 707      31.490  53.790  50.860  1.00  0.00           H
ATOM   1929 HD13 LEU A 707      31.640  55.570  50.510  1.00  0.00           H
ATOM   1930  CD2 LEU A 707      30.630  55.470  47.860  1.00  0.00           C
ATOM   1931 HD21 LEU A 707      30.570  56.490  48.270  1.00  0.00           H
ATOM   1932 HD22 LEU A 707      29.910  55.140  47.070  1.00  0.00           H
ATOM   1933 HD23 LEU A 707      31.640  55.510  47.400  1.00  0.00           H
ATOM   1934  C   LEU A 707      29.250  51.280  46.990  1.00  0.00           C
ATOM   1935  O   LEU A 707      29.600  51.410  45.800  1.00  0.00           O
ATOM   1936  N   VAL A 708      28.930  50.110  47.540  1.00  0.00           N
ATOM   1937  HN  VAL A 708      28.950  49.990  48.530  1.00  0.00           H
ATOM   1938  CA  VAL A 708      28.860  48.890  46.720  1.00  0.00           C
ATOM   1939  HA  VAL A 708      29.390  49.030  45.780  1.00  0.00           H
ATOM   1940  CB  VAL A 708      29.500  47.770  47.480  1.00  0.00           C
ATOM   1941  HB  VAL A 708      30.290  48.090  48.200  1.00  0.00           H
ATOM   1942  CG1 VAL A 708      28.500  46.810  48.330  1.00  0.00           C
ATOM   1943 HG11 VAL A 708      27.780  47.390  48.940  1.00  0.00           H
ATOM   1944 HG12 VAL A 708      29.230  46.250  48.980  1.00  0.00           H
ATOM   1945 HG13 VAL A 708      28.000  46.130  47.600  1.00  0.00           H
ATOM   1946  CG2 VAL A 708      30.230  46.850  46.470  1.00  0.00           C
ATOM   1947 HG21 VAL A 708      30.840  46.160  47.080  1.00  0.00           H
ATOM   1948 HG22 VAL A 708      30.980  47.400  45.850  1.00  0.00           H
ATOM   1949 HG23 VAL A 708      29.500  46.250  45.900  1.00  0.00           H
ATOM   1950  C   VAL A 708      27.430  48.590  46.340  1.00  0.00           C
ATOM   1951  O   VAL A 708      27.220  47.680  45.570  1.00  0.00           O
ATOM   1952  N   ALA A 709      26.440  49.400  46.760  1.00  0.00           N
ATOM   1953  HN  ALA A 709      26.650  50.290  47.160  1.00  0.00           H
ATOM   1954  CA  ALA A 709      25.020  49.170  46.540  1.00  0.00           C
ATOM   1955  HA  ALA A 709      24.870  48.140  46.270  1.00  0.00           H
ATOM   1956  CB  ALA A 709      24.100  49.530  47.760  1.00  0.00           C
ATOM   1957  HB1 ALA A 709      23.010  49.520  47.530  1.00  0.00           H
ATOM   1958  HB2 ALA A 709      24.160  50.630  47.920  1.00  0.00           H
ATOM   1959  HB3 ALA A 709      24.330  48.900  48.650  1.00  0.00           H
ATOM   1960  C   ALA A 709      24.590  50.010  45.320  1.00  0.00           C
ATOM   1961  O   ALA A 709      23.750  49.570  44.530  1.00  0.00           O
ATOM   1962  N   THR A 710      25.230  51.200  45.110  1.00  0.00           N
ATOM   1963  HN  THR A 710      25.910  51.400  45.830  1.00  0.00           H
ATOM   1964  CA  THR A 710      24.830  52.120  44.110  1.00  0.00           C
ATOM   1965  HA  THR A 710      24.110  51.620  43.480  1.00  0.00           H
ATOM   1966  CB  THR A 710      24.250  53.420  44.660  1.00  0.00           C
ATOM   1967  HB  THR A 710      23.470  53.110  45.380  1.00  0.00           H
ATOM   1968  OG1 THR A 710      23.700  54.180  43.600  1.00  0.00           O
ATOM   1969  HG1 THR A 710      23.110  54.850  43.950  1.00  0.00           H
ATOM   1970  CG2 THR A 710      25.290  54.240  45.430  1.00  0.00           C
ATOM   1971 HG21 THR A 710      24.780  55.150  45.830  1.00  0.00           H
ATOM   1972 HG22 THR A 710      26.160  54.630  44.850  1.00  0.00           H
ATOM   1973 HG23 THR A 710      25.720  53.710  46.300  1.00  0.00           H
ATOM   1974  C   THR A 710      26.080  52.440  43.360  1.00  0.00           C
ATOM   1975  O   THR A 710      27.190  52.000  43.660  1.00  0.00           O
ATOM   1976  N   ASP A 711      25.930  53.060  42.170  1.00  0.00           N
ATOM   1977  HN  ASP A 711      24.960  53.200  42.000  1.00  0.00           H
ATOM   1978  CA  ASP A 711      26.910  53.560  41.180  1.00  0.00           C
ATOM   1979  HA  ASP A 711      27.590  52.740  41.080  1.00  0.00           H
ATOM   1980  CB  ASP A 711      26.170  53.930  39.890  1.00  0.00           C
ATOM   1981  HB1 ASP A 711      25.410  54.660  40.220  1.00  0.00           H
ATOM   1982  HB2 ASP A 711      25.700  53.000  39.480  1.00  0.00           H
ATOM   1983  CG  ASP A 711      26.960  54.560  38.720  1.00  0.00           C
ATOM   1984  OD1 ASP A 711      28.220  54.280  38.700  1.00  0.00           O
ATOM   1985  OD2 ASP A 711      26.450  55.300  37.850  1.00  0.00           O
ATOM   1986  C   ASP A 711      27.770  54.730  41.720  1.00  0.00           C
ATOM   1987  O   ASP A 711      27.310  55.850  41.920  1.00  0.00           O
ATOM   1988  N   ALA A 712      29.070  54.590  42.020  1.00  0.00           N
ATOM   1989  HN  ALA A 712      29.490  53.690  41.930  1.00  0.00           H
ATOM   1990  CA  ALA A 712      29.940  55.620  42.500  1.00  0.00           C
ATOM   1991  HA  ALA A 712      29.320  56.400  42.920  1.00  0.00           H
ATOM   1992  CB  ALA A 712      30.770  55.090  43.710  1.00  0.00           C
ATOM   1993  HB1 ALA A 712      31.150  54.090  43.430  1.00  0.00           H
ATOM   1994  HB2 ALA A 712      30.150  55.130  44.640  1.00  0.00           H
ATOM   1995  HB3 ALA A 712      31.670  55.740  43.800  1.00  0.00           H
ATOM   1996  C   ALA A 712      30.860  56.190  41.380  1.00  0.00           C
ATOM   1997  O   ALA A 712      31.780  56.950  41.700  1.00  0.00           O
ATOM   1998  N   SER A 713      30.670  55.910  40.130  1.00  0.00           N
ATOM   1999  HN  SER A 713      29.840  55.370  40.020  1.00  0.00           H
ATOM   2000  CA  SER A 713      31.400  56.200  38.960  1.00  0.00           C
ATOM   2001  HA  SER A 713      32.350  55.700  39.000  1.00  0.00           H
ATOM   2002  CB  SER A 713      30.900  55.590  37.680  1.00  0.00           C
ATOM   2003  HB1 SER A 713      31.000  54.500  37.820  1.00  0.00           H
ATOM   2004  HB2 SER A 713      31.460  55.800  36.750  1.00  0.00           H
ATOM   2005  OG  SER A 713      29.560  56.000  37.380  1.00  0.00           O
ATOM   2006  HG1 SER A 713      28.940  55.420  37.830  1.00  0.00           H
ATOM   2007  C   SER A 713      31.660  57.720  38.720  1.00  0.00           C
ATOM   2008  O   SER A 713      32.780  58.150  38.420  1.00  0.00           O
ATOM   2009  N   SER A 714      30.640  58.650  38.810  1.00  0.00           N
ATOM   2010  HN  SER A 714      29.760  58.190  38.900  1.00  0.00           H
ATOM   2011  CA  SER A 714      30.830  60.090  38.750  1.00  0.00           C
ATOM   2012  HA  SER A 714      31.340  60.330  37.830  1.00  0.00           H
ATOM   2013  CB  SER A 714      29.400  60.810  38.820  1.00  0.00           C
ATOM   2014  HB1 SER A 714      28.880  60.690  39.790  1.00  0.00           H
ATOM   2015  HB2 SER A 714      28.810  60.470  37.940  1.00  0.00           H
ATOM   2016  OG  SER A 714      29.510  62.190  38.590  1.00  0.00           O
ATOM   2017  HG1 SER A 714      28.750  62.640  38.960  1.00  0.00           H
ATOM   2018  C   SER A 714      31.700  60.580  39.910  1.00  0.00           C
ATOM   2019  O   SER A 714      32.520  61.490  39.820  1.00  0.00           O
ATOM   2020  N   LEU A 715      31.370  60.000  41.120  1.00  0.00           N
ATOM   2021  HN  LEU A 715      30.650  59.310  41.110  1.00  0.00           H
ATOM   2022  CA  LEU A 715      32.020  60.350  42.390  1.00  0.00           C
ATOM   2023  HA  LEU A 715      32.030  61.410  42.560  1.00  0.00           H
ATOM   2024  CB  LEU A 715      31.400  59.510  43.560  1.00  0.00           C
ATOM   2025  HB1 LEU A 715      31.020  58.580  43.110  1.00  0.00           H
ATOM   2026  HB2 LEU A 715      30.410  59.950  43.840  1.00  0.00           H
ATOM   2027  CG  LEU A 715      32.260  59.290  44.860  1.00  0.00           C
ATOM   2028  HG  LEU A 715      33.000  58.500  44.580  1.00  0.00           H
ATOM   2029  CD1 LEU A 715      32.770  60.530  45.470  1.00  0.00           C
ATOM   2030 HD11 LEU A 715      31.940  61.200  45.790  1.00  0.00           H
ATOM   2031 HD12 LEU A 715      33.320  61.220  44.790  1.00  0.00           H
ATOM   2032 HD13 LEU A 715      33.390  60.310  46.370  1.00  0.00           H
ATOM   2033  CD2 LEU A 715      31.340  58.540  45.870  1.00  0.00           C
ATOM   2034 HD21 LEU A 715      30.900  57.650  45.390  1.00  0.00           H
ATOM   2035 HD22 LEU A 715      30.590  59.260  46.260  1.00  0.00           H
ATOM   2036 HD23 LEU A 715      32.060  58.250  46.670  1.00  0.00           H
ATOM   2037  C   LEU A 715      33.500  60.010  42.330  1.00  0.00           C
ATOM   2038  O   LEU A 715      34.290  60.920  42.550  1.00  0.00           O
ATOM   2039  N   VAL A 716      33.840  58.860  41.740  1.00  0.00           N
ATOM   2040  HN  VAL A 716      33.100  58.240  41.500  1.00  0.00           H
ATOM   2041  CA  VAL A 716      35.230  58.530  41.290  1.00  0.00           C
ATOM   2042  HA  VAL A 716      35.950  58.420  42.080  1.00  0.00           H
ATOM   2043  CB  VAL A 716      35.260  57.040  40.810  1.00  0.00           C
ATOM   2044  HB  VAL A 716      34.650  56.880  39.900  1.00  0.00           H
ATOM   2045  CG1 VAL A 716      36.660  56.650  40.300  1.00  0.00           C
ATOM   2046 HG11 VAL A 716      37.050  57.350  39.540  1.00  0.00           H
ATOM   2047 HG12 VAL A 716      36.720  55.600  39.940  1.00  0.00           H
ATOM   2048 HG13 VAL A 716      37.310  56.880  41.170  1.00  0.00           H
ATOM   2049  CG2 VAL A 716      35.040  56.090  41.960  1.00  0.00           C
ATOM   2050 HG21 VAL A 716      35.710  56.220  42.840  1.00  0.00           H
ATOM   2051 HG22 VAL A 716      35.090  55.010  41.750  1.00  0.00           H
ATOM   2052 HG23 VAL A 716      34.000  56.150  42.360  1.00  0.00           H
ATOM   2053  C   VAL A 716      35.940  59.490  40.340  1.00  0.00           C
ATOM   2054  O   VAL A 716      37.120  59.810  40.500  1.00  0.00           O
ATOM   2055  N   CYS A 717      35.220  59.960  39.300  1.00  0.00           N
ATOM   2056  HN  CYS A 717      34.270  59.690  39.210  1.00  0.00           H
ATOM   2057  CA  CYS A 717      35.660  60.910  38.300  1.00  0.00           C
ATOM   2058  HA  CYS A 717      36.530  60.530  37.800  1.00  0.00           H
ATOM   2059  CB  CYS A 717      34.590  61.170  37.180  1.00  0.00           C
ATOM   2060  HB1 CYS A 717      33.830  61.900  37.550  1.00  0.00           H
ATOM   2061  HB2 CYS A 717      34.050  60.210  37.060  1.00  0.00           H
ATOM   2062  SG  CYS A 717      35.450  61.800  35.770  1.00  0.00           S
ATOM   2063  HG1 CYS A 717      35.450  63.040  36.230  1.00  0.00           H
ATOM   2064  C   CYS A 717      35.970  62.230  38.940  1.00  0.00           C
ATOM   2065  O   CYS A 717      37.070  62.810  38.660  1.00  0.00           O
ATOM   2066  N   TYR A 718      35.100  62.660  39.910  1.00  0.00           N
ATOM   2067  HN  TYR A 718      34.230  62.220  40.110  1.00  0.00           H
ATOM   2068  CA  TYR A 718      35.290  63.930  40.610  1.00  0.00           C
ATOM   2069  HA  TYR A 718      35.380  64.710  39.870  1.00  0.00           H
ATOM   2070  CB  TYR A 718      34.050  64.140  41.610  1.00  0.00           C
ATOM   2071  HB1 TYR A 718      34.130  63.360  42.400  1.00  0.00           H
ATOM   2072  HB2 TYR A 718      33.120  63.900  41.070  1.00  0.00           H
ATOM   2073  CG  TYR A 718      34.220  65.510  42.150  1.00  0.00           C
ATOM   2074  CD1 TYR A 718      34.560  65.580  43.480  1.00  0.00           C
ATOM   2075  HD1 TYR A 718      34.500  64.790  44.200  1.00  0.00           H
ATOM   2076  CE1 TYR A 718      34.790  66.870  43.990  1.00  0.00           C
ATOM   2077  HE1 TYR A 718      35.110  66.920  45.030  1.00  0.00           H
ATOM   2078  CZ  TYR A 718      34.620  68.000  43.190  1.00  0.00           C
ATOM   2079  OH  TYR A 718      34.860  69.340  43.630  1.00  0.00           O
ATOM   2080  HH  TYR A 718      34.430  69.990  43.060  1.00  0.00           H
ATOM   2081  CD2 TYR A 718      34.150  66.620  41.350  1.00  0.00           C
ATOM   2082  HD2 TYR A 718      33.940  66.490  40.300  1.00  0.00           H
ATOM   2083  CE2 TYR A 718      34.310  67.900  41.860  1.00  0.00           C
ATOM   2084  HE2 TYR A 718      34.220  68.760  41.200  1.00  0.00           H
ATOM   2085  C   TYR A 718      36.600  63.990  41.350  1.00  0.00           C
ATOM   2086  O   TYR A 718      37.260  65.080  41.370  1.00  0.00           O
ATOM   2087  N   ILE A 719      37.080  62.900  42.010  1.00  0.00           N
ATOM   2088  HN  ILE A 719      36.500  62.110  41.880  1.00  0.00           H
ATOM   2089  CA  ILE A 719      38.230  62.750  42.890  1.00  0.00           C
ATOM   2090  HA  ILE A 719      38.250  63.540  43.620  1.00  0.00           H
ATOM   2091  CB  ILE A 719      38.240  61.430  43.740  1.00  0.00           C
ATOM   2092  HB  ILE A 719      38.080  60.550  43.080  1.00  0.00           H
ATOM   2093  CG2 ILE A 719      39.540  61.300  44.510  1.00  0.00           C
ATOM   2094 HG21 ILE A 719      40.440  61.180  43.890  1.00  0.00           H
ATOM   2095 HG22 ILE A 719      39.340  60.430  45.160  1.00  0.00           H
ATOM   2096 HG23 ILE A 719      39.690  62.190  45.170  1.00  0.00           H
ATOM   2097  CG1 ILE A 719      37.030  61.530  44.720  1.00  0.00           C
ATOM   2098 HG11 ILE A 719      36.120  61.900  44.200  1.00  0.00           H
ATOM   2099 HG12 ILE A 719      37.250  62.270  45.520  1.00  0.00           H
ATOM   2100  CD  ILE A 719      36.650  60.260  45.420  1.00  0.00           C
ATOM   2101  HD1 ILE A 719      35.690  60.440  45.970  1.00  0.00           H
ATOM   2102  HD2 ILE A 719      37.250  59.740  46.180  1.00  0.00           H
ATOM   2103  HD3 ILE A 719      36.380  59.480  44.680  1.00  0.00           H
ATOM   2104  C   ILE A 719      39.560  63.030  42.190  1.00  0.00           C
ATOM   2105  O   ILE A 719      40.430  63.830  42.610  1.00  0.00           O
ATOM   2106  N   THR A 720      39.670  62.420  40.980  1.00  0.00           N
ATOM   2107  HN  THR A 720      38.960  61.740  40.780  1.00  0.00           H
ATOM   2108  CA  THR A 720      40.850  62.420  40.070  1.00  0.00           C
ATOM   2109  HA  THR A 720      40.550  61.950  39.150  1.00  0.00           H
ATOM   2110  CB  THR A 720      41.220  63.830  39.540  1.00  0.00           C
ATOM   2111  HB  THR A 720      41.840  63.770  38.620  1.00  0.00           H
ATOM   2112  OG1 THR A 720      41.940  64.570  40.480  1.00  0.00           O
ATOM   2113  HG1 THR A 720      41.400  64.600  41.280  1.00  0.00           H
ATOM   2114  CG2 THR A 720      39.960  64.520  39.100  1.00  0.00           C
ATOM   2115 HG21 THR A 720      39.410  65.050  39.910  1.00  0.00           H
ATOM   2116 HG22 THR A 720      39.200  63.920  38.570  1.00  0.00           H
ATOM   2117 HG23 THR A 720      40.300  65.280  38.380  1.00  0.00           H
ATOM   2118  C   THR A 720      42.110  61.700  40.420  1.00  0.00           C
ATOM   2119  O   THR A 720      42.380  61.520  41.590  1.00  0.00           O
ATOM   2120  N   ARG A 721      42.900  61.230  39.420  1.00  0.00           N
ATOM   2121  HN  ARG A 721      42.610  61.490  38.500  1.00  0.00           H
ATOM   2122  CA  ARG A 721      44.080  60.460  39.630  1.00  0.00           C
ATOM   2123  HA  ARG A 721      43.890  59.620  40.280  1.00  0.00           H
ATOM   2124  CB  ARG A 721      44.700  59.920  38.310  1.00  0.00           C
ATOM   2125  HB1 ARG A 721      45.260  60.720  37.770  1.00  0.00           H
ATOM   2126  HB2 ARG A 721      43.830  59.650  37.670  1.00  0.00           H
ATOM   2127  CG  ARG A 721      45.560  58.670  38.560  1.00  0.00           C
ATOM   2128  HG1 ARG A 721      45.080  57.970  39.290  1.00  0.00           H
ATOM   2129  HG2 ARG A 721      46.530  59.000  39.010  1.00  0.00           H
ATOM   2130  CD  ARG A 721      45.870  57.860  37.280  1.00  0.00           C
ATOM   2131  HD1 ARG A 721      46.650  57.160  37.630  1.00  0.00           H
ATOM   2132  HD2 ARG A 721      46.240  58.560  36.500  1.00  0.00           H
ATOM   2133  NE  ARG A 721      44.590  57.060  36.930  1.00  0.00           N
ATOM   2134  HE  ARG A 721      43.770  57.120  37.510  1.00  0.00           H
ATOM   2135  CZ  ARG A 721      44.350  56.290  35.860  1.00  0.00           C
ATOM   2136  NH1 ARG A 721      45.310  56.130  35.020  1.00  0.00           N
ATOM   2137 HH11 ARG A 721      46.170  56.610  35.180  1.00  0.00           H
ATOM   2138 HH12 ARG A 721      45.050  55.660  34.180  1.00  0.00           H
ATOM   2139  NH2 ARG A 721      43.160  55.760  35.550  1.00  0.00           N
ATOM   2140 HH21 ARG A 721      42.300  55.930  36.010  1.00  0.00           H
ATOM   2141 HH22 ARG A 721      43.140  55.270  34.690  1.00  0.00           H
ATOM   2142  C   ARG A 721      45.230  61.200  40.260  1.00  0.00           C
ATOM   2143  O   ARG A 721      46.020  60.690  41.060  1.00  0.00           O
ATOM   2144  N   PHE A 722      45.310  62.530  40.030  1.00  0.00           N
ATOM   2145  HN  PHE A 722      44.730  63.020  39.380  1.00  0.00           H
ATOM   2146  CA  PHE A 722      46.300  63.400  40.720  1.00  0.00           C
ATOM   2147  HA  PHE A 722      47.220  62.890  40.520  1.00  0.00           H
ATOM   2148  CB  PHE A 722      46.300  64.810  39.970  1.00  0.00           C
ATOM   2149  HB1 PHE A 722      45.340  65.020  39.440  1.00  0.00           H
ATOM   2150  HB2 PHE A 722      47.120  64.740  39.230  1.00  0.00           H
ATOM   2151  CG  PHE A 722      46.640  65.940  40.980  1.00  0.00           C
ATOM   2152  CD1 PHE A 722      47.960  66.320  41.190  1.00  0.00           C
ATOM   2153  HD1 PHE A 722      48.710  65.710  40.700  1.00  0.00           H
ATOM   2154  CE1 PHE A 722      48.230  67.460  42.030  1.00  0.00           C
ATOM   2155  HE1 PHE A 722      49.270  67.660  42.200  1.00  0.00           H
ATOM   2156  CZ  PHE A 722      47.180  68.230  42.700  1.00  0.00           C
ATOM   2157  HZ  PHE A 722      47.290  69.130  43.280  1.00  0.00           H
ATOM   2158  CD2 PHE A 722      45.600  66.690  41.620  1.00  0.00           C
ATOM   2159  HD2 PHE A 722      44.600  66.310  41.520  1.00  0.00           H
ATOM   2160  CE2 PHE A 722      45.830  67.790  42.460  1.00  0.00           C
ATOM   2161  HE2 PHE A 722      44.940  68.330  42.800  1.00  0.00           H
ATOM   2162  C   PHE A 722      46.080  63.400  42.270  1.00  0.00           C
ATOM   2163  O   PHE A 722      46.980  63.410  43.060  1.00  0.00           O
ATOM   2164  N   THR A 723      44.860  63.250  42.680  1.00  0.00           N
ATOM   2165  HN  THR A 723      44.100  63.350  42.050  1.00  0.00           H
ATOM   2166  CA  THR A 723      44.530  62.890  44.100  1.00  0.00           C
ATOM   2167  HA  THR A 723      44.960  63.640  44.770  1.00  0.00           H
ATOM   2168  CB  THR A 723      43.030  63.140  44.390  1.00  0.00           C
ATOM   2169  HB  THR A 723      42.540  62.440  43.670  1.00  0.00           H
ATOM   2170  OG1 THR A 723      42.580  64.490  44.130  1.00  0.00           O
ATOM   2171  HG1 THR A 723      41.830  64.440  43.530  1.00  0.00           H
ATOM   2172  CG2 THR A 723      42.560  62.780  45.810  1.00  0.00           C
ATOM   2173 HG21 THR A 723      42.870  61.750  46.120  1.00  0.00           H
ATOM   2174 HG22 THR A 723      41.480  62.960  45.970  1.00  0.00           H
ATOM   2175 HG23 THR A 723      42.890  63.560  46.530  1.00  0.00           H
ATOM   2176  C   THR A 723      44.960  61.530  44.610  1.00  0.00           C
ATOM   2177  O   THR A 723      45.600  61.390  45.670  1.00  0.00           O
ATOM   2178  N   GLU A 724      44.700  60.520  43.820  1.00  0.00           N
ATOM   2179  HN  GLU A 724      44.140  60.640  43.000  1.00  0.00           H
ATOM   2180  CA  GLU A 724      45.140  59.190  44.110  1.00  0.00           C
ATOM   2181  HA  GLU A 724      44.880  59.070  45.160  1.00  0.00           H
ATOM   2182  CB  GLU A 724      44.450  58.130  43.190  1.00  0.00           C
ATOM   2183  HB1 GLU A 724      44.880  57.110  43.300  1.00  0.00           H
ATOM   2184  HB2 GLU A 724      44.800  58.490  42.210  1.00  0.00           H
ATOM   2185  CG  GLU A 724      42.880  58.200  43.310  1.00  0.00           C
ATOM   2186  HG1 GLU A 724      42.410  59.190  43.120  1.00  0.00           H
ATOM   2187  HG2 GLU A 724      42.520  57.990  44.340  1.00  0.00           H
ATOM   2188  CD  GLU A 724      42.120  57.210  42.380  1.00  0.00           C
ATOM   2189  OE1 GLU A 724      42.800  56.590  41.510  1.00  0.00           O
ATOM   2190  OE2 GLU A 724      40.870  57.220  42.450  1.00  0.00           O
ATOM   2191  C   GLU A 724      46.650  58.960  44.180  1.00  0.00           C
ATOM   2192  O   GLU A 724      47.220  58.430  45.160  1.00  0.00           O
ATOM   2193  N   GLU A 725      47.460  59.560  43.330  1.00  0.00           N
ATOM   2194  HN  GLU A 725      47.030  59.840  42.480  1.00  0.00           H
ATOM   2195  CA  GLU A 725      48.870  59.750  43.380  1.00  0.00           C
ATOM   2196  HA  GLU A 725      49.350  58.790  43.460  1.00  0.00           H
ATOM   2197  CB  GLU A 725      49.200  60.490  42.090  1.00  0.00           C
ATOM   2198  HB1 GLU A 725      50.260  60.840  42.030  1.00  0.00           H
ATOM   2199  HB2 GLU A 725      48.560  61.390  41.900  1.00  0.00           H
ATOM   2200  CG  GLU A 725      49.170  59.480  40.930  1.00  0.00           C
ATOM   2201  HG1 GLU A 725      48.140  59.260  40.610  1.00  0.00           H
ATOM   2202  HG2 GLU A 725      49.680  58.540  41.190  1.00  0.00           H
ATOM   2203  CD  GLU A 725      49.870  59.920  39.650  1.00  0.00           C
ATOM   2204  OE1 GLU A 725      49.590  61.040  38.990  1.00  0.00           O
ATOM   2205  OE2 GLU A 725      50.770  59.160  39.260  1.00  0.00           O
ATOM   2206  C   GLU A 725      49.450  60.640  44.620  1.00  0.00           C
ATOM   2207  O   GLU A 725      50.540  60.290  45.220  1.00  0.00           O
ATOM   2208  N   ALA A 726      48.870  61.840  44.970  1.00  0.00           N
ATOM   2209  HN  ALA A 726      48.050  62.230  44.570  1.00  0.00           H
ATOM   2210  CA  ALA A 726      49.320  62.570  46.210  1.00  0.00           C
ATOM   2211  HA  ALA A 726      50.400  62.540  46.180  1.00  0.00           H
ATOM   2212  CB  ALA A 726      48.660  63.990  46.250  1.00  0.00           C
ATOM   2213  HB1 ALA A 726      49.200  64.530  47.080  1.00  0.00           H
ATOM   2214  HB2 ALA A 726      47.560  63.870  46.310  1.00  0.00           H
ATOM   2215  HB3 ALA A 726      48.830  64.500  45.290  1.00  0.00           H
ATOM   2216  C   ALA A 726      48.870  61.860  47.510  1.00  0.00           C
ATOM   2217  O   ALA A 726      49.490  61.980  48.570  1.00  0.00           O
ATOM   2218  N   PHE A 727      47.660  61.130  47.490  1.00  0.00           N
ATOM   2219  HN  PHE A 727      47.050  61.240  46.720  1.00  0.00           H
ATOM   2220  CA  PHE A 727      47.240  60.240  48.570  1.00  0.00           C
ATOM   2221  HA  PHE A 727      47.320  60.790  49.500  1.00  0.00           H
ATOM   2222  CB  PHE A 727      45.770  59.860  48.380  1.00  0.00           C
ATOM   2223  HB1 PHE A 727      45.660  59.610  47.300  1.00  0.00           H
ATOM   2224  HB2 PHE A 727      45.200  60.800  48.560  1.00  0.00           H
ATOM   2225  CG  PHE A 727      45.180  58.740  49.220  1.00  0.00           C
ATOM   2226  CD1 PHE A 727      44.690  59.050  50.520  1.00  0.00           C
ATOM   2227  HD1 PHE A 727      44.880  59.980  51.010  1.00  0.00           H
ATOM   2228  CE1 PHE A 727      44.150  58.030  51.330  1.00  0.00           C
ATOM   2229  HE1 PHE A 727      43.930  58.190  52.380  1.00  0.00           H
ATOM   2230  CZ  PHE A 727      43.870  56.760  50.710  1.00  0.00           C
ATOM   2231  HZ  PHE A 727      43.370  56.000  51.300  1.00  0.00           H
ATOM   2232  CD2 PHE A 727      44.990  57.440  48.710  1.00  0.00           C
ATOM   2233  HD2 PHE A 727      45.330  57.240  47.710  1.00  0.00           H
ATOM   2234  CE2 PHE A 727      44.380  56.430  49.450  1.00  0.00           C
ATOM   2235  HE2 PHE A 727      44.140  55.470  49.030  1.00  0.00           H
ATOM   2236  C   PHE A 727      48.200  59.030  48.700  1.00  0.00           C
ATOM   2237  O   PHE A 727      48.320  58.470  49.820  1.00  0.00           O
ATOM   2238  N   ALA A 728      48.710  58.400  47.640  1.00  0.00           N
ATOM   2239  HN  ALA A 728      48.510  58.750  46.720  1.00  0.00           H
ATOM   2240  CA  ALA A 728      49.790  57.360  47.700  1.00  0.00           C
ATOM   2241  HA  ALA A 728      49.350  56.580  48.320  1.00  0.00           H
ATOM   2242  CB  ALA A 728      50.220  56.790  46.380  1.00  0.00           C
ATOM   2243  HB1 ALA A 728      49.330  56.350  45.870  1.00  0.00           H
ATOM   2244  HB2 ALA A 728      50.980  55.990  46.470  1.00  0.00           H
ATOM   2245  HB3 ALA A 728      50.640  57.540  45.690  1.00  0.00           H
ATOM   2246  C   ALA A 728      51.090  57.860  48.400  1.00  0.00           C
ATOM   2247  O   ALA A 728      51.510  57.240  49.390  1.00  0.00           O
ATOM   2248  N   ALA A 729      51.550  59.020  47.970  1.00  0.00           N
ATOM   2249  HN  ALA A 729      51.190  59.460  47.160  1.00  0.00           H
ATOM   2250  CA  ALA A 729      52.690  59.660  48.570  1.00  0.00           C
ATOM   2251  HA  ALA A 729      53.530  59.000  48.490  1.00  0.00           H
ATOM   2252  CB  ALA A 729      52.920  60.860  47.640  1.00  0.00           C
ATOM   2253  HB1 ALA A 729      52.050  61.550  47.600  1.00  0.00           H
ATOM   2254  HB2 ALA A 729      53.190  60.550  46.610  1.00  0.00           H
ATOM   2255  HB3 ALA A 729      53.840  61.370  48.000  1.00  0.00           H
ATOM   2256  C   ALA A 729      52.560  60.020  50.060  1.00  0.00           C
ATOM   2257  O   ALA A 729      53.420  59.610  50.820  1.00  0.00           O
ATOM   2258  N   LEU A 730      51.400  60.590  50.480  1.00  0.00           N
ATOM   2259  HN  LEU A 730      50.760  60.850  49.760  1.00  0.00           H
ATOM   2260  CA  LEU A 730      51.060  61.010  51.810  1.00  0.00           C
ATOM   2261  HA  LEU A 730      51.750  61.740  52.180  1.00  0.00           H
ATOM   2262  CB  LEU A 730      49.660  61.590  51.890  1.00  0.00           C
ATOM   2263  HB1 LEU A 730      48.860  60.850  51.680  1.00  0.00           H
ATOM   2264  HB2 LEU A 730      49.650  62.380  51.100  1.00  0.00           H
ATOM   2265  CG  LEU A 730      49.190  62.170  53.240  1.00  0.00           C
ATOM   2266  HG  LEU A 730      49.070  61.420  54.060  1.00  0.00           H
ATOM   2267  CD1 LEU A 730      50.220  63.180  53.860  1.00  0.00           C
ATOM   2268 HD11 LEU A 730      51.040  62.670  54.400  1.00  0.00           H
ATOM   2269 HD12 LEU A 730      49.630  63.770  54.610  1.00  0.00           H
ATOM   2270 HD13 LEU A 730      50.640  63.960  53.200  1.00  0.00           H
ATOM   2271  CD2 LEU A 730      47.740  62.760  53.050  1.00  0.00           C
ATOM   2272 HD21 LEU A 730      47.820  63.460  52.200  1.00  0.00           H
ATOM   2273 HD22 LEU A 730      47.480  63.320  53.970  1.00  0.00           H
ATOM   2274 HD23 LEU A 730      46.980  61.960  52.870  1.00  0.00           H
ATOM   2275  C   LEU A 730      51.090  59.800  52.780  1.00  0.00           C
ATOM   2276  O   LEU A 730      51.710  59.850  53.820  1.00  0.00           O
ATOM   2277  N   ILE A 731      50.480  58.660  52.340  1.00  0.00           N
ATOM   2278  HN  ILE A 731      49.940  58.630  51.500  1.00  0.00           H
ATOM   2279  CA  ILE A 731      50.610  57.370  53.060  1.00  0.00           C
ATOM   2280  HA  ILE A 731      50.380  57.600  54.090  1.00  0.00           H
ATOM   2281  CB  ILE A 731      49.530  56.360  52.660  1.00  0.00           C
ATOM   2282  HB  ILE A 731      49.620  56.260  51.560  1.00  0.00           H
ATOM   2283  CG2 ILE A 731      49.940  54.970  53.290  1.00  0.00           C
ATOM   2284 HG21 ILE A 731      49.060  54.360  53.040  1.00  0.00           H
ATOM   2285 HG22 ILE A 731      49.920  55.030  54.410  1.00  0.00           H
ATOM   2286 HG23 ILE A 731      50.900  54.570  52.910  1.00  0.00           H
ATOM   2287  CG1 ILE A 731      48.060  56.850  52.940  1.00  0.00           C
ATOM   2288 HG11 ILE A 731      47.930  57.930  52.770  1.00  0.00           H
ATOM   2289 HG12 ILE A 731      47.880  56.600  54.010  1.00  0.00           H
ATOM   2290  CD  ILE A 731      47.180  56.040  52.010  1.00  0.00           C
ATOM   2291  HD1 ILE A 731      47.210  54.980  52.370  1.00  0.00           H
ATOM   2292  HD2 ILE A 731      47.460  56.130  50.940  1.00  0.00           H
ATOM   2293  HD3 ILE A 731      46.150  56.450  52.140  1.00  0.00           H
ATOM   2294  C   ILE A 731      52.020  56.810  53.150  1.00  0.00           C
ATOM   2295  O   ILE A 731      52.420  56.260  54.210  1.00  0.00           O
ATOM   2296  N   CYS A 732      52.760  56.850  52.040  1.00  0.00           N
ATOM   2297  HN  CYS A 732      52.340  57.240  51.230  1.00  0.00           H
ATOM   2298  CA  CYS A 732      54.120  56.490  51.940  1.00  0.00           C
ATOM   2299  HA  CYS A 732      54.140  55.440  52.200  1.00  0.00           H
ATOM   2300  CB  CYS A 732      54.550  56.450  50.450  1.00  0.00           C
ATOM   2301  HB1 CYS A 732      54.450  57.490  50.060  1.00  0.00           H
ATOM   2302  HB2 CYS A 732      53.880  55.770  49.890  1.00  0.00           H
ATOM   2303  SG  CYS A 732      56.260  55.960  50.110  1.00  0.00           S
ATOM   2304  HG1 CYS A 732      56.460  55.560  51.360  1.00  0.00           H
ATOM   2305  C   CYS A 732      55.060  57.220  52.840  1.00  0.00           C
ATOM   2306  O   CYS A 732      55.900  56.690  53.510  1.00  0.00           O
ATOM   2307  N   ILE A 733      54.820  58.570  53.030  1.00  0.00           N
ATOM   2308  HN  ILE A 733      54.180  58.960  52.390  1.00  0.00           H
ATOM   2309  CA  ILE A 733      55.750  59.370  53.840  1.00  0.00           C
ATOM   2310  HA  ILE A 733      56.630  58.770  53.710  1.00  0.00           H
ATOM   2311  CB  ILE A 733      55.820  60.730  53.260  1.00  0.00           C
ATOM   2312  HB  ILE A 733      55.900  60.630  52.160  1.00  0.00           H
ATOM   2313  CG2 ILE A 733      54.560  61.610  53.530  1.00  0.00           C
ATOM   2314 HG21 ILE A 733      54.350  61.830  54.600  1.00  0.00           H
ATOM   2315 HG22 ILE A 733      53.540  61.270  53.240  1.00  0.00           H
ATOM   2316 HG23 ILE A 733      54.700  62.600  53.050  1.00  0.00           H
ATOM   2317  CG1 ILE A 733      57.120  61.490  53.640  1.00  0.00           C
ATOM   2318 HG11 ILE A 733      57.260  61.620  54.730  1.00  0.00           H
ATOM   2319 HG12 ILE A 733      57.050  62.500  53.170  1.00  0.00           H
ATOM   2320  CD  ILE A 733      58.320  60.790  53.050  1.00  0.00           C
ATOM   2321  HD1 ILE A 733      59.090  61.600  53.070  1.00  0.00           H
ATOM   2322  HD2 ILE A 733      58.180  60.390  52.020  1.00  0.00           H
ATOM   2323  HD3 ILE A 733      58.640  59.940  53.690  1.00  0.00           H
ATOM   2324  C   ILE A 733      55.280  59.360  55.310  1.00  0.00           C
ATOM   2325  O   ILE A 733      56.090  59.530  56.200  1.00  0.00           O
ATOM   2326  N   ILE A 734      54.020  59.090  55.630  1.00  0.00           N
ATOM   2327  HN  ILE A 734      53.290  58.930  54.960  1.00  0.00           H
ATOM   2328  CA  ILE A 734      53.530  58.820  56.980  1.00  0.00           C
ATOM   2329  HA  ILE A 734      53.810  59.630  57.640  1.00  0.00           H
ATOM   2330  CB  ILE A 734      52.030  58.890  57.160  1.00  0.00           C
ATOM   2331  HB  ILE A 734      51.520  58.250  56.390  1.00  0.00           H
ATOM   2332  CG2 ILE A 734      51.570  58.310  58.510  1.00  0.00           C
ATOM   2333 HG21 ILE A 734      50.520  58.580  58.760  1.00  0.00           H
ATOM   2334 HG22 ILE A 734      52.140  58.700  59.380  1.00  0.00           H
ATOM   2335 HG23 ILE A 734      51.690  57.210  58.550  1.00  0.00           H
ATOM   2336  CG1 ILE A 734      51.450  60.310  57.040  1.00  0.00           C
ATOM   2337 HG11 ILE A 734      51.980  61.050  56.390  1.00  0.00           H
ATOM   2338 HG12 ILE A 734      51.680  60.810  58.010  1.00  0.00           H
ATOM   2339  CD  ILE A 734      49.940  60.350  56.730  1.00  0.00           C
ATOM   2340  HD1 ILE A 734      49.330  59.720  57.410  1.00  0.00           H
ATOM   2341  HD2 ILE A 734      49.860  59.940  55.700  1.00  0.00           H
ATOM   2342  HD3 ILE A 734      49.560  61.360  56.490  1.00  0.00           H
ATOM   2343  C   ILE A 734      54.070  57.590  57.550  1.00  0.00           C
ATOM   2344  O   ILE A 734      54.520  57.570  58.730  1.00  0.00           O
ATOM   2345  N   PHE A 735      54.140  56.530  56.700  1.00  0.00           N
ATOM   2346  HN  PHE A 735      53.680  56.560  55.810  1.00  0.00           H
ATOM   2347  CA  PHE A 735      54.690  55.300  57.140  1.00  0.00           C
ATOM   2348  HA  PHE A 735      54.180  54.880  57.990  1.00  0.00           H
ATOM   2349  CB  PHE A 735      54.510  54.340  55.920  1.00  0.00           C
ATOM   2350  HB1 PHE A 735      54.680  54.950  55.010  1.00  0.00           H
ATOM   2351  HB2 PHE A 735      53.460  53.990  55.810  1.00  0.00           H
ATOM   2352  CG  PHE A 735      55.230  53.030  56.020  1.00  0.00           C
ATOM   2353  CD1 PHE A 735      55.880  52.490  54.890  1.00  0.00           C
ATOM   2354  HD1 PHE A 735      55.930  53.020  53.940  1.00  0.00           H
ATOM   2355  CE1 PHE A 735      56.400  51.220  54.900  1.00  0.00           C
ATOM   2356  HE1 PHE A 735      56.740  50.880  53.940  1.00  0.00           H
ATOM   2357  CZ  PHE A 735      56.470  50.440  56.050  1.00  0.00           C
ATOM   2358  HZ  PHE A 735      56.950  49.480  55.990  1.00  0.00           H
ATOM   2359  CD2 PHE A 735      55.150  52.250  57.150  1.00  0.00           C
ATOM   2360  HD2 PHE A 735      54.640  52.560  58.040  1.00  0.00           H
ATOM   2361  CE2 PHE A 735      55.810  51.010  57.170  1.00  0.00           C
ATOM   2362  HE2 PHE A 735      55.880  50.500  58.130  1.00  0.00           H
ATOM   2363  C   PHE A 735      56.160  55.430  57.580  1.00  0.00           C
ATOM   2364  O   PHE A 735      56.580  54.990  58.630  1.00  0.00           O
ATOM   2365  N   ILE A 736      56.990  56.240  56.820  1.00  0.00           N
ATOM   2366  HN  ILE A 736      56.580  56.650  56.000  1.00  0.00           H
ATOM   2367  CA  ILE A 736      58.350  56.750  57.110  1.00  0.00           C
ATOM   2368  HA  ILE A 736      58.950  55.880  57.350  1.00  0.00           H
ATOM   2369  CB  ILE A 736      58.790  57.500  55.860  1.00  0.00           C
ATOM   2370  HB  ILE A 736      57.880  57.880  55.340  1.00  0.00           H
ATOM   2371  CG2 ILE A 736      59.720  58.670  56.130  1.00  0.00           C
ATOM   2372 HG21 ILE A 736      59.960  59.260  55.220  1.00  0.00           H
ATOM   2373 HG22 ILE A 736      60.670  58.260  56.550  1.00  0.00           H
ATOM   2374 HG23 ILE A 736      59.380  59.490  56.790  1.00  0.00           H
ATOM   2375  CG1 ILE A 736      59.410  56.390  55.040  1.00  0.00           C
ATOM   2376 HG11 ILE A 736      58.700  55.540  55.120  1.00  0.00           H
ATOM   2377 HG12 ILE A 736      60.320  56.040  55.570  1.00  0.00           H
ATOM   2378  CD  ILE A 736      59.710  56.890  53.650  1.00  0.00           C
ATOM   2379  HD1 ILE A 736      60.010  56.070  52.950  1.00  0.00           H
ATOM   2380  HD2 ILE A 736      60.550  57.600  53.750  1.00  0.00           H
ATOM   2381  HD3 ILE A 736      58.810  57.420  53.250  1.00  0.00           H
ATOM   2382  C   ILE A 736      58.430  57.500  58.400  1.00  0.00           C
ATOM   2383  O   ILE A 736      59.270  57.200  59.240  1.00  0.00           O
ATOM   2384  N   TYR A 737      57.540  58.550  58.630  1.00  0.00           N
ATOM   2385  HN  TYR A 737      56.860  58.770  57.940  1.00  0.00           H
ATOM   2386  CA  TYR A 737      57.420  59.310  59.900  1.00  0.00           C
ATOM   2387  HA  TYR A 737      58.360  59.850  59.980  1.00  0.00           H
ATOM   2388  CB  TYR A 737      56.250  60.420  59.880  1.00  0.00           C
ATOM   2389  HB1 TYR A 737      55.250  59.960  60.080  1.00  0.00           H
ATOM   2390  HB2 TYR A 737      56.160  60.890  58.870  1.00  0.00           H
ATOM   2391  CG  TYR A 737      56.580  61.500  60.890  1.00  0.00           C
ATOM   2392  CD1 TYR A 737      57.490  62.590  60.620  1.00  0.00           C
ATOM   2393  HD1 TYR A 737      57.980  62.650  59.660  1.00  0.00           H
ATOM   2394  CE1 TYR A 737      57.460  63.720  61.450  1.00  0.00           C
ATOM   2395  HE1 TYR A 737      58.030  64.590  61.170  1.00  0.00           H
ATOM   2396  CZ  TYR A 737      56.860  63.640  62.720  1.00  0.00           C
ATOM   2397  OH  TYR A 737      56.970  64.710  63.560  1.00  0.00           O
ATOM   2398  HH  TYR A 737      56.750  64.280  64.390  1.00  0.00           H
ATOM   2399  CD2 TYR A 737      55.870  61.430  62.090  1.00  0.00           C
ATOM   2400  HD2 TYR A 737      55.140  60.670  62.270  1.00  0.00           H
ATOM   2401  CE2 TYR A 737      56.070  62.470  63.000  1.00  0.00           C
ATOM   2402  HE2 TYR A 737      55.560  62.490  63.960  1.00  0.00           H
ATOM   2403  C   TYR A 737      57.170  58.470  61.170  1.00  0.00           C
ATOM   2404  O   TYR A 737      57.760  58.820  62.190  1.00  0.00           O
ATOM   2405  N   GLU A 738      56.230  57.480  61.110  1.00  0.00           N
ATOM   2406  HN  GLU A 738      55.820  57.320  60.210  1.00  0.00           H
ATOM   2407  CA  GLU A 738      55.850  56.590  62.190  1.00  0.00           C
ATOM   2408  HA  GLU A 738      55.470  57.200  62.990  1.00  0.00           H
ATOM   2409  CB  GLU A 738      54.720  55.630  61.780  1.00  0.00           C
ATOM   2410  HB1 GLU A 738      54.770  54.800  62.520  1.00  0.00           H
ATOM   2411  HB2 GLU A 738      54.850  55.350  60.710  1.00  0.00           H
ATOM   2412  CG  GLU A 738      53.290  56.220  61.820  1.00  0.00           C
ATOM   2413  HG1 GLU A 738      52.620  55.500  61.310  1.00  0.00           H
ATOM   2414  HG2 GLU A 738      53.260  57.200  61.300  1.00  0.00           H
ATOM   2415  CD  GLU A 738      52.690  56.550  63.130  1.00  0.00           C
ATOM   2416  OE1 GLU A 738      53.020  56.020  64.230  1.00  0.00           O
ATOM   2417  OE2 GLU A 738      51.830  57.500  63.100  1.00  0.00           O
ATOM   2418  C   GLU A 738      57.080  55.870  62.750  1.00  0.00           C
ATOM   2419  O   GLU A 738      57.320  55.970  63.960  1.00  0.00           O
ATOM   2420  N   ALA A 739      57.910  55.290  61.810  1.00  0.00           N
ATOM   2421  HN  ALA A 739      57.820  55.570  60.860  1.00  0.00           H
ATOM   2422  CA  ALA A 739      59.160  54.620  62.150  1.00  0.00           C
ATOM   2423  HA  ALA A 739      58.820  53.850  62.820  1.00  0.00           H
ATOM   2424  CB  ALA A 739      59.680  53.930  60.840  1.00  0.00           C
ATOM   2425  HB1 ALA A 739      60.520  53.240  61.050  1.00  0.00           H
ATOM   2426  HB2 ALA A 739      59.970  54.690  60.090  1.00  0.00           H
ATOM   2427  HB3 ALA A 739      58.850  53.290  60.460  1.00  0.00           H
ATOM   2428  C   ALA A 739      60.120  55.620  62.750  1.00  0.00           C
ATOM   2429  O   ALA A 739      60.680  55.390  63.770  1.00  0.00           O
ATOM   2430  N   LEU A 740      60.260  56.850  62.160  1.00  0.00           N
ATOM   2431  HN  LEU A 740      59.620  57.140  61.460  1.00  0.00           H
ATOM   2432  CA  LEU A 740      61.090  57.910  62.720  1.00  0.00           C
ATOM   2433  HA  LEU A 740      62.090  57.510  62.790  1.00  0.00           H
ATOM   2434  CB  LEU A 740      61.140  59.190  61.730  1.00  0.00           C
ATOM   2435  HB1 LEU A 740      61.710  59.990  62.250  1.00  0.00           H
ATOM   2436  HB2 LEU A 740      60.110  59.550  61.540  1.00  0.00           H
ATOM   2437  CG  LEU A 740      61.880  58.860  60.440  1.00  0.00           C
ATOM   2438  HG  LEU A 740      61.490  57.880  60.100  1.00  0.00           H
ATOM   2439  CD1 LEU A 740      61.650  59.940  59.380  1.00  0.00           C
ATOM   2440 HD11 LEU A 740      62.460  59.880  58.620  1.00  0.00           H
ATOM   2441 HD12 LEU A 740      61.700  60.990  59.760  1.00  0.00           H
ATOM   2442 HD13 LEU A 740      60.700  59.780  58.820  1.00  0.00           H
ATOM   2443  CD2 LEU A 740      63.350  58.690  60.750  1.00  0.00           C
ATOM   2444 HD21 LEU A 740      63.430  57.910  61.540  1.00  0.00           H
ATOM   2445 HD22 LEU A 740      63.850  59.590  61.180  1.00  0.00           H
ATOM   2446 HD23 LEU A 740      63.890  58.300  59.860  1.00  0.00           H
ATOM   2447  C   LEU A 740      60.800  58.440  64.120  1.00  0.00           C
ATOM   2448  O   LEU A 740      61.680  58.540  64.950  1.00  0.00           O
ATOM   2449  N   GLU A 741      59.480  58.750  64.370  1.00  0.00           N
ATOM   2450  HN  GLU A 741      58.820  58.630  63.630  1.00  0.00           H
ATOM   2451  CA  GLU A 741      58.950  59.240  65.650  1.00  0.00           C
ATOM   2452  HA  GLU A 741      59.560  60.100  65.870  1.00  0.00           H
ATOM   2453  CB  GLU A 741      57.450  59.500  65.690  1.00  0.00           C
ATOM   2454  HB1 GLU A 741      56.840  58.600  65.490  1.00  0.00           H
ATOM   2455  HB2 GLU A 741      57.320  60.160  64.790  1.00  0.00           H
ATOM   2456  CG  GLU A 741      57.040  60.150  67.050  1.00  0.00           C
ATOM   2457  HG1 GLU A 741      57.710  61.020  67.150  1.00  0.00           H
ATOM   2458  HG2 GLU A 741      57.240  59.300  67.750  1.00  0.00           H
ATOM   2459  CD  GLU A 741      55.600  60.610  67.030  1.00  0.00           C
ATOM   2460  OE1 GLU A 741      54.680  59.790  67.030  1.00  0.00           O
ATOM   2461  OE2 GLU A 741      55.410  61.810  67.350  1.00  0.00           O
ATOM   2462  C   GLU A 741      59.320  58.260  66.800  1.00  0.00           C
ATOM   2463  O   GLU A 741      59.920  58.600  67.810  1.00  0.00           O
ATOM   2464  N   LYS A 742      58.970  56.980  66.590  1.00  0.00           N
ATOM   2465  HN  LYS A 742      58.630  56.630  65.720  1.00  0.00           H
ATOM   2466  CA  LYS A 742      59.170  55.960  67.600  1.00  0.00           C
ATOM   2467  HA  LYS A 742      58.800  56.430  68.510  1.00  0.00           H
ATOM   2468  CB  LYS A 742      58.400  54.740  67.280  1.00  0.00           C
ATOM   2469  HB1 LYS A 742      58.780  53.900  67.900  1.00  0.00           H
ATOM   2470  HB2 LYS A 742      58.460  54.370  66.230  1.00  0.00           H
ATOM   2471  CG  LYS A 742      56.900  54.830  67.720  1.00  0.00           C
ATOM   2472  HG1 LYS A 742      56.770  54.880  68.820  1.00  0.00           H
ATOM   2473  HG2 LYS A 742      56.420  53.860  67.460  1.00  0.00           H
ATOM   2474  CD  LYS A 742      55.980  55.940  66.990  1.00  0.00           C
ATOM   2475  HD1 LYS A 742      56.070  55.760  65.910  1.00  0.00           H
ATOM   2476  HD2 LYS A 742      56.430  56.880  67.380  1.00  0.00           H
ATOM   2477  CE  LYS A 742      54.500  56.130  67.460  1.00  0.00           C
ATOM   2478  HE1 LYS A 742      54.440  56.550  68.480  1.00  0.00           H
ATOM   2479  HE2 LYS A 742      53.920  55.190  67.360  1.00  0.00           H
ATOM   2480  NZ  LYS A 742      53.880  57.140  66.570  1.00  0.00           N
ATOM   2481  HZ1 LYS A 742      53.820  56.900  65.560  1.00  0.00           H
ATOM   2482  HZ2 LYS A 742      54.500  57.960  66.770  1.00  0.00           H
ATOM   2483  HZ3 LYS A 742      52.920  57.300  66.930  1.00  0.00           H
ATOM   2484  C   LYS A 742      60.640  55.680  67.880  1.00  0.00           C
ATOM   2485  O   LYS A 742      61.040  55.350  69.040  1.00  0.00           O
ATOM   2486  N   LEU A 743      61.510  55.850  66.800  1.00  0.00           N
ATOM   2487  HN  LEU A 743      61.270  56.080  65.860  1.00  0.00           H
ATOM   2488  CA  LEU A 743      63.000  55.810  67.060  1.00  0.00           C
ATOM   2489  HA  LEU A 743      63.190  54.850  67.530  1.00  0.00           H
ATOM   2490  CB  LEU A 743      63.670  55.870  65.700  1.00  0.00           C
ATOM   2491  HB1 LEU A 743      63.360  56.750  65.110  1.00  0.00           H
ATOM   2492  HB2 LEU A 743      63.280  55.060  65.060  1.00  0.00           H
ATOM   2493  CG  LEU A 743      65.200  55.870  65.550  1.00  0.00           C
ATOM   2494  HG  LEU A 743      65.640  56.560  66.300  1.00  0.00           H
ATOM   2495  CD1 LEU A 743      65.820  54.510  65.730  1.00  0.00           C
ATOM   2496 HD11 LEU A 743      65.720  54.040  66.730  1.00  0.00           H
ATOM   2497 HD12 LEU A 743      66.890  54.510  65.410  1.00  0.00           H
ATOM   2498 HD13 LEU A 743      65.440  53.790  64.960  1.00  0.00           H
ATOM   2499  CD2 LEU A 743      65.460  56.350  64.130  1.00  0.00           C
ATOM   2500 HD21 LEU A 743      66.530  56.310  63.850  1.00  0.00           H
ATOM   2501 HD22 LEU A 743      64.990  57.330  63.920  1.00  0.00           H
ATOM   2502 HD23 LEU A 743      65.030  55.630  63.400  1.00  0.00           H
ATOM   2503  C   LEU A 743      63.580  56.870  67.970  1.00  0.00           C
ATOM   2504  O   LEU A 743      64.490  56.650  68.750  1.00  0.00           O
ATOM   2505  N   PHE A 744      63.070  58.130  67.930  1.00  0.00           N
ATOM   2506  HN  PHE A 744      62.410  58.390  67.230  1.00  0.00           H
ATOM   2507  CA  PHE A 744      63.570  59.220  68.780  1.00  0.00           C
ATOM   2508  HA  PHE A 744      64.560  59.000  69.150  1.00  0.00           H
ATOM   2509  CB  PHE A 744      63.450  60.460  67.810  1.00  0.00           C
ATOM   2510  HB1 PHE A 744      63.640  61.400  68.380  1.00  0.00           H
ATOM   2511  HB2 PHE A 744      62.470  60.570  67.290  1.00  0.00           H
ATOM   2512  CG  PHE A 744      64.450  60.430  66.620  1.00  0.00           C
ATOM   2513  CD1 PHE A 744      65.850  60.280  66.790  1.00  0.00           C
ATOM   2514  HD1 PHE A 744      66.150  60.180  67.820  1.00  0.00           H
ATOM   2515  CE1 PHE A 744      66.760  60.080  65.710  1.00  0.00           C
ATOM   2516  HE1 PHE A 744      67.800  59.890  65.930  1.00  0.00           H
ATOM   2517  CZ  PHE A 744      66.210  60.300  64.400  1.00  0.00           C
ATOM   2518  HZ  PHE A 744      66.880  60.130  63.570  1.00  0.00           H
ATOM   2519  CD2 PHE A 744      63.980  60.550  65.360  1.00  0.00           C
ATOM   2520  HD2 PHE A 744      62.930  60.610  65.150  1.00  0.00           H
ATOM   2521  CE2 PHE A 744      64.840  60.670  64.230  1.00  0.00           C
ATOM   2522  HE2 PHE A 744      64.420  60.860  63.250  1.00  0.00           H
ATOM   2523  C   PHE A 744      62.720  59.550  69.970  1.00  0.00           C
ATOM   2524  O   PHE A 744      62.890  60.660  70.530  1.00  0.00           O
ATOM   2525  N   ASP A 745      61.740  58.720  70.280  1.00  0.00           N
ATOM   2526  HN  ASP A 745      61.720  57.810  69.860  1.00  0.00           H
ATOM   2527  CA  ASP A 745      60.780  58.860  71.370  1.00  0.00           C
ATOM   2528  HA  ASP A 745      61.200  59.570  72.080  1.00  0.00           H
ATOM   2529  CB  ASP A 745      59.410  59.360  70.810  1.00  0.00           C
ATOM   2530  HB1 ASP A 745      58.940  58.610  70.150  1.00  0.00           H
ATOM   2531  HB2 ASP A 745      59.610  60.170  70.060  1.00  0.00           H
ATOM   2532  CG  ASP A 745      58.510  59.900  71.880  1.00  0.00           C
ATOM   2533  OD1 ASP A 745      57.410  60.320  71.580  1.00  0.00           O
ATOM   2534  OD2 ASP A 745      58.990  60.070  73.010  1.00  0.00           O
ATOM   2535  C   ASP A 745      60.600  57.570  72.120  1.00  0.00           C
ATOM   2536  O   ASP A 745      59.560  57.040  72.380  1.00  0.00           O
ATOM   2537  N   LEU A 746      61.770  56.960  72.470  1.00  0.00           N
ATOM   2538  HN  LEU A 746      62.630  57.180  72.010  1.00  0.00           H
ATOM   2539  CA  LEU A 746      61.920  55.760  73.270  1.00  0.00           C
ATOM   2540  HA  LEU A 746      61.400  54.920  72.830  1.00  0.00           H
ATOM   2541  CB  LEU A 746      63.360  55.320  73.390  1.00  0.00           C
ATOM   2542  HB1 LEU A 746      63.410  54.410  74.000  1.00  0.00           H
ATOM   2543  HB2 LEU A 746      64.010  56.060  73.910  1.00  0.00           H
ATOM   2544  CG  LEU A 746      64.120  55.000  72.050  1.00  0.00           C
ATOM   2545  HG  LEU A 746      64.200  55.950  71.490  1.00  0.00           H
ATOM   2546  CD1 LEU A 746      65.500  54.350  72.290  1.00  0.00           C
ATOM   2547 HD11 LEU A 746      65.450  53.250  72.400  1.00  0.00           H
ATOM   2548 HD12 LEU A 746      66.080  54.880  73.070  1.00  0.00           H
ATOM   2549 HD13 LEU A 746      66.100  54.430  71.360  1.00  0.00           H
ATOM   2550  CD2 LEU A 746      63.210  54.020  71.230  1.00  0.00           C
ATOM   2551 HD21 LEU A 746      62.960  53.100  71.810  1.00  0.00           H
ATOM   2552 HD22 LEU A 746      63.810  53.650  70.370  1.00  0.00           H
ATOM   2553 HD23 LEU A 746      62.250  54.370  70.790  1.00  0.00           H
ATOM   2554  C   LEU A 746      61.470  55.850  74.690  1.00  0.00           C
ATOM   2555  O   LEU A 746      61.550  56.940  75.230  1.00  0.00           O
ATOM   2556  N   GLY A 747      61.130  54.650  75.260  1.00  0.00           N
ATOM   2557  HN  GLY A 747      60.990  53.850  74.680  1.00  0.00           H
ATOM   2558  CA  GLY A 747      60.790  54.570  76.680  1.00  0.00           C
ATOM   2559  HA1 GLY A 747      60.430  53.570  76.830  1.00  0.00           H
ATOM   2560  HA2 GLY A 747      60.040  55.330  76.850  1.00  0.00           H
ATOM   2561  C   GLY A 747      61.890  54.860  77.680  1.00  0.00           C
ATOM   2562  O   GLY A 747      63.060  55.060  77.370  1.00  0.00           O
ATOM   2563  N   GLU A 748      61.450  54.940  78.940  1.00  0.00           N
ATOM   2564  HN  GLU A 748      60.490  54.780  79.190  1.00  0.00           H
ATOM   2565  CA  GLU A 748      62.320  55.170  79.980  1.00  0.00           C
ATOM   2566  HA  GLU A 748      63.100  55.760  79.500  1.00  0.00           H
ATOM   2567  CB  GLU A 748      61.660  55.900  81.140  1.00  0.00           C
ATOM   2568  HB1 GLU A 748      62.310  56.140  82.010  1.00  0.00           H
ATOM   2569  HB2 GLU A 748      60.890  55.270  81.640  1.00  0.00           H
ATOM   2570  CG  GLU A 748      61.050  57.270  80.640  1.00  0.00           C
ATOM   2571  HG1 GLU A 748      60.340  57.110  79.810  1.00  0.00           H
ATOM   2572  HG2 GLU A 748      61.940  57.830  80.280  1.00  0.00           H
ATOM   2573  CD  GLU A 748      60.360  58.050  81.770  1.00  0.00           C
ATOM   2574  OE1 GLU A 748      59.420  57.570  82.420  1.00  0.00           O
ATOM   2575  OE2 GLU A 748      60.720  59.250  81.930  1.00  0.00           O
ATOM   2576  C   GLU A 748      63.120  53.950  80.500  1.00  0.00           C
ATOM   2577  O   GLU A 748      63.940  54.010  81.400  1.00  0.00           O
ATOM   2578  N   THR A 749      62.890  52.830  79.910  1.00  0.00           N
ATOM   2579  HN  THR A 749      62.050  52.640  79.400  1.00  0.00           H
ATOM   2580  CA  THR A 749      63.740  51.650  80.060  1.00  0.00           C
ATOM   2581  HA  THR A 749      64.200  51.620  81.040  1.00  0.00           H
ATOM   2582  CB  THR A 749      62.860  50.330  79.880  1.00  0.00           C
ATOM   2583  HB  THR A 749      63.490  49.560  79.380  1.00  0.00           H
ATOM   2584  OG1 THR A 749      61.660  50.650  79.190  1.00  0.00           O
ATOM   2585  HG1 THR A 749      60.920  50.400  79.750  1.00  0.00           H
ATOM   2586  CG2 THR A 749      62.430  49.720  81.200  1.00  0.00           C
ATOM   2587 HG21 THR A 749      63.340  49.610  81.840  1.00  0.00           H
ATOM   2588 HG22 THR A 749      61.880  48.770  81.120  1.00  0.00           H
ATOM   2589 HG23 THR A 749      61.710  50.370  81.740  1.00  0.00           H
ATOM   2590  C   THR A 749      64.940  51.530  79.140  1.00  0.00           C
ATOM   2591  O   THR A 749      65.860  50.810  79.400  1.00  0.00           O
ATOM   2592  N   TYR A 750      64.930  52.350  78.080  1.00  0.00           N
ATOM   2593  HN  TYR A 750      64.170  52.970  77.890  1.00  0.00           H
ATOM   2594  CA  TYR A 750      65.930  52.300  77.010  1.00  0.00           C
ATOM   2595  HA  TYR A 750      66.770  51.700  77.310  1.00  0.00           H
ATOM   2596  CB  TYR A 750      65.350  51.610  75.760  1.00  0.00           C
ATOM   2597  HB1 TYR A 750      65.990  51.580  74.850  1.00  0.00           H
ATOM   2598  HB2 TYR A 750      64.460  52.230  75.510  1.00  0.00           H
ATOM   2599  CG  TYR A 750      64.890  50.280  76.070  1.00  0.00           C
ATOM   2600  CD1 TYR A 750      63.540  50.080  76.360  1.00  0.00           C
ATOM   2601  HD1 TYR A 750      62.850  50.920  76.300  1.00  0.00           H
ATOM   2602  CE1 TYR A 750      63.070  48.850  76.710  1.00  0.00           C
ATOM   2603  HE1 TYR A 750      62.000  48.750  76.900  1.00  0.00           H
ATOM   2604  CZ  TYR A 750      63.940  47.710  76.820  1.00  0.00           C
ATOM   2605  OH  TYR A 750      63.340  46.440  77.170  1.00  0.00           O
ATOM   2606  HH  TYR A 750      62.610  46.650  77.750  1.00  0.00           H
ATOM   2607  CD2 TYR A 750      65.770  49.180  76.150  1.00  0.00           C
ATOM   2608  HD2 TYR A 750      66.780  49.340  75.790  1.00  0.00           H
ATOM   2609  CE2 TYR A 750      65.250  47.870  76.430  1.00  0.00           C
ATOM   2610  HE2 TYR A 750      65.860  46.990  76.390  1.00  0.00           H
ATOM   2611  C   TYR A 750      66.450  53.650  76.710  1.00  0.00           C
ATOM   2612  O   TYR A 750      66.930  53.890  75.590  1.00  0.00           O
ATOM   2613  N   ALA A 751      66.600  54.600  77.670  1.00  0.00           N
ATOM   2614  HN  ALA A 751      66.450  54.370  78.630  1.00  0.00           H
ATOM   2615  CA  ALA A 751      66.940  55.910  77.400  1.00  0.00           C
ATOM   2616  HA  ALA A 751      66.450  56.290  76.530  1.00  0.00           H
ATOM   2617  CB  ALA A 751      66.460  56.740  78.570  1.00  0.00           C
ATOM   2618  HB1 ALA A 751      65.340  56.690  78.620  1.00  0.00           H
ATOM   2619  HB2 ALA A 751      66.800  57.800  78.550  1.00  0.00           H
ATOM   2620  HB3 ALA A 751      66.930  56.320  79.480  1.00  0.00           H
ATOM   2621  C   ALA A 751      68.400  56.070  77.060  1.00  0.00           C
ATOM   2622  O   ALA A 751      68.820  57.030  76.420  1.00  0.00           O
ATOM   2623  N   ASP A 752      69.260  55.080  77.450  1.00  0.00           N
ATOM   2624  HN  ASP A 752      68.900  54.280  77.910  1.00  0.00           H
ATOM   2625  CA  ASP A 752      70.670  55.220  77.390  1.00  0.00           C
ATOM   2626  HA  ASP A 752      70.960  56.200  77.060  1.00  0.00           H
ATOM   2627  CB  ASP A 752      71.300  54.700  78.740  1.00  0.00           C
ATOM   2628  HB1 ASP A 752      72.400  54.710  78.830  1.00  0.00           H
ATOM   2629  HB2 ASP A 752      70.880  53.670  78.900  1.00  0.00           H
ATOM   2630  CG  ASP A 752      70.770  55.470  79.900  1.00  0.00           C
ATOM   2631  OD1 ASP A 752      70.670  54.920  80.990  1.00  0.00           O
ATOM   2632  OD2 ASP A 752      70.560  56.720  79.760  1.00  0.00           O
ATOM   2633  C   ASP A 752      71.280  54.450  76.160  1.00  0.00           C
ATOM   2634  O   ASP A 752      72.390  54.650  75.730  1.00  0.00           O
ATOM   2635  N   VAL A 753      70.390  53.620  75.510  1.00  0.00           N
ATOM   2636  HN  VAL A 753      69.490  53.300  75.810  1.00  0.00           H
ATOM   2637  CA  VAL A 753      70.790  52.960  74.310  1.00  0.00           C
ATOM   2638  HA  VAL A 753      71.870  52.950  74.170  1.00  0.00           H
ATOM   2639  CB  VAL A 753      70.370  51.450  74.280  1.00  0.00           C
ATOM   2640  HB  VAL A 753      70.620  51.000  73.290  1.00  0.00           H
ATOM   2641  CG1 VAL A 753      71.260  50.850  75.340  1.00  0.00           C
ATOM   2642 HG11 VAL A 753      72.320  50.900  75.050  1.00  0.00           H
ATOM   2643 HG12 VAL A 753      70.990  49.770  75.300  1.00  0.00           H
ATOM   2644 HG13 VAL A 753      71.070  51.150  76.400  1.00  0.00           H
ATOM   2645  CG2 VAL A 753      68.920  51.160  74.690  1.00  0.00           C
ATOM   2646 HG21 VAL A 753      68.690  51.570  75.700  1.00  0.00           H
ATOM   2647 HG22 VAL A 753      68.680  50.080  74.580  1.00  0.00           H
ATOM   2648 HG23 VAL A 753      68.300  51.660  73.910  1.00  0.00           H
ATOM   2649  C   VAL A 753      70.160  53.650  73.110  1.00  0.00           C
ATOM   2650  O   VAL A 753      70.180  53.080  72.020  1.00  0.00           O
ATOM   2651  N   LEU A 754      69.680  54.900  73.190  1.00  0.00           N
ATOM   2652  HN  LEU A 754      69.690  55.390  74.050  1.00  0.00           H
ATOM   2653  CA  LEU A 754      69.210  55.690  72.110  1.00  0.00           C
ATOM   2654  HA  LEU A 754      68.520  55.120  71.500  1.00  0.00           H
ATOM   2655  CB  LEU A 754      68.470  56.930  72.680  1.00  0.00           C
ATOM   2656  HB1 LEU A 754      69.150  57.510  73.340  1.00  0.00           H
ATOM   2657  HB2 LEU A 754      67.630  56.490  73.260  1.00  0.00           H
ATOM   2658  CG  LEU A 754      67.830  58.000  71.840  1.00  0.00           C
ATOM   2659  HG  LEU A 754      68.450  58.240  70.950  1.00  0.00           H
ATOM   2660  CD1 LEU A 754      66.550  57.430  71.130  1.00  0.00           C
ATOM   2661 HD11 LEU A 754      65.830  57.170  71.950  1.00  0.00           H
ATOM   2662 HD12 LEU A 754      66.840  56.400  70.800  1.00  0.00           H
ATOM   2663 HD13 LEU A 754      66.040  58.190  70.520  1.00  0.00           H
ATOM   2664  CD2 LEU A 754      67.490  59.170  72.720  1.00  0.00           C
ATOM   2665 HD21 LEU A 754      67.280  60.060  72.070  1.00  0.00           H
ATOM   2666 HD22 LEU A 754      68.260  59.360  73.510  1.00  0.00           H
ATOM   2667 HD23 LEU A 754      66.560  58.930  73.260  1.00  0.00           H
ATOM   2668  C   LEU A 754      70.150  55.980  70.960  1.00  0.00           C
ATOM   2669  O   LEU A 754      69.770  55.800  69.820  1.00  0.00           O
ATOM   2670  N   PHE A 755      71.460  56.330  71.170  1.00  0.00           N
ATOM   2671  HN  PHE A 755      71.600  56.510  72.140  1.00  0.00           H
ATOM   2672  CA  PHE A 755      72.490  56.420  70.130  1.00  0.00           C
ATOM   2673  HA  PHE A 755      72.030  57.050  69.390  1.00  0.00           H
ATOM   2674  CB  PHE A 755      73.900  57.050  70.620  1.00  0.00           C
ATOM   2675  HB1 PHE A 755      74.350  56.270  71.260  1.00  0.00           H
ATOM   2676  HB2 PHE A 755      73.730  57.980  71.210  1.00  0.00           H
ATOM   2677  CG  PHE A 755      74.930  57.170  69.580  1.00  0.00           C
ATOM   2678  CD1 PHE A 755      75.850  56.160  69.400  1.00  0.00           C
ATOM   2679  HD1 PHE A 755      75.850  55.260  70.010  1.00  0.00           H
ATOM   2680  CE1 PHE A 755      76.910  56.260  68.480  1.00  0.00           C
ATOM   2681  HE1 PHE A 755      77.760  55.600  68.320  1.00  0.00           H
ATOM   2682  CZ  PHE A 755      77.050  57.440  67.660  1.00  0.00           C
ATOM   2683  HZ  PHE A 755      77.820  57.540  66.910  1.00  0.00           H
ATOM   2684  CD2 PHE A 755      75.060  58.310  68.750  1.00  0.00           C
ATOM   2685  HD2 PHE A 755      74.460  59.190  68.930  1.00  0.00           H
ATOM   2686  CE2 PHE A 755      76.060  58.440  67.760  1.00  0.00           C
ATOM   2687  HE2 PHE A 755      76.310  59.330  67.200  1.00  0.00           H
ATOM   2688  C   PHE A 755      72.660  55.060  69.430  1.00  0.00           C
ATOM   2689  O   PHE A 755      72.480  55.010  68.210  1.00  0.00           O
ATOM   2690  N   TRP A 756      72.770  53.920  70.230  1.00  0.00           N
ATOM   2691  HN  TRP A 756      72.850  54.050  71.210  1.00  0.00           H
ATOM   2692  CA  TRP A 756      72.690  52.540  69.820  1.00  0.00           C
ATOM   2693  HA  TRP A 756      73.500  52.370  69.140  1.00  0.00           H
ATOM   2694  CB  TRP A 756      72.950  51.620  71.020  1.00  0.00           C
ATOM   2695  HB1 TRP A 756      72.020  51.590  71.630  1.00  0.00           H
ATOM   2696  HB2 TRP A 756      73.880  51.880  71.580  1.00  0.00           H
ATOM   2697  CG  TRP A 756      73.050  50.150  70.650  1.00  0.00           C
ATOM   2698  CD1 TRP A 756      72.420  49.070  71.300  1.00  0.00           C
ATOM   2699  HD1 TRP A 756      71.800  49.140  72.190  1.00  0.00           H
ATOM   2700  NE1 TRP A 756      72.840  47.920  70.660  1.00  0.00           N
ATOM   2701  HE1 TRP A 756      72.680  47.060  71.090  1.00  0.00           H
ATOM   2702  CE2 TRP A 756      73.670  48.180  69.610  1.00  0.00           C
ATOM   2703  CD2 TRP A 756      73.860  49.600  69.600  1.00  0.00           C
ATOM   2704  CE3 TRP A 756      74.870  50.180  68.720  1.00  0.00           C
ATOM   2705  HE3 TRP A 756      75.300  51.170  68.810  1.00  0.00           H
ATOM   2706  CZ3 TRP A 756      75.500  49.250  67.880  1.00  0.00           C
ATOM   2707  HZ3 TRP A 756      76.400  49.610  67.400  1.00  0.00           H
ATOM   2708  CZ2 TRP A 756      74.260  47.300  68.750  1.00  0.00           C
ATOM   2709  HZ2 TRP A 756      73.980  46.260  68.670  1.00  0.00           H
ATOM   2710  CH2 TRP A 756      75.190  47.910  67.810  1.00  0.00           C
ATOM   2711  HH2 TRP A 756      75.860  47.230  67.310  1.00  0.00           H
ATOM   2712  C   TRP A 756      71.440  52.040  68.970  1.00  0.00           C
ATOM   2713  O   TRP A 756      71.580  51.300  68.020  1.00  0.00           O
ATOM   2714  N   CYS A 757      70.200  52.550  69.330  1.00  0.00           N
ATOM   2715  HN  CYS A 757      70.050  53.020  70.190  1.00  0.00           H
ATOM   2716  CA  CYS A 757      69.030  52.310  68.510  1.00  0.00           C
ATOM   2717  HA  CYS A 757      69.050  51.260  68.270  1.00  0.00           H
ATOM   2718  CB  CYS A 757      67.740  52.720  69.250  1.00  0.00           C
ATOM   2719  HB1 CYS A 757      66.900  52.700  68.520  1.00  0.00           H
ATOM   2720  HB2 CYS A 757      67.950  53.780  69.470  1.00  0.00           H
ATOM   2721  SG  CYS A 757      67.600  51.660  70.650  1.00  0.00           S
ATOM   2722  HG1 CYS A 757      68.740  52.040  71.220  1.00  0.00           H
ATOM   2723  C   CYS A 757      69.110  52.820  67.080  1.00  0.00           C
ATOM   2724  O   CYS A 757      68.750  52.080  66.140  1.00  0.00           O
ATOM   2725  N   VAL A 758      69.560  54.120  67.060  1.00  0.00           N
ATOM   2726  HN  VAL A 758      69.890  54.550  67.890  1.00  0.00           H
ATOM   2727  CA  VAL A 758      69.810  54.840  65.890  1.00  0.00           C
ATOM   2728  HA  VAL A 758      69.010  54.950  65.180  1.00  0.00           H
ATOM   2729  CB  VAL A 758      70.190  56.320  66.200  1.00  0.00           C
ATOM   2730  HB  VAL A 758      70.970  56.490  66.960  1.00  0.00           H
ATOM   2731  CG1 VAL A 758      70.540  57.100  64.890  1.00  0.00           C
ATOM   2732 HG11 VAL A 758      69.770  56.910  64.120  1.00  0.00           H
ATOM   2733 HG12 VAL A 758      71.530  56.720  64.550  1.00  0.00           H
ATOM   2734 HG13 VAL A 758      70.640  58.160  65.200  1.00  0.00           H
ATOM   2735  CG2 VAL A 758      68.900  57.000  66.690  1.00  0.00           C
ATOM   2736 HG21 VAL A 758      68.330  56.360  67.400  1.00  0.00           H
ATOM   2737 HG22 VAL A 758      68.310  57.240  65.790  1.00  0.00           H
ATOM   2738 HG23 VAL A 758      69.120  57.980  67.180  1.00  0.00           H
ATOM   2739  C   VAL A 758      70.950  54.240  65.100  1.00  0.00           C
ATOM   2740  O   VAL A 758      70.810  54.100  63.840  1.00  0.00           O
ATOM   2741  N   ILE A 759      72.090  53.730  65.630  1.00  0.00           N
ATOM   2742  HN  ILE A 759      72.320  53.920  66.570  1.00  0.00           H
ATOM   2743  CA  ILE A 759      72.930  52.870  64.950  1.00  0.00           C
ATOM   2744  HA  ILE A 759      73.220  53.460  64.090  1.00  0.00           H
ATOM   2745  CB  ILE A 759      74.110  52.490  65.870  1.00  0.00           C
ATOM   2746  HB  ILE A 759      73.710  52.120  66.830  1.00  0.00           H
ATOM   2747  CG2 ILE A 759      75.120  51.430  65.410  1.00  0.00           C
ATOM   2748 HG21 ILE A 759      75.370  51.680  64.360  1.00  0.00           H
ATOM   2749 HG22 ILE A 759      74.620  50.440  65.340  1.00  0.00           H
ATOM   2750 HG23 ILE A 759      76.120  51.400  65.910  1.00  0.00           H
ATOM   2751  CG1 ILE A 759      74.940  53.750  66.310  1.00  0.00           C
ATOM   2752 HG11 ILE A 759      75.930  53.460  66.700  1.00  0.00           H
ATOM   2753 HG12 ILE A 759      74.260  54.220  67.060  1.00  0.00           H
ATOM   2754  CD  ILE A 759      75.250  54.800  65.220  1.00  0.00           C
ATOM   2755  HD1 ILE A 759      75.690  54.170  64.420  1.00  0.00           H
ATOM   2756  HD2 ILE A 759      76.070  55.490  65.480  1.00  0.00           H
ATOM   2757  HD3 ILE A 759      74.440  55.500  64.920  1.00  0.00           H
ATOM   2758  C   ILE A 759      72.370  51.570  64.430  1.00  0.00           C
ATOM   2759  O   ILE A 759      72.570  51.090  63.290  1.00  0.00           O
ATOM   2760  N   LEU A 760      71.540  50.850  65.240  1.00  0.00           N
ATOM   2761  HN  LEU A 760      71.380  51.190  66.160  1.00  0.00           H
ATOM   2762  CA  LEU A 760      70.880  49.600  64.850  1.00  0.00           C
ATOM   2763  HA  LEU A 760      71.590  48.870  64.480  1.00  0.00           H
ATOM   2764  CB  LEU A 760      70.210  48.930  66.110  1.00  0.00           C
ATOM   2765  HB1 LEU A 760      69.330  49.550  66.390  1.00  0.00           H
ATOM   2766  HB2 LEU A 760      70.880  48.990  66.990  1.00  0.00           H
ATOM   2767  CG  LEU A 760      69.910  47.400  65.990  1.00  0.00           C
ATOM   2768  HG  LEU A 760      69.130  47.300  65.200  1.00  0.00           H
ATOM   2769  CD1 LEU A 760      71.170  46.550  65.570  1.00  0.00           C
ATOM   2770 HD11 LEU A 760      71.400  46.740  64.510  1.00  0.00           H
ATOM   2771 HD12 LEU A 760      70.980  45.460  65.730  1.00  0.00           H
ATOM   2772 HD13 LEU A 760      72.020  46.750  66.270  1.00  0.00           H
ATOM   2773  CD2 LEU A 760      69.390  46.790  67.330  1.00  0.00           C
ATOM   2774 HD21 LEU A 760      68.350  47.060  67.590  1.00  0.00           H
ATOM   2775 HD22 LEU A 760      70.010  47.140  68.170  1.00  0.00           H
ATOM   2776 HD23 LEU A 760      69.360  45.680  67.370  1.00  0.00           H
ATOM   2777  C   LEU A 760      69.870  49.810  63.710  1.00  0.00           C
ATOM   2778  O   LEU A 760      69.920  49.190  62.640  1.00  0.00           O
ATOM   2779  N   PHE A 761      69.060  50.840  63.840  1.00  0.00           N
ATOM   2780  HN  PHE A 761      68.920  51.340  64.680  1.00  0.00           H
ATOM   2781  CA  PHE A 761      68.160  51.270  62.730  1.00  0.00           C
ATOM   2782  HA  PHE A 761      67.450  50.480  62.540  1.00  0.00           H
ATOM   2783  CB  PHE A 761      67.430  52.610  63.190  1.00  0.00           C
ATOM   2784  HB1 PHE A 761      68.170  53.340  63.550  1.00  0.00           H
ATOM   2785  HB2 PHE A 761      66.750  52.310  64.020  1.00  0.00           H
ATOM   2786  CG  PHE A 761      66.590  53.360  62.170  1.00  0.00           C
ATOM   2787  CD1 PHE A 761      65.240  53.060  61.910  1.00  0.00           C
ATOM   2788  HD1 PHE A 761      64.790  52.170  62.300  1.00  0.00           H
ATOM   2789  CE1 PHE A 761      64.520  53.800  60.990  1.00  0.00           C
ATOM   2790  HE1 PHE A 761      63.480  53.510  60.890  1.00  0.00           H
ATOM   2791  CZ  PHE A 761      65.090  54.930  60.430  1.00  0.00           C
ATOM   2792  HZ  PHE A 761      64.610  55.580  59.720  1.00  0.00           H
ATOM   2793  CD2 PHE A 761      67.220  54.370  61.420  1.00  0.00           C
ATOM   2794  HD2 PHE A 761      68.250  54.570  61.630  1.00  0.00           H
ATOM   2795  CE2 PHE A 761      66.520  55.100  60.500  1.00  0.00           C
ATOM   2796  HE2 PHE A 761      66.930  55.860  59.850  1.00  0.00           H
ATOM   2797  C   PHE A 761      68.810  51.570  61.350  1.00  0.00           C
ATOM   2798  O   PHE A 761      68.500  51.000  60.310  1.00  0.00           O
ATOM   2799  N   PHE A 762      69.900  52.330  61.460  1.00  0.00           N
ATOM   2800  HN  PHE A 762      70.230  52.580  62.370  1.00  0.00           H
ATOM   2801  CA  PHE A 762      70.710  52.800  60.340  1.00  0.00           C
ATOM   2802  HA  PHE A 762      69.990  53.220  59.640  1.00  0.00           H
ATOM   2803  CB  PHE A 762      71.550  54.070  60.790  1.00  0.00           C
ATOM   2804  HB1 PHE A 762      72.140  53.670  61.650  1.00  0.00           H
ATOM   2805  HB2 PHE A 762      70.930  54.830  61.300  1.00  0.00           H
ATOM   2806  CG  PHE A 762      72.380  54.860  59.750  1.00  0.00           C
ATOM   2807  CD1 PHE A 762      71.670  55.360  58.670  1.00  0.00           C
ATOM   2808  HD1 PHE A 762      70.610  55.140  58.680  1.00  0.00           H
ATOM   2809  CE1 PHE A 762      72.340  56.090  57.710  1.00  0.00           C
ATOM   2810  HE1 PHE A 762      71.700  56.570  56.960  1.00  0.00           H
ATOM   2811  CZ  PHE A 762      73.600  56.540  57.910  1.00  0.00           C
ATOM   2812  HZ  PHE A 762      74.100  57.190  57.220  1.00  0.00           H
ATOM   2813  CD2 PHE A 762      73.660  55.260  59.940  1.00  0.00           C
ATOM   2814  HD2 PHE A 762      74.190  54.920  60.810  1.00  0.00           H
ATOM   2815  CE2 PHE A 762      74.280  56.190  59.090  1.00  0.00           C
ATOM   2816  HE2 PHE A 762      75.320  56.410  59.230  1.00  0.00           H
ATOM   2817  C   PHE A 762      71.480  51.770  59.550  1.00  0.00           C
ATOM   2818  O   PHE A 762      71.500  51.690  58.320  1.00  0.00           O
ATOM   2819  N   THR A 763      72.100  50.890  60.380  1.00  0.00           N
ATOM   2820  HN  THR A 763      71.970  50.950  61.370  1.00  0.00           H
ATOM   2821  CA  THR A 763      72.910  49.660  59.990  1.00  0.00           C
ATOM   2822  HA  THR A 763      73.590  49.970  59.200  1.00  0.00           H
ATOM   2823  CB  THR A 763      73.740  49.080  61.100  1.00  0.00           C
ATOM   2824  HB  THR A 763      73.030  48.570  61.780  1.00  0.00           H
ATOM   2825  OG1 THR A 763      74.460  50.070  61.880  1.00  0.00           O
ATOM   2826  HG1 THR A 763      73.890  50.490  62.530  1.00  0.00           H
ATOM   2827  CG2 THR A 763      74.800  48.170  60.470  1.00  0.00           C
ATOM   2828 HG21 THR A 763      75.360  47.630  61.270  1.00  0.00           H
ATOM   2829 HG22 THR A 763      75.540  48.750  59.880  1.00  0.00           H
ATOM   2830 HG23 THR A 763      74.350  47.380  59.830  1.00  0.00           H
ATOM   2831  C   THR A 763      71.940  48.650  59.340  1.00  0.00           C
ATOM   2832  O   THR A 763      72.290  48.010  58.350  1.00  0.00           O
ATOM   2833  N   THR A 764      70.710  48.440  59.800  1.00  0.00           N
ATOM   2834  HN  THR A 764      70.540  48.920  60.650  1.00  0.00           H
ATOM   2835  CA  THR A 764      69.690  47.700  59.100  1.00  0.00           C
ATOM   2836  HA  THR A 764      70.060  46.700  58.990  1.00  0.00           H
ATOM   2837  CB  THR A 764      68.430  47.590  59.920  1.00  0.00           C
ATOM   2838  HB  THR A 764      67.870  48.550  59.950  1.00  0.00           H
ATOM   2839  OG1 THR A 764      68.650  47.160  61.260  1.00  0.00           O
ATOM   2840  HG1 THR A 764      69.210  47.780  61.740  1.00  0.00           H
ATOM   2841  CG2 THR A 764      67.560  46.540  59.170  1.00  0.00           C
ATOM   2842 HG21 THR A 764      66.950  47.030  58.370  1.00  0.00           H
ATOM   2843 HG22 THR A 764      66.810  46.070  59.850  1.00  0.00           H
ATOM   2844 HG23 THR A 764      68.110  45.670  58.760  1.00  0.00           H
ATOM   2845  C   THR A 764      69.350  48.190  57.680  1.00  0.00           C
ATOM   2846  O   THR A 764      69.400  47.450  56.710  1.00  0.00           O
ATOM   2847  N   PHE A 765      69.070  49.580  57.550  1.00  0.00           N
ATOM   2848  HN  PHE A 765      69.070  50.090  58.400  1.00  0.00           H
ATOM   2849  CA  PHE A 765      68.800  50.180  56.210  1.00  0.00           C
ATOM   2850  HA  PHE A 765      67.980  49.570  55.850  1.00  0.00           H
ATOM   2851  CB  PHE A 765      68.420  51.660  56.460  1.00  0.00           C
ATOM   2852  HB1 PHE A 765      69.050  52.210  57.180  1.00  0.00           H
ATOM   2853  HB2 PHE A 765      67.320  51.690  56.660  1.00  0.00           H
ATOM   2854  CG  PHE A 765      68.570  52.430  55.120  1.00  0.00           C
ATOM   2855  CD1 PHE A 765      67.590  52.190  54.110  1.00  0.00           C
ATOM   2856  HD1 PHE A 765      66.850  51.450  54.340  1.00  0.00           H
ATOM   2857  CE1 PHE A 765      67.750  52.900  52.880  1.00  0.00           C
ATOM   2858  HE1 PHE A 765      67.060  52.810  52.060  1.00  0.00           H
ATOM   2859  CZ  PHE A 765      68.900  53.710  52.650  1.00  0.00           C
ATOM   2860  HZ  PHE A 765      69.000  54.210  51.700  1.00  0.00           H
ATOM   2861  CD2 PHE A 765      69.590  53.410  54.900  1.00  0.00           C
ATOM   2862  HD2 PHE A 765      70.200  53.630  55.770  1.00  0.00           H
ATOM   2863  CE2 PHE A 765      69.770  54.080  53.660  1.00  0.00           C
ATOM   2864  HE2 PHE A 765      70.600  54.740  53.470  1.00  0.00           H
ATOM   2865  C   PHE A 765      70.020  49.950  55.310  1.00  0.00           C
ATOM   2866  O   PHE A 765      69.950  49.620  54.130  1.00  0.00           O
ATOM   2867  N   PHE A 766      71.240  50.010  55.890  1.00  0.00           N
ATOM   2868  HN  PHE A 766      71.240  50.200  56.870  1.00  0.00           H
ATOM   2869  CA  PHE A 766      72.490  49.950  55.170  1.00  0.00           C
ATOM   2870  HA  PHE A 766      72.580  50.560  54.280  1.00  0.00           H
ATOM   2871  CB  PHE A 766      73.580  50.490  56.160  1.00  0.00           C
ATOM   2872  HB1 PHE A 766      73.320  50.030  57.130  1.00  0.00           H
ATOM   2873  HB2 PHE A 766      73.470  51.580  56.370  1.00  0.00           H
ATOM   2874  CG  PHE A 766      75.010  50.190  55.900  1.00  0.00           C
ATOM   2875  CD1 PHE A 766      75.750  49.400  56.790  1.00  0.00           C
ATOM   2876  HD1 PHE A 766      75.330  48.930  57.680  1.00  0.00           H
ATOM   2877  CE1 PHE A 766      77.080  49.050  56.460  1.00  0.00           C
ATOM   2878  HE1 PHE A 766      77.640  48.440  57.160  1.00  0.00           H
ATOM   2879  CZ  PHE A 766      77.750  49.540  55.330  1.00  0.00           C
ATOM   2880  HZ  PHE A 766      78.790  49.250  55.230  1.00  0.00           H
ATOM   2881  CD2 PHE A 766      75.690  50.730  54.770  1.00  0.00           C
ATOM   2882  HD2 PHE A 766      75.010  51.290  54.140  1.00  0.00           H
ATOM   2883  CE2 PHE A 766      77.040  50.400  54.500  1.00  0.00           C
ATOM   2884  HE2 PHE A 766      77.470  50.790  53.590  1.00  0.00           H
ATOM   2885  C   PHE A 766      72.760  48.610  54.550  1.00  0.00           C
ATOM   2886  O   PHE A 766      73.140  48.380  53.420  1.00  0.00           O
ATOM   2887  N   LEU A 767      72.520  47.540  55.320  1.00  0.00           N
ATOM   2888  HN  LEU A 767      72.220  47.660  56.280  1.00  0.00           H
ATOM   2889  CA  LEU A 767      72.770  46.210  54.870  1.00  0.00           C
ATOM   2890  HA  LEU A 767      73.630  46.260  54.230  1.00  0.00           H
ATOM   2891  CB  LEU A 767      73.030  45.140  55.960  1.00  0.00           C
ATOM   2892  HB1 LEU A 767      72.980  44.200  55.370  1.00  0.00           H
ATOM   2893  HB2 LEU A 767      72.200  45.040  56.680  1.00  0.00           H
ATOM   2894  CG  LEU A 767      74.310  45.230  56.850  1.00  0.00           C
ATOM   2895  HG  LEU A 767      74.320  46.160  57.440  1.00  0.00           H
ATOM   2896  CD1 LEU A 767      74.240  43.950  57.750  1.00  0.00           C
ATOM   2897 HD11 LEU A 767      74.200  43.040  57.120  1.00  0.00           H
ATOM   2898 HD12 LEU A 767      73.320  43.960  58.360  1.00  0.00           H
ATOM   2899 HD13 LEU A 767      75.070  44.000  58.490  1.00  0.00           H
ATOM   2900  CD2 LEU A 767      75.570  45.120  56.060  1.00  0.00           C
ATOM   2901 HD21 LEU A 767      75.660  44.190  55.450  1.00  0.00           H
ATOM   2902 HD22 LEU A 767      76.560  45.140  56.580  1.00  0.00           H
ATOM   2903 HD23 LEU A 767      75.460  45.810  55.200  1.00  0.00           H
ATOM   2904  C   LEU A 767      71.660  45.700  53.860  1.00  0.00           C
ATOM   2905  O   LEU A 767      72.070  45.000  52.890  1.00  0.00           O
ATOM   2906  N   SER A 768      70.360  46.040  54.080  1.00  0.00           N
ATOM   2907  HN  SER A 768      70.100  46.570  54.890  1.00  0.00           H
ATOM   2908  CA  SER A 768      69.290  45.800  53.090  1.00  0.00           C
ATOM   2909  HA  SER A 768      69.210  44.730  52.940  1.00  0.00           H
ATOM   2910  CB  SER A 768      67.920  46.280  53.650  1.00  0.00           C
ATOM   2911  HB1 SER A 768      67.130  45.880  52.980  1.00  0.00           H
ATOM   2912  HB2 SER A 768      67.890  47.380  53.580  1.00  0.00           H
ATOM   2913  OG  SER A 768      67.710  45.880  54.940  1.00  0.00           O
ATOM   2914  HG1 SER A 768      68.130  46.440  55.600  1.00  0.00           H
ATOM   2915  C   SER A 768      69.730  46.360  51.720  1.00  0.00           C
ATOM   2916  O   SER A 768      69.770  45.600  50.740  1.00  0.00           O
ATOM   2917  N   SER A 769      70.100  47.700  51.750  1.00  0.00           N
ATOM   2918  HN  SER A 769      70.160  48.250  52.580  1.00  0.00           H
ATOM   2919  CA  SER A 769      70.520  48.390  50.520  1.00  0.00           C
ATOM   2920  HA  SER A 769      69.650  48.190  49.910  1.00  0.00           H
ATOM   2921  CB  SER A 769      70.870  49.880  50.760  1.00  0.00           C
ATOM   2922  HB1 SER A 769      71.870  50.050  51.190  1.00  0.00           H
ATOM   2923  HB2 SER A 769      70.060  50.350  51.360  1.00  0.00           H
ATOM   2924  OG  SER A 769      70.790  50.360  49.390  1.00  0.00           O
ATOM   2925  HG1 SER A 769      71.710  50.310  49.130  1.00  0.00           H
ATOM   2926  C   SER A 769      71.730  47.730  49.950  1.00  0.00           C
ATOM   2927  O   SER A 769      71.790  47.150  48.860  1.00  0.00           O
ATOM   2928  N   PHE A 770      72.890  47.580  50.720  1.00  0.00           N
ATOM   2929  HN  PHE A 770      72.880  47.980  51.620  1.00  0.00           H
ATOM   2930  CA  PHE A 770      74.190  46.940  50.400  1.00  0.00           C
ATOM   2931  HA  PHE A 770      74.660  47.520  49.610  1.00  0.00           H
ATOM   2932  CB  PHE A 770      75.130  46.970  51.650  1.00  0.00           C
ATOM   2933  HB1 PHE A 770      74.620  46.440  52.480  1.00  0.00           H
ATOM   2934  HB2 PHE A 770      75.480  47.960  52.000  1.00  0.00           H
ATOM   2935  CG  PHE A 770      76.420  46.230  51.390  1.00  0.00           C
ATOM   2936  CD1 PHE A 770      76.790  44.960  51.950  1.00  0.00           C
ATOM   2937  HD1 PHE A 770      76.090  44.410  52.550  1.00  0.00           H
ATOM   2938  CE1 PHE A 770      78.060  44.440  51.810  1.00  0.00           C
ATOM   2939  HE1 PHE A 770      78.300  43.530  52.320  1.00  0.00           H
ATOM   2940  CZ  PHE A 770      79.020  45.030  50.900  1.00  0.00           C
ATOM   2941  HZ  PHE A 770      79.940  44.500  50.750  1.00  0.00           H
ATOM   2942  CD2 PHE A 770      77.370  46.810  50.500  1.00  0.00           C
ATOM   2943  HD2 PHE A 770      77.160  47.790  50.090  1.00  0.00           H
ATOM   2944  CE2 PHE A 770      78.640  46.210  50.290  1.00  0.00           C
ATOM   2945  HE2 PHE A 770      79.300  46.900  49.790  1.00  0.00           H
ATOM   2946  C   PHE A 770      74.130  45.570  49.790  1.00  0.00           C
ATOM   2947  O   PHE A 770      74.720  45.330  48.750  1.00  0.00           O
ATOM   2948  N   LEU A 771      73.320  44.700  50.400  1.00  0.00           N
ATOM   2949  HN  LEU A 771      72.760  45.110  51.110  1.00  0.00           H
ATOM   2950  CA  LEU A 771      73.280  43.340  50.000  1.00  0.00           C
ATOM   2951  HA  LEU A 771      74.290  43.150  49.670  1.00  0.00           H
ATOM   2952  CB  LEU A 771      72.830  42.420  51.120  1.00  0.00           C
ATOM   2953  HB1 LEU A 771      72.850  41.350  50.790  1.00  0.00           H
ATOM   2954  HB2 LEU A 771      71.770  42.710  51.290  1.00  0.00           H
ATOM   2955  CG  LEU A 771      73.750  42.300  52.340  1.00  0.00           C
ATOM   2956  HG  LEU A 771      73.890  43.290  52.820  1.00  0.00           H
ATOM   2957  CD1 LEU A 771      73.020  41.480  53.410  1.00  0.00           C
ATOM   2958 HD11 LEU A 771      72.950  40.440  53.020  1.00  0.00           H
ATOM   2959 HD12 LEU A 771      72.020  41.840  53.730  1.00  0.00           H
ATOM   2960 HD13 LEU A 771      73.530  41.460  54.400  1.00  0.00           H
ATOM   2961  CD2 LEU A 771      75.110  41.700  51.990  1.00  0.00           C
ATOM   2962 HD21 LEU A 771      75.680  41.410  52.900  1.00  0.00           H
ATOM   2963 HD22 LEU A 771      75.670  42.370  51.300  1.00  0.00           H
ATOM   2964 HD23 LEU A 771      74.880  40.800  51.390  1.00  0.00           H
ATOM   2965  C   LEU A 771      72.330  43.220  48.740  1.00  0.00           C
ATOM   2966  O   LEU A 771      72.520  42.370  47.860  1.00  0.00           O
ATOM   2967  N   LYS A 772      71.250  44.060  48.680  1.00  0.00           N
ATOM   2968  HN  LYS A 772      70.990  44.670  49.410  1.00  0.00           H
ATOM   2969  CA  LYS A 772      70.330  44.110  47.550  1.00  0.00           C
ATOM   2970  HA  LYS A 772      70.040  43.090  47.310  1.00  0.00           H
ATOM   2971  CB  LYS A 772      69.000  44.790  47.880  1.00  0.00           C
ATOM   2972  HB1 LYS A 772      68.300  45.020  47.060  1.00  0.00           H
ATOM   2973  HB2 LYS A 772      69.240  45.740  48.390  1.00  0.00           H
ATOM   2974  CG  LYS A 772      68.140  43.950  48.800  1.00  0.00           C
ATOM   2975  HG1 LYS A 772      67.300  44.640  49.060  1.00  0.00           H
ATOM   2976  HG2 LYS A 772      68.760  43.660  49.680  1.00  0.00           H
ATOM   2977  CD  LYS A 772      67.600  42.630  48.200  1.00  0.00           C
ATOM   2978  HD1 LYS A 772      66.970  42.130  48.960  1.00  0.00           H
ATOM   2979  HD2 LYS A 772      68.450  41.970  47.920  1.00  0.00           H
ATOM   2980  CE  LYS A 772      66.710  42.790  46.970  1.00  0.00           C
ATOM   2981  HE1 LYS A 772      67.280  43.100  46.070  1.00  0.00           H
ATOM   2982  HE2 LYS A 772      65.810  43.430  47.080  1.00  0.00           H
ATOM   2983  NZ  LYS A 772      66.140  41.430  46.520  1.00  0.00           N
ATOM   2984  HZ1 LYS A 772      65.840  41.060  47.450  1.00  0.00           H
ATOM   2985  HZ2 LYS A 772      66.870  40.760  46.190  1.00  0.00           H
ATOM   2986  HZ3 LYS A 772      65.420  41.540  45.780  1.00  0.00           H
ATOM   2987  C   LYS A 772      70.950  44.680  46.230  1.00  0.00           C
ATOM   2988  O   LYS A 772      70.720  44.230  45.140  1.00  0.00           O
ATOM   2989  N   GLN A 773      71.750  45.760  46.410  1.00  0.00           N
ATOM   2990  HN  GLN A 773      71.850  46.160  47.310  1.00  0.00           H
ATOM   2991  CA  GLN A 773      72.250  46.470  45.270  1.00  0.00           C
ATOM   2992  HA  GLN A 773      71.450  46.460  44.550  1.00  0.00           H
ATOM   2993  CB  GLN A 773      72.530  47.970  45.670  1.00  0.00           C
ATOM   2994  HB1 GLN A 773      73.160  48.470  44.910  1.00  0.00           H
ATOM   2995  HB2 GLN A 773      73.070  47.910  46.640  1.00  0.00           H
ATOM   2996  CG  GLN A 773      71.280  48.930  45.880  1.00  0.00           C
ATOM   2997  HG1 GLN A 773      71.660  49.970  45.810  1.00  0.00           H
ATOM   2998  HG2 GLN A 773      70.880  48.610  46.870  1.00  0.00           H
ATOM   2999  CD  GLN A 773      70.180  48.780  44.830  1.00  0.00           C
ATOM   3000  OE1 GLN A 773      69.020  48.840  45.250  1.00  0.00           O
ATOM   3001  NE2 GLN A 773      70.460  48.610  43.500  1.00  0.00           N
ATOM   3002 HE21 GLN A 773      69.670  48.670  42.880  1.00  0.00           H
ATOM   3003 HE22 GLN A 773      71.350  48.850  43.120  1.00  0.00           H
ATOM   3004  C   GLN A 773      73.530  45.790  44.720  1.00  0.00           C
ATOM   3005  O   GLN A 773      74.130  46.250  43.740  1.00  0.00           O
ATOM   3006  N   PHE A 774      73.970  44.660  45.250  1.00  0.00           N
ATOM   3007  HN  PHE A 774      73.600  44.300  46.100  1.00  0.00           H
ATOM   3008  CA  PHE A 774      75.170  43.920  44.790  1.00  0.00           C
ATOM   3009  HA  PHE A 774      75.870  44.670  44.490  1.00  0.00           H
ATOM   3010  CB  PHE A 774      75.800  43.050  45.940  1.00  0.00           C
ATOM   3011  HB1 PHE A 774      75.120  42.220  46.240  1.00  0.00           H
ATOM   3012  HB2 PHE A 774      75.890  43.700  46.830  1.00  0.00           H
ATOM   3013  CG  PHE A 774      77.090  42.460  45.680  1.00  0.00           C
ATOM   3014  CD1 PHE A 774      77.220  41.100  45.320  1.00  0.00           C
ATOM   3015  HD1 PHE A 774      76.380  40.430  45.310  1.00  0.00           H
ATOM   3016  CE1 PHE A 774      78.520  40.630  45.050  1.00  0.00           C
ATOM   3017  HE1 PHE A 774      78.660  39.570  44.850  1.00  0.00           H
ATOM   3018  CZ  PHE A 774      79.640  41.480  44.970  1.00  0.00           C
ATOM   3019  HZ  PHE A 774      80.650  41.130  44.790  1.00  0.00           H
ATOM   3020  CD2 PHE A 774      78.180  43.320  45.610  1.00  0.00           C
ATOM   3021  HD2 PHE A 774      78.110  44.360  45.860  1.00  0.00           H
ATOM   3022  CE2 PHE A 774      79.450  42.810  45.210  1.00  0.00           C
ATOM   3023  HE2 PHE A 774      80.240  43.560  45.210  1.00  0.00           H
ATOM   3024  C   PHE A 774      74.850  43.100  43.530  1.00  0.00           C
ATOM   3025  O   PHE A 774      75.730  42.670  42.740  1.00  0.00           O
ATOM   3026  N   LYS A 775      73.510  42.860  43.240  1.00  0.00           N
ATOM   3027  HN  LYS A 775      72.800  43.150  43.890  1.00  0.00           H
ATOM   3028  CA  LYS A 775      72.960  42.100  42.070  1.00  0.00           C
ATOM   3029  HA  LYS A 775      73.460  41.150  42.060  1.00  0.00           H
ATOM   3030  CB  LYS A 775      71.540  41.680  42.320  1.00  0.00           C
ATOM   3031  HB1 LYS A 775      70.970  42.480  42.850  1.00  0.00           H
ATOM   3032  HB2 LYS A 775      71.420  40.850  43.050  1.00  0.00           H
ATOM   3033  CG  LYS A 775      70.630  41.340  41.110  1.00  0.00           C
ATOM   3034  HG1 LYS A 775      71.080  40.640  40.370  1.00  0.00           H
ATOM   3035  HG2 LYS A 775      70.390  42.300  40.630  1.00  0.00           H
ATOM   3036  CD  LYS A 775      69.350  40.610  41.530  1.00  0.00           C
ATOM   3037  HD1 LYS A 775      68.820  41.190  42.320  1.00  0.00           H
ATOM   3038  HD2 LYS A 775      69.630  39.590  41.850  1.00  0.00           H
ATOM   3039  CE  LYS A 775      68.350  40.560  40.340  1.00  0.00           C
ATOM   3040  HE1 LYS A 775      68.910  40.140  39.470  1.00  0.00           H
ATOM   3041  HE2 LYS A 775      67.950  41.550  40.030  1.00  0.00           H
ATOM   3042  NZ  LYS A 775      67.280  39.550  40.600  1.00  0.00           N
ATOM   3043  HZ1 LYS A 775      66.690  39.780  41.430  1.00  0.00           H
ATOM   3044  HZ2 LYS A 775      67.770  38.640  40.690  1.00  0.00           H
ATOM   3045  HZ3 LYS A 775      66.660  39.520  39.760  1.00  0.00           H
ATOM   3046  C   LYS A 775      73.140  42.740  40.760  1.00  0.00           C
ATOM   3047  O   LYS A 775      73.330  42.080  39.710  1.00  0.00           O
ATOM   3048  N   THR A 776      72.980  44.080  40.810  1.00  0.00           N
ATOM   3049  HN  THR A 776      72.760  44.640  41.600  1.00  0.00           H
ATOM   3050  CA  THR A 776      73.090  44.870  39.570  1.00  0.00           C
ATOM   3051  HA  THR A 776      72.870  44.290  38.690  1.00  0.00           H
ATOM   3052  CB  THR A 776      72.140  46.040  39.530  1.00  0.00           C
ATOM   3053  HB  THR A 776      72.290  46.660  38.620  1.00  0.00           H
ATOM   3054  OG1 THR A 776      72.230  46.840  40.700  1.00  0.00           O
ATOM   3055  HG1 THR A 776      72.450  47.680  40.280  1.00  0.00           H
ATOM   3056  CG2 THR A 776      70.720  45.410  39.380  1.00  0.00           C
ATOM   3057 HG21 THR A 776      70.400  44.770  40.230  1.00  0.00           H
ATOM   3058 HG22 THR A 776      70.650  44.870  38.420  1.00  0.00           H
ATOM   3059 HG23 THR A 776      69.920  46.160  39.170  1.00  0.00           H
ATOM   3060  C   THR A 776      74.530  45.370  39.220  1.00  0.00           C
ATOM   3061  O   THR A 776      74.760  46.090  38.300  1.00  0.00           O
ATOM   3062  N   LYS A 777      75.500  44.990  40.080  1.00  0.00           N
ATOM   3063  HN  LYS A 777      75.190  44.530  40.900  1.00  0.00           H
ATOM   3064  CA  LYS A 777      76.900  45.250  39.870  1.00  0.00           C
ATOM   3065  HA  LYS A 777      77.050  46.190  39.360  1.00  0.00           H
ATOM   3066  CB  LYS A 777      77.700  45.350  41.200  1.00  0.00           C
ATOM   3067  HB1 LYS A 777      78.790  45.520  41.090  1.00  0.00           H
ATOM   3068  HB2 LYS A 777      77.590  44.380  41.730  1.00  0.00           H
ATOM   3069  CG  LYS A 777      77.190  46.470  42.110  1.00  0.00           C
ATOM   3070  HG1 LYS A 777      76.160  46.160  42.400  1.00  0.00           H
ATOM   3071  HG2 LYS A 777      77.130  47.390  41.490  1.00  0.00           H
ATOM   3072  CD  LYS A 777      77.970  46.600  43.410  1.00  0.00           C
ATOM   3073  HD1 LYS A 777      79.020  46.840  43.140  1.00  0.00           H
ATOM   3074  HD2 LYS A 777      77.920  45.630  43.940  1.00  0.00           H
ATOM   3075  CE  LYS A 777      77.380  47.510  44.440  1.00  0.00           C
ATOM   3076  HE1 LYS A 777      77.980  47.910  45.280  1.00  0.00           H
ATOM   3077  HE2 LYS A 777      76.470  47.020  44.860  1.00  0.00           H
ATOM   3078  NZ  LYS A 777      76.740  48.730  43.830  1.00  0.00           N
ATOM   3079  HZ1 LYS A 777      77.580  49.270  43.490  1.00  0.00           H
ATOM   3080  HZ2 LYS A 777      76.310  49.450  44.440  1.00  0.00           H
ATOM   3081  HZ3 LYS A 777      76.150  48.570  42.990  1.00  0.00           H
ATOM   3082  C   LYS A 777      77.440  44.240  38.910  1.00  0.00           C
ATOM   3083  O   LYS A 777      77.310  43.040  39.200  1.00  0.00           O
ATOM   3084  N   ARG A 778      78.000  44.690  37.800  1.00  0.00           N
ATOM   3085  HN  ARG A 778      78.060  45.670  37.700  1.00  0.00           H
ATOM   3086  CA  ARG A 778      78.180  43.780  36.700  1.00  0.00           C
ATOM   3087  HA  ARG A 778      77.560  42.900  36.810  1.00  0.00           H
ATOM   3088  CB  ARG A 778      77.910  44.480  35.410  1.00  0.00           C
ATOM   3089  HB1 ARG A 778      77.890  43.690  34.620  1.00  0.00           H
ATOM   3090  HB2 ARG A 778      78.650  45.240  35.080  1.00  0.00           H
ATOM   3091  CG  ARG A 778      76.540  45.120  35.310  1.00  0.00           C
ATOM   3092  HG1 ARG A 778      76.440  45.420  34.240  1.00  0.00           H
ATOM   3093  HG2 ARG A 778      76.420  45.980  35.990  1.00  0.00           H
ATOM   3094  CD  ARG A 778      75.400  44.110  35.650  1.00  0.00           C
ATOM   3095  HD1 ARG A 778      75.370  43.850  36.740  1.00  0.00           H
ATOM   3096  HD2 ARG A 778      75.580  43.270  34.950  1.00  0.00           H
ATOM   3097  NE  ARG A 778      74.240  44.920  35.310  1.00  0.00           N
ATOM   3098  HE  ARG A 778      74.300  45.870  35.020  1.00  0.00           H
ATOM   3099  CZ  ARG A 778      72.970  44.570  35.430  1.00  0.00           C
ATOM   3100  NH1 ARG A 778      72.670  43.340  35.850  1.00  0.00           N
ATOM   3101 HH11 ARG A 778      73.400  42.670  35.770  1.00  0.00           H
ATOM   3102 HH12 ARG A 778      71.710  43.040  35.850  1.00  0.00           H
ATOM   3103  NH2 ARG A 778      72.100  45.460  35.090  1.00  0.00           N
ATOM   3104 HH21 ARG A 778      72.470  46.360  34.870  1.00  0.00           H
ATOM   3105 HH22 ARG A 778      71.140  45.300  35.300  1.00  0.00           H
ATOM   3106  C   ARG A 778      79.600  43.260  36.590  1.00  0.00           C
ATOM   3107  O   ARG A 778      79.870  42.370  35.800  1.00  0.00           O
ATOM   3108  N   TYR A 779      80.590  43.640  37.400  1.00  0.00           N
ATOM   3109  HN  TYR A 779      80.520  44.560  37.790  1.00  0.00           H
ATOM   3110  CA  TYR A 779      81.900  42.980  37.440  1.00  0.00           C
ATOM   3111  HA  TYR A 779      82.260  42.650  36.480  1.00  0.00           H
ATOM   3112  CB  TYR A 779      82.950  44.050  38.060  1.00  0.00           C
ATOM   3113  HB1 TYR A 779      82.620  44.400  39.070  1.00  0.00           H
ATOM   3114  HB2 TYR A 779      82.930  44.940  37.410  1.00  0.00           H
ATOM   3115  CG  TYR A 779      84.310  43.530  38.250  1.00  0.00           C
ATOM   3116  CD1 TYR A 779      84.850  43.450  39.520  1.00  0.00           C
ATOM   3117  HD1 TYR A 779      84.310  43.730  40.420  1.00  0.00           H
ATOM   3118  CE1 TYR A 779      86.180  43.100  39.680  1.00  0.00           C
ATOM   3119  HE1 TYR A 779      86.640  43.220  40.650  1.00  0.00           H
ATOM   3120  CZ  TYR A 779      86.930  42.680  38.540  1.00  0.00           C
ATOM   3121  OH  TYR A 779      88.190  42.000  38.790  1.00  0.00           O
ATOM   3122  HH  TYR A 779      88.240  41.340  38.080  1.00  0.00           H
ATOM   3123  CD2 TYR A 779      85.040  43.150  37.130  1.00  0.00           C
ATOM   3124  HD2 TYR A 779      84.690  43.200  36.100  1.00  0.00           H
ATOM   3125  CE2 TYR A 779      86.260  42.650  37.310  1.00  0.00           C
ATOM   3126  HE2 TYR A 779      86.730  42.340  36.390  1.00  0.00           H
ATOM   3127  C   TYR A 779      81.940  41.780  38.400  1.00  0.00           C
ATOM   3128  O   TYR A 779      82.810  40.920  38.310  1.00  0.00           O
ATOM   3129  N   PHE A 780      80.920  41.600  39.240  1.00  0.00           N
ATOM   3130  HN  PHE A 780      80.130  42.200  39.330  1.00  0.00           H
ATOM   3131  CA  PHE A 780      81.020  40.530  40.180  1.00  0.00           C
ATOM   3132  HA  PHE A 780      82.040  40.190  40.310  1.00  0.00           H
ATOM   3133  CB  PHE A 780      80.510  40.850  41.600  1.00  0.00           C
ATOM   3134  HB1 PHE A 780      80.610  39.880  42.120  1.00  0.00           H
ATOM   3135  HB2 PHE A 780      79.450  41.190  41.560  1.00  0.00           H
ATOM   3136  CG  PHE A 780      81.380  41.930  42.140  1.00  0.00           C
ATOM   3137  CD1 PHE A 780      80.830  43.180  42.430  1.00  0.00           C
ATOM   3138  HD1 PHE A 780      79.760  43.350  42.430  1.00  0.00           H
ATOM   3139  CE1 PHE A 780      81.610  44.260  42.970  1.00  0.00           C
ATOM   3140  HE1 PHE A 780      81.130  45.170  43.270  1.00  0.00           H
ATOM   3141  CZ  PHE A 780      82.990  44.140  43.020  1.00  0.00           C
ATOM   3142  HZ  PHE A 780      83.730  44.870  43.340  1.00  0.00           H
ATOM   3143  CD2 PHE A 780      82.750  41.770  42.220  1.00  0.00           C
ATOM   3144  HD2 PHE A 780      83.180  40.840  41.870  1.00  0.00           H
ATOM   3145  CE2 PHE A 780      83.570  42.890  42.610  1.00  0.00           C
ATOM   3146  HE2 PHE A 780      84.640  42.800  42.610  1.00  0.00           H
ATOM   3147  C   PHE A 780      80.130  39.390  39.560  1.00  0.00           C
ATOM   3148  O   PHE A 780      79.200  39.660  38.800  1.00  0.00           O
ATOM   3149  N   PRO A 781      80.520  38.090  39.680  1.00  0.00           N
ATOM   3150  CD  PRO A 781      81.850  37.700  40.160  1.00  0.00           C
ATOM   3151  HD1 PRO A 781      81.980  37.920  41.250  1.00  0.00           H
ATOM   3152  HD2 PRO A 781      82.590  38.230  39.510  1.00  0.00           H
ATOM   3153  CA  PRO A 781      79.720  36.970  39.180  1.00  0.00           C
ATOM   3154  HA  PRO A 781      79.770  36.940  38.100  1.00  0.00           H
ATOM   3155  CB  PRO A 781      80.430  35.760  39.810  1.00  0.00           C
ATOM   3156  HB1 PRO A 781      80.140  34.870  39.220  1.00  0.00           H
ATOM   3157  HB2 PRO A 781      80.110  35.660  40.870  1.00  0.00           H
ATOM   3158  CG  PRO A 781      81.960  36.210  39.780  1.00  0.00           C
ATOM   3159  HG1 PRO A 781      82.530  35.590  40.510  1.00  0.00           H
ATOM   3160  HG2 PRO A 781      82.180  36.020  38.710  1.00  0.00           H
ATOM   3161  C   PRO A 781      78.240  36.920  39.430  1.00  0.00           C
ATOM   3162  O   PRO A 781      77.850  37.090  40.550  1.00  0.00           O
ATOM   3163  N   THR A 782      77.440  36.610  38.370  1.00  0.00           N
ATOM   3164  HN  THR A 782      77.920  36.270  37.580  1.00  0.00           H
ATOM   3165  CA  THR A 782      76.000  36.870  38.400  1.00  0.00           C
ATOM   3166  HA  THR A 782      75.800  37.880  38.730  1.00  0.00           H
ATOM   3167  CB  THR A 782      75.410  36.730  37.000  1.00  0.00           C
ATOM   3168  HB  THR A 782      75.520  35.660  36.730  1.00  0.00           H
ATOM   3169  OG1 THR A 782      76.040  37.600  36.020  1.00  0.00           O
ATOM   3170  HG1 THR A 782      76.940  37.320  35.870  1.00  0.00           H
ATOM   3171  CG2 THR A 782      73.840  36.940  37.140  1.00  0.00           C
ATOM   3172 HG21 THR A 782      73.360  36.930  36.140  1.00  0.00           H
ATOM   3173 HG22 THR A 782      73.650  37.940  37.590  1.00  0.00           H
ATOM   3174 HG23 THR A 782      73.370  36.170  37.780  1.00  0.00           H
ATOM   3175  C   THR A 782      75.240  36.040  39.370  1.00  0.00           C
ATOM   3176  O   THR A 782      74.460  36.580  40.170  1.00  0.00           O
ATOM   3177  N   LYS A 783      75.360  34.730  39.450  1.00  0.00           N
ATOM   3178  HN  LYS A 783      76.130  34.370  38.930  1.00  0.00           H
ATOM   3179  CA  LYS A 783      74.640  33.810  40.300  1.00  0.00           C
ATOM   3180  HA  LYS A 783      73.590  34.060  40.180  1.00  0.00           H
ATOM   3181  CB  LYS A 783      74.910  32.350  39.770  1.00  0.00           C
ATOM   3182  HB1 LYS A 783      76.010  32.280  39.920  1.00  0.00           H
ATOM   3183  HB2 LYS A 783      74.660  32.310  38.690  1.00  0.00           H
ATOM   3184  CG  LYS A 783      74.280  31.200  40.600  1.00  0.00           C
ATOM   3185  HG1 LYS A 783      74.550  31.380  41.660  1.00  0.00           H
ATOM   3186  HG2 LYS A 783      74.680  30.220  40.260  1.00  0.00           H
ATOM   3187  CD  LYS A 783      72.780  31.170  40.410  1.00  0.00           C
ATOM   3188  HD1 LYS A 783      72.460  31.040  39.360  1.00  0.00           H
ATOM   3189  HD2 LYS A 783      72.440  32.150  40.800  1.00  0.00           H
ATOM   3190  CE  LYS A 783      72.020  30.190  41.390  1.00  0.00           C
ATOM   3191  HE1 LYS A 783      70.950  30.180  41.120  1.00  0.00           H
ATOM   3192  HE2 LYS A 783      72.180  30.400  42.470  1.00  0.00           H
ATOM   3193  NZ  LYS A 783      72.500  28.790  41.200  1.00  0.00           N
ATOM   3194  HZ1 LYS A 783      72.280  28.440  40.250  1.00  0.00           H
ATOM   3195  HZ2 LYS A 783      72.000  28.180  41.880  1.00  0.00           H
ATOM   3196  HZ3 LYS A 783      73.520  28.620  41.210  1.00  0.00           H
ATOM   3197  C   LYS A 783      74.970  33.930  41.750  1.00  0.00           C
ATOM   3198  O   LYS A 783      74.020  33.880  42.610  1.00  0.00           O
ATOM   3199  N   VAL A 784      76.270  34.180  42.050  1.00  0.00           N
ATOM   3200  HN  VAL A 784      76.880  34.240  41.250  1.00  0.00           H
ATOM   3201  CA  VAL A 784      76.670  34.560  43.410  1.00  0.00           C
ATOM   3202  HA  VAL A 784      76.400  33.700  44.010  1.00  0.00           H
ATOM   3203  CB  VAL A 784      78.160  34.800  43.590  1.00  0.00           C
ATOM   3204  HB  VAL A 784      78.500  35.640  42.950  1.00  0.00           H
ATOM   3205  CG1 VAL A 784      78.360  35.070  45.100  1.00  0.00           C
ATOM   3206 HG11 VAL A 784      77.910  35.930  45.640  1.00  0.00           H
ATOM   3207 HG12 VAL A 784      79.440  35.110  45.370  1.00  0.00           H
ATOM   3208 HG13 VAL A 784      77.940  34.180  45.610  1.00  0.00           H
ATOM   3209  CG2 VAL A 784      79.010  33.590  43.160  1.00  0.00           C
ATOM   3210 HG21 VAL A 784      79.230  32.920  44.020  1.00  0.00           H
ATOM   3211 HG22 VAL A 784      80.040  33.850  42.840  1.00  0.00           H
ATOM   3212 HG23 VAL A 784      78.600  32.910  42.380  1.00  0.00           H
ATOM   3213  C   VAL A 784      75.990  35.820  43.810  1.00  0.00           C
ATOM   3214  O   VAL A 784      75.380  35.930  44.920  1.00  0.00           O
ATOM   3215  N   ARG A 785      76.120  36.900  42.990  1.00  0.00           N
ATOM   3216  HN  ARG A 785      76.740  36.880  42.210  1.00  0.00           H
ATOM   3217  CA  ARG A 785      75.540  38.180  43.290  1.00  0.00           C
ATOM   3218  HA  ARG A 785      75.880  38.420  44.280  1.00  0.00           H
ATOM   3219  CB  ARG A 785      76.080  39.270  42.360  1.00  0.00           C
ATOM   3220  HB1 ARG A 785      77.180  39.220  42.290  1.00  0.00           H
ATOM   3221  HB2 ARG A 785      75.900  40.300  42.770  1.00  0.00           H
ATOM   3222  CG  ARG A 785      75.370  39.430  40.960  1.00  0.00           C
ATOM   3223  HG1 ARG A 785      74.260  39.560  41.020  1.00  0.00           H
ATOM   3224  HG2 ARG A 785      75.540  38.480  40.410  1.00  0.00           H
ATOM   3225  CD  ARG A 785      75.960  40.490  40.090  1.00  0.00           C
ATOM   3226  HD1 ARG A 785      77.060  40.400  39.970  1.00  0.00           H
ATOM   3227  HD2 ARG A 785      75.640  41.380  40.680  1.00  0.00           H
ATOM   3228  NE  ARG A 785      75.230  40.510  38.800  1.00  0.00           N
ATOM   3229  HE  ARG A 785      74.300  40.870  38.860  1.00  0.00           H
ATOM   3230  CZ  ARG A 785      75.740  40.420  37.530  1.00  0.00           C
ATOM   3231  NH1 ARG A 785      76.970  40.390  37.330  1.00  0.00           N
ATOM   3232 HH11 ARG A 785      77.220  40.420  36.360  1.00  0.00           H
ATOM   3233 HH12 ARG A 785      77.610  40.280  38.080  1.00  0.00           H
ATOM   3234  NH2 ARG A 785      74.950  40.480  36.430  1.00  0.00           N
ATOM   3235 HH21 ARG A 785      75.350  40.340  35.520  1.00  0.00           H
ATOM   3236 HH22 ARG A 785      74.000  40.200  36.450  1.00  0.00           H
ATOM   3237  C   ARG A 785      73.990  38.190  43.360  1.00  0.00           C
ATOM   3238  O   ARG A 785      73.360  38.950  44.130  1.00  0.00           O
ATOM   3239  N   SER A 786      73.360  37.260  42.540  1.00  0.00           N
ATOM   3240  HN  SER A 786      73.830  36.850  41.750  1.00  0.00           H
ATOM   3241  CA  SER A 786      71.940  36.980  42.570  1.00  0.00           C
ATOM   3242  HA  SER A 786      71.320  37.820  42.270  1.00  0.00           H
ATOM   3243  CB  SER A 786      71.510  35.890  41.540  1.00  0.00           C
ATOM   3244  HB1 SER A 786      72.110  34.950  41.550  1.00  0.00           H
ATOM   3245  HB2 SER A 786      71.680  36.270  40.510  1.00  0.00           H
ATOM   3246  OG  SER A 786      70.140  35.490  41.530  1.00  0.00           O
ATOM   3247  HG1 SER A 786      69.990  34.710  42.060  1.00  0.00           H
ATOM   3248  C   SER A 786      71.530  36.390  43.910  1.00  0.00           C
ATOM   3249  O   SER A 786      70.720  36.990  44.590  1.00  0.00           O
ATOM   3250  N   THR A 787      72.130  35.280  44.290  1.00  0.00           N
ATOM   3251  HN  THR A 787      72.830  34.850  43.720  1.00  0.00           H
ATOM   3252  CA  THR A 787      71.720  34.550  45.520  1.00  0.00           C
ATOM   3253  HA  THR A 787      70.680  34.250  45.520  1.00  0.00           H
ATOM   3254  CB  THR A 787      72.580  33.210  45.570  1.00  0.00           C
ATOM   3255  HB  THR A 787      73.640  33.360  45.260  1.00  0.00           H
ATOM   3256  OG1 THR A 787      72.150  32.330  44.520  1.00  0.00           O
ATOM   3257  HG1 THR A 787      72.840  31.720  44.250  1.00  0.00           H
ATOM   3258  CG2 THR A 787      72.510  32.540  46.890  1.00  0.00           C
ATOM   3259 HG21 THR A 787      72.890  32.980  47.830  1.00  0.00           H
ATOM   3260 HG22 THR A 787      72.910  31.510  46.810  1.00  0.00           H
ATOM   3261 HG23 THR A 787      71.450  32.290  47.120  1.00  0.00           H
ATOM   3262  C   THR A 787      71.790  35.360  46.860  1.00  0.00           C
ATOM   3263  O   THR A 787      70.910  35.170  47.730  1.00  0.00           O
ATOM   3264  N   ILE A 788      72.760  36.310  47.000  1.00  0.00           N
ATOM   3265  HN  ILE A 788      73.460  36.270  46.280  1.00  0.00           H
ATOM   3266  CA  ILE A 788      72.980  37.280  48.090  1.00  0.00           C
ATOM   3267  HA  ILE A 788      72.940  36.750  49.030  1.00  0.00           H
ATOM   3268  CB  ILE A 788      74.360  37.850  47.870  1.00  0.00           C
ATOM   3269  HB  ILE A 788      74.510  38.370  46.900  1.00  0.00           H
ATOM   3270  CG2 ILE A 788      74.700  39.020  48.920  1.00  0.00           C
ATOM   3271 HG21 ILE A 788      74.680  38.730  49.990  1.00  0.00           H
ATOM   3272 HG22 ILE A 788      74.050  39.920  48.820  1.00  0.00           H
ATOM   3273 HG23 ILE A 788      75.660  39.460  48.610  1.00  0.00           H
ATOM   3274  CG1 ILE A 788      75.430  36.810  48.060  1.00  0.00           C
ATOM   3275 HG11 ILE A 788      76.400  37.110  47.600  1.00  0.00           H
ATOM   3276 HG12 ILE A 788      75.220  35.950  47.400  1.00  0.00           H
ATOM   3277  CD  ILE A 788      75.740  36.440  49.540  1.00  0.00           C
ATOM   3278  HD1 ILE A 788      76.390  35.550  49.440  1.00  0.00           H
ATOM   3279  HD2 ILE A 788      74.870  36.150  50.160  1.00  0.00           H
ATOM   3280  HD3 ILE A 788      76.460  37.180  49.940  1.00  0.00           H
ATOM   3281  C   ILE A 788      71.920  38.320  48.220  1.00  0.00           C
ATOM   3282  O   ILE A 788      71.460  38.680  49.250  1.00  0.00           O
ATOM   3283  N   SER A 789      71.460  38.860  47.040  1.00  0.00           N
ATOM   3284  HN  SER A 789      71.970  38.630  46.210  1.00  0.00           H
ATOM   3285  CA  SER A 789      70.350  39.810  46.950  1.00  0.00           C
ATOM   3286  HA  SER A 789      70.440  40.480  47.780  1.00  0.00           H
ATOM   3287  CB  SER A 789      70.410  40.660  45.610  1.00  0.00           C
ATOM   3288  HB1 SER A 789      70.700  39.880  44.870  1.00  0.00           H
ATOM   3289  HB2 SER A 789      71.190  41.440  45.720  1.00  0.00           H
ATOM   3290  OG  SER A 789      69.180  41.290  45.300  1.00  0.00           O
ATOM   3291  HG1 SER A 789      68.610  40.660  44.840  1.00  0.00           H
ATOM   3292  C   SER A 789      69.010  39.090  47.140  1.00  0.00           C
ATOM   3293  O   SER A 789      68.040  39.600  47.720  1.00  0.00           O
ATOM   3294  N   ASP A 790      68.890  37.790  46.700  1.00  0.00           N
ATOM   3295  HN  ASP A 790      69.650  37.390  46.200  1.00  0.00           H
ATOM   3296  CA  ASP A 790      67.730  36.940  47.030  1.00  0.00           C
ATOM   3297  HA  ASP A 790      66.810  37.430  46.730  1.00  0.00           H
ATOM   3298  CB  ASP A 790      67.980  35.590  46.280  1.00  0.00           C
ATOM   3299  HB1 ASP A 790      67.080  35.000  46.540  1.00  0.00           H
ATOM   3300  HB2 ASP A 790      68.900  35.090  46.670  1.00  0.00           H
ATOM   3301  CG  ASP A 790      67.990  35.760  44.810  1.00  0.00           C
ATOM   3302  OD1 ASP A 790      67.530  36.800  44.220  1.00  0.00           O
ATOM   3303  OD2 ASP A 790      68.310  34.690  44.190  1.00  0.00           O
ATOM   3304  C   ASP A 790      67.710  36.730  48.550  1.00  0.00           C
ATOM   3305  O   ASP A 790      66.740  36.710  49.270  1.00  0.00           O
ATOM   3306  N   PHE A 791      68.820  36.470  49.270  1.00  0.00           N
ATOM   3307  HN  PHE A 791      69.640  36.290  48.740  1.00  0.00           H
ATOM   3308  CA  PHE A 791      68.850  36.180  50.730  1.00  0.00           C
ATOM   3309  HA  PHE A 791      67.860  35.900  51.040  1.00  0.00           H
ATOM   3310  CB  PHE A 791      69.830  35.080  51.100  1.00  0.00           C
ATOM   3311  HB1 PHE A 791      69.900  34.880  52.200  1.00  0.00           H
ATOM   3312  HB2 PHE A 791      70.690  35.540  50.570  1.00  0.00           H
ATOM   3313  CG  PHE A 791      69.590  33.650  50.680  1.00  0.00           C
ATOM   3314  CD1 PHE A 791      68.350  33.160  50.330  1.00  0.00           C
ATOM   3315  HD1 PHE A 791      67.460  33.780  50.380  1.00  0.00           H
ATOM   3316  CE1 PHE A 791      68.280  31.810  49.890  1.00  0.00           C
ATOM   3317  HE1 PHE A 791      67.290  31.470  49.640  1.00  0.00           H
ATOM   3318  CZ  PHE A 791      69.370  30.940  49.970  1.00  0.00           C
ATOM   3319  HZ  PHE A 791      69.260  29.950  49.530  1.00  0.00           H
ATOM   3320  CD2 PHE A 791      70.640  32.740  50.860  1.00  0.00           C
ATOM   3321  HD2 PHE A 791      71.610  33.000  51.250  1.00  0.00           H
ATOM   3322  CE2 PHE A 791      70.520  31.390  50.470  1.00  0.00           C
ATOM   3323  HE2 PHE A 791      71.440  30.810  50.490  1.00  0.00           H
ATOM   3324  C   PHE A 791      69.260  37.410  51.630  1.00  0.00           C
ATOM   3325  O   PHE A 791      69.690  37.220  52.760  1.00  0.00           O
ATOM   3326  N   ALA A 792      69.130  38.660  51.180  1.00  0.00           N
ATOM   3327  HN  ALA A 792      68.830  38.780  50.230  1.00  0.00           H
ATOM   3328  CA  ALA A 792      69.620  39.900  51.800  1.00  0.00           C
ATOM   3329  HA  ALA A 792      70.670  39.890  52.070  1.00  0.00           H
ATOM   3330  CB  ALA A 792      69.430  41.060  50.840  1.00  0.00           C
ATOM   3331  HB1 ALA A 792      70.170  41.070  50.020  1.00  0.00           H
ATOM   3332  HB2 ALA A 792      69.330  42.050  51.330  1.00  0.00           H
ATOM   3333  HB3 ALA A 792      68.510  40.900  50.220  1.00  0.00           H
ATOM   3334  C   ALA A 792      69.010  40.200  53.120  1.00  0.00           C
ATOM   3335  O   ALA A 792      69.800  40.300  54.070  1.00  0.00           O
ATOM   3336  N   VAL A 793      67.650  40.040  53.240  1.00  0.00           N
ATOM   3337  HN  VAL A 793      67.080  39.690  52.500  1.00  0.00           H
ATOM   3338  CA  VAL A 793      66.990  40.120  54.590  1.00  0.00           C
ATOM   3339  HA  VAL A 793      67.300  41.070  55.020  1.00  0.00           H
ATOM   3340  CB  VAL A 793      65.450  40.280  54.540  1.00  0.00           C
ATOM   3341  HB  VAL A 793      64.950  39.470  53.960  1.00  0.00           H
ATOM   3342  CG1 VAL A 793      64.820  40.060  55.970  1.00  0.00           C
ATOM   3343 HG11 VAL A 793      65.410  40.580  56.760  1.00  0.00           H
ATOM   3344 HG12 VAL A 793      65.010  39.000  56.230  1.00  0.00           H
ATOM   3345 HG13 VAL A 793      63.760  40.350  55.890  1.00  0.00           H
ATOM   3346  CG2 VAL A 793      65.130  41.650  53.960  1.00  0.00           C
ATOM   3347 HG21 VAL A 793      64.120  42.030  54.250  1.00  0.00           H
ATOM   3348 HG22 VAL A 793      65.250  41.560  52.870  1.00  0.00           H
ATOM   3349 HG23 VAL A 793      65.830  42.460  54.290  1.00  0.00           H
ATOM   3350  C   VAL A 793      67.440  39.090  55.590  1.00  0.00           C
ATOM   3351  O   VAL A 793      67.940  39.400  56.640  1.00  0.00           O
ATOM   3352  N   PHE A 794      67.340  37.820  55.230  1.00  0.00           N
ATOM   3353  HN  PHE A 794      66.860  37.610  54.370  1.00  0.00           H
ATOM   3354  CA  PHE A 794      67.730  36.650  56.010  1.00  0.00           C
ATOM   3355  HA  PHE A 794      67.050  36.610  56.840  1.00  0.00           H
ATOM   3356  CB  PHE A 794      67.570  35.290  55.130  1.00  0.00           C
ATOM   3357  HB1 PHE A 794      67.770  35.440  54.050  1.00  0.00           H
ATOM   3358  HB2 PHE A 794      66.490  35.110  55.270  1.00  0.00           H
ATOM   3359  CG  PHE A 794      68.230  34.040  55.610  1.00  0.00           C
ATOM   3360  CD1 PHE A 794      68.450  33.150  54.570  1.00  0.00           C
ATOM   3361  HD1 PHE A 794      68.170  33.340  53.550  1.00  0.00           H
ATOM   3362  CE1 PHE A 794      68.930  31.920  54.860  1.00  0.00           C
ATOM   3363  HE1 PHE A 794      69.000  31.200  54.050  1.00  0.00           H
ATOM   3364  CZ  PHE A 794      69.260  31.480  56.150  1.00  0.00           C
ATOM   3365  HZ  PHE A 794      69.480  30.440  56.370  1.00  0.00           H
ATOM   3366  CD2 PHE A 794      68.410  33.700  56.910  1.00  0.00           C
ATOM   3367  HD2 PHE A 794      68.320  34.450  57.680  1.00  0.00           H
ATOM   3368  CE2 PHE A 794      68.890  32.340  57.220  1.00  0.00           C
ATOM   3369  HE2 PHE A 794      69.010  32.070  58.260  1.00  0.00           H
ATOM   3370  C   PHE A 794      69.170  36.790  56.510  1.00  0.00           C
ATOM   3371  O   PHE A 794      69.490  36.750  57.680  1.00  0.00           O
ATOM   3372  N   LEU A 795      70.150  37.100  55.620  1.00  0.00           N
ATOM   3373  HN  LEU A 795      70.060  37.220  54.630  1.00  0.00           H
ATOM   3374  CA  LEU A 795      71.570  37.430  56.060  1.00  0.00           C
ATOM   3375  HA  LEU A 795      71.960  36.610  56.650  1.00  0.00           H
ATOM   3376  CB  LEU A 795      72.480  37.710  54.780  1.00  0.00           C
ATOM   3377  HB1 LEU A 795      73.530  37.920  55.090  1.00  0.00           H
ATOM   3378  HB2 LEU A 795      72.070  38.610  54.260  1.00  0.00           H
ATOM   3379  CG  LEU A 795      72.590  36.470  53.840  1.00  0.00           C
ATOM   3380  HG  LEU A 795      71.600  35.950  53.870  1.00  0.00           H
ATOM   3381  CD1 LEU A 795      73.000  36.820  52.390  1.00  0.00           C
ATOM   3382 HD11 LEU A 795      73.920  37.440  52.320  1.00  0.00           H
ATOM   3383 HD12 LEU A 795      72.170  37.400  51.950  1.00  0.00           H
ATOM   3384 HD13 LEU A 795      73.020  35.820  51.890  1.00  0.00           H
ATOM   3385  CD2 LEU A 795      73.700  35.410  54.410  1.00  0.00           C
ATOM   3386 HD21 LEU A 795      74.520  36.050  54.820  1.00  0.00           H
ATOM   3387 HD22 LEU A 795      74.080  34.720  53.630  1.00  0.00           H
ATOM   3388 HD23 LEU A 795      73.290  34.840  55.260  1.00  0.00           H
ATOM   3389  C   LEU A 795      71.570  38.710  56.960  1.00  0.00           C
ATOM   3390  O   LEU A 795      72.280  38.680  57.980  1.00  0.00           O
ATOM   3391  N   THR A 796      70.770  39.740  56.670  1.00  0.00           N
ATOM   3392  HN  THR A 796      70.380  39.740  55.750  1.00  0.00           H
ATOM   3393  CA  THR A 796      70.550  40.920  57.570  1.00  0.00           C
ATOM   3394  HA  THR A 796      71.590  41.220  57.690  1.00  0.00           H
ATOM   3395  CB  THR A 796      69.790  42.060  57.030  1.00  0.00           C
ATOM   3396  HB  THR A 796      68.870  41.670  56.520  1.00  0.00           H
ATOM   3397  OG1 THR A 796      70.440  42.740  55.920  1.00  0.00           O
ATOM   3398  HG1 THR A 796      70.470  42.120  55.200  1.00  0.00           H
ATOM   3399  CG2 THR A 796      69.520  43.150  58.080  1.00  0.00           C
ATOM   3400 HG21 THR A 796      69.020  44.020  57.610  1.00  0.00           H
ATOM   3401 HG22 THR A 796      70.500  43.390  58.550  1.00  0.00           H
ATOM   3402 HG23 THR A 796      68.760  42.830  58.830  1.00  0.00           H
ATOM   3403  C   THR A 796      70.100  40.620  58.990  1.00  0.00           C
ATOM   3404  O   THR A 796      70.720  41.010  59.960  1.00  0.00           O
ATOM   3405  N   ILE A 797      69.060  39.750  59.120  1.00  0.00           N
ATOM   3406  HN  ILE A 797      68.470  39.580  58.340  1.00  0.00           H
ATOM   3407  CA  ILE A 797      68.520  39.380  60.430  1.00  0.00           C
ATOM   3408  HA  ILE A 797      68.260  40.290  60.930  1.00  0.00           H
ATOM   3409  CB  ILE A 797      67.160  38.530  60.290  1.00  0.00           C
ATOM   3410  HB  ILE A 797      67.300  37.690  59.580  1.00  0.00           H
ATOM   3411  CG2 ILE A 797      66.580  37.880  61.620  1.00  0.00           C
ATOM   3412 HG21 ILE A 797      66.230  38.670  62.330  1.00  0.00           H
ATOM   3413 HG22 ILE A 797      67.330  37.150  62.020  1.00  0.00           H
ATOM   3414 HG23 ILE A 797      65.670  37.310  61.390  1.00  0.00           H
ATOM   3415  CG1 ILE A 797      66.000  39.490  59.720  1.00  0.00           C
ATOM   3416 HG11 ILE A 797      65.040  38.960  59.750  1.00  0.00           H
ATOM   3417 HG12 ILE A 797      66.140  39.770  58.650  1.00  0.00           H
ATOM   3418  CD  ILE A 797      65.830  40.810  60.500  1.00  0.00           C
ATOM   3419  HD1 ILE A 797      65.020  41.340  59.970  1.00  0.00           H
ATOM   3420  HD2 ILE A 797      66.730  41.460  60.580  1.00  0.00           H
ATOM   3421  HD3 ILE A 797      65.570  40.420  61.520  1.00  0.00           H
ATOM   3422  C   ILE A 797      69.510  38.590  61.270  1.00  0.00           C
ATOM   3423  O   ILE A 797      69.700  38.930  62.460  1.00  0.00           O
ATOM   3424  N   VAL A 798      70.260  37.650  60.640  1.00  0.00           N
ATOM   3425  HN  VAL A 798      70.100  37.390  59.690  1.00  0.00           H
ATOM   3426  CA  VAL A 798      71.400  36.980  61.170  1.00  0.00           C
ATOM   3427  HA  VAL A 798      71.080  36.420  62.030  1.00  0.00           H
ATOM   3428  CB  VAL A 798      71.910  35.840  60.350  1.00  0.00           C
ATOM   3429  HB  VAL A 798      72.060  36.190  59.300  1.00  0.00           H
ATOM   3430  CG1 VAL A 798      73.240  35.250  60.770  1.00  0.00           C
ATOM   3431 HG11 VAL A 798      73.090  34.610  61.670  1.00  0.00           H
ATOM   3432 HG12 VAL A 798      74.090  35.950  60.870  1.00  0.00           H
ATOM   3433 HG13 VAL A 798      73.590  34.470  60.060  1.00  0.00           H
ATOM   3434  CG2 VAL A 798      70.910  34.740  60.270  1.00  0.00           C
ATOM   3435 HG21 VAL A 798      70.820  34.230  61.260  1.00  0.00           H
ATOM   3436 HG22 VAL A 798      71.280  34.070  59.470  1.00  0.00           H
ATOM   3437 HG23 VAL A 798      69.910  35.090  59.940  1.00  0.00           H
ATOM   3438  C   VAL A 798      72.540  37.860  61.700  1.00  0.00           C
ATOM   3439  O   VAL A 798      72.900  37.790  62.870  1.00  0.00           O
ATOM   3440  N   ILE A 799      72.940  38.830  60.930  1.00  0.00           N
ATOM   3441  HN  ILE A 799      72.450  38.950  60.070  1.00  0.00           H
ATOM   3442  CA  ILE A 799      74.010  39.710  61.400  1.00  0.00           C
ATOM   3443  HA  ILE A 799      74.850  39.150  61.780  1.00  0.00           H
ATOM   3444  CB  ILE A 799      74.540  40.490  60.220  1.00  0.00           C
ATOM   3445  HB  ILE A 799      73.730  41.070  59.700  1.00  0.00           H
ATOM   3446  CG2 ILE A 799      75.660  41.510  60.660  1.00  0.00           C
ATOM   3447 HG21 ILE A 799      76.490  40.850  61.030  1.00  0.00           H
ATOM   3448 HG22 ILE A 799      75.270  42.220  61.410  1.00  0.00           H
ATOM   3449 HG23 ILE A 799      76.100  42.110  59.830  1.00  0.00           H
ATOM   3450  CG1 ILE A 799      75.090  39.500  59.160  1.00  0.00           C
ATOM   3451 HG11 ILE A 799      74.440  38.610  58.980  1.00  0.00           H
ATOM   3452 HG12 ILE A 799      76.070  39.140  59.540  1.00  0.00           H
ATOM   3453  CD  ILE A 799      75.370  40.130  57.820  1.00  0.00           C
ATOM   3454  HD1 ILE A 799      76.000  41.030  57.860  1.00  0.00           H
ATOM   3455  HD2 ILE A 799      74.410  40.370  57.320  1.00  0.00           H
ATOM   3456  HD3 ILE A 799      75.840  39.320  57.210  1.00  0.00           H
ATOM   3457  C   ILE A 799      73.540  40.680  62.490  1.00  0.00           C
ATOM   3458  O   ILE A 799      74.230  40.840  63.500  1.00  0.00           O
ATOM   3459  N   MET A 800      72.330  41.300  62.380  1.00  0.00           N
ATOM   3460  HN  MET A 800      71.720  41.050  61.640  1.00  0.00           H
ATOM   3461  CA  MET A 800      71.750  42.140  63.450  1.00  0.00           C
ATOM   3462  HA  MET A 800      72.540  42.840  63.680  1.00  0.00           H
ATOM   3463  CB  MET A 800      70.360  42.630  63.080  1.00  0.00           C
ATOM   3464  HB1 MET A 800      70.060  43.200  63.980  1.00  0.00           H
ATOM   3465  HB2 MET A 800      69.700  41.770  62.850  1.00  0.00           H
ATOM   3466  CG  MET A 800      70.360  43.570  61.890  1.00  0.00           C
ATOM   3467  HG1 MET A 800      69.270  43.640  61.690  1.00  0.00           H
ATOM   3468  HG2 MET A 800      70.840  43.080  61.010  1.00  0.00           H
ATOM   3469  SD  MET A 800      70.940  45.240  62.140  1.00  0.00           S
ATOM   3470  CE  MET A 800      72.170  45.200  60.790  1.00  0.00           C
ATOM   3471  HE1 MET A 800      71.580  45.380  59.860  1.00  0.00           H
ATOM   3472  HE2 MET A 800      72.620  44.200  60.660  1.00  0.00           H
ATOM   3473  HE3 MET A 800      72.980  45.950  60.910  1.00  0.00           H
ATOM   3474  C   MET A 800      71.630  41.480  64.830  1.00  0.00           C
ATOM   3475  O   MET A 800      72.090  42.030  65.830  1.00  0.00           O
ATOM   3476  N   VAL A 801      71.120  40.210  64.900  1.00  0.00           N
ATOM   3477  HN  VAL A 801      70.780  39.760  64.080  1.00  0.00           H
ATOM   3478  CA  VAL A 801      71.090  39.630  66.200  1.00  0.00           C
ATOM   3479  HA  VAL A 801      70.800  40.460  66.840  1.00  0.00           H
ATOM   3480  CB  VAL A 801      70.020  38.580  66.270  1.00  0.00           C
ATOM   3481  HB  VAL A 801      69.880  38.290  67.320  1.00  0.00           H
ATOM   3482  CG1 VAL A 801      68.660  39.160  65.810  1.00  0.00           C
ATOM   3483 HG11 VAL A 801      67.820  38.440  65.870  1.00  0.00           H
ATOM   3484 HG12 VAL A 801      68.640  39.690  64.820  1.00  0.00           H
ATOM   3485 HG13 VAL A 801      68.280  39.930  66.510  1.00  0.00           H
ATOM   3486  CG2 VAL A 801      70.360  37.340  65.370  1.00  0.00           C
ATOM   3487 HG21 VAL A 801      69.520  36.620  65.340  1.00  0.00           H
ATOM   3488 HG22 VAL A 801      71.220  36.830  65.840  1.00  0.00           H
ATOM   3489 HG23 VAL A 801      70.500  37.550  64.280  1.00  0.00           H
ATOM   3490  C   VAL A 801      72.450  39.250  66.720  1.00  0.00           C
ATOM   3491  O   VAL A 801      72.660  39.140  67.920  1.00  0.00           O
ATOM   3492  N   THR A 802      73.400  38.980  65.790  1.00  0.00           N
ATOM   3493  HN  THR A 802      73.180  39.190  64.850  1.00  0.00           H
ATOM   3494  CA  THR A 802      74.750  38.570  66.060  1.00  0.00           C
ATOM   3495  HA  THR A 802      74.720  37.950  66.930  1.00  0.00           H
ATOM   3496  CB  THR A 802      75.500  38.010  64.940  1.00  0.00           C
ATOM   3497  HB  THR A 802      75.540  38.690  64.060  1.00  0.00           H
ATOM   3498  OG1 THR A 802      74.830  36.850  64.430  1.00  0.00           O
ATOM   3499  HG1 THR A 802      74.020  37.150  64.000  1.00  0.00           H
ATOM   3500  CG2 THR A 802      76.890  37.530  65.370  1.00  0.00           C
ATOM   3501 HG21 THR A 802      76.770  36.900  66.280  1.00  0.00           H
ATOM   3502 HG22 THR A 802      77.520  38.430  65.490  1.00  0.00           H
ATOM   3503 HG23 THR A 802      77.340  36.890  64.580  1.00  0.00           H
ATOM   3504  C   THR A 802      75.560  39.740  66.740  1.00  0.00           C
ATOM   3505  O   THR A 802      76.170  39.580  67.750  1.00  0.00           O
ATOM   3506  N   ILE A 803      75.310  40.960  66.180  1.00  0.00           N
ATOM   3507  HN  ILE A 803      74.850  41.130  65.310  1.00  0.00           H
ATOM   3508  CA  ILE A 803      75.770  42.230  66.660  1.00  0.00           C
ATOM   3509  HA  ILE A 803      76.820  42.060  66.870  1.00  0.00           H
ATOM   3510  CB  ILE A 803      75.630  43.330  65.600  1.00  0.00           C
ATOM   3511  HB  ILE A 803      74.650  43.250  65.080  1.00  0.00           H
ATOM   3512  CG2 ILE A 803      75.750  44.780  66.180  1.00  0.00           C
ATOM   3513 HG21 ILE A 803      74.920  45.050  66.880  1.00  0.00           H
ATOM   3514 HG22 ILE A 803      75.720  45.530  65.380  1.00  0.00           H
ATOM   3515 HG23 ILE A 803      76.740  45.000  66.640  1.00  0.00           H
ATOM   3516  CG1 ILE A 803      76.790  43.030  64.570  1.00  0.00           C
ATOM   3517 HG11 ILE A 803      76.650  43.840  63.820  1.00  0.00           H
ATOM   3518 HG12 ILE A 803      76.470  42.100  64.070  1.00  0.00           H
ATOM   3519  CD  ILE A 803      78.210  43.240  65.070  1.00  0.00           C
ATOM   3520  HD1 ILE A 803      78.620  42.370  65.630  1.00  0.00           H
ATOM   3521  HD2 ILE A 803      78.470  44.230  65.510  1.00  0.00           H
ATOM   3522  HD3 ILE A 803      78.840  43.340  64.150  1.00  0.00           H
ATOM   3523  C   ILE A 803      75.140  42.600  68.020  1.00  0.00           C
ATOM   3524  O   ILE A 803      75.820  43.020  69.010  1.00  0.00           O
ATOM   3525  N   ASP A 804      73.840  42.330  68.200  1.00  0.00           N
ATOM   3526  HN  ASP A 804      73.260  41.980  67.480  1.00  0.00           H
ATOM   3527  CA  ASP A 804      73.170  42.380  69.490  1.00  0.00           C
ATOM   3528  HA  ASP A 804      73.370  43.320  69.960  1.00  0.00           H
ATOM   3529  CB  ASP A 804      71.700  42.180  69.100  1.00  0.00           C
ATOM   3530  HB1 ASP A 804      71.690  41.200  68.570  1.00  0.00           H
ATOM   3531  HB2 ASP A 804      71.250  42.980  68.480  1.00  0.00           H
ATOM   3532  CG  ASP A 804      70.810  42.140  70.330  1.00  0.00           C
ATOM   3533  OD1 ASP A 804      71.000  42.990  71.230  1.00  0.00           O
ATOM   3534  OD2 ASP A 804      69.830  41.350  70.370  1.00  0.00           O
ATOM   3535  C   ASP A 804      73.880  41.410  70.550  1.00  0.00           C
ATOM   3536  O   ASP A 804      74.140  41.730  71.710  1.00  0.00           O
ATOM   3537  N   TYR A 805      74.360  40.190  70.170  1.00  0.00           N
ATOM   3538  HN  TYR A 805      74.320  39.820  69.240  1.00  0.00           H
ATOM   3539  CA  TYR A 805      75.000  39.250  71.120  1.00  0.00           C
ATOM   3540  HA  TYR A 805      74.430  39.100  72.020  1.00  0.00           H
ATOM   3541  CB  TYR A 805      75.030  37.880  70.430  1.00  0.00           C
ATOM   3542  HB1 TYR A 805      74.990  38.190  69.360  1.00  0.00           H
ATOM   3543  HB2 TYR A 805      74.070  37.420  70.760  1.00  0.00           H
ATOM   3544  CG  TYR A 805      76.180  36.850  70.740  1.00  0.00           C
ATOM   3545  CD1 TYR A 805      77.000  36.380  69.680  1.00  0.00           C
ATOM   3546  HD1 TYR A 805      76.860  36.760  68.680  1.00  0.00           H
ATOM   3547  CE1 TYR A 805      78.010  35.410  69.930  1.00  0.00           C
ATOM   3548  HE1 TYR A 805      78.610  34.970  69.150  1.00  0.00           H
ATOM   3549  CZ  TYR A 805      78.220  35.060  71.250  1.00  0.00           C
ATOM   3550  OH  TYR A 805      79.200  34.110  71.580  1.00  0.00           O
ATOM   3551  HH  TYR A 805      79.030  33.770  72.470  1.00  0.00           H
ATOM   3552  CD2 TYR A 805      76.400  36.430  72.080  1.00  0.00           C
ATOM   3553  HD2 TYR A 805      75.760  36.760  72.880  1.00  0.00           H
ATOM   3554  CE2 TYR A 805      77.450  35.520  72.310  1.00  0.00           C
ATOM   3555  HE2 TYR A 805      77.690  35.150  73.300  1.00  0.00           H
ATOM   3556  C   TYR A 805      76.370  39.710  71.520  1.00  0.00           C
ATOM   3557  O   TYR A 805      76.720  39.820  72.710  1.00  0.00           O
ATOM   3558  N   LEU A 806      77.190  40.050  70.600  1.00  0.00           N
ATOM   3559  HN  LEU A 806      76.890  39.890  69.650  1.00  0.00           H
ATOM   3560  CA  LEU A 806      78.480  40.570  70.850  1.00  0.00           C
ATOM   3561  HA  LEU A 806      78.910  39.810  71.490  1.00  0.00           H
ATOM   3562  CB  LEU A 806      79.220  40.630  69.490  1.00  0.00           C
ATOM   3563  HB1 LEU A 806      80.200  41.100  69.720  1.00  0.00           H
ATOM   3564  HB2 LEU A 806      78.670  41.380  68.870  1.00  0.00           H
ATOM   3565  CG  LEU A 806      79.400  39.330  68.710  1.00  0.00           C
ATOM   3566  HG  LEU A 806      78.390  38.970  68.420  1.00  0.00           H
ATOM   3567  CD1 LEU A 806      80.010  39.470  67.270  1.00  0.00           C
ATOM   3568 HD11 LEU A 806      79.540  40.370  66.800  1.00  0.00           H
ATOM   3569 HD12 LEU A 806      79.710  38.550  66.730  1.00  0.00           H
ATOM   3570 HD13 LEU A 806      81.110  39.590  67.400  1.00  0.00           H
ATOM   3571  CD2 LEU A 806      80.180  38.260  69.550  1.00  0.00           C
ATOM   3572 HD21 LEU A 806      79.550  37.840  70.360  1.00  0.00           H
ATOM   3573 HD22 LEU A 806      81.010  38.760  70.080  1.00  0.00           H
ATOM   3574 HD23 LEU A 806      80.450  37.390  68.890  1.00  0.00           H
ATOM   3575  C   LEU A 806      78.500  41.880  71.630  1.00  0.00           C
ATOM   3576  O   LEU A 806      79.230  41.930  72.650  1.00  0.00           O
ATOM   3577  N   VAL A 807      77.660  42.890  71.320  1.00  0.00           N
ATOM   3578  HN  VAL A 807      77.160  42.790  70.460  1.00  0.00           H
ATOM   3579  CA  VAL A 807      77.490  44.020  72.220  1.00  0.00           C
ATOM   3580  HA  VAL A 807      78.510  44.320  72.380  1.00  0.00           H
ATOM   3581  CB  VAL A 807      76.670  45.190  71.670  1.00  0.00           C
ATOM   3582  HB  VAL A 807      75.660  44.760  71.490  1.00  0.00           H
ATOM   3583  CG1 VAL A 807      76.640  46.430  72.540  1.00  0.00           C
ATOM   3584 HG11 VAL A 807      77.660  46.840  72.660  1.00  0.00           H
ATOM   3585 HG12 VAL A 807      76.540  46.220  73.630  1.00  0.00           H
ATOM   3586 HG13 VAL A 807      75.950  47.230  72.240  1.00  0.00           H
ATOM   3587  CG2 VAL A 807      77.290  45.700  70.370  1.00  0.00           C
ATOM   3588 HG21 VAL A 807      78.370  45.900  70.540  1.00  0.00           H
ATOM   3589 HG22 VAL A 807      76.840  46.680  70.080  1.00  0.00           H
ATOM   3590 HG23 VAL A 807      77.310  45.000  69.520  1.00  0.00           H
ATOM   3591  C   VAL A 807      76.890  43.550  73.580  1.00  0.00           C
ATOM   3592  O   VAL A 807      77.430  43.730  74.660  1.00  0.00           O
ATOM   3593  N   GLY A 808      75.690  43.050  73.450  1.00  0.00           N
ATOM   3594  HN  GLY A 808      75.330  42.880  72.530  1.00  0.00           H
ATOM   3595  CA  GLY A 808      75.000  42.390  74.550  1.00  0.00           C
ATOM   3596  HA1 GLY A 808      75.760  42.010  75.210  1.00  0.00           H
ATOM   3597  HA2 GLY A 808      74.400  41.610  74.120  1.00  0.00           H
ATOM   3598  C   GLY A 808      74.050  43.280  75.350  1.00  0.00           C
ATOM   3599  O   GLY A 808      73.500  42.880  76.370  1.00  0.00           O
ATOM   3600  N   VAL A 809      73.810  44.560  74.910  1.00  0.00           N
ATOM   3601  HN  VAL A 809      74.140  44.670  73.970  1.00  0.00           H
ATOM   3602  CA  VAL A 809      73.180  45.620  75.620  1.00  0.00           C
ATOM   3603  HA  VAL A 809      73.370  45.400  76.660  1.00  0.00           H
ATOM   3604  CB  VAL A 809      73.850  47.030  75.540  1.00  0.00           C
ATOM   3605  HB  VAL A 809      73.300  47.750  76.190  1.00  0.00           H
ATOM   3606  CG1 VAL A 809      75.370  46.900  76.000  1.00  0.00           C
ATOM   3607 HG11 VAL A 809      75.410  46.650  77.070  1.00  0.00           H
ATOM   3608 HG12 VAL A 809      75.950  47.840  75.860  1.00  0.00           H
ATOM   3609 HG13 VAL A 809      75.940  46.070  75.500  1.00  0.00           H
ATOM   3610  CG2 VAL A 809      73.650  47.630  74.120  1.00  0.00           C
ATOM   3611 HG21 VAL A 809      72.570  47.840  73.940  1.00  0.00           H
ATOM   3612 HG22 VAL A 809      74.040  46.940  73.330  1.00  0.00           H
ATOM   3613 HG23 VAL A 809      74.220  48.580  74.010  1.00  0.00           H
ATOM   3614  C   VAL A 809      71.720  45.640  75.330  1.00  0.00           C
ATOM   3615  O   VAL A 809      71.300  45.100  74.320  1.00  0.00           O
ATOM   3616  N   PRO A 810      70.850  46.230  76.150  1.00  0.00           N
ATOM   3617  CD  PRO A 810      71.130  46.610  77.500  1.00  0.00           C
ATOM   3618  HD1 PRO A 810      71.700  47.530  77.730  1.00  0.00           H
ATOM   3619  HD2 PRO A 810      71.600  45.820  78.120  1.00  0.00           H
ATOM   3620  CA  PRO A 810      69.450  46.540  75.820  1.00  0.00           C
ATOM   3621  HA  PRO A 810      68.880  45.620  75.900  1.00  0.00           H
ATOM   3622  CB  PRO A 810      68.960  47.410  76.970  1.00  0.00           C
ATOM   3623  HB1 PRO A 810      67.860  47.270  77.020  1.00  0.00           H
ATOM   3624  HB2 PRO A 810      69.270  48.460  76.730  1.00  0.00           H
ATOM   3625  CG  PRO A 810      69.760  46.830  78.090  1.00  0.00           C
ATOM   3626  HG1 PRO A 810      69.800  47.520  78.960  1.00  0.00           H
ATOM   3627  HG2 PRO A 810      69.430  45.810  78.440  1.00  0.00           H
ATOM   3628  C   PRO A 810      69.050  46.990  74.370  1.00  0.00           C
ATOM   3629  O   PRO A 810      69.750  47.840  73.840  1.00  0.00           O
ATOM   3630  N   SER A 811      67.860  46.590  73.890  1.00  0.00           N
ATOM   3631  HN  SER A 811      67.320  45.910  74.380  1.00  0.00           H
ATOM   3632  CA  SER A 811      67.250  47.260  72.720  1.00  0.00           C
ATOM   3633  HA  SER A 811      67.620  48.260  72.690  1.00  0.00           H
ATOM   3634  CB  SER A 811      67.700  46.710  71.370  1.00  0.00           C
ATOM   3635  HB1 SER A 811      67.240  45.740  71.080  1.00  0.00           H
ATOM   3636  HB2 SER A 811      68.810  46.630  71.360  1.00  0.00           H
ATOM   3637  OG  SER A 811      67.270  47.640  70.330  1.00  0.00           O
ATOM   3638  HG1 SER A 811      68.020  48.160  70.070  1.00  0.00           H
ATOM   3639  C   SER A 811      65.690  47.210  72.990  1.00  0.00           C
ATOM   3640  O   SER A 811      65.340  46.200  73.590  1.00  0.00           O
ATOM   3641  N   PRO A 812      64.820  48.150  72.630  1.00  0.00           N
ATOM   3642  CD  PRO A 812      65.170  49.480  72.160  1.00  0.00           C
ATOM   3643  HD1 PRO A 812      65.320  49.510  71.060  1.00  0.00           H
ATOM   3644  HD2 PRO A 812      66.090  49.900  72.610  1.00  0.00           H
ATOM   3645  CA  PRO A 812      63.400  48.020  72.720  1.00  0.00           C
ATOM   3646  HA  PRO A 812      63.270  47.840  73.780  1.00  0.00           H
ATOM   3647  CB  PRO A 812      62.820  49.420  72.260  1.00  0.00           C
ATOM   3648  HB1 PRO A 812      61.900  49.610  72.860  1.00  0.00           H
ATOM   3649  HB2 PRO A 812      62.640  49.380  71.170  1.00  0.00           H
ATOM   3650  CG  PRO A 812      64.000  50.360  72.570  1.00  0.00           C
ATOM   3651  HG1 PRO A 812      63.870  51.300  72.020  1.00  0.00           H
ATOM   3652  HG2 PRO A 812      64.070  50.490  73.670  1.00  0.00           H
ATOM   3653  C   PRO A 812      62.850  46.870  71.920  1.00  0.00           C
ATOM   3654  O   PRO A 812      63.220  46.570  70.760  1.00  0.00           O
ATOM   3655  N   LYS A 813      61.870  46.230  72.520  1.00  0.00           N
ATOM   3656  HN  LYS A 813      61.590  46.430  73.460  1.00  0.00           H
ATOM   3657  CA  LYS A 813      61.070  45.090  72.000  1.00  0.00           C
ATOM   3658  HA  LYS A 813      61.390  44.830  71.010  1.00  0.00           H
ATOM   3659  CB  LYS A 813      61.280  43.860  72.880  1.00  0.00           C
ATOM   3660  HB1 LYS A 813      60.870  42.990  72.330  1.00  0.00           H
ATOM   3661  HB2 LYS A 813      60.700  43.970  73.820  1.00  0.00           H
ATOM   3662  CG  LYS A 813      62.770  43.500  73.240  1.00  0.00           C
ATOM   3663  HG1 LYS A 813      62.880  42.620  73.900  1.00  0.00           H
ATOM   3664  HG2 LYS A 813      63.040  44.400  73.820  1.00  0.00           H
ATOM   3665  CD  LYS A 813      63.630  43.410  71.940  1.00  0.00           C
ATOM   3666  HD1 LYS A 813      63.960  44.470  71.790  1.00  0.00           H
ATOM   3667  HD2 LYS A 813      62.960  43.120  71.100  1.00  0.00           H
ATOM   3668  CE  LYS A 813      64.880  42.710  72.060  1.00  0.00           C
ATOM   3669  HE1 LYS A 813      65.500  43.020  72.940  1.00  0.00           H
ATOM   3670  HE2 LYS A 813      65.600  42.940  71.250  1.00  0.00           H
ATOM   3671  NZ  LYS A 813      64.660  41.260  72.080  1.00  0.00           N
ATOM   3672  HZ1 LYS A 813      64.480  41.000  71.090  1.00  0.00           H
ATOM   3673  HZ2 LYS A 813      63.710  41.080  72.490  1.00  0.00           H
ATOM   3674  HZ3 LYS A 813      65.420  40.680  72.480  1.00  0.00           H
ATOM   3675  C   LYS A 813      59.570  45.400  72.000  1.00  0.00           C
ATOM   3676  O   LYS A 813      59.000  46.200  72.780  1.00  0.00           O
ATOM   3677  N   LEU A 814      58.830  44.630  71.190  1.00  0.00           N
ATOM   3678  HN  LEU A 814      59.230  43.990  70.540  1.00  0.00           H
ATOM   3679  CA  LEU A 814      57.390  44.880  70.940  1.00  0.00           C
ATOM   3680  HA  LEU A 814      57.330  45.960  70.790  1.00  0.00           H
ATOM   3681  CB  LEU A 814      56.830  44.280  69.650  1.00  0.00           C
ATOM   3682  HB1 LEU A 814      57.040  43.190  69.660  1.00  0.00           H
ATOM   3683  HB2 LEU A 814      57.460  44.600  68.780  1.00  0.00           H
ATOM   3684  CG  LEU A 814      55.340  44.630  69.360  1.00  0.00           C
ATOM   3685  HG  LEU A 814      54.770  44.550  70.300  1.00  0.00           H
ATOM   3686  CD1 LEU A 814      55.230  46.110  69.010  1.00  0.00           C
ATOM   3687 HD11 LEU A 814      55.470  46.750  69.880  1.00  0.00           H
ATOM   3688 HD12 LEU A 814      54.240  46.490  68.640  1.00  0.00           H
ATOM   3689 HD13 LEU A 814      55.940  46.280  68.180  1.00  0.00           H
ATOM   3690  CD2 LEU A 814      54.940  43.820  68.170  1.00  0.00           C
ATOM   3691 HD21 LEU A 814      55.520  44.260  67.330  1.00  0.00           H
ATOM   3692 HD22 LEU A 814      53.840  43.890  67.980  1.00  0.00           H
ATOM   3693 HD23 LEU A 814      55.260  42.790  68.360  1.00  0.00           H
ATOM   3694  C   LEU A 814      56.490  44.590  72.130  1.00  0.00           C
ATOM   3695  O   LEU A 814      56.550  43.490  72.730  1.00  0.00           O
ATOM   3696  N   HSD A 815      55.550  45.490  72.590  1.00  0.00           N
ATOM   3697  HN  HSD A 815      55.490  46.370  72.110  1.00  0.00           H
ATOM   3698  CA  HSD A 815      54.520  45.100  73.590  1.00  0.00           C
ATOM   3699  HA  HSD A 815      55.050  44.570  74.370  1.00  0.00           H
ATOM   3700  CB  HSD A 815      53.840  46.230  74.190  1.00  0.00           C
ATOM   3701  HB1 HSD A 815      53.600  46.960  73.380  1.00  0.00           H
ATOM   3702  HB2 HSD A 815      54.570  46.820  74.790  1.00  0.00           H
ATOM   3703  ND1 HSD A 815      52.620  44.960  75.920  1.00  0.00           N
ATOM   3704  HD1 HSD A 815      53.380  44.570  76.460  1.00  0.00           H
ATOM   3705  CG  HSD A 815      52.620  45.900  74.960  1.00  0.00           C
ATOM   3706  CE1 HSD A 815      51.300  44.730  76.310  1.00  0.00           C
ATOM   3707  HE1 HSD A 815      51.040  43.990  77.060  1.00  0.00           H
ATOM   3708  NE2 HSD A 815      50.480  45.390  75.520  1.00  0.00           N
ATOM   3709  CD2 HSD A 815      51.310  46.190  74.730  1.00  0.00           C
ATOM   3710  HD2 HSD A 815      51.000  46.750  73.850  1.00  0.00           H
ATOM   3711  C   HSD A 815      53.580  44.110  72.950  1.00  0.00           C
ATOM   3712  O   HSD A 815      52.690  44.420  72.170  1.00  0.00           O
ATOM   3713  N   VAL A 816      53.660  42.880  73.380  1.00  0.00           N
ATOM   3714  HN  VAL A 816      54.370  42.590  74.000  1.00  0.00           H
ATOM   3715  CA  VAL A 816      52.660  41.870  72.920  1.00  0.00           C
ATOM   3716  HA  VAL A 816      51.800  42.220  72.380  1.00  0.00           H
ATOM   3717  CB  VAL A 816      53.380  40.820  72.020  1.00  0.00           C
ATOM   3718  HB  VAL A 816      54.090  40.160  72.570  1.00  0.00           H
ATOM   3719  CG1 VAL A 816      52.270  39.920  71.570  1.00  0.00           C
ATOM   3720 HG11 VAL A 816      52.660  39.090  70.950  1.00  0.00           H
ATOM   3721 HG12 VAL A 816      51.510  40.530  71.030  1.00  0.00           H
ATOM   3722 HG13 VAL A 816      51.780  39.220  72.290  1.00  0.00           H
ATOM   3723  CG2 VAL A 816      54.170  41.290  70.820  1.00  0.00           C
ATOM   3724 HG21 VAL A 816      53.610  42.150  70.400  1.00  0.00           H
ATOM   3725 HG22 VAL A 816      54.310  40.600  69.960  1.00  0.00           H
ATOM   3726 HG23 VAL A 816      55.200  41.630  71.090  1.00  0.00           H
ATOM   3727  C   VAL A 816      52.220  41.170  74.240  1.00  0.00           C
ATOM   3728  O   VAL A 816      53.120  40.740  74.980  1.00  0.00           O
ATOM   3729  N   PRO A 817      50.960  41.190  74.630  1.00  0.00           N
ATOM   3730  CD  PRO A 817      49.860  41.830  73.980  1.00  0.00           C
ATOM   3731  HD1 PRO A 817      49.460  41.230  73.120  1.00  0.00           H
ATOM   3732  HD2 PRO A 817      50.140  42.870  73.680  1.00  0.00           H
ATOM   3733  CA  PRO A 817      50.570  40.660  75.960  1.00  0.00           C
ATOM   3734  HA  PRO A 817      51.070  41.230  76.720  1.00  0.00           H
ATOM   3735  CB  PRO A 817      49.070  40.830  76.010  1.00  0.00           C
ATOM   3736  HB1 PRO A 817      48.680  40.950  77.040  1.00  0.00           H
ATOM   3737  HB2 PRO A 817      48.480  39.980  75.610  1.00  0.00           H
ATOM   3738  CG  PRO A 817      48.720  42.010  75.070  1.00  0.00           C
ATOM   3739  HG1 PRO A 817      47.710  42.030  74.610  1.00  0.00           H
ATOM   3740  HG2 PRO A 817      49.000  42.950  75.590  1.00  0.00           H
ATOM   3741  C   PRO A 817      50.990  39.210  76.210  1.00  0.00           C
ATOM   3742  O   PRO A 817      51.210  38.370  75.320  1.00  0.00           O
ATOM   3743  N   GLU A 818      51.100  38.900  77.510  1.00  0.00           N
ATOM   3744  HN  GLU A 818      50.900  39.490  78.290  1.00  0.00           H
ATOM   3745  CA  GLU A 818      51.780  37.660  77.980  1.00  0.00           C
ATOM   3746  HA  GLU A 818      52.400  37.230  77.210  1.00  0.00           H
ATOM   3747  CB  GLU A 818      52.650  38.150  79.200  1.00  0.00           C
ATOM   3748  HB1 GLU A 818      53.120  37.280  79.700  1.00  0.00           H
ATOM   3749  HB2 GLU A 818      51.900  38.570  79.910  1.00  0.00           H
ATOM   3750  CG  GLU A 818      53.800  39.120  78.850  1.00  0.00           C
ATOM   3751  HG1 GLU A 818      53.300  40.080  78.600  1.00  0.00           H
ATOM   3752  HG2 GLU A 818      54.290  38.870  77.880  1.00  0.00           H
ATOM   3753  CD  GLU A 818      54.870  39.330  79.900  1.00  0.00           C
ATOM   3754  OE1 GLU A 818      56.100  39.350  79.620  1.00  0.00           O
ATOM   3755  OE2 GLU A 818      54.470  39.450  81.080  1.00  0.00           O
ATOM   3756  C   GLU A 818      50.900  36.520  78.480  1.00  0.00           C
ATOM   3757  O   GLU A 818      51.440  35.480  78.880  1.00  0.00           O
ATOM   3758  N   LYS A 819      49.590  36.710  78.470  1.00  0.00           N
ATOM   3759  HN  LYS A 819      49.220  37.550  78.090  1.00  0.00           H
ATOM   3760  CA  LYS A 819      48.610  35.790  78.840  1.00  0.00           C
ATOM   3761  HA  LYS A 819      48.910  34.830  78.430  1.00  0.00           H
ATOM   3762  CB  LYS A 819      48.540  35.680  80.380  1.00  0.00           C
ATOM   3763  HB1 LYS A 819      49.530  35.450  80.840  1.00  0.00           H
ATOM   3764  HB2 LYS A 819      47.920  34.810  80.720  1.00  0.00           H
ATOM   3765  CG  LYS A 819      48.110  37.000  81.060  1.00  0.00           C
ATOM   3766  HG1 LYS A 819      47.050  37.200  80.790  1.00  0.00           H
ATOM   3767  HG2 LYS A 819      48.810  37.850  80.870  1.00  0.00           H
ATOM   3768  CD  LYS A 819      48.060  36.860  82.590  1.00  0.00           C
ATOM   3769  HD1 LYS A 819      48.980  36.370  82.990  1.00  0.00           H
ATOM   3770  HD2 LYS A 819      47.140  36.290  82.850  1.00  0.00           H
ATOM   3771  CE  LYS A 819      47.830  38.190  83.290  1.00  0.00           C
ATOM   3772  HE1 LYS A 819      46.950  38.700  82.830  1.00  0.00           H
ATOM   3773  HE2 LYS A 819      48.720  38.820  83.190  1.00  0.00           H
ATOM   3774  NZ  LYS A 819      47.530  38.000  84.730  1.00  0.00           N
ATOM   3775  HZ1 LYS A 819      46.570  37.650  84.920  1.00  0.00           H
ATOM   3776  HZ2 LYS A 819      47.680  38.890  85.230  1.00  0.00           H
ATOM   3777  HZ3 LYS A 819      48.230  37.310  85.090  1.00  0.00           H
ATOM   3778  C   LYS A 819      47.270  36.170  78.230  1.00  0.00           C
ATOM   3779  O   LYS A 819      47.040  37.320  77.890  1.00  0.00           O
ATOM   3780  N   PHE A 820      46.290  35.230  78.170  1.00  0.00           N
ATOM   3781  HN  PHE A 820      46.390  34.400  78.710  1.00  0.00           H
ATOM   3782  CA  PHE A 820      45.010  35.610  77.570  1.00  0.00           C
ATOM   3783  HA  PHE A 820      45.150  36.340  76.780  1.00  0.00           H
ATOM   3784  CB  PHE A 820      44.340  34.640  76.640  1.00  0.00           C
ATOM   3785  HB1 PHE A 820      43.580  35.140  76.020  1.00  0.00           H
ATOM   3786  HB2 PHE A 820      43.950  33.700  77.100  1.00  0.00           H
ATOM   3787  CG  PHE A 820      45.350  34.120  75.690  1.00  0.00           C
ATOM   3788  CD1 PHE A 820      46.110  32.930  75.840  1.00  0.00           C
ATOM   3789  HD1 PHE A 820      45.930  32.310  76.710  1.00  0.00           H
ATOM   3790  CE1 PHE A 820      46.890  32.480  74.710  1.00  0.00           C
ATOM   3791  HE1 PHE A 820      47.410  31.540  74.860  1.00  0.00           H
ATOM   3792  CZ  PHE A 820      47.100  33.310  73.610  1.00  0.00           C
ATOM   3793  HZ  PHE A 820      47.820  32.980  72.890  1.00  0.00           H
ATOM   3794  CD2 PHE A 820      45.620  34.990  74.610  1.00  0.00           C
ATOM   3795  HD2 PHE A 820      45.080  35.910  74.450  1.00  0.00           H
ATOM   3796  CE2 PHE A 820      46.470  34.580  73.590  1.00  0.00           C
ATOM   3797  HE2 PHE A 820      46.700  35.290  72.810  1.00  0.00           H
ATOM   3798  C   PHE A 820      43.960  36.120  78.590  1.00  0.00           C
ATOM   3799  O   PHE A 820      42.760  36.270  78.220  1.00  0.00           O
ATOM   3800  N   GLU A 821      44.390  36.340  79.870  1.00  0.00           N
ATOM   3801  HN  GLU A 821      45.340  36.080  80.030  1.00  0.00           H
ATOM   3802  CA  GLU A 821      43.500  36.810  80.910  1.00  0.00           C
ATOM   3803  HA  GLU A 821      42.750  36.050  80.870  1.00  0.00           H
ATOM   3804  CB  GLU A 821      44.030  36.910  82.330  1.00  0.00           C
ATOM   3805  HB1 GLU A 821      43.340  37.340  83.070  1.00  0.00           H
ATOM   3806  HB2 GLU A 821      44.950  37.520  82.220  1.00  0.00           H
ATOM   3807  CG  GLU A 821      44.520  35.550  82.960  1.00  0.00           C
ATOM   3808  HG1 GLU A 821      45.350  35.050  82.420  1.00  0.00           H
ATOM   3809  HG2 GLU A 821      43.720  34.780  82.970  1.00  0.00           H
ATOM   3810  CD  GLU A 821      45.080  35.730  84.420  1.00  0.00           C
ATOM   3811  OE1 GLU A 821      45.500  34.750  85.060  1.00  0.00           O
ATOM   3812  OE2 GLU A 821      45.030  36.890  84.920  1.00  0.00           O
ATOM   3813  C   GLU A 821      43.030  38.220  80.610  1.00  0.00           C
ATOM   3814  O   GLU A 821      43.880  39.040  80.230  1.00  0.00           O
ATOM   3815  N   PRO A 822      41.800  38.580  80.860  1.00  0.00           N
ATOM   3816  CD  PRO A 822      40.670  37.590  80.900  1.00  0.00           C
ATOM   3817  HD1 PRO A 822      40.590  37.310  81.960  1.00  0.00           H
ATOM   3818  HD2 PRO A 822      40.880  36.720  80.240  1.00  0.00           H
ATOM   3819  CA  PRO A 822      41.300  39.930  80.830  1.00  0.00           C
ATOM   3820  HA  PRO A 822      41.620  40.410  79.920  1.00  0.00           H
ATOM   3821  CB  PRO A 822      39.810  39.800  81.110  1.00  0.00           C
ATOM   3822  HB1 PRO A 822      39.160  40.610  80.720  1.00  0.00           H
ATOM   3823  HB2 PRO A 822      39.620  39.980  82.190  1.00  0.00           H
ATOM   3824  CG  PRO A 822      39.470  38.460  80.440  1.00  0.00           C
ATOM   3825  HG1 PRO A 822      38.590  37.940  80.860  1.00  0.00           H
ATOM   3826  HG2 PRO A 822      39.410  38.540  79.330  1.00  0.00           H
ATOM   3827  C   PRO A 822      41.960  40.710  81.990  1.00  0.00           C
ATOM   3828  O   PRO A 822      42.500  40.170  82.940  1.00  0.00           O
ATOM   3829  N   THR A 823      42.060  42.090  81.750  1.00  0.00           N
ATOM   3830  HN  THR A 823      41.940  42.300  80.790  1.00  0.00           H
ATOM   3831  CA  THR A 823      42.200  43.080  82.790  1.00  0.00           C
ATOM   3832  HA  THR A 823      42.000  42.600  83.740  1.00  0.00           H
ATOM   3833  CB  THR A 823      43.660  43.630  83.010  1.00  0.00           C
ATOM   3834  HB  THR A 823      44.290  42.730  82.830  1.00  0.00           H
ATOM   3835  OG1 THR A 823      43.940  44.020  84.380  1.00  0.00           O
ATOM   3836  HG1 THR A 823      43.240  44.660  84.580  1.00  0.00           H
ATOM   3837  CG2 THR A 823      44.060  44.700  82.000  1.00  0.00           C
ATOM   3838 HG21 THR A 823      43.980  44.430  80.920  1.00  0.00           H
ATOM   3839 HG22 THR A 823      45.150  44.930  82.120  1.00  0.00           H
ATOM   3840 HG23 THR A 823      43.520  45.650  82.210  1.00  0.00           H
ATOM   3841  C   THR A 823      41.140  44.200  82.840  1.00  0.00           C
ATOM   3842  O   THR A 823      41.140  45.210  83.620  1.00  0.00           O
ATOM   3843  N   HSD A 824      40.040  44.110  81.980  1.00  0.00           N
ATOM   3844  HN  HSD A 824      39.990  43.280  81.440  1.00  0.00           H
ATOM   3845  CA  HSD A 824      38.840  44.940  81.940  1.00  0.00           C
ATOM   3846  HA  HSD A 824      38.760  45.510  82.860  1.00  0.00           H
ATOM   3847  CB  HSD A 824      38.800  45.980  80.730  1.00  0.00           C
ATOM   3848  HB1 HSD A 824      37.780  46.270  80.400  1.00  0.00           H
ATOM   3849  HB2 HSD A 824      39.320  45.470  79.890  1.00  0.00           H
ATOM   3850  ND1 HSD A 824      40.950  47.360  80.650  1.00  0.00           N
ATOM   3851  HD1 HSD A 824      41.530  46.650  80.250  1.00  0.00           H
ATOM   3852  CG  HSD A 824      39.610  47.120  81.000  1.00  0.00           C
ATOM   3853  CE1 HSD A 824      41.250  48.520  81.060  1.00  0.00           C
ATOM   3854  HE1 HSD A 824      42.260  48.920  80.970  1.00  0.00           H
ATOM   3855  NE2 HSD A 824      40.260  49.040  81.770  1.00  0.00           N
ATOM   3856  CD2 HSD A 824      39.230  48.180  81.710  1.00  0.00           C
ATOM   3857  HD2 HSD A 824      38.250  48.500  82.070  1.00  0.00           H
ATOM   3858  C   HSD A 824      37.610  44.070  81.960  1.00  0.00           C
ATOM   3859  O   HSD A 824      37.710  42.920  81.760  1.00  0.00           O
ATOM   3860  N   PRO A 825      36.300  44.600  82.280  1.00  0.00           N
ATOM   3861  CD  PRO A 825      36.130  46.000  82.760  1.00  0.00           C
ATOM   3862  HD1 PRO A 825      36.170  46.700  81.900  1.00  0.00           H
ATOM   3863  HD2 PRO A 825      36.900  46.200  83.530  1.00  0.00           H
ATOM   3864  CA  PRO A 825      35.040  43.950  82.110  1.00  0.00           C
ATOM   3865  HA  PRO A 825      34.890  43.260  82.930  1.00  0.00           H
ATOM   3866  CB  PRO A 825      34.050  45.040  82.160  1.00  0.00           C
ATOM   3867  HB1 PRO A 825      33.030  44.720  82.460  1.00  0.00           H
ATOM   3868  HB2 PRO A 825      33.930  45.700  81.280  1.00  0.00           H
ATOM   3869  CG  PRO A 825      34.710  45.940  83.280  1.00  0.00           C
ATOM   3870  HG1 PRO A 825      34.240  46.950  83.290  1.00  0.00           H
ATOM   3871  HG2 PRO A 825      34.470  45.440  84.240  1.00  0.00           H
ATOM   3872  C   PRO A 825      34.910  43.020  80.900  1.00  0.00           C
ATOM   3873  O   PRO A 825      35.030  43.460  79.760  1.00  0.00           O
ATOM   3874  N   GLU A 826      34.720  41.710  81.120  1.00  0.00           N
ATOM   3875  HN  GLU A 826      34.750  41.420  82.080  1.00  0.00           H
ATOM   3876  CA  GLU A 826      34.140  40.740  80.250  1.00  0.00           C
ATOM   3877  HA  GLU A 826      34.950  40.570  79.550  1.00  0.00           H
ATOM   3878  CB  GLU A 826      33.920  39.370  80.880  1.00  0.00           C
ATOM   3879  HB1 GLU A 826      33.320  38.740  80.190  1.00  0.00           H
ATOM   3880  HB2 GLU A 826      33.310  39.580  81.780  1.00  0.00           H
ATOM   3881  CG  GLU A 826      35.260  38.730  81.180  1.00  0.00           C
ATOM   3882  HG1 GLU A 826      35.960  39.450  81.640  1.00  0.00           H
ATOM   3883  HG2 GLU A 826      35.790  38.290  80.320  1.00  0.00           H
ATOM   3884  CD  GLU A 826      35.190  37.670  82.190  1.00  0.00           C
ATOM   3885  OE1 GLU A 826      35.520  37.920  83.420  1.00  0.00           O
ATOM   3886  OE2 GLU A 826      34.930  36.490  81.820  1.00  0.00           O
ATOM   3887  C   GLU A 826      32.880  41.060  79.430  1.00  0.00           C
ATOM   3888  O   GLU A 826      31.960  41.760  79.930  1.00  0.00           O
ATOM   3889  N   ARG A 827      32.830  40.600  78.150  1.00  0.00           N
ATOM   3890  HN  ARG A 827      33.670  40.130  77.860  1.00  0.00           H
ATOM   3891  CA  ARG A 827      31.760  40.990  77.220  1.00  0.00           C
ATOM   3892  HA  ARG A 827      30.930  41.340  77.810  1.00  0.00           H
ATOM   3893  CB  ARG A 827      32.200  42.150  76.260  1.00  0.00           C
ATOM   3894  HB1 ARG A 827      32.290  43.120  76.800  1.00  0.00           H
ATOM   3895  HB2 ARG A 827      31.370  42.330  75.530  1.00  0.00           H
ATOM   3896  CG  ARG A 827      33.560  41.830  75.530  1.00  0.00           C
ATOM   3897  HG1 ARG A 827      33.650  40.750  75.350  1.00  0.00           H
ATOM   3898  HG2 ARG A 827      34.470  42.050  76.130  1.00  0.00           H
ATOM   3899  CD  ARG A 827      33.730  42.670  74.200  1.00  0.00           C
ATOM   3900  HD1 ARG A 827      34.740  42.460  73.810  1.00  0.00           H
ATOM   3901  HD2 ARG A 827      33.550  43.760  74.310  1.00  0.00           H
ATOM   3902  NE  ARG A 827      32.760  42.190  73.210  1.00  0.00           N
ATOM   3903  HE  ARG A 827      32.310  41.300  73.260  1.00  0.00           H
ATOM   3904  CZ  ARG A 827      32.390  42.800  72.110  1.00  0.00           C
ATOM   3905  NH1 ARG A 827      32.970  43.900  71.710  1.00  0.00           N
ATOM   3906 HH11 ARG A 827      33.610  44.360  72.320  1.00  0.00           H
ATOM   3907 HH12 ARG A 827      32.620  44.340  70.870  1.00  0.00           H
ATOM   3908  NH2 ARG A 827      31.340  42.400  71.390  1.00  0.00           N
ATOM   3909 HH21 ARG A 827      30.850  41.580  71.680  1.00  0.00           H
ATOM   3910 HH22 ARG A 827      31.310  42.650  70.420  1.00  0.00           H
ATOM   3911  C   ARG A 827      31.230  39.820  76.510  1.00  0.00           C
ATOM   3912  O   ARG A 827      31.750  38.690  76.660  1.00  0.00           O
ATOM   3913  N   GLY A 828      30.040  39.980  75.790  1.00  0.00           N
ATOM   3914  HN  GLY A 828      29.510  40.820  75.770  1.00  0.00           H
ATOM   3915  CA  GLY A 828      29.680  39.010  74.740  1.00  0.00           C
ATOM   3916  HA1 GLY A 828      28.820  39.500  74.320  1.00  0.00           H
ATOM   3917  HA2 GLY A 828      29.480  38.050  75.200  1.00  0.00           H
ATOM   3918  C   GLY A 828      30.700  38.990  73.610  1.00  0.00           C
ATOM   3919  O   GLY A 828      31.240  39.930  73.130  1.00  0.00           O
ATOM   3920  N   TRP A 829      30.900  37.810  73.090  1.00  0.00           N
ATOM   3921  HN  TRP A 829      30.390  36.990  73.340  1.00  0.00           H
ATOM   3922  CA  TRP A 829      31.880  37.630  72.020  1.00  0.00           C
ATOM   3923  HA  TRP A 829      32.770  38.150  72.350  1.00  0.00           H
ATOM   3924  CB  TRP A 829      31.950  36.110  71.820  1.00  0.00           C
ATOM   3925  HB1 TRP A 829      30.950  35.690  71.580  1.00  0.00           H
ATOM   3926  HB2 TRP A 829      32.030  35.650  72.830  1.00  0.00           H
ATOM   3927  CG  TRP A 829      33.000  35.660  70.830  1.00  0.00           C
ATOM   3928  CD1 TRP A 829      34.300  35.320  71.260  1.00  0.00           C
ATOM   3929  HD1 TRP A 829      34.730  35.300  72.250  1.00  0.00           H
ATOM   3930  NE1 TRP A 829      35.020  34.950  70.150  1.00  0.00           N
ATOM   3931  HE1 TRP A 829      35.890  34.510  70.150  1.00  0.00           H
ATOM   3932  CE2 TRP A 829      34.260  34.950  69.040  1.00  0.00           C
ATOM   3933  CD2 TRP A 829      32.940  35.350  69.430  1.00  0.00           C
ATOM   3934  CE3 TRP A 829      31.880  35.190  68.590  1.00  0.00           C
ATOM   3935  HE3 TRP A 829      30.870  35.310  68.970  1.00  0.00           H
ATOM   3936  CZ3 TRP A 829      32.100  34.890  67.230  1.00  0.00           C
ATOM   3937  HZ3 TRP A 829      31.240  34.900  66.590  1.00  0.00           H
ATOM   3938  CZ2 TRP A 829      34.490  34.540  67.730  1.00  0.00           C
ATOM   3939  HZ2 TRP A 829      35.370  34.190  67.210  1.00  0.00           H
ATOM   3940  CH2 TRP A 829      33.360  34.580  66.820  1.00  0.00           C
ATOM   3941  HH2 TRP A 829      33.440  34.300  65.780  1.00  0.00           H
ATOM   3942  C   TRP A 829      31.540  38.300  70.660  1.00  0.00           C
ATOM   3943  O   TRP A 829      32.440  38.850  70.040  1.00  0.00           O
ATOM   3944  N   ILE A 830      30.330  38.360  70.180  1.00  0.00           N
ATOM   3945  HN  ILE A 830      29.500  38.040  70.650  1.00  0.00           H
ATOM   3946  CA  ILE A 830      30.020  39.200  68.970  1.00  0.00           C
ATOM   3947  HA  ILE A 830      30.790  39.930  68.750  1.00  0.00           H
ATOM   3948  CB  ILE A 830      29.570  38.360  67.730  1.00  0.00           C
ATOM   3949  HB  ILE A 830      30.260  37.510  67.570  1.00  0.00           H
ATOM   3950  CG2 ILE A 830      28.160  37.810  68.000  1.00  0.00           C
ATOM   3951 HG21 ILE A 830      27.790  37.200  67.140  1.00  0.00           H
ATOM   3952 HG22 ILE A 830      27.410  38.630  67.990  1.00  0.00           H
ATOM   3953 HG23 ILE A 830      28.160  37.200  68.920  1.00  0.00           H
ATOM   3954  CG1 ILE A 830      29.610  39.190  66.390  1.00  0.00           C
ATOM   3955 HG11 ILE A 830      30.590  39.740  66.430  1.00  0.00           H
ATOM   3956 HG12 ILE A 830      28.780  39.920  66.330  1.00  0.00           H
ATOM   3957  CD  ILE A 830      29.790  38.450  65.090  1.00  0.00           C
ATOM   3958  HD1 ILE A 830      30.720  37.840  65.110  1.00  0.00           H
ATOM   3959  HD2 ILE A 830      29.870  38.950  64.110  1.00  0.00           H
ATOM   3960  HD3 ILE A 830      28.930  37.740  64.960  1.00  0.00           H
ATOM   3961  C   ILE A 830      28.900  40.220  69.370  1.00  0.00           C
ATOM   3962  O   ILE A 830      28.560  41.070  68.550  1.00  0.00           O
ATOM   3963  N   ILE A 831      28.300  40.150  70.630  1.00  0.00           N
ATOM   3964  HN  ILE A 831      28.430  39.450  71.310  1.00  0.00           H
ATOM   3965  CA  ILE A 831      27.330  41.120  70.930  1.00  0.00           C
ATOM   3966  HA  ILE A 831      26.890  41.660  70.110  1.00  0.00           H
ATOM   3967  CB  ILE A 831      26.260  40.590  71.950  1.00  0.00           C
ATOM   3968  HB  ILE A 831      26.750  40.200  72.860  1.00  0.00           H
ATOM   3969  CG2 ILE A 831      25.300  41.680  72.280  1.00  0.00           C
ATOM   3970 HG21 ILE A 831      25.590  42.310  73.150  1.00  0.00           H
ATOM   3971 HG22 ILE A 831      24.360  41.160  72.600  1.00  0.00           H
ATOM   3972 HG23 ILE A 831      25.100  42.330  71.400  1.00  0.00           H
ATOM   3973  CG1 ILE A 831      25.560  39.370  71.270  1.00  0.00           C
ATOM   3974 HG11 ILE A 831      24.780  38.830  71.860  1.00  0.00           H
ATOM   3975 HG12 ILE A 831      26.300  38.610  70.970  1.00  0.00           H
ATOM   3976  CD  ILE A 831      24.890  39.760  69.880  1.00  0.00           C
ATOM   3977  HD1 ILE A 831      24.770  38.830  69.300  1.00  0.00           H
ATOM   3978  HD2 ILE A 831      25.600  40.320  69.250  1.00  0.00           H
ATOM   3979  HD3 ILE A 831      23.950  40.350  69.860  1.00  0.00           H
ATOM   3980  C   ILE A 831      28.110  42.240  71.530  1.00  0.00           C
ATOM   3981  O   ILE A 831      28.730  42.110  72.610  1.00  0.00           O
ATOM   3982  N   SER A 832      28.130  43.380  70.800  1.00  0.00           N
ATOM   3983  HN  SER A 832      27.740  43.450  69.880  1.00  0.00           H
ATOM   3984  CA  SER A 832      28.680  44.690  71.230  1.00  0.00           C
ATOM   3985  HA  SER A 832      29.680  44.590  71.640  1.00  0.00           H
ATOM   3986  CB  SER A 832      28.990  45.550  69.960  1.00  0.00           C
ATOM   3987  HB1 SER A 832      29.780  44.910  69.510  1.00  0.00           H
ATOM   3988  HB2 SER A 832      29.450  46.470  70.390  1.00  0.00           H
ATOM   3989  OG  SER A 832      27.860  45.820  69.130  1.00  0.00           O
ATOM   3990  HG1 SER A 832      27.240  46.160  69.770  1.00  0.00           H
ATOM   3991  C   SER A 832      27.780  45.540  72.110  1.00  0.00           C
ATOM   3992  O   SER A 832      26.670  45.780  71.650  1.00  0.00           O
ATOM   3993  N   PRO A 833      28.200  46.090  73.280  1.00  0.00           N
ATOM   3994  CD  PRO A 833      29.630  46.000  73.730  1.00  0.00           C
ATOM   3995  HD1 PRO A 833      30.420  45.910  72.950  1.00  0.00           H
ATOM   3996  HD2 PRO A 833      29.790  45.210  74.500  1.00  0.00           H
ATOM   3997  CA  PRO A 833      27.620  47.280  73.780  1.00  0.00           C
ATOM   3998  HA  PRO A 833      26.610  47.050  74.100  1.00  0.00           H
ATOM   3999  CB  PRO A 833      28.480  47.570  74.970  1.00  0.00           C
ATOM   4000  HB1 PRO A 833      28.160  46.980  75.850  1.00  0.00           H
ATOM   4001  HB2 PRO A 833      28.430  48.630  75.340  1.00  0.00           H
ATOM   4002  CG  PRO A 833      29.890  47.270  74.480  1.00  0.00           C
ATOM   4003  HG1 PRO A 833      30.190  48.140  73.850  1.00  0.00           H
ATOM   4004  HG2 PRO A 833      30.580  47.140  75.330  1.00  0.00           H
ATOM   4005  C   PRO A 833      27.430  48.410  72.760  1.00  0.00           C
ATOM   4006  O   PRO A 833      28.330  48.820  72.020  1.00  0.00           O
ATOM   4007  N   LEU A 834      26.180  48.930  72.710  1.00  0.00           N
ATOM   4008  HN  LEU A 834      25.420  48.510  73.210  1.00  0.00           H
ATOM   4009  CA  LEU A 834      25.870  49.990  71.700  1.00  0.00           C
ATOM   4010  HA  LEU A 834      26.730  50.200  71.090  1.00  0.00           H
ATOM   4011  CB  LEU A 834      24.740  49.450  70.680  1.00  0.00           C
ATOM   4012  HB1 LEU A 834      24.310  50.290  70.110  1.00  0.00           H
ATOM   4013  HB2 LEU A 834      24.040  48.870  71.310  1.00  0.00           H
ATOM   4014  CG  LEU A 834      25.280  48.460  69.640  1.00  0.00           C
ATOM   4015  HG  LEU A 834      25.880  47.610  70.020  1.00  0.00           H
ATOM   4016  CD1 LEU A 834      24.230  47.840  68.730  1.00  0.00           C
ATOM   4017 HD11 LEU A 834      24.730  47.120  68.050  1.00  0.00           H
ATOM   4018 HD12 LEU A 834      23.860  48.620  68.040  1.00  0.00           H
ATOM   4019 HD13 LEU A 834      23.320  47.410  69.200  1.00  0.00           H
ATOM   4020  CD2 LEU A 834      26.220  49.190  68.620  1.00  0.00           C
ATOM   4021 HD21 LEU A 834      27.070  49.720  69.090  1.00  0.00           H
ATOM   4022 HD22 LEU A 834      25.690  49.900  67.950  1.00  0.00           H
ATOM   4023 HD23 LEU A 834      26.570  48.340  68.000  1.00  0.00           H
ATOM   4024  C   LEU A 834      25.400  51.240  72.360  1.00  0.00           C
ATOM   4025  O   LEU A 834      24.860  52.170  71.780  1.00  0.00           O
ATOM   4026  N   GLY A 835      25.510  51.300  73.640  1.00  0.00           N
ATOM   4027  HN  GLY A 835      26.070  50.590  74.050  1.00  0.00           H
ATOM   4028  CA  GLY A 835      25.060  52.430  74.440  1.00  0.00           C
ATOM   4029  HA1 GLY A 835      24.970  52.090  75.460  1.00  0.00           H
ATOM   4030  HA2 GLY A 835      24.090  52.710  74.050  1.00  0.00           H
ATOM   4031  C   GLY A 835      25.970  53.660  74.550  1.00  0.00           C
ATOM   4032  O   GLY A 835      27.060  53.770  74.050  1.00  0.00           O
ATOM   4033  N   ASP A 836      25.440  54.650  75.270  1.00  0.00           N
ATOM   4034  HN  ASP A 836      24.440  54.630  75.340  1.00  0.00           H
ATOM   4035  CA  ASP A 836      26.200  55.650  75.970  1.00  0.00           C
ATOM   4036  HA  ASP A 836      25.460  56.200  76.540  1.00  0.00           H
ATOM   4037  CB  ASP A 836      27.290  55.200  77.020  1.00  0.00           C
ATOM   4038  HB1 ASP A 836      27.510  56.060  77.700  1.00  0.00           H
ATOM   4039  HB2 ASP A 836      28.080  54.820  76.350  1.00  0.00           H
ATOM   4040  CG  ASP A 836      26.850  54.050  77.930  1.00  0.00           C
ATOM   4041  OD1 ASP A 836      25.660  53.750  78.140  1.00  0.00           O
ATOM   4042  OD2 ASP A 836      27.810  53.460  78.510  1.00  0.00           O
ATOM   4043  C   ASP A 836      26.770  56.750  75.040  1.00  0.00           C
ATOM   4044  O   ASP A 836      27.620  57.570  75.420  1.00  0.00           O
ATOM   4045  N   ASN A 837      26.330  56.850  73.770  1.00  0.00           N
ATOM   4046  HN  ASN A 837      25.840  56.070  73.370  1.00  0.00           H
ATOM   4047  CA  ASN A 837      26.680  58.000  72.940  1.00  0.00           C
ATOM   4048  HA  ASN A 837      27.200  58.850  73.370  1.00  0.00           H
ATOM   4049  CB  ASN A 837      27.550  57.610  71.720  1.00  0.00           C
ATOM   4050  HB1 ASN A 837      27.820  58.500  71.110  1.00  0.00           H
ATOM   4051  HB2 ASN A 837      27.070  56.900  71.030  1.00  0.00           H
ATOM   4052  CG  ASN A 837      28.870  57.070  72.290  1.00  0.00           C
ATOM   4053  OD1 ASN A 837      29.730  57.830  72.700  1.00  0.00           O
ATOM   4054  ND2 ASN A 837      29.000  55.780  72.210  1.00  0.00           N
ATOM   4055 HD21 ASN A 837      29.880  55.370  72.410  1.00  0.00           H
ATOM   4056 HD22 ASN A 837      28.220  55.240  71.870  1.00  0.00           H
ATOM   4057  C   ASN A 837      25.380  58.650  72.490  1.00  0.00           C
ATOM   4058  O   ASN A 837      24.620  57.990  71.730  1.00  0.00           O
ATOM   4059  N   PRO A 838      24.920  59.850  72.880  1.00  0.00           N
ATOM   4060  CD  PRO A 838      25.510  60.620  73.990  1.00  0.00           C
ATOM   4061  HD1 PRO A 838      26.310  61.230  73.490  1.00  0.00           H
ATOM   4062  HD2 PRO A 838      26.020  59.970  74.740  1.00  0.00           H
ATOM   4063  CA  PRO A 838      23.860  60.590  72.240  1.00  0.00           C
ATOM   4064  HA  PRO A 838      22.900  60.100  72.300  1.00  0.00           H
ATOM   4065  CB  PRO A 838      23.720  61.840  73.110  1.00  0.00           C
ATOM   4066  HB1 PRO A 838      22.680  62.230  73.090  1.00  0.00           H
ATOM   4067  HB2 PRO A 838      24.330  62.640  72.640  1.00  0.00           H
ATOM   4068  CG  PRO A 838      24.320  61.430  74.410  1.00  0.00           C
ATOM   4069  HG1 PRO A 838      24.660  62.310  75.010  1.00  0.00           H
ATOM   4070  HG2 PRO A 838      23.570  60.850  74.970  1.00  0.00           H
ATOM   4071  C   PRO A 838      24.060  60.760  70.710  1.00  0.00           C
ATOM   4072  O   PRO A 838      25.200  60.770  70.230  1.00  0.00           O
ATOM   4073  N   TRP A 839      23.010  61.030  69.930  1.00  0.00           N
ATOM   4074  HN  TRP A 839      22.140  61.140  70.400  1.00  0.00           H
ATOM   4075  CA  TRP A 839      22.970  61.180  68.490  1.00  0.00           C
ATOM   4076  HA  TRP A 839      23.410  60.240  68.210  1.00  0.00           H
ATOM   4077  CB  TRP A 839      21.500  61.200  67.950  1.00  0.00           C
ATOM   4078  HB1 TRP A 839      21.490  61.200  66.830  1.00  0.00           H
ATOM   4079  HB2 TRP A 839      21.140  62.180  68.300  1.00  0.00           H
ATOM   4080  CG  TRP A 839      20.730  60.060  68.390  1.00  0.00           C
ATOM   4081  CD1 TRP A 839      19.700  59.890  69.310  1.00  0.00           C
ATOM   4082  HD1 TRP A 839      19.430  60.690  69.980  1.00  0.00           H
ATOM   4083  NE1 TRP A 839      19.310  58.560  69.220  1.00  0.00           N
ATOM   4084  HE1 TRP A 839      18.520  58.220  69.690  1.00  0.00           H
ATOM   4085  CE2 TRP A 839      20.080  57.840  68.280  1.00  0.00           C
ATOM   4086  CD2 TRP A 839      20.960  58.770  67.770  1.00  0.00           C
ATOM   4087  CE3 TRP A 839      21.820  58.470  66.730  1.00  0.00           C
ATOM   4088  HE3 TRP A 839      22.560  59.110  66.290  1.00  0.00           H
ATOM   4089  CZ3 TRP A 839      21.840  57.100  66.380  1.00  0.00           C
ATOM   4090  HZ3 TRP A 839      22.540  56.820  65.600  1.00  0.00           H
ATOM   4091  CZ2 TRP A 839      20.040  56.540  67.900  1.00  0.00           C
ATOM   4092  HZ2 TRP A 839      19.280  55.820  68.160  1.00  0.00           H
ATOM   4093  CH2 TRP A 839      21.070  56.140  67.020  1.00  0.00           C
ATOM   4094  HH2 TRP A 839      21.010  55.090  66.770  1.00  0.00           H
ATOM   4095  C   TRP A 839      23.830  62.290  67.930  1.00  0.00           C
ATOM   4096  O   TRP A 839      24.600  62.270  66.960  1.00  0.00           O
ATOM   4097  N   TRP A 840      23.820  63.440  68.610  1.00  0.00           N
ATOM   4098  HN  TRP A 840      23.260  63.580  69.420  1.00  0.00           H
ATOM   4099  CA  TRP A 840      24.480  64.680  68.290  1.00  0.00           C
ATOM   4100  HA  TRP A 840      24.250  64.990  67.280  1.00  0.00           H
ATOM   4101  CB  TRP A 840      23.980  65.800  69.280  1.00  0.00           C
ATOM   4102  HB1 TRP A 840      24.340  65.450  70.280  1.00  0.00           H
ATOM   4103  HB2 TRP A 840      22.870  65.890  69.260  1.00  0.00           H
ATOM   4104  CG  TRP A 840      24.660  67.100  69.080  1.00  0.00           C
ATOM   4105  CD1 TRP A 840      25.360  67.710  70.090  1.00  0.00           C
ATOM   4106  HD1 TRP A 840      25.470  67.290  71.070  1.00  0.00           H
ATOM   4107  NE1 TRP A 840      25.940  68.860  69.630  1.00  0.00           N
ATOM   4108  HE1 TRP A 840      26.730  69.280  70.020  1.00  0.00           H
ATOM   4109  CE2 TRP A 840      25.620  69.000  68.280  1.00  0.00           C
ATOM   4110  CD2 TRP A 840      24.750  67.960  67.950  1.00  0.00           C
ATOM   4111  CE3 TRP A 840      24.260  67.860  66.630  1.00  0.00           C
ATOM   4112  HE3 TRP A 840      23.620  67.040  66.320  1.00  0.00           H
ATOM   4113  CZ3 TRP A 840      24.530  68.930  65.750  1.00  0.00           C
ATOM   4114  HZ3 TRP A 840      24.040  68.910  64.790  1.00  0.00           H
ATOM   4115  CZ2 TRP A 840      26.060  69.960  67.300  1.00  0.00           C
ATOM   4116  HZ2 TRP A 840      26.640  70.820  67.590  1.00  0.00           H
ATOM   4117  CH2 TRP A 840      25.500  69.940  66.030  1.00  0.00           C
ATOM   4118  HH2 TRP A 840      25.790  70.690  65.300  1.00  0.00           H
ATOM   4119  C   TRP A 840      26.020  64.500  68.350  1.00  0.00           C
ATOM   4120  O   TRP A 840      26.790  64.990  67.470  1.00  0.00           O
ATOM   4121  N   THR A 841      26.470  63.790  69.400  1.00  0.00           N
ATOM   4122  HN  THR A 841      25.850  63.440  70.100  1.00  0.00           H
ATOM   4123  CA  THR A 841      27.870  63.300  69.670  1.00  0.00           C
ATOM   4124  HA  THR A 841      28.500  64.180  69.630  1.00  0.00           H
ATOM   4125  CB  THR A 841      28.130  62.580  71.000  1.00  0.00           C
ATOM   4126  HB  THR A 841      27.190  62.130  71.380  1.00  0.00           H
ATOM   4127  OG1 THR A 841      28.540  63.610  71.930  1.00  0.00           O
ATOM   4128  HG1 THR A 841      27.660  64.000  72.030  1.00  0.00           H
ATOM   4129  CG2 THR A 841      29.220  61.490  70.880  1.00  0.00           C
ATOM   4130 HG21 THR A 841      29.570  61.170  71.880  1.00  0.00           H
ATOM   4131 HG22 THR A 841      30.040  61.780  70.180  1.00  0.00           H
ATOM   4132 HG23 THR A 841      28.750  60.610  70.400  1.00  0.00           H
ATOM   4133  C   THR A 841      28.230  62.440  68.480  1.00  0.00           C
ATOM   4134  O   THR A 841      29.250  62.640  67.840  1.00  0.00           O
ATOM   4135  N   LEU A 842      27.360  61.390  68.150  1.00  0.00           N
ATOM   4136  HN  LEU A 842      26.490  61.270  68.650  1.00  0.00           H
ATOM   4137  CA  LEU A 842      27.550  60.510  67.010  1.00  0.00           C
ATOM   4138  HA  LEU A 842      28.490  60.000  67.170  1.00  0.00           H
ATOM   4139  CB  LEU A 842      26.520  59.350  66.990  1.00  0.00           C
ATOM   4140  HB1 LEU A 842      26.620  58.830  66.020  1.00  0.00           H
ATOM   4141  HB2 LEU A 842      25.580  59.930  67.030  1.00  0.00           H
ATOM   4142  CG  LEU A 842      26.510  58.400  68.120  1.00  0.00           C
ATOM   4143  HG  LEU A 842      26.580  58.930  69.090  1.00  0.00           H
ATOM   4144  CD1 LEU A 842      25.300  57.500  68.310  1.00  0.00           C
ATOM   4145 HD11 LEU A 842      24.290  57.960  68.410  1.00  0.00           H
ATOM   4146 HD12 LEU A 842      25.420  56.880  69.220  1.00  0.00           H
ATOM   4147 HD13 LEU A 842      25.340  56.870  67.400  1.00  0.00           H
ATOM   4148  CD2 LEU A 842      27.740  57.500  68.070  1.00  0.00           C
ATOM   4149 HD21 LEU A 842      28.590  58.220  68.070  1.00  0.00           H
ATOM   4150 HD22 LEU A 842      27.850  57.010  67.080  1.00  0.00           H
ATOM   4151 HD23 LEU A 842      27.830  56.780  68.900  1.00  0.00           H
ATOM   4152  C   LEU A 842      27.640  61.260  65.650  1.00  0.00           C
ATOM   4153  O   LEU A 842      28.510  60.840  64.890  1.00  0.00           O
ATOM   4154  N   LEU A 843      26.820  62.340  65.350  1.00  0.00           N
ATOM   4155  HN  LEU A 843      26.020  62.540  65.900  1.00  0.00           H
ATOM   4156  CA  LEU A 843      26.900  63.270  64.200  1.00  0.00           C
ATOM   4157  HA  LEU A 843      26.550  62.680  63.370  1.00  0.00           H
ATOM   4158  CB  LEU A 843      25.820  64.440  64.310  1.00  0.00           C
ATOM   4159  HB1 LEU A 843      25.970  64.980  65.260  1.00  0.00           H
ATOM   4160  HB2 LEU A 843      24.800  64.000  64.350  1.00  0.00           H
ATOM   4161  CG  LEU A 843      25.780  65.270  62.980  1.00  0.00           C
ATOM   4162  HG  LEU A 843      26.750  65.740  62.750  1.00  0.00           H
ATOM   4163  CD1 LEU A 843      25.590  64.380  61.750  1.00  0.00           C
ATOM   4164 HD11 LEU A 843      24.590  63.900  61.790  1.00  0.00           H
ATOM   4165 HD12 LEU A 843      26.410  63.690  61.480  1.00  0.00           H
ATOM   4166 HD13 LEU A 843      25.570  65.020  60.840  1.00  0.00           H
ATOM   4167  CD2 LEU A 843      24.650  66.350  62.940  1.00  0.00           C
ATOM   4168 HD21 LEU A 843      24.810  67.070  62.110  1.00  0.00           H
ATOM   4169 HD22 LEU A 843      24.640  66.870  63.910  1.00  0.00           H
ATOM   4170 HD23 LEU A 843      23.680  65.820  62.900  1.00  0.00           H
ATOM   4171  C   LEU A 843      28.330  63.890  64.150  1.00  0.00           C
ATOM   4172  O   LEU A 843      28.920  63.940  63.070  1.00  0.00           O
ATOM   4173  N   ILE A 844      28.870  64.300  65.300  1.00  0.00           N
ATOM   4174  HN  ILE A 844      28.320  64.350  66.130  1.00  0.00           H
ATOM   4175  CA  ILE A 844      30.140  64.990  65.370  1.00  0.00           C
ATOM   4176  HA  ILE A 844      30.210  65.670  64.530  1.00  0.00           H
ATOM   4177  CB  ILE A 844      30.320  65.750  66.680  1.00  0.00           C
ATOM   4178  HB  ILE A 844      30.100  64.990  67.470  1.00  0.00           H
ATOM   4179  CG2 ILE A 844      31.760  66.290  66.910  1.00  0.00           C
ATOM   4180 HG21 ILE A 844      32.400  65.430  67.200  1.00  0.00           H
ATOM   4181 HG22 ILE A 844      31.900  67.100  67.670  1.00  0.00           H
ATOM   4182 HG23 ILE A 844      32.060  66.750  65.950  1.00  0.00           H
ATOM   4183  CG1 ILE A 844      29.320  66.990  66.790  1.00  0.00           C
ATOM   4184 HG11 ILE A 844      28.410  66.650  66.240  1.00  0.00           H
ATOM   4185 HG12 ILE A 844      29.720  67.840  66.200  1.00  0.00           H
ATOM   4186  CD  ILE A 844      29.040  67.360  68.280  1.00  0.00           C
ATOM   4187  HD1 ILE A 844      29.830  68.000  68.750  1.00  0.00           H
ATOM   4188  HD2 ILE A 844      28.850  66.400  68.820  1.00  0.00           H
ATOM   4189  HD3 ILE A 844      28.110  67.950  68.230  1.00  0.00           H
ATOM   4190  C   ILE A 844      31.340  64.150  65.050  1.00  0.00           C
ATOM   4191  O   ILE A 844      32.250  64.500  64.330  1.00  0.00           O
ATOM   4192  N   ALA A 845      31.350  62.910  65.460  1.00  0.00           N
ATOM   4193  HN  ALA A 845      30.670  62.690  66.150  1.00  0.00           H
ATOM   4194  CA  ALA A 845      32.230  61.870  64.960  1.00  0.00           C
ATOM   4195  HA  ALA A 845      33.280  62.130  64.950  1.00  0.00           H
ATOM   4196  CB  ALA A 845      32.170  60.670  65.870  1.00  0.00           C
ATOM   4197  HB1 ALA A 845      33.080  60.040  65.720  1.00  0.00           H
ATOM   4198  HB2 ALA A 845      31.290  60.020  65.670  1.00  0.00           H
ATOM   4199  HB3 ALA A 845      32.390  61.110  66.870  1.00  0.00           H
ATOM   4200  C   ALA A 845      32.070  61.460  63.540  1.00  0.00           C
ATOM   4201  O   ALA A 845      33.050  61.290  62.810  1.00  0.00           O
ATOM   4202  N   ALA A 846      30.810  61.270  63.130  1.00  0.00           N
ATOM   4203  HN  ALA A 846      30.150  61.520  63.860  1.00  0.00           H
ATOM   4204  CA  ALA A 846      30.340  60.760  61.860  1.00  0.00           C
ATOM   4205  HA  ALA A 846      30.840  59.800  61.870  1.00  0.00           H
ATOM   4206  CB  ALA A 846      28.750  60.510  61.840  1.00  0.00           C
ATOM   4207  HB1 ALA A 846      28.590  59.910  62.770  1.00  0.00           H
ATOM   4208  HB2 ALA A 846      28.230  60.060  60.980  1.00  0.00           H
ATOM   4209  HB3 ALA A 846      28.230  61.480  62.020  1.00  0.00           H
ATOM   4210  C   ALA A 846      30.680  61.540  60.640  1.00  0.00           C
ATOM   4211  O   ALA A 846      30.910  60.970  59.580  1.00  0.00           O
ATOM   4212  N   ILE A 847      30.680  62.900  60.760  1.00  0.00           N
ATOM   4213  HN  ILE A 847      30.530  63.240  61.680  1.00  0.00           H
ATOM   4214  CA  ILE A 847      31.090  63.790  59.630  1.00  0.00           C
ATOM   4215  HA  ILE A 847      30.560  63.520  58.730  1.00  0.00           H
ATOM   4216  CB  ILE A 847      30.610  65.230  59.870  1.00  0.00           C
ATOM   4217  HB  ILE A 847      30.820  65.410  60.950  1.00  0.00           H
ATOM   4218  CG2 ILE A 847      31.340  66.450  59.130  1.00  0.00           C
ATOM   4219 HG21 ILE A 847      32.340  66.570  59.620  1.00  0.00           H
ATOM   4220 HG22 ILE A 847      30.780  67.360  59.420  1.00  0.00           H
ATOM   4221 HG23 ILE A 847      31.370  66.360  58.030  1.00  0.00           H
ATOM   4222  CG1 ILE A 847      29.070  65.340  59.780  1.00  0.00           C
ATOM   4223 HG11 ILE A 847      28.900  66.380  60.120  1.00  0.00           H
ATOM   4224 HG12 ILE A 847      28.560  64.750  60.560  1.00  0.00           H
ATOM   4225  CD  ILE A 847      28.690  65.100  58.380  1.00  0.00           C
ATOM   4226  HD1 ILE A 847      27.610  65.310  58.230  1.00  0.00           H
ATOM   4227  HD2 ILE A 847      28.900  64.070  58.010  1.00  0.00           H
ATOM   4228  HD3 ILE A 847      29.150  65.740  57.600  1.00  0.00           H
ATOM   4229  C   ILE A 847      32.540  63.700  59.080  1.00  0.00           C
ATOM   4230  O   ILE A 847      32.700  63.620  57.840  1.00  0.00           O
ATOM   4231  N   PRO A 848      33.580  63.640  59.860  1.00  0.00           N
ATOM   4232  CD  PRO A 848      33.650  64.160  61.230  1.00  0.00           C
ATOM   4233  HD1 PRO A 848      32.950  63.670  61.930  1.00  0.00           H
ATOM   4234  HD2 PRO A 848      33.520  65.260  61.330  1.00  0.00           H
ATOM   4235  CA  PRO A 848      34.910  63.210  59.400  1.00  0.00           C
ATOM   4236  HA  PRO A 848      35.280  63.560  58.450  1.00  0.00           H
ATOM   4237  CB  PRO A 848      35.780  63.700  60.560  1.00  0.00           C
ATOM   4238  HB1 PRO A 848      36.110  64.740  60.330  1.00  0.00           H
ATOM   4239  HB2 PRO A 848      36.710  63.090  60.720  1.00  0.00           H
ATOM   4240  CG  PRO A 848      34.970  63.740  61.860  1.00  0.00           C
ATOM   4241  HG1 PRO A 848      34.990  62.710  62.240  1.00  0.00           H
ATOM   4242  HG2 PRO A 848      35.390  64.420  62.630  1.00  0.00           H
ATOM   4243  C   PRO A 848      34.990  61.720  59.170  1.00  0.00           C
ATOM   4244  O   PRO A 848      35.820  61.240  58.320  1.00  0.00           O
ATOM   4245  N   ALA A 849      34.300  60.890  59.890  1.00  0.00           N
ATOM   4246  HN  ALA A 849      33.780  61.160  60.690  1.00  0.00           H
ATOM   4247  CA  ALA A 849      34.180  59.430  59.560  1.00  0.00           C
ATOM   4248  HA  ALA A 849      35.220  59.120  59.570  1.00  0.00           H
ATOM   4249  CB  ALA A 849      33.410  58.630  60.690  1.00  0.00           C
ATOM   4250  HB1 ALA A 849      33.140  57.610  60.340  1.00  0.00           H
ATOM   4251  HB2 ALA A 849      32.410  59.040  60.920  1.00  0.00           H
ATOM   4252  HB3 ALA A 849      33.970  58.450  61.630  1.00  0.00           H
ATOM   4253  C   ALA A 849      33.710  59.070  58.180  1.00  0.00           C
ATOM   4254  O   ALA A 849      34.310  58.270  57.470  1.00  0.00           O
ATOM   4255  N   LEU A 850      32.680  59.730  57.660  1.00  0.00           N
ATOM   4256  HN  LEU A 850      32.200  60.340  58.290  1.00  0.00           H
ATOM   4257  CA  LEU A 850      32.230  59.800  56.230  1.00  0.00           C
ATOM   4258  HA  LEU A 850      31.890  58.810  55.970  1.00  0.00           H
ATOM   4259  CB  LEU A 850      31.040  60.740  56.180  1.00  0.00           C
ATOM   4260  HB1 LEU A 850      31.340  61.670  56.690  1.00  0.00           H
ATOM   4261  HB2 LEU A 850      30.230  60.280  56.790  1.00  0.00           H
ATOM   4262  CG  LEU A 850      30.410  61.160  54.880  1.00  0.00           C
ATOM   4263  HG  LEU A 850      31.180  61.780  54.370  1.00  0.00           H
ATOM   4264  CD1 LEU A 850      30.050  60.030  53.810  1.00  0.00           C
ATOM   4265 HD11 LEU A 850      29.720  60.620  52.920  1.00  0.00           H
ATOM   4266 HD12 LEU A 850      29.240  59.370  54.180  1.00  0.00           H
ATOM   4267 HD13 LEU A 850      30.830  59.260  53.600  1.00  0.00           H
ATOM   4268  CD2 LEU A 850      29.130  61.950  55.160  1.00  0.00           C
ATOM   4269 HD21 LEU A 850      28.280  61.320  55.510  1.00  0.00           H
ATOM   4270 HD22 LEU A 850      28.800  62.440  54.200  1.00  0.00           H
ATOM   4271 HD23 LEU A 850      29.410  62.770  55.850  1.00  0.00           H
ATOM   4272  C   LEU A 850      33.220  60.180  55.120  1.00  0.00           C
ATOM   4273  O   LEU A 850      33.520  59.460  54.170  1.00  0.00           O
ATOM   4274  N   LEU A 851      33.960  61.330  55.400  1.00  0.00           N
ATOM   4275  HN  LEU A 851      34.000  61.780  56.290  1.00  0.00           H
ATOM   4276  CA  LEU A 851      35.090  61.750  54.640  1.00  0.00           C
ATOM   4277  HA  LEU A 851      34.790  61.930  53.620  1.00  0.00           H
ATOM   4278  CB  LEU A 851      35.580  63.130  55.180  1.00  0.00           C
ATOM   4279  HB1 LEU A 851      36.630  63.280  54.840  1.00  0.00           H
ATOM   4280  HB2 LEU A 851      35.620  63.040  56.280  1.00  0.00           H
ATOM   4281  CG  LEU A 851      34.700  64.350  54.970  1.00  0.00           C
ATOM   4282  HG  LEU A 851      33.690  63.970  55.200  1.00  0.00           H
ATOM   4283  CD1 LEU A 851      35.190  65.500  55.890  1.00  0.00           C
ATOM   4284 HD11 LEU A 851      34.530  66.390  55.810  1.00  0.00           H
ATOM   4285 HD12 LEU A 851      36.210  65.820  55.580  1.00  0.00           H
ATOM   4286 HD13 LEU A 851      35.180  65.140  56.940  1.00  0.00           H
ATOM   4287  CD2 LEU A 851      34.470  64.770  53.490  1.00  0.00           C
ATOM   4288 HD21 LEU A 851      35.390  64.780  52.880  1.00  0.00           H
ATOM   4289 HD22 LEU A 851      33.860  65.690  53.350  1.00  0.00           H
ATOM   4290 HD23 LEU A 851      33.850  63.950  53.050  1.00  0.00           H
ATOM   4291  C   LEU A 851      36.190  60.650  54.680  1.00  0.00           C
ATOM   4292  O   LEU A 851      36.690  60.170  53.670  1.00  0.00           O
ATOM   4293  N   CYS A 852      36.630  60.130  55.840  1.00  0.00           N
ATOM   4294  HN  CYS A 852      36.270  60.410  56.720  1.00  0.00           H
ATOM   4295  CA  CYS A 852      37.720  59.140  55.960  1.00  0.00           C
ATOM   4296  HA  CYS A 852      38.490  59.550  55.330  1.00  0.00           H
ATOM   4297  CB  CYS A 852      38.150  58.790  57.430  1.00  0.00           C
ATOM   4298  HB1 CYS A 852      37.280  58.650  58.110  1.00  0.00           H
ATOM   4299  HB2 CYS A 852      38.540  59.740  57.850  1.00  0.00           H
ATOM   4300  SG  CYS A 852      39.420  57.460  57.660  1.00  0.00           S
ATOM   4301  HG1 CYS A 852      38.750  56.410  57.210  1.00  0.00           H
ATOM   4302  C   CYS A 852      37.400  57.830  55.190  1.00  0.00           C
ATOM   4303  O   CYS A 852      38.340  57.230  54.670  1.00  0.00           O
ATOM   4304  N   THR A 853      36.140  57.410  55.230  1.00  0.00           N
ATOM   4305  HN  THR A 853      35.440  57.920  55.720  1.00  0.00           H
ATOM   4306  CA  THR A 853      35.620  56.100  54.660  1.00  0.00           C
ATOM   4307  HA  THR A 853      36.240  55.270  54.950  1.00  0.00           H
ATOM   4308  CB  THR A 853      34.150  55.800  54.860  1.00  0.00           C
ATOM   4309  HB  THR A 853      33.490  56.590  54.430  1.00  0.00           H
ATOM   4310  OG1 THR A 853      33.850  55.880  56.220  1.00  0.00           O
ATOM   4311  HG1 THR A 853      33.990  56.770  56.560  1.00  0.00           H
ATOM   4312  CG2 THR A 853      33.860  54.380  54.370  1.00  0.00           C
ATOM   4313 HG21 THR A 853      32.940  54.050  54.890  1.00  0.00           H
ATOM   4314 HG22 THR A 853      34.730  53.710  54.560  1.00  0.00           H
ATOM   4315 HG23 THR A 853      33.740  54.390  53.270  1.00  0.00           H
ATOM   4316  C   THR A 853      35.820  56.070  53.190  1.00  0.00           C
ATOM   4317  O   THR A 853      36.150  55.030  52.570  1.00  0.00           O
ATOM   4318  N   ILE A 854      35.620  57.170  52.580  1.00  0.00           N
ATOM   4319  HN  ILE A 854      35.210  57.980  53.000  1.00  0.00           H
ATOM   4320  CA  ILE A 854      35.820  57.310  51.170  1.00  0.00           C
ATOM   4321  HA  ILE A 854      35.390  56.550  50.540  1.00  0.00           H
ATOM   4322  CB  ILE A 854      35.480  58.710  50.650  1.00  0.00           C
ATOM   4323  HB  ILE A 854      36.080  59.390  51.300  1.00  0.00           H
ATOM   4324  CG2 ILE A 854      35.930  58.890  49.110  1.00  0.00           C
ATOM   4325 HG21 ILE A 854      35.950  59.940  48.760  1.00  0.00           H
ATOM   4326 HG22 ILE A 854      35.220  58.180  48.640  1.00  0.00           H
ATOM   4327 HG23 ILE A 854      36.930  58.480  48.880  1.00  0.00           H
ATOM   4328  CG1 ILE A 854      33.980  59.070  50.740  1.00  0.00           C
ATOM   4329 HG11 ILE A 854      33.490  58.590  51.620  1.00  0.00           H
ATOM   4330 HG12 ILE A 854      33.510  58.560  49.870  1.00  0.00           H
ATOM   4331  CD  ILE A 854      33.490  60.530  50.660  1.00  0.00           C
ATOM   4332  HD1 ILE A 854      33.740  61.130  51.560  1.00  0.00           H
ATOM   4333  HD2 ILE A 854      32.380  60.590  50.590  1.00  0.00           H
ATOM   4334  HD3 ILE A 854      33.930  61.070  49.790  1.00  0.00           H
ATOM   4335  C   ILE A 854      37.320  57.060  50.910  1.00  0.00           C
ATOM   4336  O   ILE A 854      37.670  56.340  49.990  1.00  0.00           O
ATOM   4337  N   LEU A 855      38.210  57.590  51.830  1.00  0.00           N
ATOM   4338  HN  LEU A 855      37.900  58.200  52.570  1.00  0.00           H
ATOM   4339  CA  LEU A 855      39.620  57.220  51.630  1.00  0.00           C
ATOM   4340  HA  LEU A 855      39.880  57.410  50.590  1.00  0.00           H
ATOM   4341  CB  LEU A 855      40.500  58.160  52.520  1.00  0.00           C
ATOM   4342  HB1 LEU A 855      41.590  58.090  52.280  1.00  0.00           H
ATOM   4343  HB2 LEU A 855      40.340  57.780  53.550  1.00  0.00           H
ATOM   4344  CG  LEU A 855      40.000  59.630  52.520  1.00  0.00           C
ATOM   4345  HG  LEU A 855      38.990  59.500  52.960  1.00  0.00           H
ATOM   4346  CD1 LEU A 855      40.870  60.400  53.570  1.00  0.00           C
ATOM   4347 HD11 LEU A 855      41.840  60.600  53.080  1.00  0.00           H
ATOM   4348 HD12 LEU A 855      41.050  59.920  54.560  1.00  0.00           H
ATOM   4349 HD13 LEU A 855      40.340  61.350  53.770  1.00  0.00           H
ATOM   4350  CD2 LEU A 855      39.850  60.230  51.200  1.00  0.00           C
ATOM   4351 HD21 LEU A 855      40.690  60.000  50.510  1.00  0.00           H
ATOM   4352 HD22 LEU A 855      39.590  61.320  51.160  1.00  0.00           H
ATOM   4353 HD23 LEU A 855      38.970  59.800  50.670  1.00  0.00           H
ATOM   4354  C   LEU A 855      39.960  55.750  51.860  1.00  0.00           C
ATOM   4355  O   LEU A 855      40.810  55.220  51.210  1.00  0.00           O
ATOM   4356  N   ILE A 856      39.180  55.090  52.780  1.00  0.00           N
ATOM   4357  HN  ILE A 856      38.470  55.580  53.280  1.00  0.00           H
ATOM   4358  CA  ILE A 856      39.230  53.660  52.970  1.00  0.00           C
ATOM   4359  HA  ILE A 856      40.240  53.340  53.180  1.00  0.00           H
ATOM   4360  CB  ILE A 856      38.590  53.240  54.230  1.00  0.00           C
ATOM   4361  HB  ILE A 856      37.500  53.450  54.230  1.00  0.00           H
ATOM   4362  CG2 ILE A 856      38.620  51.690  54.350  1.00  0.00           C
ATOM   4363 HG21 ILE A 856      38.050  51.160  53.550  1.00  0.00           H
ATOM   4364 HG22 ILE A 856      38.150  51.320  55.280  1.00  0.00           H
ATOM   4365 HG23 ILE A 856      39.670  51.350  54.410  1.00  0.00           H
ATOM   4366  CG1 ILE A 856      39.230  53.830  55.470  1.00  0.00           C
ATOM   4367 HG11 ILE A 856      39.380  54.920  55.310  1.00  0.00           H
ATOM   4368 HG12 ILE A 856      40.210  53.380  55.740  1.00  0.00           H
ATOM   4369  CD  ILE A 856      38.340  53.730  56.650  1.00  0.00           C
ATOM   4370  HD1 ILE A 856      38.880  54.150  57.530  1.00  0.00           H
ATOM   4371  HD2 ILE A 856      38.150  52.700  57.020  1.00  0.00           H
ATOM   4372  HD3 ILE A 856      37.330  54.200  56.530  1.00  0.00           H
ATOM   4373  C   ILE A 856      38.740  52.900  51.670  1.00  0.00           C
ATOM   4374  O   ILE A 856      39.270  51.880  51.260  1.00  0.00           O
ATOM   4375  N   PHE A 857      37.650  53.420  51.010  1.00  0.00           N
ATOM   4376  HN  PHE A 857      37.190  54.150  51.500  1.00  0.00           H
ATOM   4377  CA  PHE A 857      37.190  53.000  49.650  1.00  0.00           C
ATOM   4378  HA  PHE A 857      37.010  51.940  49.690  1.00  0.00           H
ATOM   4379  CB  PHE A 857      35.880  53.720  49.330  1.00  0.00           C
ATOM   4380  HB1 PHE A 857      35.930  54.810  49.540  1.00  0.00           H
ATOM   4381  HB2 PHE A 857      35.060  53.480  50.040  1.00  0.00           H
ATOM   4382  CG  PHE A 857      35.360  53.520  47.870  1.00  0.00           C
ATOM   4383  CD1 PHE A 857      34.640  54.590  47.320  1.00  0.00           C
ATOM   4384  HD1 PHE A 857      34.520  55.530  47.830  1.00  0.00           H
ATOM   4385  CE1 PHE A 857      34.070  54.480  46.090  1.00  0.00           C
ATOM   4386  HE1 PHE A 857      33.450  55.250  45.640  1.00  0.00           H
ATOM   4387  CZ  PHE A 857      34.360  53.350  45.310  1.00  0.00           C
ATOM   4388  HZ  PHE A 857      33.900  53.220  44.350  1.00  0.00           H
ATOM   4389  CD2 PHE A 857      35.600  52.380  47.080  1.00  0.00           C
ATOM   4390  HD2 PHE A 857      36.070  51.470  47.420  1.00  0.00           H
ATOM   4391  CE2 PHE A 857      35.130  52.270  45.790  1.00  0.00           C
ATOM   4392  HE2 PHE A 857      35.410  51.430  45.180  1.00  0.00           H
ATOM   4393  C   PHE A 857      38.310  53.100  48.560  1.00  0.00           C
ATOM   4394  O   PHE A 857      38.610  52.160  47.830  1.00  0.00           O
ATOM   4395  N   MET A 858      39.000  54.300  48.470  1.00  0.00           N
ATOM   4396  HN  MET A 858      38.730  55.090  49.020  1.00  0.00           H
ATOM   4397  CA  MET A 858      40.040  54.600  47.510  1.00  0.00           C
ATOM   4398  HA  MET A 858      39.630  54.480  46.520  1.00  0.00           H
ATOM   4399  CB  MET A 858      40.570  56.060  47.650  1.00  0.00           C
ATOM   4400  HB1 MET A 858      41.520  56.120  47.070  1.00  0.00           H
ATOM   4401  HB2 MET A 858      40.900  56.120  48.720  1.00  0.00           H
ATOM   4402  CG  MET A 858      39.610  57.210  47.210  1.00  0.00           C
ATOM   4403  HG1 MET A 858      38.640  56.850  47.580  1.00  0.00           H
ATOM   4404  HG2 MET A 858      39.540  57.290  46.100  1.00  0.00           H
ATOM   4405  SD  MET A 858      40.010  58.820  48.030  1.00  0.00           S
ATOM   4406  CE  MET A 858      41.630  59.160  47.290  1.00  0.00           C
ATOM   4407  HE1 MET A 858      42.180  58.220  47.090  1.00  0.00           H
ATOM   4408  HE2 MET A 858      42.070  59.750  48.130  1.00  0.00           H
ATOM   4409  HE3 MET A 858      41.680  59.800  46.390  1.00  0.00           H
ATOM   4410  C   MET A 858      41.230  53.640  47.620  1.00  0.00           C
ATOM   4411  O   MET A 858      41.530  52.940  46.650  1.00  0.00           O
ATOM   4412  N   ASP A 859      41.750  53.420  48.830  1.00  0.00           N
ATOM   4413  HN  ASP A 859      41.480  54.080  49.530  1.00  0.00           H
ATOM   4414  CA  ASP A 859      42.850  52.490  49.180  1.00  0.00           C
ATOM   4415  HA  ASP A 859      43.760  52.660  48.620  1.00  0.00           H
ATOM   4416  CB  ASP A 859      43.080  52.610  50.750  1.00  0.00           C
ATOM   4417  HB1 ASP A 859      42.270  52.040  51.270  1.00  0.00           H
ATOM   4418  HB2 ASP A 859      43.140  53.690  51.010  1.00  0.00           H
ATOM   4419  CG  ASP A 859      44.450  52.060  51.090  1.00  0.00           C
ATOM   4420  OD1 ASP A 859      45.390  52.250  50.270  1.00  0.00           O
ATOM   4421  OD2 ASP A 859      44.540  51.500  52.180  1.00  0.00           O
ATOM   4422  C   ASP A 859      42.520  51.030  48.690  1.00  0.00           C
ATOM   4423  O   ASP A 859      43.300  50.450  47.940  1.00  0.00           O
ATOM   4424  N   GLN A 860      41.390  50.500  49.090  1.00  0.00           N
ATOM   4425  HN  GLN A 860      40.700  51.000  49.610  1.00  0.00           H
ATOM   4426  CA  GLN A 860      40.950  49.210  48.650  1.00  0.00           C
ATOM   4427  HA  GLN A 860      41.670  48.460  48.930  1.00  0.00           H
ATOM   4428  CB  GLN A 860      39.670  49.040  49.370  1.00  0.00           C
ATOM   4429  HB1 GLN A 860      39.050  49.920  49.090  1.00  0.00           H
ATOM   4430  HB2 GLN A 860      39.930  49.050  50.460  1.00  0.00           H
ATOM   4431  CG  GLN A 860      38.880  47.730  49.090  1.00  0.00           C
ATOM   4432  HG1 GLN A 860      38.410  47.790  48.090  1.00  0.00           H
ATOM   4433  HG2 GLN A 860      38.020  47.730  49.800  1.00  0.00           H
ATOM   4434  CD  GLN A 860      39.740  46.410  49.230  1.00  0.00           C
ATOM   4435  OE1 GLN A 860      40.350  46.220  50.270  1.00  0.00           O
ATOM   4436  NE2 GLN A 860      39.690  45.470  48.300  1.00  0.00           N
ATOM   4437 HE21 GLN A 860      40.190  44.620  48.470  1.00  0.00           H
ATOM   4438 HE22 GLN A 860      39.060  45.520  47.540  1.00  0.00           H
ATOM   4439  C   GLN A 860      40.710  49.020  47.160  1.00  0.00           C
ATOM   4440  O   GLN A 860      41.020  48.010  46.520  1.00  0.00           O
ATOM   4441  N   GLN A 861      40.130  50.060  46.530  1.00  0.00           N
ATOM   4442  HN  GLN A 861      39.890  50.920  46.970  1.00  0.00           H
ATOM   4443  CA  GLN A 861      39.900  50.190  45.090  1.00  0.00           C
ATOM   4444  HA  GLN A 861      39.280  49.370  44.750  1.00  0.00           H
ATOM   4445  CB  GLN A 861      38.960  51.460  44.880  1.00  0.00           C
ATOM   4446  HB1 GLN A 861      39.430  52.420  45.180  1.00  0.00           H
ATOM   4447  HB2 GLN A 861      38.000  51.280  45.410  1.00  0.00           H
ATOM   4448  CG  GLN A 861      38.540  51.630  43.370  1.00  0.00           C
ATOM   4449  HG1 GLN A 861      38.130  50.640  43.070  1.00  0.00           H
ATOM   4450  HG2 GLN A 861      39.420  51.870  42.740  1.00  0.00           H
ATOM   4451  CD  GLN A 861      37.360  52.620  43.250  1.00  0.00           C
ATOM   4452  OE1 GLN A 861      36.270  52.300  42.740  1.00  0.00           O
ATOM   4453  NE2 GLN A 861      37.520  53.860  43.640  1.00  0.00           N
ATOM   4454 HE21 GLN A 861      38.440  54.170  43.870  1.00  0.00           H
ATOM   4455 HE22 GLN A 861      36.780  54.510  43.480  1.00  0.00           H
ATOM   4456  C   GLN A 861      41.170  50.220  44.290  1.00  0.00           C
ATOM   4457  O   GLN A 861      41.250  49.500  43.280  1.00  0.00           O
ATOM   4458  N   ILE A 862      42.130  51.000  44.660  1.00  0.00           N
ATOM   4459  HN  ILE A 862      41.880  51.590  45.420  1.00  0.00           H
ATOM   4460  CA  ILE A 862      43.460  51.160  43.980  1.00  0.00           C
ATOM   4461  HA  ILE A 862      43.170  51.380  42.950  1.00  0.00           H
ATOM   4462  CB  ILE A 862      44.340  52.290  44.580  1.00  0.00           C
ATOM   4463  HB  ILE A 862      44.420  52.120  45.670  1.00  0.00           H
ATOM   4464  CG2 ILE A 862      45.730  52.340  43.890  1.00  0.00           C
ATOM   4465 HG21 ILE A 862      46.400  53.150  44.250  1.00  0.00           H
ATOM   4466 HG22 ILE A 862      45.620  52.380  42.790  1.00  0.00           H
ATOM   4467 HG23 ILE A 862      46.270  51.400  44.070  1.00  0.00           H
ATOM   4468  CG1 ILE A 862      43.680  53.730  44.220  1.00  0.00           C
ATOM   4469 HG11 ILE A 862      42.570  53.700  44.110  1.00  0.00           H
ATOM   4470 HG12 ILE A 862      44.090  54.070  43.240  1.00  0.00           H
ATOM   4471  CD  ILE A 862      43.920  54.860  45.280  1.00  0.00           C
ATOM   4472  HD1 ILE A 862      43.410  54.620  46.230  1.00  0.00           H
ATOM   4473  HD2 ILE A 862      43.410  55.790  44.960  1.00  0.00           H
ATOM   4474  HD3 ILE A 862      44.990  55.040  45.470  1.00  0.00           H
ATOM   4475  C   ILE A 862      44.230  49.890  44.000  1.00  0.00           C
ATOM   4476  O   ILE A 862      44.930  49.540  42.990  1.00  0.00           O
ATOM   4477  N   THR A 863      44.200  49.150  45.120  1.00  0.00           N
ATOM   4478  HN  THR A 863      43.540  49.520  45.760  1.00  0.00           H
ATOM   4479  CA  THR A 863      45.010  47.980  45.500  1.00  0.00           C
ATOM   4480  HA  THR A 863      46.060  48.180  45.300  1.00  0.00           H
ATOM   4481  CB  THR A 863      45.090  47.760  46.990  1.00  0.00           C
ATOM   4482  HB  THR A 863      44.080  47.880  47.440  1.00  0.00           H
ATOM   4483  OG1 THR A 863      45.930  48.750  47.670  1.00  0.00           O
ATOM   4484  HG1 THR A 863      45.620  48.900  48.560  1.00  0.00           H
ATOM   4485  CG2 THR A 863      45.900  46.510  47.390  1.00  0.00           C
ATOM   4486 HG21 THR A 863      46.930  46.640  47.010  1.00  0.00           H
ATOM   4487 HG22 THR A 863      45.470  45.580  46.950  1.00  0.00           H
ATOM   4488 HG23 THR A 863      45.970  46.270  48.470  1.00  0.00           H
ATOM   4489  C   THR A 863      44.800  46.810  44.590  1.00  0.00           C
ATOM   4490  O   THR A 863      45.710  45.980  44.320  1.00  0.00           O
ATOM   4491  N   ALA A 864      43.580  46.780  44.070  1.00  0.00           N
ATOM   4492  HN  ALA A 864      43.010  47.530  44.400  1.00  0.00           H
ATOM   4493  CA  ALA A 864      43.080  45.730  43.180  1.00  0.00           C
ATOM   4494  HA  ALA A 864      43.750  44.920  43.430  1.00  0.00           H
ATOM   4495  CB  ALA A 864      41.620  45.390  43.410  1.00  0.00           C
ATOM   4496  HB1 ALA A 864      41.180  44.670  42.710  1.00  0.00           H
ATOM   4497  HB2 ALA A 864      41.070  46.360  43.420  1.00  0.00           H
ATOM   4498  HB3 ALA A 864      41.530  44.840  44.370  1.00  0.00           H
ATOM   4499  C   ALA A 864      43.550  45.920  41.680  1.00  0.00           C
ATOM   4500  O   ALA A 864      43.740  45.010  40.970  1.00  0.00           O
ATOM   4501  N   VAL A 865      43.740  47.190  41.250  1.00  0.00           N
ATOM   4502  HN  VAL A 865      43.620  47.930  41.920  1.00  0.00           H
ATOM   4503  CA  VAL A 865      43.950  47.560  39.830  1.00  0.00           C
ATOM   4504  HA  VAL A 865      43.730  46.720  39.190  1.00  0.00           H
ATOM   4505  CB  VAL A 865      42.850  48.560  39.430  1.00  0.00           C
ATOM   4506  HB  VAL A 865      41.870  48.290  39.860  1.00  0.00           H
ATOM   4507  CG1 VAL A 865      43.190  49.950  39.970  1.00  0.00           C
ATOM   4508 HG11 VAL A 865      42.340  50.650  39.810  1.00  0.00           H
ATOM   4509 HG12 VAL A 865      44.100  50.400  39.530  1.00  0.00           H
ATOM   4510 HG13 VAL A 865      43.310  49.890  41.080  1.00  0.00           H
ATOM   4511  CG2 VAL A 865      42.600  48.700  37.930  1.00  0.00           C
ATOM   4512 HG21 VAL A 865      43.580  49.030  37.530  1.00  0.00           H
ATOM   4513 HG22 VAL A 865      41.840  49.480  37.740  1.00  0.00           H
ATOM   4514 HG23 VAL A 865      42.240  47.720  37.550  1.00  0.00           H
ATOM   4515  C   VAL A 865      45.400  48.070  39.580  1.00  0.00           C
ATOM   4516  O   VAL A 865      45.900  48.210  38.490  1.00  0.00           O
ATOM   4517  N   ILE A 866      46.180  48.300  40.620  1.00  0.00           N
ATOM   4518  HN  ILE A 866      45.710  48.490  41.470  1.00  0.00           H
ATOM   4519  CA  ILE A 866      47.630  48.700  40.630  1.00  0.00           C
ATOM   4520  HA  ILE A 866      47.820  49.530  39.950  1.00  0.00           H
ATOM   4521  CB  ILE A 866      48.160  49.210  42.030  1.00  0.00           C
ATOM   4522  HB  ILE A 866      47.570  50.030  42.480  1.00  0.00           H
ATOM   4523  CG2 ILE A 866      48.020  48.070  43.070  1.00  0.00           C
ATOM   4524 HG21 ILE A 866      46.980  47.680  43.030  1.00  0.00           H
ATOM   4525 HG22 ILE A 866      48.220  48.500  44.060  1.00  0.00           H
ATOM   4526 HG23 ILE A 866      48.790  47.300  42.860  1.00  0.00           H
ATOM   4527  CG1 ILE A 866      49.650  49.680  41.900  1.00  0.00           C
ATOM   4528 HG11 ILE A 866      49.630  50.470  41.110  1.00  0.00           H
ATOM   4529 HG12 ILE A 866      50.230  48.840  41.490  1.00  0.00           H
ATOM   4530  CD  ILE A 866      50.220  50.250  43.220  1.00  0.00           C
ATOM   4531  HD1 ILE A 866      51.070  50.960  43.090  1.00  0.00           H
ATOM   4532  HD2 ILE A 866      50.480  49.510  44.000  1.00  0.00           H
ATOM   4533  HD3 ILE A 866      49.470  50.860  43.770  1.00  0.00           H
ATOM   4534  C   ILE A 866      48.510  47.580  40.060  1.00  0.00           C
ATOM   4535  O   ILE A 866      49.490  47.870  39.440  1.00  0.00           O
ATOM   4536  N   ILE A 867      48.010  46.340  40.150  1.00  0.00           N
ATOM   4537  HN  ILE A 867      47.400  46.220  40.920  1.00  0.00           H
ATOM   4538  CA  ILE A 867      48.690  45.170  39.500  1.00  0.00           C
ATOM   4539  HA  ILE A 867      49.770  45.220  39.560  1.00  0.00           H
ATOM   4540  CB  ILE A 867      48.330  43.810  40.210  1.00  0.00           C
ATOM   4541  HB  ILE A 867      49.070  43.130  39.720  1.00  0.00           H
ATOM   4542  CG2 ILE A 867      48.710  43.750  41.780  1.00  0.00           C
ATOM   4543 HG21 ILE A 867      48.890  42.720  42.140  1.00  0.00           H
ATOM   4544 HG22 ILE A 867      47.860  44.140  42.390  1.00  0.00           H
ATOM   4545 HG23 ILE A 867      49.620  44.320  42.070  1.00  0.00           H
ATOM   4546  CG1 ILE A 867      46.910  43.330  40.110  1.00  0.00           C
ATOM   4547 HG11 ILE A 867      46.350  43.580  39.170  1.00  0.00           H
ATOM   4548 HG12 ILE A 867      46.340  43.910  40.860  1.00  0.00           H
ATOM   4549  CD  ILE A 867      46.780  41.850  40.410  1.00  0.00           C
ATOM   4550  HD1 ILE A 867      47.430  41.220  39.780  1.00  0.00           H
ATOM   4551  HD2 ILE A 867      45.740  41.520  40.210  1.00  0.00           H
ATOM   4552  HD3 ILE A 867      46.900  41.640  41.500  1.00  0.00           H
ATOM   4553  C   ILE A 867      48.370  44.960  38.030  1.00  0.00           C
ATOM   4554  O   ILE A 867      48.900  44.180  37.290  1.00  0.00           O
ATOM   4555  N   ASN A 868      47.330  45.700  37.560  1.00  0.00           N
ATOM   4556  HN  ASN A 868      46.740  46.210  38.190  1.00  0.00           H
ATOM   4557  CA  ASN A 868      47.010  45.780  36.190  1.00  0.00           C
ATOM   4558  HA  ASN A 868      47.460  44.970  35.630  1.00  0.00           H
ATOM   4559  CB  ASN A 868      45.480  45.750  36.000  1.00  0.00           C
ATOM   4560  HB1 ASN A 868      45.220  45.630  34.940  1.00  0.00           H
ATOM   4561  HB2 ASN A 868      45.000  46.690  36.360  1.00  0.00           H
ATOM   4562  CG  ASN A 868      44.740  44.590  36.680  1.00  0.00           C
ATOM   4563  OD1 ASN A 868      43.570  44.720  37.150  1.00  0.00           O
ATOM   4564  ND2 ASN A 868      45.340  43.360  36.630  1.00  0.00           N
ATOM   4565 HD21 ASN A 868      46.130  43.290  36.000  1.00  0.00           H
ATOM   4566 HD22 ASN A 868      44.770  42.580  36.900  1.00  0.00           H
ATOM   4567  C   ASN A 868      47.510  47.110  35.530  1.00  0.00           C
ATOM   4568  O   ASN A 868      47.270  47.360  34.320  1.00  0.00           O
ATOM   4569  N   ARG A 869      48.190  48.000  36.290  1.00  0.00           N
ATOM   4570  HN  ARG A 869      48.290  47.940  37.280  1.00  0.00           H
ATOM   4571  CA  ARG A 869      48.770  49.190  35.720  1.00  0.00           C
ATOM   4572  HA  ARG A 869      48.620  49.370  34.660  1.00  0.00           H
ATOM   4573  CB  ARG A 869      47.970  50.430  36.230  1.00  0.00           C
ATOM   4574  HB1 ARG A 869      48.490  51.330  35.840  1.00  0.00           H
ATOM   4575  HB2 ARG A 869      48.180  50.440  37.330  1.00  0.00           H
ATOM   4576  CG  ARG A 869      46.510  50.420  35.900  1.00  0.00           C
ATOM   4577  HG1 ARG A 869      46.030  49.460  35.630  1.00  0.00           H
ATOM   4578  HG2 ARG A 869      46.490  50.960  34.940  1.00  0.00           H
ATOM   4579  CD  ARG A 869      45.740  51.230  36.970  1.00  0.00           C
ATOM   4580  HD1 ARG A 869      46.270  52.200  37.120  1.00  0.00           H
ATOM   4581  HD2 ARG A 869      45.640  50.720  37.950  1.00  0.00           H
ATOM   4582  NE  ARG A 869      44.420  51.470  36.370  1.00  0.00           N
ATOM   4583  HE  ARG A 869      44.050  50.920  35.620  1.00  0.00           H
ATOM   4584  CZ  ARG A 869      43.440  52.170  36.970  1.00  0.00           C
ATOM   4585  NH1 ARG A 869      43.590  52.960  38.000  1.00  0.00           N
ATOM   4586 HH11 ARG A 869      44.520  53.280  38.180  1.00  0.00           H
ATOM   4587 HH12 ARG A 869      42.790  53.450  38.330  1.00  0.00           H
ATOM   4588  NH2 ARG A 869      42.240  52.250  36.420  1.00  0.00           N
ATOM   4589 HH21 ARG A 869      42.120  51.970  35.470  1.00  0.00           H
ATOM   4590 HH22 ARG A 869      41.730  53.050  36.750  1.00  0.00           H
ATOM   4591  C   ARG A 869      50.170  49.340  35.880  1.00  0.00           C
ATOM   4592  O   ARG A 869      50.770  48.810  36.800  1.00  0.00           O
ATOM   4593  N   LYS A 870      50.800  50.060  34.900  1.00  0.00           N
ATOM   4594  HN  LYS A 870      50.320  50.640  34.250  1.00  0.00           H
ATOM   4595  CA  LYS A 870      52.150  50.420  34.970  1.00  0.00           C
ATOM   4596  HA  LYS A 870      52.420  50.930  34.060  1.00  0.00           H
ATOM   4597  CB  LYS A 870      52.510  51.380  36.120  1.00  0.00           C
ATOM   4598  HB1 LYS A 870      53.550  51.750  35.960  1.00  0.00           H
ATOM   4599  HB2 LYS A 870      52.560  50.810  37.070  1.00  0.00           H
ATOM   4600  CG  LYS A 870      51.740  52.660  36.270  1.00  0.00           C
ATOM   4601  HG1 LYS A 870      52.140  53.170  37.160  1.00  0.00           H
ATOM   4602  HG2 LYS A 870      50.670  52.430  36.470  1.00  0.00           H
ATOM   4603  CD  LYS A 870      51.830  53.510  34.990  1.00  0.00           C
ATOM   4604  HD1 LYS A 870      51.100  53.100  34.260  1.00  0.00           H
ATOM   4605  HD2 LYS A 870      52.820  53.440  34.480  1.00  0.00           H
ATOM   4606  CE  LYS A 870      51.310  54.920  35.240  1.00  0.00           C
ATOM   4607  HE1 LYS A 870      52.040  55.480  35.880  1.00  0.00           H
ATOM   4608  HE2 LYS A 870      50.270  55.020  35.620  1.00  0.00           H
ATOM   4609  NZ  LYS A 870      51.270  55.790  34.060  1.00  0.00           N
ATOM   4610  HZ1 LYS A 870      52.200  55.950  33.640  1.00  0.00           H
ATOM   4611  HZ2 LYS A 870      50.940  56.740  34.340  1.00  0.00           H
ATOM   4612  HZ3 LYS A 870      50.670  55.370  33.320  1.00  0.00           H
ATOM   4613  C   LYS A 870      53.110  49.280  34.930  1.00  0.00           C
ATOM   4614  O   LYS A 870      52.730  48.270  34.440  1.00  0.00           O
ATOM   4615  N   GLU A 871      54.380  49.390  35.340  1.00  0.00           N
ATOM   4616  HN  GLU A 871      54.750  50.260  35.660  1.00  0.00           H
ATOM   4617  CA  GLU A 871      55.380  48.300  35.230  1.00  0.00           C
ATOM   4618  HA  GLU A 871      55.560  48.130  34.180  1.00  0.00           H
ATOM   4619  CB  GLU A 871      56.640  48.780  36.070  1.00  0.00           C
ATOM   4620  HB1 GLU A 871      57.480  48.050  36.020  1.00  0.00           H
ATOM   4621  HB2 GLU A 871      56.330  48.910  37.120  1.00  0.00           H
ATOM   4622  CG  GLU A 871      57.460  50.020  35.570  1.00  0.00           C
ATOM   4623  HG1 GLU A 871      56.700  50.850  35.470  1.00  0.00           H
ATOM   4624  HG2 GLU A 871      57.910  49.760  34.590  1.00  0.00           H
ATOM   4625  CD  GLU A 871      58.530  50.510  36.540  1.00  0.00           C
ATOM   4626  OE1 GLU A 871      58.190  50.730  37.650  1.00  0.00           O
ATOM   4627  OE2 GLU A 871      59.710  50.670  36.080  1.00  0.00           O
ATOM   4628  C   GLU A 871      54.960  46.940  35.860  1.00  0.00           C
ATOM   4629  O   GLU A 871      54.230  46.950  36.830  1.00  0.00           O
ATOM   4630  N   HSD A 872      55.270  45.730  35.200  1.00  0.00           N
ATOM   4631  HN  HSD A 872      55.950  45.980  34.520  1.00  0.00           H
ATOM   4632  CA  HSD A 872      55.140  44.450  35.870  1.00  0.00           C
ATOM   4633  HA  HSD A 872      55.590  43.790  35.140  1.00  0.00           H
ATOM   4634  CB  HSD A 872      56.030  44.390  37.190  1.00  0.00           C
ATOM   4635  HB1 HSD A 872      55.910  43.350  37.600  1.00  0.00           H
ATOM   4636  HB2 HSD A 872      55.640  45.020  38.010  1.00  0.00           H
ATOM   4637  ND1 HSD A 872      58.100  45.600  38.120  1.00  0.00           N
ATOM   4638  HD1 HSD A 872      57.750  45.950  38.990  1.00  0.00           H
ATOM   4639  CG  HSD A 872      57.440  44.910  37.150  1.00  0.00           C
ATOM   4640  CE1 HSD A 872      59.350  45.890  37.660  1.00  0.00           C
ATOM   4641  HE1 HSD A 872      60.120  46.380  38.250  1.00  0.00           H
ATOM   4642  NE2 HSD A 872      59.520  45.380  36.480  1.00  0.00           N
ATOM   4643  CD2 HSD A 872      58.310  44.800  36.120  1.00  0.00           C
ATOM   4644  HD2 HSD A 872      58.210  44.430  35.110  1.00  0.00           H
ATOM   4645  C   HSD A 872      53.650  44.190  35.970  1.00  0.00           C
ATOM   4646  O   HSD A 872      53.200  43.410  36.840  1.00  0.00           O
ATOM   4647  N   LYS A 873      52.750  44.710  35.010  1.00  0.00           N
ATOM   4648  HN  LYS A 873      53.190  45.140  34.220  1.00  0.00           H
ATOM   4649  CA  LYS A 873      51.290  44.430  35.080  1.00  0.00           C
ATOM   4650  HA  LYS A 873      51.080  44.530  36.130  1.00  0.00           H
ATOM   4651  CB  LYS A 873      50.360  45.490  34.420  1.00  0.00           C
ATOM   4652  HB1 LYS A 873      50.550  46.410  35.000  1.00  0.00           H
ATOM   4653  HB2 LYS A 873      49.270  45.270  34.500  1.00  0.00           H
ATOM   4654  CG  LYS A 873      50.740  45.860  33.010  1.00  0.00           C
ATOM   4655  HG1 LYS A 873      50.580  45.000  32.340  1.00  0.00           H
ATOM   4656  HG2 LYS A 873      51.840  46.070  32.990  1.00  0.00           H
ATOM   4657  CD  LYS A 873      49.880  47.040  32.550  1.00  0.00           C
ATOM   4658  HD1 LYS A 873      49.810  47.860  33.300  1.00  0.00           H
ATOM   4659  HD2 LYS A 873      48.850  46.630  32.490  1.00  0.00           H
ATOM   4660  CE  LYS A 873      50.360  47.670  31.210  1.00  0.00           C
ATOM   4661  HE1 LYS A 873      49.770  48.590  31.060  1.00  0.00           H
ATOM   4662  HE2 LYS A 873      50.260  47.000  30.330  1.00  0.00           H
ATOM   4663  NZ  LYS A 873      51.750  48.110  31.390  1.00  0.00           N
ATOM   4664  HZ1 LYS A 873      51.660  49.040  31.850  1.00  0.00           H
ATOM   4665  HZ2 LYS A 873      52.270  48.180  30.490  1.00  0.00           H
ATOM   4666  HZ3 LYS A 873      52.230  47.490  32.060  1.00  0.00           H
ATOM   4667  C   LYS A 873      50.790  43.070  34.650  1.00  0.00           C
ATOM   4668  O   LYS A 873      51.200  42.440  33.660  1.00  0.00           O
ATOM   4669  N   LEU A 874      49.740  42.600  35.320  1.00  0.00           N
ATOM   4670  HN  LEU A 874      49.340  43.150  36.050  1.00  0.00           H
ATOM   4671  CA  LEU A 874      48.960  41.420  34.970  1.00  0.00           C
ATOM   4672  HA  LEU A 874      49.490  40.790  34.260  1.00  0.00           H
ATOM   4673  CB  LEU A 874      48.580  40.560  36.200  1.00  0.00           C
ATOM   4674  HB1 LEU A 874      47.820  39.800  35.950  1.00  0.00           H
ATOM   4675  HB2 LEU A 874      48.170  41.270  36.950  1.00  0.00           H
ATOM   4676  CG  LEU A 874      49.750  39.900  36.860  1.00  0.00           C
ATOM   4677  HG  LEU A 874      50.510  40.650  37.170  1.00  0.00           H
ATOM   4678  CD1 LEU A 874      49.290  39.040  38.020  1.00  0.00           C
ATOM   4679 HD11 LEU A 874      48.300  39.350  38.400  1.00  0.00           H
ATOM   4680 HD12 LEU A 874      49.990  38.970  38.890  1.00  0.00           H
ATOM   4681 HD13 LEU A 874      49.080  37.970  37.840  1.00  0.00           H
ATOM   4682  CD2 LEU A 874      50.440  38.910  35.860  1.00  0.00           C
ATOM   4683 HD21 LEU A 874      49.740  38.090  35.620  1.00  0.00           H
ATOM   4684 HD22 LEU A 874      51.300  38.530  36.460  1.00  0.00           H
ATOM   4685 HD23 LEU A 874      50.840  39.370  34.920  1.00  0.00           H
ATOM   4686  C   LEU A 874      47.760  41.820  34.220  1.00  0.00           C
ATOM   4687  O   LEU A 874      47.400  43.010  34.250  1.00  0.00           O
ATOM   4688  N   LYS A 875      47.130  40.870  33.520  1.00  0.00           N
ATOM   4689  HN  LYS A 875      47.490  39.960  33.640  1.00  0.00           H
ATOM   4690  CA  LYS A 875      46.210  41.090  32.390  1.00  0.00           C
ATOM   4691  HA  LYS A 875      46.200  42.140  32.170  1.00  0.00           H
ATOM   4692  CB  LYS A 875      46.730  40.400  31.070  1.00  0.00           C
ATOM   4693  HB1 LYS A 875      46.030  40.720  30.270  1.00  0.00           H
ATOM   4694  HB2 LYS A 875      46.760  39.300  31.220  1.00  0.00           H
ATOM   4695  CG  LYS A 875      48.050  40.890  30.510  1.00  0.00           C
ATOM   4696  HG1 LYS A 875      48.840  40.860  31.290  1.00  0.00           H
ATOM   4697  HG2 LYS A 875      47.910  41.920  30.130  1.00  0.00           H
ATOM   4698  CD  LYS A 875      48.590  40.180  29.250  1.00  0.00           C
ATOM   4699  HD1 LYS A 875      47.710  40.130  28.580  1.00  0.00           H
ATOM   4700  HD2 LYS A 875      48.830  39.110  29.390  1.00  0.00           H
ATOM   4701  CE  LYS A 875      49.660  40.890  28.390  1.00  0.00           C
ATOM   4702  HE1 LYS A 875      49.460  41.970  28.540  1.00  0.00           H
ATOM   4703  HE2 LYS A 875      49.690  40.740  27.290  1.00  0.00           H
ATOM   4704  NZ  LYS A 875      50.940  40.670  29.090  1.00  0.00           N
ATOM   4705  HZ1 LYS A 875      50.880  39.760  29.580  1.00  0.00           H
ATOM   4706  HZ2 LYS A 875      51.050  41.330  29.880  1.00  0.00           H
ATOM   4707  HZ3 LYS A 875      51.770  40.920  28.510  1.00  0.00           H
ATOM   4708  C   LYS A 875      44.760  40.590  32.650  1.00  0.00           C
ATOM   4709  O   LYS A 875      43.860  40.590  31.850  1.00  0.00           O
ATOM   4710  N   LYS A 876      44.560  40.130  33.900  1.00  0.00           N
ATOM   4711  HN  LYS A 876      45.260  40.080  34.610  1.00  0.00           H
ATOM   4712  CA  LYS A 876      43.240  39.610  34.290  1.00  0.00           C
ATOM   4713  HA  LYS A 876      42.510  39.810  33.530  1.00  0.00           H
ATOM   4714  CB  LYS A 876      43.120  38.140  34.690  1.00  0.00           C
ATOM   4715  HB1 LYS A 876      42.090  37.930  35.060  1.00  0.00           H
ATOM   4716  HB2 LYS A 876      43.740  37.990  35.600  1.00  0.00           H
ATOM   4717  CG  LYS A 876      43.670  36.990  33.810  1.00  0.00           C
ATOM   4718  HG1 LYS A 876      43.750  36.140  34.530  1.00  0.00           H
ATOM   4719  HG2 LYS A 876      44.670  37.180  33.370  1.00  0.00           H
ATOM   4720  CD  LYS A 876      42.650  36.730  32.730  1.00  0.00           C
ATOM   4721  HD1 LYS A 876      42.370  37.680  32.240  1.00  0.00           H
ATOM   4722  HD2 LYS A 876      41.700  36.300  33.120  1.00  0.00           H
ATOM   4723  CE  LYS A 876      43.180  35.720  31.640  1.00  0.00           C
ATOM   4724  HE1 LYS A 876      42.320  35.720  30.920  1.00  0.00           H
ATOM   4725  HE2 LYS A 876      43.460  34.780  32.150  1.00  0.00           H
ATOM   4726  NZ  LYS A 876      44.300  36.300  30.930  1.00  0.00           N
ATOM   4727  HZ1 LYS A 876      43.900  37.060  30.330  1.00  0.00           H
ATOM   4728  HZ2 LYS A 876      44.760  35.650  30.260  1.00  0.00           H
ATOM   4729  HZ3 LYS A 876      45.020  36.590  31.610  1.00  0.00           H
ATOM   4730  C   LYS A 876      42.620  40.470  35.490  1.00  0.00           C
ATOM   4731  O   LYS A 876      43.390  41.060  36.290  1.00  0.00           O
ATOM   4732  N   GLY A 877      41.300  40.690  35.430  1.00  0.00           N
ATOM   4733  HN  GLY A 877      40.890  40.480  34.540  1.00  0.00           H
ATOM   4734  CA  GLY A 877      40.300  41.020  36.380  1.00  0.00           C
ATOM   4735  HA1 GLY A 877      39.310  40.810  36.020  1.00  0.00           H
ATOM   4736  HA2 GLY A 877      40.510  42.020  36.730  1.00  0.00           H
ATOM   4737  C   GLY A 877      40.370  40.250  37.710  1.00  0.00           C
ATOM   4738  O   GLY A 877      40.660  39.090  37.760  1.00  0.00           O
ATOM   4739  N   ALA A 878      40.110  41.000  38.780  1.00  0.00           N
ATOM   4740  HN  ALA A 878      39.660  41.880  38.680  1.00  0.00           H
ATOM   4741  CA  ALA A 878      40.400  40.610  40.120  1.00  0.00           C
ATOM   4742  HA  ALA A 878      40.760  39.580  40.110  1.00  0.00           H
ATOM   4743  CB  ALA A 878      41.410  41.600  40.780  1.00  0.00           C
ATOM   4744  HB1 ALA A 878      41.080  42.610  41.110  1.00  0.00           H
ATOM   4745  HB2 ALA A 878      42.240  41.620  40.040  1.00  0.00           H
ATOM   4746  HB3 ALA A 878      41.820  41.110  41.690  1.00  0.00           H
ATOM   4747  C   ALA A 878      39.180  40.550  41.050  1.00  0.00           C
ATOM   4748  O   ALA A 878      39.270  40.250  42.250  1.00  0.00           O
ATOM   4749  N   GLY A 879      37.930  40.830  40.560  1.00  0.00           N
ATOM   4750  HN  GLY A 879      37.870  40.810  39.560  1.00  0.00           H
ATOM   4751  CA  GLY A 879      36.690  40.950  41.280  1.00  0.00           C
ATOM   4752  HA1 GLY A 879      36.460  39.980  41.690  1.00  0.00           H
ATOM   4753  HA2 GLY A 879      36.020  41.300  40.510  1.00  0.00           H
ATOM   4754  C   GLY A 879      36.640  42.000  42.350  1.00  0.00           C
ATOM   4755  O   GLY A 879      36.330  41.760  43.490  1.00  0.00           O
ATOM   4756  N   TYR A 880      37.020  43.170  41.860  1.00  0.00           N
ATOM   4757  HN  TYR A 880      37.200  43.050  40.890  1.00  0.00           H
ATOM   4758  CA  TYR A 880      37.140  44.460  42.530  1.00  0.00           C
ATOM   4759  HA  TYR A 880      37.940  44.470  43.260  1.00  0.00           H
ATOM   4760  CB  TYR A 880      37.370  45.590  41.460  1.00  0.00           C
ATOM   4761  HB1 TYR A 880      37.780  46.520  41.870  1.00  0.00           H
ATOM   4762  HB2 TYR A 880      36.410  45.930  41.000  1.00  0.00           H
ATOM   4763  CG  TYR A 880      38.360  45.180  40.300  1.00  0.00           C
ATOM   4764  CD1 TYR A 880      37.980  44.610  39.090  1.00  0.00           C
ATOM   4765  HD1 TYR A 880      36.930  44.480  38.920  1.00  0.00           H
ATOM   4766  CE1 TYR A 880      38.950  44.400  38.130  1.00  0.00           C
ATOM   4767  HE1 TYR A 880      38.700  43.850  37.220  1.00  0.00           H
ATOM   4768  CZ  TYR A 880      40.240  44.880  38.190  1.00  0.00           C
ATOM   4769  OH  TYR A 880      41.010  44.710  37.010  1.00  0.00           O
ATOM   4770  HH  TYR A 880      41.940  44.770  37.210  1.00  0.00           H
ATOM   4771  CD2 TYR A 880      39.720  45.560  40.450  1.00  0.00           C
ATOM   4772  HD2 TYR A 880      39.950  46.080  41.370  1.00  0.00           H
ATOM   4773  CE2 TYR A 880      40.630  45.420  39.400  1.00  0.00           C
ATOM   4774  HE2 TYR A 880      41.630  45.830  39.510  1.00  0.00           H
ATOM   4775  C   TYR A 880      35.960  44.890  43.440  1.00  0.00           C
ATOM   4776  O   TYR A 880      36.170  45.140  44.630  1.00  0.00           O
ATOM   4777  N   HSD A 881      34.710  44.910  42.990  1.00  0.00           N
ATOM   4778  HN  HSD A 881      34.580  44.760  42.010  1.00  0.00           H
ATOM   4779  CA  HSD A 881      33.650  45.280  43.830  1.00  0.00           C
ATOM   4780  HA  HSD A 881      34.020  46.140  44.340  1.00  0.00           H
ATOM   4781  CB  HSD A 881      32.380  45.750  43.060  1.00  0.00           C
ATOM   4782  HB1 HSD A 881      31.600  45.820  43.840  1.00  0.00           H
ATOM   4783  HB2 HSD A 881      32.040  45.190  42.160  1.00  0.00           H
ATOM   4784  ND1 HSD A 881      33.380  47.250  41.300  1.00  0.00           N
ATOM   4785  HD1 HSD A 881      33.680  46.530  40.670  1.00  0.00           H
ATOM   4786  CG  HSD A 881      32.770  47.070  42.530  1.00  0.00           C
ATOM   4787  CE1 HSD A 881      33.360  48.530  41.010  1.00  0.00           C
ATOM   4788  HE1 HSD A 881      33.810  48.820  40.060  1.00  0.00           H
ATOM   4789  NE2 HSD A 881      32.720  49.230  41.930  1.00  0.00           N
ATOM   4790  CD2 HSD A 881      32.390  48.320  42.870  1.00  0.00           C
ATOM   4791  HD2 HSD A 881      31.760  48.620  43.710  1.00  0.00           H
ATOM   4792  C   HSD A 881      33.250  44.230  44.800  1.00  0.00           C
ATOM   4793  O   HSD A 881      32.940  44.490  45.950  1.00  0.00           O
ATOM   4794  N   LEU A 882      33.420  42.970  44.330  1.00  0.00           N
ATOM   4795  HN  LEU A 882      33.590  42.870  43.350  1.00  0.00           H
ATOM   4796  CA  LEU A 882      33.270  41.890  45.170  1.00  0.00           C
ATOM   4797  HA  LEU A 882      32.300  42.040  45.590  1.00  0.00           H
ATOM   4798  CB  LEU A 882      33.210  40.570  44.350  1.00  0.00           C
ATOM   4799  HB1 LEU A 882      34.210  40.440  43.890  1.00  0.00           H
ATOM   4800  HB2 LEU A 882      32.440  40.600  43.550  1.00  0.00           H
ATOM   4801  CG  LEU A 882      32.830  39.290  45.200  1.00  0.00           C
ATOM   4802  HG  LEU A 882      33.570  39.150  46.020  1.00  0.00           H
ATOM   4803  CD1 LEU A 882      31.440  39.260  45.840  1.00  0.00           C
ATOM   4804 HD11 LEU A 882      31.200  39.800  46.780  1.00  0.00           H
ATOM   4805 HD12 LEU A 882      31.190  38.180  45.990  1.00  0.00           H
ATOM   4806 HD13 LEU A 882      30.760  39.670  45.060  1.00  0.00           H
ATOM   4807  CD2 LEU A 882      32.920  38.000  44.280  1.00  0.00           C
ATOM   4808 HD21 LEU A 882      33.910  37.890  43.790  1.00  0.00           H
ATOM   4809 HD22 LEU A 882      32.080  37.940  43.550  1.00  0.00           H
ATOM   4810 HD23 LEU A 882      32.830  37.120  44.940  1.00  0.00           H
ATOM   4811  C   LEU A 882      34.210  41.820  46.350  1.00  0.00           C
ATOM   4812  O   LEU A 882      33.880  41.340  47.440  1.00  0.00           O
ATOM   4813  N   ASP A 883      35.470  42.260  46.150  1.00  0.00           N
ATOM   4814  HN  ASP A 883      35.840  42.150  45.230  1.00  0.00           H
ATOM   4815  CA  ASP A 883      36.460  42.530  47.210  1.00  0.00           C
ATOM   4816  HA  ASP A 883      36.540  41.690  47.870  1.00  0.00           H
ATOM   4817  CB  ASP A 883      37.790  42.900  46.570  1.00  0.00           C
ATOM   4818  HB1 ASP A 883      38.630  43.190  47.240  1.00  0.00           H
ATOM   4819  HB2 ASP A 883      37.650  43.690  45.790  1.00  0.00           H
ATOM   4820  CG  ASP A 883      38.260  41.730  45.840  1.00  0.00           C
ATOM   4821  OD1 ASP A 883      37.960  40.540  46.110  1.00  0.00           O
ATOM   4822  OD2 ASP A 883      39.060  41.950  44.730  1.00  0.00           O
ATOM   4823  HD2 ASP A 883      39.270  41.110  44.290  1.00  0.00           H
ATOM   4824  C   ASP A 883      36.090  43.640  48.170  1.00  0.00           C
ATOM   4825  O   ASP A 883      36.140  43.500  49.380  1.00  0.00           O
ATOM   4826  N   LEU A 884      35.580  44.740  47.670  1.00  0.00           N
ATOM   4827  HN  LEU A 884      35.510  44.730  46.660  1.00  0.00           H
ATOM   4828  CA  LEU A 884      35.000  45.790  48.460  1.00  0.00           C
ATOM   4829  HA  LEU A 884      35.640  46.250  49.200  1.00  0.00           H
ATOM   4830  CB  LEU A 884      34.710  46.930  47.530  1.00  0.00           C
ATOM   4831  HB1 LEU A 884      33.990  46.580  46.760  1.00  0.00           H
ATOM   4832  HB2 LEU A 884      35.660  47.150  46.990  1.00  0.00           H
ATOM   4833  CG  LEU A 884      34.180  48.230  48.260  1.00  0.00           C
ATOM   4834  HG  LEU A 884      33.310  47.900  48.850  1.00  0.00           H
ATOM   4835  CD1 LEU A 884      35.200  48.950  49.200  1.00  0.00           C
ATOM   4836 HD11 LEU A 884      34.680  49.870  49.550  1.00  0.00           H
ATOM   4837 HD12 LEU A 884      36.090  49.260  48.600  1.00  0.00           H
ATOM   4838 HD13 LEU A 884      35.410  48.320  50.080  1.00  0.00           H
ATOM   4839  CD2 LEU A 884      33.680  49.270  47.220  1.00  0.00           C
ATOM   4840 HD21 LEU A 884      33.510  50.300  47.600  1.00  0.00           H
ATOM   4841 HD22 LEU A 884      32.750  48.950  46.710  1.00  0.00           H
ATOM   4842 HD23 LEU A 884      34.300  49.500  46.340  1.00  0.00           H
ATOM   4843  C   LEU A 884      33.790  45.360  49.340  1.00  0.00           C
ATOM   4844  O   LEU A 884      33.680  45.740  50.550  1.00  0.00           O
ATOM   4845  N   LEU A 885      32.870  44.520  48.830  1.00  0.00           N
ATOM   4846  HN  LEU A 885      32.910  44.220  47.880  1.00  0.00           H
ATOM   4847  CA  LEU A 885      31.850  43.920  49.630  1.00  0.00           C
ATOM   4848  HA  LEU A 885      31.260  44.690  50.100  1.00  0.00           H
ATOM   4849  CB  LEU A 885      31.030  43.180  48.560  1.00  0.00           C
ATOM   4850  HB1 LEU A 885      31.690  42.390  48.170  1.00  0.00           H
ATOM   4851  HB2 LEU A 885      30.740  43.920  47.780  1.00  0.00           H
ATOM   4852  CG  LEU A 885      29.740  42.550  48.990  1.00  0.00           C
ATOM   4853  HG  LEU A 885      30.070  41.860  49.790  1.00  0.00           H
ATOM   4854  CD1 LEU A 885      28.800  43.520  49.630  1.00  0.00           C
ATOM   4855 HD11 LEU A 885      28.320  44.130  48.840  1.00  0.00           H
ATOM   4856 HD12 LEU A 885      29.250  44.260  50.320  1.00  0.00           H
ATOM   4857 HD13 LEU A 885      28.000  42.960  50.160  1.00  0.00           H
ATOM   4858  CD2 LEU A 885      29.030  41.650  47.920  1.00  0.00           C
ATOM   4859 HD21 LEU A 885      29.820  41.220  47.250  1.00  0.00           H
ATOM   4860 HD22 LEU A 885      28.400  42.280  47.250  1.00  0.00           H
ATOM   4861 HD23 LEU A 885      28.510  40.840  48.470  1.00  0.00           H
ATOM   4862  C   LEU A 885      32.250  43.000  50.780  1.00  0.00           C
ATOM   4863  O   LEU A 885      31.910  43.230  51.890  1.00  0.00           O
ATOM   4864  N   MET A 886      33.150  42.090  50.530  1.00  0.00           N
ATOM   4865  HN  MET A 886      33.640  42.080  49.670  1.00  0.00           H
ATOM   4866  CA  MET A 886      33.830  41.280  51.600  1.00  0.00           C
ATOM   4867  HA  MET A 886      33.100  40.650  52.090  1.00  0.00           H
ATOM   4868  CB  MET A 886      34.780  40.160  50.930  1.00  0.00           C
ATOM   4869  HB1 MET A 886      35.260  39.640  51.790  1.00  0.00           H
ATOM   4870  HB2 MET A 886      35.520  40.520  50.180  1.00  0.00           H
ATOM   4871  CG  MET A 886      33.980  39.100  50.170  1.00  0.00           C
ATOM   4872  HG1 MET A 886      34.590  38.160  50.210  1.00  0.00           H
ATOM   4873  HG2 MET A 886      33.850  39.540  49.160  1.00  0.00           H
ATOM   4874  SD  MET A 886      32.370  38.500  50.960  1.00  0.00           S
ATOM   4875  CE  MET A 886      31.580  38.370  49.380  1.00  0.00           C
ATOM   4876  HE1 MET A 886      30.470  38.370  49.470  1.00  0.00           H
ATOM   4877  HE2 MET A 886      31.920  37.540  48.730  1.00  0.00           H
ATOM   4878  HE3 MET A 886      31.720  39.330  48.830  1.00  0.00           H
ATOM   4879  C   MET A 886      34.550  42.070  52.660  1.00  0.00           C
ATOM   4880  O   MET A 886      34.450  41.790  53.860  1.00  0.00           O
ATOM   4881  N   VAL A 887      35.290  43.110  52.250  1.00  0.00           N
ATOM   4882  HN  VAL A 887      35.460  43.340  51.300  1.00  0.00           H
ATOM   4883  CA  VAL A 887      35.860  44.030  53.170  1.00  0.00           C
ATOM   4884  HA  VAL A 887      36.510  43.480  53.830  1.00  0.00           H
ATOM   4885  CB  VAL A 887      36.940  44.960  52.510  1.00  0.00           C
ATOM   4886  HB  VAL A 887      36.620  45.450  51.570  1.00  0.00           H
ATOM   4887  CG1 VAL A 887      37.260  46.120  53.490  1.00  0.00           C
ATOM   4888 HG11 VAL A 887      37.950  46.830  53.000  1.00  0.00           H
ATOM   4889 HG12 VAL A 887      37.770  45.710  54.400  1.00  0.00           H
ATOM   4890 HG13 VAL A 887      36.340  46.710  53.670  1.00  0.00           H
ATOM   4891  CG2 VAL A 887      38.200  44.160  52.200  1.00  0.00           C
ATOM   4892 HG21 VAL A 887      38.700  43.830  53.130  1.00  0.00           H
ATOM   4893 HG22 VAL A 887      38.850  44.920  51.740  1.00  0.00           H
ATOM   4894 HG23 VAL A 887      38.200  43.280  51.510  1.00  0.00           H
ATOM   4895  C   VAL A 887      34.820  44.740  54.020  1.00  0.00           C
ATOM   4896  O   VAL A 887      34.960  44.760  55.250  1.00  0.00           O
ATOM   4897  N   GLY A 888      33.740  45.310  53.380  1.00  0.00           N
ATOM   4898  HN  GLY A 888      33.720  45.380  52.390  1.00  0.00           H
ATOM   4899  CA  GLY A 888      32.750  45.920  54.160  1.00  0.00           C
ATOM   4900  HA1 GLY A 888      31.970  46.260  53.470  1.00  0.00           H
ATOM   4901  HA2 GLY A 888      33.140  46.750  54.710  1.00  0.00           H
ATOM   4902  C   GLY A 888      32.000  45.020  55.100  1.00  0.00           C
ATOM   4903  O   GLY A 888      31.690  45.320  56.240  1.00  0.00           O
ATOM   4904  N   VAL A 889      31.680  43.840  54.640  1.00  0.00           N
ATOM   4905  HN  VAL A 889      31.870  43.540  53.700  1.00  0.00           H
ATOM   4906  CA  VAL A 889      30.950  42.900  55.470  1.00  0.00           C
ATOM   4907  HA  VAL A 889      30.170  43.470  55.930  1.00  0.00           H
ATOM   4908  CB  VAL A 889      30.260  41.720  54.730  1.00  0.00           C
ATOM   4909  HB  VAL A 889      31.010  41.110  54.200  1.00  0.00           H
ATOM   4910  CG1 VAL A 889      29.630  40.820  55.790  1.00  0.00           C
ATOM   4911 HG11 VAL A 889      30.400  40.320  56.400  1.00  0.00           H
ATOM   4912 HG12 VAL A 889      28.960  40.050  55.350  1.00  0.00           H
ATOM   4913 HG13 VAL A 889      29.000  41.430  56.470  1.00  0.00           H
ATOM   4914  CG2 VAL A 889      29.150  42.270  53.800  1.00  0.00           C
ATOM   4915 HG21 VAL A 889      28.600  41.430  53.340  1.00  0.00           H
ATOM   4916 HG22 VAL A 889      29.520  42.800  52.890  1.00  0.00           H
ATOM   4917 HG23 VAL A 889      28.410  42.890  54.340  1.00  0.00           H
ATOM   4918  C   VAL A 889      31.760  42.380  56.670  1.00  0.00           C
ATOM   4919  O   VAL A 889      31.300  42.500  57.820  1.00  0.00           O
ATOM   4920  N   MET A 890      33.080  42.040  56.420  1.00  0.00           N
ATOM   4921  HN  MET A 890      33.530  42.050  55.530  1.00  0.00           H
ATOM   4922  CA  MET A 890      34.040  41.590  57.450  1.00  0.00           C
ATOM   4923  HA  MET A 890      33.550  40.840  58.040  1.00  0.00           H
ATOM   4924  CB  MET A 890      35.360  41.030  56.910  1.00  0.00           C
ATOM   4925  HB1 MET A 890      36.150  41.060  57.680  1.00  0.00           H
ATOM   4926  HB2 MET A 890      35.600  41.810  56.150  1.00  0.00           H
ATOM   4927  CG  MET A 890      35.140  39.630  56.250  1.00  0.00           C
ATOM   4928  HG1 MET A 890      36.040  39.460  55.620  1.00  0.00           H
ATOM   4929  HG2 MET A 890      34.320  39.760  55.520  1.00  0.00           H
ATOM   4930  SD  MET A 890      34.720  38.340  57.410  1.00  0.00           S
ATOM   4931  CE  MET A 890      35.810  38.530  58.840  1.00  0.00           C
ATOM   4932  HE1 MET A 890      35.290  38.040  59.690  1.00  0.00           H
ATOM   4933  HE2 MET A 890      35.910  39.610  59.110  1.00  0.00           H
ATOM   4934  HE3 MET A 890      36.800  38.060  58.690  1.00  0.00           H
ATOM   4935  C   MET A 890      34.360  42.810  58.460  1.00  0.00           C
ATOM   4936  O   MET A 890      34.540  42.680  59.640  1.00  0.00           O
ATOM   4937  N   LEU A 891      34.380  44.070  57.960  1.00  0.00           N
ATOM   4938  HN  LEU A 891      34.350  44.300  57.000  1.00  0.00           H
ATOM   4939  CA  LEU A 891      34.390  45.190  58.820  1.00  0.00           C
ATOM   4940  HA  LEU A 891      35.360  45.160  59.310  1.00  0.00           H
ATOM   4941  CB  LEU A 891      34.350  46.500  57.970  1.00  0.00           C
ATOM   4942  HB1 LEU A 891      33.400  46.850  57.500  1.00  0.00           H
ATOM   4943  HB2 LEU A 891      34.940  46.230  57.080  1.00  0.00           H
ATOM   4944  CG  LEU A 891      35.180  47.740  58.420  1.00  0.00           C
ATOM   4945  HG  LEU A 891      36.090  47.320  58.920  1.00  0.00           H
ATOM   4946  CD1 LEU A 891      35.450  48.630  57.210  1.00  0.00           C
ATOM   4947 HD11 LEU A 891      35.960  49.570  57.520  1.00  0.00           H
ATOM   4948 HD12 LEU A 891      34.600  48.920  56.560  1.00  0.00           H
ATOM   4949 HD13 LEU A 891      36.060  48.020  56.530  1.00  0.00           H
ATOM   4950  CD2 LEU A 891      34.390  48.490  59.550  1.00  0.00           C
ATOM   4951 HD21 LEU A 891      34.690  49.570  59.550  1.00  0.00           H
ATOM   4952 HD22 LEU A 891      34.710  48.060  60.530  1.00  0.00           H
ATOM   4953 HD23 LEU A 891      33.320  48.240  59.440  1.00  0.00           H
ATOM   4954  C   LEU A 891      33.290  45.310  59.840  1.00  0.00           C
ATOM   4955  O   LEU A 891      33.510  45.690  60.960  1.00  0.00           O
ATOM   4956  N   GLY A 892      32.100  44.930  59.480  1.00  0.00           N
ATOM   4957  HN  GLY A 892      32.030  44.610  58.530  1.00  0.00           H
ATOM   4958  CA  GLY A 892      30.890  44.970  60.310  1.00  0.00           C
ATOM   4959  HA1 GLY A 892      30.000  44.850  59.710  1.00  0.00           H
ATOM   4960  HA2 GLY A 892      30.900  45.880  60.890  1.00  0.00           H
ATOM   4961  C   GLY A 892      30.980  43.830  61.260  1.00  0.00           C
ATOM   4962  O   GLY A 892      30.820  44.030  62.490  1.00  0.00           O
ATOM   4963  N   VAL A 893      31.300  42.580  60.820  1.00  0.00           N
ATOM   4964  HN  VAL A 893      31.260  42.500  59.830  1.00  0.00           H
ATOM   4965  CA  VAL A 893      31.670  41.440  61.720  1.00  0.00           C
ATOM   4966  HA  VAL A 893      30.830  41.060  62.280  1.00  0.00           H
ATOM   4967  CB  VAL A 893      32.170  40.230  60.920  1.00  0.00           C
ATOM   4968  HB  VAL A 893      32.820  40.730  60.180  1.00  0.00           H
ATOM   4969  CG1 VAL A 893      32.920  39.160  61.700  1.00  0.00           C
ATOM   4970 HG11 VAL A 893      33.840  39.640  62.130  1.00  0.00           H
ATOM   4971 HG12 VAL A 893      33.400  38.480  60.960  1.00  0.00           H
ATOM   4972 HG13 VAL A 893      32.230  38.630  62.390  1.00  0.00           H
ATOM   4973  CG2 VAL A 893      30.920  39.560  60.280  1.00  0.00           C
ATOM   4974 HG21 VAL A 893      31.160  38.610  59.770  1.00  0.00           H
ATOM   4975 HG22 VAL A 893      30.510  40.320  59.580  1.00  0.00           H
ATOM   4976 HG23 VAL A 893      30.280  39.280  61.160  1.00  0.00           H
ATOM   4977  C   VAL A 893      32.670  41.860  62.780  1.00  0.00           C
ATOM   4978  O   VAL A 893      32.390  41.730  63.950  1.00  0.00           O
ATOM   4979  N   CYS A 894      33.830  42.420  62.450  1.00  0.00           N
ATOM   4980  HN  CYS A 894      34.080  42.500  61.480  1.00  0.00           H
ATOM   4981  CA  CYS A 894      34.870  42.740  63.410  1.00  0.00           C
ATOM   4982  HA  CYS A 894      35.100  41.840  63.960  1.00  0.00           H
ATOM   4983  CB  CYS A 894      36.210  43.210  62.710  1.00  0.00           C
ATOM   4984  HB1 CYS A 894      36.940  43.710  63.390  1.00  0.00           H
ATOM   4985  HB2 CYS A 894      35.990  43.800  61.800  1.00  0.00           H
ATOM   4986  SG  CYS A 894      37.170  41.790  62.210  1.00  0.00           S
ATOM   4987  HG1 CYS A 894      37.160  41.940  60.890  1.00  0.00           H
ATOM   4988  C   CYS A 894      34.520  43.790  64.370  1.00  0.00           C
ATOM   4989  O   CYS A 894      34.870  43.710  65.550  1.00  0.00           O
ATOM   4990  N   SER A 895      33.800  44.830  63.970  1.00  0.00           N
ATOM   4991  HN  SER A 895      33.510  44.990  63.030  1.00  0.00           H
ATOM   4992  CA  SER A 895      33.250  45.900  64.840  1.00  0.00           C
ATOM   4993  HA  SER A 895      34.180  46.260  65.250  1.00  0.00           H
ATOM   4994  CB  SER A 895      32.500  46.890  63.930  1.00  0.00           C
ATOM   4995  HB1 SER A 895      32.050  47.690  64.560  1.00  0.00           H
ATOM   4996  HB2 SER A 895      31.640  46.340  63.500  1.00  0.00           H
ATOM   4997  OG  SER A 895      33.470  47.430  63.050  1.00  0.00           O
ATOM   4998  HG1 SER A 895      33.250  47.070  62.180  1.00  0.00           H
ATOM   4999  C   SER A 895      32.340  45.500  65.940  1.00  0.00           C
ATOM   5000  O   SER A 895      32.480  45.920  67.100  1.00  0.00           O
ATOM   5001  N   VAL A 896      31.400  44.560  65.760  1.00  0.00           N
ATOM   5002  HN  VAL A 896      31.240  44.270  64.810  1.00  0.00           H
ATOM   5003  CA  VAL A 896      30.560  44.050  66.750  1.00  0.00           C
ATOM   5004  HA  VAL A 896      30.390  44.750  67.550  1.00  0.00           H
ATOM   5005  CB  VAL A 896      29.160  43.560  66.270  1.00  0.00           C
ATOM   5006  HB  VAL A 896      28.460  43.210  67.070  1.00  0.00           H
ATOM   5007  CG1 VAL A 896      28.450  44.840  65.790  1.00  0.00           C
ATOM   5008 HG11 VAL A 896      27.380  44.570  65.890  1.00  0.00           H
ATOM   5009 HG12 VAL A 896      28.670  45.050  64.710  1.00  0.00           H
ATOM   5010 HG13 VAL A 896      28.580  45.750  66.400  1.00  0.00           H
ATOM   5011  CG2 VAL A 896      29.140  42.590  65.030  1.00  0.00           C
ATOM   5012 HG21 VAL A 896      29.730  41.690  65.290  1.00  0.00           H
ATOM   5013 HG22 VAL A 896      29.540  43.010  64.070  1.00  0.00           H
ATOM   5014 HG23 VAL A 896      28.090  42.250  64.880  1.00  0.00           H
ATOM   5015  C   VAL A 896      31.200  42.940  67.600  1.00  0.00           C
ATOM   5016  O   VAL A 896      30.950  42.720  68.790  1.00  0.00           O
ATOM   5017  N   MET A 897      32.270  42.310  67.010  1.00  0.00           N
ATOM   5018  HN  MET A 897      32.390  42.370  66.030  1.00  0.00           H
ATOM   5019  CA  MET A 897      33.280  41.460  67.750  1.00  0.00           C
ATOM   5020  HA  MET A 897      32.690  40.780  68.340  1.00  0.00           H
ATOM   5021  CB  MET A 897      34.090  40.620  66.740  1.00  0.00           C
ATOM   5022  HB1 MET A 897      35.040  40.190  67.120  1.00  0.00           H
ATOM   5023  HB2 MET A 897      34.350  41.330  65.920  1.00  0.00           H
ATOM   5024  CG  MET A 897      33.440  39.410  66.060  1.00  0.00           C
ATOM   5025  HG1 MET A 897      32.660  39.750  65.340  1.00  0.00           H
ATOM   5026  HG2 MET A 897      32.930  38.750  66.800  1.00  0.00           H
ATOM   5027  SD  MET A 897      34.630  38.470  65.040  1.00  0.00           S
ATOM   5028  CE  MET A 897      35.210  37.410  66.460  1.00  0.00           C
ATOM   5029  HE1 MET A 897      35.890  38.040  67.070  1.00  0.00           H
ATOM   5030  HE2 MET A 897      35.900  36.650  66.040  1.00  0.00           H
ATOM   5031  HE3 MET A 897      34.350  37.080  67.090  1.00  0.00           H
ATOM   5032  C   MET A 897      34.300  42.260  68.550  1.00  0.00           C
ATOM   5033  O   MET A 897      34.980  41.740  69.420  1.00  0.00           O
ATOM   5034  N   GLY A 898      34.470  43.560  68.300  1.00  0.00           N
ATOM   5035  HN  GLY A 898      33.970  43.900  67.500  1.00  0.00           H
ATOM   5036  CA  GLY A 898      35.440  44.480  68.840  1.00  0.00           C
ATOM   5037  HA1 GLY A 898      35.420  44.520  69.930  1.00  0.00           H
ATOM   5038  HA2 GLY A 898      35.180  45.450  68.460  1.00  0.00           H
ATOM   5039  C   GLY A 898      36.920  44.370  68.500  1.00  0.00           C
ATOM   5040  O   GLY A 898      37.750  44.740  69.310  1.00  0.00           O
ATOM   5041  N   LEU A 899      37.190  43.870  67.340  1.00  0.00           N
ATOM   5042  HN  LEU A 899      36.480  43.700  66.660  1.00  0.00           H
ATOM   5043  CA  LEU A 899      38.470  43.600  66.750  1.00  0.00           C
ATOM   5044  HA  LEU A 899      39.210  43.610  67.530  1.00  0.00           H
ATOM   5045  CB  LEU A 899      38.700  42.200  65.900  1.00  0.00           C
ATOM   5046  HB1 LEU A 899      39.800  42.080  65.810  1.00  0.00           H
ATOM   5047  HB2 LEU A 899      38.330  42.450  64.880  1.00  0.00           H
ATOM   5048  CG  LEU A 899      37.970  40.940  66.380  1.00  0.00           C
ATOM   5049  HG  LEU A 899      36.900  41.080  66.120  1.00  0.00           H
ATOM   5050  CD1 LEU A 899      38.460  39.680  65.550  1.00  0.00           C
ATOM   5051 HD11 LEU A 899      39.560  39.710  65.400  1.00  0.00           H
ATOM   5052 HD12 LEU A 899      38.030  39.770  64.530  1.00  0.00           H
ATOM   5053 HD13 LEU A 899      38.190  38.760  66.120  1.00  0.00           H
ATOM   5054  CD2 LEU A 899      38.130  40.690  67.930  1.00  0.00           C
ATOM   5055 HD21 LEU A 899      37.520  39.800  68.170  1.00  0.00           H
ATOM   5056 HD22 LEU A 899      37.660  41.540  68.450  1.00  0.00           H
ATOM   5057 HD23 LEU A 899      39.240  40.680  68.050  1.00  0.00           H
ATOM   5058  C   LEU A 899      38.920  44.720  65.820  1.00  0.00           C
ATOM   5059  O   LEU A 899      38.110  45.390  65.180  1.00  0.00           O
ATOM   5060  N   PRO A 900      40.210  44.860  65.630  1.00  0.00           N
[truncated: 7,490,634 more chars]
