# Supplementary material for: CryoEM and computational modeling structural insights into the pH regulator NBCn1
Source: Nat Commun. 2025 Nov 11;16:9932. doi: 10.1038/s41467-025-64868-z (PMC12606367; doi:10.1038/s41467-025-64868-z)
Supplement: Supplementary file 8 — Supplementary Data 6 [file 41467_2025_64868_MOESM8_ESM.zip › 1us_unrestr_MD_OF_IF_transition_apoNBCn1/transition_rep1_traj10_last.pdb]

REMARK    GENERATED BY TRJCONV
TITLE     Title t= 1000000.00000 step= 500000000
REMARK    THIS IS A SIMULATION BOX
CRYST1   96.246   96.246  104.662  90.00  90.00  90.00 P 1           1
MODEL        1
ATOM      1  N   LEU A 585      38.010  29.870  47.480  1.00  0.00           N
ATOM      2  HT1 LEU A 585      38.150  29.360  46.590  1.00  0.00           H
ATOM      3  HT2 LEU A 585      38.450  30.790  47.280  1.00  0.00           H
ATOM      4  HT3 LEU A 585      37.010  29.960  47.770  1.00  0.00           H
ATOM      5  CA  LEU A 585      38.840  29.250  48.540  1.00  0.00           C
ATOM      6  HA  LEU A 585      39.720  28.930  48.010  1.00  0.00           H
ATOM      7  CB  LEU A 585      39.300  30.250  49.670  1.00  0.00           C
ATOM      8  HB1 LEU A 585      38.400  30.600  50.230  1.00  0.00           H
ATOM      9  HB2 LEU A 585      39.800  31.100  49.150  1.00  0.00           H
ATOM     10  CG  LEU A 585      40.020  29.570  50.840  1.00  0.00           C
ATOM     11  HG  LEU A 585      39.340  28.850  51.340  1.00  0.00           H
ATOM     12  CD1 LEU A 585      41.220  28.750  50.450  1.00  0.00           C
ATOM     13 HD11 LEU A 585      42.100  29.370  50.160  1.00  0.00           H
ATOM     14 HD12 LEU A 585      41.090  28.140  49.520  1.00  0.00           H
ATOM     15 HD13 LEU A 585      41.500  28.110  51.310  1.00  0.00           H
ATOM     16  CD2 LEU A 585      40.460  30.610  51.850  1.00  0.00           C
ATOM     17 HD21 LEU A 585      39.580  31.120  52.270  1.00  0.00           H
ATOM     18 HD22 LEU A 585      41.170  31.300  51.350  1.00  0.00           H
ATOM     19 HD23 LEU A 585      41.050  30.030  52.600  1.00  0.00           H
ATOM     20  C   LEU A 585      38.330  27.970  49.150  1.00  0.00           C
ATOM     21  O   LEU A 585      38.900  26.920  48.860  1.00  0.00           O
ATOM     22  N   ILE A 586      37.310  28.020  50.020  1.00  0.00           N
ATOM     23  HN  ILE A 586      36.810  28.870  50.190  1.00  0.00           H
ATOM     24  CA  ILE A 586      36.770  26.830  50.620  1.00  0.00           C
ATOM     25  HA  ILE A 586      37.540  26.310  51.170  1.00  0.00           H
ATOM     26  CB  ILE A 586      35.720  27.360  51.610  1.00  0.00           C
ATOM     27  HB  ILE A 586      34.970  27.980  51.070  1.00  0.00           H
ATOM     28  CG2 ILE A 586      34.940  26.260  52.300  1.00  0.00           C
ATOM     29 HG21 ILE A 586      34.260  25.750  51.580  1.00  0.00           H
ATOM     30 HG22 ILE A 586      34.320  26.660  53.130  1.00  0.00           H
ATOM     31 HG23 ILE A 586      35.660  25.440  52.550  1.00  0.00           H
ATOM     32  CG1 ILE A 586      36.320  28.430  52.680  1.00  0.00           C
ATOM     33 HG11 ILE A 586      35.360  28.790  53.120  1.00  0.00           H
ATOM     34 HG12 ILE A 586      36.790  29.350  52.270  1.00  0.00           H
ATOM     35  CD  ILE A 586      37.210  27.590  53.630  1.00  0.00           C
ATOM     36  HD1 ILE A 586      37.710  28.390  54.210  1.00  0.00           H
ATOM     37  HD2 ILE A 586      37.970  26.890  53.200  1.00  0.00           H
ATOM     38  HD3 ILE A 586      36.480  27.090  54.300  1.00  0.00           H
ATOM     39  C   ILE A 586      36.220  25.740  49.700  1.00  0.00           C
ATOM     40  O   ILE A 586      36.550  24.520  49.770  1.00  0.00           O
ATOM     41  N   LEU A 587      35.240  26.140  48.860  1.00  0.00           N
ATOM     42  HN  LEU A 587      34.970  27.090  48.970  1.00  0.00           H
ATOM     43  CA  LEU A 587      34.710  25.200  47.950  1.00  0.00           C
ATOM     44  HA  LEU A 587      34.300  24.360  48.480  1.00  0.00           H
ATOM     45  CB  LEU A 587      33.510  25.870  47.280  1.00  0.00           C
ATOM     46  HB1 LEU A 587      33.750  26.800  46.710  1.00  0.00           H
ATOM     47  HB2 LEU A 587      32.810  26.130  48.100  1.00  0.00           H
ATOM     48  CG  LEU A 587      32.620  24.970  46.330  1.00  0.00           C
ATOM     49  HG  LEU A 587      33.260  24.640  45.500  1.00  0.00           H
ATOM     50  CD1 LEU A 587      32.070  23.620  46.920  1.00  0.00           C
ATOM     51 HD11 LEU A 587      31.400  23.780  47.800  1.00  0.00           H
ATOM     52 HD12 LEU A 587      32.880  23.010  47.380  1.00  0.00           H
ATOM     53 HD13 LEU A 587      31.600  22.930  46.190  1.00  0.00           H
ATOM     54  CD2 LEU A 587      31.340  25.740  45.950  1.00  0.00           C
ATOM     55 HD21 LEU A 587      30.880  25.330  45.030  1.00  0.00           H
ATOM     56 HD22 LEU A 587      31.660  26.800  45.800  1.00  0.00           H
ATOM     57 HD23 LEU A 587      30.550  25.700  46.730  1.00  0.00           H
ATOM     58  C   LEU A 587      35.700  24.740  46.870  1.00  0.00           C
ATOM     59  O   LEU A 587      35.500  23.630  46.280  1.00  0.00           O
ATOM     60  N   ASP A 588      36.790  25.490  46.640  1.00  0.00           N
ATOM     61  HN  ASP A 588      36.860  26.420  47.000  1.00  0.00           H
ATOM     62  CA  ASP A 588      37.880  25.070  45.870  1.00  0.00           C
ATOM     63  HA  ASP A 588      37.610  24.740  44.870  1.00  0.00           H
ATOM     64  CB  ASP A 588      38.950  26.130  45.720  1.00  0.00           C
ATOM     65  HB1 ASP A 588      39.860  25.820  45.160  1.00  0.00           H
ATOM     66  HB2 ASP A 588      39.270  26.550  46.700  1.00  0.00           H
ATOM     67  CG  ASP A 588      38.400  27.280  45.020  1.00  0.00           C
ATOM     68  OD1 ASP A 588      37.590  27.050  44.090  1.00  0.00           O
ATOM     69  OD2 ASP A 588      38.740  28.420  45.270  1.00  0.00           O
ATOM     70  C   ASP A 588      38.640  23.810  46.310  1.00  0.00           C
ATOM     71  O   ASP A 588      38.960  22.930  45.510  1.00  0.00           O
ATOM     72  N   ILE A 589      38.950  23.660  47.610  1.00  0.00           N
ATOM     73  HN  ILE A 589      38.680  24.380  48.250  1.00  0.00           H
ATOM     74  CA  ILE A 589      39.620  22.450  48.180  1.00  0.00           C
ATOM     75  HA  ILE A 589      40.580  22.360  47.700  1.00  0.00           H
ATOM     76  CB  ILE A 589      40.020  22.600  49.640  1.00  0.00           C
ATOM     77  HB  ILE A 589      39.240  22.180  50.300  1.00  0.00           H
ATOM     78  CG2 ILE A 589      41.240  21.720  49.920  1.00  0.00           C
ATOM     79 HG21 ILE A 589      41.490  21.500  50.980  1.00  0.00           H
ATOM     80 HG22 ILE A 589      42.150  22.200  49.500  1.00  0.00           H
ATOM     81 HG23 ILE A 589      41.160  20.750  49.390  1.00  0.00           H
ATOM     82  CG1 ILE A 589      40.220  24.100  50.020  1.00  0.00           C
ATOM     83 HG11 ILE A 589      39.260  24.670  50.020  1.00  0.00           H
ATOM     84 HG12 ILE A 589      40.890  24.630  49.310  1.00  0.00           H
ATOM     85  CD  ILE A 589      40.950  24.260  51.330  1.00  0.00           C
ATOM     86  HD1 ILE A 589      40.310  23.800  52.130  1.00  0.00           H
ATOM     87  HD2 ILE A 589      40.990  25.300  51.680  1.00  0.00           H
ATOM     88  HD3 ILE A 589      41.970  23.840  51.360  1.00  0.00           H
ATOM     89  C   ILE A 589      38.800  21.210  47.990  1.00  0.00           C
ATOM     90  O   ILE A 589      39.280  20.160  47.600  1.00  0.00           O
ATOM     91  N   LYS A 590      37.460  21.320  48.130  1.00  0.00           N
ATOM     92  HN  LYS A 590      37.030  22.110  48.560  1.00  0.00           H
ATOM     93  CA  LYS A 590      36.510  20.360  47.700  1.00  0.00           C
ATOM     94  HA  LYS A 590      36.870  19.470  48.190  1.00  0.00           H
ATOM     95  CB  LYS A 590      35.130  20.760  48.220  1.00  0.00           C
ATOM     96  HB1 LYS A 590      34.960  21.830  47.960  1.00  0.00           H
ATOM     97  HB2 LYS A 590      35.140  20.710  49.330  1.00  0.00           H
ATOM     98  CG  LYS A 590      33.950  19.920  47.710  1.00  0.00           C
ATOM     99  HG1 LYS A 590      33.720  19.960  46.620  1.00  0.00           H
ATOM    100  HG2 LYS A 590      33.010  20.370  48.090  1.00  0.00           H
ATOM    101  CD  LYS A 590      34.110  18.420  48.090  1.00  0.00           C
ATOM    102  HD1 LYS A 590      34.400  18.510  49.150  1.00  0.00           H
ATOM    103  HD2 LYS A 590      34.920  18.000  47.450  1.00  0.00           H
ATOM    104  CE  LYS A 590      32.800  17.690  47.860  1.00  0.00           C
ATOM    105  HE1 LYS A 590      32.110  18.520  48.150  1.00  0.00           H
ATOM    106  HE2 LYS A 590      32.800  16.760  48.460  1.00  0.00           H
ATOM    107  NZ  LYS A 590      32.530  17.310  46.480  1.00  0.00           N
ATOM    108  HZ1 LYS A 590      33.310  16.760  46.060  1.00  0.00           H
ATOM    109  HZ2 LYS A 590      32.160  18.100  45.910  1.00  0.00           H
ATOM    110  HZ3 LYS A 590      31.790  16.590  46.510  1.00  0.00           H
ATOM    111  C   LYS A 590      36.590  19.950  46.250  1.00  0.00           C
ATOM    112  O   LYS A 590      36.730  18.750  45.890  1.00  0.00           O
ATOM    113  N   ARG A 591      36.510  20.940  45.400  1.00  0.00           N
ATOM    114  HN  ARG A 591      36.450  21.860  45.780  1.00  0.00           H
ATOM    115  CA  ARG A 591      36.270  20.700  43.940  1.00  0.00           C
ATOM    116  HA  ARG A 591      35.670  19.810  43.860  1.00  0.00           H
ATOM    117  CB  ARG A 591      35.570  21.920  43.220  1.00  0.00           C
ATOM    118  HB1 ARG A 591      35.460  21.720  42.130  1.00  0.00           H
ATOM    119  HB2 ARG A 591      36.170  22.850  43.260  1.00  0.00           H
ATOM    120  CG  ARG A 591      34.130  22.090  43.670  1.00  0.00           C
ATOM    121  HG1 ARG A 591      34.060  22.310  44.750  1.00  0.00           H
ATOM    122  HG2 ARG A 591      33.710  21.060  43.650  1.00  0.00           H
ATOM    123  CD  ARG A 591      33.310  23.030  42.740  1.00  0.00           C
ATOM    124  HD1 ARG A 591      33.470  22.670  41.700  1.00  0.00           H
ATOM    125  HD2 ARG A 591      33.520  24.130  42.780  1.00  0.00           H
ATOM    126  NE  ARG A 591      31.880  22.950  43.140  1.00  0.00           N
ATOM    127  HE  ARG A 591      31.700  22.350  43.920  1.00  0.00           H
ATOM    128  CZ  ARG A 591      30.800  23.180  42.360  1.00  0.00           C
ATOM    129  NH1 ARG A 591      30.940  23.570  41.100  1.00  0.00           N
ATOM    130 HH11 ARG A 591      30.070  23.650  40.620  1.00  0.00           H
ATOM    131 HH12 ARG A 591      31.820  23.750  40.630  1.00  0.00           H
ATOM    132  NH2 ARG A 591      29.700  22.720  42.810  1.00  0.00           N
ATOM    133 HH21 ARG A 591      29.700  22.270  43.700  1.00  0.00           H
ATOM    134 HH22 ARG A 591      28.890  22.740  42.230  1.00  0.00           H
ATOM    135  C   ARG A 591      37.500  20.260  43.240  1.00  0.00           C
ATOM    136  O   ARG A 591      37.470  19.660  42.150  1.00  0.00           O
ATOM    137  N   LYS A 592      38.680  20.570  43.800  1.00  0.00           N
ATOM    138  HN  LYS A 592      38.620  21.220  44.560  1.00  0.00           H
ATOM    139  CA  LYS A 592      39.940  20.540  42.990  1.00  0.00           C
ATOM    140  HA  LYS A 592      39.740  20.070  42.040  1.00  0.00           H
ATOM    141  CB  LYS A 592      40.470  21.990  42.780  1.00  0.00           C
ATOM    142  HB1 LYS A 592      41.530  22.170  42.510  1.00  0.00           H
ATOM    143  HB2 LYS A 592      40.430  22.510  43.760  1.00  0.00           H
ATOM    144  CG  LYS A 592      39.640  22.830  41.820  1.00  0.00           C
ATOM    145  HG1 LYS A 592      38.650  22.380  41.600  1.00  0.00           H
ATOM    146  HG2 LYS A 592      40.240  22.840  40.880  1.00  0.00           H
ATOM    147  CD  LYS A 592      39.480  24.240  42.350  1.00  0.00           C
ATOM    148  HD1 LYS A 592      40.500  24.690  42.500  1.00  0.00           H
ATOM    149  HD2 LYS A 592      39.060  24.310  43.370  1.00  0.00           H
ATOM    150  CE  LYS A 592      38.680  25.170  41.410  1.00  0.00           C
ATOM    151  HE1 LYS A 592      37.620  24.870  41.310  1.00  0.00           H
ATOM    152  HE2 LYS A 592      39.050  25.170  40.370  1.00  0.00           H
ATOM    153  NZ  LYS A 592      38.760  26.540  41.880  1.00  0.00           N
ATOM    154  HZ1 LYS A 592      39.720  26.850  42.100  1.00  0.00           H
ATOM    155  HZ2 LYS A 592      38.110  26.710  42.680  1.00  0.00           H
ATOM    156  HZ3 LYS A 592      38.510  27.140  41.070  1.00  0.00           H
ATOM    157  C   LYS A 592      41.010  19.720  43.790  1.00  0.00           C
ATOM    158  O   LYS A 592      42.200  19.810  43.500  1.00  0.00           O
ATOM    159  N   ALA A 593      40.610  19.040  44.890  1.00  0.00           N
ATOM    160  HN  ALA A 593      39.650  18.870  45.110  1.00  0.00           H
ATOM    161  CA  ALA A 593      41.500  18.570  45.920  1.00  0.00           C
ATOM    162  HA  ALA A 593      41.560  19.430  46.570  1.00  0.00           H
ATOM    163  CB  ALA A 593      40.890  17.420  46.770  1.00  0.00           C
ATOM    164  HB1 ALA A 593      39.950  17.750  47.270  1.00  0.00           H
ATOM    165  HB2 ALA A 593      41.630  16.880  47.390  1.00  0.00           H
ATOM    166  HB3 ALA A 593      40.520  16.720  45.990  1.00  0.00           H
ATOM    167  C   ALA A 593      42.960  18.140  45.590  1.00  0.00           C
ATOM    168  O   ALA A 593      43.950  18.720  46.140  1.00  0.00           O
ATOM    169  N   PRO A 594      43.260  17.130  44.750  1.00  0.00           N
ATOM    170  CD  PRO A 594      42.290  16.310  43.990  1.00  0.00           C
ATOM    171  HD1 PRO A 594      41.510  16.940  43.520  1.00  0.00           H
ATOM    172  HD2 PRO A 594      41.830  15.530  44.620  1.00  0.00           H
ATOM    173  CA  PRO A 594      44.680  16.750  44.430  1.00  0.00           C
ATOM    174  HA  PRO A 594      45.220  16.630  45.360  1.00  0.00           H
ATOM    175  CB  PRO A 594      44.480  15.480  43.670  1.00  0.00           C
ATOM    176  HB1 PRO A 594      44.280  14.650  44.380  1.00  0.00           H
ATOM    177  HB2 PRO A 594      45.350  15.230  43.030  1.00  0.00           H
ATOM    178  CG  PRO A 594      43.150  15.570  42.960  1.00  0.00           C
ATOM    179  HG1 PRO A 594      43.100  16.080  41.980  1.00  0.00           H
ATOM    180  HG2 PRO A 594      42.820  14.540  42.720  1.00  0.00           H
ATOM    181  C   PRO A 594      45.350  17.930  43.600  1.00  0.00           C
ATOM    182  O   PRO A 594      46.550  18.110  43.570  1.00  0.00           O
ATOM    183  N   PHE A 595      44.650  18.770  42.830  1.00  0.00           N
ATOM    184  HN  PHE A 595      43.670  18.750  42.860  1.00  0.00           H
ATOM    185  CA  PHE A 595      45.220  19.850  42.060  1.00  0.00           C
ATOM    186  HA  PHE A 595      46.150  19.520  41.640  1.00  0.00           H
ATOM    187  CB  PHE A 595      44.320  20.360  40.880  1.00  0.00           C
ATOM    188  HB1 PHE A 595      44.970  20.970  40.230  1.00  0.00           H
ATOM    189  HB2 PHE A 595      43.520  21.100  41.120  1.00  0.00           H
ATOM    190  CG  PHE A 595      43.950  19.070  40.120  1.00  0.00           C
ATOM    191  CD1 PHE A 595      42.630  18.680  40.350  1.00  0.00           C
ATOM    192  HD1 PHE A 595      42.030  19.370  40.940  1.00  0.00           H
ATOM    193  CE1 PHE A 595      42.090  17.530  39.790  1.00  0.00           C
ATOM    194  HE1 PHE A 595      41.120  17.070  39.930  1.00  0.00           H
ATOM    195  CZ  PHE A 595      43.000  16.670  39.120  1.00  0.00           C
ATOM    196  HZ  PHE A 595      42.540  15.780  38.700  1.00  0.00           H
ATOM    197  CD2 PHE A 595      44.800  18.260  39.310  1.00  0.00           C
ATOM    198  HD2 PHE A 595      45.840  18.550  39.200  1.00  0.00           H
ATOM    199  CE2 PHE A 595      44.240  17.050  38.770  1.00  0.00           C
ATOM    200  HE2 PHE A 595      44.900  16.370  38.240  1.00  0.00           H
ATOM    201  C   PHE A 595      45.400  21.060  43.010  1.00  0.00           C
ATOM    202  O   PHE A 595      46.340  21.910  42.960  1.00  0.00           O
ATOM    203  N   PHE A 596      44.580  21.150  44.110  1.00  0.00           N
ATOM    204  HN  PHE A 596      43.780  20.580  44.250  1.00  0.00           H
ATOM    205  CA  PHE A 596      44.830  22.030  45.260  1.00  0.00           C
ATOM    206  HA  PHE A 596      44.930  22.990  44.780  1.00  0.00           H
ATOM    207  CB  PHE A 596      43.470  22.180  46.090  1.00  0.00           C
ATOM    208  HB1 PHE A 596      43.230  21.220  46.580  1.00  0.00           H
ATOM    209  HB2 PHE A 596      42.750  22.450  45.280  1.00  0.00           H
ATOM    210  CG  PHE A 596      43.530  23.300  47.180  1.00  0.00           C
ATOM    211  CD1 PHE A 596      42.940  24.620  47.080  1.00  0.00           C
ATOM    212  HD1 PHE A 596      42.490  24.850  46.140  1.00  0.00           H
ATOM    213  CE1 PHE A 596      43.080  25.630  48.110  1.00  0.00           C
ATOM    214  HE1 PHE A 596      42.650  26.600  47.980  1.00  0.00           H
ATOM    215  CZ  PHE A 596      43.510  25.250  49.340  1.00  0.00           C
ATOM    216  HZ  PHE A 596      43.600  25.950  50.150  1.00  0.00           H
ATOM    217  CD2 PHE A 596      44.220  23.070  48.420  1.00  0.00           C
ATOM    218  HD2 PHE A 596      44.690  22.130  48.650  1.00  0.00           H
ATOM    219  CE2 PHE A 596      44.090  24.020  49.460  1.00  0.00           C
ATOM    220  HE2 PHE A 596      44.560  23.810  50.410  1.00  0.00           H
ATOM    221  C   PHE A 596      46.060  21.630  46.100  1.00  0.00           C
ATOM    222  O   PHE A 596      46.750  22.480  46.720  1.00  0.00           O
ATOM    223  N   LEU A 597      46.300  20.270  46.220  1.00  0.00           N
ATOM    224  HN  LEU A 597      45.570  19.620  46.040  1.00  0.00           H
ATOM    225  CA  LEU A 597      47.520  19.680  46.720  1.00  0.00           C
ATOM    226  HA  LEU A 597      47.600  20.080  47.720  1.00  0.00           H
ATOM    227  CB  LEU A 597      47.370  18.110  46.940  1.00  0.00           C
ATOM    228  HB1 LEU A 597      47.100  17.560  46.010  1.00  0.00           H
ATOM    229  HB2 LEU A 597      46.420  18.040  47.510  1.00  0.00           H
ATOM    230  CG  LEU A 597      48.530  17.300  47.500  1.00  0.00           C
ATOM    231  HG  LEU A 597      49.330  17.160  46.740  1.00  0.00           H
ATOM    232  CD1 LEU A 597      49.080  17.920  48.790  1.00  0.00           C
ATOM    233 HD11 LEU A 597      48.310  17.810  49.580  1.00  0.00           H
ATOM    234 HD12 LEU A 597      49.180  19.030  48.710  1.00  0.00           H
ATOM    235 HD13 LEU A 597      50.090  17.540  49.030  1.00  0.00           H
ATOM    236  CD2 LEU A 597      48.080  15.840  47.570  1.00  0.00           C
ATOM    237 HD21 LEU A 597      47.650  15.640  46.560  1.00  0.00           H
ATOM    238 HD22 LEU A 597      47.280  15.720  48.320  1.00  0.00           H
ATOM    239 HD23 LEU A 597      48.870  15.070  47.750  1.00  0.00           H
ATOM    240  C   LEU A 597      48.740  20.180  45.890  1.00  0.00           C
ATOM    241  O   LEU A 597      49.720  20.550  46.540  1.00  0.00           O
ATOM    242  N   SER A 598      48.670  20.270  44.530  1.00  0.00           N
ATOM    243  HN  SER A 598      47.850  19.960  44.060  1.00  0.00           H
ATOM    244  CA  SER A 598      49.720  20.840  43.720  1.00  0.00           C
ATOM    245  HA  SER A 598      50.590  20.220  43.930  1.00  0.00           H
ATOM    246  CB  SER A 598      49.470  20.660  42.180  1.00  0.00           C
ATOM    247  HB1 SER A 598      48.780  21.420  41.770  1.00  0.00           H
ATOM    248  HB2 SER A 598      48.960  19.700  41.960  1.00  0.00           H
ATOM    249  OG  SER A 598      50.660  20.830  41.340  1.00  0.00           O
ATOM    250  HG1 SER A 598      51.340  21.380  41.740  1.00  0.00           H
ATOM    251  C   SER A 598      50.010  22.300  43.970  1.00  0.00           C
ATOM    252  O   SER A 598      51.180  22.640  44.290  1.00  0.00           O
ATOM    253  N   ASP A 599      49.000  23.150  44.080  1.00  0.00           N
ATOM    254  HN  ASP A 599      48.090  22.760  43.900  1.00  0.00           H
ATOM    255  CA  ASP A 599      49.060  24.560  44.480  1.00  0.00           C
ATOM    256  HA  ASP A 599      49.880  24.960  43.930  1.00  0.00           H
ATOM    257  CB  ASP A 599      47.750  25.330  44.160  1.00  0.00           C
ATOM    258  HB1 ASP A 599      47.880  26.360  44.560  1.00  0.00           H
ATOM    259  HB2 ASP A 599      46.900  24.880  44.720  1.00  0.00           H
ATOM    260  CG  ASP A 599      47.360  25.550  42.690  1.00  0.00           C
ATOM    261  OD1 ASP A 599      48.190  25.870  41.880  1.00  0.00           O
ATOM    262  OD2 ASP A 599      46.100  25.380  42.350  1.00  0.00           O
ATOM    263  C   ASP A 599      49.650  24.720  45.940  1.00  0.00           C
ATOM    264  O   ASP A 599      50.490  25.570  46.170  1.00  0.00           O
ATOM    265  N   PHE A 600      49.210  23.920  46.930  1.00  0.00           N
ATOM    266  HN  PHE A 600      48.500  23.260  46.670  1.00  0.00           H
ATOM    267  CA  PHE A 600      49.790  23.930  48.320  1.00  0.00           C
ATOM    268  HA  PHE A 600      49.790  24.930  48.750  1.00  0.00           H
ATOM    269  CB  PHE A 600      48.810  23.000  49.180  1.00  0.00           C
ATOM    270  HB1 PHE A 600      48.910  21.990  48.720  1.00  0.00           H
ATOM    271  HB2 PHE A 600      47.800  23.420  48.990  1.00  0.00           H
ATOM    272  CG  PHE A 600      49.120  22.930  50.640  1.00  0.00           C
ATOM    273  CD1 PHE A 600      48.860  21.750  51.400  1.00  0.00           C
ATOM    274  HD1 PHE A 600      48.500  20.900  50.850  1.00  0.00           H
ATOM    275  CE1 PHE A 600      49.300  21.610  52.730  1.00  0.00           C
ATOM    276  HE1 PHE A 600      49.260  20.690  53.290  1.00  0.00           H
ATOM    277  CZ  PHE A 600      49.950  22.730  53.280  1.00  0.00           C
ATOM    278  HZ  PHE A 600      50.150  22.690  54.340  1.00  0.00           H
ATOM    279  CD2 PHE A 600      49.700  24.010  51.330  1.00  0.00           C
ATOM    280  HD2 PHE A 600      49.790  24.910  50.740  1.00  0.00           H
ATOM    281  CE2 PHE A 600      50.280  23.870  52.600  1.00  0.00           C
ATOM    282  HE2 PHE A 600      50.850  24.670  53.050  1.00  0.00           H
ATOM    283  C   PHE A 600      51.190  23.520  48.480  1.00  0.00           C
ATOM    284  O   PHE A 600      51.910  24.190  49.240  1.00  0.00           O
ATOM    285  N   LYS A 601      51.630  22.540  47.610  1.00  0.00           N
ATOM    286  HN  LYS A 601      51.070  21.950  47.040  1.00  0.00           H
ATOM    287  CA  LYS A 601      53.090  22.220  47.330  1.00  0.00           C
ATOM    288  HA  LYS A 601      53.400  22.030  48.340  1.00  0.00           H
ATOM    289  CB  LYS A 601      53.240  20.850  46.610  1.00  0.00           C
ATOM    290  HB1 LYS A 601      54.330  20.650  46.490  1.00  0.00           H
ATOM    291  HB2 LYS A 601      52.720  20.970  45.620  1.00  0.00           H
ATOM    292  CG  LYS A 601      52.760  19.640  47.340  1.00  0.00           C
ATOM    293  HG1 LYS A 601      52.030  19.960  48.110  1.00  0.00           H
ATOM    294  HG2 LYS A 601      53.660  19.340  47.930  1.00  0.00           H
ATOM    295  CD  LYS A 601      52.420  18.490  46.430  1.00  0.00           C
ATOM    296  HD1 LYS A 601      51.480  18.670  45.860  1.00  0.00           H
ATOM    297  HD2 LYS A 601      52.360  17.570  47.040  1.00  0.00           H
ATOM    298  CE  LYS A 601      53.470  18.040  45.420  1.00  0.00           C
ATOM    299  HE1 LYS A 601      54.450  17.780  45.870  1.00  0.00           H
ATOM    300  HE2 LYS A 601      53.720  18.930  44.820  1.00  0.00           H
ATOM    301  NZ  LYS A 601      53.130  16.880  44.600  1.00  0.00           N
ATOM    302  HZ1 LYS A 601      52.240  16.470  44.940  1.00  0.00           H
ATOM    303  HZ2 LYS A 601      53.850  16.130  44.630  1.00  0.00           H
ATOM    304  HZ3 LYS A 601      52.970  17.370  43.700  1.00  0.00           H
ATOM    305  C   LYS A 601      53.900  23.310  46.770  1.00  0.00           C
ATOM    306  O   LYS A 601      55.010  23.630  47.260  1.00  0.00           O
ATOM    307  N   ASP A 602      53.360  24.060  45.820  1.00  0.00           N
ATOM    308  HN  ASP A 602      52.570  23.660  45.380  1.00  0.00           H
ATOM    309  CA  ASP A 602      53.980  25.300  45.330  1.00  0.00           C
ATOM    310  HA  ASP A 602      55.000  25.050  45.120  1.00  0.00           H
ATOM    311  CB  ASP A 602      53.140  25.890  44.130  1.00  0.00           C
ATOM    312  HB1 ASP A 602      53.470  26.900  43.820  1.00  0.00           H
ATOM    313  HB2 ASP A 602      52.040  25.940  44.310  1.00  0.00           H
ATOM    314  CG  ASP A 602      53.390  25.020  42.920  1.00  0.00           C
ATOM    315  OD1 ASP A 602      54.210  24.110  42.910  1.00  0.00           O
ATOM    316  OD2 ASP A 602      52.710  25.380  41.950  1.00  0.00           O
ATOM    317  C   ASP A 602      54.040  26.410  46.390  1.00  0.00           C
ATOM    318  O   ASP A 602      54.990  27.130  46.320  1.00  0.00           O
ATOM    319  N   ALA A 603      53.100  26.460  47.370  1.00  0.00           N
ATOM    320  HN  ALA A 603      52.360  25.800  47.380  1.00  0.00           H
ATOM    321  CA  ALA A 603      53.080  27.570  48.410  1.00  0.00           C
ATOM    322  HA  ALA A 603      53.050  28.510  47.900  1.00  0.00           H
ATOM    323  CB  ALA A 603      51.810  27.410  49.230  1.00  0.00           C
ATOM    324  HB1 ALA A 603      51.780  26.430  49.750  1.00  0.00           H
ATOM    325  HB2 ALA A 603      50.980  27.440  48.500  1.00  0.00           H
ATOM    326  HB3 ALA A 603      51.710  28.300  49.880  1.00  0.00           H
ATOM    327  C   ALA A 603      54.270  27.520  49.340  1.00  0.00           C
ATOM    328  O   ALA A 603      54.810  28.540  49.800  1.00  0.00           O
ATOM    329  N   LEU A 604      54.800  26.260  49.530  1.00  0.00           N
ATOM    330  HN  LEU A 604      54.320  25.680  48.870  1.00  0.00           H
ATOM    331  CA  LEU A 604      55.840  25.810  50.400  1.00  0.00           C
ATOM    332  HA  LEU A 604      56.050  26.580  51.140  1.00  0.00           H
ATOM    333  CB  LEU A 604      55.520  24.500  51.110  1.00  0.00           C
ATOM    334  HB1 LEU A 604      56.420  23.880  51.320  1.00  0.00           H
ATOM    335  HB2 LEU A 604      54.830  23.940  50.450  1.00  0.00           H
ATOM    336  CG  LEU A 604      54.830  24.700  52.490  1.00  0.00           C
ATOM    337  HG  LEU A 604      54.640  23.690  52.920  1.00  0.00           H
ATOM    338  CD1 LEU A 604      55.870  25.410  53.430  1.00  0.00           C
ATOM    339 HD11 LEU A 604      55.890  26.510  53.260  1.00  0.00           H
ATOM    340 HD12 LEU A 604      56.830  24.870  53.280  1.00  0.00           H
ATOM    341 HD13 LEU A 604      55.440  25.320  54.450  1.00  0.00           H
ATOM    342  CD2 LEU A 604      53.480  25.490  52.250  1.00  0.00           C
ATOM    343 HD21 LEU A 604      53.000  25.520  53.250  1.00  0.00           H
ATOM    344 HD22 LEU A 604      52.810  24.960  51.540  1.00  0.00           H
ATOM    345 HD23 LEU A 604      53.680  26.520  51.890  1.00  0.00           H
ATOM    346  C   LEU A 604      57.090  25.720  49.500  1.00  0.00           C
ATOM    347  O   LEU A 604      58.150  25.220  49.890  1.00  0.00           O
ATOM    348  N   SER A 605      57.060  26.240  48.290  1.00  0.00           N
ATOM    349  HN  SER A 605      56.160  26.630  48.110  1.00  0.00           H
ATOM    350  CA  SER A 605      58.160  26.160  47.360  1.00  0.00           C
ATOM    351  HA  SER A 605      59.020  25.660  47.770  1.00  0.00           H
ATOM    352  CB  SER A 605      57.710  25.520  46.020  1.00  0.00           C
ATOM    353  HB1 SER A 605      57.130  26.220  45.380  1.00  0.00           H
ATOM    354  HB2 SER A 605      57.060  24.660  46.300  1.00  0.00           H
ATOM    355  OG  SER A 605      58.850  24.870  45.350  1.00  0.00           O
ATOM    356  HG1 SER A 605      59.020  23.980  45.640  1.00  0.00           H
ATOM    357  C   SER A 605      58.730  27.520  46.950  1.00  0.00           C
ATOM    358  O   SER A 605      58.400  28.550  47.510  1.00  0.00           O
ATOM    359  N   LEU A 606      59.740  27.470  46.080  1.00  0.00           N
ATOM    360  HN  LEU A 606      60.030  26.540  45.810  1.00  0.00           H
ATOM    361  CA  LEU A 606      60.450  28.610  45.460  1.00  0.00           C
ATOM    362  HA  LEU A 606      61.120  28.860  46.270  1.00  0.00           H
ATOM    363  CB  LEU A 606      61.350  28.230  44.340  1.00  0.00           C
ATOM    364  HB1 LEU A 606      61.580  29.160  43.780  1.00  0.00           H
ATOM    365  HB2 LEU A 606      60.890  27.630  43.540  1.00  0.00           H
ATOM    366  CG  LEU A 606      62.610  27.550  44.740  1.00  0.00           C
ATOM    367  HG  LEU A 606      63.170  28.340  45.280  1.00  0.00           H
ATOM    368  CD1 LEU A 606      62.410  26.310  45.620  1.00  0.00           C
ATOM    369 HD11 LEU A 606      63.360  25.750  45.720  1.00  0.00           H
ATOM    370 HD12 LEU A 606      61.670  25.590  45.220  1.00  0.00           H
ATOM    371 HD13 LEU A 606      62.140  26.630  46.650  1.00  0.00           H
ATOM    372  CD2 LEU A 606      63.430  27.060  43.550  1.00  0.00           C
ATOM    373 HD21 LEU A 606      62.730  26.510  42.870  1.00  0.00           H
ATOM    374 HD22 LEU A 606      64.280  26.440  43.890  1.00  0.00           H
ATOM    375 HD23 LEU A 606      63.860  28.000  43.130  1.00  0.00           H
ATOM    376  C   LEU A 606      59.590  29.800  45.120  1.00  0.00           C
ATOM    377  O   LEU A 606      58.720  29.700  44.280  1.00  0.00           O
ATOM    378  N   GLN A 607      60.000  30.950  45.670  1.00  0.00           N
ATOM    379  HN  GLN A 607      60.810  30.840  46.230  1.00  0.00           H
ATOM    380  CA  GLN A 607      59.460  32.330  45.630  1.00  0.00           C
ATOM    381  HA  GLN A 607      60.220  32.970  46.040  1.00  0.00           H
ATOM    382  CB  GLN A 607      58.880  32.880  44.200  1.00  0.00           C
ATOM    383  HB1 GLN A 607      58.320  33.820  44.350  1.00  0.00           H
ATOM    384  HB2 GLN A 607      58.290  32.080  43.690  1.00  0.00           H
ATOM    385  CG  GLN A 607      60.140  33.210  43.370  1.00  0.00           C
ATOM    386  HG1 GLN A 607      60.840  33.830  43.980  1.00  0.00           H
ATOM    387  HG2 GLN A 607      59.670  33.780  42.540  1.00  0.00           H
ATOM    388  CD  GLN A 607      61.000  32.000  42.910  1.00  0.00           C
ATOM    389  OE1 GLN A 607      60.470  31.150  42.190  1.00  0.00           O
ATOM    390  NE2 GLN A 607      62.250  31.970  43.220  1.00  0.00           N
ATOM    391 HE21 GLN A 607      62.740  31.310  42.660  1.00  0.00           H
ATOM    392 HE22 GLN A 607      62.580  32.450  44.030  1.00  0.00           H
ATOM    393  C   GLN A 607      58.340  32.540  46.620  1.00  0.00           C
ATOM    394  O   GLN A 607      58.270  33.550  47.330  1.00  0.00           O
ATOM    395  N   CYS A 608      57.460  31.590  46.690  1.00  0.00           N
ATOM    396  HN  CYS A 608      57.580  30.810  46.090  1.00  0.00           H
ATOM    397  CA  CYS A 608      56.340  31.590  47.620  1.00  0.00           C
ATOM    398  HA  CYS A 608      55.770  32.490  47.460  1.00  0.00           H
ATOM    399  CB  CYS A 608      55.400  30.420  47.310  1.00  0.00           C
ATOM    400  HB1 CYS A 608      54.420  30.650  47.780  1.00  0.00           H
ATOM    401  HB2 CYS A 608      55.790  29.490  47.770  1.00  0.00           H
ATOM    402  SG  CYS A 608      55.140  30.150  45.520  1.00  0.00           S
ATOM    403  HG1 CYS A 608      55.520  28.890  45.560  1.00  0.00           H
ATOM    404  C   CYS A 608      56.690  31.510  49.090  1.00  0.00           C
ATOM    405  O   CYS A 608      56.250  32.370  49.830  1.00  0.00           O
ATOM    406  N   LEU A 609      57.510  30.540  49.490  1.00  0.00           N
ATOM    407  HN  LEU A 609      57.810  29.840  48.850  1.00  0.00           H
ATOM    408  CA  LEU A 609      58.200  30.440  50.800  1.00  0.00           C
ATOM    409  HA  LEU A 609      57.370  30.360  51.490  1.00  0.00           H
ATOM    410  CB  LEU A 609      58.850  29.060  50.840  1.00  0.00           C
ATOM    411  HB1 LEU A 609      59.660  29.120  50.060  1.00  0.00           H
ATOM    412  HB2 LEU A 609      58.140  28.330  50.390  1.00  0.00           H
ATOM    413  CG  LEU A 609      59.610  28.630  52.140  1.00  0.00           C
ATOM    414  HG  LEU A 609      60.320  29.450  52.390  1.00  0.00           H
ATOM    415  CD1 LEU A 609      58.600  28.420  53.280  1.00  0.00           C
ATOM    416 HD11 LEU A 609      57.950  29.320  53.390  1.00  0.00           H
ATOM    417 HD12 LEU A 609      59.250  28.350  54.170  1.00  0.00           H
ATOM    418 HD13 LEU A 609      57.990  27.500  53.160  1.00  0.00           H
ATOM    419  CD2 LEU A 609      60.420  27.320  52.130  1.00  0.00           C
ATOM    420 HD21 LEU A 609      61.340  27.330  51.490  1.00  0.00           H
ATOM    421 HD22 LEU A 609      59.770  26.520  51.720  1.00  0.00           H
ATOM    422 HD23 LEU A 609      60.720  27.170  53.190  1.00  0.00           H
ATOM    423  C   LEU A 609      59.130  31.640  51.200  1.00  0.00           C
ATOM    424  O   LEU A 609      58.970  32.170  52.320  1.00  0.00           O
ATOM    425  N   ALA A 610      59.930  32.180  50.280  1.00  0.00           N
ATOM    426  HN  ALA A 610      60.000  31.740  49.380  1.00  0.00           H
ATOM    427  CA  ALA A 610      60.660  33.340  50.490  1.00  0.00           C
ATOM    428  HA  ALA A 610      61.190  33.180  51.410  1.00  0.00           H
ATOM    429  CB  ALA A 610      61.600  33.380  49.340  1.00  0.00           C
ATOM    430  HB1 ALA A 610      62.450  34.090  49.430  1.00  0.00           H
ATOM    431  HB2 ALA A 610      61.220  33.550  48.300  1.00  0.00           H
ATOM    432  HB3 ALA A 610      62.020  32.360  49.300  1.00  0.00           H
ATOM    433  C   ALA A 610      59.740  34.580  50.600  1.00  0.00           C
ATOM    434  O   ALA A 610      59.880  35.300  51.630  1.00  0.00           O
ATOM    435  N   SER A 611      58.690  34.750  49.700  1.00  0.00           N
ATOM    436  HN  SER A 611      58.640  34.080  48.960  1.00  0.00           H
ATOM    437  CA  SER A 611      57.600  35.720  49.880  1.00  0.00           C
ATOM    438  HA  SER A 611      58.030  36.720  49.850  1.00  0.00           H
ATOM    439  CB  SER A 611      56.550  35.710  48.720  1.00  0.00           C
ATOM    440  HB1 SER A 611      55.910  34.800  48.770  1.00  0.00           H
ATOM    441  HB2 SER A 611      57.090  35.680  47.750  1.00  0.00           H
ATOM    442  OG  SER A 611      55.590  36.760  48.780  1.00  0.00           O
ATOM    443  HG1 SER A 611      55.960  37.560  48.400  1.00  0.00           H
ATOM    444  C   SER A 611      56.780  35.570  51.140  1.00  0.00           C
ATOM    445  O   SER A 611      56.720  36.570  51.840  1.00  0.00           O
ATOM    446  N   ILE A 612      56.150  34.380  51.570  1.00  0.00           N
ATOM    447  HN  ILE A 612      56.130  33.570  51.000  1.00  0.00           H
ATOM    448  CA  ILE A 612      55.360  34.400  52.830  1.00  0.00           C
ATOM    449  HA  ILE A 612      54.650  35.210  52.820  1.00  0.00           H
ATOM    450  CB  ILE A 612      54.600  33.080  53.040  1.00  0.00           C
ATOM    451  HB  ILE A 612      54.080  33.210  54.020  1.00  0.00           H
ATOM    452  CG2 ILE A 612      53.480  33.170  51.980  1.00  0.00           C
ATOM    453 HG21 ILE A 612      53.870  33.110  50.940  1.00  0.00           H
ATOM    454 HG22 ILE A 612      52.920  34.130  52.040  1.00  0.00           H
ATOM    455 HG23 ILE A 612      52.850  32.250  52.080  1.00  0.00           H
ATOM    456  CG1 ILE A 612      55.440  31.760  52.900  1.00  0.00           C
ATOM    457 HG11 ILE A 612      56.480  31.980  53.220  1.00  0.00           H
ATOM    458 HG12 ILE A 612      55.510  31.490  51.830  1.00  0.00           H
ATOM    459  CD  ILE A 612      54.850  30.560  53.620  1.00  0.00           C
ATOM    460  HD1 ILE A 612      55.740  29.960  53.890  1.00  0.00           H
ATOM    461  HD2 ILE A 612      54.150  29.910  53.060  1.00  0.00           H
ATOM    462  HD3 ILE A 612      54.440  30.840  54.620  1.00  0.00           H
ATOM    463  C   ILE A 612      56.270  34.770  54.060  1.00  0.00           C
ATOM    464  O   ILE A 612      55.770  35.530  54.900  1.00  0.00           O
ATOM    465  N   LEU A 613      57.580  34.390  54.200  1.00  0.00           N
ATOM    466  HN  LEU A 613      58.060  33.960  53.440  1.00  0.00           H
ATOM    467  CA  LEU A 613      58.340  34.840  55.310  1.00  0.00           C
ATOM    468  HA  LEU A 613      57.880  34.720  56.280  1.00  0.00           H
ATOM    469  CB  LEU A 613      59.540  33.810  55.280  1.00  0.00           C
ATOM    470  HB1 LEU A 613      60.010  33.840  54.280  1.00  0.00           H
ATOM    471  HB2 LEU A 613      59.090  32.810  55.460  1.00  0.00           H
ATOM    472  CG  LEU A 613      60.570  34.040  56.400  1.00  0.00           C
ATOM    473  HG  LEU A 613      61.110  34.990  56.150  1.00  0.00           H
ATOM    474  CD1 LEU A 613      59.940  34.080  57.760  1.00  0.00           C
ATOM    475 HD11 LEU A 613      59.040  33.480  57.960  1.00  0.00           H
ATOM    476 HD12 LEU A 613      59.550  35.110  57.870  1.00  0.00           H
ATOM    477 HD13 LEU A 613      60.650  33.750  58.550  1.00  0.00           H
ATOM    478  CD2 LEU A 613      61.620  32.990  56.430  1.00  0.00           C
ATOM    479 HD21 LEU A 613      61.170  31.990  56.640  1.00  0.00           H
ATOM    480 HD22 LEU A 613      62.440  33.170  57.160  1.00  0.00           H
ATOM    481 HD23 LEU A 613      62.010  32.920  55.390  1.00  0.00           H
ATOM    482  C   LEU A 613      58.810  36.240  55.240  1.00  0.00           C
ATOM    483  O   LEU A 613      58.850  36.950  56.220  1.00  0.00           O
ATOM    484  N   PHE A 614      59.170  36.790  54.010  1.00  0.00           N
ATOM    485  HN  PHE A 614      59.220  36.180  53.230  1.00  0.00           H
ATOM    486  CA  PHE A 614      59.390  38.190  53.800  1.00  0.00           C
ATOM    487  HA  PHE A 614      60.030  38.380  54.650  1.00  0.00           H
ATOM    488  CB  PHE A 614      60.100  38.400  52.460  1.00  0.00           C
ATOM    489  HB1 PHE A 614      59.520  37.970  51.620  1.00  0.00           H
ATOM    490  HB2 PHE A 614      61.080  37.890  52.300  1.00  0.00           H
ATOM    491  CG  PHE A 614      60.360  39.790  52.000  1.00  0.00           C
ATOM    492  CD1 PHE A 614      61.510  40.460  52.250  1.00  0.00           C
ATOM    493  HD1 PHE A 614      62.290  39.820  52.640  1.00  0.00           H
ATOM    494  CE1 PHE A 614      61.690  41.740  51.790  1.00  0.00           C
ATOM    495  HE1 PHE A 614      62.570  42.350  51.910  1.00  0.00           H
ATOM    496  CZ  PHE A 614      60.610  42.390  51.110  1.00  0.00           C
ATOM    497  HZ  PHE A 614      60.720  43.340  50.610  1.00  0.00           H
ATOM    498  CD2 PHE A 614      59.250  40.370  51.300  1.00  0.00           C
ATOM    499  HD2 PHE A 614      58.310  39.840  51.250  1.00  0.00           H
ATOM    500  CE2 PHE A 614      59.400  41.760  50.900  1.00  0.00           C
ATOM    501  HE2 PHE A 614      58.590  42.360  50.500  1.00  0.00           H
ATOM    502  C   PHE A 614      58.170  39.060  54.070  1.00  0.00           C
ATOM    503  O   PHE A 614      58.290  40.060  54.750  1.00  0.00           O
ATOM    504  N   LEU A 615      56.960  38.730  53.530  1.00  0.00           N
ATOM    505  HN  LEU A 615      57.010  37.910  52.970  1.00  0.00           H
ATOM    506  CA  LEU A 615      55.700  39.380  53.570  1.00  0.00           C
ATOM    507  HA  LEU A 615      55.880  40.340  53.090  1.00  0.00           H
ATOM    508  CB  LEU A 615      54.760  38.640  52.660  1.00  0.00           C
ATOM    509  HB1 LEU A 615      54.570  37.620  53.070  1.00  0.00           H
ATOM    510  HB2 LEU A 615      55.180  38.530  51.640  1.00  0.00           H
ATOM    511  CG  LEU A 615      53.340  39.360  52.450  1.00  0.00           C
ATOM    512  HG  LEU A 615      52.770  39.240  53.380  1.00  0.00           H
ATOM    513  CD1 LEU A 615      53.380  40.850  52.040  1.00  0.00           C
ATOM    514 HD11 LEU A 615      52.310  41.130  51.940  1.00  0.00           H
ATOM    515 HD12 LEU A 615      53.920  41.040  51.080  1.00  0.00           H
ATOM    516 HD13 LEU A 615      53.820  41.480  52.840  1.00  0.00           H
ATOM    517  CD2 LEU A 615      52.480  38.580  51.340  1.00  0.00           C
ATOM    518 HD21 LEU A 615      52.600  37.480  51.460  1.00  0.00           H
ATOM    519 HD22 LEU A 615      52.890  38.770  50.330  1.00  0.00           H
ATOM    520 HD23 LEU A 615      51.460  39.010  51.300  1.00  0.00           H
ATOM    521  C   LEU A 615      55.020  39.370  54.910  1.00  0.00           C
ATOM    522  O   LEU A 615      54.490  40.380  55.360  1.00  0.00           O
ATOM    523  N   TYR A 616      55.080  38.300  55.700  1.00  0.00           N
ATOM    524  HN  TYR A 616      55.460  37.400  55.520  1.00  0.00           H
ATOM    525  CA  TYR A 616      54.600  38.290  57.050  1.00  0.00           C
ATOM    526  HA  TYR A 616      53.570  38.640  57.000  1.00  0.00           H
ATOM    527  CB  TYR A 616      54.610  36.850  57.650  1.00  0.00           C
ATOM    528  HB1 TYR A 616      55.650  36.470  57.490  1.00  0.00           H
ATOM    529  HB2 TYR A 616      53.930  36.100  57.180  1.00  0.00           H
ATOM    530  CG  TYR A 616      54.160  36.800  59.110  1.00  0.00           C
ATOM    531  CD1 TYR A 616      53.090  37.580  59.540  1.00  0.00           C
ATOM    532  HD1 TYR A 616      52.560  38.120  58.790  1.00  0.00           H
ATOM    533  CE1 TYR A 616      52.700  37.620  60.900  1.00  0.00           C
ATOM    534  HE1 TYR A 616      51.920  38.340  61.150  1.00  0.00           H
ATOM    535  CZ  TYR A 616      53.530  37.020  61.850  1.00  0.00           C
ATOM    536  OH  TYR A 616      53.240  37.360  63.170  1.00  0.00           O
ATOM    537  HH  TYR A 616      53.440  36.620  63.750  1.00  0.00           H
ATOM    538  CD2 TYR A 616      54.900  36.070  60.050  1.00  0.00           C
ATOM    539  HD2 TYR A 616      55.660  35.400  59.680  1.00  0.00           H
ATOM    540  CE2 TYR A 616      54.520  36.150  61.470  1.00  0.00           C
ATOM    541  HE2 TYR A 616      55.170  35.720  62.220  1.00  0.00           H
ATOM    542  C   TYR A 616      55.380  39.230  58.020  1.00  0.00           C
ATOM    543  O   TYR A 616      54.760  39.970  58.840  1.00  0.00           O
ATOM    544  N   CYS A 617      56.730  39.210  57.810  1.00  0.00           N
ATOM    545  HN  CYS A 617      57.080  38.760  57.000  1.00  0.00           H
ATOM    546  CA  CYS A 617      57.490  40.030  58.690  1.00  0.00           C
ATOM    547  HA  CYS A 617      57.110  39.790  59.680  1.00  0.00           H
ATOM    548  CB  CYS A 617      59.010  39.640  58.710  1.00  0.00           C
ATOM    549  HB1 CYS A 617      59.430  40.410  59.400  1.00  0.00           H
ATOM    550  HB2 CYS A 617      59.540  39.610  57.730  1.00  0.00           H
ATOM    551  SG  CYS A 617      59.150  38.050  59.520  1.00  0.00           S
ATOM    552  HG1 CYS A 617      58.880  37.400  58.390  1.00  0.00           H
ATOM    553  C   CYS A 617      57.370  41.510  58.370  1.00  0.00           C
ATOM    554  O   CYS A 617      57.280  42.370  59.270  1.00  0.00           O
ATOM    555  N   ALA A 618      57.290  41.870  57.110  1.00  0.00           N
ATOM    556  HN  ALA A 618      57.440  41.210  56.380  1.00  0.00           H
ATOM    557  CA  ALA A 618      56.940  43.140  56.620  1.00  0.00           C
ATOM    558  HA  ALA A 618      57.710  43.850  56.850  1.00  0.00           H
ATOM    559  CB  ALA A 618      56.810  43.080  55.100  1.00  0.00           C
ATOM    560  HB1 ALA A 618      55.820  42.630  54.890  1.00  0.00           H
ATOM    561  HB2 ALA A 618      57.570  42.400  54.640  1.00  0.00           H
ATOM    562  HB3 ALA A 618      56.890  44.060  54.560  1.00  0.00           H
ATOM    563  C   ALA A 618      55.500  43.720  57.100  1.00  0.00           C
ATOM    564  O   ALA A 618      55.290  44.890  57.190  1.00  0.00           O
ATOM    565  N   CYS A 619      54.510  42.870  57.340  1.00  0.00           N
ATOM    566  HN  CYS A 619      54.670  41.900  57.140  1.00  0.00           H
ATOM    567  CA  CYS A 619      53.230  43.190  57.760  1.00  0.00           C
ATOM    568  HA  CYS A 619      52.970  44.170  57.390  1.00  0.00           H
ATOM    569  CB  CYS A 619      52.190  42.180  57.350  1.00  0.00           C
ATOM    570  HB1 CYS A 619      52.410  41.200  57.840  1.00  0.00           H
ATOM    571  HB2 CYS A 619      52.250  42.020  56.250  1.00  0.00           H
ATOM    572  SG  CYS A 619      50.480  42.620  57.690  1.00  0.00           S
ATOM    573  HG1 CYS A 619      50.060  41.780  56.770  1.00  0.00           H
ATOM    574  C   CYS A 619      53.180  43.360  59.240  1.00  0.00           C
ATOM    575  O   CYS A 619      52.760  44.370  59.680  1.00  0.00           O
ATOM    576  N   MET A 620      53.620  42.390  60.000  1.00  0.00           N
ATOM    577  HN  MET A 620      54.130  41.570  59.740  1.00  0.00           H
ATOM    578  CA  MET A 620      53.740  42.370  61.450  1.00  0.00           C
ATOM    579  HA  MET A 620      52.740  42.350  61.870  1.00  0.00           H
ATOM    580  CB  MET A 620      54.450  41.060  61.890  1.00  0.00           C
ATOM    581  HB1 MET A 620      55.270  40.960  61.150  1.00  0.00           H
ATOM    582  HB2 MET A 620      53.830  40.170  61.680  1.00  0.00           H
ATOM    583  CG  MET A 620      55.010  41.010  63.330  1.00  0.00           C
ATOM    584  HG1 MET A 620      54.740  39.990  63.690  1.00  0.00           H
ATOM    585  HG2 MET A 620      54.400  41.720  63.940  1.00  0.00           H
ATOM    586  SD  MET A 620      56.780  41.370  63.470  1.00  0.00           S
ATOM    587  CE  MET A 620      57.580  39.690  63.290  1.00  0.00           C
ATOM    588  HE1 MET A 620      58.690  39.770  63.150  1.00  0.00           H
ATOM    589  HE2 MET A 620      57.260  39.080  62.430  1.00  0.00           H
ATOM    590  HE3 MET A 620      57.450  39.110  64.210  1.00  0.00           H
ATOM    591  C   MET A 620      54.450  43.640  62.050  1.00  0.00           C
ATOM    592  O   MET A 620      54.080  44.300  63.050  1.00  0.00           O
ATOM    593  N   SER A 621      55.570  44.160  61.440  1.00  0.00           N
ATOM    594  HN  SER A 621      55.840  43.710  60.580  1.00  0.00           H
ATOM    595  CA  SER A 621      56.410  45.260  61.900  1.00  0.00           C
ATOM    596  HA  SER A 621      56.630  44.980  62.920  1.00  0.00           H
ATOM    597  CB  SER A 621      57.700  45.320  61.020  1.00  0.00           C
ATOM    598  HB1 SER A 621      58.210  46.270  61.320  1.00  0.00           H
ATOM    599  HB2 SER A 621      57.350  45.270  59.970  1.00  0.00           H
ATOM    600  OG  SER A 621      58.600  44.280  61.420  1.00  0.00           O
ATOM    601  HG1 SER A 621      58.330  43.460  61.000  1.00  0.00           H
ATOM    602  C   SER A 621      55.750  46.590  61.920  1.00  0.00           C
ATOM    603  O   SER A 621      55.780  47.220  62.930  1.00  0.00           O
ATOM    604  N   PRO A 622      55.070  47.170  60.920  1.00  0.00           N
ATOM    605  CD  PRO A 622      55.200  46.710  59.510  1.00  0.00           C
ATOM    606  HD1 PRO A 622      55.180  45.610  59.350  1.00  0.00           H
ATOM    607  HD2 PRO A 622      56.090  47.220  59.090  1.00  0.00           H
ATOM    608  CA  PRO A 622      54.270  48.370  61.040  1.00  0.00           C
ATOM    609  HA  PRO A 622      54.750  49.170  61.590  1.00  0.00           H
ATOM    610  CB  PRO A 622      54.010  48.690  59.590  1.00  0.00           C
ATOM    611  HB1 PRO A 622      54.810  49.420  59.340  1.00  0.00           H
ATOM    612  HB2 PRO A 622      53.050  49.190  59.370  1.00  0.00           H
ATOM    613  CG  PRO A 622      54.070  47.380  58.810  1.00  0.00           C
ATOM    614  HG1 PRO A 622      53.190  46.710  58.920  1.00  0.00           H
ATOM    615  HG2 PRO A 622      54.200  47.620  57.730  1.00  0.00           H
ATOM    616  C   PRO A 622      53.040  48.050  61.730  1.00  0.00           C
ATOM    617  O   PRO A 622      52.550  48.960  62.350  1.00  0.00           O
ATOM    618  N   VAL A 623      52.410  46.840  61.630  1.00  0.00           N
ATOM    619  HN  VAL A 623      52.830  46.160  61.040  1.00  0.00           H
ATOM    620  CA  VAL A 623      51.210  46.550  62.350  1.00  0.00           C
ATOM    621  HA  VAL A 623      50.490  47.320  62.110  1.00  0.00           H
ATOM    622  CB  VAL A 623      50.600  45.170  61.930  1.00  0.00           C
ATOM    623  HB  VAL A 623      51.320  44.340  62.060  1.00  0.00           H
ATOM    624  CG1 VAL A 623      49.400  44.740  62.840  1.00  0.00           C
ATOM    625 HG11 VAL A 623      48.900  43.890  62.340  1.00  0.00           H
ATOM    626 HG12 VAL A 623      48.720  45.610  62.940  1.00  0.00           H
ATOM    627 HG13 VAL A 623      49.730  44.500  63.870  1.00  0.00           H
ATOM    628  CG2 VAL A 623      49.950  45.380  60.560  1.00  0.00           C
ATOM    629 HG21 VAL A 623      50.700  45.720  59.830  1.00  0.00           H
ATOM    630 HG22 VAL A 623      49.160  46.160  60.660  1.00  0.00           H
ATOM    631 HG23 VAL A 623      49.380  44.510  60.150  1.00  0.00           H
ATOM    632  C   VAL A 623      51.350  46.620  63.840  1.00  0.00           C
ATOM    633  O   VAL A 623      50.590  47.240  64.550  1.00  0.00           O
ATOM    634  N   ILE A 624      52.400  45.990  64.460  1.00  0.00           N
ATOM    635  HN  ILE A 624      53.050  45.470  63.920  1.00  0.00           H
ATOM    636  CA  ILE A 624      52.740  46.110  65.890  1.00  0.00           C
ATOM    637  HA  ILE A 624      51.830  45.950  66.460  1.00  0.00           H
ATOM    638  CB  ILE A 624      53.800  45.110  66.360  1.00  0.00           C
ATOM    639  HB  ILE A 624      54.830  45.230  65.950  1.00  0.00           H
ATOM    640  CG2 ILE A 624      54.090  45.390  67.890  1.00  0.00           C
ATOM    641 HG21 ILE A 624      54.650  44.560  68.360  1.00  0.00           H
ATOM    642 HG22 ILE A 624      53.170  45.470  68.500  1.00  0.00           H
ATOM    643 HG23 ILE A 624      54.700  46.320  67.980  1.00  0.00           H
ATOM    644  CG1 ILE A 624      53.260  43.650  66.190  1.00  0.00           C
ATOM    645 HG11 ILE A 624      52.970  43.580  65.120  1.00  0.00           H
ATOM    646 HG12 ILE A 624      52.460  43.460  66.940  1.00  0.00           H
ATOM    647  CD  ILE A 624      54.220  42.590  66.580  1.00  0.00           C
ATOM    648  HD1 ILE A 624      54.570  42.640  67.640  1.00  0.00           H
ATOM    649  HD2 ILE A 624      55.060  42.610  65.850  1.00  0.00           H
ATOM    650  HD3 ILE A 624      53.790  41.580  66.440  1.00  0.00           H
ATOM    651  C   ILE A 624      53.210  47.470  66.180  1.00  0.00           C
ATOM    652  O   ILE A 624      52.760  48.190  67.150  1.00  0.00           O
ATOM    653  N   THR A 625      54.130  48.020  65.330  1.00  0.00           N
ATOM    654  HN  THR A 625      54.560  47.470  64.620  1.00  0.00           H
ATOM    655  CA  THR A 625      54.680  49.340  65.590  1.00  0.00           C
ATOM    656  HA  THR A 625      55.000  49.410  66.620  1.00  0.00           H
ATOM    657  CB  THR A 625      55.830  49.810  64.730  1.00  0.00           C
ATOM    658  HB  THR A 625      55.480  49.750  63.670  1.00  0.00           H
ATOM    659  OG1 THR A 625      56.910  48.930  64.860  1.00  0.00           O
ATOM    660  HG1 THR A 625      56.710  48.210  64.250  1.00  0.00           H
ATOM    661  CG2 THR A 625      56.440  51.140  65.030  1.00  0.00           C
ATOM    662 HG21 THR A 625      57.420  51.340  64.540  1.00  0.00           H
ATOM    663 HG22 THR A 625      56.440  51.310  66.120  1.00  0.00           H
ATOM    664 HG23 THR A 625      55.680  51.860  64.650  1.00  0.00           H
ATOM    665  C   THR A 625      53.640  50.430  65.650  1.00  0.00           C
ATOM    666  O   THR A 625      53.650  51.230  66.640  1.00  0.00           O
ATOM    667  N   PHE A 626      52.730  50.570  64.650  1.00  0.00           N
ATOM    668  HN  PHE A 626      52.750  50.030  63.820  1.00  0.00           H
ATOM    669  CA  PHE A 626      51.730  51.680  64.690  1.00  0.00           C
ATOM    670  HA  PHE A 626      52.160  52.510  65.240  1.00  0.00           H
ATOM    671  CB  PHE A 626      51.250  52.250  63.280  1.00  0.00           C
ATOM    672  HB1 PHE A 626      50.560  53.080  63.520  1.00  0.00           H
ATOM    673  HB2 PHE A 626      50.680  51.480  62.710  1.00  0.00           H
ATOM    674  CG  PHE A 626      52.450  52.820  62.600  1.00  0.00           C
ATOM    675  CD1 PHE A 626      52.860  52.190  61.400  1.00  0.00           C
ATOM    676  HD1 PHE A 626      52.270  51.350  61.050  1.00  0.00           H
ATOM    677  CE1 PHE A 626      54.120  52.490  60.810  1.00  0.00           C
ATOM    678  HE1 PHE A 626      54.340  51.880  59.940  1.00  0.00           H
ATOM    679  CZ  PHE A 626      54.920  53.530  61.310  1.00  0.00           C
ATOM    680  HZ  PHE A 626      55.860  53.740  60.830  1.00  0.00           H
ATOM    681  CD2 PHE A 626      53.260  53.860  63.090  1.00  0.00           C
ATOM    682  HD2 PHE A 626      53.020  54.350  64.020  1.00  0.00           H
ATOM    683  CE2 PHE A 626      54.470  54.190  62.460  1.00  0.00           C
ATOM    684  HE2 PHE A 626      54.970  55.060  62.840  1.00  0.00           H
ATOM    685  C   PHE A 626      50.450  51.290  65.510  1.00  0.00           C
ATOM    686  O   PHE A 626      49.890  52.200  66.120  1.00  0.00           O
ATOM    687  N   GLY A 627      50.080  49.960  65.760  1.00  0.00           N
ATOM    688  HN  GLY A 627      50.530  49.140  65.370  1.00  0.00           H
ATOM    689  CA  GLY A 627      49.140  49.500  66.730  1.00  0.00           C
ATOM    690  HA1 GLY A 627      49.190  48.420  66.670  1.00  0.00           H
ATOM    691  HA2 GLY A 627      48.210  49.970  66.430  1.00  0.00           H
ATOM    692  C   GLY A 627      49.560  49.820  68.140  1.00  0.00           C
ATOM    693  O   GLY A 627      48.790  50.240  68.940  1.00  0.00           O
ATOM    694  N   GLY A 628      50.850  49.650  68.400  1.00  0.00           N
ATOM    695  HN  GLY A 628      51.440  49.180  67.760  1.00  0.00           H
ATOM    696  CA  GLY A 628      51.520  49.980  69.660  1.00  0.00           C
ATOM    697  HA1 GLY A 628      52.570  49.740  69.610  1.00  0.00           H
ATOM    698  HA2 GLY A 628      51.040  49.430  70.460  1.00  0.00           H
ATOM    699  C   GLY A 628      51.460  51.450  69.900  1.00  0.00           C
ATOM    700  O   GLY A 628      51.260  51.870  71.030  1.00  0.00           O
ATOM    701  N   LEU A 629      51.790  52.300  68.900  1.00  0.00           N
ATOM    702  HN  LEU A 629      52.150  52.010  68.020  1.00  0.00           H
ATOM    703  CA  LEU A 629      51.740  53.720  68.890  1.00  0.00           C
ATOM    704  HA  LEU A 629      52.180  54.000  69.830  1.00  0.00           H
ATOM    705  CB  LEU A 629      52.530  54.380  67.740  1.00  0.00           C
ATOM    706  HB1 LEU A 629      52.560  55.490  67.790  1.00  0.00           H
ATOM    707  HB2 LEU A 629      52.140  54.090  66.740  1.00  0.00           H
ATOM    708  CG  LEU A 629      54.140  54.110  67.810  1.00  0.00           C
ATOM    709  HG  LEU A 629      54.250  53.070  68.210  1.00  0.00           H
ATOM    710  CD1 LEU A 629      54.860  54.220  66.510  1.00  0.00           C
ATOM    711 HD11 LEU A 629      55.960  54.170  66.670  1.00  0.00           H
ATOM    712 HD12 LEU A 629      54.710  55.240  66.100  1.00  0.00           H
ATOM    713 HD13 LEU A 629      54.470  53.450  65.810  1.00  0.00           H
ATOM    714  CD2 LEU A 629      54.800  54.970  68.860  1.00  0.00           C
ATOM    715 HD21 LEU A 629      55.890  54.780  68.820  1.00  0.00           H
ATOM    716 HD22 LEU A 629      54.340  54.760  69.840  1.00  0.00           H
ATOM    717 HD23 LEU A 629      54.690  56.020  68.500  1.00  0.00           H
ATOM    718  C   LEU A 629      50.370  54.310  68.980  1.00  0.00           C
ATOM    719  O   LEU A 629      50.270  55.470  69.460  1.00  0.00           O
ATOM    720  N   LEU A 630      49.320  53.660  68.420  1.00  0.00           N
ATOM    721  HN  LEU A 630      49.550  53.040  67.680  1.00  0.00           H
ATOM    722  CA  LEU A 630      47.960  53.950  68.770  1.00  0.00           C
ATOM    723  HA  LEU A 630      47.870  55.010  68.590  1.00  0.00           H
ATOM    724  CB  LEU A 630      47.110  53.000  68.060  1.00  0.00           C
ATOM    725  HB1 LEU A 630      47.220  51.940  68.340  1.00  0.00           H
ATOM    726  HB2 LEU A 630      47.340  52.970  66.970  1.00  0.00           H
ATOM    727  CG  LEU A 630      45.520  53.180  68.310  1.00  0.00           C
ATOM    728  HG  LEU A 630      45.270  52.970  69.370  1.00  0.00           H
ATOM    729  CD1 LEU A 630      45.160  54.580  67.850  1.00  0.00           C
ATOM    730 HD11 LEU A 630      45.450  54.760  66.790  1.00  0.00           H
ATOM    731 HD12 LEU A 630      45.700  55.380  68.390  1.00  0.00           H
ATOM    732 HD13 LEU A 630      44.090  54.790  68.060  1.00  0.00           H
ATOM    733  CD2 LEU A 630      44.690  52.180  67.530  1.00  0.00           C
ATOM    734 HD21 LEU A 630      45.160  52.110  66.520  1.00  0.00           H
ATOM    735 HD22 LEU A 630      43.590  52.360  67.530  1.00  0.00           H
ATOM    736 HD23 LEU A 630      44.830  51.190  68.040  1.00  0.00           H
ATOM    737  C   LEU A 630      47.660  53.730  70.290  1.00  0.00           C
ATOM    738  O   LEU A 630      47.020  54.600  70.860  1.00  0.00           O
ATOM    739  N   GLY A 631      48.020  52.590  70.980  1.00  0.00           N
ATOM    740  HN  GLY A 631      48.340  51.770  70.510  1.00  0.00           H
ATOM    741  CA  GLY A 631      47.660  52.360  72.310  1.00  0.00           C
ATOM    742  HA1 GLY A 631      47.720  51.310  72.580  1.00  0.00           H
ATOM    743  HA2 GLY A 631      46.610  52.620  72.420  1.00  0.00           H
ATOM    744  C   GLY A 631      48.480  53.150  73.350  1.00  0.00           C
ATOM    745  O   GLY A 631      48.060  53.330  74.500  1.00  0.00           O
ATOM    746  N   GLU A 632      49.650  53.700  73.010  1.00  0.00           N
ATOM    747  HN  GLU A 632      50.140  53.350  72.210  1.00  0.00           H
ATOM    748  CA  GLU A 632      50.470  54.650  73.810  1.00  0.00           C
ATOM    749  HA  GLU A 632      50.370  54.370  74.850  1.00  0.00           H
ATOM    750  CB  GLU A 632      52.040  54.640  73.410  1.00  0.00           C
ATOM    751  HB1 GLU A 632      52.410  55.430  74.090  1.00  0.00           H
ATOM    752  HB2 GLU A 632      52.140  55.010  72.370  1.00  0.00           H
ATOM    753  CG  GLU A 632      52.920  53.360  73.660  1.00  0.00           C
ATOM    754  HG1 GLU A 632      52.570  52.460  73.100  1.00  0.00           H
ATOM    755  HG2 GLU A 632      52.730  53.030  74.710  1.00  0.00           H
ATOM    756  CD  GLU A 632      54.430  53.480  73.400  1.00  0.00           C
ATOM    757  OE1 GLU A 632      54.840  54.580  72.910  1.00  0.00           O
ATOM    758  OE2 GLU A 632      55.290  52.560  73.670  1.00  0.00           O
ATOM    759  C   GLU A 632      49.820  56.030  73.670  1.00  0.00           C
ATOM    760  O   GLU A 632      49.650  56.670  74.630  1.00  0.00           O
ATOM    761  N   ALA A 633      49.410  56.400  72.370  1.00  0.00           N
ATOM    762  HN  ALA A 633      49.620  55.840  71.580  1.00  0.00           H
ATOM    763  CA  ALA A 633      48.650  57.600  72.170  1.00  0.00           C
ATOM    764  HA  ALA A 633      49.310  58.370  72.570  1.00  0.00           H
ATOM    765  CB  ALA A 633      48.330  57.770  70.710  1.00  0.00           C
ATOM    766  HB1 ALA A 633      47.570  58.580  70.600  1.00  0.00           H
ATOM    767  HB2 ALA A 633      47.980  56.780  70.350  1.00  0.00           H
ATOM    768  HB3 ALA A 633      49.270  58.140  70.260  1.00  0.00           H
ATOM    769  C   ALA A 633      47.290  57.730  72.970  1.00  0.00           C
ATOM    770  O   ALA A 633      46.860  58.780  73.390  1.00  0.00           O
ATOM    771  N   THR A 634      46.620  56.570  73.030  1.00  0.00           N
ATOM    772  HN  THR A 634      46.970  55.790  72.510  1.00  0.00           H
ATOM    773  CA  THR A 634      45.250  56.560  73.580  1.00  0.00           C
ATOM    774  HA  THR A 634      44.920  57.580  73.720  1.00  0.00           H
ATOM    775  CB  THR A 634      44.190  55.720  72.820  1.00  0.00           C
ATOM    776  HB  THR A 634      43.240  55.720  73.390  1.00  0.00           H
ATOM    777  OG1 THR A 634      44.650  54.400  72.580  1.00  0.00           O
ATOM    778  HG1 THR A 634      45.270  54.540  71.870  1.00  0.00           H
ATOM    779  CG2 THR A 634      44.000  56.430  71.520  1.00  0.00           C
ATOM    780 HG21 THR A 634      43.660  57.480  71.660  1.00  0.00           H
ATOM    781 HG22 THR A 634      43.210  55.970  70.890  1.00  0.00           H
ATOM    782 HG23 THR A 634      44.820  56.480  70.780  1.00  0.00           H
ATOM    783  C   THR A 634      45.240  55.960  75.010  1.00  0.00           C
ATOM    784  O   THR A 634      44.200  55.860  75.710  1.00  0.00           O
ATOM    785  N   GLU A 635      46.420  55.680  75.600  1.00  0.00           N
ATOM    786  HN  GLU A 635      47.210  55.720  75.010  1.00  0.00           H
ATOM    787  CA  GLU A 635      46.630  55.570  77.060  1.00  0.00           C
ATOM    788  HA  GLU A 635      47.690  55.690  77.240  1.00  0.00           H
ATOM    789  CB  GLU A 635      46.140  56.630  78.060  1.00  0.00           C
ATOM    790  HB1 GLU A 635      46.530  56.410  79.070  1.00  0.00           H
ATOM    791  HB2 GLU A 635      45.020  56.640  78.090  1.00  0.00           H
ATOM    792  CG  GLU A 635      46.780  57.980  77.770  1.00  0.00           C
ATOM    793  HG1 GLU A 635      46.700  58.400  76.750  1.00  0.00           H
ATOM    794  HG2 GLU A 635      47.870  57.880  77.980  1.00  0.00           H
ATOM    795  CD  GLU A 635      46.290  59.220  78.610  1.00  0.00           C
ATOM    796  OE1 GLU A 635      47.140  59.850  79.240  1.00  0.00           O
ATOM    797  OE2 GLU A 635      45.110  59.590  78.530  1.00  0.00           O
ATOM    798  C   GLU A 635      46.350  54.200  77.600  1.00  0.00           C
ATOM    799  O   GLU A 635      45.520  54.070  78.530  1.00  0.00           O
ATOM    800  N   GLY A 636      47.000  53.120  77.070  1.00  0.00           N
ATOM    801  HN  GLY A 636      47.260  53.260  76.120  1.00  0.00           H
ATOM    802  CA  GLY A 636      46.870  51.780  77.760  1.00  0.00           C
ATOM    803  HA1 GLY A 636      46.810  51.970  78.820  1.00  0.00           H
ATOM    804  HA2 GLY A 636      47.720  51.170  77.490  1.00  0.00           H
ATOM    805  C   GLY A 636      45.740  50.960  77.210  1.00  0.00           C
ATOM    806  O   GLY A 636      45.240  50.110  77.950  1.00  0.00           O
ATOM    807  N   ARG A 637      45.210  51.180  75.960  1.00  0.00           N
ATOM    808  HN  ARG A 637      45.580  51.790  75.270  1.00  0.00           H
ATOM    809  CA  ARG A 637      43.900  50.630  75.570  1.00  0.00           C
ATOM    810  HA  ARG A 637      43.220  50.470  76.400  1.00  0.00           H
ATOM    811  CB  ARG A 637      43.210  51.520  74.460  1.00  0.00           C
ATOM    812  HB1 ARG A 637      42.220  51.030  74.310  1.00  0.00           H
ATOM    813  HB2 ARG A 637      43.870  51.610  73.570  1.00  0.00           H
ATOM    814  CG  ARG A 637      42.830  52.970  74.950  1.00  0.00           C
ATOM    815  HG1 ARG A 637      42.190  53.450  74.180  1.00  0.00           H
ATOM    816  HG2 ARG A 637      43.820  53.450  75.060  1.00  0.00           H
ATOM    817  CD  ARG A 637      42.030  53.020  76.270  1.00  0.00           C
ATOM    818  HD1 ARG A 637      42.510  52.450  77.090  1.00  0.00           H
ATOM    819  HD2 ARG A 637      40.970  52.700  76.170  1.00  0.00           H
ATOM    820  NE  ARG A 637      41.950  54.470  76.570  1.00  0.00           N
ATOM    821  HE  ARG A 637      42.750  55.060  76.450  1.00  0.00           H
ATOM    822  CZ  ARG A 637      41.250  54.820  77.620  1.00  0.00           C
ATOM    823  NH1 ARG A 637      40.520  54.010  78.310  1.00  0.00           N
ATOM    824 HH11 ARG A 637      39.920  54.430  78.980  1.00  0.00           H
ATOM    825 HH12 ARG A 637      40.550  53.020  78.180  1.00  0.00           H
ATOM    826  NH2 ARG A 637      41.330  56.070  78.010  1.00  0.00           N
ATOM    827 HH21 ARG A 637      41.840  56.750  77.480  1.00  0.00           H
ATOM    828 HH22 ARG A 637      40.950  56.290  78.910  1.00  0.00           H
ATOM    829  C   ARG A 637      44.120  49.200  75.050  1.00  0.00           C
ATOM    830  O   ARG A 637      43.150  48.390  74.910  1.00  0.00           O
ATOM    831  N   LEU A 638      45.390  48.830  74.700  1.00  0.00           N
ATOM    832  HN  LEU A 638      46.140  49.500  74.710  1.00  0.00           H
ATOM    833  CA  LEU A 638      45.690  47.620  73.930  1.00  0.00           C
ATOM    834  HA  LEU A 638      44.980  46.860  74.160  1.00  0.00           H
ATOM    835  CB  LEU A 638      45.820  47.940  72.380  1.00  0.00           C
ATOM    836  HB1 LEU A 638      46.300  47.100  71.830  1.00  0.00           H
ATOM    837  HB2 LEU A 638      46.620  48.700  72.380  1.00  0.00           H
ATOM    838  CG  LEU A 638      44.620  48.680  71.730  1.00  0.00           C
ATOM    839  HG  LEU A 638      44.320  49.540  72.370  1.00  0.00           H
ATOM    840  CD1 LEU A 638      44.980  49.080  70.270  1.00  0.00           C
ATOM    841 HD11 LEU A 638      44.980  48.190  69.630  1.00  0.00           H
ATOM    842 HD12 LEU A 638      45.980  49.560  70.230  1.00  0.00           H
ATOM    843 HD13 LEU A 638      44.170  49.800  70.010  1.00  0.00           H
ATOM    844  CD2 LEU A 638      43.410  47.750  71.600  1.00  0.00           C
ATOM    845 HD21 LEU A 638      43.290  47.220  72.570  1.00  0.00           H
ATOM    846 HD22 LEU A 638      43.510  47.060  70.730  1.00  0.00           H
ATOM    847 HD23 LEU A 638      42.550  48.410  71.370  1.00  0.00           H
ATOM    848  C   LEU A 638      47.030  47.040  74.410  1.00  0.00           C
ATOM    849  O   LEU A 638      47.650  47.410  75.420  1.00  0.00           O
ATOM    850  N   SER A 639      47.510  45.990  73.720  1.00  0.00           N
ATOM    851  HN  SER A 639      46.960  45.610  72.970  1.00  0.00           H
ATOM    852  CA  SER A 639      48.690  45.250  74.140  1.00  0.00           C
ATOM    853  HA  SER A 639      49.360  45.730  74.840  1.00  0.00           H
ATOM    854  CB  SER A 639      48.390  43.890  74.890  1.00  0.00           C
ATOM    855  HB1 SER A 639      47.880  44.120  75.850  1.00  0.00           H
ATOM    856  HB2 SER A 639      49.350  43.340  74.940  1.00  0.00           H
ATOM    857  OG  SER A 639      47.450  42.990  74.200  1.00  0.00           O
ATOM    858  HG1 SER A 639      46.620  43.450  74.100  1.00  0.00           H
ATOM    859  C   SER A 639      49.610  44.960  73.030  1.00  0.00           C
ATOM    860  O   SER A 639      50.780  44.930  73.260  1.00  0.00           O
ATOM    861  N   ALA A 640      49.040  44.700  71.830  1.00  0.00           N
ATOM    862  HN  ALA A 640      48.050  44.750  71.850  1.00  0.00           H
ATOM    863  CA  ALA A 640      49.610  44.360  70.560  1.00  0.00           C
ATOM    864  HA  ALA A 640      49.260  45.160  69.920  1.00  0.00           H
ATOM    865  CB  ALA A 640      51.110  44.350  70.400  1.00  0.00           C
ATOM    866  HB1 ALA A 640      51.610  43.660  71.110  1.00  0.00           H
ATOM    867  HB2 ALA A 640      51.590  45.360  70.440  1.00  0.00           H
ATOM    868  HB3 ALA A 640      51.460  44.020  69.400  1.00  0.00           H
ATOM    869  C   ALA A 640      48.930  43.150  70.030  1.00  0.00           C
ATOM    870  O   ALA A 640      49.050  42.800  68.840  1.00  0.00           O
ATOM    871  N   ILE A 641      48.220  42.430  70.850  1.00  0.00           N
ATOM    872  HN  ILE A 641      48.030  42.620  71.820  1.00  0.00           H
ATOM    873  CA  ILE A 641      47.600  41.080  70.530  1.00  0.00           C
ATOM    874  HA  ILE A 641      48.380  40.620  69.950  1.00  0.00           H
ATOM    875  CB  ILE A 641      47.340  40.130  71.640  1.00  0.00           C
ATOM    876  HB  ILE A 641      46.540  40.610  72.240  1.00  0.00           H
ATOM    877  CG2 ILE A 641      46.890  38.830  71.030  1.00  0.00           C
ATOM    878 HG21 ILE A 641      45.810  38.840  70.790  1.00  0.00           H
ATOM    879 HG22 ILE A 641      47.030  38.000  71.770  1.00  0.00           H
ATOM    880 HG23 ILE A 641      47.520  38.510  70.160  1.00  0.00           H
ATOM    881  CG1 ILE A 641      48.550  39.970  72.480  1.00  0.00           C
ATOM    882 HG11 ILE A 641      49.050  40.940  72.710  1.00  0.00           H
ATOM    883 HG12 ILE A 641      49.340  39.370  71.970  1.00  0.00           H
ATOM    884  CD  ILE A 641      48.190  39.370  73.860  1.00  0.00           C
ATOM    885  HD1 ILE A 641      48.990  39.610  74.590  1.00  0.00           H
ATOM    886  HD2 ILE A 641      48.090  38.270  73.710  1.00  0.00           H
ATOM    887  HD3 ILE A 641      47.310  39.880  74.300  1.00  0.00           H
ATOM    888  C   ILE A 641      46.460  41.280  69.570  1.00  0.00           C
ATOM    889  O   ILE A 641      46.240  40.510  68.600  1.00  0.00           O
ATOM    890  N   GLU A 642      45.740  42.380  69.910  1.00  0.00           N
ATOM    891  HN  GLU A 642      45.950  42.800  70.800  1.00  0.00           H
ATOM    892  CA  GLU A 642      44.650  43.010  69.240  1.00  0.00           C
ATOM    893  HA  GLU A 642      43.900  42.260  69.100  1.00  0.00           H
ATOM    894  CB  GLU A 642      44.190  44.290  70.010  1.00  0.00           C
ATOM    895  HB1 GLU A 642      43.210  44.620  69.610  1.00  0.00           H
ATOM    896  HB2 GLU A 642      44.830  45.180  69.860  1.00  0.00           H
ATOM    897  CG  GLU A 642      43.950  44.140  71.480  1.00  0.00           C
ATOM    898  HG1 GLU A 642      43.460  43.160  71.670  1.00  0.00           H
ATOM    899  HG2 GLU A 642      43.280  44.940  71.880  1.00  0.00           H
ATOM    900  CD  GLU A 642      45.210  44.220  72.330  1.00  0.00           C
ATOM    901  OE1 GLU A 642      45.130  44.120  73.580  1.00  0.00           O
ATOM    902  OE2 GLU A 642      46.310  44.520  71.770  1.00  0.00           O
ATOM    903  C   GLU A 642      45.020  43.390  67.850  1.00  0.00           C
ATOM    904  O   GLU A 642      44.300  43.060  66.920  1.00  0.00           O
ATOM    905  N   SER A 643      46.190  43.980  67.650  1.00  0.00           N
ATOM    906  HN  SER A 643      46.780  44.260  68.400  1.00  0.00           H
ATOM    907  CA  SER A 643      46.670  44.280  66.270  1.00  0.00           C
ATOM    908  HA  SER A 643      45.880  44.810  65.760  1.00  0.00           H
ATOM    909  CB  SER A 643      47.830  45.230  66.280  1.00  0.00           C
ATOM    910  HB1 SER A 643      48.150  45.370  65.220  1.00  0.00           H
ATOM    911  HB2 SER A 643      48.740  44.880  66.800  1.00  0.00           H
ATOM    912  OG  SER A 643      47.350  46.450  66.840  1.00  0.00           O
ATOM    913  HG1 SER A 643      47.420  46.260  67.780  1.00  0.00           H
ATOM    914  C   SER A 643      46.900  43.070  65.390  1.00  0.00           C
ATOM    915  O   SER A 643      46.400  42.920  64.250  1.00  0.00           O
ATOM    916  N   LEU A 644      47.610  42.040  65.930  1.00  0.00           N
ATOM    917  HN  LEU A 644      48.140  42.210  66.770  1.00  0.00           H
ATOM    918  CA  LEU A 644      47.780  40.730  65.370  1.00  0.00           C
ATOM    919  HA  LEU A 644      48.410  40.850  64.510  1.00  0.00           H
ATOM    920  CB  LEU A 644      48.580  39.790  66.300  1.00  0.00           C
ATOM    921  HB1 LEU A 644      48.490  38.800  65.800  1.00  0.00           H
ATOM    922  HB2 LEU A 644      48.190  39.720  67.330  1.00  0.00           H
ATOM    923  CG  LEU A 644      50.000  40.200  66.570  1.00  0.00           C
ATOM    924  HG  LEU A 644      50.080  41.220  67.020  1.00  0.00           H
ATOM    925  CD1 LEU A 644      50.590  39.320  67.690  1.00  0.00           C
ATOM    926 HD11 LEU A 644      50.790  38.300  67.310  1.00  0.00           H
ATOM    927 HD12 LEU A 644      49.940  39.340  68.600  1.00  0.00           H
ATOM    928 HD13 LEU A 644      51.560  39.740  68.030  1.00  0.00           H
ATOM    929  CD2 LEU A 644      50.820  40.200  65.310  1.00  0.00           C
ATOM    930 HD21 LEU A 644      50.440  40.970  64.620  1.00  0.00           H
ATOM    931 HD22 LEU A 644      50.750  39.210  64.790  1.00  0.00           H
ATOM    932 HD23 LEU A 644      51.910  40.270  65.530  1.00  0.00           H
ATOM    933  C   LEU A 644      46.450  39.940  65.030  1.00  0.00           C
ATOM    934  O   LEU A 644      46.220  39.590  63.890  1.00  0.00           O
ATOM    935  N   PHE A 645      45.570  39.730  66.040  1.00  0.00           N
ATOM    936  HN  PHE A 645      45.880  40.130  66.900  1.00  0.00           H
ATOM    937  CA  PHE A 645      44.250  39.170  65.980  1.00  0.00           C
ATOM    938  HA  PHE A 645      44.310  38.130  65.710  1.00  0.00           H
ATOM    939  CB  PHE A 645      43.600  39.230  67.430  1.00  0.00           C
ATOM    940  HB1 PHE A 645      43.570  40.290  67.760  1.00  0.00           H
ATOM    941  HB2 PHE A 645      44.290  38.690  68.110  1.00  0.00           H
ATOM    942  CG  PHE A 645      42.230  38.680  67.570  1.00  0.00           C
ATOM    943  CD1 PHE A 645      41.950  37.360  67.200  1.00  0.00           C
ATOM    944  HD1 PHE A 645      42.740  36.920  66.610  1.00  0.00           H
ATOM    945  CE1 PHE A 645      40.680  36.800  67.410  1.00  0.00           C
ATOM    946  HE1 PHE A 645      40.540  35.750  67.180  1.00  0.00           H
ATOM    947  CZ  PHE A 645      39.700  37.580  68.010  1.00  0.00           C
ATOM    948  HZ  PHE A 645      38.750  37.190  68.310  1.00  0.00           H
ATOM    949  CD2 PHE A 645      41.180  39.400  68.090  1.00  0.00           C
ATOM    950  HD2 PHE A 645      41.370  40.400  68.480  1.00  0.00           H
ATOM    951  CE2 PHE A 645      39.960  38.950  68.230  1.00  0.00           C
ATOM    952  HE2 PHE A 645      39.150  39.500  68.680  1.00  0.00           H
ATOM    953  C   PHE A 645      43.400  39.860  64.980  1.00  0.00           C
ATOM    954  O   PHE A 645      42.670  39.220  64.220  1.00  0.00           O
ATOM    955  N   GLY A 646      43.380  41.190  64.910  1.00  0.00           N
ATOM    956  HN  GLY A 646      43.970  41.610  65.600  1.00  0.00           H
ATOM    957  CA  GLY A 646      42.520  41.940  63.990  1.00  0.00           C
ATOM    958  HA1 GLY A 646      42.400  42.940  64.400  1.00  0.00           H
ATOM    959  HA2 GLY A 646      41.650  41.300  63.990  1.00  0.00           H
ATOM    960  C   GLY A 646      43.010  41.850  62.510  1.00  0.00           C
ATOM    961  O   GLY A 646      42.240  41.980  61.600  1.00  0.00           O
ATOM    962  N   ALA A 647      44.330  41.680  62.380  1.00  0.00           N
ATOM    963  HN  ALA A 647      44.820  41.910  63.220  1.00  0.00           H
ATOM    964  CA  ALA A 647      44.990  41.470  61.090  1.00  0.00           C
ATOM    965  HA  ALA A 647      44.420  42.080  60.390  1.00  0.00           H
ATOM    966  CB  ALA A 647      46.520  41.700  61.150  1.00  0.00           C
ATOM    967  HB1 ALA A 647      46.650  42.790  61.290  1.00  0.00           H
ATOM    968  HB2 ALA A 647      46.980  41.400  60.200  1.00  0.00           H
ATOM    969  HB3 ALA A 647      46.870  41.050  61.980  1.00  0.00           H
ATOM    970  C   ALA A 647      44.590  40.070  60.530  1.00  0.00           C
ATOM    971  O   ALA A 647      44.040  39.970  59.470  1.00  0.00           O
ATOM    972  N   SER A 648      44.830  38.980  61.300  1.00  0.00           N
ATOM    973  HN  SER A 648      45.280  39.200  62.160  1.00  0.00           H
ATOM    974  CA  SER A 648      44.260  37.700  61.050  1.00  0.00           C
ATOM    975  HA  SER A 648      44.730  37.330  60.150  1.00  0.00           H
ATOM    976  CB  SER A 648      44.680  36.810  62.180  1.00  0.00           C
ATOM    977  HB1 SER A 648      44.360  37.340  63.110  1.00  0.00           H
ATOM    978  HB2 SER A 648      45.780  36.740  62.220  1.00  0.00           H
ATOM    979  OG  SER A 648      44.150  35.450  62.070  1.00  0.00           O
ATOM    980  HG1 SER A 648      44.610  35.150  61.290  1.00  0.00           H
ATOM    981  C   SER A 648      42.710  37.660  60.890  1.00  0.00           C
ATOM    982  O   SER A 648      42.150  37.230  59.850  1.00  0.00           O
ATOM    983  N   LEU A 649      41.950  38.130  61.880  1.00  0.00           N
ATOM    984  HN  LEU A 649      42.360  38.530  62.700  1.00  0.00           H
ATOM    985  CA  LEU A 649      40.510  38.150  61.880  1.00  0.00           C
ATOM    986  HA  LEU A 649      40.110  37.140  61.880  1.00  0.00           H
ATOM    987  CB  LEU A 649      39.990  38.800  63.190  1.00  0.00           C
ATOM    988  HB1 LEU A 649      40.470  39.810  63.240  1.00  0.00           H
ATOM    989  HB2 LEU A 649      40.330  38.030  63.910  1.00  0.00           H
ATOM    990  CG  LEU A 649      38.470  38.920  63.360  1.00  0.00           C
ATOM    991  HG  LEU A 649      38.130  39.590  62.530  1.00  0.00           H
ATOM    992  CD1 LEU A 649      37.630  37.620  63.280  1.00  0.00           C
ATOM    993 HD11 LEU A 649      37.640  37.140  62.290  1.00  0.00           H
ATOM    994 HD12 LEU A 649      36.590  37.830  63.590  1.00  0.00           H
ATOM    995 HD13 LEU A 649      38.060  36.860  63.970  1.00  0.00           H
ATOM    996  CD2 LEU A 649      38.130  39.740  64.650  1.00  0.00           C
ATOM    997 HD21 LEU A 649      39.010  40.330  64.980  1.00  0.00           H
ATOM    998 HD22 LEU A 649      37.660  39.060  65.400  1.00  0.00           H
ATOM    999 HD23 LEU A 649      37.250  40.410  64.490  1.00  0.00           H
ATOM   1000  C   LEU A 649      39.990  38.810  60.660  1.00  0.00           C
ATOM   1001  O   LEU A 649      39.130  38.290  59.980  1.00  0.00           O
ATOM   1002  N   THR A 650      40.420  40.060  60.330  1.00  0.00           N
ATOM   1003  HN  THR A 650      41.130  40.510  60.870  1.00  0.00           H
ATOM   1004  CA  THR A 650      40.020  40.730  59.100  1.00  0.00           C
ATOM   1005  HA  THR A 650      38.940  40.650  59.050  1.00  0.00           H
ATOM   1006  CB  THR A 650      40.360  42.190  59.090  1.00  0.00           C
ATOM   1007  HB  THR A 650      41.410  42.430  58.840  1.00  0.00           H
ATOM   1008  OG1 THR A 650      40.150  42.820  60.330  1.00  0.00           O
ATOM   1009  HG1 THR A 650      40.860  42.570  60.940  1.00  0.00           H
ATOM   1010  CG2 THR A 650      39.570  42.930  58.050  1.00  0.00           C
ATOM   1011 HG21 THR A 650      39.970  43.960  57.900  1.00  0.00           H
ATOM   1012 HG22 THR A 650      38.470  43.020  58.150  1.00  0.00           H
ATOM   1013 HG23 THR A 650      39.770  42.500  57.050  1.00  0.00           H
ATOM   1014  C   THR A 650      40.450  39.920  57.880  1.00  0.00           C
ATOM   1015  O   THR A 650      39.680  39.590  56.980  1.00  0.00           O
ATOM   1016  N   GLY A 651      41.720  39.550  57.720  1.00  0.00           N
ATOM   1017  HN  GLY A 651      42.380  39.880  58.410  1.00  0.00           H
ATOM   1018  CA  GLY A 651      42.260  38.910  56.550  1.00  0.00           C
ATOM   1019  HA1 GLY A 651      43.280  38.610  56.760  1.00  0.00           H
ATOM   1020  HA2 GLY A 651      42.090  39.600  55.730  1.00  0.00           H
ATOM   1021  C   GLY A 651      41.730  37.480  56.230  1.00  0.00           C
ATOM   1022  O   GLY A 651      41.440  37.100  55.110  1.00  0.00           O
ATOM   1023  N   ILE A 652      41.490  36.640  57.210  1.00  0.00           N
ATOM   1024  HN  ILE A 652      41.740  36.890  58.140  1.00  0.00           H
ATOM   1025  CA  ILE A 652      40.850  35.240  57.150  1.00  0.00           C
ATOM   1026  HA  ILE A 652      41.220  34.610  56.350  1.00  0.00           H
ATOM   1027  CB  ILE A 652      40.960  34.300  58.460  1.00  0.00           C
ATOM   1028  HB  ILE A 652      40.500  34.830  59.320  1.00  0.00           H
ATOM   1029  CG2 ILE A 652      40.140  32.930  58.280  1.00  0.00           C
ATOM   1030 HG21 ILE A 652      40.100  32.260  59.170  1.00  0.00           H
ATOM   1031 HG22 ILE A 652      40.750  32.390  57.530  1.00  0.00           H
ATOM   1032 HG23 ILE A 652      39.150  33.100  57.800  1.00  0.00           H
ATOM   1033  CG1 ILE A 652      42.420  34.010  58.870  1.00  0.00           C
ATOM   1034 HG11 ILE A 652      42.420  33.310  59.740  1.00  0.00           H
ATOM   1035 HG12 ILE A 652      42.920  34.940  59.210  1.00  0.00           H
ATOM   1036  CD  ILE A 652      43.290  33.400  57.720  1.00  0.00           C
ATOM   1037  HD1 ILE A 652      44.280  33.260  58.200  1.00  0.00           H
ATOM   1038  HD2 ILE A 652      43.470  34.000  56.810  1.00  0.00           H
ATOM   1039  HD3 ILE A 652      42.880  32.410  57.410  1.00  0.00           H
ATOM   1040  C   ILE A 652      39.390  35.390  56.700  1.00  0.00           C
ATOM   1041  O   ILE A 652      39.030  34.710  55.730  1.00  0.00           O
ATOM   1042  N   ALA A 653      38.570  36.300  57.210  1.00  0.00           N
ATOM   1043  HN  ALA A 653      38.760  37.000  57.890  1.00  0.00           H
ATOM   1044  CA  ALA A 653      37.320  36.510  56.480  1.00  0.00           C
ATOM   1045  HA  ALA A 653      36.760  35.580  56.490  1.00  0.00           H
ATOM   1046  CB  ALA A 653      36.560  37.590  57.350  1.00  0.00           C
ATOM   1047  HB1 ALA A 653      35.640  37.990  56.880  1.00  0.00           H
ATOM   1048  HB2 ALA A 653      37.280  38.430  57.450  1.00  0.00           H
ATOM   1049  HB3 ALA A 653      36.220  37.180  58.330  1.00  0.00           H
ATOM   1050  C   ALA A 653      37.420  37.030  55.050  1.00  0.00           C
ATOM   1051  O   ALA A 653      36.650  36.630  54.180  1.00  0.00           O
ATOM   1052  N   TYR A 654      38.320  37.930  54.770  1.00  0.00           N
ATOM   1053  HN  TYR A 654      38.600  38.480  55.550  1.00  0.00           H
ATOM   1054  CA  TYR A 654      38.580  38.510  53.500  1.00  0.00           C
ATOM   1055  HA  TYR A 654      37.750  39.060  53.080  1.00  0.00           H
ATOM   1056  CB  TYR A 654      39.710  39.610  53.530  1.00  0.00           C
ATOM   1057  HB1 TYR A 654      40.700  39.100  53.510  1.00  0.00           H
ATOM   1058  HB2 TYR A 654      39.630  40.260  54.430  1.00  0.00           H
ATOM   1059  CG  TYR A 654      39.720  40.570  52.350  1.00  0.00           C
ATOM   1060  CD1 TYR A 654      38.600  41.430  52.100  1.00  0.00           C
ATOM   1061  HD1 TYR A 654      37.680  41.310  52.640  1.00  0.00           H
ATOM   1062  CE1 TYR A 654      38.640  42.480  51.190  1.00  0.00           C
ATOM   1063  HE1 TYR A 654      37.750  43.080  51.020  1.00  0.00           H
ATOM   1064  CZ  TYR A 654      39.820  42.690  50.480  1.00  0.00           C
ATOM   1065  OH  TYR A 654      39.900  43.620  49.430  1.00  0.00           O
ATOM   1066  HH  TYR A 654      40.790  43.500  49.100  1.00  0.00           H
ATOM   1067  CD2 TYR A 654      40.890  40.880  51.630  1.00  0.00           C
ATOM   1068  HD2 TYR A 654      41.730  40.220  51.820  1.00  0.00           H
ATOM   1069  CE2 TYR A 654      40.980  41.930  50.670  1.00  0.00           C
ATOM   1070  HE2 TYR A 654      41.900  42.080  50.120  1.00  0.00           H
ATOM   1071  C   TYR A 654      38.990  37.420  52.490  1.00  0.00           C
ATOM   1072  O   TYR A 654      38.720  37.390  51.300  1.00  0.00           O
ATOM   1073  N   SER A 655      39.790  36.490  53.000  1.00  0.00           N
ATOM   1074  HN  SER A 655      40.410  36.660  53.760  1.00  0.00           H
ATOM   1075  CA  SER A 655      40.110  35.220  52.340  1.00  0.00           C
ATOM   1076  HA  SER A 655      40.480  35.470  51.360  1.00  0.00           H
ATOM   1077  CB  SER A 655      41.210  34.430  53.160  1.00  0.00           C
ATOM   1078  HB1 SER A 655      41.420  33.480  52.640  1.00  0.00           H
ATOM   1079  HB2 SER A 655      40.780  34.150  54.140  1.00  0.00           H
ATOM   1080  OG  SER A 655      42.410  35.240  53.330  1.00  0.00           O
ATOM   1081  HG1 SER A 655      42.200  35.850  54.040  1.00  0.00           H
ATOM   1082  C   SER A 655      38.950  34.230  52.010  1.00  0.00           C
ATOM   1083  O   SER A 655      38.860  33.610  50.990  1.00  0.00           O
ATOM   1084  N   LEU A 656      38.070  34.140  53.010  1.00  0.00           N
ATOM   1085  HN  LEU A 656      38.270  34.660  53.840  1.00  0.00           H
ATOM   1086  CA  LEU A 656      36.770  33.420  52.800  1.00  0.00           C
ATOM   1087  HA  LEU A 656      37.050  32.470  52.370  1.00  0.00           H
ATOM   1088  CB  LEU A 656      36.010  33.260  54.120  1.00  0.00           C
ATOM   1089  HB1 LEU A 656      35.100  32.700  53.880  1.00  0.00           H
ATOM   1090  HB2 LEU A 656      35.690  34.260  54.480  1.00  0.00           H
ATOM   1091  CG  LEU A 656      36.720  32.460  55.340  1.00  0.00           C
ATOM   1092  HG  LEU A 656      37.790  32.740  55.410  1.00  0.00           H
ATOM   1093  CD1 LEU A 656      35.970  32.770  56.640  1.00  0.00           C
ATOM   1094 HD11 LEU A 656      35.820  33.840  56.890  1.00  0.00           H
ATOM   1095 HD12 LEU A 656      36.600  32.250  57.390  1.00  0.00           H
ATOM   1096 HD13 LEU A 656      34.960  32.330  56.500  1.00  0.00           H
ATOM   1097  CD2 LEU A 656      36.770  31.000  55.080  1.00  0.00           C
ATOM   1098 HD21 LEU A 656      37.280  30.530  55.950  1.00  0.00           H
ATOM   1099 HD22 LEU A 656      37.430  30.700  54.240  1.00  0.00           H
ATOM   1100 HD23 LEU A 656      35.820  30.460  54.890  1.00  0.00           H
ATOM   1101  C   LEU A 656      35.800  34.080  51.840  1.00  0.00           C
ATOM   1102  O   LEU A 656      35.120  33.340  51.100  1.00  0.00           O
ATOM   1103  N   PHE A 657      35.750  35.410  51.780  1.00  0.00           N
ATOM   1104  HN  PHE A 657      36.470  35.870  52.280  1.00  0.00           H
ATOM   1105  CA  PHE A 657      34.690  36.080  51.150  1.00  0.00           C
ATOM   1106  HA  PHE A 657      34.010  35.370  50.700  1.00  0.00           H
ATOM   1107  CB  PHE A 657      33.980  36.950  52.310  1.00  0.00           C
ATOM   1108  HB1 PHE A 657      33.100  37.380  51.790  1.00  0.00           H
ATOM   1109  HB2 PHE A 657      34.750  37.700  52.610  1.00  0.00           H
ATOM   1110  CG  PHE A 657      33.540  36.210  53.520  1.00  0.00           C
ATOM   1111  CD1 PHE A 657      33.760  36.650  54.820  1.00  0.00           C
ATOM   1112  HD1 PHE A 657      34.160  37.640  54.970  1.00  0.00           H
ATOM   1113  CE1 PHE A 657      33.460  35.910  55.850  1.00  0.00           C
ATOM   1114  HE1 PHE A 657      33.670  36.380  56.810  1.00  0.00           H
ATOM   1115  CZ  PHE A 657      33.090  34.580  55.790  1.00  0.00           C
ATOM   1116  HZ  PHE A 657      32.930  33.970  56.650  1.00  0.00           H
ATOM   1117  CD2 PHE A 657      33.040  34.870  53.370  1.00  0.00           C
ATOM   1118  HD2 PHE A 657      32.970  34.510  52.360  1.00  0.00           H
ATOM   1119  CE2 PHE A 657      32.740  34.070  54.520  1.00  0.00           C
ATOM   1120  HE2 PHE A 657      32.560  33.030  54.280  1.00  0.00           H
ATOM   1121  C   PHE A 657      35.100  36.910  49.970  1.00  0.00           C
ATOM   1122  O   PHE A 657      34.230  37.240  49.180  1.00  0.00           O
ATOM   1123  N   ALA A 658      36.400  37.240  49.840  1.00  0.00           N
ATOM   1124  HN  ALA A 658      37.110  37.000  50.500  1.00  0.00           H
ATOM   1125  CA  ALA A 658      36.770  38.080  48.720  1.00  0.00           C
ATOM   1126  HA  ALA A 658      35.870  38.420  48.240  1.00  0.00           H
ATOM   1127  CB  ALA A 658      37.560  39.340  49.120  1.00  0.00           C
ATOM   1128  HB1 ALA A 658      36.850  40.110  49.520  1.00  0.00           H
ATOM   1129  HB2 ALA A 658      38.120  39.780  48.270  1.00  0.00           H
ATOM   1130  HB3 ALA A 658      38.370  39.260  49.870  1.00  0.00           H
ATOM   1131  C   ALA A 658      37.500  37.290  47.730  1.00  0.00           C
ATOM   1132  O   ALA A 658      37.850  36.140  47.920  1.00  0.00           O
ATOM   1133  N   GLY A 659      37.600  37.860  46.480  1.00  0.00           N
ATOM   1134  HN  GLY A 659      37.260  38.790  46.340  1.00  0.00           H
ATOM   1135  CA  GLY A 659      38.060  37.200  45.280  1.00  0.00           C
ATOM   1136  HA1 GLY A 659      37.510  37.640  44.470  1.00  0.00           H
ATOM   1137  HA2 GLY A 659      38.040  36.120  45.380  1.00  0.00           H
ATOM   1138  C   GLY A 659      39.530  37.500  45.190  1.00  0.00           C
ATOM   1139  O   GLY A 659      40.310  36.670  44.720  1.00  0.00           O
ATOM   1140  N   GLN A 660      40.010  38.650  45.740  1.00  0.00           N
ATOM   1141  HN  GLN A 660      39.390  39.270  46.240  1.00  0.00           H
ATOM   1142  CA  GLN A 660      41.280  39.240  45.710  1.00  0.00           C
ATOM   1143  HA  GLN A 660      41.460  39.700  44.750  1.00  0.00           H
ATOM   1144  CB  GLN A 660      41.490  40.370  46.770  1.00  0.00           C
ATOM   1145  HB1 GLN A 660      42.420  40.970  46.670  1.00  0.00           H
ATOM   1146  HB2 GLN A 660      41.450  40.020  47.830  1.00  0.00           H
ATOM   1147  CG  GLN A 660      40.440  41.510  46.670  1.00  0.00           C
ATOM   1148  HG1 GLN A 660      40.760  42.330  47.350  1.00  0.00           H
ATOM   1149  HG2 GLN A 660      39.480  41.230  47.180  1.00  0.00           H
ATOM   1150  CD  GLN A 660      40.360  42.120  45.300  1.00  0.00           C
ATOM   1151  OE1 GLN A 660      41.460  42.360  44.680  1.00  0.00           O
ATOM   1152  NE2 GLN A 660      39.160  42.350  44.740  1.00  0.00           N
ATOM   1153 HE21 GLN A 660      39.170  42.660  43.790  1.00  0.00           H
ATOM   1154 HE22 GLN A 660      38.330  42.160  45.260  1.00  0.00           H
ATOM   1155  C   GLN A 660      42.440  38.250  46.020  1.00  0.00           C
ATOM   1156  O   GLN A 660      42.620  37.950  47.170  1.00  0.00           O
ATOM   1157  N   PRO A 661      43.300  37.790  45.090  1.00  0.00           N
ATOM   1158  CD  PRO A 661      43.190  38.000  43.670  1.00  0.00           C
ATOM   1159  HD1 PRO A 661      43.120  39.040  43.310  1.00  0.00           H
ATOM   1160  HD2 PRO A 661      42.350  37.370  43.290  1.00  0.00           H
ATOM   1161  CA  PRO A 661      44.420  36.840  45.390  1.00  0.00           C
ATOM   1162  HA  PRO A 661      44.190  35.980  46.010  1.00  0.00           H
ATOM   1163  CB  PRO A 661      44.870  36.360  44.010  1.00  0.00           C
ATOM   1164  HB1 PRO A 661      44.290  35.430  43.790  1.00  0.00           H
ATOM   1165  HB2 PRO A 661      45.910  36.010  44.010  1.00  0.00           H
ATOM   1166  CG  PRO A 661      44.480  37.490  43.030  1.00  0.00           C
ATOM   1167  HG1 PRO A 661      45.250  38.280  42.910  1.00  0.00           H
ATOM   1168  HG2 PRO A 661      44.290  37.070  42.030  1.00  0.00           H
ATOM   1169  C   PRO A 661      45.530  37.530  46.200  1.00  0.00           C
ATOM   1170  O   PRO A 661      46.030  37.000  47.220  1.00  0.00           O
ATOM   1171  N   LEU A 662      45.880  38.770  45.690  1.00  0.00           N
ATOM   1172  HN  LEU A 662      45.330  39.060  44.910  1.00  0.00           H
ATOM   1173  CA  LEU A 662      47.130  39.400  46.020  1.00  0.00           C
ATOM   1174  HA  LEU A 662      47.830  38.690  46.450  1.00  0.00           H
ATOM   1175  CB  LEU A 662      47.860  39.970  44.700  1.00  0.00           C
ATOM   1176  HB1 LEU A 662      48.860  40.370  44.970  1.00  0.00           H
ATOM   1177  HB2 LEU A 662      47.330  40.780  44.160  1.00  0.00           H
ATOM   1178  CG  LEU A 662      48.190  38.890  43.590  1.00  0.00           C
ATOM   1179  HG  LEU A 662      47.410  38.110  43.450  1.00  0.00           H
ATOM   1180  CD1 LEU A 662      48.290  39.670  42.250  1.00  0.00           C
ATOM   1181 HD11 LEU A 662      48.940  40.560  42.300  1.00  0.00           H
ATOM   1182 HD12 LEU A 662      47.240  39.780  41.880  1.00  0.00           H
ATOM   1183 HD13 LEU A 662      48.790  38.930  41.580  1.00  0.00           H
ATOM   1184  CD2 LEU A 662      49.520  38.170  43.920  1.00  0.00           C
ATOM   1185 HD21 LEU A 662      49.850  37.580  43.030  1.00  0.00           H
ATOM   1186 HD22 LEU A 662      49.500  37.560  44.850  1.00  0.00           H
ATOM   1187 HD23 LEU A 662      50.380  38.840  44.190  1.00  0.00           H
ATOM   1188  C   LEU A 662      47.030  40.530  47.050  1.00  0.00           C
ATOM   1189  O   LEU A 662      48.010  41.000  47.580  1.00  0.00           O
ATOM   1190  N   THR A 663      45.830  41.050  47.330  1.00  0.00           N
ATOM   1191  HN  THR A 663      45.050  40.670  46.820  1.00  0.00           H
ATOM   1192  CA  THR A 663      45.670  42.150  48.310  1.00  0.00           C
ATOM   1193  HA  THR A 663      46.360  42.930  48.040  1.00  0.00           H
ATOM   1194  CB  THR A 663      44.250  42.530  48.480  1.00  0.00           C
ATOM   1195  HB  THR A 663      43.740  41.560  48.690  1.00  0.00           H
ATOM   1196  OG1 THR A 663      43.680  43.070  47.300  1.00  0.00           O
ATOM   1197  HG1 THR A 663      43.990  42.530  46.570  1.00  0.00           H
ATOM   1198  CG2 THR A 663      43.980  43.570  49.570  1.00  0.00           C
ATOM   1199 HG21 THR A 663      42.920  43.910  49.570  1.00  0.00           H
ATOM   1200 HG22 THR A 663      44.580  44.500  49.540  1.00  0.00           H
ATOM   1201 HG23 THR A 663      44.060  43.170  50.610  1.00  0.00           H
ATOM   1202  C   THR A 663      46.160  41.790  49.650  1.00  0.00           C
ATOM   1203  O   THR A 663      45.870  40.720  50.130  1.00  0.00           O
ATOM   1204  N   ILE A 664      46.950  42.640  50.330  1.00  0.00           N
ATOM   1205  HN  ILE A 664      47.290  43.510  49.960  1.00  0.00           H
ATOM   1206  CA  ILE A 664      47.310  42.510  51.840  1.00  0.00           C
ATOM   1207  HA  ILE A 664      46.830  41.670  52.300  1.00  0.00           H
ATOM   1208  CB  ILE A 664      48.830  42.230  51.890  1.00  0.00           C
ATOM   1209  HB  ILE A 664      49.310  43.020  51.270  1.00  0.00           H
ATOM   1210  CG2 ILE A 664      49.430  42.300  53.330  1.00  0.00           C
ATOM   1211 HG21 ILE A 664      49.600  43.330  53.700  1.00  0.00           H
ATOM   1212 HG22 ILE A 664      50.510  42.080  53.190  1.00  0.00           H
ATOM   1213 HG23 ILE A 664      49.070  41.660  54.160  1.00  0.00           H
ATOM   1214  CG1 ILE A 664      49.190  41.030  51.070  1.00  0.00           C
ATOM   1215 HG11 ILE A 664      50.280  41.070  51.190  1.00  0.00           H
ATOM   1216 HG12 ILE A 664      48.950  41.130  49.980  1.00  0.00           H
ATOM   1217  CD  ILE A 664      48.740  39.670  51.670  1.00  0.00           C
ATOM   1218  HD1 ILE A 664      49.280  38.760  51.360  1.00  0.00           H
ATOM   1219  HD2 ILE A 664      47.660  39.600  51.420  1.00  0.00           H
ATOM   1220  HD3 ILE A 664      48.860  39.720  52.770  1.00  0.00           H
ATOM   1221  C   ILE A 664      46.960  43.820  52.560  1.00  0.00           C
ATOM   1222  O   ILE A 664      46.980  44.940  52.030  1.00  0.00           O
ATOM   1223  N   LEU A 665      46.360  43.710  53.720  1.00  0.00           N
ATOM   1224  HN  LEU A 665      46.290  42.770  54.020  1.00  0.00           H
ATOM   1225  CA  LEU A 665      45.810  44.730  54.500  1.00  0.00           C
ATOM   1226  HA  LEU A 665      45.460  45.490  53.820  1.00  0.00           H
ATOM   1227  CB  LEU A 665      44.650  44.250  55.390  1.00  0.00           C
ATOM   1228  HB1 LEU A 665      44.060  45.100  55.800  1.00  0.00           H
ATOM   1229  HB2 LEU A 665      45.130  43.620  56.170  1.00  0.00           H
ATOM   1230  CG  LEU A 665      43.710  43.320  54.640  1.00  0.00           C
ATOM   1231  HG  LEU A 665      44.300  42.440  54.310  1.00  0.00           H
ATOM   1232  CD1 LEU A 665      42.590  42.750  55.640  1.00  0.00           C
ATOM   1233 HD11 LEU A 665      42.060  43.630  56.060  1.00  0.00           H
ATOM   1234 HD12 LEU A 665      43.120  42.230  56.470  1.00  0.00           H
ATOM   1235 HD13 LEU A 665      41.790  42.110  55.220  1.00  0.00           H
ATOM   1236  CD2 LEU A 665      43.060  44.070  53.530  1.00  0.00           C
ATOM   1237 HD21 LEU A 665      43.810  44.170  52.710  1.00  0.00           H
ATOM   1238 HD22 LEU A 665      42.660  45.090  53.750  1.00  0.00           H
ATOM   1239 HD23 LEU A 665      42.210  43.620  52.990  1.00  0.00           H
ATOM   1240  C   LEU A 665      46.820  45.380  55.380  1.00  0.00           C
ATOM   1241  O   LEU A 665      47.890  44.810  55.600  1.00  0.00           O
ATOM   1242  N   GLY A 666      46.640  46.630  55.820  1.00  0.00           N
ATOM   1243  HN  GLY A 666      45.900  47.200  55.440  1.00  0.00           H
ATOM   1244  CA  GLY A 666      47.500  47.190  56.840  1.00  0.00           C
ATOM   1245  HA1 GLY A 666      48.220  47.870  56.400  1.00  0.00           H
ATOM   1246  HA2 GLY A 666      47.890  46.390  57.450  1.00  0.00           H
ATOM   1247  C   GLY A 666      46.490  47.960  57.700  1.00  0.00           C
ATOM   1248  O   GLY A 666      45.330  47.750  57.580  1.00  0.00           O
ATOM   1249  N   SER A 667      47.090  48.770  58.520  1.00  0.00           N
ATOM   1250  HN  SER A 667      48.080  48.740  58.610  1.00  0.00           H
ATOM   1251  CA  SER A 667      46.340  49.510  59.500  1.00  0.00           C
ATOM   1252  HA  SER A 667      45.310  49.200  59.570  1.00  0.00           H
ATOM   1253  CB  SER A 667      46.840  49.410  60.960  1.00  0.00           C
ATOM   1254  HB1 SER A 667      46.660  48.420  61.440  1.00  0.00           H
ATOM   1255  HB2 SER A 667      46.410  50.240  61.560  1.00  0.00           H
ATOM   1256  OG  SER A 667      48.260  49.590  61.060  1.00  0.00           O
ATOM   1257  HG1 SER A 667      48.480  49.250  61.940  1.00  0.00           H
ATOM   1258  C   SER A 667      46.230  50.970  59.030  1.00  0.00           C
ATOM   1259  O   SER A 667      47.240  51.620  58.750  1.00  0.00           O
ATOM   1260  N   THR A 668      45.030  51.550  59.050  1.00  0.00           N
ATOM   1261  HN  THR A 668      44.210  51.160  59.450  1.00  0.00           H
ATOM   1262  CA  THR A 668      44.790  52.850  58.500  1.00  0.00           C
ATOM   1263  HA  THR A 668      45.130  52.820  57.480  1.00  0.00           H
ATOM   1264  CB  THR A 668      43.250  53.200  58.480  1.00  0.00           C
ATOM   1265  HB  THR A 668      42.670  52.520  57.830  1.00  0.00           H
ATOM   1266  OG1 THR A 668      42.940  54.510  57.970  1.00  0.00           O
ATOM   1267  HG1 THR A 668      43.160  54.410  57.040  1.00  0.00           H
ATOM   1268  CG2 THR A 668      42.680  53.020  59.900  1.00  0.00           C
ATOM   1269 HG21 THR A 668      41.590  53.210  59.860  1.00  0.00           H
ATOM   1270 HG22 THR A 668      43.180  53.690  60.620  1.00  0.00           H
ATOM   1271 HG23 THR A 668      42.900  52.020  60.350  1.00  0.00           H
ATOM   1272  C   THR A 668      45.640  54.020  59.150  1.00  0.00           C
ATOM   1273  O   THR A 668      45.680  54.250  60.340  1.00  0.00           O
ATOM   1274  N   GLY A 669      46.430  54.710  58.270  1.00  0.00           N
ATOM   1275  HN  GLY A 669      46.290  54.470  57.310  1.00  0.00           H
ATOM   1276  CA  GLY A 669      47.270  55.880  58.610  1.00  0.00           C
ATOM   1277  HA1 GLY A 669      47.910  56.020  57.760  1.00  0.00           H
ATOM   1278  HA2 GLY A 669      47.800  55.700  59.550  1.00  0.00           H
ATOM   1279  C   GLY A 669      46.570  57.180  58.720  1.00  0.00           C
ATOM   1280  O   GLY A 669      46.970  57.920  59.650  1.00  0.00           O
ATOM   1281  N   PRO A 670      45.550  57.560  57.850  1.00  0.00           N
ATOM   1282  CD  PRO A 670      45.320  56.980  56.510  1.00  0.00           C
ATOM   1283  HD1 PRO A 670      44.550  56.180  56.560  1.00  0.00           H
ATOM   1284  HD2 PRO A 670      46.250  56.560  56.100  1.00  0.00           H
ATOM   1285  CA  PRO A 670      44.800  58.740  58.050  1.00  0.00           C
ATOM   1286  HA  PRO A 670      45.410  59.610  58.250  1.00  0.00           H
ATOM   1287  CB  PRO A 670      43.940  58.920  56.770  1.00  0.00           C
ATOM   1288  HB1 PRO A 670      43.970  59.980  56.430  1.00  0.00           H
ATOM   1289  HB2 PRO A 670      42.950  58.420  56.900  1.00  0.00           H
ATOM   1290  CG  PRO A 670      44.690  58.120  55.650  1.00  0.00           C
ATOM   1291  HG1 PRO A 670      44.080  57.620  54.870  1.00  0.00           H
ATOM   1292  HG2 PRO A 670      45.490  58.790  55.270  1.00  0.00           H
ATOM   1293  C   PRO A 670      43.940  58.630  59.350  1.00  0.00           C
ATOM   1294  O   PRO A 670      43.970  59.630  60.070  1.00  0.00           O
ATOM   1295  N   VAL A 671      43.300  57.500  59.640  1.00  0.00           N
ATOM   1296  HN  VAL A 671      43.340  56.810  58.920  1.00  0.00           H
ATOM   1297  CA  VAL A 671      42.410  57.270  60.830  1.00  0.00           C
ATOM   1298  HA  VAL A 671      41.910  58.220  60.930  1.00  0.00           H
ATOM   1299  CB  VAL A 671      41.330  56.230  60.660  1.00  0.00           C
ATOM   1300  HB  VAL A 671      41.780  55.410  60.070  1.00  0.00           H
ATOM   1301  CG1 VAL A 671      40.540  55.690  61.970  1.00  0.00           C
ATOM   1302 HG11 VAL A 671      39.970  54.770  61.710  1.00  0.00           H
ATOM   1303 HG12 VAL A 671      39.870  56.490  62.330  1.00  0.00           H
ATOM   1304 HG13 VAL A 671      41.240  55.440  62.790  1.00  0.00           H
ATOM   1305  CG2 VAL A 671      40.310  56.880  59.650  1.00  0.00           C
ATOM   1306 HG21 VAL A 671      40.720  57.150  58.650  1.00  0.00           H
ATOM   1307 HG22 VAL A 671      39.880  57.850  60.000  1.00  0.00           H
ATOM   1308 HG23 VAL A 671      39.480  56.160  59.460  1.00  0.00           H
ATOM   1309  C   VAL A 671      43.270  57.080  62.080  1.00  0.00           C
ATOM   1310  O   VAL A 671      42.900  57.370  63.220  1.00  0.00           O
ATOM   1311  N   LEU A 672      44.500  56.620  61.930  1.00  0.00           N
ATOM   1312  HN  LEU A 672      44.730  56.270  61.020  1.00  0.00           H
ATOM   1313  CA  LEU A 672      45.460  56.660  63.090  1.00  0.00           C
ATOM   1314  HA  LEU A 672      45.110  56.030  63.900  1.00  0.00           H
ATOM   1315  CB  LEU A 672      46.840  56.090  62.510  1.00  0.00           C
ATOM   1316  HB1 LEU A 672      47.260  56.700  61.680  1.00  0.00           H
ATOM   1317  HB2 LEU A 672      46.680  55.040  62.180  1.00  0.00           H
ATOM   1318  CG  LEU A 672      47.880  55.960  63.640  1.00  0.00           C
ATOM   1319  HG  LEU A 672      48.100  56.960  64.070  1.00  0.00           H
ATOM   1320  CD1 LEU A 672      47.330  55.140  64.750  1.00  0.00           C
ATOM   1321 HD11 LEU A 672      46.750  55.770  65.470  1.00  0.00           H
ATOM   1322 HD12 LEU A 672      48.120  54.570  65.270  1.00  0.00           H
ATOM   1323 HD13 LEU A 672      46.600  54.350  64.480  1.00  0.00           H
ATOM   1324  CD2 LEU A 672      49.140  55.330  63.000  1.00  0.00           C
ATOM   1325 HD21 LEU A 672      49.550  56.020  62.230  1.00  0.00           H
ATOM   1326 HD22 LEU A 672      49.020  54.320  62.590  1.00  0.00           H
ATOM   1327 HD23 LEU A 672      49.910  55.250  63.790  1.00  0.00           H
ATOM   1328  C   LEU A 672      45.620  58.020  63.770  1.00  0.00           C
ATOM   1329  O   LEU A 672      45.450  58.030  65.010  1.00  0.00           O
ATOM   1330  N   VAL A 673      45.880  59.050  62.960  1.00  0.00           N
ATOM   1331  HN  VAL A 673      45.980  58.910  61.980  1.00  0.00           H
ATOM   1332  CA  VAL A 673      45.870  60.420  63.400  1.00  0.00           C
ATOM   1333  HA  VAL A 673      46.430  60.750  64.260  1.00  0.00           H
ATOM   1334  CB  VAL A 673      46.450  61.270  62.280  1.00  0.00           C
ATOM   1335  HB  VAL A 673      45.900  61.110  61.320  1.00  0.00           H
ATOM   1336  CG1 VAL A 673      46.450  62.750  62.600  1.00  0.00           C
ATOM   1337 HG11 VAL A 673      45.430  63.200  62.580  1.00  0.00           H
ATOM   1338 HG12 VAL A 673      46.860  63.210  61.670  1.00  0.00           H
ATOM   1339 HG13 VAL A 673      46.980  63.000  63.550  1.00  0.00           H
ATOM   1340  CG2 VAL A 673      47.890  60.730  62.020  1.00  0.00           C
ATOM   1341 HG21 VAL A 673      48.260  61.260  61.120  1.00  0.00           H
ATOM   1342 HG22 VAL A 673      47.940  59.660  61.710  1.00  0.00           H
ATOM   1343 HG23 VAL A 673      48.570  60.980  62.850  1.00  0.00           H
ATOM   1344  C   VAL A 673      44.470  60.810  63.820  1.00  0.00           C
ATOM   1345  O   VAL A 673      44.360  61.360  64.920  1.00  0.00           O
ATOM   1346  N   PHE A 674      43.380  60.420  63.100  1.00  0.00           N
ATOM   1347  HN  PHE A 674      43.630  60.040  62.220  1.00  0.00           H
ATOM   1348  CA  PHE A 674      42.010  60.780  63.480  1.00  0.00           C
ATOM   1349  HA  PHE A 674      41.950  61.850  63.340  1.00  0.00           H
ATOM   1350  CB  PHE A 674      41.010  60.150  62.350  1.00  0.00           C
ATOM   1351  HB1 PHE A 674      40.780  59.100  62.640  1.00  0.00           H
ATOM   1352  HB2 PHE A 674      41.510  60.210  61.360  1.00  0.00           H
ATOM   1353  CG  PHE A 674      39.770  60.990  62.300  1.00  0.00           C
ATOM   1354  CD1 PHE A 674      39.490  61.870  61.270  1.00  0.00           C
ATOM   1355  HD1 PHE A 674      40.260  62.280  60.640  1.00  0.00           H
ATOM   1356  CE1 PHE A 674      38.210  62.530  61.220  1.00  0.00           C
ATOM   1357  HE1 PHE A 674      37.870  63.290  60.540  1.00  0.00           H
ATOM   1358  CZ  PHE A 674      37.230  62.100  62.060  1.00  0.00           C
ATOM   1359  HZ  PHE A 674      36.280  62.590  62.110  1.00  0.00           H
ATOM   1360  CD2 PHE A 674      38.690  60.480  63.070  1.00  0.00           C
ATOM   1361  HD2 PHE A 674      38.800  59.690  63.800  1.00  0.00           H
ATOM   1362  CE2 PHE A 674      37.430  61.090  63.020  1.00  0.00           C
ATOM   1363  HE2 PHE A 674      36.630  60.670  63.610  1.00  0.00           H
ATOM   1364  C   PHE A 674      41.540  60.410  64.850  1.00  0.00           C
ATOM   1365  O   PHE A 674      41.090  61.250  65.610  1.00  0.00           O
ATOM   1366  N   GLU A 675      41.800  59.110  65.260  1.00  0.00           N
ATOM   1367  HN  GLU A 675      42.180  58.430  64.640  1.00  0.00           H
ATOM   1368  CA  GLU A 675      41.510  58.630  66.590  1.00  0.00           C
ATOM   1369  HA  GLU A 675      40.440  58.700  66.670  1.00  0.00           H
ATOM   1370  CB  GLU A 675      41.800  57.140  66.850  1.00  0.00           C
ATOM   1371  HB1 GLU A 675      41.740  56.920  67.940  1.00  0.00           H
ATOM   1372  HB2 GLU A 675      42.860  56.960  66.600  1.00  0.00           H
ATOM   1373  CG  GLU A 675      40.890  56.270  65.920  1.00  0.00           C
ATOM   1374  HG1 GLU A 675      41.340  56.350  64.920  1.00  0.00           H
ATOM   1375  HG2 GLU A 675      39.900  56.770  65.830  1.00  0.00           H
ATOM   1376  CD  GLU A 675      40.760  54.830  66.340  1.00  0.00           C
ATOM   1377  OE1 GLU A 675      40.120  54.660  67.390  1.00  0.00           O
ATOM   1378  OE2 GLU A 675      41.180  53.870  65.650  1.00  0.00           O
ATOM   1379  C   GLU A 675      42.160  59.380  67.730  1.00  0.00           C
ATOM   1380  O   GLU A 675      41.530  59.530  68.770  1.00  0.00           O
ATOM   1381  N   LYS A 676      43.280  59.960  67.540  1.00  0.00           N
ATOM   1382  HN  LYS A 676      43.600  59.900  66.600  1.00  0.00           H
ATOM   1383  CA  LYS A 676      43.990  60.880  68.420  1.00  0.00           C
ATOM   1384  HA  LYS A 676      43.910  60.310  69.330  1.00  0.00           H
ATOM   1385  CB  LYS A 676      45.500  61.090  67.920  1.00  0.00           C
ATOM   1386  HB1 LYS A 676      46.080  61.690  68.650  1.00  0.00           H
ATOM   1387  HB2 LYS A 676      45.480  61.650  66.970  1.00  0.00           H
ATOM   1388  CG  LYS A 676      46.100  59.690  67.870  1.00  0.00           C
ATOM   1389  HG1 LYS A 676      45.660  58.950  67.150  1.00  0.00           H
ATOM   1390  HG2 LYS A 676      46.000  59.160  68.830  1.00  0.00           H
ATOM   1391  CD  LYS A 676      47.660  59.790  67.640  1.00  0.00           C
ATOM   1392  HD1 LYS A 676      48.140  58.820  67.890  1.00  0.00           H
ATOM   1393  HD2 LYS A 676      48.050  60.590  68.310  1.00  0.00           H
ATOM   1394  CE  LYS A 676      48.240  60.060  66.220  1.00  0.00           C
ATOM   1395  HE1 LYS A 676      47.990  61.100  65.940  1.00  0.00           H
ATOM   1396  HE2 LYS A 676      47.910  59.310  65.470  1.00  0.00           H
ATOM   1397  NZ  LYS A 676      49.720  59.950  66.370  1.00  0.00           N
ATOM   1398  HZ1 LYS A 676      50.270  60.350  65.590  1.00  0.00           H
ATOM   1399  HZ2 LYS A 676      50.080  58.990  66.450  1.00  0.00           H
ATOM   1400  HZ3 LYS A 676      49.950  60.410  67.270  1.00  0.00           H
ATOM   1401  C   LYS A 676      43.210  62.150  68.570  1.00  0.00           C
ATOM   1402  O   LYS A 676      42.940  62.600  69.680  1.00  0.00           O
ATOM   1403  N   ILE A 677      42.780  62.720  67.420  1.00  0.00           N
ATOM   1404  HN  ILE A 677      42.970  62.330  66.520  1.00  0.00           H
ATOM   1405  CA  ILE A 677      42.040  63.980  67.450  1.00  0.00           C
ATOM   1406  HA  ILE A 677      42.540  64.650  68.150  1.00  0.00           H
ATOM   1407  CB  ILE A 677      41.880  64.700  66.090  1.00  0.00           C
ATOM   1408  HB  ILE A 677      41.440  63.920  65.420  1.00  0.00           H
ATOM   1409  CG2 ILE A 677      41.010  65.990  66.230  1.00  0.00           C
ATOM   1410 HG21 ILE A 677      39.970  65.740  66.490  1.00  0.00           H
ATOM   1411 HG22 ILE A 677      41.030  66.640  65.320  1.00  0.00           H
ATOM   1412 HG23 ILE A 677      41.380  66.560  67.100  1.00  0.00           H
ATOM   1413  CG1 ILE A 677      43.270  65.140  65.650  1.00  0.00           C
ATOM   1414 HG11 ILE A 677      44.130  64.550  66.060  1.00  0.00           H
ATOM   1415 HG12 ILE A 677      43.400  66.160  66.070  1.00  0.00           H
ATOM   1416  CD  ILE A 677      43.370  65.020  64.150  1.00  0.00           C
ATOM   1417  HD1 ILE A 677      42.930  65.940  63.680  1.00  0.00           H
ATOM   1418  HD2 ILE A 677      42.820  64.100  63.860  1.00  0.00           H
ATOM   1419  HD3 ILE A 677      44.420  65.010  63.790  1.00  0.00           H
ATOM   1420  C   ILE A 677      40.730  63.860  68.220  1.00  0.00           C
ATOM   1421  O   ILE A 677      40.360  64.670  69.090  1.00  0.00           O
ATOM   1422  N   LEU A 678      40.080  62.690  67.900  1.00  0.00           N
ATOM   1423  HN  LEU A 678      40.440  62.080  67.200  1.00  0.00           H
ATOM   1424  CA  LEU A 678      38.840  62.250  68.630  1.00  0.00           C
ATOM   1425  HA  LEU A 678      38.030  62.960  68.560  1.00  0.00           H
ATOM   1426  CB  LEU A 678      38.410  60.930  67.840  1.00  0.00           C
ATOM   1427  HB1 LEU A 678      39.390  60.430  67.660  1.00  0.00           H
ATOM   1428  HB2 LEU A 678      38.110  61.340  66.840  1.00  0.00           H
ATOM   1429  CG  LEU A 678      37.330  59.980  68.330  1.00  0.00           C
ATOM   1430  HG  LEU A 678      37.570  59.510  69.320  1.00  0.00           H
ATOM   1431  CD1 LEU A 678      35.940  60.610  68.470  1.00  0.00           C
ATOM   1432 HD11 LEU A 678      36.120  61.540  69.040  1.00  0.00           H
ATOM   1433 HD12 LEU A 678      35.220  59.980  69.020  1.00  0.00           H
ATOM   1434 HD13 LEU A 678      35.540  60.930  67.480  1.00  0.00           H
ATOM   1435  CD2 LEU A 678      37.240  58.740  67.420  1.00  0.00           C
ATOM   1436 HD21 LEU A 678      36.910  58.980  66.390  1.00  0.00           H
ATOM   1437 HD22 LEU A 678      36.530  57.990  67.810  1.00  0.00           H
ATOM   1438 HD23 LEU A 678      38.280  58.350  67.310  1.00  0.00           H
ATOM   1439  C   LEU A 678      39.000  61.910  70.150  1.00  0.00           C
ATOM   1440  O   LEU A 678      38.060  62.220  70.840  1.00  0.00           O
ATOM   1441  N   TYR A 679      40.100  61.340  70.580  1.00  0.00           N
ATOM   1442  HN  TYR A 679      40.700  60.870  69.930  1.00  0.00           H
ATOM   1443  CA  TYR A 679      40.420  61.250  71.960  1.00  0.00           C
ATOM   1444  HA  TYR A 679      39.500  60.930  72.450  1.00  0.00           H
ATOM   1445  CB  TYR A 679      41.600  60.220  72.100  1.00  0.00           C
ATOM   1446  HB1 TYR A 679      42.420  60.720  71.550  1.00  0.00           H
ATOM   1447  HB2 TYR A 679      41.250  59.310  71.570  1.00  0.00           H
ATOM   1448  CG  TYR A 679      42.010  59.870  73.550  1.00  0.00           C
ATOM   1449  CD1 TYR A 679      43.350  59.880  73.970  1.00  0.00           C
ATOM   1450  HD1 TYR A 679      44.090  60.290  73.290  1.00  0.00           H
ATOM   1451  CE1 TYR A 679      43.720  59.360  75.240  1.00  0.00           C
ATOM   1452  HE1 TYR A 679      44.750  59.390  75.530  1.00  0.00           H
ATOM   1453  CZ  TYR A 679      42.750  58.760  76.080  1.00  0.00           C
ATOM   1454  OH  TYR A 679      43.130  58.140  77.300  1.00  0.00           O
ATOM   1455  HH  TYR A 679      43.970  58.560  77.490  1.00  0.00           H
ATOM   1456  CD2 TYR A 679      41.040  59.340  74.480  1.00  0.00           C
ATOM   1457  HD2 TYR A 679      40.010  59.310  74.180  1.00  0.00           H
ATOM   1458  CE2 TYR A 679      41.390  58.850  75.700  1.00  0.00           C
ATOM   1459  HE2 TYR A 679      40.710  58.310  76.340  1.00  0.00           H
ATOM   1460  C   TYR A 679      40.680  62.520  72.670  1.00  0.00           C
ATOM   1461  O   TYR A 679      40.130  62.670  73.750  1.00  0.00           O
ATOM   1462  N   LYS A 680      41.450  63.430  72.030  1.00  0.00           N
ATOM   1463  HN  LYS A 680      41.710  63.200  71.090  1.00  0.00           H
ATOM   1464  CA  LYS A 680      41.460  64.830  72.560  1.00  0.00           C
ATOM   1465  HA  LYS A 680      41.820  64.810  73.580  1.00  0.00           H
ATOM   1466  CB  LYS A 680      42.450  65.810  71.820  1.00  0.00           C
ATOM   1467  HB1 LYS A 680      42.140  65.800  70.760  1.00  0.00           H
ATOM   1468  HB2 LYS A 680      43.480  65.390  71.840  1.00  0.00           H
ATOM   1469  CG  LYS A 680      42.370  67.260  72.330  1.00  0.00           C
ATOM   1470  HG1 LYS A 680      41.360  67.730  72.280  1.00  0.00           H
ATOM   1471  HG2 LYS A 680      42.910  67.970  71.660  1.00  0.00           H
ATOM   1472  CD  LYS A 680      42.840  67.470  73.800  1.00  0.00           C
ATOM   1473  HD1 LYS A 680      43.580  66.690  74.090  1.00  0.00           H
ATOM   1474  HD2 LYS A 680      42.010  67.360  74.530  1.00  0.00           H
ATOM   1475  CE  LYS A 680      43.540  68.830  74.090  1.00  0.00           C
ATOM   1476  HE1 LYS A 680      44.300  69.010  73.300  1.00  0.00           H
ATOM   1477  HE2 LYS A 680      43.960  68.750  75.120  1.00  0.00           H
ATOM   1478  NZ  LYS A 680      42.560  69.880  73.900  1.00  0.00           N
ATOM   1479  HZ1 LYS A 680      42.760  70.710  74.500  1.00  0.00           H
ATOM   1480  HZ2 LYS A 680      41.670  69.560  74.320  1.00  0.00           H
ATOM   1481  HZ3 LYS A 680      42.420  70.220  72.920  1.00  0.00           H
ATOM   1482  C   LYS A 680      40.110  65.430  72.600  1.00  0.00           C
ATOM   1483  O   LYS A 680      39.740  65.910  73.630  1.00  0.00           O
ATOM   1484  N   PHE A 681      39.260  65.330  71.620  1.00  0.00           N
ATOM   1485  HN  PHE A 681      39.520  65.000  70.710  1.00  0.00           H
ATOM   1486  CA  PHE A 681      37.830  65.780  71.600  1.00  0.00           C
ATOM   1487  HA  PHE A 681      37.730  66.850  71.700  1.00  0.00           H
ATOM   1488  CB  PHE A 681      37.250  65.470  70.150  1.00  0.00           C
ATOM   1489  HB1 PHE A 681      37.450  64.390  69.950  1.00  0.00           H
ATOM   1490  HB2 PHE A 681      37.820  66.160  69.500  1.00  0.00           H
ATOM   1491  CG  PHE A 681      35.810  65.630  70.020  1.00  0.00           C
ATOM   1492  CD1 PHE A 681      34.980  64.510  70.150  1.00  0.00           C
ATOM   1493  HD1 PHE A 681      35.500  63.580  70.330  1.00  0.00           H
ATOM   1494  CE1 PHE A 681      33.560  64.600  69.990  1.00  0.00           C
ATOM   1495  HE1 PHE A 681      32.960  63.710  70.110  1.00  0.00           H
ATOM   1496  CZ  PHE A 681      33.000  65.800  69.540  1.00  0.00           C
ATOM   1497  HZ  PHE A 681      31.920  65.790  69.580  1.00  0.00           H
ATOM   1498  CD2 PHE A 681      35.200  66.860  69.640  1.00  0.00           C
ATOM   1499  HD2 PHE A 681      35.770  67.770  69.590  1.00  0.00           H
ATOM   1500  CE2 PHE A 681      33.840  66.930  69.440  1.00  0.00           C
ATOM   1501  HE2 PHE A 681      33.390  67.910  69.280  1.00  0.00           H
ATOM   1502  C   PHE A 681      37.060  65.110  72.720  1.00  0.00           C
ATOM   1503  O   PHE A 681      36.270  65.720  73.500  1.00  0.00           O
ATOM   1504  N   CYS A 682      37.110  63.720  72.960  1.00  0.00           N
ATOM   1505  HN  CYS A 682      37.650  63.260  72.260  1.00  0.00           H
ATOM   1506  CA  CYS A 682      36.470  63.020  74.060  1.00  0.00           C
ATOM   1507  HA  CYS A 682      35.400  63.150  73.970  1.00  0.00           H
ATOM   1508  CB  CYS A 682      36.870  61.470  74.080  1.00  0.00           C
ATOM   1509  HB1 CYS A 682      36.640  60.930  75.020  1.00  0.00           H
ATOM   1510  HB2 CYS A 682      37.930  61.320  73.810  1.00  0.00           H
ATOM   1511  SG  CYS A 682      35.860  60.680  72.720  1.00  0.00           S
ATOM   1512  HG1 CYS A 682      36.680  60.870  71.700  1.00  0.00           H
ATOM   1513  C   CYS A 682      37.040  63.630  75.380  1.00  0.00           C
ATOM   1514  O   CYS A 682      36.220  63.840  76.190  1.00  0.00           O
ATOM   1515  N   ARG A 683      38.350  63.910  75.490  1.00  0.00           N
ATOM   1516  HN  ARG A 683      39.010  63.700  74.760  1.00  0.00           H
ATOM   1517  CA  ARG A 683      38.970  64.550  76.670  1.00  0.00           C
ATOM   1518  HA  ARG A 683      38.560  63.950  77.460  1.00  0.00           H
ATOM   1519  CB  ARG A 683      40.520  64.380  76.690  1.00  0.00           C
ATOM   1520  HB1 ARG A 683      41.040  65.020  77.440  1.00  0.00           H
ATOM   1521  HB2 ARG A 683      40.900  64.730  75.710  1.00  0.00           H
ATOM   1522  CG  ARG A 683      40.960  62.960  77.120  1.00  0.00           C
ATOM   1523  HG1 ARG A 683      42.050  62.960  76.910  1.00  0.00           H
ATOM   1524  HG2 ARG A 683      40.320  62.310  76.500  1.00  0.00           H
ATOM   1525  CD  ARG A 683      40.680  62.630  78.570  1.00  0.00           C
ATOM   1526  HD1 ARG A 683      39.590  62.600  78.780  1.00  0.00           H
ATOM   1527  HD2 ARG A 683      41.090  63.440  79.220  1.00  0.00           H
ATOM   1528  NE  ARG A 683      41.310  61.320  78.850  1.00  0.00           N
ATOM   1529  HE  ARG A 683      42.300  61.310  79.030  1.00  0.00           H
ATOM   1530  CZ  ARG A 683      40.630  60.200  79.210  1.00  0.00           C
ATOM   1531  NH1 ARG A 683      39.330  60.080  79.180  1.00  0.00           N
ATOM   1532 HH11 ARG A 683      38.740  60.820  78.890  1.00  0.00           H
ATOM   1533 HH12 ARG A 683      38.990  59.230  79.610  1.00  0.00           H
ATOM   1534  NH2 ARG A 683      41.240  59.200  79.820  1.00  0.00           N
ATOM   1535 HH21 ARG A 683      42.200  59.150  80.120  1.00  0.00           H
ATOM   1536 HH22 ARG A 683      40.670  58.490  80.230  1.00  0.00           H
ATOM   1537  C   ARG A 683      38.510  65.980  76.980  1.00  0.00           C
ATOM   1538  O   ARG A 683      38.320  66.390  78.170  1.00  0.00           O
ATOM   1539  N   ASP A 684      38.410  66.790  75.910  1.00  0.00           N
ATOM   1540  HN  ASP A 684      38.580  66.450  74.990  1.00  0.00           H
ATOM   1541  CA  ASP A 684      37.830  68.050  76.020  1.00  0.00           C
ATOM   1542  HA  ASP A 684      38.490  68.570  76.700  1.00  0.00           H
ATOM   1543  CB  ASP A 684      38.010  68.790  74.620  1.00  0.00           C
ATOM   1544  HB1 ASP A 684      37.310  69.640  74.490  1.00  0.00           H
ATOM   1545  HB2 ASP A 684      37.720  68.120  73.780  1.00  0.00           H
ATOM   1546  CG  ASP A 684      39.350  69.330  74.370  1.00  0.00           C
ATOM   1547  OD1 ASP A 684      40.210  69.400  75.260  1.00  0.00           O
ATOM   1548  OD2 ASP A 684      39.600  69.700  73.200  1.00  0.00           O
ATOM   1549  C   ASP A 684      36.380  68.110  76.550  1.00  0.00           C
ATOM   1550  O   ASP A 684      36.130  69.040  77.290  1.00  0.00           O
ATOM   1551  N   TYR A 685      35.490  67.190  76.120  1.00  0.00           N
ATOM   1552  HN  TYR A 685      35.670  66.500  75.430  1.00  0.00           H
ATOM   1553  CA  TYR A 685      34.070  67.380  76.440  1.00  0.00           C
ATOM   1554  HA  TYR A 685      33.950  68.310  76.970  1.00  0.00           H
ATOM   1555  CB  TYR A 685      33.110  67.470  75.220  1.00  0.00           C
ATOM   1556  HB1 TYR A 685      32.130  67.820  75.610  1.00  0.00           H
ATOM   1557  HB2 TYR A 685      32.890  66.490  74.740  1.00  0.00           H
ATOM   1558  CG  TYR A 685      33.590  68.550  74.220  1.00  0.00           C
ATOM   1559  CD1 TYR A 685      34.500  68.350  73.170  1.00  0.00           C
ATOM   1560  HD1 TYR A 685      34.770  67.340  72.890  1.00  0.00           H
ATOM   1561  CE1 TYR A 685      35.050  69.400  72.430  1.00  0.00           C
ATOM   1562  HE1 TYR A 685      35.890  69.210  71.790  1.00  0.00           H
ATOM   1563  CZ  TYR A 685      34.630  70.700  72.650  1.00  0.00           C
ATOM   1564  OH  TYR A 685      35.460  71.760  72.120  1.00  0.00           O
ATOM   1565  HH  TYR A 685      34.870  72.460  71.820  1.00  0.00           H
ATOM   1566  CD2 TYR A 685      33.290  69.920  74.500  1.00  0.00           C
ATOM   1567  HD2 TYR A 685      32.650  70.170  75.330  1.00  0.00           H
ATOM   1568  CE2 TYR A 685      33.780  70.980  73.740  1.00  0.00           C
ATOM   1569  HE2 TYR A 685      33.590  72.010  73.990  1.00  0.00           H
ATOM   1570  C   TYR A 685      33.440  66.380  77.410  1.00  0.00           C
ATOM   1571  O   TYR A 685      32.270  66.430  77.760  1.00  0.00           O
ATOM   1572  N   GLN A 686      34.280  65.480  77.880  1.00  0.00           N
ATOM   1573  HN  GLN A 686      35.120  65.360  77.360  1.00  0.00           H
ATOM   1574  CA  GLN A 686      34.010  64.530  78.980  1.00  0.00           C
ATOM   1575  HA  GLN A 686      34.980  64.180  79.310  1.00  0.00           H
ATOM   1576  CB  GLN A 686      33.290  65.220  80.210  1.00  0.00           C
ATOM   1577  HB1 GLN A 686      33.030  64.600  81.090  1.00  0.00           H
ATOM   1578  HB2 GLN A 686      32.280  65.600  79.930  1.00  0.00           H
ATOM   1579  CG  GLN A 686      34.060  66.530  80.600  1.00  0.00           C
ATOM   1580  HG1 GLN A 686      33.560  66.870  81.530  1.00  0.00           H
ATOM   1581  HG2 GLN A 686      33.970  67.290  79.800  1.00  0.00           H
ATOM   1582  CD  GLN A 686      35.440  66.310  81.130  1.00  0.00           C
ATOM   1583  OE1 GLN A 686      35.950  65.240  81.510  1.00  0.00           O
ATOM   1584  NE2 GLN A 686      36.190  67.430  81.030  1.00  0.00           N
ATOM   1585 HE21 GLN A 686      37.130  67.390  81.370  1.00  0.00           H
ATOM   1586 HE22 GLN A 686      35.970  68.140  80.360  1.00  0.00           H
ATOM   1587  C   GLN A 686      33.250  63.380  78.340  1.00  0.00           C
ATOM   1588  O   GLN A 686      32.580  62.600  79.030  1.00  0.00           O
ATOM   1589  N   LEU A 687      33.430  63.210  76.970  1.00  0.00           N
ATOM   1590  HN  LEU A 687      34.210  63.710  76.590  1.00  0.00           H
ATOM   1591  CA  LEU A 687      32.900  62.000  76.380  1.00  0.00           C
ATOM   1592  HA  LEU A 687      31.930  61.800  76.820  1.00  0.00           H
ATOM   1593  CB  LEU A 687      32.580  62.260  74.860  1.00  0.00           C
ATOM   1594  HB1 LEU A 687      32.010  61.410  74.410  1.00  0.00           H
ATOM   1595  HB2 LEU A 687      33.490  62.440  74.240  1.00  0.00           H
ATOM   1596  CG  LEU A 687      31.560  63.480  74.600  1.00  0.00           C
ATOM   1597  HG  LEU A 687      31.940  64.340  75.200  1.00  0.00           H
ATOM   1598  CD1 LEU A 687      31.560  63.890  73.120  1.00  0.00           C
ATOM   1599 HD11 LEU A 687      30.970  64.840  73.050  1.00  0.00           H
ATOM   1600 HD12 LEU A 687      31.100  63.060  72.560  1.00  0.00           H
ATOM   1601 HD13 LEU A 687      32.590  64.230  72.830  1.00  0.00           H
ATOM   1602  CD2 LEU A 687      30.110  63.320  75.070  1.00  0.00           C
ATOM   1603 HD21 LEU A 687      29.710  62.390  74.630  1.00  0.00           H
ATOM   1604 HD22 LEU A 687      29.480  64.140  74.680  1.00  0.00           H
ATOM   1605 HD23 LEU A 687      30.050  63.220  76.180  1.00  0.00           H
ATOM   1606  C   LEU A 687      33.680  60.760  76.680  1.00  0.00           C
ATOM   1607  O   LEU A 687      34.890  60.800  76.890  1.00  0.00           O
ATOM   1608  N   SER A 688      33.140  59.550  76.620  1.00  0.00           N
ATOM   1609  HN  SER A 688      32.220  59.430  76.260  1.00  0.00           H
ATOM   1610  CA  SER A 688      33.830  58.400  77.080  1.00  0.00           C
ATOM   1611  HA  SER A 688      34.740  58.680  77.590  1.00  0.00           H
ATOM   1612  CB  SER A 688      33.080  57.530  78.100  1.00  0.00           C
ATOM   1613  HB1 SER A 688      33.730  56.660  78.290  1.00  0.00           H
ATOM   1614  HB2 SER A 688      32.050  57.240  77.770  1.00  0.00           H
ATOM   1615  OG  SER A 688      32.980  58.150  79.380  1.00  0.00           O
ATOM   1616  HG1 SER A 688      32.320  58.850  79.360  1.00  0.00           H
ATOM   1617  C   SER A 688      34.320  57.660  75.810  1.00  0.00           C
ATOM   1618  O   SER A 688      33.530  57.230  74.960  1.00  0.00           O
ATOM   1619  N   TYR A 689      35.690  57.640  75.590  1.00  0.00           N
ATOM   1620  HN  TYR A 689      36.300  57.930  76.310  1.00  0.00           H
ATOM   1621  CA  TYR A 689      36.270  57.350  74.310  1.00  0.00           C
ATOM   1622  HA  TYR A 689      35.740  58.010  73.650  1.00  0.00           H
ATOM   1623  CB  TYR A 689      37.690  57.800  74.140  1.00  0.00           C
ATOM   1624  HB1 TYR A 689      38.120  57.430  75.100  1.00  0.00           H
ATOM   1625  HB2 TYR A 689      37.780  58.880  73.900  1.00  0.00           H
ATOM   1626  CG  TYR A 689      38.550  57.210  73.030  1.00  0.00           C
ATOM   1627  CD1 TYR A 689      38.200  57.350  71.620  1.00  0.00           C
ATOM   1628  HD1 TYR A 689      37.390  57.980  71.300  1.00  0.00           H
ATOM   1629  CE1 TYR A 689      38.950  56.690  70.640  1.00  0.00           C
ATOM   1630  HE1 TYR A 689      38.760  56.870  69.590  1.00  0.00           H
ATOM   1631  CZ  TYR A 689      40.000  55.800  71.060  1.00  0.00           C
ATOM   1632  OH  TYR A 689      40.790  55.020  70.200  1.00  0.00           O
ATOM   1633  HH  TYR A 689      40.510  55.190  69.300  1.00  0.00           H
ATOM   1634  CD2 TYR A 689      39.520  56.290  73.380  1.00  0.00           C
ATOM   1635  HD2 TYR A 689      39.660  56.120  74.440  1.00  0.00           H
ATOM   1636  CE2 TYR A 689      40.170  55.610  72.380  1.00  0.00           C
ATOM   1637  HE2 TYR A 689      40.870  54.860  72.710  1.00  0.00           H
ATOM   1638  C   TYR A 689      35.970  55.980  73.750  1.00  0.00           C
ATOM   1639  O   TYR A 689      35.580  55.900  72.580  1.00  0.00           O
ATOM   1640  N   LEU A 690      36.160  54.780  74.510  1.00  0.00           N
ATOM   1641  HN  LEU A 690      36.550  54.870  75.420  1.00  0.00           H
ATOM   1642  CA  LEU A 690      35.920  53.460  74.000  1.00  0.00           C
ATOM   1643  HA  LEU A 690      36.480  53.290  73.090  1.00  0.00           H
ATOM   1644  CB  LEU A 690      36.390  52.280  74.880  1.00  0.00           C
ATOM   1645  HB1 LEU A 690      36.120  51.260  74.520  1.00  0.00           H
ATOM   1646  HB2 LEU A 690      35.670  52.480  75.700  1.00  0.00           H
ATOM   1647  CG  LEU A 690      37.830  52.360  75.270  1.00  0.00           C
ATOM   1648  HG  LEU A 690      38.140  53.390  75.520  1.00  0.00           H
ATOM   1649  CD1 LEU A 690      38.080  51.540  76.520  1.00  0.00           C
ATOM   1650 HD11 LEU A 690      37.490  51.690  77.440  1.00  0.00           H
ATOM   1651 HD12 LEU A 690      39.140  51.530  76.880  1.00  0.00           H
ATOM   1652 HD13 LEU A 690      37.860  50.490  76.230  1.00  0.00           H
ATOM   1653  CD2 LEU A 690      38.760  52.020  74.100  1.00  0.00           C
ATOM   1654 HD21 LEU A 690      39.800  52.240  74.430  1.00  0.00           H
ATOM   1655 HD22 LEU A 690      38.670  52.770  73.290  1.00  0.00           H
ATOM   1656 HD23 LEU A 690      38.600  51.080  73.540  1.00  0.00           H
ATOM   1657  C   LEU A 690      34.540  53.260  73.510  1.00  0.00           C
ATOM   1658  O   LEU A 690      34.330  52.720  72.430  1.00  0.00           O
ATOM   1659  N   SER A 691      33.570  53.740  74.300  1.00  0.00           N
ATOM   1660  HN  SER A 691      33.810  54.260  75.120  1.00  0.00           H
ATOM   1661  CA  SER A 691      32.120  53.610  74.050  1.00  0.00           C
ATOM   1662  HA  SER A 691      31.860  52.600  73.760  1.00  0.00           H
ATOM   1663  CB  SER A 691      31.250  53.960  75.300  1.00  0.00           C
ATOM   1664  HB1 SER A 691      31.370  53.100  76.000  1.00  0.00           H
ATOM   1665  HB2 SER A 691      30.200  54.000  74.950  1.00  0.00           H
ATOM   1666  OG  SER A 691      31.710  55.160  75.980  1.00  0.00           O
ATOM   1667  HG1 SER A 691      32.340  54.820  76.630  1.00  0.00           H
ATOM   1668  C   SER A 691      31.650  54.390  72.810  1.00  0.00           C
ATOM   1669  O   SER A 691      30.860  53.930  71.960  1.00  0.00           O
ATOM   1670  N   LEU A 692      32.060  55.630  72.780  1.00  0.00           N
ATOM   1671  HN  LEU A 692      32.640  56.000  73.500  1.00  0.00           H
ATOM   1672  CA  LEU A 692      31.720  56.510  71.650  1.00  0.00           C
ATOM   1673  HA  LEU A 692      30.660  56.440  71.420  1.00  0.00           H
ATOM   1674  CB  LEU A 692      32.170  57.980  71.930  1.00  0.00           C
ATOM   1675  HB1 LEU A 692      33.240  58.160  72.180  1.00  0.00           H
ATOM   1676  HB2 LEU A 692      31.520  58.360  72.730  1.00  0.00           H
ATOM   1677  CG  LEU A 692      31.960  58.980  70.760  1.00  0.00           C
ATOM   1678  HG  LEU A 692      32.630  58.590  69.960  1.00  0.00           H
ATOM   1679  CD1 LEU A 692      30.550  58.900  70.230  1.00  0.00           C
ATOM   1680 HD11 LEU A 692      30.330  59.810  69.640  1.00  0.00           H
ATOM   1681 HD12 LEU A 692      29.760  58.890  71.010  1.00  0.00           H
ATOM   1682 HD13 LEU A 692      30.160  58.070  69.580  1.00  0.00           H
ATOM   1683  CD2 LEU A 692      32.440  60.440  70.920  1.00  0.00           C
ATOM   1684 HD21 LEU A 692      33.540  60.350  70.880  1.00  0.00           H
ATOM   1685 HD22 LEU A 692      32.180  60.870  71.910  1.00  0.00           H
ATOM   1686 HD23 LEU A 692      32.110  61.190  70.160  1.00  0.00           H
ATOM   1687  C   LEU A 692      32.450  56.000  70.380  1.00  0.00           C
ATOM   1688  O   LEU A 692      31.870  56.020  69.280  1.00  0.00           O
ATOM   1689  N   ARG A 693      33.660  55.420  70.540  1.00  0.00           N
ATOM   1690  HN  ARG A 693      34.140  55.520  71.410  1.00  0.00           H
ATOM   1691  CA  ARG A 693      34.360  54.830  69.420  1.00  0.00           C
ATOM   1692  HA  ARG A 693      34.410  55.510  68.590  1.00  0.00           H
ATOM   1693  CB  ARG A 693      35.830  54.670  69.840  1.00  0.00           C
ATOM   1694  HB1 ARG A 693      35.920  53.990  70.710  1.00  0.00           H
ATOM   1695  HB2 ARG A 693      36.080  55.640  70.320  1.00  0.00           H
ATOM   1696  CG  ARG A 693      36.890  54.190  68.780  1.00  0.00           C
ATOM   1697  HG1 ARG A 693      37.840  54.320  69.330  1.00  0.00           H
ATOM   1698  HG2 ARG A 693      37.100  54.870  67.930  1.00  0.00           H
ATOM   1699  CD  ARG A 693      36.990  52.720  68.410  1.00  0.00           C
ATOM   1700  HD1 ARG A 693      36.000  52.380  68.050  1.00  0.00           H
ATOM   1701  HD2 ARG A 693      37.240  52.010  69.230  1.00  0.00           H
ATOM   1702  NE  ARG A 693      38.110  52.630  67.390  1.00  0.00           N
ATOM   1703  HE  ARG A 693      38.710  53.410  67.250  1.00  0.00           H
ATOM   1704  CZ  ARG A 693      38.450  51.510  66.770  1.00  0.00           C
ATOM   1705  NH1 ARG A 693      39.490  51.490  65.940  1.00  0.00           N
ATOM   1706 HH11 ARG A 693      40.060  52.320  65.880  1.00  0.00           H
ATOM   1707 HH12 ARG A 693      39.570  50.730  65.290  1.00  0.00           H
ATOM   1708  NH2 ARG A 693      37.830  50.340  66.950  1.00  0.00           N
ATOM   1709 HH21 ARG A 693      38.280  49.530  66.600  1.00  0.00           H
ATOM   1710 HH22 ARG A 693      37.350  50.310  67.830  1.00  0.00           H
ATOM   1711  C   ARG A 693      33.710  53.600  68.890  1.00  0.00           C
ATOM   1712  O   ARG A 693      33.590  53.460  67.740  1.00  0.00           O
ATOM   1713  N   THR A 694      33.250  52.680  69.760  1.00  0.00           N
ATOM   1714  HN  THR A 694      33.350  52.830  70.740  1.00  0.00           H
ATOM   1715  CA  THR A 694      32.480  51.520  69.330  1.00  0.00           C
ATOM   1716  HA  THR A 694      33.100  50.950  68.650  1.00  0.00           H
ATOM   1717  CB  THR A 694      32.130  50.650  70.490  1.00  0.00           C
ATOM   1718  HB  THR A 694      31.550  51.220  71.250  1.00  0.00           H
ATOM   1719  OG1 THR A 694      33.330  50.150  71.120  1.00  0.00           O
ATOM   1720  HG1 THR A 694      33.040  50.010  72.020  1.00  0.00           H
ATOM   1721  CG2 THR A 694      31.260  49.430  70.130  1.00  0.00           C
ATOM   1722 HG21 THR A 694      31.750  49.020  69.230  1.00  0.00           H
ATOM   1723 HG22 THR A 694      30.220  49.850  70.050  1.00  0.00           H
ATOM   1724 HG23 THR A 694      31.200  48.640  70.910  1.00  0.00           H
ATOM   1725  C   THR A 694      31.210  51.840  68.610  1.00  0.00           C
ATOM   1726  O   THR A 694      30.810  51.250  67.630  1.00  0.00           O
ATOM   1727  N   SER A 695      30.450  52.850  69.110  1.00  0.00           N
ATOM   1728  HN  SER A 695      30.600  53.320  69.990  1.00  0.00           H
ATOM   1729  CA  SER A 695      29.260  53.360  68.400  1.00  0.00           C
ATOM   1730  HA  SER A 695      28.620  52.500  68.260  1.00  0.00           H
ATOM   1731  CB  SER A 695      28.430  54.300  69.330  1.00  0.00           C
ATOM   1732  HB1 SER A 695      29.110  55.100  69.690  1.00  0.00           H
ATOM   1733  HB2 SER A 695      28.070  53.720  70.210  1.00  0.00           H
ATOM   1734  OG  SER A 695      27.300  54.840  68.610  1.00  0.00           O
ATOM   1735  HG1 SER A 695      26.790  55.410  69.180  1.00  0.00           H
ATOM   1736  C   SER A 695      29.660  54.010  67.090  1.00  0.00           C
ATOM   1737  O   SER A 695      29.000  53.800  66.090  1.00  0.00           O
ATOM   1738  N   ILE A 696      30.750  54.820  67.050  1.00  0.00           N
ATOM   1739  HN  ILE A 696      31.190  55.070  67.920  1.00  0.00           H
ATOM   1740  CA  ILE A 696      31.230  55.330  65.800  1.00  0.00           C
ATOM   1741  HA  ILE A 696      30.390  55.920  65.480  1.00  0.00           H
ATOM   1742  CB  ILE A 696      32.430  56.270  65.970  1.00  0.00           C
ATOM   1743  HB  ILE A 696      33.010  55.810  66.790  1.00  0.00           H
ATOM   1744  CG2 ILE A 696      33.370  56.390  64.700  1.00  0.00           C
ATOM   1745 HG21 ILE A 696      34.020  57.260  64.890  1.00  0.00           H
ATOM   1746 HG22 ILE A 696      32.820  56.660  63.760  1.00  0.00           H
ATOM   1747 HG23 ILE A 696      34.020  55.490  64.640  1.00  0.00           H
ATOM   1748  CG1 ILE A 696      31.940  57.680  66.410  1.00  0.00           C
ATOM   1749 HG11 ILE A 696      30.980  57.660  66.980  1.00  0.00           H
ATOM   1750 HG12 ILE A 696      31.600  58.120  65.450  1.00  0.00           H
ATOM   1751  CD  ILE A 696      33.000  58.560  67.080  1.00  0.00           C
ATOM   1752  HD1 ILE A 696      33.670  58.990  66.310  1.00  0.00           H
ATOM   1753  HD2 ILE A 696      33.670  57.980  67.750  1.00  0.00           H
ATOM   1754  HD3 ILE A 696      32.620  59.410  67.670  1.00  0.00           H
ATOM   1755  C   ILE A 696      31.610  54.210  64.790  1.00  0.00           C
ATOM   1756  O   ILE A 696      31.420  54.280  63.530  1.00  0.00           O
ATOM   1757  N   GLY A 697      32.140  53.030  65.280  1.00  0.00           N
ATOM   1758  HN  GLY A 697      32.360  53.110  66.250  1.00  0.00           H
ATOM   1759  CA  GLY A 697      32.590  52.040  64.330  1.00  0.00           C
ATOM   1760  HA1 GLY A 697      33.160  51.310  64.900  1.00  0.00           H
ATOM   1761  HA2 GLY A 697      33.190  52.410  63.510  1.00  0.00           H
ATOM   1762  C   GLY A 697      31.440  51.210  63.660  1.00  0.00           C
ATOM   1763  O   GLY A 697      31.410  50.740  62.510  1.00  0.00           O
ATOM   1764  N   LEU A 698      30.440  50.990  64.460  1.00  0.00           N
ATOM   1765  HN  LEU A 698      30.500  51.430  65.340  1.00  0.00           H
ATOM   1766  CA  LEU A 698      29.160  50.490  63.960  1.00  0.00           C
ATOM   1767  HA  LEU A 698      29.330  49.590  63.400  1.00  0.00           H
ATOM   1768  CB  LEU A 698      28.190  50.140  65.180  1.00  0.00           C
ATOM   1769  HB1 LEU A 698      27.140  49.960  64.860  1.00  0.00           H
ATOM   1770  HB2 LEU A 698      28.210  50.980  65.920  1.00  0.00           H
ATOM   1771  CG  LEU A 698      28.580  48.840  65.920  1.00  0.00           C
ATOM   1772  HG  LEU A 698      29.690  48.900  65.900  1.00  0.00           H
ATOM   1773  CD1 LEU A 698      28.050  48.800  67.420  1.00  0.00           C
ATOM   1774 HD11 LEU A 698      28.560  49.500  68.110  1.00  0.00           H
ATOM   1775 HD12 LEU A 698      28.250  47.770  67.800  1.00  0.00           H
ATOM   1776 HD13 LEU A 698      26.960  48.970  67.550  1.00  0.00           H
ATOM   1777  CD2 LEU A 698      28.190  47.580  65.120  1.00  0.00           C
ATOM   1778 HD21 LEU A 698      28.900  47.520  64.280  1.00  0.00           H
ATOM   1779 HD22 LEU A 698      27.130  47.460  64.800  1.00  0.00           H
ATOM   1780 HD23 LEU A 698      28.410  46.650  65.700  1.00  0.00           H
ATOM   1781  C   LEU A 698      28.470  51.460  62.950  1.00  0.00           C
ATOM   1782  O   LEU A 698      27.940  51.090  61.930  1.00  0.00           O
ATOM   1783  N   TRP A 699      28.450  52.830  63.330  1.00  0.00           N
ATOM   1784  HN  TRP A 699      28.690  53.090  64.270  1.00  0.00           H
ATOM   1785  CA  TRP A 699      27.960  53.810  62.400  1.00  0.00           C
ATOM   1786  HA  TRP A 699      26.970  53.620  62.040  1.00  0.00           H
ATOM   1787  CB  TRP A 699      28.060  55.220  62.950  1.00  0.00           C
ATOM   1788  HB1 TRP A 699      28.180  55.980  62.140  1.00  0.00           H
ATOM   1789  HB2 TRP A 699      28.950  55.270  63.620  1.00  0.00           H
ATOM   1790  CG  TRP A 699      26.880  55.710  63.750  1.00  0.00           C
ATOM   1791  CD1 TRP A 699      26.830  55.970  65.080  1.00  0.00           C
ATOM   1792  HD1 TRP A 699      27.610  55.740  65.790  1.00  0.00           H
ATOM   1793  NE1 TRP A 699      25.600  56.550  65.370  1.00  0.00           N
ATOM   1794  HE1 TRP A 699      25.360  56.930  66.230  1.00  0.00           H
ATOM   1795  CE2 TRP A 699      24.860  56.570  64.240  1.00  0.00           C
ATOM   1796  CD2 TRP A 699      25.590  56.000  63.190  1.00  0.00           C
ATOM   1797  CE3 TRP A 699      24.940  55.660  61.960  1.00  0.00           C
ATOM   1798  HE3 TRP A 699      25.430  55.080  61.190  1.00  0.00           H
ATOM   1799  CZ3 TRP A 699      23.610  56.050  61.830  1.00  0.00           C
ATOM   1800  HZ3 TRP A 699      23.150  56.070  60.860  1.00  0.00           H
ATOM   1801  CZ2 TRP A 699      23.570  57.010  64.090  1.00  0.00           C
ATOM   1802  HZ2 TRP A 699      23.120  57.480  64.950  1.00  0.00           H
ATOM   1803  CH2 TRP A 699      22.940  56.740  62.860  1.00  0.00           C
ATOM   1804  HH2 TRP A 699      21.910  57.040  62.760  1.00  0.00           H
ATOM   1805  C   TRP A 699      28.810  53.840  61.110  1.00  0.00           C
ATOM   1806  O   TRP A 699      28.280  53.780  59.960  1.00  0.00           O
ATOM   1807  N   THR A 700      30.180  53.780  61.190  1.00  0.00           N
ATOM   1808  HN  THR A 700      30.580  53.780  62.100  1.00  0.00           H
ATOM   1809  CA  THR A 700      31.120  53.770  60.050  1.00  0.00           C
ATOM   1810  HA  THR A 700      30.950  54.660  59.460  1.00  0.00           H
ATOM   1811  CB  THR A 700      32.540  53.660  60.520  1.00  0.00           C
ATOM   1812  HB  THR A 700      32.620  52.940  61.350  1.00  0.00           H
ATOM   1813  OG1 THR A 700      32.820  54.930  61.190  1.00  0.00           O
ATOM   1814  HG1 THR A 700      32.390  54.930  62.050  1.00  0.00           H
ATOM   1815  CG2 THR A 700      33.610  53.550  59.490  1.00  0.00           C
ATOM   1816 HG21 THR A 700      33.650  54.470  58.880  1.00  0.00           H
ATOM   1817 HG22 THR A 700      33.450  52.670  58.820  1.00  0.00           H
ATOM   1818 HG23 THR A 700      34.650  53.490  59.860  1.00  0.00           H
ATOM   1819  C   THR A 700      30.860  52.520  59.210  1.00  0.00           C
ATOM   1820  O   THR A 700      30.870  52.550  57.990  1.00  0.00           O
ATOM   1821  N   SER A 701      30.630  51.410  59.920  1.00  0.00           N
ATOM   1822  HN  SER A 701      30.670  51.420  60.910  1.00  0.00           H
ATOM   1823  CA  SER A 701      30.180  50.210  59.300  1.00  0.00           C
ATOM   1824  HA  SER A 701      30.920  49.860  58.590  1.00  0.00           H
ATOM   1825  CB  SER A 701      29.960  48.940  60.310  1.00  0.00           C
ATOM   1826  HB1 SER A 701      29.020  49.020  60.870  1.00  0.00           H
ATOM   1827  HB2 SER A 701      30.800  48.900  61.040  1.00  0.00           H
ATOM   1828  OG  SER A 701      30.010  47.710  59.580  1.00  0.00           O
ATOM   1829  HG1 SER A 701      30.940  47.510  59.460  1.00  0.00           H
ATOM   1830  C   SER A 701      28.920  50.290  58.460  1.00  0.00           C
ATOM   1831  O   SER A 701      28.870  49.900  57.310  1.00  0.00           O
ATOM   1832  N   PHE A 702      27.860  50.810  59.080  1.00  0.00           N
ATOM   1833  HN  PHE A 702      27.970  51.330  59.910  1.00  0.00           H
ATOM   1834  CA  PHE A 702      26.600  51.020  58.390  1.00  0.00           C
ATOM   1835  HA  PHE A 702      26.280  50.100  57.930  1.00  0.00           H
ATOM   1836  CB  PHE A 702      25.540  51.620  59.400  1.00  0.00           C
ATOM   1837  HB1 PHE A 702      25.880  52.590  59.830  1.00  0.00           H
ATOM   1838  HB2 PHE A 702      25.550  50.930  60.280  1.00  0.00           H
ATOM   1839  CG  PHE A 702      24.120  51.850  58.950  1.00  0.00           C
ATOM   1840  CD1 PHE A 702      23.490  50.670  58.520  1.00  0.00           C
ATOM   1841  HD1 PHE A 702      24.050  49.750  58.480  1.00  0.00           H
ATOM   1842  CE1 PHE A 702      22.150  50.730  58.100  1.00  0.00           C
ATOM   1843  HE1 PHE A 702      21.560  49.870  57.830  1.00  0.00           H
ATOM   1844  CZ  PHE A 702      21.520  51.970  58.150  1.00  0.00           C
ATOM   1845  HZ  PHE A 702      20.460  51.970  57.940  1.00  0.00           H
ATOM   1846  CD2 PHE A 702      23.410  53.100  59.080  1.00  0.00           C
ATOM   1847  HD2 PHE A 702      23.830  53.890  59.680  1.00  0.00           H
ATOM   1848  CE2 PHE A 702      22.100  53.140  58.630  1.00  0.00           C
ATOM   1849  HE2 PHE A 702      21.640  54.110  58.680  1.00  0.00           H
ATOM   1850  C   PHE A 702      26.610  51.880  57.170  1.00  0.00           C
ATOM   1851  O   PHE A 702      26.260  51.430  56.110  1.00  0.00           O
ATOM   1852  N   LEU A 703      27.240  53.120  57.340  1.00  0.00           N
ATOM   1853  HN  LEU A 703      27.590  53.450  58.210  1.00  0.00           H
ATOM   1854  CA  LEU A 703      27.650  53.960  56.220  1.00  0.00           C
ATOM   1855  HA  LEU A 703      26.730  54.220  55.730  1.00  0.00           H
ATOM   1856  CB  LEU A 703      28.390  55.280  56.600  1.00  0.00           C
ATOM   1857  HB1 LEU A 703      28.820  55.680  55.650  1.00  0.00           H
ATOM   1858  HB2 LEU A 703      29.260  55.100  57.270  1.00  0.00           H
ATOM   1859  CG  LEU A 703      27.560  56.410  57.180  1.00  0.00           C
ATOM   1860  HG  LEU A 703      26.680  55.850  57.540  1.00  0.00           H
ATOM   1861  CD1 LEU A 703      28.150  56.960  58.510  1.00  0.00           C
ATOM   1862 HD11 LEU A 703      29.170  57.360  58.310  1.00  0.00           H
ATOM   1863 HD12 LEU A 703      28.150  56.190  59.320  1.00  0.00           H
ATOM   1864 HD13 LEU A 703      27.470  57.780  58.850  1.00  0.00           H
ATOM   1865  CD2 LEU A 703      27.130  57.590  56.230  1.00  0.00           C
ATOM   1866 HD21 LEU A 703      26.600  58.390  56.780  1.00  0.00           H
ATOM   1867 HD22 LEU A 703      26.490  57.260  55.390  1.00  0.00           H
ATOM   1868 HD23 LEU A 703      28.020  58.060  55.740  1.00  0.00           H
ATOM   1869  C   LEU A 703      28.430  53.290  55.060  1.00  0.00           C
ATOM   1870  O   LEU A 703      28.050  53.540  53.930  1.00  0.00           O
ATOM   1871  N   CYS A 704      29.490  52.480  55.310  1.00  0.00           N
ATOM   1872  HN  CYS A 704      29.970  52.470  56.180  1.00  0.00           H
ATOM   1873  CA  CYS A 704      30.110  51.670  54.240  1.00  0.00           C
ATOM   1874  HA  CYS A 704      30.520  52.290  53.460  1.00  0.00           H
ATOM   1875  CB  CYS A 704      31.350  50.900  54.870  1.00  0.00           C
ATOM   1876  HB1 CYS A 704      31.570  49.980  54.280  1.00  0.00           H
ATOM   1877  HB2 CYS A 704      30.920  50.450  55.790  1.00  0.00           H
ATOM   1878  SG  CYS A 704      32.850  51.980  55.370  1.00  0.00           S
ATOM   1879  HG1 CYS A 704      32.200  52.480  56.400  1.00  0.00           H
ATOM   1880  C   CYS A 704      29.180  50.670  53.510  1.00  0.00           C
ATOM   1881  O   CYS A 704      29.180  50.680  52.250  1.00  0.00           O
ATOM   1882  N   ILE A 705      28.400  49.860  54.250  1.00  0.00           N
ATOM   1883  HN  ILE A 705      28.450  49.950  55.240  1.00  0.00           H
ATOM   1884  CA  ILE A 705      27.410  49.020  53.660  1.00  0.00           C
ATOM   1885  HA  ILE A 705      27.880  48.360  52.950  1.00  0.00           H
ATOM   1886  CB  ILE A 705      26.750  48.300  54.750  1.00  0.00           C
ATOM   1887  HB  ILE A 705      26.040  48.810  55.440  1.00  0.00           H
ATOM   1888  CG2 ILE A 705      25.700  47.270  54.050  1.00  0.00           C
ATOM   1889 HG21 ILE A 705      25.300  46.540  54.800  1.00  0.00           H
ATOM   1890 HG22 ILE A 705      26.260  46.590  53.380  1.00  0.00           H
ATOM   1891 HG23 ILE A 705      24.830  47.780  53.580  1.00  0.00           H
ATOM   1892  CG1 ILE A 705      27.730  47.420  55.580  1.00  0.00           C
ATOM   1893 HG11 ILE A 705      28.650  47.990  55.870  1.00  0.00           H
ATOM   1894 HG12 ILE A 705      28.060  46.520  55.010  1.00  0.00           H
ATOM   1895  CD  ILE A 705      27.060  47.070  56.890  1.00  0.00           C
ATOM   1896  HD1 ILE A 705      27.750  46.360  57.390  1.00  0.00           H
ATOM   1897  HD2 ILE A 705      26.200  46.380  56.740  1.00  0.00           H
ATOM   1898  HD3 ILE A 705      26.750  47.920  57.530  1.00  0.00           H
ATOM   1899  C   ILE A 705      26.300  49.880  52.970  1.00  0.00           C
ATOM   1900  O   ILE A 705      25.820  49.520  51.900  1.00  0.00           O
ATOM   1901  N   VAL A 706      25.850  51.060  53.540  1.00  0.00           N
ATOM   1902  HN  VAL A 706      26.230  51.390  54.400  1.00  0.00           H
ATOM   1903  CA  VAL A 706      24.920  51.960  52.790  1.00  0.00           C
ATOM   1904  HA  VAL A 706      24.040  51.330  52.660  1.00  0.00           H
ATOM   1905  CB  VAL A 706      24.400  53.100  53.730  1.00  0.00           C
ATOM   1906  HB  VAL A 706      25.290  53.560  54.220  1.00  0.00           H
ATOM   1907  CG1 VAL A 706      23.630  54.250  53.020  1.00  0.00           C
ATOM   1908 HG11 VAL A 706      23.340  55.070  53.710  1.00  0.00           H
ATOM   1909 HG12 VAL A 706      22.750  53.900  52.440  1.00  0.00           H
ATOM   1910 HG13 VAL A 706      24.260  54.720  52.230  1.00  0.00           H
ATOM   1911  CG2 VAL A 706      23.500  52.570  54.850  1.00  0.00           C
ATOM   1912 HG21 VAL A 706      22.490  52.480  54.390  1.00  0.00           H
ATOM   1913 HG22 VAL A 706      23.580  53.280  55.700  1.00  0.00           H
ATOM   1914 HG23 VAL A 706      23.760  51.560  55.230  1.00  0.00           H
ATOM   1915  C   VAL A 706      25.440  52.500  51.470  1.00  0.00           C
ATOM   1916  O   VAL A 706      24.750  52.680  50.460  1.00  0.00           O
ATOM   1917  N   LEU A 707      26.720  52.810  51.450  1.00  0.00           N
ATOM   1918  HN  LEU A 707      27.230  52.820  52.300  1.00  0.00           H
ATOM   1919  CA  LEU A 707      27.430  53.220  50.200  1.00  0.00           C
ATOM   1920  HA  LEU A 707      26.980  54.090  49.750  1.00  0.00           H
ATOM   1921  CB  LEU A 707      28.910  53.500  50.630  1.00  0.00           C
ATOM   1922  HB1 LEU A 707      29.330  52.530  50.990  1.00  0.00           H
ATOM   1923  HB2 LEU A 707      28.740  54.150  51.520  1.00  0.00           H
ATOM   1924  CG  LEU A 707      29.860  54.110  49.590  1.00  0.00           C
ATOM   1925  HG  LEU A 707      30.100  53.300  48.870  1.00  0.00           H
ATOM   1926  CD1 LEU A 707      29.350  55.350  48.910  1.00  0.00           C
ATOM   1927 HD11 LEU A 707      28.520  55.220  48.190  1.00  0.00           H
ATOM   1928 HD12 LEU A 707      30.160  55.840  48.320  1.00  0.00           H
ATOM   1929 HD13 LEU A 707      29.060  56.110  49.680  1.00  0.00           H
ATOM   1930  CD2 LEU A 707      31.180  54.380  50.270  1.00  0.00           C
ATOM   1931 HD21 LEU A 707      32.030  54.340  49.550  1.00  0.00           H
ATOM   1932 HD22 LEU A 707      31.480  53.640  51.040  1.00  0.00           H
ATOM   1933 HD23 LEU A 707      31.160  55.380  50.770  1.00  0.00           H
ATOM   1934  C   LEU A 707      27.540  52.170  49.170  1.00  0.00           C
ATOM   1935  O   LEU A 707      27.280  52.470  48.000  1.00  0.00           O
ATOM   1936  N   VAL A 708      27.830  50.870  49.530  1.00  0.00           N
ATOM   1937  HN  VAL A 708      28.060  50.680  50.480  1.00  0.00           H
ATOM   1938  CA  VAL A 708      27.690  49.680  48.640  1.00  0.00           C
ATOM   1939  HA  VAL A 708      28.240  49.980  47.750  1.00  0.00           H
ATOM   1940  CB  VAL A 708      28.280  48.490  49.370  1.00  0.00           C
ATOM   1941  HB  VAL A 708      27.700  48.490  50.320  1.00  0.00           H
ATOM   1942  CG1 VAL A 708      28.030  47.170  48.570  1.00  0.00           C
ATOM   1943 HG11 VAL A 708      28.420  47.420  47.550  1.00  0.00           H
ATOM   1944 HG12 VAL A 708      26.980  46.820  48.620  1.00  0.00           H
ATOM   1945 HG13 VAL A 708      28.710  46.370  48.940  1.00  0.00           H
ATOM   1946  CG2 VAL A 708      29.770  48.670  49.770  1.00  0.00           C
ATOM   1947 HG21 VAL A 708      29.940  47.800  50.440  1.00  0.00           H
ATOM   1948 HG22 VAL A 708      29.940  49.570  50.390  1.00  0.00           H
ATOM   1949 HG23 VAL A 708      30.410  48.810  48.860  1.00  0.00           H
ATOM   1950  C   VAL A 708      26.240  49.420  48.230  1.00  0.00           C
ATOM   1951  O   VAL A 708      25.960  49.140  47.080  1.00  0.00           O
ATOM   1952  N   ALA A 709      25.230  49.540  49.080  1.00  0.00           N
ATOM   1953  HN  ALA A 709      25.570  49.670  50.010  1.00  0.00           H
ATOM   1954  CA  ALA A 709      23.840  49.610  48.740  1.00  0.00           C
ATOM   1955  HA  ALA A 709      23.570  48.700  48.230  1.00  0.00           H
ATOM   1956  CB  ALA A 709      22.950  49.680  50.040  1.00  0.00           C
ATOM   1957  HB1 ALA A 709      21.910  49.810  49.660  1.00  0.00           H
ATOM   1958  HB2 ALA A 709      23.280  50.550  50.630  1.00  0.00           H
ATOM   1959  HB3 ALA A 709      22.920  48.770  50.680  1.00  0.00           H
ATOM   1960  C   ALA A 709      23.460  50.760  47.760  1.00  0.00           C
ATOM   1961  O   ALA A 709      22.590  50.600  46.890  1.00  0.00           O
ATOM   1962  N   THR A 710      24.020  51.990  47.860  1.00  0.00           N
ATOM   1963  HN  THR A 710      24.590  52.090  48.670  1.00  0.00           H
ATOM   1964  CA  THR A 710      23.750  53.140  47.000  1.00  0.00           C
ATOM   1965  HA  THR A 710      22.690  53.300  46.860  1.00  0.00           H
ATOM   1966  CB  THR A 710      24.300  54.460  47.500  1.00  0.00           C
ATOM   1967  HB  THR A 710      25.380  54.380  47.770  1.00  0.00           H
ATOM   1968  OG1 THR A 710      23.520  54.830  48.690  1.00  0.00           O
ATOM   1969  HG1 THR A 710      23.350  53.980  49.120  1.00  0.00           H
ATOM   1970  CG2 THR A 710      24.240  55.600  46.490  1.00  0.00           C
ATOM   1971 HG21 THR A 710      24.900  55.430  45.620  1.00  0.00           H
ATOM   1972 HG22 THR A 710      24.630  56.530  46.970  1.00  0.00           H
ATOM   1973 HG23 THR A 710      23.180  55.780  46.170  1.00  0.00           H
ATOM   1974  C   THR A 710      24.230  52.870  45.540  1.00  0.00           C
ATOM   1975  O   THR A 710      23.620  53.200  44.510  1.00  0.00           O
ATOM   1976  N   ASP A 711      25.380  52.230  45.500  1.00  0.00           N
ATOM   1977  HN  ASP A 711      25.930  52.040  46.300  1.00  0.00           H
ATOM   1978  CA  ASP A 711      26.220  51.900  44.410  1.00  0.00           C
ATOM   1979  HA  ASP A 711      26.720  51.010  44.770  1.00  0.00           H
ATOM   1980  CB  ASP A 711      25.540  51.600  43.020  1.00  0.00           C
ATOM   1981  HB1 ASP A 711      24.880  52.390  42.620  1.00  0.00           H
ATOM   1982  HB2 ASP A 711      24.860  50.750  43.220  1.00  0.00           H
ATOM   1983  CG  ASP A 711      26.500  51.290  41.910  1.00  0.00           C
ATOM   1984  OD1 ASP A 711      27.600  51.880  41.810  1.00  0.00           O
ATOM   1985  OD2 ASP A 711      26.190  50.450  41.000  1.00  0.00           O
ATOM   1986  C   ASP A 711      27.330  53.030  44.330  1.00  0.00           C
ATOM   1987  O   ASP A 711      27.060  54.230  44.190  1.00  0.00           O
ATOM   1988  N   ALA A 712      28.630  52.660  44.310  1.00  0.00           N
ATOM   1989  HN  ALA A 712      28.810  51.690  44.240  1.00  0.00           H
ATOM   1990  CA  ALA A 712      29.690  53.610  44.540  1.00  0.00           C
ATOM   1991  HA  ALA A 712      29.330  54.630  44.530  1.00  0.00           H
ATOM   1992  CB  ALA A 712      30.370  53.390  45.950  1.00  0.00           C
ATOM   1993  HB1 ALA A 712      29.620  53.720  46.700  1.00  0.00           H
ATOM   1994  HB2 ALA A 712      31.240  54.070  46.090  1.00  0.00           H
ATOM   1995  HB3 ALA A 712      30.750  52.360  46.040  1.00  0.00           H
ATOM   1996  C   ALA A 712      30.700  53.540  43.320  1.00  0.00           C
ATOM   1997  O   ALA A 712      31.770  54.100  43.410  1.00  0.00           O
ATOM   1998  N   SER A 713      30.330  52.960  42.200  1.00  0.00           N
ATOM   1999  HN  SER A 713      29.380  52.650  42.160  1.00  0.00           H
ATOM   2000  CA  SER A 713      31.140  52.590  41.040  1.00  0.00           C
ATOM   2001  HA  SER A 713      32.080  52.090  41.250  1.00  0.00           H
ATOM   2002  CB  SER A 713      30.280  51.810  39.950  1.00  0.00           C
ATOM   2003  HB1 SER A 713      31.110  51.380  39.340  1.00  0.00           H
ATOM   2004  HB2 SER A 713      29.590  52.410  39.320  1.00  0.00           H
ATOM   2005  OG  SER A 713      29.530  50.670  40.460  1.00  0.00           O
ATOM   2006  HG1 SER A 713      28.790  51.010  40.970  1.00  0.00           H
ATOM   2007  C   SER A 713      31.620  53.870  40.370  1.00  0.00           C
ATOM   2008  O   SER A 713      32.700  53.860  39.770  1.00  0.00           O
ATOM   2009  N   SER A 714      30.830  54.960  40.290  1.00  0.00           N
ATOM   2010  HN  SER A 714      29.870  54.810  40.530  1.00  0.00           H
ATOM   2011  CA  SER A 714      31.180  56.250  39.710  1.00  0.00           C
ATOM   2012  HA  SER A 714      31.720  56.070  38.790  1.00  0.00           H
ATOM   2013  CB  SER A 714      29.960  57.120  39.390  1.00  0.00           C
ATOM   2014  HB1 SER A 714      30.140  57.970  38.700  1.00  0.00           H
ATOM   2015  HB2 SER A 714      29.550  57.620  40.290  1.00  0.00           H
ATOM   2016  OG  SER A 714      29.000  56.240  38.830  1.00  0.00           O
ATOM   2017  HG1 SER A 714      28.760  55.670  39.560  1.00  0.00           H
ATOM   2018  C   SER A 714      32.150  57.010  40.490  1.00  0.00           C
ATOM   2019  O   SER A 714      32.940  57.720  39.890  1.00  0.00           O
ATOM   2020  N   LEU A 715      32.150  56.890  41.810  1.00  0.00           N
ATOM   2021  HN  LEU A 715      31.490  56.230  42.170  1.00  0.00           H
ATOM   2022  CA  LEU A 715      33.080  57.410  42.740  1.00  0.00           C
ATOM   2023  HA  LEU A 715      33.090  58.490  42.680  1.00  0.00           H
ATOM   2024  CB  LEU A 715      32.610  57.160  44.140  1.00  0.00           C
ATOM   2025  HB1 LEU A 715      33.230  57.740  44.860  1.00  0.00           H
ATOM   2026  HB2 LEU A 715      32.660  56.090  44.420  1.00  0.00           H
ATOM   2027  CG  LEU A 715      31.160  57.680  44.510  1.00  0.00           C
ATOM   2028  HG  LEU A 715      30.500  57.070  43.860  1.00  0.00           H
ATOM   2029  CD1 LEU A 715      30.800  57.370  45.950  1.00  0.00           C
ATOM   2030 HD11 LEU A 715      29.790  57.740  46.220  1.00  0.00           H
ATOM   2031 HD12 LEU A 715      31.560  57.970  46.500  1.00  0.00           H
ATOM   2032 HD13 LEU A 715      30.930  56.320  46.260  1.00  0.00           H
ATOM   2033  CD2 LEU A 715      30.870  59.170  44.250  1.00  0.00           C
ATOM   2034 HD21 LEU A 715      31.620  59.810  44.730  1.00  0.00           H
ATOM   2035 HD22 LEU A 715      29.880  59.460  44.670  1.00  0.00           H
ATOM   2036 HD23 LEU A 715      30.840  59.470  43.180  1.00  0.00           H
ATOM   2037  C   LEU A 715      34.470  56.880  42.600  1.00  0.00           C
ATOM   2038  O   LEU A 715      35.410  57.590  42.590  1.00  0.00           O
ATOM   2039  N   VAL A 716      34.610  55.560  42.380  1.00  0.00           N
ATOM   2040  HN  VAL A 716      33.870  54.900  42.450  1.00  0.00           H
ATOM   2041  CA  VAL A 716      35.890  54.960  42.170  1.00  0.00           C
ATOM   2042  HA  VAL A 716      36.570  55.550  42.750  1.00  0.00           H
ATOM   2043  CB  VAL A 716      35.990  53.520  42.580  1.00  0.00           C
ATOM   2044  HB  VAL A 716      36.950  53.080  42.230  1.00  0.00           H
ATOM   2045  CG1 VAL A 716      36.020  53.610  44.160  1.00  0.00           C
ATOM   2046 HG11 VAL A 716      36.170  52.570  44.520  1.00  0.00           H
ATOM   2047 HG12 VAL A 716      35.080  54.000  44.580  1.00  0.00           H
ATOM   2048 HG13 VAL A 716      36.900  54.160  44.560  1.00  0.00           H
ATOM   2049  CG2 VAL A 716      34.840  52.650  42.180  1.00  0.00           C
ATOM   2050 HG21 VAL A 716      34.860  51.610  42.550  1.00  0.00           H
ATOM   2051 HG22 VAL A 716      34.840  52.640  41.070  1.00  0.00           H
ATOM   2052 HG23 VAL A 716      33.890  53.090  42.540  1.00  0.00           H
ATOM   2053  C   VAL A 716      36.360  55.290  40.740  1.00  0.00           C
ATOM   2054  O   VAL A 716      37.570  55.110  40.450  1.00  0.00           O
ATOM   2055  N   CYS A 717      35.510  55.870  39.840  1.00  0.00           N
ATOM   2056  HN  CYS A 717      34.550  55.860  40.100  1.00  0.00           H
ATOM   2057  CA  CYS A 717      36.000  56.340  38.560  1.00  0.00           C
ATOM   2058  HA  CYS A 717      37.000  55.960  38.360  1.00  0.00           H
ATOM   2059  CB  CYS A 717      34.890  56.010  37.490  1.00  0.00           C
ATOM   2060  HB1 CYS A 717      35.080  56.650  36.600  1.00  0.00           H
ATOM   2061  HB2 CYS A 717      33.860  56.320  37.780  1.00  0.00           H
ATOM   2062  SG  CYS A 717      34.550  54.290  37.080  1.00  0.00           S
ATOM   2063  HG1 CYS A 717      33.930  54.140  38.240  1.00  0.00           H
ATOM   2064  C   CYS A 717      36.230  57.840  38.660  1.00  0.00           C
ATOM   2065  O   CYS A 717      36.560  58.520  37.650  1.00  0.00           O
ATOM   2066  N   TYR A 718      35.990  58.540  39.790  1.00  0.00           N
ATOM   2067  HN  TYR A 718      35.460  58.110  40.510  1.00  0.00           H
ATOM   2068  CA  TYR A 718      36.350  59.920  40.010  1.00  0.00           C
ATOM   2069  HA  TYR A 718      36.660  60.310  39.050  1.00  0.00           H
ATOM   2070  CB  TYR A 718      35.180  60.710  40.660  1.00  0.00           C
ATOM   2071  HB1 TYR A 718      35.530  61.730  40.940  1.00  0.00           H
ATOM   2072  HB2 TYR A 718      34.800  60.150  41.540  1.00  0.00           H
ATOM   2073  CG  TYR A 718      34.030  61.020  39.740  1.00  0.00           C
ATOM   2074  CD1 TYR A 718      34.430  61.580  38.490  1.00  0.00           C
ATOM   2075  HD1 TYR A 718      35.440  61.760  38.140  1.00  0.00           H
ATOM   2076  CE1 TYR A 718      33.350  61.860  37.600  1.00  0.00           C
ATOM   2077  HE1 TYR A 718      33.580  62.410  36.700  1.00  0.00           H
ATOM   2078  CZ  TYR A 718      32.000  61.700  37.940  1.00  0.00           C
ATOM   2079  OH  TYR A 718      31.070  62.150  37.030  1.00  0.00           O
ATOM   2080  HH  TYR A 718      31.410  62.060  36.150  1.00  0.00           H
ATOM   2081  CD2 TYR A 718      32.650  60.850  40.030  1.00  0.00           C
ATOM   2082  HD2 TYR A 718      32.370  60.570  41.030  1.00  0.00           H
ATOM   2083  CE2 TYR A 718      31.680  61.250  39.100  1.00  0.00           C
ATOM   2084  HE2 TYR A 718      30.640  61.100  39.360  1.00  0.00           H
ATOM   2085  C   TYR A 718      37.560  59.990  40.940  1.00  0.00           C
ATOM   2086  O   TYR A 718      37.850  61.100  41.320  1.00  0.00           O
ATOM   2087  N   ILE A 719      38.290  58.900  41.360  1.00  0.00           N
ATOM   2088  HN  ILE A 719      38.060  57.960  41.130  1.00  0.00           H
ATOM   2089  CA  ILE A 719      39.490  58.960  42.120  1.00  0.00           C
ATOM   2090  HA  ILE A 719      39.190  59.510  43.010  1.00  0.00           H
ATOM   2091  CB  ILE A 719      40.030  57.620  42.520  1.00  0.00           C
ATOM   2092  HB  ILE A 719      40.230  57.060  41.580  1.00  0.00           H
ATOM   2093  CG2 ILE A 719      41.370  57.760  43.180  1.00  0.00           C
ATOM   2094 HG21 ILE A 719      41.460  56.860  43.830  1.00  0.00           H
ATOM   2095 HG22 ILE A 719      41.430  58.680  43.790  1.00  0.00           H
ATOM   2096 HG23 ILE A 719      42.240  57.860  42.490  1.00  0.00           H
ATOM   2097  CG1 ILE A 719      39.060  56.710  43.240  1.00  0.00           C
ATOM   2098 HG11 ILE A 719      39.490  55.690  43.270  1.00  0.00           H
ATOM   2099 HG12 ILE A 719      38.190  56.560  42.550  1.00  0.00           H
ATOM   2100  CD  ILE A 719      38.410  57.340  44.490  1.00  0.00           C
ATOM   2101  HD1 ILE A 719      37.650  56.680  44.960  1.00  0.00           H
ATOM   2102  HD2 ILE A 719      37.830  58.230  44.170  1.00  0.00           H
ATOM   2103  HD3 ILE A 719      39.080  57.730  45.270  1.00  0.00           H
ATOM   2104  C   ILE A 719      40.570  59.850  41.510  1.00  0.00           C
ATOM   2105  O   ILE A 719      40.970  60.790  42.120  1.00  0.00           O
ATOM   2106  N   THR A 720      41.020  59.600  40.200  1.00  0.00           N
ATOM   2107  HN  THR A 720      40.570  58.850  39.710  1.00  0.00           H
ATOM   2108  CA  THR A 720      41.910  60.480  39.420  1.00  0.00           C
ATOM   2109  HA  THR A 720      41.790  60.030  38.440  1.00  0.00           H
ATOM   2110  CB  THR A 720      41.260  61.840  39.210  1.00  0.00           C
ATOM   2111  HB  THR A 720      40.340  62.040  39.810  1.00  0.00           H
ATOM   2112  OG1 THR A 720      40.740  61.960  37.860  1.00  0.00           O
ATOM   2113  HG1 THR A 720      39.880  61.530  37.800  1.00  0.00           H
ATOM   2114  CG2 THR A 720      42.200  63.020  39.600  1.00  0.00           C
ATOM   2115 HG21 THR A 720      43.170  62.990  39.040  1.00  0.00           H
ATOM   2116 HG22 THR A 720      42.450  62.910  40.670  1.00  0.00           H
ATOM   2117 HG23 THR A 720      41.680  63.980  39.430  1.00  0.00           H
ATOM   2118  C   THR A 720      43.370  60.390  39.770  1.00  0.00           C
ATOM   2119  O   THR A 720      43.720  60.610  40.940  1.00  0.00           O
ATOM   2120  N   ARG A 721      44.300  60.150  38.810  1.00  0.00           N
ATOM   2121  HN  ARG A 721      44.090  60.360  37.860  1.00  0.00           H
ATOM   2122  CA  ARG A 721      45.700  59.960  39.030  1.00  0.00           C
ATOM   2123  HA  ARG A 721      45.880  59.000  39.490  1.00  0.00           H
ATOM   2124  CB  ARG A 721      46.540  60.050  37.700  1.00  0.00           C
ATOM   2125  HB1 ARG A 721      47.550  59.620  37.910  1.00  0.00           H
ATOM   2126  HB2 ARG A 721      46.510  61.080  37.280  1.00  0.00           H
ATOM   2127  CG  ARG A 721      46.000  59.200  36.530  1.00  0.00           C
ATOM   2128  HG1 ARG A 721      46.510  59.560  35.620  1.00  0.00           H
ATOM   2129  HG2 ARG A 721      45.010  59.590  36.190  1.00  0.00           H
ATOM   2130  CD  ARG A 721      46.040  57.670  36.660  1.00  0.00           C
ATOM   2131  HD1 ARG A 721      47.100  57.440  36.870  1.00  0.00           H
ATOM   2132  HD2 ARG A 721      45.780  57.260  35.660  1.00  0.00           H
ATOM   2133  NE  ARG A 721      45.090  57.210  37.730  1.00  0.00           N
ATOM   2134  HE  ARG A 721      45.440  57.150  38.660  1.00  0.00           H
ATOM   2135  CZ  ARG A 721      43.820  56.870  37.490  1.00  0.00           C
ATOM   2136  NH1 ARG A 721      43.260  56.860  36.280  1.00  0.00           N
ATOM   2137 HH11 ARG A 721      43.770  57.170  35.480  1.00  0.00           H
ATOM   2138 HH12 ARG A 721      42.330  56.500  36.230  1.00  0.00           H
ATOM   2139  NH2 ARG A 721      42.990  56.570  38.510  1.00  0.00           N
ATOM   2140 HH21 ARG A 721      43.250  56.570  39.480  1.00  0.00           H
ATOM   2141 HH22 ARG A 721      42.000  56.460  38.380  1.00  0.00           H
ATOM   2142  C   ARG A 721      46.440  61.000  40.080  1.00  0.00           C
ATOM   2143  O   ARG A 721      47.340  60.550  40.840  1.00  0.00           O
ATOM   2144  N   PHE A 722      46.130  62.310  40.110  1.00  0.00           N
ATOM   2145  HN  PHE A 722      45.480  62.720  39.490  1.00  0.00           H
ATOM   2146  CA  PHE A 722      46.620  63.260  41.050  1.00  0.00           C
ATOM   2147  HA  PHE A 722      47.700  63.230  41.010  1.00  0.00           H
ATOM   2148  CB  PHE A 722      46.020  64.610  40.490  1.00  0.00           C
ATOM   2149  HB1 PHE A 722      44.930  64.420  40.590  1.00  0.00           H
ATOM   2150  HB2 PHE A 722      46.470  64.750  39.490  1.00  0.00           H
ATOM   2151  CG  PHE A 722      46.290  65.850  41.350  1.00  0.00           C
ATOM   2152  CD1 PHE A 722      47.230  66.790  40.880  1.00  0.00           C
ATOM   2153  HD1 PHE A 722      47.840  66.500  40.030  1.00  0.00           H
ATOM   2154  CE1 PHE A 722      47.350  68.010  41.450  1.00  0.00           C
ATOM   2155  HE1 PHE A 722      48.010  68.790  41.120  1.00  0.00           H
ATOM   2156  CZ  PHE A 722      46.590  68.410  42.550  1.00  0.00           C
ATOM   2157  HZ  PHE A 722      46.890  69.320  43.040  1.00  0.00           H
ATOM   2158  CD2 PHE A 722      45.410  66.240  42.350  1.00  0.00           C
ATOM   2159  HD2 PHE A 722      44.610  65.610  42.700  1.00  0.00           H
ATOM   2160  CE2 PHE A 722      45.580  67.530  42.920  1.00  0.00           C
ATOM   2161  HE2 PHE A 722      45.010  67.830  43.780  1.00  0.00           H
ATOM   2162  C   PHE A 722      46.290  63.030  42.490  1.00  0.00           C
ATOM   2163  O   PHE A 722      47.150  63.210  43.340  1.00  0.00           O
ATOM   2164  N   THR A 723      45.070  62.650  42.790  1.00  0.00           N
ATOM   2165  HN  THR A 723      44.390  62.570  42.060  1.00  0.00           H
ATOM   2166  CA  THR A 723      44.770  62.220  44.130  1.00  0.00           C
ATOM   2167  HA  THR A 723      44.850  63.040  44.820  1.00  0.00           H
ATOM   2168  CB  THR A 723      43.270  61.650  44.260  1.00  0.00           C
ATOM   2169  HB  THR A 723      43.130  60.660  43.780  1.00  0.00           H
ATOM   2170  OG1 THR A 723      42.370  62.520  43.680  1.00  0.00           O
ATOM   2171  HG1 THR A 723      42.060  61.960  42.970  1.00  0.00           H
ATOM   2172  CG2 THR A 723      42.850  61.470  45.770  1.00  0.00           C
ATOM   2173 HG21 THR A 723      42.880  62.410  46.360  1.00  0.00           H
ATOM   2174 HG22 THR A 723      43.420  60.620  46.200  1.00  0.00           H
ATOM   2175 HG23 THR A 723      41.820  61.120  45.950  1.00  0.00           H
ATOM   2176  C   THR A 723      45.530  61.060  44.660  1.00  0.00           C
ATOM   2177  O   THR A 723      45.900  61.030  45.820  1.00  0.00           O
ATOM   2178  N   GLU A 724      45.810  60.000  43.850  1.00  0.00           N
ATOM   2179  HN  GLU A 724      45.490  60.080  42.910  1.00  0.00           H
ATOM   2180  CA  GLU A 724      46.570  58.820  44.220  1.00  0.00           C
ATOM   2181  HA  GLU A 724      45.960  58.330  44.960  1.00  0.00           H
ATOM   2182  CB  GLU A 724      46.530  57.840  42.920  1.00  0.00           C
ATOM   2183  HB1 GLU A 724      47.190  56.970  43.060  1.00  0.00           H
ATOM   2184  HB2 GLU A 724      47.010  58.400  42.080  1.00  0.00           H
ATOM   2185  CG  GLU A 724      45.130  57.410  42.450  1.00  0.00           C
ATOM   2186  HG1 GLU A 724      44.620  58.340  42.150  1.00  0.00           H
ATOM   2187  HG2 GLU A 724      44.670  56.850  43.300  1.00  0.00           H
ATOM   2188  CD  GLU A 724      45.230  56.610  41.110  1.00  0.00           C
ATOM   2189  OE1 GLU A 724      44.310  55.760  40.950  1.00  0.00           O
ATOM   2190  OE2 GLU A 724      46.190  56.750  40.300  1.00  0.00           O
ATOM   2191  C   GLU A 724      48.000  59.110  44.670  1.00  0.00           C
ATOM   2192  O   GLU A 724      48.400  58.710  45.760  1.00  0.00           O
ATOM   2193  N   GLU A 725      48.710  59.930  43.840  1.00  0.00           N
ATOM   2194  HN  GLU A 725      48.390  60.150  42.920  1.00  0.00           H
ATOM   2195  CA  GLU A 725      49.990  60.450  44.100  1.00  0.00           C
ATOM   2196  HA  GLU A 725      50.660  59.620  44.260  1.00  0.00           H
ATOM   2197  CB  GLU A 725      50.440  61.370  42.970  1.00  0.00           C
ATOM   2198  HB1 GLU A 725      49.890  62.320  42.780  1.00  0.00           H
ATOM   2199  HB2 GLU A 725      50.240  60.760  42.070  1.00  0.00           H
ATOM   2200  CG  GLU A 725      51.880  61.710  43.060  1.00  0.00           C
ATOM   2201  HG1 GLU A 725      52.500  60.810  43.250  1.00  0.00           H
ATOM   2202  HG2 GLU A 725      52.060  62.390  43.920  1.00  0.00           H
ATOM   2203  CD  GLU A 725      52.480  62.400  41.860  1.00  0.00           C
ATOM   2204  OE1 GLU A 725      52.120  62.120  40.680  1.00  0.00           O
ATOM   2205  OE2 GLU A 725      53.360  63.340  42.050  1.00  0.00           O
ATOM   2206  C   GLU A 725      50.050  61.250  45.390  1.00  0.00           C
ATOM   2207  O   GLU A 725      50.910  61.000  46.230  1.00  0.00           O
ATOM   2208  N   ALA A 726      49.100  62.180  45.560  1.00  0.00           N
ATOM   2209  HN  ALA A 726      48.410  62.350  44.850  1.00  0.00           H
ATOM   2210  CA  ALA A 726      49.040  63.090  46.670  1.00  0.00           C
ATOM   2211  HA  ALA A 726      50.060  63.460  46.750  1.00  0.00           H
ATOM   2212  CB  ALA A 726      47.990  64.140  46.530  1.00  0.00           C
ATOM   2213  HB1 ALA A 726      47.920  64.770  47.440  1.00  0.00           H
ATOM   2214  HB2 ALA A 726      46.990  63.670  46.410  1.00  0.00           H
ATOM   2215  HB3 ALA A 726      48.240  64.840  45.710  1.00  0.00           H
ATOM   2216  C   ALA A 726      48.680  62.360  47.980  1.00  0.00           C
ATOM   2217  O   ALA A 726      49.210  62.710  49.010  1.00  0.00           O
ATOM   2218  N   PHE A 727      47.750  61.400  48.060  1.00  0.00           N
ATOM   2219  HN  PHE A 727      47.380  61.200  47.150  1.00  0.00           H
ATOM   2220  CA  PHE A 727      47.390  60.490  49.190  1.00  0.00           C
ATOM   2221  HA  PHE A 727      47.080  61.120  50.020  1.00  0.00           H
ATOM   2222  CB  PHE A 727      46.030  59.830  48.770  1.00  0.00           C
ATOM   2223  HB1 PHE A 727      46.260  59.270  47.840  1.00  0.00           H
ATOM   2224  HB2 PHE A 727      45.380  60.630  48.350  1.00  0.00           H
ATOM   2225  CG  PHE A 727      45.420  58.910  49.790  1.00  0.00           C
ATOM   2226  CD1 PHE A 727      44.750  59.520  50.820  1.00  0.00           C
ATOM   2227  HD1 PHE A 727      44.830  60.590  50.920  1.00  0.00           H
ATOM   2228  CE1 PHE A 727      43.880  58.770  51.610  1.00  0.00           C
ATOM   2229  HE1 PHE A 727      43.290  59.130  52.450  1.00  0.00           H
ATOM   2230  CZ  PHE A 727      43.710  57.430  51.380  1.00  0.00           C
ATOM   2231  HZ  PHE A 727      42.880  56.840  51.740  1.00  0.00           H
ATOM   2232  CD2 PHE A 727      45.270  57.550  49.510  1.00  0.00           C
ATOM   2233  HD2 PHE A 727      45.750  57.170  48.610  1.00  0.00           H
ATOM   2234  CE2 PHE A 727      44.360  56.820  50.260  1.00  0.00           C
ATOM   2235  HE2 PHE A 727      44.070  55.820  50.020  1.00  0.00           H
ATOM   2236  C   PHE A 727      48.520  59.620  49.680  1.00  0.00           C
ATOM   2237  O   PHE A 727      48.870  59.550  50.830  1.00  0.00           O
ATOM   2238  N   ALA A 728      49.150  58.990  48.690  1.00  0.00           N
ATOM   2239  HN  ALA A 728      48.800  59.080  47.760  1.00  0.00           H
ATOM   2240  CA  ALA A 728      50.450  58.280  48.920  1.00  0.00           C
ATOM   2241  HA  ALA A 728      50.330  57.500  49.650  1.00  0.00           H
ATOM   2242  CB  ALA A 728      50.860  57.810  47.550  1.00  0.00           C
ATOM   2243  HB1 ALA A 728      50.140  57.120  47.060  1.00  0.00           H
ATOM   2244  HB2 ALA A 728      51.720  57.100  47.630  1.00  0.00           H
ATOM   2245  HB3 ALA A 728      51.020  58.630  46.830  1.00  0.00           H
ATOM   2246  C   ALA A 728      51.580  59.140  49.550  1.00  0.00           C
ATOM   2247  O   ALA A 728      52.260  58.630  50.460  1.00  0.00           O
ATOM   2248  N   ALA A 729      51.850  60.380  49.100  1.00  0.00           N
ATOM   2249  HN  ALA A 729      51.330  60.820  48.380  1.00  0.00           H
ATOM   2250  CA  ALA A 729      52.840  61.280  49.730  1.00  0.00           C
ATOM   2251  HA  ALA A 729      53.780  60.780  49.570  1.00  0.00           H
ATOM   2252  CB  ALA A 729      52.740  62.460  48.750  1.00  0.00           C
ATOM   2253  HB1 ALA A 729      53.260  63.350  49.170  1.00  0.00           H
ATOM   2254  HB2 ALA A 729      51.740  62.950  48.770  1.00  0.00           H
ATOM   2255  HB3 ALA A 729      53.140  62.290  47.740  1.00  0.00           H
ATOM   2256  C   ALA A 729      52.550  61.630  51.260  1.00  0.00           C
ATOM   2257  O   ALA A 729      53.410  61.440  52.140  1.00  0.00           O
ATOM   2258  N   LEU A 730      51.280  61.910  51.590  1.00  0.00           N
ATOM   2259  HN  LEU A 730      50.670  62.050  50.810  1.00  0.00           H
ATOM   2260  CA  LEU A 730      50.900  62.230  52.940  1.00  0.00           C
ATOM   2261  HA  LEU A 730      51.600  62.890  53.410  1.00  0.00           H
ATOM   2262  CB  LEU A 730      49.560  62.890  52.750  1.00  0.00           C
ATOM   2263  HB1 LEU A 730      48.940  62.270  52.060  1.00  0.00           H
ATOM   2264  HB2 LEU A 730      49.700  63.850  52.210  1.00  0.00           H
ATOM   2265  CG  LEU A 730      48.740  63.290  54.040  1.00  0.00           C
ATOM   2266  HG  LEU A 730      48.450  62.380  54.630  1.00  0.00           H
ATOM   2267  CD1 LEU A 730      49.410  64.330  54.950  1.00  0.00           C
ATOM   2268 HD11 LEU A 730      49.420  65.270  54.360  1.00  0.00           H
ATOM   2269 HD12 LEU A 730      50.430  64.030  55.300  1.00  0.00           H
ATOM   2270 HD13 LEU A 730      48.830  64.610  55.850  1.00  0.00           H
ATOM   2271  CD2 LEU A 730      47.370  63.870  53.580  1.00  0.00           C
ATOM   2272 HD21 LEU A 730      46.980  63.290  52.720  1.00  0.00           H
ATOM   2273 HD22 LEU A 730      47.440  64.940  53.300  1.00  0.00           H
ATOM   2274 HD23 LEU A 730      46.660  63.810  54.440  1.00  0.00           H
ATOM   2275  C   LEU A 730      51.060  61.020  53.930  1.00  0.00           C
ATOM   2276  O   LEU A 730      51.720  61.120  54.950  1.00  0.00           O
ATOM   2277  N   ILE A 731      50.570  59.870  53.550  1.00  0.00           N
ATOM   2278  HN  ILE A 731      50.030  59.860  52.710  1.00  0.00           H
ATOM   2279  CA  ILE A 731      50.540  58.600  54.300  1.00  0.00           C
ATOM   2280  HA  ILE A 731      50.080  58.770  55.250  1.00  0.00           H
ATOM   2281  CB  ILE A 731      49.730  57.610  53.540  1.00  0.00           C
ATOM   2282  HB  ILE A 731      50.060  57.510  52.480  1.00  0.00           H
ATOM   2283  CG2 ILE A 731      49.830  56.200  54.140  1.00  0.00           C
ATOM   2284 HG21 ILE A 731      50.840  55.760  53.960  1.00  0.00           H
ATOM   2285 HG22 ILE A 731      49.190  55.460  53.620  1.00  0.00           H
ATOM   2286 HG23 ILE A 731      49.720  56.250  55.240  1.00  0.00           H
ATOM   2287  CG1 ILE A 731      48.220  58.040  53.520  1.00  0.00           C
ATOM   2288 HG11 ILE A 731      48.180  59.020  53.020  1.00  0.00           H
ATOM   2289 HG12 ILE A 731      47.760  58.320  54.490  1.00  0.00           H
ATOM   2290  CD  ILE A 731      47.280  57.080  52.670  1.00  0.00           C
ATOM   2291  HD1 ILE A 731      46.290  57.560  52.500  1.00  0.00           H
ATOM   2292  HD2 ILE A 731      47.140  56.090  53.140  1.00  0.00           H
ATOM   2293  HD3 ILE A 731      47.790  56.920  51.690  1.00  0.00           H
ATOM   2294  C   ILE A 731      52.050  58.170  54.460  1.00  0.00           C
ATOM   2295  O   ILE A 731      52.450  57.770  55.570  1.00  0.00           O
ATOM   2296  N   CYS A 732      52.900  58.300  53.390  1.00  0.00           N
ATOM   2297  HN  CYS A 732      52.490  58.630  52.550  1.00  0.00           H
ATOM   2298  CA  CYS A 732      54.320  58.070  53.500  1.00  0.00           C
ATOM   2299  HA  CYS A 732      54.380  57.030  53.790  1.00  0.00           H
ATOM   2300  CB  CYS A 732      54.960  58.120  52.120  1.00  0.00           C
ATOM   2301  HB1 CYS A 732      54.890  59.180  51.760  1.00  0.00           H
ATOM   2302  HB2 CYS A 732      54.360  57.440  51.470  1.00  0.00           H
ATOM   2303  SG  CYS A 732      56.600  57.420  52.020  1.00  0.00           S
ATOM   2304  HG1 CYS A 732      56.270  56.140  52.150  1.00  0.00           H
ATOM   2305  C   CYS A 732      55.110  58.870  54.430  1.00  0.00           C
ATOM   2306  O   CYS A 732      55.830  58.360  55.230  1.00  0.00           O
ATOM   2307  N   ILE A 733      54.900  60.220  54.390  1.00  0.00           N
ATOM   2308  HN  ILE A 733      54.410  60.640  53.640  1.00  0.00           H
ATOM   2309  CA  ILE A 733      55.450  61.090  55.400  1.00  0.00           C
ATOM   2310  HA  ILE A 733      56.520  60.920  55.440  1.00  0.00           H
ATOM   2311  CB  ILE A 733      55.420  62.520  54.840  1.00  0.00           C
ATOM   2312  HB  ILE A 733      54.350  62.640  54.610  1.00  0.00           H
ATOM   2313  CG2 ILE A 733      55.820  63.630  55.860  1.00  0.00           C
ATOM   2314 HG21 ILE A 733      56.840  63.510  56.280  1.00  0.00           H
ATOM   2315 HG22 ILE A 733      55.070  63.670  56.680  1.00  0.00           H
ATOM   2316 HG23 ILE A 733      55.770  64.640  55.400  1.00  0.00           H
ATOM   2317  CG1 ILE A 733      56.180  62.730  53.520  1.00  0.00           C
ATOM   2318 HG11 ILE A 733      56.100  63.810  53.280  1.00  0.00           H
ATOM   2319 HG12 ILE A 733      55.750  62.090  52.730  1.00  0.00           H
ATOM   2320  CD  ILE A 733      57.720  62.410  53.620  1.00  0.00           C
ATOM   2321  HD1 ILE A 733      58.300  63.180  54.160  1.00  0.00           H
ATOM   2322  HD2 ILE A 733      58.150  62.470  52.590  1.00  0.00           H
ATOM   2323  HD3 ILE A 733      57.930  61.410  54.060  1.00  0.00           H
ATOM   2324  C   ILE A 733      54.880  60.860  56.770  1.00  0.00           C
ATOM   2325  O   ILE A 733      55.630  60.880  57.730  1.00  0.00           O
ATOM   2326  N   ILE A 734      53.590  60.680  56.890  1.00  0.00           N
ATOM   2327  HN  ILE A 734      53.020  60.700  56.070  1.00  0.00           H
ATOM   2328  CA  ILE A 734      52.870  60.400  58.100  1.00  0.00           C
ATOM   2329  HA  ILE A 734      53.000  61.280  58.720  1.00  0.00           H
ATOM   2330  CB  ILE A 734      51.310  60.190  57.970  1.00  0.00           C
ATOM   2331  HB  ILE A 734      51.150  59.660  57.000  1.00  0.00           H
ATOM   2332  CG2 ILE A 734      50.580  59.440  59.130  1.00  0.00           C
ATOM   2333 HG21 ILE A 734      49.480  59.630  59.060  1.00  0.00           H
ATOM   2334 HG22 ILE A 734      50.970  59.930  60.060  1.00  0.00           H
ATOM   2335 HG23 ILE A 734      50.790  58.360  59.130  1.00  0.00           H
ATOM   2336  CG1 ILE A 734      50.760  61.700  57.840  1.00  0.00           C
ATOM   2337 HG11 ILE A 734      51.390  62.380  57.220  1.00  0.00           H
ATOM   2338 HG12 ILE A 734      50.750  62.150  58.850  1.00  0.00           H
ATOM   2339  CD  ILE A 734      49.320  61.720  57.320  1.00  0.00           C
ATOM   2340  HD1 ILE A 734      48.860  62.710  57.500  1.00  0.00           H
ATOM   2341  HD2 ILE A 734      48.600  60.980  57.740  1.00  0.00           H
ATOM   2342  HD3 ILE A 734      49.400  61.510  56.230  1.00  0.00           H
ATOM   2343  C   ILE A 734      53.460  59.290  58.890  1.00  0.00           C
ATOM   2344  O   ILE A 734      53.780  59.500  60.070  1.00  0.00           O
ATOM   2345  N   PHE A 735      53.750  58.090  58.270  1.00  0.00           N
ATOM   2346  HN  PHE A 735      53.460  57.920  57.340  1.00  0.00           H
ATOM   2347  CA  PHE A 735      54.310  56.970  59.010  1.00  0.00           C
ATOM   2348  HA  PHE A 735      53.840  56.920  59.990  1.00  0.00           H
ATOM   2349  CB  PHE A 735      54.130  55.600  58.290  1.00  0.00           C
ATOM   2350  HB1 PHE A 735      54.560  54.820  58.940  1.00  0.00           H
ATOM   2351  HB2 PHE A 735      54.680  55.530  57.320  1.00  0.00           H
ATOM   2352  CG  PHE A 735      52.740  55.140  58.220  1.00  0.00           C
ATOM   2353  CD1 PHE A 735      52.120  54.770  57.050  1.00  0.00           C
ATOM   2354  HD1 PHE A 735      52.600  54.930  56.100  1.00  0.00           H
ATOM   2355  CE1 PHE A 735      50.880  54.110  57.090  1.00  0.00           C
ATOM   2356  HE1 PHE A 735      50.340  53.850  56.190  1.00  0.00           H
ATOM   2357  CZ  PHE A 735      50.240  53.770  58.240  1.00  0.00           C
ATOM   2358  HZ  PHE A 735      49.210  53.440  58.320  1.00  0.00           H
ATOM   2359  CD2 PHE A 735      52.070  54.800  59.450  1.00  0.00           C
ATOM   2360  HD2 PHE A 735      52.490  55.160  60.380  1.00  0.00           H
ATOM   2361  CE2 PHE A 735      50.830  54.140  59.460  1.00  0.00           C
ATOM   2362  HE2 PHE A 735      50.410  53.960  60.440  1.00  0.00           H
ATOM   2363  C   PHE A 735      55.760  57.270  59.390  1.00  0.00           C
ATOM   2364  O   PHE A 735      56.160  57.050  60.500  1.00  0.00           O
ATOM   2365  N   ILE A 736      56.510  57.930  58.520  1.00  0.00           N
ATOM   2366  HN  ILE A 736      56.240  58.050  57.560  1.00  0.00           H
ATOM   2367  CA  ILE A 736      57.880  58.370  58.850  1.00  0.00           C
ATOM   2368  HA  ILE A 736      58.540  57.540  59.100  1.00  0.00           H
ATOM   2369  CB  ILE A 736      58.570  59.070  57.600  1.00  0.00           C
ATOM   2370  HB  ILE A 736      57.820  59.810  57.270  1.00  0.00           H
ATOM   2371  CG2 ILE A 736      59.790  59.980  57.950  1.00  0.00           C
ATOM   2372 HG21 ILE A 736      60.580  59.340  58.420  1.00  0.00           H
ATOM   2373 HG22 ILE A 736      59.520  60.820  58.620  1.00  0.00           H
ATOM   2374 HG23 ILE A 736      60.110  60.450  57.000  1.00  0.00           H
ATOM   2375  CG1 ILE A 736      58.900  58.200  56.390  1.00  0.00           C
ATOM   2376 HG11 ILE A 736      59.540  58.720  55.650  1.00  0.00           H
ATOM   2377 HG12 ILE A 736      57.980  57.920  55.810  1.00  0.00           H
ATOM   2378  CD  ILE A 736      59.460  56.800  56.800  1.00  0.00           C
ATOM   2379  HD1 ILE A 736      59.570  56.140  55.910  1.00  0.00           H
ATOM   2380  HD2 ILE A 736      58.970  56.270  57.640  1.00  0.00           H
ATOM   2381  HD3 ILE A 736      60.410  57.050  57.340  1.00  0.00           H
ATOM   2382  C   ILE A 736      57.970  59.270  60.090  1.00  0.00           C
ATOM   2383  O   ILE A 736      58.730  59.090  61.050  1.00  0.00           O
ATOM   2384  N   TYR A 737      57.030  60.200  60.060  1.00  0.00           N
ATOM   2385  HN  TYR A 737      56.530  60.380  59.220  1.00  0.00           H
ATOM   2386  CA  TYR A 737      56.860  61.080  61.190  1.00  0.00           C
ATOM   2387  HA  TYR A 737      57.800  61.580  61.350  1.00  0.00           H
ATOM   2388  CB  TYR A 737      55.820  62.160  60.780  1.00  0.00           C
ATOM   2389  HB1 TYR A 737      54.790  61.750  60.750  1.00  0.00           H
ATOM   2390  HB2 TYR A 737      56.140  62.430  59.750  1.00  0.00           H
ATOM   2391  CG  TYR A 737      56.020  63.440  61.550  1.00  0.00           C
ATOM   2392  CD1 TYR A 737      54.930  63.840  62.360  1.00  0.00           C
ATOM   2393  HD1 TYR A 737      54.070  63.200  62.460  1.00  0.00           H
ATOM   2394  CE1 TYR A 737      55.020  65.030  63.110  1.00  0.00           C
ATOM   2395  HE1 TYR A 737      54.240  65.210  63.820  1.00  0.00           H
ATOM   2396  CZ  TYR A 737      56.170  65.830  62.950  1.00  0.00           C
ATOM   2397  OH  TYR A 737      56.250  67.140  63.550  1.00  0.00           O
ATOM   2398  HH  TYR A 737      55.680  67.030  64.320  1.00  0.00           H
ATOM   2399  CD2 TYR A 737      57.150  64.200  61.380  1.00  0.00           C
ATOM   2400  HD2 TYR A 737      58.070  63.900  60.900  1.00  0.00           H
ATOM   2401  CE2 TYR A 737      57.190  65.450  62.030  1.00  0.00           C
ATOM   2402  HE2 TYR A 737      58.090  66.030  61.880  1.00  0.00           H
ATOM   2403  C   TYR A 737      56.420  60.400  62.500  1.00  0.00           C
ATOM   2404  O   TYR A 737      56.870  60.650  63.620  1.00  0.00           O
ATOM   2405  N   GLU A 738      55.460  59.460  62.360  1.00  0.00           N
ATOM   2406  HN  GLU A 738      54.900  59.300  61.550  1.00  0.00           H
ATOM   2407  CA  GLU A 738      55.060  58.630  63.450  1.00  0.00           C
ATOM   2408  HA  GLU A 738      54.880  59.310  64.270  1.00  0.00           H
ATOM   2409  CB  GLU A 738      53.660  57.920  63.210  1.00  0.00           C
ATOM   2410  HB1 GLU A 738      53.390  57.120  63.940  1.00  0.00           H
ATOM   2411  HB2 GLU A 738      53.770  57.410  62.220  1.00  0.00           H
ATOM   2412  CG  GLU A 738      52.430  58.880  63.100  1.00  0.00           C
ATOM   2413  HG1 GLU A 738      51.490  58.360  62.800  1.00  0.00           H
ATOM   2414  HG2 GLU A 738      52.650  59.500  62.190  1.00  0.00           H
ATOM   2415  CD  GLU A 738      52.030  59.620  64.340  1.00  0.00           C
ATOM   2416  OE1 GLU A 738      52.270  59.080  65.450  1.00  0.00           O
ATOM   2417  OE2 GLU A 738      51.350  60.660  64.210  1.00  0.00           O
ATOM   2418  C   GLU A 738      56.130  57.750  64.000  1.00  0.00           C
ATOM   2419  O   GLU A 738      56.430  57.900  65.230  1.00  0.00           O
ATOM   2420  N   ALA A 739      56.860  56.930  63.250  1.00  0.00           N
ATOM   2421  HN  ALA A 739      56.810  56.900  62.250  1.00  0.00           H
ATOM   2422  CA  ALA A 739      57.860  56.110  63.890  1.00  0.00           C
ATOM   2423  HA  ALA A 739      57.490  55.670  64.800  1.00  0.00           H
ATOM   2424  CB  ALA A 739      58.150  55.030  62.850  1.00  0.00           C
ATOM   2425  HB1 ALA A 739      57.200  54.570  62.520  1.00  0.00           H
ATOM   2426  HB2 ALA A 739      58.790  54.190  63.230  1.00  0.00           H
ATOM   2427  HB3 ALA A 739      58.720  55.370  61.960  1.00  0.00           H
ATOM   2428  C   ALA A 739      59.150  56.800  64.370  1.00  0.00           C
ATOM   2429  O   ALA A 739      59.730  56.480  65.420  1.00  0.00           O
ATOM   2430  N   LEU A 740      59.570  57.790  63.640  1.00  0.00           N
ATOM   2431  HN  LEU A 740      59.040  57.990  62.830  1.00  0.00           H
ATOM   2432  CA  LEU A 740      60.740  58.550  63.980  1.00  0.00           C
ATOM   2433  HA  LEU A 740      61.540  57.860  64.130  1.00  0.00           H
ATOM   2434  CB  LEU A 740      61.210  59.510  62.800  1.00  0.00           C
ATOM   2435  HB1 LEU A 740      60.450  60.220  62.420  1.00  0.00           H
ATOM   2436  HB2 LEU A 740      61.360  58.850  61.920  1.00  0.00           H
ATOM   2437  CG  LEU A 740      62.400  60.300  63.060  1.00  0.00           C
ATOM   2438  HG  LEU A 740      62.090  61.000  63.870  1.00  0.00           H
ATOM   2439  CD1 LEU A 740      63.670  59.400  63.340  1.00  0.00           C
ATOM   2440 HD11 LEU A 740      63.860  58.760  62.460  1.00  0.00           H
ATOM   2441 HD12 LEU A 740      63.480  58.810  64.250  1.00  0.00           H
ATOM   2442 HD13 LEU A 740      64.470  60.130  63.580  1.00  0.00           H
ATOM   2443  CD2 LEU A 740      62.790  61.210  61.920  1.00  0.00           C
ATOM   2444 HD21 LEU A 740      63.630  61.910  62.150  1.00  0.00           H
ATOM   2445 HD22 LEU A 740      61.870  61.810  61.780  1.00  0.00           H
ATOM   2446 HD23 LEU A 740      63.160  60.620  61.040  1.00  0.00           H
ATOM   2447  C   LEU A 740      60.770  59.330  65.310  1.00  0.00           C
ATOM   2448  O   LEU A 740      61.800  59.400  66.020  1.00  0.00           O
ATOM   2449  N   GLU A 741      59.550  59.770  65.780  1.00  0.00           N
ATOM   2450  HN  GLU A 741      58.740  59.770  65.200  1.00  0.00           H
ATOM   2451  CA  GLU A 741      59.350  60.140  67.170  1.00  0.00           C
ATOM   2452  HA  GLU A 741      60.110  60.830  67.500  1.00  0.00           H
ATOM   2453  CB  GLU A 741      57.960  60.840  67.090  1.00  0.00           C
ATOM   2454  HB1 GLU A 741      57.210  60.250  66.540  1.00  0.00           H
ATOM   2455  HB2 GLU A 741      58.100  61.790  66.530  1.00  0.00           H
ATOM   2456  CG  GLU A 741      57.440  61.200  68.470  1.00  0.00           C
ATOM   2457  HG1 GLU A 741      58.070  61.970  68.960  1.00  0.00           H
ATOM   2458  HG2 GLU A 741      57.360  60.270  69.090  1.00  0.00           H
ATOM   2459  CD  GLU A 741      56.050  61.950  68.330  1.00  0.00           C
ATOM   2460  OE1 GLU A 741      55.150  61.270  67.810  1.00  0.00           O
ATOM   2461  OE2 GLU A 741      55.880  63.080  68.800  1.00  0.00           O
ATOM   2462  C   GLU A 741      59.450  58.960  68.160  1.00  0.00           C
ATOM   2463  O   GLU A 741      59.950  59.130  69.280  1.00  0.00           O
ATOM   2464  N   LYS A 742      59.100  57.750  67.760  1.00  0.00           N
ATOM   2465  HN  LYS A 742      58.980  57.620  66.790  1.00  0.00           H
ATOM   2466  CA  LYS A 742      59.410  56.520  68.560  1.00  0.00           C
ATOM   2467  HA  LYS A 742      59.030  56.760  69.550  1.00  0.00           H
ATOM   2468  CB  LYS A 742      58.640  55.290  68.090  1.00  0.00           C
ATOM   2469  HB1 LYS A 742      58.710  55.100  66.990  1.00  0.00           H
ATOM   2470  HB2 LYS A 742      57.560  55.490  68.250  1.00  0.00           H
ATOM   2471  CG  LYS A 742      59.070  53.970  68.720  1.00  0.00           C
ATOM   2472  HG1 LYS A 742      60.100  53.600  68.520  1.00  0.00           H
ATOM   2473  HG2 LYS A 742      58.460  53.180  68.230  1.00  0.00           H
ATOM   2474  CD  LYS A 742      58.860  53.910  70.230  1.00  0.00           C
ATOM   2475  HD1 LYS A 742      59.550  54.520  70.850  1.00  0.00           H
ATOM   2476  HD2 LYS A 742      59.030  52.850  70.520  1.00  0.00           H
ATOM   2477  CE  LYS A 742      57.510  54.140  70.830  1.00  0.00           C
ATOM   2478  HE1 LYS A 742      56.770  53.360  70.540  1.00  0.00           H
ATOM   2479  HE2 LYS A 742      57.020  55.100  70.570  1.00  0.00           H
ATOM   2480  NZ  LYS A 742      57.570  53.980  72.330  1.00  0.00           N
ATOM   2481  HZ1 LYS A 742      58.040  53.130  72.700  1.00  0.00           H
ATOM   2482  HZ2 LYS A 742      56.620  53.890  72.750  1.00  0.00           H
ATOM   2483  HZ3 LYS A 742      57.980  54.830  72.770  1.00  0.00           H
ATOM   2484  C   LYS A 742      60.880  56.360  68.860  1.00  0.00           C
ATOM   2485  O   LYS A 742      61.290  56.150  69.980  1.00  0.00           O
ATOM   2486  N   LEU A 743      61.750  56.550  67.840  1.00  0.00           N
ATOM   2487  HN  LEU A 743      61.470  56.760  66.910  1.00  0.00           H
ATOM   2488  CA  LEU A 743      63.190  56.440  67.970  1.00  0.00           C
ATOM   2489  HA  LEU A 743      63.480  55.500  68.400  1.00  0.00           H
ATOM   2490  CB  LEU A 743      63.930  56.650  66.640  1.00  0.00           C
ATOM   2491  HB1 LEU A 743      64.960  57.040  66.780  1.00  0.00           H
ATOM   2492  HB2 LEU A 743      63.470  57.490  66.080  1.00  0.00           H
ATOM   2493  CG  LEU A 743      63.940  55.480  65.590  1.00  0.00           C
ATOM   2494  HG  LEU A 743      62.900  55.170  65.350  1.00  0.00           H
ATOM   2495  CD1 LEU A 743      64.660  55.940  64.320  1.00  0.00           C
ATOM   2496 HD11 LEU A 743      64.590  55.170  63.510  1.00  0.00           H
ATOM   2497 HD12 LEU A 743      65.740  56.130  64.510  1.00  0.00           H
ATOM   2498 HD13 LEU A 743      64.330  56.900  63.880  1.00  0.00           H
ATOM   2499  CD2 LEU A 743      64.750  54.290  66.140  1.00  0.00           C
ATOM   2500 HD21 LEU A 743      64.020  53.750  66.780  1.00  0.00           H
ATOM   2501 HD22 LEU A 743      65.600  54.630  66.770  1.00  0.00           H
ATOM   2502 HD23 LEU A 743      65.160  53.610  65.350  1.00  0.00           H
ATOM   2503  C   LEU A 743      63.790  57.370  69.030  1.00  0.00           C
ATOM   2504  O   LEU A 743      64.690  56.990  69.820  1.00  0.00           O
ATOM   2505  N   PHE A 744      63.270  58.610  69.150  1.00  0.00           N
ATOM   2506  HN  PHE A 744      62.590  58.930  68.490  1.00  0.00           H
ATOM   2507  CA  PHE A 744      63.650  59.560  70.160  1.00  0.00           C
ATOM   2508  HA  PHE A 744      64.680  59.800  69.950  1.00  0.00           H
ATOM   2509  CB  PHE A 744      62.770  60.830  70.080  1.00  0.00           C
ATOM   2510  HB1 PHE A 744      63.110  61.550  70.870  1.00  0.00           H
ATOM   2511  HB2 PHE A 744      61.680  60.620  70.220  1.00  0.00           H
ATOM   2512  CG  PHE A 744      62.840  61.660  68.810  1.00  0.00           C
ATOM   2513  CD1 PHE A 744      61.810  62.550  68.430  1.00  0.00           C
ATOM   2514  HD1 PHE A 744      60.930  62.450  69.050  1.00  0.00           H
ATOM   2515  CE1 PHE A 744      61.940  63.410  67.380  1.00  0.00           C
ATOM   2516  HE1 PHE A 744      61.160  64.130  67.170  1.00  0.00           H
ATOM   2517  CZ  PHE A 744      63.040  63.280  66.520  1.00  0.00           C
ATOM   2518  HZ  PHE A 744      63.190  63.860  65.620  1.00  0.00           H
ATOM   2519  CD2 PHE A 744      64.030  61.670  68.060  1.00  0.00           C
ATOM   2520  HD2 PHE A 744      64.910  61.110  68.320  1.00  0.00           H
ATOM   2521  CE2 PHE A 744      64.050  62.420  66.890  1.00  0.00           C
ATOM   2522  HE2 PHE A 744      64.830  62.280  66.150  1.00  0.00           H
ATOM   2523  C   PHE A 744      63.360  59.030  71.570  1.00  0.00           C
ATOM   2524  O   PHE A 744      64.290  58.850  72.410  1.00  0.00           O
ATOM   2525  N   ASP A 745      62.130  58.510  71.820  1.00  0.00           N
ATOM   2526  HN  ASP A 745      61.370  58.710  71.210  1.00  0.00           H
ATOM   2527  CA  ASP A 745      61.750  57.840  72.990  1.00  0.00           C
ATOM   2528  HA  ASP A 745      62.050  58.460  73.800  1.00  0.00           H
ATOM   2529  CB  ASP A 745      60.190  57.580  72.950  1.00  0.00           C
ATOM   2530  HB1 ASP A 745      60.000  57.130  71.960  1.00  0.00           H
ATOM   2531  HB2 ASP A 745      59.750  58.590  73.090  1.00  0.00           H
ATOM   2532  CG  ASP A 745      59.720  56.660  74.090  1.00  0.00           C
ATOM   2533  OD1 ASP A 745      58.820  55.830  73.920  1.00  0.00           O
ATOM   2534  OD2 ASP A 745      60.100  57.070  75.270  1.00  0.00           O
ATOM   2535  C   ASP A 745      62.510  56.580  73.280  1.00  0.00           C
ATOM   2536  O   ASP A 745      62.820  56.350  74.450  1.00  0.00           O
ATOM   2537  N   LEU A 746      62.810  55.710  72.330  1.00  0.00           N
ATOM   2538  HN  LEU A 746      62.450  55.930  71.430  1.00  0.00           H
ATOM   2539  CA  LEU A 746      63.660  54.580  72.480  1.00  0.00           C
ATOM   2540  HA  LEU A 746      63.190  53.950  73.210  1.00  0.00           H
ATOM   2541  CB  LEU A 746      63.950  53.800  71.190  1.00  0.00           C
ATOM   2542  HB1 LEU A 746      64.660  52.950  71.320  1.00  0.00           H
ATOM   2543  HB2 LEU A 746      64.260  54.590  70.480  1.00  0.00           H
ATOM   2544  CG  LEU A 746      62.640  53.160  70.570  1.00  0.00           C
ATOM   2545  HG  LEU A 746      62.100  53.990  70.060  1.00  0.00           H
ATOM   2546  CD1 LEU A 746      62.990  52.160  69.510  1.00  0.00           C
ATOM   2547 HD11 LEU A 746      63.590  52.600  68.690  1.00  0.00           H
ATOM   2548 HD12 LEU A 746      62.140  51.850  68.850  1.00  0.00           H
ATOM   2549 HD13 LEU A 746      63.530  51.270  69.880  1.00  0.00           H
ATOM   2550  CD2 LEU A 746      61.710  52.530  71.570  1.00  0.00           C
ATOM   2551 HD21 LEU A 746      60.840  51.990  71.120  1.00  0.00           H
ATOM   2552 HD22 LEU A 746      61.350  53.260  72.330  1.00  0.00           H
ATOM   2553 HD23 LEU A 746      62.320  51.800  72.140  1.00  0.00           H
ATOM   2554  C   LEU A 746      65.040  54.960  72.990  1.00  0.00           C
ATOM   2555  O   LEU A 746      65.470  54.420  73.980  1.00  0.00           O
ATOM   2556  N   GLY A 747      65.540  56.000  72.310  1.00  0.00           N
ATOM   2557  HN  GLY A 747      65.030  56.280  71.500  1.00  0.00           H
ATOM   2558  CA  GLY A 747      66.750  56.720  72.710  1.00  0.00           C
ATOM   2559  HA1 GLY A 747      66.720  57.630  72.140  1.00  0.00           H
ATOM   2560  HA2 GLY A 747      67.620  56.070  72.630  1.00  0.00           H
ATOM   2561  C   GLY A 747      66.840  57.060  74.140  1.00  0.00           C
ATOM   2562  O   GLY A 747      67.730  56.670  74.810  1.00  0.00           O
ATOM   2563  N   GLU A 748      65.800  57.720  74.640  1.00  0.00           N
ATOM   2564  HN  GLU A 748      65.010  57.950  74.090  1.00  0.00           H
ATOM   2565  CA  GLU A 748      65.610  57.920  76.090  1.00  0.00           C
ATOM   2566  HA  GLU A 748      66.470  58.440  76.480  1.00  0.00           H
ATOM   2567  CB  GLU A 748      64.460  58.940  76.340  1.00  0.00           C
ATOM   2568  HB1 GLU A 748      63.700  58.670  75.580  1.00  0.00           H
ATOM   2569  HB2 GLU A 748      65.000  59.890  76.120  1.00  0.00           H
ATOM   2570  CG  GLU A 748      63.890  59.030  77.790  1.00  0.00           C
ATOM   2571  HG1 GLU A 748      64.670  59.420  78.480  1.00  0.00           H
ATOM   2572  HG2 GLU A 748      63.600  58.020  78.150  1.00  0.00           H
ATOM   2573  CD  GLU A 748      62.680  59.780  77.800  1.00  0.00           C
ATOM   2574  OE1 GLU A 748      62.770  61.030  77.770  1.00  0.00           O
ATOM   2575  OE2 GLU A 748      61.580  59.210  78.100  1.00  0.00           O
ATOM   2576  C   GLU A 748      65.440  56.660  76.880  1.00  0.00           C
ATOM   2577  O   GLU A 748      66.140  56.560  77.930  1.00  0.00           O
ATOM   2578  N   THR A 749      64.700  55.640  76.490  1.00  0.00           N
ATOM   2579  HN  THR A 749      64.270  55.720  75.590  1.00  0.00           H
ATOM   2580  CA  THR A 749      64.520  54.360  77.100  1.00  0.00           C
ATOM   2581  HA  THR A 749      64.050  54.440  78.060  1.00  0.00           H
ATOM   2582  CB  THR A 749      63.510  53.430  76.410  1.00  0.00           C
ATOM   2583  HB  THR A 749      63.880  52.960  75.470  1.00  0.00           H
ATOM   2584  OG1 THR A 749      62.380  54.160  76.010  1.00  0.00           O
ATOM   2585  HG1 THR A 749      62.720  54.910  75.500  1.00  0.00           H
ATOM   2586  CG2 THR A 749      63.010  52.260  77.310  1.00  0.00           C
ATOM   2587 HG21 THR A 749      63.840  51.630  77.680  1.00  0.00           H
ATOM   2588 HG22 THR A 749      62.260  51.710  76.710  1.00  0.00           H
ATOM   2589 HG23 THR A 749      62.370  52.590  78.170  1.00  0.00           H
ATOM   2590  C   THR A 749      65.840  53.580  77.400  1.00  0.00           C
ATOM   2591  O   THR A 749      66.050  52.970  78.440  1.00  0.00           O
ATOM   2592  N   TYR A 750      66.680  53.590  76.340  1.00  0.00           N
ATOM   2593  HN  TYR A 750      66.360  54.010  75.490  1.00  0.00           H
ATOM   2594  CA  TYR A 750      67.890  52.840  76.200  1.00  0.00           C
ATOM   2595  HA  TYR A 750      68.030  52.180  77.040  1.00  0.00           H
ATOM   2596  CB  TYR A 750      67.750  52.050  74.830  1.00  0.00           C
ATOM   2597  HB1 TYR A 750      68.650  51.460  74.550  1.00  0.00           H
ATOM   2598  HB2 TYR A 750      67.720  52.720  73.940  1.00  0.00           H
ATOM   2599  CG  TYR A 750      66.570  51.130  74.820  1.00  0.00           C
ATOM   2600  CD1 TYR A 750      65.960  51.000  73.530  1.00  0.00           C
ATOM   2601  HD1 TYR A 750      66.420  51.490  72.690  1.00  0.00           H
ATOM   2602  CE1 TYR A 750      64.770  50.240  73.400  1.00  0.00           C
ATOM   2603  HE1 TYR A 750      64.360  50.070  72.420  1.00  0.00           H
ATOM   2604  CZ  TYR A 750      64.170  49.670  74.490  1.00  0.00           C
ATOM   2605  OH  TYR A 750      63.120  48.620  74.390  1.00  0.00           O
ATOM   2606  HH  TYR A 750      63.060  48.210  75.250  1.00  0.00           H
ATOM   2607  CD2 TYR A 750      66.000  50.450  75.870  1.00  0.00           C
ATOM   2608  HD2 TYR A 750      66.630  50.460  76.750  1.00  0.00           H
ATOM   2609  CE2 TYR A 750      64.780  49.770  75.730  1.00  0.00           C
ATOM   2610  HE2 TYR A 750      64.330  49.300  76.590  1.00  0.00           H
ATOM   2611  C   TYR A 750      69.080  53.690  76.090  1.00  0.00           C
ATOM   2612  O   TYR A 750      70.100  53.300  75.480  1.00  0.00           O
ATOM   2613  N   ALA A 751      69.090  54.880  76.700  1.00  0.00           N
ATOM   2614  HN  ALA A 751      68.220  55.180  77.090  1.00  0.00           H
ATOM   2615  CA  ALA A 751      70.110  55.860  76.810  1.00  0.00           C
ATOM   2616  HA  ALA A 751      70.170  56.390  75.870  1.00  0.00           H
ATOM   2617  CB  ALA A 751      69.740  56.820  77.990  1.00  0.00           C
ATOM   2618  HB1 ALA A 751      69.400  56.230  78.870  1.00  0.00           H
ATOM   2619  HB2 ALA A 751      68.970  57.550  77.680  1.00  0.00           H
ATOM   2620  HB3 ALA A 751      70.640  57.470  78.120  1.00  0.00           H
ATOM   2621  C   ALA A 751      71.560  55.350  77.130  1.00  0.00           C
ATOM   2622  O   ALA A 751      72.560  55.730  76.580  1.00  0.00           O
ATOM   2623  N   ASP A 752      71.580  54.430  78.120  1.00  0.00           N
ATOM   2624  HN  ASP A 752      70.780  54.120  78.610  1.00  0.00           H
ATOM   2625  CA  ASP A 752      72.880  53.970  78.640  1.00  0.00           C
ATOM   2626  HA  ASP A 752      73.560  54.810  78.640  1.00  0.00           H
ATOM   2627  CB  ASP A 752      72.690  53.410  80.050  1.00  0.00           C
ATOM   2628  HB1 ASP A 752      73.610  52.910  80.420  1.00  0.00           H
ATOM   2629  HB2 ASP A 752      71.780  52.790  80.100  1.00  0.00           H
ATOM   2630  CG  ASP A 752      72.500  54.450  81.090  1.00  0.00           C
ATOM   2631  OD1 ASP A 752      72.530  55.660  80.770  1.00  0.00           O
ATOM   2632  OD2 ASP A 752      72.310  54.040  82.240  1.00  0.00           O
ATOM   2633  C   ASP A 752      73.460  52.820  77.710  1.00  0.00           C
ATOM   2634  O   ASP A 752      74.680  52.630  77.590  1.00  0.00           O
ATOM   2635  N   VAL A 753      72.560  52.250  76.870  1.00  0.00           N
ATOM   2636  HN  VAL A 753      71.570  52.370  76.960  1.00  0.00           H
ATOM   2637  CA  VAL A 753      72.990  51.230  75.950  1.00  0.00           C
ATOM   2638  HA  VAL A 753      74.060  51.120  75.990  1.00  0.00           H
ATOM   2639  CB  VAL A 753      72.350  49.890  76.220  1.00  0.00           C
ATOM   2640  HB  VAL A 753      72.770  49.130  75.520  1.00  0.00           H
ATOM   2641  CG1 VAL A 753      72.670  49.440  77.610  1.00  0.00           C
ATOM   2642 HG11 VAL A 753      72.130  50.090  78.340  1.00  0.00           H
ATOM   2643 HG12 VAL A 753      73.770  49.350  77.810  1.00  0.00           H
ATOM   2644 HG13 VAL A 753      72.190  48.450  77.800  1.00  0.00           H
ATOM   2645  CG2 VAL A 753      70.880  50.060  76.000  1.00  0.00           C
ATOM   2646 HG21 VAL A 753      70.420  50.750  76.730  1.00  0.00           H
ATOM   2647 HG22 VAL A 753      70.350  49.100  76.080  1.00  0.00           H
ATOM   2648 HG23 VAL A 753      70.640  50.510  75.010  1.00  0.00           H
ATOM   2649  C   VAL A 753      72.910  51.830  74.510  1.00  0.00           C
ATOM   2650  O   VAL A 753      72.930  51.130  73.480  1.00  0.00           O
ATOM   2651  N   LEU A 754      72.830  53.210  74.370  1.00  0.00           N
ATOM   2652  HN  LEU A 754      72.740  53.900  75.070  1.00  0.00           H
ATOM   2653  CA  LEU A 754      72.590  53.820  73.100  1.00  0.00           C
ATOM   2654  HA  LEU A 754      71.610  53.520  72.750  1.00  0.00           H
ATOM   2655  CB  LEU A 754      72.590  55.360  73.410  1.00  0.00           C
ATOM   2656  HB1 LEU A 754      73.540  55.690  73.870  1.00  0.00           H
ATOM   2657  HB2 LEU A 754      71.820  55.560  74.180  1.00  0.00           H
ATOM   2658  CG  LEU A 754      72.220  56.290  72.280  1.00  0.00           C
ATOM   2659  HG  LEU A 754      73.030  56.250  71.520  1.00  0.00           H
ATOM   2660  CD1 LEU A 754      70.830  56.140  71.750  1.00  0.00           C
ATOM   2661 HD11 LEU A 754      70.570  56.810  70.900  1.00  0.00           H
ATOM   2662 HD12 LEU A 754      70.030  56.220  72.520  1.00  0.00           H
ATOM   2663 HD13 LEU A 754      70.860  55.110  71.340  1.00  0.00           H
ATOM   2664  CD2 LEU A 754      72.250  57.740  72.770  1.00  0.00           C
ATOM   2665 HD21 LEU A 754      71.710  57.730  73.740  1.00  0.00           H
ATOM   2666 HD22 LEU A 754      71.760  58.450  72.060  1.00  0.00           H
ATOM   2667 HD23 LEU A 754      73.290  58.090  72.900  1.00  0.00           H
ATOM   2668  C   LEU A 754      73.550  53.610  71.970  1.00  0.00           C
ATOM   2669  O   LEU A 754      73.200  53.430  70.800  1.00  0.00           O
ATOM   2670  N   PHE A 755      74.890  53.670  72.240  1.00  0.00           N
ATOM   2671  HN  PHE A 755      75.320  53.880  73.120  1.00  0.00           H
ATOM   2672  CA  PHE A 755      75.880  53.480  71.200  1.00  0.00           C
ATOM   2673  HA  PHE A 755      75.730  54.270  70.470  1.00  0.00           H
ATOM   2674  CB  PHE A 755      77.260  53.770  71.700  1.00  0.00           C
ATOM   2675  HB1 PHE A 755      77.510  53.140  72.570  1.00  0.00           H
ATOM   2676  HB2 PHE A 755      77.300  54.810  72.100  1.00  0.00           H
ATOM   2677  CG  PHE A 755      78.390  53.570  70.650  1.00  0.00           C
ATOM   2678  CD1 PHE A 755      79.360  52.510  70.800  1.00  0.00           C
ATOM   2679  HD1 PHE A 755      79.390  51.890  71.670  1.00  0.00           H
ATOM   2680  CE1 PHE A 755      80.390  52.350  69.960  1.00  0.00           C
ATOM   2681  HE1 PHE A 755      81.010  51.460  69.920  1.00  0.00           H
ATOM   2682  CZ  PHE A 755      80.430  53.180  68.800  1.00  0.00           C
ATOM   2683  HZ  PHE A 755      81.120  52.900  68.020  1.00  0.00           H
ATOM   2684  CD2 PHE A 755      78.560  54.430  69.540  1.00  0.00           C
ATOM   2685  HD2 PHE A 755      77.860  55.250  69.560  1.00  0.00           H
ATOM   2686  CE2 PHE A 755      79.590  54.280  68.630  1.00  0.00           C
ATOM   2687  HE2 PHE A 755      79.660  54.910  67.750  1.00  0.00           H
ATOM   2688  C   PHE A 755      75.840  52.160  70.480  1.00  0.00           C
ATOM   2689  O   PHE A 755      75.870  52.040  69.230  1.00  0.00           O
ATOM   2690  N   TRP A 756      75.670  51.050  71.250  1.00  0.00           N
ATOM   2691  HN  TRP A 756      75.820  51.230  72.230  1.00  0.00           H
ATOM   2692  CA  TRP A 756      75.520  49.630  70.850  1.00  0.00           C
ATOM   2693  HA  TRP A 756      76.320  49.310  70.210  1.00  0.00           H
ATOM   2694  CB  TRP A 756      75.660  48.840  72.170  1.00  0.00           C
ATOM   2695  HB1 TRP A 756      75.450  49.530  73.020  1.00  0.00           H
ATOM   2696  HB2 TRP A 756      76.700  48.560  72.410  1.00  0.00           H
ATOM   2697  CG  TRP A 756      74.910  47.550  72.290  1.00  0.00           C
ATOM   2698  CD1 TRP A 756      73.960  47.210  73.220  1.00  0.00           C
ATOM   2699  HD1 TRP A 756      73.590  47.900  73.960  1.00  0.00           H
ATOM   2700  NE1 TRP A 756      73.790  45.870  73.140  1.00  0.00           N
ATOM   2701  HE1 TRP A 756      73.450  45.320  73.870  1.00  0.00           H
ATOM   2702  CE2 TRP A 756      74.360  45.370  72.050  1.00  0.00           C
ATOM   2703  CD2 TRP A 756      75.110  46.460  71.430  1.00  0.00           C
ATOM   2704  CE3 TRP A 756      75.820  46.210  70.260  1.00  0.00           C
ATOM   2705  HE3 TRP A 756      76.290  47.020  69.730  1.00  0.00           H
ATOM   2706  CZ3 TRP A 756      75.840  44.940  69.670  1.00  0.00           C
ATOM   2707  HZ3 TRP A 756      76.520  44.760  68.850  1.00  0.00           H
ATOM   2708  CZ2 TRP A 756      74.430  44.110  71.560  1.00  0.00           C
ATOM   2709  HZ2 TRP A 756      74.190  43.240  72.120  1.00  0.00           H
ATOM   2710  CH2 TRP A 756      75.190  43.920  70.350  1.00  0.00           C
ATOM   2711  HH2 TRP A 756      75.250  42.860  70.120  1.00  0.00           H
ATOM   2712  C   TRP A 756      74.250  49.460  70.040  1.00  0.00           C
ATOM   2713  O   TRP A 756      74.270  48.970  68.920  1.00  0.00           O
ATOM   2714  N   CYS A 757      73.120  50.000  70.460  1.00  0.00           N
ATOM   2715  HN  CYS A 757      73.090  50.350  71.400  1.00  0.00           H
ATOM   2716  CA  CYS A 757      71.970  49.970  69.610  1.00  0.00           C
ATOM   2717  HA  CYS A 757      71.800  48.930  69.370  1.00  0.00           H
ATOM   2718  CB  CYS A 757      70.810  50.650  70.370  1.00  0.00           C
ATOM   2719  HB1 CYS A 757      69.920  50.600  69.720  1.00  0.00           H
ATOM   2720  HB2 CYS A 757      70.990  51.750  70.510  1.00  0.00           H
ATOM   2721  SG  CYS A 757      70.450  49.940  72.000  1.00  0.00           S
ATOM   2722  HG1 CYS A 757      71.600  50.110  72.640  1.00  0.00           H
ATOM   2723  C   CYS A 757      72.140  50.760  68.260  1.00  0.00           C
ATOM   2724  O   CYS A 757      71.630  50.440  67.170  1.00  0.00           O
ATOM   2725  N   VAL A 758      72.850  51.900  68.390  1.00  0.00           N
ATOM   2726  HN  VAL A 758      73.330  52.110  69.240  1.00  0.00           H
ATOM   2727  CA  VAL A 758      73.040  52.780  67.280  1.00  0.00           C
ATOM   2728  HA  VAL A 758      72.160  53.150  66.780  1.00  0.00           H
ATOM   2729  CB  VAL A 758      73.620  54.150  67.800  1.00  0.00           C
ATOM   2730  HB  VAL A 758      74.390  53.930  68.560  1.00  0.00           H
ATOM   2731  CG1 VAL A 758      74.470  54.930  66.750  1.00  0.00           C
ATOM   2732 HG11 VAL A 758      75.410  54.380  66.600  1.00  0.00           H
ATOM   2733 HG12 VAL A 758      74.710  55.870  67.300  1.00  0.00           H
ATOM   2734 HG13 VAL A 758      74.000  55.060  65.760  1.00  0.00           H
ATOM   2735  CG2 VAL A 758      72.470  55.010  68.390  1.00  0.00           C
ATOM   2736 HG21 VAL A 758      71.830  54.440  69.100  1.00  0.00           H
ATOM   2737 HG22 VAL A 758      71.860  55.370  67.530  1.00  0.00           H
ATOM   2738 HG23 VAL A 758      72.810  55.890  68.990  1.00  0.00           H
ATOM   2739  C   VAL A 758      73.960  52.210  66.260  1.00  0.00           C
ATOM   2740  O   VAL A 758      73.630  52.230  65.090  1.00  0.00           O
ATOM   2741  N   ILE A 759      75.060  51.540  66.750  1.00  0.00           N
ATOM   2742  HN  ILE A 759      75.430  51.610  67.680  1.00  0.00           H
ATOM   2743  CA  ILE A 759      75.890  50.840  65.770  1.00  0.00           C
ATOM   2744  HA  ILE A 759      76.060  51.560  64.990  1.00  0.00           H
ATOM   2745  CB  ILE A 759      77.210  50.300  66.250  1.00  0.00           C
ATOM   2746  HB  ILE A 759      77.830  50.080  65.360  1.00  0.00           H
ATOM   2747  CG2 ILE A 759      77.970  51.490  66.840  1.00  0.00           C
ATOM   2748 HG21 ILE A 759      78.990  51.050  66.900  1.00  0.00           H
ATOM   2749 HG22 ILE A 759      77.720  51.830  67.870  1.00  0.00           H
ATOM   2750 HG23 ILE A 759      78.050  52.330  66.120  1.00  0.00           H
ATOM   2751  CG1 ILE A 759      77.240  49.150  67.210  1.00  0.00           C
ATOM   2752 HG11 ILE A 759      76.520  49.290  68.060  1.00  0.00           H
ATOM   2753 HG12 ILE A 759      78.060  49.320  67.950  1.00  0.00           H
ATOM   2754  CD  ILE A 759      77.430  47.680  66.700  1.00  0.00           C
ATOM   2755  HD1 ILE A 759      78.090  47.760  65.810  1.00  0.00           H
ATOM   2756  HD2 ILE A 759      76.400  47.280  66.590  1.00  0.00           H
ATOM   2757  HD3 ILE A 759      77.840  47.080  67.530  1.00  0.00           H
ATOM   2758  C   ILE A 759      75.070  49.790  65.120  1.00  0.00           C
ATOM   2759  O   ILE A 759      75.000  49.670  63.920  1.00  0.00           O
ATOM   2760  N   LEU A 760      74.250  48.980  65.840  1.00  0.00           N
ATOM   2761  HN  LEU A 760      74.360  48.980  66.820  1.00  0.00           H
ATOM   2762  CA  LEU A 760      73.390  48.010  65.230  1.00  0.00           C
ATOM   2763  HA  LEU A 760      74.030  47.440  64.570  1.00  0.00           H
ATOM   2764  CB  LEU A 760      72.790  46.960  66.150  1.00  0.00           C
ATOM   2765  HB1 LEU A 760      72.000  46.370  65.640  1.00  0.00           H
ATOM   2766  HB2 LEU A 760      72.260  47.510  66.950  1.00  0.00           H
ATOM   2767  CG  LEU A 760      73.780  45.970  66.860  1.00  0.00           C
ATOM   2768  HG  LEU A 760      74.620  46.540  67.290  1.00  0.00           H
ATOM   2769  CD1 LEU A 760      73.020  45.300  68.010  1.00  0.00           C
ATOM   2770 HD11 LEU A 760      73.240  45.800  68.980  1.00  0.00           H
ATOM   2771 HD12 LEU A 760      73.320  44.240  68.050  1.00  0.00           H
ATOM   2772 HD13 LEU A 760      71.930  45.160  67.790  1.00  0.00           H
ATOM   2773  CD2 LEU A 760      74.350  44.890  65.960  1.00  0.00           C
ATOM   2774 HD21 LEU A 760      75.000  45.300  65.150  1.00  0.00           H
ATOM   2775 HD22 LEU A 760      73.550  44.400  65.360  1.00  0.00           H
ATOM   2776 HD23 LEU A 760      74.940  44.050  66.410  1.00  0.00           H
ATOM   2777  C   LEU A 760      72.320  48.560  64.290  1.00  0.00           C
ATOM   2778  O   LEU A 760      72.080  48.040  63.200  1.00  0.00           O
ATOM   2779  N   PHE A 761      71.720  49.640  64.700  1.00  0.00           N
ATOM   2780  HN  PHE A 761      71.910  50.040  65.580  1.00  0.00           H
ATOM   2781  CA  PHE A 761      70.600  50.270  63.900  1.00  0.00           C
ATOM   2782  HA  PHE A 761      69.800  49.570  63.730  1.00  0.00           H
ATOM   2783  CB  PHE A 761      69.920  51.420  64.750  1.00  0.00           C
ATOM   2784  HB1 PHE A 761      70.670  51.900  65.410  1.00  0.00           H
ATOM   2785  HB2 PHE A 761      69.240  50.800  65.380  1.00  0.00           H
ATOM   2786  CG  PHE A 761      69.000  52.460  64.060  1.00  0.00           C
ATOM   2787  CD1 PHE A 761      67.670  52.160  63.740  1.00  0.00           C
ATOM   2788  HD1 PHE A 761      67.330  51.140  63.900  1.00  0.00           H
ATOM   2789  CE1 PHE A 761      66.910  53.060  62.960  1.00  0.00           C
ATOM   2790  HE1 PHE A 761      65.920  52.700  62.720  1.00  0.00           H
ATOM   2791  CZ  PHE A 761      67.470  54.260  62.480  1.00  0.00           C
ATOM   2792  HZ  PHE A 761      66.800  54.890  61.930  1.00  0.00           H
ATOM   2793  CD2 PHE A 761      69.550  53.690  63.660  1.00  0.00           C
ATOM   2794  HD2 PHE A 761      70.600  53.940  63.700  1.00  0.00           H
ATOM   2795  CE2 PHE A 761      68.780  54.540  62.850  1.00  0.00           C
ATOM   2796  HE2 PHE A 761      69.190  55.460  62.460  1.00  0.00           H
ATOM   2797  C   PHE A 761      71.110  50.770  62.570  1.00  0.00           C
ATOM   2798  O   PHE A 761      70.430  50.410  61.580  1.00  0.00           O
ATOM   2799  N   PHE A 762      72.300  51.500  62.450  1.00  0.00           N
ATOM   2800  HN  PHE A 762      72.660  51.770  63.340  1.00  0.00           H
ATOM   2801  CA  PHE A 762      72.820  51.930  61.180  1.00  0.00           C
ATOM   2802  HA  PHE A 762      71.990  52.230  60.550  1.00  0.00           H
ATOM   2803  CB  PHE A 762      73.710  53.100  61.290  1.00  0.00           C
ATOM   2804  HB1 PHE A 762      74.170  53.280  60.300  1.00  0.00           H
ATOM   2805  HB2 PHE A 762      74.490  52.830  62.040  1.00  0.00           H
ATOM   2806  CG  PHE A 762      73.040  54.410  61.700  1.00  0.00           C
ATOM   2807  CD1 PHE A 762      73.310  55.090  62.940  1.00  0.00           C
ATOM   2808  HD1 PHE A 762      73.990  54.610  63.640  1.00  0.00           H
ATOM   2809  CE1 PHE A 762      72.600  56.270  63.300  1.00  0.00           C
ATOM   2810  HE1 PHE A 762      72.810  56.730  64.260  1.00  0.00           H
ATOM   2811  CZ  PHE A 762      71.830  56.900  62.340  1.00  0.00           C
ATOM   2812  HZ  PHE A 762      71.130  57.680  62.540  1.00  0.00           H
ATOM   2813  CD2 PHE A 762      72.440  55.130  60.700  1.00  0.00           C
ATOM   2814  HD2 PHE A 762      72.340  54.690  59.720  1.00  0.00           H
ATOM   2815  CE2 PHE A 762      71.770  56.330  61.030  1.00  0.00           C
ATOM   2816  HE2 PHE A 762      71.060  56.710  60.310  1.00  0.00           H
ATOM   2817  C   PHE A 762      73.630  50.850  60.420  1.00  0.00           C
ATOM   2818  O   PHE A 762      73.630  50.790  59.160  1.00  0.00           O
ATOM   2819  N   THR A 763      74.230  49.860  61.090  1.00  0.00           N
ATOM   2820  HN  THR A 763      74.330  49.940  62.080  1.00  0.00           H
ATOM   2821  CA  THR A 763      74.840  48.650  60.550  1.00  0.00           C
ATOM   2822  HA  THR A 763      75.420  49.030  59.730  1.00  0.00           H
ATOM   2823  CB  THR A 763      75.770  47.970  61.490  1.00  0.00           C
ATOM   2824  HB  THR A 763      75.240  47.570  62.370  1.00  0.00           H
ATOM   2825  OG1 THR A 763      76.750  48.860  61.930  1.00  0.00           O
ATOM   2826  HG1 THR A 763      76.300  49.470  62.520  1.00  0.00           H
ATOM   2827  CG2 THR A 763      76.500  46.810  60.840  1.00  0.00           C
ATOM   2828 HG21 THR A 763      75.850  46.030  60.410  1.00  0.00           H
ATOM   2829 HG22 THR A 763      77.140  46.270  61.570  1.00  0.00           H
ATOM   2830 HG23 THR A 763      77.070  47.300  60.020  1.00  0.00           H
ATOM   2831  C   THR A 763      73.850  47.750  59.870  1.00  0.00           C
ATOM   2832  O   THR A 763      74.110  47.320  58.740  1.00  0.00           O
ATOM   2833  N   THR A 764      72.640  47.520  60.470  1.00  0.00           N
ATOM   2834  HN  THR A 764      72.340  47.820  61.370  1.00  0.00           H
ATOM   2835  CA  THR A 764      71.560  46.910  59.860  1.00  0.00           C
ATOM   2836  HA  THR A 764      71.850  45.940  59.520  1.00  0.00           H
ATOM   2837  CB  THR A 764      70.390  46.890  60.820  1.00  0.00           C
ATOM   2838  HB  THR A 764      70.270  47.920  61.190  1.00  0.00           H
ATOM   2839  OG1 THR A 764      70.640  46.110  61.980  1.00  0.00           O
ATOM   2840  HG1 THR A 764      71.220  46.670  62.510  1.00  0.00           H
ATOM   2841  CG2 THR A 764      69.140  46.300  60.210  1.00  0.00           C
ATOM   2842 HG21 THR A 764      68.750  46.880  59.340  1.00  0.00           H
ATOM   2843 HG22 THR A 764      68.260  46.260  60.890  1.00  0.00           H
ATOM   2844 HG23 THR A 764      69.330  45.290  59.810  1.00  0.00           H
ATOM   2845  C   THR A 764      71.100  47.600  58.580  1.00  0.00           C
ATOM   2846  O   THR A 764      71.110  46.990  57.490  1.00  0.00           O
ATOM   2847  N   PHE A 765      70.860  48.930  58.510  1.00  0.00           N
ATOM   2848  HN  PHE A 765      70.890  49.450  59.360  1.00  0.00           H
ATOM   2849  CA  PHE A 765      70.550  49.740  57.310  1.00  0.00           C
ATOM   2850  HA  PHE A 765      69.700  49.220  56.890  1.00  0.00           H
ATOM   2851  CB  PHE A 765      70.290  51.190  57.790  1.00  0.00           C
ATOM   2852  HB1 PHE A 765      71.270  51.550  58.160  1.00  0.00           H
ATOM   2853  HB2 PHE A 765      69.460  51.220  58.520  1.00  0.00           H
ATOM   2854  CG  PHE A 765      69.970  52.070  56.600  1.00  0.00           C
ATOM   2855  CD1 PHE A 765      68.910  51.710  55.800  1.00  0.00           C
ATOM   2856  HD1 PHE A 765      68.400  50.760  55.920  1.00  0.00           H
ATOM   2857  CE1 PHE A 765      68.560  52.510  54.680  1.00  0.00           C
ATOM   2858  HE1 PHE A 765      67.710  52.230  54.080  1.00  0.00           H
ATOM   2859  CZ  PHE A 765      69.150  53.720  54.490  1.00  0.00           C
ATOM   2860  HZ  PHE A 765      68.870  54.270  53.600  1.00  0.00           H
ATOM   2861  CD2 PHE A 765      70.600  53.260  56.390  1.00  0.00           C
ATOM   2862  HD2 PHE A 765      71.340  53.560  57.130  1.00  0.00           H
ATOM   2863  CE2 PHE A 765      70.190  54.070  55.350  1.00  0.00           C
ATOM   2864  HE2 PHE A 765      70.750  54.960  55.070  1.00  0.00           H
ATOM   2865  C   PHE A 765      71.590  49.620  56.210  1.00  0.00           C
ATOM   2866  O   PHE A 765      71.320  49.460  55.040  1.00  0.00           O
ATOM   2867  N   PHE A 766      72.860  49.670  56.620  1.00  0.00           N
ATOM   2868  HN  PHE A 766      73.100  49.750  57.580  1.00  0.00           H
ATOM   2869  CA  PHE A 766      73.980  49.530  55.690  1.00  0.00           C
ATOM   2870  HA  PHE A 766      73.900  50.260  54.900  1.00  0.00           H
ATOM   2871  CB  PHE A 766      75.440  49.740  56.340  1.00  0.00           C
ATOM   2872  HB1 PHE A 766      75.440  49.050  57.210  1.00  0.00           H
ATOM   2873  HB2 PHE A 766      75.420  50.800  56.640  1.00  0.00           H
ATOM   2874  CG  PHE A 766      76.520  49.590  55.320  1.00  0.00           C
ATOM   2875  CD1 PHE A 766      77.510  48.570  55.350  1.00  0.00           C
ATOM   2876  HD1 PHE A 766      77.580  47.900  56.200  1.00  0.00           H
ATOM   2877  CE1 PHE A 766      78.480  48.440  54.330  1.00  0.00           C
ATOM   2878  HE1 PHE A 766      79.210  47.640  54.290  1.00  0.00           H
ATOM   2879  CZ  PHE A 766      78.580  49.440  53.420  1.00  0.00           C
ATOM   2880  HZ  PHE A 766      79.290  49.450  52.620  1.00  0.00           H
ATOM   2881  CD2 PHE A 766      76.750  50.640  54.400  1.00  0.00           C
ATOM   2882  HD2 PHE A 766      76.120  51.500  54.430  1.00  0.00           H
ATOM   2883  CE2 PHE A 766      77.770  50.580  53.420  1.00  0.00           C
ATOM   2884  HE2 PHE A 766      77.900  51.440  52.800  1.00  0.00           H
ATOM   2885  C   PHE A 766      74.060  48.130  55.040  1.00  0.00           C
ATOM   2886  O   PHE A 766      74.080  47.980  53.790  1.00  0.00           O
ATOM   2887  N   LEU A 767      73.930  47.020  55.820  1.00  0.00           N
ATOM   2888  HN  LEU A 767      73.870  47.090  56.820  1.00  0.00           H
ATOM   2889  CA  LEU A 767      74.120  45.740  55.180  1.00  0.00           C
ATOM   2890  HA  LEU A 767      75.000  45.770  54.550  1.00  0.00           H
ATOM   2891  CB  LEU A 767      74.450  44.550  56.200  1.00  0.00           C
ATOM   2892  HB1 LEU A 767      73.580  44.320  56.850  1.00  0.00           H
ATOM   2893  HB2 LEU A 767      75.310  44.970  56.770  1.00  0.00           H
ATOM   2894  CG  LEU A 767      74.910  43.220  55.490  1.00  0.00           C
ATOM   2895  HG  LEU A 767      74.110  43.030  54.740  1.00  0.00           H
ATOM   2896  CD1 LEU A 767      76.260  43.430  54.800  1.00  0.00           C
ATOM   2897 HD11 LEU A 767      76.680  42.460  54.470  1.00  0.00           H
ATOM   2898 HD12 LEU A 767      77.070  43.670  55.530  1.00  0.00           H
ATOM   2899 HD13 LEU A 767      76.330  44.200  54.000  1.00  0.00           H
ATOM   2900  CD2 LEU A 767      75.000  42.110  56.580  1.00  0.00           C
ATOM   2901 HD21 LEU A 767      75.360  41.200  56.070  1.00  0.00           H
ATOM   2902 HD22 LEU A 767      74.010  41.830  56.990  1.00  0.00           H
ATOM   2903 HD23 LEU A 767      75.590  42.390  57.490  1.00  0.00           H
ATOM   2904  C   LEU A 767      72.940  45.370  54.240  1.00  0.00           C
ATOM   2905  O   LEU A 767      73.120  44.880  53.160  1.00  0.00           O
ATOM   2906  N   SER A 768      71.740  45.820  54.620  1.00  0.00           N
ATOM   2907  HN  SER A 768      71.670  46.350  55.460  1.00  0.00           H
ATOM   2908  CA  SER A 768      70.510  45.560  53.830  1.00  0.00           C
ATOM   2909  HA  SER A 768      70.600  44.530  53.500  1.00  0.00           H
ATOM   2910  CB  SER A 768      69.180  45.930  54.600  1.00  0.00           C
ATOM   2911  HB1 SER A 768      69.170  45.190  55.430  1.00  0.00           H
ATOM   2912  HB2 SER A 768      68.300  45.740  53.940  1.00  0.00           H
ATOM   2913  OG  SER A 768      69.150  47.270  55.170  1.00  0.00           O
ATOM   2914  HG1 SER A 768      69.730  47.270  55.930  1.00  0.00           H
ATOM   2915  C   SER A 768      70.530  46.350  52.600  1.00  0.00           C
ATOM   2916  O   SER A 768      70.230  45.970  51.470  1.00  0.00           O
ATOM   2917  N   SER A 769      70.930  47.610  52.680  1.00  0.00           N
ATOM   2918  HN  SER A 769      71.200  48.110  53.480  1.00  0.00           H
ATOM   2919  CA  SER A 769      71.010  48.430  51.440  1.00  0.00           C
ATOM   2920  HA  SER A 769      70.040  48.340  50.970  1.00  0.00           H
ATOM   2921  CB  SER A 769      71.080  50.000  51.900  1.00  0.00           C
ATOM   2922  HB1 SER A 769      72.090  50.180  52.340  1.00  0.00           H
ATOM   2923  HB2 SER A 769      70.320  50.050  52.720  1.00  0.00           H
ATOM   2924  OG  SER A 769      70.640  50.900  50.900  1.00  0.00           O
ATOM   2925  HG1 SER A 769      70.570  51.740  51.350  1.00  0.00           H
ATOM   2926  C   SER A 769      72.080  48.130  50.430  1.00  0.00           C
ATOM   2927  O   SER A 769      71.910  48.060  49.240  1.00  0.00           O
ATOM   2928  N   PHE A 770      73.300  47.760  50.940  1.00  0.00           N
ATOM   2929  HN  PHE A 770      73.340  47.590  51.930  1.00  0.00           H
ATOM   2930  CA  PHE A 770      74.490  47.160  50.200  1.00  0.00           C
ATOM   2931  HA  PHE A 770      74.670  47.900  49.430  1.00  0.00           H
ATOM   2932  CB  PHE A 770      75.590  46.990  51.240  1.00  0.00           C
ATOM   2933  HB1 PHE A 770      75.090  46.490  52.100  1.00  0.00           H
ATOM   2934  HB2 PHE A 770      76.010  47.950  51.610  1.00  0.00           H
ATOM   2935  CG  PHE A 770      76.720  46.080  50.750  1.00  0.00           C
ATOM   2936  CD1 PHE A 770      77.510  46.660  49.740  1.00  0.00           C
ATOM   2937  HD1 PHE A 770      77.400  47.700  49.490  1.00  0.00           H
ATOM   2938  CE1 PHE A 770      78.440  45.820  49.120  1.00  0.00           C
ATOM   2939  HE1 PHE A 770      79.140  46.250  48.400  1.00  0.00           H
ATOM   2940  CZ  PHE A 770      78.620  44.540  49.510  1.00  0.00           C
ATOM   2941  HZ  PHE A 770      79.290  43.850  49.000  1.00  0.00           H
ATOM   2942  CD2 PHE A 770      76.860  44.730  51.140  1.00  0.00           C
ATOM   2943  HD2 PHE A 770      76.200  44.380  51.930  1.00  0.00           H
ATOM   2944  CE2 PHE A 770      77.800  43.970  50.490  1.00  0.00           C
ATOM   2945  HE2 PHE A 770      77.920  42.920  50.710  1.00  0.00           H
ATOM   2946  C   PHE A 770      74.140  45.920  49.410  1.00  0.00           C
ATOM   2947  O   PHE A 770      74.350  45.820  48.240  1.00  0.00           O
ATOM   2948  N   LEU A 771      73.510  44.910  50.140  1.00  0.00           N
ATOM   2949  HN  LEU A 771      73.280  45.060  51.090  1.00  0.00           H
ATOM   2950  CA  LEU A 771      73.030  43.690  49.630  1.00  0.00           C
ATOM   2951  HA  LEU A 771      73.790  43.140  49.090  1.00  0.00           H
ATOM   2952  CB  LEU A 771      72.520  42.660  50.670  1.00  0.00           C
ATOM   2953  HB1 LEU A 771      71.920  41.850  50.210  1.00  0.00           H
ATOM   2954  HB2 LEU A 771      71.840  43.210  51.370  1.00  0.00           H
ATOM   2955  CG  LEU A 771      73.590  42.030  51.500  1.00  0.00           C
ATOM   2956  HG  LEU A 771      74.390  42.730  51.830  1.00  0.00           H
ATOM   2957  CD1 LEU A 771      72.820  41.430  52.720  1.00  0.00           C
ATOM   2958 HD11 LEU A 771      72.330  40.470  52.460  1.00  0.00           H
ATOM   2959 HD12 LEU A 771      72.120  42.180  53.120  1.00  0.00           H
ATOM   2960 HD13 LEU A 771      73.570  41.070  53.460  1.00  0.00           H
ATOM   2961  CD2 LEU A 771      74.380  41.010  50.760  1.00  0.00           C
ATOM   2962 HD21 LEU A 771      74.940  40.330  51.440  1.00  0.00           H
ATOM   2963 HD22 LEU A 771      75.110  41.550  50.130  1.00  0.00           H
ATOM   2964 HD23 LEU A 771      73.750  40.320  50.170  1.00  0.00           H
ATOM   2965  C   LEU A 771      72.030  43.810  48.490  1.00  0.00           C
ATOM   2966  O   LEU A 771      72.240  43.170  47.450  1.00  0.00           O
ATOM   2967  N   LYS A 772      71.160  44.820  48.540  1.00  0.00           N
ATOM   2968  HN  LYS A 772      71.210  45.320  49.400  1.00  0.00           H
ATOM   2969  CA  LYS A 772      70.230  45.160  47.530  1.00  0.00           C
ATOM   2970  HA  LYS A 772      69.950  44.270  46.980  1.00  0.00           H
ATOM   2971  CB  LYS A 772      69.000  45.790  48.160  1.00  0.00           C
ATOM   2972  HB1 LYS A 772      68.230  46.170  47.450  1.00  0.00           H
ATOM   2973  HB2 LYS A 772      69.350  46.670  48.730  1.00  0.00           H
ATOM   2974  CG  LYS A 772      68.150  44.870  48.920  1.00  0.00           C
ATOM   2975  HG1 LYS A 772      67.360  45.470  49.430  1.00  0.00           H
ATOM   2976  HG2 LYS A 772      68.860  44.470  49.670  1.00  0.00           H
ATOM   2977  CD  LYS A 772      67.550  43.700  48.150  1.00  0.00           C
ATOM   2978  HD1 LYS A 772      66.930  43.140  48.880  1.00  0.00           H
ATOM   2979  HD2 LYS A 772      68.380  43.070  47.770  1.00  0.00           H
ATOM   2980  CE  LYS A 772      66.710  44.070  46.890  1.00  0.00           C
ATOM   2981  HE1 LYS A 772      67.400  44.670  46.250  1.00  0.00           H
ATOM   2982  HE2 LYS A 772      65.830  44.720  47.080  1.00  0.00           H
ATOM   2983  NZ  LYS A 772      66.260  42.940  46.160  1.00  0.00           N
ATOM   2984  HZ1 LYS A 772      65.960  43.170  45.190  1.00  0.00           H
ATOM   2985  HZ2 LYS A 772      65.480  42.380  46.570  1.00  0.00           H
ATOM   2986  HZ3 LYS A 772      66.960  42.200  45.970  1.00  0.00           H
ATOM   2987  C   LYS A 772      70.710  46.070  46.450  1.00  0.00           C
ATOM   2988  O   LYS A 772      69.900  46.470  45.590  1.00  0.00           O
ATOM   2989  N   GLN A 773      71.990  46.340  46.380  1.00  0.00           N
ATOM   2990  HN  GLN A 773      72.690  46.140  47.060  1.00  0.00           H
ATOM   2991  CA  GLN A 773      72.560  46.910  45.170  1.00  0.00           C
ATOM   2992  HA  GLN A 773      71.830  47.440  44.570  1.00  0.00           H
ATOM   2993  CB  GLN A 773      73.720  47.920  45.550  1.00  0.00           C
ATOM   2994  HB1 GLN A 773      74.410  48.180  44.720  1.00  0.00           H
ATOM   2995  HB2 GLN A 773      74.440  47.510  46.290  1.00  0.00           H
ATOM   2996  CG  GLN A 773      73.160  49.280  46.180  1.00  0.00           C
ATOM   2997  HG1 GLN A 773      73.720  50.140  45.760  1.00  0.00           H
ATOM   2998  HG2 GLN A 773      73.340  49.250  47.270  1.00  0.00           H
ATOM   2999  CD  GLN A 773      71.720  49.610  45.940  1.00  0.00           C
ATOM   3000  OE1 GLN A 773      71.440  49.980  44.810  1.00  0.00           O
ATOM   3001  NE2 GLN A 773      70.760  49.400  46.860  1.00  0.00           N
ATOM   3002 HE21 GLN A 773      69.830  49.670  46.570  1.00  0.00           H
ATOM   3003 HE22 GLN A 773      71.020  49.020  47.750  1.00  0.00           H
ATOM   3004  C   GLN A 773      73.140  45.910  44.220  1.00  0.00           C
ATOM   3005  O   GLN A 773      73.720  46.340  43.160  1.00  0.00           O
ATOM   3006  N   PHE A 774      72.980  44.630  44.560  1.00  0.00           N
ATOM   3007  HN  PHE A 774      72.540  44.580  45.450  1.00  0.00           H
ATOM   3008  CA  PHE A 774      73.510  43.500  43.780  1.00  0.00           C
ATOM   3009  HA  PHE A 774      74.570  43.660  43.630  1.00  0.00           H
ATOM   3010  CB  PHE A 774      73.660  42.180  44.570  1.00  0.00           C
ATOM   3011  HB1 PHE A 774      73.550  41.260  43.940  1.00  0.00           H
ATOM   3012  HB2 PHE A 774      72.790  42.180  45.240  1.00  0.00           H
ATOM   3013  CG  PHE A 774      74.950  41.950  45.350  1.00  0.00           C
ATOM   3014  CD1 PHE A 774      75.230  42.820  46.440  1.00  0.00           C
ATOM   3015  HD1 PHE A 774      74.520  43.560  46.760  1.00  0.00           H
ATOM   3016  CE1 PHE A 774      76.300  42.530  47.220  1.00  0.00           C
ATOM   3017  HE1 PHE A 774      76.390  43.190  48.070  1.00  0.00           H
ATOM   3018  CZ  PHE A 774      77.270  41.500  46.930  1.00  0.00           C
ATOM   3019  HZ  PHE A 774      78.090  41.250  47.580  1.00  0.00           H
ATOM   3020  CD2 PHE A 774      75.860  40.930  45.030  1.00  0.00           C
ATOM   3021  HD2 PHE A 774      75.710  40.240  44.220  1.00  0.00           H
ATOM   3022  CE2 PHE A 774      77.020  40.670  45.810  1.00  0.00           C
ATOM   3023  HE2 PHE A 774      77.690  39.850  45.570  1.00  0.00           H
ATOM   3024  C   PHE A 774      73.020  43.230  42.420  1.00  0.00           C
ATOM   3025  O   PHE A 774      73.770  42.790  41.560  1.00  0.00           O
ATOM   3026  N   LYS A 775      71.740  43.500  42.100  1.00  0.00           N
ATOM   3027  HN  LYS A 775      71.090  43.820  42.780  1.00  0.00           H
ATOM   3028  CA  LYS A 775      71.350  43.560  40.710  1.00  0.00           C
ATOM   3029  HA  LYS A 775      71.650  42.680  40.160  1.00  0.00           H
ATOM   3030  CB  LYS A 775      69.780  43.380  40.560  1.00  0.00           C
ATOM   3031  HB1 LYS A 775      69.420  43.550  39.520  1.00  0.00           H
ATOM   3032  HB2 LYS A 775      69.390  44.160  41.250  1.00  0.00           H
ATOM   3033  CG  LYS A 775      69.320  41.950  41.050  1.00  0.00           C
ATOM   3034  HG1 LYS A 775      68.420  42.130  41.690  1.00  0.00           H
ATOM   3035  HG2 LYS A 775      70.050  41.540  41.770  1.00  0.00           H
ATOM   3036  CD  LYS A 775      69.110  40.930  40.000  1.00  0.00           C
ATOM   3037  HD1 LYS A 775      68.970  39.900  40.380  1.00  0.00           H
ATOM   3038  HD2 LYS A 775      69.930  41.060  39.260  1.00  0.00           H
ATOM   3039  CE  LYS A 775      67.810  41.190  39.160  1.00  0.00           C
ATOM   3040  HE1 LYS A 775      67.740  40.440  38.340  1.00  0.00           H
ATOM   3041  HE2 LYS A 775      67.810  42.230  38.780  1.00  0.00           H
ATOM   3042  NZ  LYS A 775      66.610  41.050  39.980  1.00  0.00           N
ATOM   3043  HZ1 LYS A 775      65.780  41.000  39.360  1.00  0.00           H
ATOM   3044  HZ2 LYS A 775      66.550  41.820  40.670  1.00  0.00           H
ATOM   3045  HZ3 LYS A 775      66.610  40.150  40.500  1.00  0.00           H
ATOM   3046  C   LYS A 775      71.840  44.710  39.860  1.00  0.00           C
ATOM   3047  O   LYS A 775      71.840  44.570  38.650  1.00  0.00           O
ATOM   3048  N   THR A 776      72.450  45.760  40.410  1.00  0.00           N
ATOM   3049  HN  THR A 776      72.390  45.860  41.400  1.00  0.00           H
ATOM   3050  CA  THR A 776      73.170  46.860  39.710  1.00  0.00           C
ATOM   3051  HA  THR A 776      72.840  46.900  38.690  1.00  0.00           H
ATOM   3052  CB  THR A 776      72.850  48.270  40.250  1.00  0.00           C
ATOM   3053  HB  THR A 776      73.530  48.430  41.120  1.00  0.00           H
ATOM   3054  OG1 THR A 776      71.520  48.400  40.660  1.00  0.00           O
ATOM   3055  HG1 THR A 776      71.010  47.650  40.360  1.00  0.00           H
ATOM   3056  CG2 THR A 776      73.120  49.340  39.200  1.00  0.00           C
ATOM   3057 HG21 THR A 776      74.180  49.410  38.860  1.00  0.00           H
ATOM   3058 HG22 THR A 776      72.910  50.340  39.630  1.00  0.00           H
ATOM   3059 HG23 THR A 776      72.440  49.170  38.350  1.00  0.00           H
ATOM   3060  C   THR A 776      74.710  46.660  39.730  1.00  0.00           C
ATOM   3061  O   THR A 776      75.450  47.530  39.260  1.00  0.00           O
ATOM   3062  N   LYS A 777      75.160  45.470  40.090  1.00  0.00           N
ATOM   3063  HN  LYS A 777      74.570  44.680  40.230  1.00  0.00           H
ATOM   3064  CA  LYS A 777      76.580  45.090  39.920  1.00  0.00           C
ATOM   3065  HA  LYS A 777      77.100  45.920  39.470  1.00  0.00           H
ATOM   3066  CB  LYS A 777      77.130  44.560  41.280  1.00  0.00           C
ATOM   3067  HB1 LYS A 777      78.210  44.270  41.250  1.00  0.00           H
ATOM   3068  HB2 LYS A 777      76.550  43.750  41.770  1.00  0.00           H
ATOM   3069  CG  LYS A 777      77.350  45.620  42.370  1.00  0.00           C
ATOM   3070  HG1 LYS A 777      77.710  45.010  43.230  1.00  0.00           H
ATOM   3071  HG2 LYS A 777      76.320  46.000  42.560  1.00  0.00           H
ATOM   3072  CD  LYS A 777      78.240  46.820  41.980  1.00  0.00           C
ATOM   3073  HD1 LYS A 777      78.130  47.130  40.920  1.00  0.00           H
ATOM   3074  HD2 LYS A 777      79.320  46.660  42.170  1.00  0.00           H
ATOM   3075  CE  LYS A 777      77.750  48.180  42.580  1.00  0.00           C
ATOM   3076  HE1 LYS A 777      76.660  48.310  42.360  1.00  0.00           H
ATOM   3077  HE2 LYS A 777      78.450  48.930  42.180  1.00  0.00           H
ATOM   3078  NZ  LYS A 777      77.950  48.210  44.070  1.00  0.00           N
ATOM   3079  HZ1 LYS A 777      78.950  48.140  44.290  1.00  0.00           H
ATOM   3080  HZ2 LYS A 777      77.390  47.410  44.440  1.00  0.00           H
ATOM   3081  HZ3 LYS A 777      77.510  49.020  44.570  1.00  0.00           H
ATOM   3082  C   LYS A 777      76.480  44.010  38.850  1.00  0.00           C
ATOM   3083  O   LYS A 777      75.420  43.380  38.620  1.00  0.00           O
ATOM   3084  N   ARG A 778      77.620  43.930  38.110  1.00  0.00           N
ATOM   3085  HN  ARG A 778      78.430  44.480  38.290  1.00  0.00           H
ATOM   3086  CA  ARG A 778      77.720  43.150  36.880  1.00  0.00           C
ATOM   3087  HA  ARG A 778      76.790  42.710  36.580  1.00  0.00           H
ATOM   3088  CB  ARG A 778      78.240  44.070  35.750  1.00  0.00           C
ATOM   3089  HB1 ARG A 778      78.300  43.470  34.820  1.00  0.00           H
ATOM   3090  HB2 ARG A 778      79.260  44.420  36.020  1.00  0.00           H
ATOM   3091  CG  ARG A 778      77.270  45.210  35.410  1.00  0.00           C
ATOM   3092  HG1 ARG A 778      77.620  45.680  34.470  1.00  0.00           H
ATOM   3093  HG2 ARG A 778      77.270  45.980  36.210  1.00  0.00           H
ATOM   3094  CD  ARG A 778      75.750  44.830  35.320  1.00  0.00           C
ATOM   3095  HD1 ARG A 778      75.110  45.690  35.050  1.00  0.00           H
ATOM   3096  HD2 ARG A 778      75.470  44.400  36.300  1.00  0.00           H
ATOM   3097  NE  ARG A 778      75.560  43.830  34.190  1.00  0.00           N
ATOM   3098  HE  ARG A 778      76.330  43.520  33.640  1.00  0.00           H
ATOM   3099  CZ  ARG A 778      74.420  43.230  33.980  1.00  0.00           C
ATOM   3100  NH1 ARG A 778      73.300  43.680  34.550  1.00  0.00           N
ATOM   3101 HH11 ARG A 778      73.260  44.490  35.130  1.00  0.00           H
ATOM   3102 HH12 ARG A 778      72.480  43.170  34.270  1.00  0.00           H
ATOM   3103  NH2 ARG A 778      74.380  42.290  33.110  1.00  0.00           N
ATOM   3104 HH21 ARG A 778      75.210  41.820  32.790  1.00  0.00           H
ATOM   3105 HH22 ARG A 778      73.560  41.710  33.180  1.00  0.00           H
ATOM   3106  C   ARG A 778      78.660  42.010  37.060  1.00  0.00           C
ATOM   3107  O   ARG A 778      78.720  41.070  36.240  1.00  0.00           O
ATOM   3108  N   TYR A 779      79.480  42.070  38.190  1.00  0.00           N
ATOM   3109  HN  TYR A 779      79.330  42.880  38.740  1.00  0.00           H
ATOM   3110  CA  TYR A 779      80.600  41.230  38.490  1.00  0.00           C
ATOM   3111  HA  TYR A 779      81.140  41.270  37.550  1.00  0.00           H
ATOM   3112  CB  TYR A 779      81.490  41.800  39.610  1.00  0.00           C
ATOM   3113  HB1 TYR A 779      80.770  42.170  40.370  1.00  0.00           H
ATOM   3114  HB2 TYR A 779      82.050  42.640  39.140  1.00  0.00           H
ATOM   3115  CG  TYR A 779      82.510  40.930  40.220  1.00  0.00           C
ATOM   3116  CD1 TYR A 779      83.780  40.830  39.650  1.00  0.00           C
ATOM   3117  HD1 TYR A 779      84.040  41.300  38.710  1.00  0.00           H
ATOM   3118  CE1 TYR A 779      84.710  39.970  40.220  1.00  0.00           C
ATOM   3119  HE1 TYR A 779      85.720  39.940  39.830  1.00  0.00           H
ATOM   3120  CZ  TYR A 779      84.510  39.390  41.500  1.00  0.00           C
ATOM   3121  OH  TYR A 779      85.590  38.610  42.100  1.00  0.00           O
ATOM   3122  HH  TYR A 779      86.360  38.730  41.540  1.00  0.00           H
ATOM   3123  CD2 TYR A 779      82.280  40.270  41.480  1.00  0.00           C
ATOM   3124  HD2 TYR A 779      81.270  40.330  41.840  1.00  0.00           H
ATOM   3125  CE2 TYR A 779      83.280  39.530  42.070  1.00  0.00           C
ATOM   3126  HE2 TYR A 779      83.090  38.920  42.940  1.00  0.00           H
ATOM   3127  C   TYR A 779      80.260  39.780  38.680  1.00  0.00           C
ATOM   3128  O   TYR A 779      80.820  38.890  38.060  1.00  0.00           O
ATOM   3129  N   PHE A 780      79.210  39.460  39.460  1.00  0.00           N
ATOM   3130  HN  PHE A 780      78.550  40.090  39.880  1.00  0.00           H
ATOM   3131  CA  PHE A 780      78.880  38.040  39.650  1.00  0.00           C
ATOM   3132  HA  PHE A 780      79.760  37.410  39.580  1.00  0.00           H
ATOM   3133  CB  PHE A 780      78.150  37.800  41.000  1.00  0.00           C
ATOM   3134  HB1 PHE A 780      77.590  36.850  41.140  1.00  0.00           H
ATOM   3135  HB2 PHE A 780      77.370  38.600  41.110  1.00  0.00           H
ATOM   3136  CG  PHE A 780      79.190  37.870  42.080  1.00  0.00           C
ATOM   3137  CD1 PHE A 780      80.100  36.860  42.380  1.00  0.00           C
ATOM   3138  HD1 PHE A 780      80.040  35.950  41.800  1.00  0.00           H
ATOM   3139  CE1 PHE A 780      80.810  36.780  43.610  1.00  0.00           C
ATOM   3140  HE1 PHE A 780      81.410  35.930  43.930  1.00  0.00           H
ATOM   3141  CZ  PHE A 780      80.720  37.930  44.400  1.00  0.00           C
ATOM   3142  HZ  PHE A 780      81.370  38.030  45.250  1.00  0.00           H
ATOM   3143  CD2 PHE A 780      79.000  38.900  43.000  1.00  0.00           C
ATOM   3144  HD2 PHE A 780      78.310  39.710  42.850  1.00  0.00           H
ATOM   3145  CE2 PHE A 780      79.800  38.960  44.100  1.00  0.00           C
ATOM   3146  HE2 PHE A 780      79.800  39.870  44.690  1.00  0.00           H
ATOM   3147  C   PHE A 780      77.990  37.560  38.550  1.00  0.00           C
ATOM   3148  O   PHE A 780      77.320  38.420  37.930  1.00  0.00           O
ATOM   3149  N   PRO A 781      77.930  36.240  38.070  1.00  0.00           N
ATOM   3150  CD  PRO A 781      78.880  35.190  38.590  1.00  0.00           C
ATOM   3151  HD1 PRO A 781      78.730  35.110  39.690  1.00  0.00           H
ATOM   3152  HD2 PRO A 781      79.920  35.530  38.440  1.00  0.00           H
ATOM   3153  CA  PRO A 781      76.770  35.620  37.340  1.00  0.00           C
ATOM   3154  HA  PRO A 781      76.850  35.840  36.290  1.00  0.00           H
ATOM   3155  CB  PRO A 781      77.040  34.130  37.590  1.00  0.00           C
ATOM   3156  HB1 PRO A 781      76.870  33.610  36.620  1.00  0.00           H
ATOM   3157  HB2 PRO A 781      76.460  33.750  38.460  1.00  0.00           H
ATOM   3158  CG  PRO A 781      78.560  33.930  37.910  1.00  0.00           C
ATOM   3159  HG1 PRO A 781      78.740  33.000  38.500  1.00  0.00           H
ATOM   3160  HG2 PRO A 781      79.060  33.840  36.920  1.00  0.00           H
ATOM   3161  C   PRO A 781      75.400  36.030  37.810  1.00  0.00           C
ATOM   3162  O   PRO A 781      75.100  36.330  38.980  1.00  0.00           O
ATOM   3163  N   THR A 782      74.360  36.020  36.920  1.00  0.00           N
ATOM   3164  HN  THR A 782      74.610  35.600  36.050  1.00  0.00           H
ATOM   3165  CA  THR A 782      72.930  36.340  37.300  1.00  0.00           C
ATOM   3166  HA  THR A 782      72.830  37.390  37.540  1.00  0.00           H
ATOM   3167  CB  THR A 782      71.940  36.130  36.120  1.00  0.00           C
ATOM   3168  HB  THR A 782      72.140  35.080  35.790  1.00  0.00           H
ATOM   3169  OG1 THR A 782      72.350  37.010  35.060  1.00  0.00           O
ATOM   3170  HG1 THR A 782      71.770  36.940  34.300  1.00  0.00           H
ATOM   3171  CG2 THR A 782      70.490  36.470  36.360  1.00  0.00           C
ATOM   3172 HG21 THR A 782      69.900  36.380  35.420  1.00  0.00           H
ATOM   3173 HG22 THR A 782      70.270  37.510  36.680  1.00  0.00           H
ATOM   3174 HG23 THR A 782      70.060  35.860  37.190  1.00  0.00           H
ATOM   3175  C   THR A 782      72.360  35.550  38.480  1.00  0.00           C
ATOM   3176  O   THR A 782      71.660  36.110  39.330  1.00  0.00           O
ATOM   3177  N   LYS A 783      72.610  34.220  38.490  1.00  0.00           N
ATOM   3178  HN  LYS A 783      73.060  33.740  37.750  1.00  0.00           H
ATOM   3179  CA  LYS A 783      71.990  33.360  39.560  1.00  0.00           C
ATOM   3180  HA  LYS A 783      70.910  33.400  39.560  1.00  0.00           H
ATOM   3181  CB  LYS A 783      72.330  31.910  39.170  1.00  0.00           C
ATOM   3182  HB1 LYS A 783      73.420  31.740  39.070  1.00  0.00           H
ATOM   3183  HB2 LYS A 783      71.850  31.680  38.200  1.00  0.00           H
ATOM   3184  CG  LYS A 783      71.710  30.930  40.190  1.00  0.00           C
ATOM   3185  HG1 LYS A 783      71.970  31.150  41.250  1.00  0.00           H
ATOM   3186  HG2 LYS A 783      72.150  29.930  40.000  1.00  0.00           H
ATOM   3187  CD  LYS A 783      70.180  30.820  40.010  1.00  0.00           C
ATOM   3188  HD1 LYS A 783      69.860  30.720  38.960  1.00  0.00           H
ATOM   3189  HD2 LYS A 783      69.720  31.820  40.180  1.00  0.00           H
ATOM   3190  CE  LYS A 783      69.470  29.790  40.930  1.00  0.00           C
ATOM   3191  HE1 LYS A 783      69.820  29.890  41.980  1.00  0.00           H
ATOM   3192  HE2 LYS A 783      69.760  28.750  40.660  1.00  0.00           H
ATOM   3193  NZ  LYS A 783      68.020  29.960  40.950  1.00  0.00           N
ATOM   3194  HZ1 LYS A 783      67.670  29.480  40.090  1.00  0.00           H
ATOM   3195  HZ2 LYS A 783      67.770  30.970  40.960  1.00  0.00           H
ATOM   3196  HZ3 LYS A 783      67.600  29.490  41.770  1.00  0.00           H
ATOM   3197  C   LYS A 783      72.470  33.750  41.010  1.00  0.00           C
ATOM   3198  O   LYS A 783      71.760  33.970  41.990  1.00  0.00           O
ATOM   3199  N   VAL A 784      73.740  33.920  40.930  1.00  0.00           N
ATOM   3200  HN  VAL A 784      74.210  34.010  40.050  1.00  0.00           H
ATOM   3201  CA  VAL A 784      74.580  34.320  42.070  1.00  0.00           C
ATOM   3202  HA  VAL A 784      74.340  33.650  42.880  1.00  0.00           H
ATOM   3203  CB  VAL A 784      76.060  34.190  41.730  1.00  0.00           C
ATOM   3204  HB  VAL A 784      76.310  35.030  41.060  1.00  0.00           H
ATOM   3205  CG1 VAL A 784      76.860  34.330  43.000  1.00  0.00           C
ATOM   3206 HG11 VAL A 784      77.970  34.320  42.870  1.00  0.00           H
ATOM   3207 HG12 VAL A 784      76.590  33.440  43.600  1.00  0.00           H
ATOM   3208 HG13 VAL A 784      76.620  35.210  43.630  1.00  0.00           H
ATOM   3209  CG2 VAL A 784      76.380  32.930  41.000  1.00  0.00           C
ATOM   3210 HG21 VAL A 784      76.230  32.010  41.610  1.00  0.00           H
ATOM   3211 HG22 VAL A 784      77.370  33.050  40.500  1.00  0.00           H
ATOM   3212 HG23 VAL A 784      75.800  32.840  40.060  1.00  0.00           H
ATOM   3213  C   VAL A 784      74.170  35.700  42.570  1.00  0.00           C
ATOM   3214  O   VAL A 784      73.890  35.850  43.800  1.00  0.00           O
ATOM   3215  N   ARG A 785      74.070  36.780  41.700  1.00  0.00           N
ATOM   3216  HN  ARG A 785      74.330  36.770  40.730  1.00  0.00           H
ATOM   3217  CA  ARG A 785      73.690  38.100  42.220  1.00  0.00           C
ATOM   3218  HA  ARG A 785      74.340  38.230  43.080  1.00  0.00           H
ATOM   3219  CB  ARG A 785      74.040  39.230  41.330  1.00  0.00           C
ATOM   3220  HB1 ARG A 785      75.080  39.080  41.000  1.00  0.00           H
ATOM   3221  HB2 ARG A 785      74.010  40.190  41.890  1.00  0.00           H
ATOM   3222  CG  ARG A 785      73.420  39.150  39.940  1.00  0.00           C
ATOM   3223  HG1 ARG A 785      72.320  39.250  40.000  1.00  0.00           H
ATOM   3224  HG2 ARG A 785      73.640  38.130  39.560  1.00  0.00           H
ATOM   3225  CD  ARG A 785      74.030  40.170  38.910  1.00  0.00           C
ATOM   3226  HD1 ARG A 785      75.140  40.150  38.780  1.00  0.00           H
ATOM   3227  HD2 ARG A 785      73.720  41.160  39.300  1.00  0.00           H
ATOM   3228  NE  ARG A 785      73.420  39.860  37.570  1.00  0.00           N
ATOM   3229  HE  ARG A 785      72.430  39.900  37.500  1.00  0.00           H
ATOM   3230  CZ  ARG A 785      74.060  39.760  36.360  1.00  0.00           C
ATOM   3231  NH1 ARG A 785      75.370  39.820  36.290  1.00  0.00           N
ATOM   3232 HH11 ARG A 785      75.840  39.700  35.410  1.00  0.00           H
ATOM   3233 HH12 ARG A 785      76.020  39.570  37.010  1.00  0.00           H
ATOM   3234  NH2 ARG A 785      73.320  39.640  35.310  1.00  0.00           N
ATOM   3235 HH21 ARG A 785      73.850  39.500  34.470  1.00  0.00           H
ATOM   3236 HH22 ARG A 785      72.410  39.220  35.390  1.00  0.00           H
ATOM   3237  C   ARG A 785      72.210  38.170  42.570  1.00  0.00           C
ATOM   3238  O   ARG A 785      71.700  38.930  43.420  1.00  0.00           O
ATOM   3239  N   SER A 786      71.280  37.400  41.920  1.00  0.00           N
ATOM   3240  HN  SER A 786      71.600  36.880  41.120  1.00  0.00           H
ATOM   3241  CA  SER A 786      69.930  37.170  42.320  1.00  0.00           C
ATOM   3242  HA  SER A 786      69.320  38.060  42.380  1.00  0.00           H
ATOM   3243  CB  SER A 786      69.150  36.410  41.230  1.00  0.00           C
ATOM   3244  HB1 SER A 786      68.090  36.300  41.530  1.00  0.00           H
ATOM   3245  HB2 SER A 786      69.650  35.420  41.110  1.00  0.00           H
ATOM   3246  OG  SER A 786      69.250  37.150  40.020  1.00  0.00           O
ATOM   3247  HG1 SER A 786      70.170  37.030  39.760  1.00  0.00           H
ATOM   3248  C   SER A 786      69.700  36.430  43.610  1.00  0.00           C
ATOM   3249  O   SER A 786      68.890  36.900  44.390  1.00  0.00           O
ATOM   3250  N   THR A 787      70.320  35.280  43.820  1.00  0.00           N
ATOM   3251  HN  THR A 787      70.870  34.990  43.030  1.00  0.00           H
ATOM   3252  CA  THR A 787      70.140  34.460  45.090  1.00  0.00           C
ATOM   3253  HA  THR A 787      69.120  34.140  45.170  1.00  0.00           H
ATOM   3254  CB  THR A 787      70.910  33.200  44.970  1.00  0.00           C
ATOM   3255  HB  THR A 787      71.950  33.360  44.620  1.00  0.00           H
ATOM   3256  OG1 THR A 787      70.370  32.300  44.020  1.00  0.00           O
ATOM   3257  HG1 THR A 787      70.930  31.540  43.870  1.00  0.00           H
ATOM   3258  CG2 THR A 787      70.730  32.220  46.180  1.00  0.00           C
ATOM   3259 HG21 THR A 787      71.330  31.290  46.090  1.00  0.00           H
ATOM   3260 HG22 THR A 787      69.640  32.010  46.280  1.00  0.00           H
ATOM   3261 HG23 THR A 787      71.040  32.780  47.070  1.00  0.00           H
ATOM   3262  C   THR A 787      70.550  35.230  46.290  1.00  0.00           C
ATOM   3263  O   THR A 787      69.910  35.230  47.320  1.00  0.00           O
ATOM   3264  N   ILE A 788      71.660  36.040  46.280  1.00  0.00           N
ATOM   3265  HN  ILE A 788      72.290  35.910  45.510  1.00  0.00           H
ATOM   3266  CA  ILE A 788      72.020  37.110  47.170  1.00  0.00           C
ATOM   3267  HA  ILE A 788      72.020  36.680  48.170  1.00  0.00           H
ATOM   3268  CB  ILE A 788      73.400  37.700  46.840  1.00  0.00           C
ATOM   3269  HB  ILE A 788      73.340  37.830  45.740  1.00  0.00           H
ATOM   3270  CG2 ILE A 788      73.750  39.090  47.570  1.00  0.00           C
ATOM   3271 HG21 ILE A 788      74.820  39.400  47.510  1.00  0.00           H
ATOM   3272 HG22 ILE A 788      73.460  38.900  48.620  1.00  0.00           H
ATOM   3273 HG23 ILE A 788      73.180  39.930  47.110  1.00  0.00           H
ATOM   3274  CG1 ILE A 788      74.530  36.680  47.000  1.00  0.00           C
ATOM   3275 HG11 ILE A 788      74.300  35.800  46.360  1.00  0.00           H
ATOM   3276 HG12 ILE A 788      74.660  36.280  48.030  1.00  0.00           H
ATOM   3277  CD  ILE A 788      75.860  37.200  46.380  1.00  0.00           C
ATOM   3278  HD1 ILE A 788      76.560  36.410  46.050  1.00  0.00           H
ATOM   3279  HD2 ILE A 788      76.250  37.770  47.250  1.00  0.00           H
ATOM   3280  HD3 ILE A 788      75.650  37.850  45.490  1.00  0.00           H
ATOM   3281  C   ILE A 788      70.990  38.170  47.340  1.00  0.00           C
ATOM   3282  O   ILE A 788      70.560  38.480  48.480  1.00  0.00           O
ATOM   3283  N   SER A 789      70.370  38.660  46.230  1.00  0.00           N
ATOM   3284  HN  SER A 789      70.720  38.380  45.340  1.00  0.00           H
ATOM   3285  CA  SER A 789      69.430  39.740  46.180  1.00  0.00           C
ATOM   3286  HA  SER A 789      69.820  40.560  46.760  1.00  0.00           H
ATOM   3287  CB  SER A 789      69.140  40.210  44.740  1.00  0.00           C
ATOM   3288  HB1 SER A 789      68.460  39.510  44.210  1.00  0.00           H
ATOM   3289  HB2 SER A 789      70.080  40.440  44.220  1.00  0.00           H
ATOM   3290  OG  SER A 789      68.450  41.480  44.750  1.00  0.00           O
ATOM   3291  HG1 SER A 789      67.710  41.340  44.160  1.00  0.00           H
ATOM   3292  C   SER A 789      68.090  39.460  46.780  1.00  0.00           C
ATOM   3293  O   SER A 789      67.440  40.240  47.350  1.00  0.00           O
ATOM   3294  N   ASP A 790      67.580  38.210  46.600  1.00  0.00           N
ATOM   3295  HN  ASP A 790      68.050  37.580  46.000  1.00  0.00           H
ATOM   3296  CA  ASP A 790      66.280  37.660  47.130  1.00  0.00           C
ATOM   3297  HA  ASP A 790      65.540  38.390  46.880  1.00  0.00           H
ATOM   3298  CB  ASP A 790      65.940  36.240  46.480  1.00  0.00           C
ATOM   3299  HB1 ASP A 790      64.990  35.820  46.890  1.00  0.00           H
ATOM   3300  HB2 ASP A 790      66.800  35.590  46.740  1.00  0.00           H
ATOM   3301  CG  ASP A 790      65.730  36.280  44.960  1.00  0.00           C
ATOM   3302  OD1 ASP A 790      65.780  37.360  44.340  1.00  0.00           O
ATOM   3303  OD2 ASP A 790      65.520  35.180  44.380  1.00  0.00           O
ATOM   3304  C   ASP A 790      66.250  37.440  48.560  1.00  0.00           C
ATOM   3305  O   ASP A 790      65.330  37.850  49.220  1.00  0.00           O
ATOM   3306  N   PHE A 791      67.320  36.950  49.140  1.00  0.00           N
ATOM   3307  HN  PHE A 791      68.140  36.770  48.600  1.00  0.00           H
ATOM   3308  CA  PHE A 791      67.500  36.720  50.590  1.00  0.00           C
ATOM   3309  HA  PHE A 791      66.490  36.600  50.940  1.00  0.00           H
ATOM   3310  CB  PHE A 791      68.240  35.290  50.750  1.00  0.00           C
ATOM   3311  HB1 PHE A 791      68.210  35.140  51.840  1.00  0.00           H
ATOM   3312  HB2 PHE A 791      69.280  35.420  50.360  1.00  0.00           H
ATOM   3313  CG  PHE A 791      67.630  34.150  50.000  1.00  0.00           C
ATOM   3314  CD1 PHE A 791      68.400  33.270  49.200  1.00  0.00           C
ATOM   3315  HD1 PHE A 791      69.480  33.370  49.170  1.00  0.00           H
ATOM   3316  CE1 PHE A 791      67.780  32.240  48.400  1.00  0.00           C
ATOM   3317  HE1 PHE A 791      68.420  31.600  47.820  1.00  0.00           H
ATOM   3318  CZ  PHE A 791      66.380  32.070  48.480  1.00  0.00           C
ATOM   3319  HZ  PHE A 791      65.960  31.280  47.870  1.00  0.00           H
ATOM   3320  CD2 PHE A 791      66.230  34.080  49.940  1.00  0.00           C
ATOM   3321  HD2 PHE A 791      65.630  34.780  50.510  1.00  0.00           H
ATOM   3322  CE2 PHE A 791      65.620  33.030  49.180  1.00  0.00           C
ATOM   3323  HE2 PHE A 791      64.540  32.900  49.140  1.00  0.00           H
ATOM   3324  C   PHE A 791      68.200  37.840  51.290  1.00  0.00           C
ATOM   3325  O   PHE A 791      68.570  37.650  52.450  1.00  0.00           O
ATOM   3326  N   ALA A 792      68.430  38.990  50.660  1.00  0.00           N
ATOM   3327  HN  ALA A 792      68.050  39.170  49.760  1.00  0.00           H
ATOM   3328  CA  ALA A 792      69.100  40.090  51.250  1.00  0.00           C
ATOM   3329  HA  ALA A 792      70.130  39.790  51.340  1.00  0.00           H
ATOM   3330  CB  ALA A 792      69.050  41.340  50.250  1.00  0.00           C
ATOM   3331  HB1 ALA A 792      69.610  42.180  50.700  1.00  0.00           H
ATOM   3332  HB2 ALA A 792      67.990  41.580  50.010  1.00  0.00           H
ATOM   3333  HB3 ALA A 792      69.640  41.010  49.370  1.00  0.00           H
ATOM   3334  C   ALA A 792      68.720  40.690  52.520  1.00  0.00           C
ATOM   3335  O   ALA A 792      69.570  40.970  53.330  1.00  0.00           O
ATOM   3336  N   VAL A 793      67.410  40.830  52.700  1.00  0.00           N
ATOM   3337  HN  VAL A 793      66.870  40.770  51.870  1.00  0.00           H
ATOM   3338  CA  VAL A 793      66.850  41.350  53.950  1.00  0.00           C
ATOM   3339  HA  VAL A 793      67.420  42.250  54.150  1.00  0.00           H
ATOM   3340  CB  VAL A 793      65.450  41.930  53.860  1.00  0.00           C
ATOM   3341  HB  VAL A 793      64.800  41.320  53.210  1.00  0.00           H
ATOM   3342  CG1 VAL A 793      64.780  42.130  55.190  1.00  0.00           C
ATOM   3343 HG11 VAL A 793      65.460  42.830  55.690  1.00  0.00           H
ATOM   3344 HG12 VAL A 793      64.670  41.150  55.710  1.00  0.00           H
ATOM   3345 HG13 VAL A 793      63.790  42.630  55.130  1.00  0.00           H
ATOM   3346  CG2 VAL A 793      65.520  43.240  52.980  1.00  0.00           C
ATOM   3347 HG21 VAL A 793      66.210  44.020  53.380  1.00  0.00           H
ATOM   3348 HG22 VAL A 793      64.500  43.660  52.960  1.00  0.00           H
ATOM   3349 HG23 VAL A 793      65.930  42.990  51.970  1.00  0.00           H
ATOM   3350  C   VAL A 793      67.130  40.230  55.040  1.00  0.00           C
ATOM   3351  O   VAL A 793      67.580  40.570  56.140  1.00  0.00           O
ATOM   3352  N   PHE A 794      66.910  38.920  54.750  1.00  0.00           N
ATOM   3353  HN  PHE A 794      66.860  38.680  53.780  1.00  0.00           H
ATOM   3354  CA  PHE A 794      67.100  37.840  55.700  1.00  0.00           C
ATOM   3355  HA  PHE A 794      66.520  37.910  56.620  1.00  0.00           H
ATOM   3356  CB  PHE A 794      66.730  36.440  55.100  1.00  0.00           C
ATOM   3357  HB1 PHE A 794      66.890  35.650  55.860  1.00  0.00           H
ATOM   3358  HB2 PHE A 794      67.380  36.210  54.240  1.00  0.00           H
ATOM   3359  CG  PHE A 794      65.310  36.260  54.530  1.00  0.00           C
ATOM   3360  CD1 PHE A 794      65.150  35.390  53.380  1.00  0.00           C
ATOM   3361  HD1 PHE A 794      66.010  34.960  52.910  1.00  0.00           H
ATOM   3362  CE1 PHE A 794      63.840  35.070  52.930  1.00  0.00           C
ATOM   3363  HE1 PHE A 794      63.660  34.480  52.050  1.00  0.00           H
ATOM   3364  CZ  PHE A 794      62.720  35.600  53.540  1.00  0.00           C
ATOM   3365  HZ  PHE A 794      61.760  35.440  53.050  1.00  0.00           H
ATOM   3366  CD2 PHE A 794      64.140  36.800  55.130  1.00  0.00           C
ATOM   3367  HD2 PHE A 794      64.130  37.550  55.910  1.00  0.00           H
ATOM   3368  CE2 PHE A 794      62.880  36.500  54.620  1.00  0.00           C
ATOM   3369  HE2 PHE A 794      61.940  36.850  55.040  1.00  0.00           H
ATOM   3370  C   PHE A 794      68.560  37.740  56.190  1.00  0.00           C
ATOM   3371  O   PHE A 794      68.920  37.600  57.370  1.00  0.00           O
ATOM   3372  N   LEU A 795      69.500  37.750  55.270  1.00  0.00           N
ATOM   3373  HN  LEU A 795      69.220  37.720  54.310  1.00  0.00           H
ATOM   3374  CA  LEU A 795      70.920  37.680  55.380  1.00  0.00           C
ATOM   3375  HA  LEU A 795      71.160  36.730  55.830  1.00  0.00           H
ATOM   3376  CB  LEU A 795      71.520  37.750  53.980  1.00  0.00           C
ATOM   3377  HB1 LEU A 795      71.170  38.640  53.420  1.00  0.00           H
ATOM   3378  HB2 LEU A 795      70.950  36.990  53.410  1.00  0.00           H
ATOM   3379  CG  LEU A 795      73.000  37.560  53.760  1.00  0.00           C
ATOM   3380  HG  LEU A 795      73.520  38.380  54.290  1.00  0.00           H
ATOM   3381  CD1 LEU A 795      73.550  36.200  54.220  1.00  0.00           C
ATOM   3382 HD11 LEU A 795      73.090  35.320  53.730  1.00  0.00           H
ATOM   3383 HD12 LEU A 795      73.450  36.190  55.330  1.00  0.00           H
ATOM   3384 HD13 LEU A 795      74.630  36.110  53.990  1.00  0.00           H
ATOM   3385  CD2 LEU A 795      73.320  37.620  52.270  1.00  0.00           C
ATOM   3386 HD21 LEU A 795      74.400  37.400  52.040  1.00  0.00           H
ATOM   3387 HD22 LEU A 795      73.040  38.570  51.760  1.00  0.00           H
ATOM   3388 HD23 LEU A 795      72.680  36.910  51.710  1.00  0.00           H
ATOM   3389  C   LEU A 795      71.440  38.750  56.230  1.00  0.00           C
ATOM   3390  O   LEU A 795      72.300  38.470  57.070  1.00  0.00           O
ATOM   3391  N   THR A 796      70.950  39.990  56.150  1.00  0.00           N
ATOM   3392  HN  THR A 796      70.150  40.110  55.560  1.00  0.00           H
ATOM   3393  CA  THR A 796      71.200  41.070  57.060  1.00  0.00           C
ATOM   3394  HA  THR A 796      72.240  41.330  57.120  1.00  0.00           H
ATOM   3395  CB  THR A 796      70.460  42.400  56.610  1.00  0.00           C
ATOM   3396  HB  THR A 796      69.380  42.220  56.410  1.00  0.00           H
ATOM   3397  OG1 THR A 796      71.100  42.850  55.380  1.00  0.00           O
ATOM   3398  HG1 THR A 796      70.790  42.380  54.610  1.00  0.00           H
ATOM   3399  CG2 THR A 796      70.610  43.630  57.640  1.00  0.00           C
ATOM   3400 HG21 THR A 796      70.210  44.510  57.090  1.00  0.00           H
ATOM   3401 HG22 THR A 796      71.700  43.750  57.840  1.00  0.00           H
ATOM   3402 HG23 THR A 796      69.980  43.450  58.540  1.00  0.00           H
ATOM   3403  C   THR A 796      70.780  40.690  58.420  1.00  0.00           C
ATOM   3404  O   THR A 796      71.550  40.980  59.320  1.00  0.00           O
ATOM   3405  N   ILE A 797      69.580  40.140  58.630  1.00  0.00           N
ATOM   3406  HN  ILE A 797      69.020  39.840  57.870  1.00  0.00           H
ATOM   3407  CA  ILE A 797      69.040  40.010  59.890  1.00  0.00           C
ATOM   3408  HA  ILE A 797      69.180  40.920  60.460  1.00  0.00           H
ATOM   3409  CB  ILE A 797      67.580  39.690  59.930  1.00  0.00           C
ATOM   3410  HB  ILE A 797      67.510  38.710  59.410  1.00  0.00           H
ATOM   3411  CG2 ILE A 797      67.110  39.360  61.340  1.00  0.00           C
ATOM   3412 HG21 ILE A 797      67.630  38.480  61.770  1.00  0.00           H
ATOM   3413 HG22 ILE A 797      66.030  39.110  61.370  1.00  0.00           H
ATOM   3414 HG23 ILE A 797      67.330  40.180  62.050  1.00  0.00           H
ATOM   3415  CG1 ILE A 797      66.830  40.820  59.260  1.00  0.00           C
ATOM   3416 HG11 ILE A 797      67.330  41.200  58.340  1.00  0.00           H
ATOM   3417 HG12 ILE A 797      66.760  41.680  59.950  1.00  0.00           H
ATOM   3418  CD  ILE A 797      65.400  40.370  58.800  1.00  0.00           C
ATOM   3419  HD1 ILE A 797      64.830  39.840  59.590  1.00  0.00           H
ATOM   3420  HD2 ILE A 797      65.380  39.600  58.000  1.00  0.00           H
ATOM   3421  HD3 ILE A 797      64.820  41.290  58.560  1.00  0.00           H
ATOM   3422  C   ILE A 797      69.830  38.950  60.610  1.00  0.00           C
ATOM   3423  O   ILE A 797      70.270  39.160  61.730  1.00  0.00           O
ATOM   3424  N   VAL A 798      70.010  37.770  59.920  1.00  0.00           N
ATOM   3425  HN  VAL A 798      69.520  37.610  59.060  1.00  0.00           H
ATOM   3426  CA  VAL A 798      70.680  36.630  60.510  1.00  0.00           C
ATOM   3427  HA  VAL A 798      69.910  36.450  61.240  1.00  0.00           H
ATOM   3428  CB  VAL A 798      70.670  35.450  59.560  1.00  0.00           C
ATOM   3429  HB  VAL A 798      71.130  35.700  58.580  1.00  0.00           H
ATOM   3430  CG1 VAL A 798      71.580  34.300  60.140  1.00  0.00           C
ATOM   3431 HG11 VAL A 798      71.620  33.430  59.450  1.00  0.00           H
ATOM   3432 HG12 VAL A 798      71.080  33.920  61.050  1.00  0.00           H
ATOM   3433 HG13 VAL A 798      72.620  34.570  60.430  1.00  0.00           H
ATOM   3434  CG2 VAL A 798      69.230  34.970  59.290  1.00  0.00           C
ATOM   3435 HG21 VAL A 798      69.230  34.120  58.590  1.00  0.00           H
ATOM   3436 HG22 VAL A 798      68.550  35.740  58.850  1.00  0.00           H
ATOM   3437 HG23 VAL A 798      68.850  34.730  60.320  1.00  0.00           H
ATOM   3438  C   VAL A 798      71.980  36.950  61.260  1.00  0.00           C
ATOM   3439  O   VAL A 798      72.240  36.580  62.380  1.00  0.00           O
ATOM   3440  N   ILE A 799      72.960  37.500  60.500  1.00  0.00           N
ATOM   3441  HN  ILE A 799      72.750  37.570  59.530  1.00  0.00           H
ATOM   3442  CA  ILE A 799      74.260  38.020  60.930  1.00  0.00           C
ATOM   3443  HA  ILE A 799      74.810  37.180  61.300  1.00  0.00           H
ATOM   3444  CB  ILE A 799      74.880  38.680  59.740  1.00  0.00           C
ATOM   3445  HB  ILE A 799      74.170  39.350  59.230  1.00  0.00           H
ATOM   3446  CG2 ILE A 799      76.220  39.310  60.070  1.00  0.00           C
ATOM   3447 HG21 ILE A 799      76.830  38.560  60.600  1.00  0.00           H
ATOM   3448 HG22 ILE A 799      76.220  40.110  60.830  1.00  0.00           H
ATOM   3449 HG23 ILE A 799      76.780  39.480  59.130  1.00  0.00           H
ATOM   3450  CG1 ILE A 799      75.090  37.660  58.620  1.00  0.00           C
ATOM   3451 HG11 ILE A 799      75.250  38.180  57.660  1.00  0.00           H
ATOM   3452 HG12 ILE A 799      74.120  37.150  58.390  1.00  0.00           H
ATOM   3453  CD  ILE A 799      76.180  36.650  58.730  1.00  0.00           C
ATOM   3454  HD1 ILE A 799      76.260  36.100  57.770  1.00  0.00           H
ATOM   3455  HD2 ILE A 799      75.780  35.920  59.450  1.00  0.00           H
ATOM   3456  HD3 ILE A 799      77.160  36.980  59.110  1.00  0.00           H
ATOM   3457  C   ILE A 799      74.220  39.060  62.040  1.00  0.00           C
ATOM   3458  O   ILE A 799      74.840  38.860  63.050  1.00  0.00           O
ATOM   3459  N   MET A 800      73.410  40.120  61.940  1.00  0.00           N
ATOM   3460  HN  MET A 800      72.810  40.190  61.140  1.00  0.00           H
ATOM   3461  CA  MET A 800      73.240  41.130  62.930  1.00  0.00           C
ATOM   3462  HA  MET A 800      74.220  41.530  63.170  1.00  0.00           H
ATOM   3463  CB  MET A 800      72.290  42.240  62.300  1.00  0.00           C
ATOM   3464  HB1 MET A 800      72.050  42.890  63.180  1.00  0.00           H
ATOM   3465  HB2 MET A 800      71.400  41.690  61.910  1.00  0.00           H
ATOM   3466  CG  MET A 800      73.030  43.040  61.170  1.00  0.00           C
ATOM   3467  HG1 MET A 800      72.250  43.720  60.770  1.00  0.00           H
ATOM   3468  HG2 MET A 800      73.450  42.420  60.350  1.00  0.00           H
ATOM   3469  SD  MET A 800      74.380  44.140  61.840  1.00  0.00           S
ATOM   3470  CE  MET A 800      75.640  43.400  60.720  1.00  0.00           C
ATOM   3471  HE1 MET A 800      75.460  43.440  59.620  1.00  0.00           H
ATOM   3472  HE2 MET A 800      75.610  42.340  61.080  1.00  0.00           H
ATOM   3473  HE3 MET A 800      76.670  43.790  60.790  1.00  0.00           H
ATOM   3474  C   MET A 800      72.560  40.520  64.210  1.00  0.00           C
ATOM   3475  O   MET A 800      72.960  40.850  65.300  1.00  0.00           O
ATOM   3476  N   VAL A 801      71.570  39.570  64.070  1.00  0.00           N
ATOM   3477  HN  VAL A 801      71.180  39.340  63.190  1.00  0.00           H
ATOM   3478  CA  VAL A 801      71.030  38.900  65.280  1.00  0.00           C
ATOM   3479  HA  VAL A 801      70.850  39.610  66.070  1.00  0.00           H
ATOM   3480  CB  VAL A 801      69.820  38.120  64.820  1.00  0.00           C
ATOM   3481  HB  VAL A 801      70.100  37.570  63.880  1.00  0.00           H
ATOM   3482  CG1 VAL A 801      69.270  37.010  65.790  1.00  0.00           C
ATOM   3483 HG11 VAL A 801      68.770  37.570  66.600  1.00  0.00           H
ATOM   3484 HG12 VAL A 801      69.950  36.320  66.330  1.00  0.00           H
ATOM   3485 HG13 VAL A 801      68.490  36.390  65.330  1.00  0.00           H
ATOM   3486  CG2 VAL A 801      68.680  39.060  64.610  1.00  0.00           C
ATOM   3487 HG21 VAL A 801      68.680  39.840  65.400  1.00  0.00           H
ATOM   3488 HG22 VAL A 801      67.740  38.500  64.720  1.00  0.00           H
ATOM   3489 HG23 VAL A 801      68.750  39.590  63.630  1.00  0.00           H
ATOM   3490  C   VAL A 801      71.990  37.970  65.950  1.00  0.00           C
ATOM   3491  O   VAL A 801      72.130  37.850  67.170  1.00  0.00           O
ATOM   3492  N   THR A 802      72.820  37.270  65.170  1.00  0.00           N
ATOM   3493  HN  THR A 802      72.870  37.320  64.180  1.00  0.00           H
ATOM   3494  CA  THR A 802      73.820  36.320  65.700  1.00  0.00           C
ATOM   3495  HA  THR A 802      73.330  35.530  66.280  1.00  0.00           H
ATOM   3496  CB  THR A 802      74.530  35.510  64.680  1.00  0.00           C
ATOM   3497  HB  THR A 802      75.090  36.280  64.110  1.00  0.00           H
ATOM   3498  OG1 THR A 802      73.620  34.830  63.850  1.00  0.00           O
ATOM   3499  HG1 THR A 802      73.220  35.510  63.300  1.00  0.00           H
ATOM   3500  CG2 THR A 802      75.390  34.440  65.330  1.00  0.00           C
ATOM   3501 HG21 THR A 802      75.980  33.900  64.570  1.00  0.00           H
ATOM   3502 HG22 THR A 802      74.730  33.790  65.960  1.00  0.00           H
ATOM   3503 HG23 THR A 802      76.140  34.840  66.060  1.00  0.00           H
ATOM   3504  C   THR A 802      74.790  37.020  66.690  1.00  0.00           C
ATOM   3505  O   THR A 802      75.120  36.430  67.720  1.00  0.00           O
ATOM   3506  N   ILE A 803      75.280  38.200  66.410  1.00  0.00           N
ATOM   3507  HN  ILE A 803      75.160  38.610  65.500  1.00  0.00           H
ATOM   3508  CA  ILE A 803      76.070  39.070  67.330  1.00  0.00           C
ATOM   3509  HA  ILE A 803      77.010  38.650  67.630  1.00  0.00           H
ATOM   3510  CB  ILE A 803      76.230  40.500  66.680  1.00  0.00           C
ATOM   3511  HB  ILE A 803      75.230  40.790  66.320  1.00  0.00           H
ATOM   3512  CG2 ILE A 803      76.850  41.570  67.600  1.00  0.00           C
ATOM   3513 HG21 ILE A 803      77.900  41.270  67.810  1.00  0.00           H
ATOM   3514 HG22 ILE A 803      76.280  41.720  68.540  1.00  0.00           H
ATOM   3515 HG23 ILE A 803      77.010  42.610  67.240  1.00  0.00           H
ATOM   3516  CG1 ILE A 803      77.040  40.370  65.330  1.00  0.00           C
ATOM   3517 HG11 ILE A 803      76.580  39.550  64.740  1.00  0.00           H
ATOM   3518 HG12 ILE A 803      78.080  40.020  65.540  1.00  0.00           H
ATOM   3519  CD  ILE A 803      77.080  41.560  64.470  1.00  0.00           C
ATOM   3520  HD1 ILE A 803      77.440  41.300  63.450  1.00  0.00           H
ATOM   3521  HD2 ILE A 803      77.660  42.360  64.970  1.00  0.00           H
ATOM   3522  HD3 ILE A 803      76.070  41.970  64.290  1.00  0.00           H
ATOM   3523  C   ILE A 803      75.450  39.180  68.670  1.00  0.00           C
ATOM   3524  O   ILE A 803      76.100  38.970  69.690  1.00  0.00           O
ATOM   3525  N   ASP A 804      74.190  39.590  68.710  1.00  0.00           N
ATOM   3526  HN  ASP A 804      73.690  39.760  67.860  1.00  0.00           H
ATOM   3527  CA  ASP A 804      73.300  39.780  69.890  1.00  0.00           C
ATOM   3528  HA  ASP A 804      73.700  40.550  70.540  1.00  0.00           H
ATOM   3529  CB  ASP A 804      71.930  40.460  69.510  1.00  0.00           C
ATOM   3530  HB1 ASP A 804      71.420  39.930  68.670  1.00  0.00           H
ATOM   3531  HB2 ASP A 804      72.150  41.500  69.190  1.00  0.00           H
ATOM   3532  CG  ASP A 804      70.950  40.570  70.580  1.00  0.00           C
ATOM   3533  OD1 ASP A 804      70.500  41.750  70.850  1.00  0.00           O
ATOM   3534  OD2 ASP A 804      70.550  39.600  71.210  1.00  0.00           O
ATOM   3535  C   ASP A 804      73.320  38.410  70.680  1.00  0.00           C
ATOM   3536  O   ASP A 804      73.440  38.460  71.930  1.00  0.00           O
ATOM   3537  N   TYR A 805      73.160  37.210  70.100  1.00  0.00           N
ATOM   3538  HN  TYR A 805      72.860  37.080  69.160  1.00  0.00           H
ATOM   3539  CA  TYR A 805      73.390  35.910  70.740  1.00  0.00           C
ATOM   3540  HA  TYR A 805      72.790  35.920  71.650  1.00  0.00           H
ATOM   3541  CB  TYR A 805      72.980  34.750  69.780  1.00  0.00           C
ATOM   3542  HB1 TYR A 805      73.120  33.770  70.290  1.00  0.00           H
ATOM   3543  HB2 TYR A 805      73.630  34.740  68.880  1.00  0.00           H
ATOM   3544  CG  TYR A 805      71.520  34.780  69.460  1.00  0.00           C
ATOM   3545  CD1 TYR A 805      71.100  34.260  68.250  1.00  0.00           C
ATOM   3546  HD1 TYR A 805      71.720  33.750  67.540  1.00  0.00           H
ATOM   3547  CE1 TYR A 805      69.710  34.080  67.960  1.00  0.00           C
ATOM   3548  HE1 TYR A 805      69.240  33.580  67.130  1.00  0.00           H
ATOM   3549  CZ  TYR A 805      68.770  34.650  68.860  1.00  0.00           C
ATOM   3550  OH  TYR A 805      67.400  34.490  68.560  1.00  0.00           O
ATOM   3551  HH  TYR A 805      67.060  35.210  69.100  1.00  0.00           H
ATOM   3552  CD2 TYR A 805      70.580  35.290  70.350  1.00  0.00           C
ATOM   3553  HD2 TYR A 805      70.810  35.780  71.270  1.00  0.00           H
ATOM   3554  CE2 TYR A 805      69.240  35.270  70.000  1.00  0.00           C
ATOM   3555  HE2 TYR A 805      68.520  35.580  70.740  1.00  0.00           H
ATOM   3556  C   TYR A 805      74.840  35.750  71.270  1.00  0.00           C
ATOM   3557  O   TYR A 805      75.040  35.310  72.390  1.00  0.00           O
ATOM   3558  N   LEU A 806      75.950  36.030  70.610  1.00  0.00           N
ATOM   3559  HN  LEU A 806      75.900  36.390  69.670  1.00  0.00           H
ATOM   3560  CA  LEU A 806      77.320  35.880  71.010  1.00  0.00           C
ATOM   3561  HA  LEU A 806      77.350  34.910  71.490  1.00  0.00           H
ATOM   3562  CB  LEU A 806      78.300  35.800  69.810  1.00  0.00           C
ATOM   3563  HB1 LEU A 806      79.340  35.630  70.170  1.00  0.00           H
ATOM   3564  HB2 LEU A 806      78.210  36.830  69.400  1.00  0.00           H
ATOM   3565  CG  LEU A 806      77.890  34.650  68.910  1.00  0.00           C
ATOM   3566  HG  LEU A 806      76.800  34.480  68.740  1.00  0.00           H
ATOM   3567  CD1 LEU A 806      78.440  34.750  67.530  1.00  0.00           C
ATOM   3568 HD11 LEU A 806      78.210  33.810  66.990  1.00  0.00           H
ATOM   3569 HD12 LEU A 806      79.560  34.840  67.500  1.00  0.00           H
ATOM   3570 HD13 LEU A 806      78.010  35.580  66.930  1.00  0.00           H
ATOM   3571  CD2 LEU A 806      78.480  33.360  69.390  1.00  0.00           C
ATOM   3572 HD21 LEU A 806      78.040  32.490  68.840  1.00  0.00           H
ATOM   3573 HD22 LEU A 806      78.290  33.300  70.490  1.00  0.00           H
ATOM   3574 HD23 LEU A 806      79.580  33.400  69.260  1.00  0.00           H
ATOM   3575  C   LEU A 806      77.880  36.910  72.040  1.00  0.00           C
ATOM   3576  O   LEU A 806      78.840  36.550  72.690  1.00  0.00           O
ATOM   3577  N   VAL A 807      77.400  38.170  72.230  1.00  0.00           N
ATOM   3578  HN  VAL A 807      76.600  38.470  71.700  1.00  0.00           H
ATOM   3579  CA  VAL A 807      78.050  39.220  73.050  1.00  0.00           C
ATOM   3580  HA  VAL A 807      79.080  38.950  73.200  1.00  0.00           H
ATOM   3581  CB  VAL A 807      78.030  40.550  72.350  1.00  0.00           C
ATOM   3582  HB  VAL A 807      78.660  41.350  72.800  1.00  0.00           H
ATOM   3583  CG1 VAL A 807      78.760  40.390  71.030  1.00  0.00           C
ATOM   3584 HG11 VAL A 807      78.530  41.250  70.350  1.00  0.00           H
ATOM   3585 HG12 VAL A 807      78.690  39.420  70.500  1.00  0.00           H
ATOM   3586 HG13 VAL A 807      79.830  40.520  71.280  1.00  0.00           H
ATOM   3587  CG2 VAL A 807      76.560  41.060  72.300  1.00  0.00           C
ATOM   3588 HG21 VAL A 807      76.500  42.050  71.800  1.00  0.00           H
ATOM   3589 HG22 VAL A 807      76.030  41.180  73.270  1.00  0.00           H
ATOM   3590 HG23 VAL A 807      75.850  40.470  71.700  1.00  0.00           H
ATOM   3591  C   VAL A 807      77.500  39.320  74.470  1.00  0.00           C
ATOM   3592  O   VAL A 807      76.480  38.680  74.760  1.00  0.00           O
ATOM   3593  N   GLY A 808      78.290  40.000  75.370  1.00  0.00           N
ATOM   3594  HN  GLY A 808      79.150  40.420  75.090  1.00  0.00           H
ATOM   3595  CA  GLY A 808      78.100  40.150  76.820  1.00  0.00           C
ATOM   3596  HA1 GLY A 808      79.020  40.480  77.270  1.00  0.00           H
ATOM   3597  HA2 GLY A 808      77.820  39.130  77.080  1.00  0.00           H
ATOM   3598  C   GLY A 808      76.930  40.910  77.370  1.00  0.00           C
ATOM   3599  O   GLY A 808      76.330  40.490  78.380  1.00  0.00           O
ATOM   3600  N   VAL A 809      76.470  41.990  76.730  1.00  0.00           N
ATOM   3601  HN  VAL A 809      77.000  42.350  75.970  1.00  0.00           H
ATOM   3602  CA  VAL A 809      75.290  42.700  77.170  1.00  0.00           C
ATOM   3603  HA  VAL A 809      74.770  42.250  78.000  1.00  0.00           H
ATOM   3604  CB  VAL A 809      75.520  44.170  77.640  1.00  0.00           C
ATOM   3605  HB  VAL A 809      75.920  44.740  76.790  1.00  0.00           H
ATOM   3606  CG1 VAL A 809      74.170  44.880  77.890  1.00  0.00           C
ATOM   3607 HG11 VAL A 809      73.600  44.380  78.720  1.00  0.00           H
ATOM   3608 HG12 VAL A 809      73.530  44.860  76.990  1.00  0.00           H
ATOM   3609 HG13 VAL A 809      74.380  45.930  78.170  1.00  0.00           H
ATOM   3610  CG2 VAL A 809      76.420  44.110  78.870  1.00  0.00           C
ATOM   3611 HG21 VAL A 809      76.080  43.430  79.680  1.00  0.00           H
ATOM   3612 HG22 VAL A 809      76.540  45.150  79.230  1.00  0.00           H
ATOM   3613 HG23 VAL A 809      77.390  43.750  78.480  1.00  0.00           H
ATOM   3614  C   VAL A 809      74.490  42.690  75.850  1.00  0.00           C
ATOM   3615  O   VAL A 809      74.770  43.480  74.980  1.00  0.00           O
ATOM   3616  N   PRO A 810      73.550  41.810  75.660  1.00  0.00           N
ATOM   3617  CD  PRO A 810      73.360  40.610  76.540  1.00  0.00           C
ATOM   3618  HD1 PRO A 810      73.170  41.010  77.560  1.00  0.00           H
ATOM   3619  HD2 PRO A 810      74.240  39.930  76.480  1.00  0.00           H
ATOM   3620  CA  PRO A 810      72.390  41.810  74.680  1.00  0.00           C
ATOM   3621  HA  PRO A 810      72.770  41.440  73.740  1.00  0.00           H
ATOM   3622  CB  PRO A 810      71.370  40.900  75.390  1.00  0.00           C
ATOM   3623  HB1 PRO A 810      70.680  40.350  74.700  1.00  0.00           H
ATOM   3624  HB2 PRO A 810      70.730  41.560  76.010  1.00  0.00           H
ATOM   3625  CG  PRO A 810      72.080  39.830  76.210  1.00  0.00           C
ATOM   3626  HG1 PRO A 810      71.560  39.320  77.040  1.00  0.00           H
ATOM   3627  HG2 PRO A 810      72.300  39.070  75.420  1.00  0.00           H
ATOM   3628  C   PRO A 810      71.820  43.160  74.310  1.00  0.00           C
ATOM   3629  O   PRO A 810      71.660  43.980  75.200  1.00  0.00           O
ATOM   3630  N   SER A 811      71.340  43.420  73.040  1.00  0.00           N
ATOM   3631  HN  SER A 811      71.480  42.710  72.360  1.00  0.00           H
ATOM   3632  CA  SER A 811      70.560  44.600  72.610  1.00  0.00           C
ATOM   3633  HA  SER A 811      71.060  45.400  73.130  1.00  0.00           H
ATOM   3634  CB  SER A 811      70.590  44.920  71.070  1.00  0.00           C
ATOM   3635  HB1 SER A 811      71.590  44.730  70.590  1.00  0.00           H
ATOM   3636  HB2 SER A 811      70.400  46.000  70.940  1.00  0.00           H
ATOM   3637  OG  SER A 811      69.610  44.180  70.290  1.00  0.00           O
ATOM   3638  HG1 SER A 811      69.900  43.270  70.380  1.00  0.00           H
ATOM   3639  C   SER A 811      69.150  44.600  73.220  1.00  0.00           C
ATOM   3640  O   SER A 811      68.700  43.510  73.560  1.00  0.00           O
ATOM   3641  N   PRO A 812      68.480  45.660  73.510  1.00  0.00           N
ATOM   3642  CD  PRO A 812      69.130  46.890  73.790  1.00  0.00           C
ATOM   3643  HD1 PRO A 812      69.300  47.310  72.780  1.00  0.00           H
ATOM   3644  HD2 PRO A 812      70.100  46.810  74.320  1.00  0.00           H
ATOM   3645  CA  PRO A 812      67.100  45.590  73.880  1.00  0.00           C
ATOM   3646  HA  PRO A 812      67.070  45.070  74.820  1.00  0.00           H
ATOM   3647  CB  PRO A 812      66.780  47.020  74.150  1.00  0.00           C
ATOM   3648  HB1 PRO A 812      66.000  47.070  74.940  1.00  0.00           H
ATOM   3649  HB2 PRO A 812      66.420  47.430  73.180  1.00  0.00           H
ATOM   3650  CG  PRO A 812      68.020  47.640  74.600  1.00  0.00           C
ATOM   3651  HG1 PRO A 812      68.020  48.700  74.300  1.00  0.00           H
ATOM   3652  HG2 PRO A 812      68.300  47.590  75.680  1.00  0.00           H
ATOM   3653  C   PRO A 812      66.120  44.800  73.010  1.00  0.00           C
ATOM   3654  O   PRO A 812      66.290  44.990  71.800  1.00  0.00           O
ATOM   3655  N   LYS A 813      65.250  43.920  73.510  1.00  0.00           N
ATOM   3656  HN  LYS A 813      65.220  43.960  74.510  1.00  0.00           H
ATOM   3657  CA  LYS A 813      64.230  43.250  72.820  1.00  0.00           C
ATOM   3658  HA  LYS A 813      64.550  43.110  71.800  1.00  0.00           H
ATOM   3659  CB  LYS A 813      64.120  41.820  73.340  1.00  0.00           C
ATOM   3660  HB1 LYS A 813      63.360  41.290  72.730  1.00  0.00           H
ATOM   3661  HB2 LYS A 813      63.670  41.830  74.350  1.00  0.00           H
ATOM   3662  CG  LYS A 813      65.390  40.940  73.230  1.00  0.00           C
ATOM   3663  HG1 LYS A 813      65.120  39.890  73.440  1.00  0.00           H
ATOM   3664  HG2 LYS A 813      66.090  41.250  74.020  1.00  0.00           H
ATOM   3665  CD  LYS A 813      66.190  40.950  71.840  1.00  0.00           C
ATOM   3666  HD1 LYS A 813      66.460  42.000  71.550  1.00  0.00           H
ATOM   3667  HD2 LYS A 813      65.520  40.430  71.130  1.00  0.00           H
ATOM   3668  CE  LYS A 813      67.540  40.100  71.880  1.00  0.00           C
ATOM   3669  HE1 LYS A 813      68.020  39.890  70.900  1.00  0.00           H
ATOM   3670  HE2 LYS A 813      67.320  39.140  72.380  1.00  0.00           H
ATOM   3671  NZ  LYS A 813      68.600  40.810  72.590  1.00  0.00           N
ATOM   3672  HZ1 LYS A 813      68.700  40.330  73.510  1.00  0.00           H
ATOM   3673  HZ2 LYS A 813      68.610  41.850  72.680  1.00  0.00           H
ATOM   3674  HZ3 LYS A 813      69.450  40.510  72.090  1.00  0.00           H
ATOM   3675  C   LYS A 813      62.890  43.980  72.940  1.00  0.00           C
ATOM   3676  O   LYS A 813      62.670  44.920  73.780  1.00  0.00           O
ATOM   3677  N   LEU A 814      61.990  43.570  72.040  1.00  0.00           N
ATOM   3678  HN  LEU A 814      62.260  42.880  71.360  1.00  0.00           H
ATOM   3679  CA  LEU A 814      60.650  44.150  72.040  1.00  0.00           C
ATOM   3680  HA  LEU A 814      60.730  45.230  72.040  1.00  0.00           H
ATOM   3681  CB  LEU A 814      59.910  43.770  70.730  1.00  0.00           C
ATOM   3682  HB1 LEU A 814      59.740  42.680  70.680  1.00  0.00           H
ATOM   3683  HB2 LEU A 814      60.560  44.020  69.860  1.00  0.00           H
ATOM   3684  CG  LEU A 814      58.520  44.390  70.380  1.00  0.00           C
ATOM   3685  HG  LEU A 814      57.740  43.900  71.020  1.00  0.00           H
ATOM   3686  CD1 LEU A 814      58.420  45.830  70.450  1.00  0.00           C
ATOM   3687 HD11 LEU A 814      59.000  46.380  69.690  1.00  0.00           H
ATOM   3688 HD12 LEU A 814      58.690  46.200  71.460  1.00  0.00           H
ATOM   3689 HD13 LEU A 814      57.350  46.120  70.340  1.00  0.00           H
ATOM   3690  CD2 LEU A 814      58.240  43.850  68.970  1.00  0.00           C
ATOM   3691 HD21 LEU A 814      58.140  42.750  69.000  1.00  0.00           H
ATOM   3692 HD22 LEU A 814      59.030  43.920  68.180  1.00  0.00           H
ATOM   3693 HD23 LEU A 814      57.270  44.250  68.580  1.00  0.00           H
ATOM   3694  C   LEU A 814      59.760  43.530  73.090  1.00  0.00           C
ATOM   3695  O   LEU A 814      59.760  42.330  73.400  1.00  0.00           O
ATOM   3696  N   HSD A 815      59.000  44.400  73.790  1.00  0.00           N
ATOM   3697  HN  HSD A 815      59.190  45.360  73.610  1.00  0.00           H
ATOM   3698  CA  HSD A 815      58.040  44.030  74.770  1.00  0.00           C
ATOM   3699  HA  HSD A 815      58.400  43.170  75.330  1.00  0.00           H
ATOM   3700  CB  HSD A 815      57.880  45.160  75.870  1.00  0.00           C
ATOM   3701  HB1 HSD A 815      57.660  46.130  75.380  1.00  0.00           H
ATOM   3702  HB2 HSD A 815      58.740  45.300  76.550  1.00  0.00           H
ATOM   3703  ND1 HSD A 815      55.660  45.810  76.840  1.00  0.00           N
ATOM   3704  HD1 HSD A 815      55.580  46.690  76.360  1.00  0.00           H
ATOM   3705  CG  HSD A 815      56.710  44.970  76.790  1.00  0.00           C
ATOM   3706  CE1 HSD A 815      54.720  45.240  77.680  1.00  0.00           C
ATOM   3707  HE1 HSD A 815      53.790  45.700  78.010  1.00  0.00           H
ATOM   3708  NE2 HSD A 815      55.140  44.050  78.110  1.00  0.00           N
ATOM   3709  CD2 HSD A 815      56.420  43.910  77.600  1.00  0.00           C
ATOM   3710  HD2 HSD A 815      57.060  43.050  77.740  1.00  0.00           H
ATOM   3711  C   HSD A 815      56.860  43.610  74.030  1.00  0.00           C
ATOM   3712  O   HSD A 815      56.090  44.410  73.520  1.00  0.00           O
ATOM   3713  N   VAL A 816      56.560  42.310  73.970  1.00  0.00           N
ATOM   3714  HN  VAL A 816      57.110  41.610  74.410  1.00  0.00           H
ATOM   3715  CA  VAL A 816      55.230  41.900  73.490  1.00  0.00           C
ATOM   3716  HA  VAL A 816      54.680  42.740  73.080  1.00  0.00           H
ATOM   3717  CB  VAL A 816      55.240  40.970  72.320  1.00  0.00           C
ATOM   3718  HB  VAL A 816      55.710  40.010  72.620  1.00  0.00           H
ATOM   3719  CG1 VAL A 816      53.860  40.830  71.700  1.00  0.00           C
ATOM   3720 HG11 VAL A 816      53.870  40.010  70.960  1.00  0.00           H
ATOM   3721 HG12 VAL A 816      53.600  41.820  71.280  1.00  0.00           H
ATOM   3722 HG13 VAL A 816      53.060  40.530  72.410  1.00  0.00           H
ATOM   3723  CG2 VAL A 816      56.210  41.450  71.230  1.00  0.00           C
ATOM   3724 HG21 VAL A 816      56.170  42.550  71.130  1.00  0.00           H
ATOM   3725 HG22 VAL A 816      55.960  40.930  70.280  1.00  0.00           H
ATOM   3726 HG23 VAL A 816      57.200  41.120  71.610  1.00  0.00           H
ATOM   3727  C   VAL A 816      54.530  41.230  74.610  1.00  0.00           C
ATOM   3728  O   VAL A 816      55.030  40.220  75.200  1.00  0.00           O
ATOM   3729  N   PRO A 817      53.410  41.770  75.040  1.00  0.00           N
ATOM   3730  CD  PRO A 817      53.160  43.180  75.040  1.00  0.00           C
ATOM   3731  HD1 PRO A 817      52.760  43.520  74.050  1.00  0.00           H
ATOM   3732  HD2 PRO A 817      54.060  43.830  75.120  1.00  0.00           H
ATOM   3733  CA  PRO A 817      52.650  41.140  76.130  1.00  0.00           C
ATOM   3734  HA  PRO A 817      53.270  41.260  77.000  1.00  0.00           H
ATOM   3735  CB  PRO A 817      51.520  42.030  76.270  1.00  0.00           C
ATOM   3736  HB1 PRO A 817      50.880  41.890  77.160  1.00  0.00           H
ATOM   3737  HB2 PRO A 817      50.850  41.950  75.380  1.00  0.00           H
ATOM   3738  CG  PRO A 817      52.150  43.430  76.190  1.00  0.00           C
ATOM   3739  HG1 PRO A 817      51.420  44.260  76.030  1.00  0.00           H
ATOM   3740  HG2 PRO A 817      52.630  43.610  77.180  1.00  0.00           H
ATOM   3741  C   PRO A 817      52.250  39.630  76.040  1.00  0.00           C
ATOM   3742  O   PRO A 817      51.730  39.200  75.010  1.00  0.00           O
ATOM   3743  N   GLU A 818      52.330  38.840  77.170  1.00  0.00           N
ATOM   3744  HN  GLU A 818      52.610  39.240  78.040  1.00  0.00           H
ATOM   3745  CA  GLU A 818      52.190  37.370  77.090  1.00  0.00           C
ATOM   3746  HA  GLU A 818      52.180  36.990  76.080  1.00  0.00           H
ATOM   3747  CB  GLU A 818      53.410  36.740  77.910  1.00  0.00           C
ATOM   3748  HB1 GLU A 818      53.370  35.630  77.850  1.00  0.00           H
ATOM   3749  HB2 GLU A 818      53.340  37.120  78.950  1.00  0.00           H
ATOM   3750  CG  GLU A 818      54.790  36.980  77.280  1.00  0.00           C
ATOM   3751  HG1 GLU A 818      54.960  37.980  76.840  1.00  0.00           H
ATOM   3752  HG2 GLU A 818      54.850  36.370  76.360  1.00  0.00           H
ATOM   3753  CD  GLU A 818      55.950  36.720  78.260  1.00  0.00           C
ATOM   3754  OE1 GLU A 818      56.660  35.700  78.120  1.00  0.00           O
ATOM   3755  OE2 GLU A 818      56.060  37.480  79.230  1.00  0.00           O
ATOM   3756  C   GLU A 818      50.840  36.880  77.730  1.00  0.00           C
ATOM   3757  O   GLU A 818      50.510  35.680  77.610  1.00  0.00           O
ATOM   3758  N   LYS A 819      50.090  37.850  78.290  1.00  0.00           N
ATOM   3759  HN  LYS A 819      50.370  38.770  78.550  1.00  0.00           H
ATOM   3760  CA  LYS A 819      48.780  37.480  78.780  1.00  0.00           C
ATOM   3761  HA  LYS A 819      48.480  36.500  78.440  1.00  0.00           H
ATOM   3762  CB  LYS A 819      48.610  37.690  80.240  1.00  0.00           C
ATOM   3763  HB1 LYS A 819      47.630  37.350  80.630  1.00  0.00           H
ATOM   3764  HB2 LYS A 819      48.660  38.790  80.450  1.00  0.00           H
ATOM   3765  CG  LYS A 819      49.710  37.060  81.180  1.00  0.00           C
ATOM   3766  HG1 LYS A 819      49.480  37.530  82.150  1.00  0.00           H
ATOM   3767  HG2 LYS A 819      50.710  37.410  80.840  1.00  0.00           H
ATOM   3768  CD  LYS A 819      49.540  35.520  81.280  1.00  0.00           C
ATOM   3769  HD1 LYS A 819      49.410  35.080  80.270  1.00  0.00           H
ATOM   3770  HD2 LYS A 819      48.560  35.410  81.790  1.00  0.00           H
ATOM   3771  CE  LYS A 819      50.630  34.800  82.050  1.00  0.00           C
ATOM   3772  HE1 LYS A 819      50.710  35.330  83.030  1.00  0.00           H
ATOM   3773  HE2 LYS A 819      51.650  34.910  81.650  1.00  0.00           H
ATOM   3774  NZ  LYS A 819      50.230  33.450  82.340  1.00  0.00           N
ATOM   3775  HZ1 LYS A 819      50.980  32.890  82.780  1.00  0.00           H
ATOM   3776  HZ2 LYS A 819      49.790  32.830  81.630  1.00  0.00           H
ATOM   3777  HZ3 LYS A 819      49.550  33.500  83.120  1.00  0.00           H
ATOM   3778  C   LYS A 819      47.800  38.440  78.030  1.00  0.00           C
ATOM   3779  O   LYS A 819      47.930  39.640  78.020  1.00  0.00           O
ATOM   3780  N   PHE A 820      46.620  37.910  77.700  1.00  0.00           N
ATOM   3781  HN  PHE A 820      46.430  36.930  77.680  1.00  0.00           H
ATOM   3782  CA  PHE A 820      45.400  38.710  77.610  1.00  0.00           C
ATOM   3783  HA  PHE A 820      45.690  39.550  76.980  1.00  0.00           H
ATOM   3784  CB  PHE A 820      44.140  37.950  76.950  1.00  0.00           C
ATOM   3785  HB1 PHE A 820      43.300  38.630  76.740  1.00  0.00           H
ATOM   3786  HB2 PHE A 820      43.910  37.230  77.770  1.00  0.00           H
ATOM   3787  CG  PHE A 820      44.620  37.200  75.740  1.00  0.00           C
ATOM   3788  CD1 PHE A 820      44.460  37.860  74.540  1.00  0.00           C
ATOM   3789  HD1 PHE A 820      43.960  38.820  74.510  1.00  0.00           H
ATOM   3790  CE1 PHE A 820      44.750  37.230  73.310  1.00  0.00           C
ATOM   3791  HE1 PHE A 820      44.610  37.790  72.400  1.00  0.00           H
ATOM   3792  CZ  PHE A 820      45.190  35.920  73.360  1.00  0.00           C
ATOM   3793  HZ  PHE A 820      45.630  35.480  72.490  1.00  0.00           H
ATOM   3794  CD2 PHE A 820      44.930  35.860  75.800  1.00  0.00           C
ATOM   3795  HD2 PHE A 820      44.930  35.220  76.670  1.00  0.00           H
ATOM   3796  CE2 PHE A 820      45.270  35.190  74.580  1.00  0.00           C
ATOM   3797  HE2 PHE A 820      45.540  34.150  74.540  1.00  0.00           H
ATOM   3798  C   PHE A 820      44.980  39.350  78.950  1.00  0.00           C
ATOM   3799  O   PHE A 820      44.840  38.610  79.800  1.00  0.00           O
ATOM   3800  N   GLU A 821      44.590  40.670  79.070  1.00  0.00           N
ATOM   3801  HN  GLU A 821      44.590  41.330  78.320  1.00  0.00           H
ATOM   3802  CA  GLU A 821      44.140  41.250  80.350  1.00  0.00           C
ATOM   3803  HA  GLU A 821      43.580  40.450  80.790  1.00  0.00           H
ATOM   3804  CB  GLU A 821      45.360  41.740  81.240  1.00  0.00           C
ATOM   3805  HB1 GLU A 821      45.910  42.510  80.660  1.00  0.00           H
ATOM   3806  HB2 GLU A 821      46.030  40.880  81.400  1.00  0.00           H
ATOM   3807  CG  GLU A 821      44.990  42.450  82.560  1.00  0.00           C
ATOM   3808  HG1 GLU A 821      44.410  41.680  83.110  1.00  0.00           H
ATOM   3809  HG2 GLU A 821      44.290  43.280  82.340  1.00  0.00           H
ATOM   3810  CD  GLU A 821      46.130  42.960  83.370  1.00  0.00           C
ATOM   3811  OE1 GLU A 821      46.180  44.190  83.670  1.00  0.00           O
ATOM   3812  OE2 GLU A 821      47.020  42.140  83.720  1.00  0.00           O
ATOM   3813  C   GLU A 821      43.180  42.400  80.040  1.00  0.00           C
ATOM   3814  O   GLU A 821      43.610  43.210  79.220  1.00  0.00           O
ATOM   3815  N   PRO A 822      41.920  42.410  80.540  1.00  0.00           N
ATOM   3816  CD  PRO A 822      41.410  41.470  81.580  1.00  0.00           C
ATOM   3817  HD1 PRO A 822      42.110  40.950  82.260  1.00  0.00           H
ATOM   3818  HD2 PRO A 822      40.990  40.620  80.990  1.00  0.00           H
ATOM   3819  CA  PRO A 822      41.040  43.540  80.530  1.00  0.00           C
ATOM   3820  HA  PRO A 822      40.780  43.570  79.480  1.00  0.00           H
ATOM   3821  CB  PRO A 822      39.830  43.100  81.380  1.00  0.00           C
ATOM   3822  HB1 PRO A 822      39.070  42.560  80.790  1.00  0.00           H
ATOM   3823  HB2 PRO A 822      39.250  43.950  81.790  1.00  0.00           H
ATOM   3824  CG  PRO A 822      40.360  42.170  82.440  1.00  0.00           C
ATOM   3825  HG1 PRO A 822      40.660  42.680  83.390  1.00  0.00           H
ATOM   3826  HG2 PRO A 822      39.660  41.370  82.740  1.00  0.00           H
ATOM   3827  C   PRO A 822      41.600  44.920  80.900  1.00  0.00           C
ATOM   3828  O   PRO A 822      42.110  45.180  82.010  1.00  0.00           O
ATOM   3829  N   THR A 823      41.280  45.820  79.960  1.00  0.00           N
ATOM   3830  HN  THR A 823      40.740  45.460  79.210  1.00  0.00           H
ATOM   3831  CA  THR A 823      41.750  47.250  79.870  1.00  0.00           C
ATOM   3832  HA  THR A 823      42.590  47.310  80.550  1.00  0.00           H
ATOM   3833  CB  THR A 823      42.400  47.620  78.530  1.00  0.00           C
ATOM   3834  HB  THR A 823      42.760  48.670  78.450  1.00  0.00           H
ATOM   3835  OG1 THR A 823      41.530  47.230  77.500  1.00  0.00           O
ATOM   3836  HG1 THR A 823      41.990  47.460  76.690  1.00  0.00           H
ATOM   3837  CG2 THR A 823      43.640  46.740  78.310  1.00  0.00           C
ATOM   3838 HG21 THR A 823      43.410  45.660  78.270  1.00  0.00           H
ATOM   3839 HG22 THR A 823      44.360  46.980  79.130  1.00  0.00           H
ATOM   3840 HG23 THR A 823      44.250  46.970  77.420  1.00  0.00           H
ATOM   3841  C   THR A 823      40.670  48.220  80.280  1.00  0.00           C
ATOM   3842  O   THR A 823      40.860  49.380  80.400  1.00  0.00           O
ATOM   3843  N   HSD A 824      39.460  47.730  80.440  1.00  0.00           N
ATOM   3844  HN  HSD A 824      39.380  46.740  80.490  1.00  0.00           H
ATOM   3845  CA  HSD A 824      38.340  48.590  80.970  1.00  0.00           C
ATOM   3846  HA  HSD A 824      38.700  49.540  81.320  1.00  0.00           H
ATOM   3847  CB  HSD A 824      37.200  48.870  79.920  1.00  0.00           C
ATOM   3848  HB1 HSD A 824      36.600  48.020  79.540  1.00  0.00           H
ATOM   3849  HB2 HSD A 824      37.740  49.200  79.000  1.00  0.00           H
ATOM   3850  ND1 HSD A 824      36.470  51.210  80.140  1.00  0.00           N
ATOM   3851  HD1 HSD A 824      37.360  51.620  79.900  1.00  0.00           H
ATOM   3852  CG  HSD A 824      36.150  49.890  80.250  1.00  0.00           C
ATOM   3853  CE1 HSD A 824      35.330  51.890  80.320  1.00  0.00           C
ATOM   3854  HE1 HSD A 824      35.350  52.980  80.270  1.00  0.00           H
ATOM   3855  NE2 HSD A 824      34.310  51.200  80.590  1.00  0.00           N
ATOM   3856  CD2 HSD A 824      34.760  49.870  80.490  1.00  0.00           C
ATOM   3857  HD2 HSD A 824      34.080  49.020  80.490  1.00  0.00           H
ATOM   3858  C   HSD A 824      37.750  47.960  82.200  1.00  0.00           C
ATOM   3859  O   HSD A 824      38.060  46.780  82.290  1.00  0.00           O
ATOM   3860  N   PRO A 825      37.100  48.620  83.130  1.00  0.00           N
ATOM   3861  CD  PRO A 825      37.120  50.030  83.210  1.00  0.00           C
ATOM   3862  HD1 PRO A 825      36.200  50.400  82.710  1.00  0.00           H
ATOM   3863  HD2 PRO A 825      38.050  50.530  82.870  1.00  0.00           H
ATOM   3864  CA  PRO A 825      36.460  48.050  84.340  1.00  0.00           C
ATOM   3865  HA  PRO A 825      37.220  47.540  84.910  1.00  0.00           H
ATOM   3866  CB  PRO A 825      36.000  49.350  85.020  1.00  0.00           C
ATOM   3867  HB1 PRO A 825      35.800  49.220  86.110  1.00  0.00           H
ATOM   3868  HB2 PRO A 825      35.000  49.630  84.590  1.00  0.00           H
ATOM   3869  CG  PRO A 825      37.090  50.390  84.710  1.00  0.00           C
ATOM   3870  HG1 PRO A 825      36.720  51.430  84.800  1.00  0.00           H
ATOM   3871  HG2 PRO A 825      38.030  50.200  85.250  1.00  0.00           H
ATOM   3872  C   PRO A 825      35.330  47.060  83.910  1.00  0.00           C
ATOM   3873  O   PRO A 825      34.470  47.410  83.110  1.00  0.00           O
ATOM   3874  N   GLU A 826      35.320  45.870  84.470  1.00  0.00           N
ATOM   3875  HN  GLU A 826      36.150  45.700  85.000  1.00  0.00           H
ATOM   3876  CA  GLU A 826      34.320  44.800  84.430  1.00  0.00           C
ATOM   3877  HA  GLU A 826      34.760  43.970  84.970  1.00  0.00           H
ATOM   3878  CB  GLU A 826      33.000  45.160  85.160  1.00  0.00           C
ATOM   3879  HB1 GLU A 826      32.380  44.250  85.200  1.00  0.00           H
ATOM   3880  HB2 GLU A 826      32.400  45.940  84.630  1.00  0.00           H
ATOM   3881  CG  GLU A 826      33.150  45.720  86.590  1.00  0.00           C
ATOM   3882  HG1 GLU A 826      33.490  46.780  86.580  1.00  0.00           H
ATOM   3883  HG2 GLU A 826      33.870  45.160  87.220  1.00  0.00           H
ATOM   3884  CD  GLU A 826      31.860  45.630  87.400  1.00  0.00           C
ATOM   3885  OE1 GLU A 826      31.340  46.650  87.860  1.00  0.00           O
ATOM   3886  OE2 GLU A 826      31.490  44.550  87.740  1.00  0.00           O
ATOM   3887  C   GLU A 826      33.870  44.340  83.060  1.00  0.00           C
ATOM   3888  O   GLU A 826      32.890  43.670  82.960  1.00  0.00           O
ATOM   3889  N   ARG A 827      34.680  44.520  81.970  1.00  0.00           N
ATOM   3890  HN  ARG A 827      35.520  45.010  82.140  1.00  0.00           H
ATOM   3891  CA  ARG A 827      34.390  43.980  80.670  1.00  0.00           C
ATOM   3892  HA  ARG A 827      33.710  43.140  80.740  1.00  0.00           H
ATOM   3893  CB  ARG A 827      33.760  44.960  79.710  1.00  0.00           C
ATOM   3894  HB1 ARG A 827      33.630  44.450  78.720  1.00  0.00           H
ATOM   3895  HB2 ARG A 827      34.500  45.790  79.680  1.00  0.00           H
ATOM   3896  CG  ARG A 827      32.310  45.590  79.980  1.00  0.00           C
ATOM   3897  HG1 ARG A 827      32.100  46.360  79.210  1.00  0.00           H
ATOM   3898  HG2 ARG A 827      32.430  46.090  80.970  1.00  0.00           H
ATOM   3899  CD  ARG A 827      31.170  44.560  80.020  1.00  0.00           C
ATOM   3900  HD1 ARG A 827      31.450  43.710  80.690  1.00  0.00           H
ATOM   3901  HD2 ARG A 827      30.990  44.050  79.060  1.00  0.00           H
ATOM   3902  NE  ARG A 827      29.980  45.330  80.590  1.00  0.00           N
ATOM   3903  HE  ARG A 827      30.020  46.320  80.780  1.00  0.00           H
ATOM   3904  CZ  ARG A 827      28.830  44.820  80.800  1.00  0.00           C
ATOM   3905  NH1 ARG A 827      28.400  43.710  80.270  1.00  0.00           N
ATOM   3906 HH11 ARG A 827      29.040  42.980  80.050  1.00  0.00           H
ATOM   3907 HH12 ARG A 827      27.420  43.510  80.390  1.00  0.00           H
ATOM   3908  NH2 ARG A 827      27.980  45.500  81.500  1.00  0.00           N
ATOM   3909 HH21 ARG A 827      28.240  46.390  81.870  1.00  0.00           H
ATOM   3910 HH22 ARG A 827      27.010  45.280  81.430  1.00  0.00           H
ATOM   3911  C   ARG A 827      35.620  43.360  80.080  1.00  0.00           C
ATOM   3912  O   ARG A 827      36.640  43.990  79.910  1.00  0.00           O
ATOM   3913  N   GLY A 828      35.560  42.110  79.700  1.00  0.00           N
ATOM   3914  HN  GLY A 828      34.730  41.570  79.540  1.00  0.00           H
ATOM   3915  CA  GLY A 828      36.670  41.320  79.110  1.00  0.00           C
ATOM   3916  HA1 GLY A 828      36.130  40.550  78.590  1.00  0.00           H
ATOM   3917  HA2 GLY A 828      37.380  40.930  79.820  1.00  0.00           H
ATOM   3918  C   GLY A 828      37.410  41.910  77.910  1.00  0.00           C
ATOM   3919  O   GLY A 828      37.090  42.920  77.260  1.00  0.00           O
ATOM   3920  N   TRP A 829      38.490  41.190  77.570  1.00  0.00           N
ATOM   3921  HN  TRP A 829      38.760  40.330  78.010  1.00  0.00           H
ATOM   3922  CA  TRP A 829      39.490  41.560  76.580  1.00  0.00           C
ATOM   3923  HA  TRP A 829      39.900  42.510  76.870  1.00  0.00           H
ATOM   3924  CB  TRP A 829      40.630  40.470  76.470  1.00  0.00           C
ATOM   3925  HB1 TRP A 829      40.110  39.510  76.310  1.00  0.00           H
ATOM   3926  HB2 TRP A 829      41.170  40.340  77.430  1.00  0.00           H
ATOM   3927  CG  TRP A 829      41.600  40.700  75.330  1.00  0.00           C
ATOM   3928  CD1 TRP A 829      42.580  41.690  75.240  1.00  0.00           C
ATOM   3929  HD1 TRP A 829      42.930  42.230  76.100  1.00  0.00           H
ATOM   3930  NE1 TRP A 829      43.300  41.610  74.090  1.00  0.00           N
ATOM   3931  HE1 TRP A 829      43.890  42.330  73.840  1.00  0.00           H
ATOM   3932  CE2 TRP A 829      42.700  40.680  73.280  1.00  0.00           C
ATOM   3933  CD2 TRP A 829      41.670  40.040  74.040  1.00  0.00           C
ATOM   3934  CE3 TRP A 829      40.920  38.990  73.490  1.00  0.00           C
ATOM   3935  HE3 TRP A 829      40.100  38.530  74.040  1.00  0.00           H
ATOM   3936  CZ3 TRP A 829      41.140  38.660  72.150  1.00  0.00           C
ATOM   3937  HZ3 TRP A 829      40.570  37.860  71.700  1.00  0.00           H
ATOM   3938  CZ2 TRP A 829      42.960  40.280  71.960  1.00  0.00           C
ATOM   3939  HZ2 TRP A 829      43.710  40.720  71.330  1.00  0.00           H
ATOM   3940  CH2 TRP A 829      42.220  39.210  71.480  1.00  0.00           C
ATOM   3941  HH2 TRP A 829      42.240  39.060  70.410  1.00  0.00           H
ATOM   3942  C   TRP A 829      38.940  41.730  75.120  1.00  0.00           C
ATOM   3943  O   TRP A 829      39.440  42.630  74.440  1.00  0.00           O
ATOM   3944  N   ILE A 830      37.950  40.870  74.720  1.00  0.00           N
ATOM   3945  HN  ILE A 830      37.560  40.200  75.360  1.00  0.00           H
ATOM   3946  CA  ILE A 830      37.320  40.810  73.430  1.00  0.00           C
ATOM   3947  HA  ILE A 830      37.950  41.250  72.670  1.00  0.00           H
ATOM   3948  CB  ILE A 830      37.090  39.330  72.990  1.00  0.00           C
ATOM   3949  HB  ILE A 830      38.070  38.810  73.070  1.00  0.00           H
ATOM   3950  CG2 ILE A 830      36.050  38.600  73.840  1.00  0.00           C
ATOM   3951 HG21 ILE A 830      36.350  37.520  73.880  1.00  0.00           H
ATOM   3952 HG22 ILE A 830      35.060  38.670  73.360  1.00  0.00           H
ATOM   3953 HG23 ILE A 830      36.050  38.960  74.890  1.00  0.00           H
ATOM   3954  CG1 ILE A 830      36.840  39.160  71.460  1.00  0.00           C
ATOM   3955 HG11 ILE A 830      37.430  39.990  71.030  1.00  0.00           H
ATOM   3956 HG12 ILE A 830      35.760  39.450  71.360  1.00  0.00           H
ATOM   3957  CD  ILE A 830      37.130  37.810  70.790  1.00  0.00           C
ATOM   3958  HD1 ILE A 830      36.290  37.090  70.930  1.00  0.00           H
ATOM   3959  HD2 ILE A 830      38.090  37.380  71.140  1.00  0.00           H
ATOM   3960  HD3 ILE A 830      37.410  38.020  69.730  1.00  0.00           H
ATOM   3961  C   ILE A 830      36.000  41.610  73.420  1.00  0.00           C
ATOM   3962  O   ILE A 830      35.240  41.620  72.430  1.00  0.00           O
ATOM   3963  N   ILE A 831      35.650  42.240  74.550  1.00  0.00           N
ATOM   3964  HN  ILE A 831      36.120  42.070  75.420  1.00  0.00           H
ATOM   3965  CA  ILE A 831      34.490  43.100  74.700  1.00  0.00           C
ATOM   3966  HA  ILE A 831      33.850  43.040  73.830  1.00  0.00           H
ATOM   3967  CB  ILE A 831      33.630  42.810  75.970  1.00  0.00           C
ATOM   3968  HB  ILE A 831      34.340  43.030  76.790  1.00  0.00           H
ATOM   3969  CG2 ILE A 831      32.330  43.650  76.110  1.00  0.00           C
ATOM   3970 HG21 ILE A 831      31.860  43.300  77.060  1.00  0.00           H
ATOM   3971 HG22 ILE A 831      31.660  43.530  75.240  1.00  0.00           H
ATOM   3972 HG23 ILE A 831      32.550  44.740  76.170  1.00  0.00           H
ATOM   3973  CG1 ILE A 831      33.330  41.230  76.070  1.00  0.00           C
ATOM   3974 HG11 ILE A 831      32.530  41.090  76.820  1.00  0.00           H
ATOM   3975 HG12 ILE A 831      34.240  40.640  76.340  1.00  0.00           H
ATOM   3976  CD  ILE A 831      32.830  40.450  74.820  1.00  0.00           C
ATOM   3977  HD1 ILE A 831      33.700  40.400  74.120  1.00  0.00           H
ATOM   3978  HD2 ILE A 831      32.020  41.060  74.390  1.00  0.00           H
ATOM   3979  HD3 ILE A 831      32.410  39.480  75.190  1.00  0.00           H
ATOM   3980  C   ILE A 831      34.890  44.510  74.710  1.00  0.00           C
ATOM   3981  O   ILE A 831      35.580  44.900  75.680  1.00  0.00           O
ATOM   3982  N   SER A 832      34.440  45.320  73.680  1.00  0.00           N
ATOM   3983  HN  SER A 832      33.870  44.940  72.950  1.00  0.00           H
ATOM   3984  CA  SER A 832      34.720  46.780  73.590  1.00  0.00           C
ATOM   3985  HA  SER A 832      35.630  46.990  74.120  1.00  0.00           H
ATOM   3986  CB  SER A 832      34.770  47.270  72.100  1.00  0.00           C
ATOM   3987  HB1 SER A 832      33.740  47.170  71.690  1.00  0.00           H
ATOM   3988  HB2 SER A 832      35.370  46.620  71.440  1.00  0.00           H
ATOM   3989  OG  SER A 832      35.270  48.630  71.960  1.00  0.00           O
ATOM   3990  HG1 SER A 832      34.550  49.150  71.570  1.00  0.00           H
ATOM   3991  C   SER A 832      33.580  47.460  74.300  1.00  0.00           C
ATOM   3992  O   SER A 832      32.470  47.070  73.940  1.00  0.00           O
ATOM   3993  N   PRO A 833      33.660  48.490  75.150  1.00  0.00           N
ATOM   3994  CD  PRO A 833      34.930  48.730  75.770  1.00  0.00           C
ATOM   3995  HD1 PRO A 833      35.550  49.250  75.010  1.00  0.00           H
ATOM   3996  HD2 PRO A 833      35.350  47.790  76.180  1.00  0.00           H
ATOM   3997  CA  PRO A 833      32.540  49.210  75.720  1.00  0.00           C
ATOM   3998  HA  PRO A 833      31.970  48.600  76.400  1.00  0.00           H
ATOM   3999  CB  PRO A 833      33.200  50.330  76.410  1.00  0.00           C
ATOM   4000  HB1 PRO A 833      32.640  50.640  77.330  1.00  0.00           H
ATOM   4001  HB2 PRO A 833      33.510  51.100  75.680  1.00  0.00           H
ATOM   4002  CG  PRO A 833      34.500  49.650  76.920  1.00  0.00           C
ATOM   4003  HG1 PRO A 833      35.330  50.310  77.220  1.00  0.00           H
ATOM   4004  HG2 PRO A 833      34.160  48.960  77.720  1.00  0.00           H
ATOM   4005  C   PRO A 833      31.570  49.810  74.700  1.00  0.00           C
ATOM   4006  O   PRO A 833      32.030  50.000  73.570  1.00  0.00           O
ATOM   4007  N   LEU A 834      30.270  50.060  74.970  1.00  0.00           N
ATOM   4008  HN  LEU A 834      29.980  49.820  75.890  1.00  0.00           H
ATOM   4009  CA  LEU A 834      29.380  50.830  74.120  1.00  0.00           C
ATOM   4010  HA  LEU A 834      29.940  51.390  73.380  1.00  0.00           H
ATOM   4011  CB  LEU A 834      28.540  49.820  73.330  1.00  0.00           C
ATOM   4012  HB1 LEU A 834      28.100  49.120  74.070  1.00  0.00           H
ATOM   4013  HB2 LEU A 834      29.100  49.210  72.590  1.00  0.00           H
ATOM   4014  CG  LEU A 834      27.230  50.260  72.600  1.00  0.00           C
ATOM   4015  HG  LEU A 834      26.540  50.700  73.360  1.00  0.00           H
ATOM   4016  CD1 LEU A 834      27.590  51.370  71.580  1.00  0.00           C
ATOM   4017 HD11 LEU A 834      26.680  51.890  71.220  1.00  0.00           H
ATOM   4018 HD12 LEU A 834      28.160  50.920  70.730  1.00  0.00           H
ATOM   4019 HD13 LEU A 834      28.260  52.090  72.100  1.00  0.00           H
ATOM   4020  CD2 LEU A 834      26.480  49.020  71.930  1.00  0.00           C
ATOM   4021 HD21 LEU A 834      25.520  49.370  71.500  1.00  0.00           H
ATOM   4022 HD22 LEU A 834      26.310  48.130  72.570  1.00  0.00           H
ATOM   4023 HD23 LEU A 834      27.140  48.660  71.110  1.00  0.00           H
ATOM   4024  C   LEU A 834      28.540  51.810  74.960  1.00  0.00           C
ATOM   4025  O   LEU A 834      27.940  52.720  74.450  1.00  0.00           O
ATOM   4026  N   GLY A 835      28.660  51.750  76.310  1.00  0.00           N
ATOM   4027  HN  GLY A 835      29.180  50.980  76.690  1.00  0.00           H
ATOM   4028  CA  GLY A 835      28.040  52.690  77.280  1.00  0.00           C
ATOM   4029  HA1 GLY A 835      28.470  53.680  77.140  1.00  0.00           H
ATOM   4030  HA2 GLY A 835      28.270  52.340  78.280  1.00  0.00           H
ATOM   4031  C   GLY A 835      26.520  52.900  77.230  1.00  0.00           C
ATOM   4032  O   GLY A 835      25.830  52.280  76.420  1.00  0.00           O
ATOM   4033  N   ASP A 836      25.990  53.790  78.040  1.00  0.00           N
ATOM   4034  HN  ASP A 836      26.510  54.220  78.760  1.00  0.00           H
ATOM   4035  CA  ASP A 836      24.550  54.270  77.980  1.00  0.00           C
ATOM   4036  HA  ASP A 836      23.910  53.420  77.790  1.00  0.00           H
ATOM   4037  CB  ASP A 836      24.090  54.850  79.380  1.00  0.00           C
ATOM   4038  HB1 ASP A 836      23.240  55.550  79.220  1.00  0.00           H
ATOM   4039  HB2 ASP A 836      24.880  55.550  79.710  1.00  0.00           H
ATOM   4040  CG  ASP A 836      23.680  53.800  80.400  1.00  0.00           C
ATOM   4041  OD1 ASP A 836      23.310  54.210  81.570  1.00  0.00           O
ATOM   4042  OD2 ASP A 836      23.980  52.650  80.150  1.00  0.00           O
ATOM   4043  C   ASP A 836      24.540  55.410  76.920  1.00  0.00           C
ATOM   4044  O   ASP A 836      25.280  56.400  77.010  1.00  0.00           O
ATOM   4045  N   ASN A 837      23.690  55.360  75.930  1.00  0.00           N
ATOM   4046  HN  ASN A 837      23.040  54.650  76.160  1.00  0.00           H
ATOM   4047  CA  ASN A 837      23.520  56.220  74.750  1.00  0.00           C
ATOM   4048  HA  ASN A 837      24.140  57.100  74.820  1.00  0.00           H
ATOM   4049  CB  ASN A 837      23.890  55.630  73.310  1.00  0.00           C
ATOM   4050  HB1 ASN A 837      23.710  56.330  72.480  1.00  0.00           H
ATOM   4051  HB2 ASN A 837      23.190  54.780  73.150  1.00  0.00           H
ATOM   4052  CG  ASN A 837      25.310  55.160  73.240  1.00  0.00           C
ATOM   4053  OD1 ASN A 837      26.120  55.960  72.770  1.00  0.00           O
ATOM   4054  ND2 ASN A 837      25.570  53.910  73.700  1.00  0.00           N
ATOM   4055 HD21 ASN A 837      24.830  53.410  74.160  1.00  0.00           H
ATOM   4056 HD22 ASN A 837      26.500  53.580  73.820  1.00  0.00           H
ATOM   4057  C   ASN A 837      22.050  56.670  74.800  1.00  0.00           C
ATOM   4058  O   ASN A 837      21.200  55.990  74.180  1.00  0.00           O
ATOM   4059  N   PRO A 838      21.630  57.740  75.500  1.00  0.00           N
ATOM   4060  CD  PRO A 838      22.470  58.420  76.550  1.00  0.00           C
ATOM   4061  HD1 PRO A 838      23.430  58.820  76.200  1.00  0.00           H
ATOM   4062  HD2 PRO A 838      22.790  57.780  77.400  1.00  0.00           H
ATOM   4063  CA  PRO A 838      20.500  58.610  75.050  1.00  0.00           C
ATOM   4064  HA  PRO A 838      19.680  58.030  75.460  1.00  0.00           H
ATOM   4065  CB  PRO A 838      20.780  59.930  75.790  1.00  0.00           C
ATOM   4066  HB1 PRO A 838      19.830  60.500  75.880  1.00  0.00           H
ATOM   4067  HB2 PRO A 838      21.420  60.610  75.200  1.00  0.00           H
ATOM   4068  CG  PRO A 838      21.530  59.560  77.050  1.00  0.00           C
ATOM   4069  HG1 PRO A 838      22.050  60.430  77.510  1.00  0.00           H
ATOM   4070  HG2 PRO A 838      20.800  59.050  77.710  1.00  0.00           H
ATOM   4071  C   PRO A 838      20.300  58.800  73.580  1.00  0.00           C
ATOM   4072  O   PRO A 838      21.210  58.770  72.770  1.00  0.00           O
ATOM   4073  N   TRP A 839      19.070  59.030  73.110  1.00  0.00           N
ATOM   4074  HN  TRP A 839      18.260  58.860  73.660  1.00  0.00           H
ATOM   4075  CA  TRP A 839      18.860  59.610  71.730  1.00  0.00           C
ATOM   4076  HA  TRP A 839      18.950  58.860  70.950  1.00  0.00           H
ATOM   4077  CB  TRP A 839      17.340  59.960  71.610  1.00  0.00           C
ATOM   4078  HB1 TRP A 839      17.090  60.680  70.800  1.00  0.00           H
ATOM   4079  HB2 TRP A 839      16.990  60.540  72.480  1.00  0.00           H
ATOM   4080  CG  TRP A 839      16.400  58.820  71.630  1.00  0.00           C
ATOM   4081  CD1 TRP A 839      15.670  58.430  72.730  1.00  0.00           C
ATOM   4082  HD1 TRP A 839      15.420  58.920  73.660  1.00  0.00           H
ATOM   4083  NE1 TRP A 839      15.120  57.150  72.360  1.00  0.00           N
ATOM   4084  HE1 TRP A 839      14.550  56.570  72.910  1.00  0.00           H
ATOM   4085  CE2 TRP A 839      15.430  56.870  71.070  1.00  0.00           C
ATOM   4086  CD2 TRP A 839      16.220  57.900  70.580  1.00  0.00           C
ATOM   4087  CE3 TRP A 839      16.750  57.850  69.260  1.00  0.00           C
ATOM   4088  HE3 TRP A 839      17.280  58.700  68.850  1.00  0.00           H
ATOM   4089  CZ3 TRP A 839      16.330  56.760  68.460  1.00  0.00           C
ATOM   4090  HZ3 TRP A 839      16.720  56.640  67.460  1.00  0.00           H
ATOM   4091  CZ2 TRP A 839      15.090  55.760  70.270  1.00  0.00           C
ATOM   4092  HZ2 TRP A 839      14.440  54.950  70.580  1.00  0.00           H
ATOM   4093  CH2 TRP A 839      15.580  55.690  68.990  1.00  0.00           C
ATOM   4094  HH2 TRP A 839      15.250  54.900  68.330  1.00  0.00           H
ATOM   4095  C   TRP A 839      19.740  60.730  71.310  1.00  0.00           C
ATOM   4096  O   TRP A 839      20.290  60.580  70.210  1.00  0.00           O
ATOM   4097  N   TRP A 840      19.970  61.890  72.060  1.00  0.00           N
ATOM   4098  HN  TRP A 840      19.490  62.010  72.930  1.00  0.00           H
ATOM   4099  CA  TRP A 840      21.040  62.780  71.700  1.00  0.00           C
ATOM   4100  HA  TRP A 840      20.780  63.150  70.720  1.00  0.00           H
ATOM   4101  CB  TRP A 840      20.940  63.900  72.780  1.00  0.00           C
ATOM   4102  HB1 TRP A 840      20.960  63.430  73.790  1.00  0.00           H
ATOM   4103  HB2 TRP A 840      20.000  64.470  72.680  1.00  0.00           H
ATOM   4104  CG  TRP A 840      21.970  64.960  72.830  1.00  0.00           C
ATOM   4105  CD1 TRP A 840      22.960  65.010  73.710  1.00  0.00           C
ATOM   4106  HD1 TRP A 840      23.010  64.380  74.580  1.00  0.00           H
ATOM   4107  NE1 TRP A 840      23.820  66.020  73.440  1.00  0.00           N
ATOM   4108  HE1 TRP A 840      24.710  66.160  73.820  1.00  0.00           H
ATOM   4109  CE2 TRP A 840      23.370  66.700  72.340  1.00  0.00           C
ATOM   4110  CD2 TRP A 840      22.150  66.020  71.920  1.00  0.00           C
ATOM   4111  CE3 TRP A 840      21.590  66.450  70.710  1.00  0.00           C
ATOM   4112  HE3 TRP A 840      20.700  65.940  70.360  1.00  0.00           H
ATOM   4113  CZ3 TRP A 840      22.000  67.670  70.160  1.00  0.00           C
ATOM   4114  HZ3 TRP A 840      21.290  68.140  69.500  1.00  0.00           H
ATOM   4115  CZ2 TRP A 840      23.820  67.820  71.710  1.00  0.00           C
ATOM   4116  HZ2 TRP A 840      24.660  68.330  72.150  1.00  0.00           H
ATOM   4117  CH2 TRP A 840      23.120  68.290  70.570  1.00  0.00           C
ATOM   4118  HH2 TRP A 840      23.410  69.210  70.060  1.00  0.00           H
ATOM   4119  C   TRP A 840      22.470  62.210  71.640  1.00  0.00           C
ATOM   4120  O   TRP A 840      23.280  62.620  70.810  1.00  0.00           O
ATOM   4121  N   THR A 841      22.900  61.170  72.490  1.00  0.00           N
ATOM   4122  HN  THR A 841      22.390  60.770  73.240  1.00  0.00           H
ATOM   4123  CA  THR A 841      24.250  60.830  72.550  1.00  0.00           C
ATOM   4124  HA  THR A 841      24.890  61.690  72.400  1.00  0.00           H
ATOM   4125  CB  THR A 841      24.610  60.100  73.840  1.00  0.00           C
ATOM   4126  HB  THR A 841      23.920  59.240  73.930  1.00  0.00           H
ATOM   4127  OG1 THR A 841      24.380  60.870  74.930  1.00  0.00           O
ATOM   4128  HG1 THR A 841      24.780  61.750  74.810  1.00  0.00           H
ATOM   4129  CG2 THR A 841      26.110  59.700  73.920  1.00  0.00           C
ATOM   4130 HG21 THR A 841      26.330  59.040  74.780  1.00  0.00           H
ATOM   4131 HG22 THR A 841      26.740  60.600  73.920  1.00  0.00           H
ATOM   4132 HG23 THR A 841      26.380  59.090  73.030  1.00  0.00           H
ATOM   4133  C   THR A 841      24.430  59.940  71.290  1.00  0.00           C
ATOM   4134  O   THR A 841      25.540  59.910  70.710  1.00  0.00           O
ATOM   4135  N   LEU A 842      23.410  59.220  70.900  1.00  0.00           N
ATOM   4136  HN  LEU A 842      22.500  59.270  71.310  1.00  0.00           H
ATOM   4137  CA  LEU A 842      23.360  58.600  69.600  1.00  0.00           C
ATOM   4138  HA  LEU A 842      24.040  57.770  69.560  1.00  0.00           H
ATOM   4139  CB  LEU A 842      22.080  57.830  69.410  1.00  0.00           C
ATOM   4140  HB1 LEU A 842      21.910  57.520  68.360  1.00  0.00           H
ATOM   4141  HB2 LEU A 842      21.240  58.480  69.750  1.00  0.00           H
ATOM   4142  CG  LEU A 842      21.780  56.580  70.200  1.00  0.00           C
ATOM   4143  HG  LEU A 842      21.880  56.870  71.270  1.00  0.00           H
ATOM   4144  CD1 LEU A 842      20.370  56.020  70.040  1.00  0.00           C
ATOM   4145 HD11 LEU A 842      20.240  55.090  70.630  1.00  0.00           H
ATOM   4146 HD12 LEU A 842      20.250  55.700  68.990  1.00  0.00           H
ATOM   4147 HD13 LEU A 842      19.500  56.680  70.270  1.00  0.00           H
ATOM   4148  CD2 LEU A 842      22.750  55.430  69.820  1.00  0.00           C
ATOM   4149 HD21 LEU A 842      23.790  55.560  70.190  1.00  0.00           H
ATOM   4150 HD22 LEU A 842      22.760  55.110  68.750  1.00  0.00           H
ATOM   4151 HD23 LEU A 842      22.370  54.460  70.190  1.00  0.00           H
ATOM   4152  C   LEU A 842      23.540  59.550  68.430  1.00  0.00           C
ATOM   4153  O   LEU A 842      24.300  59.210  67.500  1.00  0.00           O
ATOM   4154  N   LEU A 843      22.930  60.710  68.400  1.00  0.00           N
ATOM   4155  HN  LEU A 843      22.260  60.910  69.110  1.00  0.00           H
ATOM   4156  CA  LEU A 843      22.960  61.740  67.380  1.00  0.00           C
ATOM   4157  HA  LEU A 843      22.730  61.190  66.480  1.00  0.00           H
ATOM   4158  CB  LEU A 843      21.880  62.840  67.710  1.00  0.00           C
ATOM   4159  HB1 LEU A 843      22.120  63.530  68.540  1.00  0.00           H
ATOM   4160  HB2 LEU A 843      20.880  62.360  67.880  1.00  0.00           H
ATOM   4161  CG  LEU A 843      21.600  63.830  66.530  1.00  0.00           C
ATOM   4162  HG  LEU A 843      22.600  64.230  66.230  1.00  0.00           H
ATOM   4163  CD1 LEU A 843      21.080  63.130  65.340  1.00  0.00           C
ATOM   4164 HD11 LEU A 843      20.080  62.710  65.550  1.00  0.00           H
ATOM   4165 HD12 LEU A 843      21.890  62.480  64.940  1.00  0.00           H
ATOM   4166 HD13 LEU A 843      20.950  63.910  64.550  1.00  0.00           H
ATOM   4167  CD2 LEU A 843      20.640  65.050  66.820  1.00  0.00           C
ATOM   4168 HD21 LEU A 843      20.740  65.740  65.940  1.00  0.00           H
ATOM   4169 HD22 LEU A 843      20.980  65.490  67.780  1.00  0.00           H
ATOM   4170 HD23 LEU A 843      19.590  64.710  66.890  1.00  0.00           H
ATOM   4171  C   LEU A 843      24.280  62.480  67.140  1.00  0.00           C
ATOM   4172  O   LEU A 843      24.640  62.720  65.980  1.00  0.00           O
ATOM   4173  N   ILE A 844      25.130  62.680  68.240  1.00  0.00           N
ATOM   4174  HN  ILE A 844      24.810  62.490  69.160  1.00  0.00           H
ATOM   4175  CA  ILE A 844      26.530  63.170  68.200  1.00  0.00           C
ATOM   4176  HA  ILE A 844      26.640  64.100  67.660  1.00  0.00           H
ATOM   4177  CB  ILE A 844      27.150  63.250  69.580  1.00  0.00           C
ATOM   4178  HB  ILE A 844      26.810  62.300  70.090  1.00  0.00           H
ATOM   4179  CG2 ILE A 844      28.710  63.310  69.610  1.00  0.00           C
ATOM   4180 HG21 ILE A 844      29.020  64.160  68.970  1.00  0.00           H
ATOM   4181 HG22 ILE A 844      29.200  62.370  69.290  1.00  0.00           H
ATOM   4182 HG23 ILE A 844      29.090  63.590  70.620  1.00  0.00           H
ATOM   4183  CG1 ILE A 844      26.520  64.340  70.490  1.00  0.00           C
ATOM   4184 HG11 ILE A 844      27.040  64.310  71.470  1.00  0.00           H
ATOM   4185 HG12 ILE A 844      25.460  64.170  70.750  1.00  0.00           H
ATOM   4186  CD  ILE A 844      26.530  65.770  69.840  1.00  0.00           C
ATOM   4187  HD1 ILE A 844      25.830  65.830  68.990  1.00  0.00           H
ATOM   4188  HD2 ILE A 844      27.520  66.020  69.400  1.00  0.00           H
ATOM   4189  HD3 ILE A 844      26.230  66.520  70.610  1.00  0.00           H
ATOM   4190  C   ILE A 844      27.390  62.320  67.260  1.00  0.00           C
ATOM   4191  O   ILE A 844      28.250  62.830  66.580  1.00  0.00           O
ATOM   4192  N   ALA A 845      27.150  61.020  67.150  1.00  0.00           N
ATOM   4193  HN  ALA A 845      26.360  60.610  67.610  1.00  0.00           H
ATOM   4194  CA  ALA A 845      28.160  60.080  66.600  1.00  0.00           C
ATOM   4195  HA  ALA A 845      29.130  60.470  66.870  1.00  0.00           H
ATOM   4196  CB  ALA A 845      27.870  58.700  67.290  1.00  0.00           C
ATOM   4197  HB1 ALA A 845      27.960  58.760  68.390  1.00  0.00           H
ATOM   4198  HB2 ALA A 845      28.670  58.000  66.970  1.00  0.00           H
ATOM   4199  HB3 ALA A 845      26.850  58.360  67.000  1.00  0.00           H
ATOM   4200  C   ALA A 845      28.120  59.860  65.120  1.00  0.00           C
ATOM   4201  O   ALA A 845      29.150  59.380  64.570  1.00  0.00           O
ATOM   4202  N   ALA A 846      27.070  60.300  64.440  1.00  0.00           N
ATOM   4203  HN  ALA A 846      26.310  60.710  64.950  1.00  0.00           H
ATOM   4204  CA  ALA A 846      26.860  60.230  62.960  1.00  0.00           C
ATOM   4205  HA  ALA A 846      27.020  59.220  62.640  1.00  0.00           H
ATOM   4206  CB  ALA A 846      25.380  60.690  62.630  1.00  0.00           C
ATOM   4207  HB1 ALA A 846      25.320  60.840  61.530  1.00  0.00           H
ATOM   4208  HB2 ALA A 846      25.070  61.600  63.200  1.00  0.00           H
ATOM   4209  HB3 ALA A 846      24.650  59.890  62.870  1.00  0.00           H
ATOM   4210  C   ALA A 846      27.910  61.000  62.140  1.00  0.00           C
ATOM   4211  O   ALA A 846      28.450  60.490  61.170  1.00  0.00           O
ATOM   4212  N   ILE A 847      28.180  62.270  62.500  1.00  0.00           N
ATOM   4213  HN  ILE A 847      27.550  62.680  63.160  1.00  0.00           H
ATOM   4214  CA  ILE A 847      29.190  63.030  61.800  1.00  0.00           C
ATOM   4215  HA  ILE A 847      29.010  62.860  60.750  1.00  0.00           H
ATOM   4216  CB  ILE A 847      29.020  64.600  61.980  1.00  0.00           C
ATOM   4217  HB  ILE A 847      28.740  64.770  63.040  1.00  0.00           H
ATOM   4218  CG2 ILE A 847      30.310  65.400  61.630  1.00  0.00           C
ATOM   4219 HG21 ILE A 847      31.020  65.200  62.460  1.00  0.00           H
ATOM   4220 HG22 ILE A 847      30.030  66.480  61.720  1.00  0.00           H
ATOM   4221 HG23 ILE A 847      30.710  65.220  60.610  1.00  0.00           H
ATOM   4222  CG1 ILE A 847      27.790  65.170  61.110  1.00  0.00           C
ATOM   4223 HG11 ILE A 847      27.900  66.270  61.080  1.00  0.00           H
ATOM   4224 HG12 ILE A 847      26.890  64.810  61.650  1.00  0.00           H
ATOM   4225  CD  ILE A 847      27.950  64.800  59.640  1.00  0.00           C
ATOM   4226  HD1 ILE A 847      29.030  64.830  59.340  1.00  0.00           H
ATOM   4227  HD2 ILE A 847      27.310  65.500  59.060  1.00  0.00           H
ATOM   4228  HD3 ILE A 847      27.570  63.790  59.400  1.00  0.00           H
ATOM   4229  C   ILE A 847      30.680  62.640  61.950  1.00  0.00           C
ATOM   4230  O   ILE A 847      31.360  62.650  60.930  1.00  0.00           O
ATOM   4231  N   PRO A 848      31.270  62.310  63.120  1.00  0.00           N
ATOM   4232  CD  PRO A 848      30.680  62.630  64.490  1.00  0.00           C
ATOM   4233  HD1 PRO A 848      29.800  61.980  64.690  1.00  0.00           H
ATOM   4234  HD2 PRO A 848      30.320  63.690  64.590  1.00  0.00           H
ATOM   4235  CA  PRO A 848      32.560  61.560  63.290  1.00  0.00           C
ATOM   4236  HA  PRO A 848      33.420  62.170  63.050  1.00  0.00           H
ATOM   4237  CB  PRO A 848      32.590  61.200  64.790  1.00  0.00           C
ATOM   4238  HB1 PRO A 848      33.590  61.060  65.240  1.00  0.00           H
ATOM   4239  HB2 PRO A 848      31.980  60.270  64.900  1.00  0.00           H
ATOM   4240  CG  PRO A 848      31.770  62.360  65.460  1.00  0.00           C
ATOM   4241  HG1 PRO A 848      31.410  62.110  66.480  1.00  0.00           H
ATOM   4242  HG2 PRO A 848      32.400  63.270  65.570  1.00  0.00           H
ATOM   4243  C   PRO A 848      32.710  60.420  62.310  1.00  0.00           C
ATOM   4244  O   PRO A 848      33.680  60.260  61.640  1.00  0.00           O
ATOM   4245  N   ALA A 849      31.700  59.480  62.360  1.00  0.00           N
ATOM   4246  HN  ALA A 849      31.000  59.650  63.040  1.00  0.00           H
ATOM   4247  CA  ALA A 849      31.530  58.270  61.500  1.00  0.00           C
ATOM   4248  HA  ALA A 849      32.380  57.620  61.700  1.00  0.00           H
ATOM   4249  CB  ALA A 849      30.280  57.520  61.920  1.00  0.00           C
ATOM   4250  HB1 ALA A 849      30.170  57.250  62.990  1.00  0.00           H
ATOM   4251  HB2 ALA A 849      30.320  56.590  61.300  1.00  0.00           H
ATOM   4252  HB3 ALA A 849      29.420  58.170  61.680  1.00  0.00           H
ATOM   4253  C   ALA A 849      31.600  58.610  60.010  1.00  0.00           C
ATOM   4254  O   ALA A 849      32.230  57.910  59.180  1.00  0.00           O
ATOM   4255  N   LEU A 850      30.940  59.750  59.520  1.00  0.00           N
ATOM   4256  HN  LEU A 850      30.440  60.250  60.220  1.00  0.00           H
ATOM   4257  CA  LEU A 850      30.960  60.200  58.170  1.00  0.00           C
ATOM   4258  HA  LEU A 850      30.710  59.330  57.580  1.00  0.00           H
ATOM   4259  CB  LEU A 850      29.930  61.340  57.880  1.00  0.00           C
ATOM   4260  HB1 LEU A 850      30.160  62.180  58.570  1.00  0.00           H
ATOM   4261  HB2 LEU A 850      28.900  61.050  58.150  1.00  0.00           H
ATOM   4262  CG  LEU A 850      29.890  61.850  56.430  1.00  0.00           C
ATOM   4263  HG  LEU A 850      30.910  62.140  56.100  1.00  0.00           H
ATOM   4264  CD1 LEU A 850      29.260  60.850  55.490  1.00  0.00           C
ATOM   4265 HD11 LEU A 850      29.860  59.910  55.620  1.00  0.00           H
ATOM   4266 HD12 LEU A 850      29.390  61.160  54.440  1.00  0.00           H
ATOM   4267 HD13 LEU A 850      28.220  60.600  55.780  1.00  0.00           H
ATOM   4268  CD2 LEU A 850      28.980  63.130  56.500  1.00  0.00           C
ATOM   4269 HD21 LEU A 850      28.780  63.430  55.460  1.00  0.00           H
ATOM   4270 HD22 LEU A 850      29.360  63.990  57.100  1.00  0.00           H
ATOM   4271 HD23 LEU A 850      27.990  62.910  56.940  1.00  0.00           H
ATOM   4272  C   LEU A 850      32.360  60.490  57.750  1.00  0.00           C
ATOM   4273  O   LEU A 850      32.830  60.010  56.700  1.00  0.00           O
ATOM   4274  N   LEU A 851      33.100  61.290  58.640  1.00  0.00           N
ATOM   4275  HN  LEU A 851      32.740  61.660  59.490  1.00  0.00           H
ATOM   4276  CA  LEU A 851      34.480  61.680  58.390  1.00  0.00           C
ATOM   4277  HA  LEU A 851      34.500  62.090  57.390  1.00  0.00           H
ATOM   4278  CB  LEU A 851      34.970  62.730  59.430  1.00  0.00           C
ATOM   4279  HB1 LEU A 851      36.040  62.920  59.190  1.00  0.00           H
ATOM   4280  HB2 LEU A 851      34.890  62.280  60.440  1.00  0.00           H
ATOM   4281  CG  LEU A 851      34.300  64.100  59.460  1.00  0.00           C
ATOM   4282  HG  LEU A 851      33.200  63.980  59.640  1.00  0.00           H
ATOM   4283  CD1 LEU A 851      34.610  64.760  60.860  1.00  0.00           C
ATOM   4284 HD11 LEU A 851      34.190  65.790  60.870  1.00  0.00           H
ATOM   4285 HD12 LEU A 851      35.700  64.860  60.950  1.00  0.00           H
ATOM   4286 HD13 LEU A 851      34.200  64.170  61.710  1.00  0.00           H
ATOM   4287  CD2 LEU A 851      34.610  65.070  58.310  1.00  0.00           C
ATOM   4288 HD21 LEU A 851      33.950  65.960  58.370  1.00  0.00           H
ATOM   4289 HD22 LEU A 851      34.470  64.660  57.280  1.00  0.00           H
ATOM   4290 HD23 LEU A 851      35.630  65.530  58.350  1.00  0.00           H
ATOM   4291  C   LEU A 851      35.440  60.500  58.350  1.00  0.00           C
ATOM   4292  O   LEU A 851      36.070  60.430  57.300  1.00  0.00           O
ATOM   4293  N   CYS A 852      35.320  59.550  59.270  1.00  0.00           N
ATOM   4294  HN  CYS A 852      34.710  59.680  60.030  1.00  0.00           H
ATOM   4295  CA  CYS A 852      36.020  58.290  59.220  1.00  0.00           C
ATOM   4296  HA  CYS A 852      37.090  58.470  59.210  1.00  0.00           H
ATOM   4297  CB  CYS A 852      35.750  57.460  60.480  1.00  0.00           C
ATOM   4298  HB1 CYS A 852      36.290  56.500  60.570  1.00  0.00           H
ATOM   4299  HB2 CYS A 852      34.640  57.330  60.470  1.00  0.00           H
ATOM   4300  SG  CYS A 852      36.220  58.270  62.040  1.00  0.00           S
ATOM   4301  HG1 CYS A 852      35.250  59.150  62.200  1.00  0.00           H
ATOM   4302  C   CYS A 852      35.690  57.360  58.050  1.00  0.00           C
ATOM   4303  O   CYS A 852      36.550  56.680  57.490  1.00  0.00           O
ATOM   4304  N   THR A 853      34.420  57.370  57.550  1.00  0.00           N
ATOM   4305  HN  THR A 853      33.700  57.940  57.910  1.00  0.00           H
ATOM   4306  CA  THR A 853      34.010  56.620  56.340  1.00  0.00           C
ATOM   4307  HA  THR A 853      34.240  55.570  56.510  1.00  0.00           H
ATOM   4308  CB  THR A 853      32.580  56.650  55.970  1.00  0.00           C
ATOM   4309  HB  THR A 853      32.310  57.650  55.570  1.00  0.00           H
ATOM   4310  OG1 THR A 853      31.680  56.300  57.040  1.00  0.00           O
ATOM   4311  HG1 THR A 853      31.910  56.670  57.880  1.00  0.00           H
ATOM   4312  CG2 THR A 853      32.110  55.820  54.800  1.00  0.00           C
ATOM   4313 HG21 THR A 853      32.790  55.980  53.950  1.00  0.00           H
ATOM   4314 HG22 THR A 853      31.060  56.160  54.680  1.00  0.00           H
ATOM   4315 HG23 THR A 853      32.000  54.750  55.120  1.00  0.00           H
ATOM   4316  C   THR A 853      34.760  57.200  55.160  1.00  0.00           C
ATOM   4317  O   THR A 853      35.280  56.390  54.400  1.00  0.00           O
ATOM   4318  N   ILE A 854      34.830  58.480  54.930  1.00  0.00           N
ATOM   4319  HN  ILE A 854      34.520  59.160  55.590  1.00  0.00           H
ATOM   4320  CA  ILE A 854      35.590  59.070  53.780  1.00  0.00           C
ATOM   4321  HA  ILE A 854      35.130  58.770  52.860  1.00  0.00           H
ATOM   4322  CB  ILE A 854      35.550  60.600  53.910  1.00  0.00           C
ATOM   4323  HB  ILE A 854      35.930  61.030  54.850  1.00  0.00           H
ATOM   4324  CG2 ILE A 854      36.440  61.260  52.830  1.00  0.00           C
ATOM   4325 HG21 ILE A 854      36.270  60.900  51.790  1.00  0.00           H
ATOM   4326 HG22 ILE A 854      37.530  61.310  53.030  1.00  0.00           H
ATOM   4327 HG23 ILE A 854      36.220  62.330  52.670  1.00  0.00           H
ATOM   4328  CG1 ILE A 854      34.090  61.160  53.810  1.00  0.00           C
ATOM   4329 HG11 ILE A 854      33.350  60.540  54.360  1.00  0.00           H
ATOM   4330 HG12 ILE A 854      33.740  61.160  52.750  1.00  0.00           H
ATOM   4331  CD  ILE A 854      33.920  62.540  54.390  1.00  0.00           C
ATOM   4332  HD1 ILE A 854      32.840  62.770  54.430  1.00  0.00           H
ATOM   4333  HD2 ILE A 854      34.420  63.200  53.660  1.00  0.00           H
ATOM   4334  HD3 ILE A 854      34.220  62.700  55.450  1.00  0.00           H
ATOM   4335  C   ILE A 854      37.010  58.630  53.670  1.00  0.00           C
ATOM   4336  O   ILE A 854      37.510  58.150  52.660  1.00  0.00           O
ATOM   4337  N   LEU A 855      37.750  58.640  54.790  1.00  0.00           N
ATOM   4338  HN  LEU A 855      37.270  59.030  55.580  1.00  0.00           H
ATOM   4339  CA  LEU A 855      39.030  58.060  54.870  1.00  0.00           C
ATOM   4340  HA  LEU A 855      39.620  58.530  54.100  1.00  0.00           H
ATOM   4341  CB  LEU A 855      39.730  58.460  56.210  1.00  0.00           C
ATOM   4342  HB1 LEU A 855      40.740  58.000  56.330  1.00  0.00           H
ATOM   4343  HB2 LEU A 855      39.050  58.080  57.000  1.00  0.00           H
ATOM   4344  CG  LEU A 855      39.940  60.040  56.450  1.00  0.00           C
ATOM   4345  HG  LEU A 855      38.910  60.430  56.340  1.00  0.00           H
ATOM   4346  CD1 LEU A 855      40.440  60.400  57.880  1.00  0.00           C
ATOM   4347 HD11 LEU A 855      40.410  61.500  58.000  1.00  0.00           H
ATOM   4348 HD12 LEU A 855      41.500  60.080  57.930  1.00  0.00           H
ATOM   4349 HD13 LEU A 855      39.900  59.820  58.680  1.00  0.00           H
ATOM   4350  CD2 LEU A 855      40.910  60.600  55.450  1.00  0.00           C
ATOM   4351 HD21 LEU A 855      40.950  61.700  55.340  1.00  0.00           H
ATOM   4352 HD22 LEU A 855      40.460  60.360  54.470  1.00  0.00           H
ATOM   4353 HD23 LEU A 855      41.930  60.160  55.620  1.00  0.00           H
ATOM   4354  C   LEU A 855      39.100  56.550  54.670  1.00  0.00           C
ATOM   4355  O   LEU A 855      39.930  56.100  54.000  1.00  0.00           O
ATOM   4356  N   ILE A 856      38.300  55.710  55.420  1.00  0.00           N
ATOM   4357  HN  ILE A 856      37.500  56.040  55.900  1.00  0.00           H
ATOM   4358  CA  ILE A 856      38.370  54.240  55.290  1.00  0.00           C
ATOM   4359  HA  ILE A 856      39.380  53.860  55.390  1.00  0.00           H
ATOM   4360  CB  ILE A 856      37.500  53.570  56.300  1.00  0.00           C
ATOM   4361  HB  ILE A 856      36.490  53.990  56.360  1.00  0.00           H
ATOM   4362  CG2 ILE A 856      37.200  52.100  55.970  1.00  0.00           C
ATOM   4363 HG21 ILE A 856      38.040  51.420  55.730  1.00  0.00           H
ATOM   4364 HG22 ILE A 856      36.460  51.970  55.160  1.00  0.00           H
ATOM   4365 HG23 ILE A 856      36.660  51.670  56.840  1.00  0.00           H
ATOM   4366  CG1 ILE A 856      38.170  53.800  57.690  1.00  0.00           C
ATOM   4367 HG11 ILE A 856      37.490  53.350  58.440  1.00  0.00           H
ATOM   4368 HG12 ILE A 856      38.270  54.840  58.060  1.00  0.00           H
ATOM   4369  CD  ILE A 856      39.510  53.140  57.870  1.00  0.00           C
ATOM   4370  HD1 ILE A 856      40.270  53.490  57.140  1.00  0.00           H
ATOM   4371  HD2 ILE A 856      39.450  52.050  57.620  1.00  0.00           H
ATOM   4372  HD3 ILE A 856      40.060  53.220  58.840  1.00  0.00           H
ATOM   4373  C   ILE A 856      37.940  53.880  53.820  1.00  0.00           C
ATOM   4374  O   ILE A 856      38.550  53.040  53.240  1.00  0.00           O
ATOM   4375  N   PHE A 857      36.990  54.580  53.180  1.00  0.00           N
ATOM   4376  HN  PHE A 857      36.700  55.460  53.540  1.00  0.00           H
ATOM   4377  CA  PHE A 857      36.600  54.260  51.800  1.00  0.00           C
ATOM   4378  HA  PHE A 857      36.490  53.200  51.680  1.00  0.00           H
ATOM   4379  CB  PHE A 857      35.350  55.150  51.520  1.00  0.00           C
ATOM   4380  HB1 PHE A 857      35.540  56.120  52.040  1.00  0.00           H
ATOM   4381  HB2 PHE A 857      34.400  54.850  51.980  1.00  0.00           H
ATOM   4382  CG  PHE A 857      35.100  55.470  50.080  1.00  0.00           C
ATOM   4383  CD1 PHE A 857      34.620  54.510  49.220  1.00  0.00           C
ATOM   4384  HD1 PHE A 857      34.490  53.490  49.590  1.00  0.00           H
ATOM   4385  CE1 PHE A 857      34.310  54.880  47.900  1.00  0.00           C
ATOM   4386  HE1 PHE A 857      33.860  54.210  47.190  1.00  0.00           H
ATOM   4387  CZ  PHE A 857      34.630  56.180  47.450  1.00  0.00           C
ATOM   4388  HZ  PHE A 857      34.470  56.360  46.410  1.00  0.00           H
ATOM   4389  CD2 PHE A 857      35.370  56.780  49.650  1.00  0.00           C
ATOM   4390  HD2 PHE A 857      35.640  57.520  50.390  1.00  0.00           H
ATOM   4391  CE2 PHE A 857      35.210  57.150  48.320  1.00  0.00           C
ATOM   4392  HE2 PHE A 857      35.380  58.190  48.080  1.00  0.00           H
ATOM   4393  C   PHE A 857      37.820  54.490  50.790  1.00  0.00           C
ATOM   4394  O   PHE A 857      38.180  53.580  50.000  1.00  0.00           O
ATOM   4395  N   MET A 858      38.470  55.650  50.890  1.00  0.00           N
ATOM   4396  HN  MET A 858      38.110  56.400  51.440  1.00  0.00           H
ATOM   4397  CA  MET A 858      39.670  56.050  50.180  1.00  0.00           C
ATOM   4398  HA  MET A 858      39.390  55.850  49.150  1.00  0.00           H
ATOM   4399  CB  MET A 858      39.780  57.590  50.260  1.00  0.00           C
ATOM   4400  HB1 MET A 858      40.830  57.800  49.970  1.00  0.00           H
ATOM   4401  HB2 MET A 858      39.600  57.920  51.300  1.00  0.00           H
ATOM   4402  CG  MET A 858      38.710  58.200  49.340  1.00  0.00           C
ATOM   4403  HG1 MET A 858      37.680  58.070  49.730  1.00  0.00           H
ATOM   4404  HG2 MET A 858      38.810  57.750  48.330  1.00  0.00           H
ATOM   4405  SD  MET A 858      39.060  59.940  49.030  1.00  0.00           S
ATOM   4406  CE  MET A 858      38.060  59.970  47.440  1.00  0.00           C
ATOM   4407  HE1 MET A 858      36.960  60.000  47.610  1.00  0.00           H
ATOM   4408  HE2 MET A 858      38.290  59.110  46.780  1.00  0.00           H
ATOM   4409  HE3 MET A 858      38.290  60.900  46.880  1.00  0.00           H
ATOM   4410  C   MET A 858      40.900  55.220  50.460  1.00  0.00           C
ATOM   4411  O   MET A 858      41.630  54.690  49.610  1.00  0.00           O
ATOM   4412  N   ASP A 859      41.180  54.910  51.740  1.00  0.00           N
ATOM   4413  HN  ASP A 859      40.570  55.260  52.440  1.00  0.00           H
ATOM   4414  CA  ASP A 859      42.320  54.150  52.060  1.00  0.00           C
ATOM   4415  HA  ASP A 859      43.180  54.690  51.680  1.00  0.00           H
ATOM   4416  CB  ASP A 859      42.390  54.350  53.580  1.00  0.00           C
ATOM   4417  HB1 ASP A 859      41.570  53.780  54.080  1.00  0.00           H
ATOM   4418  HB2 ASP A 859      42.320  55.430  53.840  1.00  0.00           H
ATOM   4419  CG  ASP A 859      43.700  53.920  54.240  1.00  0.00           C
ATOM   4420  OD1 ASP A 859      43.760  53.870  55.500  1.00  0.00           O
ATOM   4421  OD2 ASP A 859      44.720  53.880  53.570  1.00  0.00           O
ATOM   4422  C   ASP A 859      42.310  52.680  51.550  1.00  0.00           C
ATOM   4423  O   ASP A 859      43.300  52.250  50.910  1.00  0.00           O
ATOM   4424  N   GLN A 860      41.180  51.950  51.740  1.00  0.00           N
ATOM   4425  HN  GLN A 860      40.560  52.330  52.420  1.00  0.00           H
ATOM   4426  CA  GLN A 860      40.740  50.760  51.050  1.00  0.00           C
ATOM   4427  HA  GLN A 860      41.500  50.000  51.200  1.00  0.00           H
ATOM   4428  CB  GLN A 860      39.440  50.400  51.580  1.00  0.00           C
ATOM   4429  HB1 GLN A 860      38.710  51.210  51.350  1.00  0.00           H
ATOM   4430  HB2 GLN A 860      39.510  50.250  52.670  1.00  0.00           H
ATOM   4431  CG  GLN A 860      38.790  49.150  51.040  1.00  0.00           C
ATOM   4432  HG1 GLN A 860      38.200  49.400  50.140  1.00  0.00           H
ATOM   4433  HG2 GLN A 860      38.060  48.900  51.840  1.00  0.00           H
ATOM   4434  CD  GLN A 860      39.700  48.070  50.830  1.00  0.00           C
ATOM   4435  OE1 GLN A 860      40.560  47.700  51.620  1.00  0.00           O
ATOM   4436  NE2 GLN A 860      39.580  47.340  49.660  1.00  0.00           N
ATOM   4437 HE21 GLN A 860      40.030  46.460  49.480  1.00  0.00           H
ATOM   4438 HE22 GLN A 860      38.920  47.680  48.990  1.00  0.00           H
ATOM   4439  C   GLN A 860      40.810  50.760  49.510  1.00  0.00           C
ATOM   4440  O   GLN A 860      41.470  49.940  48.850  1.00  0.00           O
ATOM   4441  N   GLN A 861      39.960  51.560  48.870  1.00  0.00           N
ATOM   4442  HN  GLN A 861      39.440  52.210  49.430  1.00  0.00           H
ATOM   4443  CA  GLN A 861      39.660  51.520  47.450  1.00  0.00           C
ATOM   4444  HA  GLN A 861      39.490  50.490  47.190  1.00  0.00           H
ATOM   4445  CB  GLN A 861      38.380  52.220  47.160  1.00  0.00           C
ATOM   4446  HB1 GLN A 861      38.080  52.200  46.090  1.00  0.00           H
ATOM   4447  HB2 GLN A 861      38.410  53.300  47.430  1.00  0.00           H
ATOM   4448  CG  GLN A 861      37.210  51.450  47.930  1.00  0.00           C
ATOM   4449  HG1 GLN A 861      36.320  52.100  47.810  1.00  0.00           H
ATOM   4450  HG2 GLN A 861      37.440  51.430  49.010  1.00  0.00           H
ATOM   4451  CD  GLN A 861      36.900  50.000  47.440  1.00  0.00           C
ATOM   4452  OE1 GLN A 861      37.560  49.040  47.660  1.00  0.00           O
ATOM   4453  NE2 GLN A 861      35.750  49.830  46.790  1.00  0.00           N
ATOM   4454 HE21 GLN A 861      35.580  48.900  46.460  1.00  0.00           H
ATOM   4455 HE22 GLN A 861      35.170  50.620  46.570  1.00  0.00           H
ATOM   4456  C   GLN A 861      40.770  52.040  46.570  1.00  0.00           C
ATOM   4457  O   GLN A 861      40.990  51.580  45.440  1.00  0.00           O
ATOM   4458  N   ILE A 862      41.480  53.110  47.020  1.00  0.00           N
ATOM   4459  HN  ILE A 862      41.310  53.450  47.950  1.00  0.00           H
ATOM   4460  CA  ILE A 862      42.640  53.650  46.210  1.00  0.00           C
ATOM   4461  HA  ILE A 862      42.270  53.850  45.210  1.00  0.00           H
ATOM   4462  CB  ILE A 862      43.190  55.000  46.740  1.00  0.00           C
ATOM   4463  HB  ILE A 862      43.470  54.880  47.810  1.00  0.00           H
ATOM   4464  CG2 ILE A 862      44.400  55.310  45.770  1.00  0.00           C
ATOM   4465 HG21 ILE A 862      44.610  56.410  45.810  1.00  0.00           H
ATOM   4466 HG22 ILE A 862      44.240  54.980  44.720  1.00  0.00           H
ATOM   4467 HG23 ILE A 862      45.220  54.650  46.110  1.00  0.00           H
ATOM   4468  CG1 ILE A 862      42.050  56.020  46.620  1.00  0.00           C
ATOM   4469 HG11 ILE A 862      41.250  55.650  47.300  1.00  0.00           H
ATOM   4470 HG12 ILE A 862      41.470  56.010  45.670  1.00  0.00           H
ATOM   4471  CD  ILE A 862      42.460  57.490  46.940  1.00  0.00           C
ATOM   4472  HD1 ILE A 862      42.800  57.900  45.960  1.00  0.00           H
ATOM   4473  HD2 ILE A 862      43.160  57.570  47.820  1.00  0.00           H
ATOM   4474  HD3 ILE A 862      41.550  58.010  47.310  1.00  0.00           H
ATOM   4475  C   ILE A 862      43.680  52.510  45.980  1.00  0.00           C
ATOM   4476  O   ILE A 862      44.000  52.060  44.870  1.00  0.00           O
ATOM   4477  N   THR A 863      44.040  51.750  47.030  1.00  0.00           N
ATOM   4478  HN  THR A 863      43.860  52.100  47.950  1.00  0.00           H
ATOM   4479  CA  THR A 863      44.800  50.470  46.970  1.00  0.00           C
ATOM   4480  HA  THR A 863      45.730  50.710  46.490  1.00  0.00           H
ATOM   4481  CB  THR A 863      45.130  49.910  48.370  1.00  0.00           C
ATOM   4482  HB  THR A 863      44.220  49.670  48.950  1.00  0.00           H
ATOM   4483  OG1 THR A 863      45.730  50.870  49.120  1.00  0.00           O
ATOM   4484  HG1 THR A 863      45.170  51.090  49.860  1.00  0.00           H
ATOM   4485  CG2 THR A 863      45.990  48.680  48.330  1.00  0.00           C
ATOM   4486 HG21 THR A 863      45.400  47.840  47.900  1.00  0.00           H
ATOM   4487 HG22 THR A 863      46.130  48.320  49.370  1.00  0.00           H
ATOM   4488 HG23 THR A 863      46.840  48.870  47.640  1.00  0.00           H
ATOM   4489  C   THR A 863      44.090  49.300  46.210  1.00  0.00           C
ATOM   4490  O   THR A 863      44.690  48.840  45.320  1.00  0.00           O
ATOM   4491  N   ALA A 864      42.770  48.980  46.480  1.00  0.00           N
ATOM   4492  HN  ALA A 864      42.230  49.620  47.020  1.00  0.00           H
ATOM   4493  CA  ALA A 864      42.030  47.930  45.730  1.00  0.00           C
ATOM   4494  HA  ALA A 864      42.550  46.990  45.790  1.00  0.00           H
ATOM   4495  CB  ALA A 864      40.520  47.910  46.160  1.00  0.00           C
ATOM   4496  HB1 ALA A 864      40.040  47.100  45.550  1.00  0.00           H
ATOM   4497  HB2 ALA A 864      40.070  48.910  46.000  1.00  0.00           H
ATOM   4498  HB3 ALA A 864      40.440  47.560  47.210  1.00  0.00           H
ATOM   4499  C   ALA A 864      42.020  48.170  44.240  1.00  0.00           C
ATOM   4500  O   ALA A 864      42.260  47.230  43.430  1.00  0.00           O
ATOM   4501  N   VAL A 865      41.820  49.470  43.780  1.00  0.00           N
ATOM   4502  HN  VAL A 865      41.490  50.200  44.380  1.00  0.00           H
ATOM   4503  CA  VAL A 865      41.910  49.840  42.420  1.00  0.00           C
ATOM   4504  HA  VAL A 865      41.340  49.130  41.860  1.00  0.00           H
ATOM   4505  CB  VAL A 865      41.250  51.180  42.030  1.00  0.00           C
ATOM   4506  HB  VAL A 865      41.790  51.970  42.580  1.00  0.00           H
ATOM   4507  CG1 VAL A 865      41.390  51.400  40.560  1.00  0.00           C
ATOM   4508 HG11 VAL A 865      40.980  50.530  40.000  1.00  0.00           H
ATOM   4509 HG12 VAL A 865      42.440  51.440  40.210  1.00  0.00           H
ATOM   4510 HG13 VAL A 865      40.720  52.220  40.220  1.00  0.00           H
ATOM   4511  CG2 VAL A 865      39.740  51.160  42.460  1.00  0.00           C
ATOM   4512 HG21 VAL A 865      39.560  50.860  43.520  1.00  0.00           H
ATOM   4513 HG22 VAL A 865      39.150  50.370  41.930  1.00  0.00           H
ATOM   4514 HG23 VAL A 865      39.250  52.150  42.420  1.00  0.00           H
ATOM   4515  C   VAL A 865      43.380  49.630  41.870  1.00  0.00           C
ATOM   4516  O   VAL A 865      43.530  49.120  40.760  1.00  0.00           O
ATOM   4517  N   ILE A 866      44.500  49.990  42.650  1.00  0.00           N
ATOM   4518  HN  ILE A 866      44.290  50.460  43.500  1.00  0.00           H
ATOM   4519  CA  ILE A 866      45.870  49.810  42.150  1.00  0.00           C
ATOM   4520  HA  ILE A 866      45.890  50.320  41.200  1.00  0.00           H
ATOM   4521  CB  ILE A 866      46.840  50.650  43.040  1.00  0.00           C
ATOM   4522  HB  ILE A 866      46.550  50.430  44.100  1.00  0.00           H
ATOM   4523  CG2 ILE A 866      48.340  50.320  42.800  1.00  0.00           C
ATOM   4524 HG21 ILE A 866      49.010  50.970  43.420  1.00  0.00           H
ATOM   4525 HG22 ILE A 866      48.550  50.510  41.730  1.00  0.00           H
ATOM   4526 HG23 ILE A 866      48.530  49.250  43.040  1.00  0.00           H
ATOM   4527  CG1 ILE A 866      46.660  52.140  42.850  1.00  0.00           C
ATOM   4528 HG11 ILE A 866      45.550  52.260  42.800  1.00  0.00           H
ATOM   4529 HG12 ILE A 866      47.080  52.630  41.940  1.00  0.00           H
ATOM   4530  CD  ILE A 866      47.290  52.970  44.000  1.00  0.00           C
ATOM   4531  HD1 ILE A 866      48.380  52.900  43.750  1.00  0.00           H
ATOM   4532  HD2 ILE A 866      47.050  52.500  44.970  1.00  0.00           H
ATOM   4533  HD3 ILE A 866      46.980  54.040  44.100  1.00  0.00           H
ATOM   4534  C   ILE A 866      46.230  48.350  41.930  1.00  0.00           C
ATOM   4535  O   ILE A 866      46.820  47.980  40.900  1.00  0.00           O
ATOM   4536  N   ILE A 867      45.930  47.570  42.930  1.00  0.00           N
ATOM   4537  HN  ILE A 867      45.590  47.970  43.770  1.00  0.00           H
ATOM   4538  CA  ILE A 867      46.290  46.100  42.940  1.00  0.00           C
ATOM   4539  HA  ILE A 867      47.300  46.060  42.560  1.00  0.00           H
ATOM   4540  CB  ILE A 867      46.170  45.500  44.400  1.00  0.00           C
ATOM   4541  HB  ILE A 867      45.110  45.620  44.710  1.00  0.00           H
ATOM   4542  CG2 ILE A 867      46.500  43.980  44.520  1.00  0.00           C
ATOM   4543 HG21 ILE A 867      45.680  43.440  44.000  1.00  0.00           H
ATOM   4544 HG22 ILE A 867      46.480  43.650  45.580  1.00  0.00           H
ATOM   4545 HG23 ILE A 867      47.500  43.840  44.050  1.00  0.00           H
ATOM   4546  CG1 ILE A 867      47.030  46.260  45.370  1.00  0.00           C
ATOM   4547 HG11 ILE A 867      46.880  45.690  46.310  1.00  0.00           H
ATOM   4548 HG12 ILE A 867      46.680  47.290  45.550  1.00  0.00           H
ATOM   4549  CD  ILE A 867      48.570  46.250  45.030  1.00  0.00           C
ATOM   4550  HD1 ILE A 867      48.880  45.190  44.900  1.00  0.00           H
ATOM   4551  HD2 ILE A 867      49.170  46.760  45.820  1.00  0.00           H
ATOM   4552  HD3 ILE A 867      48.790  46.780  44.070  1.00  0.00           H
ATOM   4553  C   ILE A 867      45.530  45.350  41.790  1.00  0.00           C
ATOM   4554  O   ILE A 867      45.960  44.340  41.280  1.00  0.00           O
ATOM   4555  N   ASN A 868      44.320  45.780  41.410  1.00  0.00           N
ATOM   4556  HN  ASN A 868      43.910  46.570  41.880  1.00  0.00           H
ATOM   4557  CA  ASN A 868      43.440  45.020  40.420  1.00  0.00           C
ATOM   4558  HA  ASN A 868      43.860  44.040  40.500  1.00  0.00           H
ATOM   4559  CB  ASN A 868      41.920  45.010  40.500  1.00  0.00           C
ATOM   4560  HB1 ASN A 868      41.370  44.560  39.650  1.00  0.00           H
ATOM   4561  HB2 ASN A 868      41.390  45.970  40.520  1.00  0.00           H
ATOM   4562  CG  ASN A 868      41.420  44.150  41.630  1.00  0.00           C
ATOM   4563  OD1 ASN A 868      40.960  43.040  41.360  1.00  0.00           O
ATOM   4564  ND2 ASN A 868      41.480  44.590  42.860  1.00  0.00           N
ATOM   4565 HD21 ASN A 868      41.350  43.980  43.630  1.00  0.00           H
ATOM   4566 HD22 ASN A 868      41.730  45.550  42.970  1.00  0.00           H
ATOM   4567  C   ASN A 868      43.710  45.530  38.970  1.00  0.00           C
ATOM   4568  O   ASN A 868      42.970  45.310  37.960  1.00  0.00           O
ATOM   4569  N   ARG A 869      44.840  46.340  38.740  1.00  0.00           N
ATOM   4570  HN  ARG A 869      45.440  46.530  39.510  1.00  0.00           H
ATOM   4571  CA  ARG A 869      45.020  47.040  37.450  1.00  0.00           C
ATOM   4572  HA  ARG A 869      44.660  46.450  36.610  1.00  0.00           H
ATOM   4573  CB  ARG A 869      44.440  48.470  37.390  1.00  0.00           C
ATOM   4574  HB1 ARG A 869      43.620  48.360  38.150  1.00  0.00           H
ATOM   4575  HB2 ARG A 869      43.960  48.610  36.410  1.00  0.00           H
ATOM   4576  CG  ARG A 869      45.350  49.710  37.800  1.00  0.00           C
ATOM   4577  HG1 ARG A 869      46.000  49.920  36.930  1.00  0.00           H
ATOM   4578  HG2 ARG A 869      45.980  49.500  38.690  1.00  0.00           H
ATOM   4579  CD  ARG A 869      44.650  50.940  38.160  1.00  0.00           C
ATOM   4580  HD1 ARG A 869      43.960  50.760  39.020  1.00  0.00           H
ATOM   4581  HD2 ARG A 869      44.040  51.290  37.300  1.00  0.00           H
ATOM   4582  NE  ARG A 869      45.690  51.960  38.600  1.00  0.00           N
ATOM   4583  HE  ARG A 869      46.680  51.820  38.570  1.00  0.00           H
ATOM   4584  CZ  ARG A 869      45.400  53.140  39.170  1.00  0.00           C
ATOM   4585  NH1 ARG A 869      44.190  53.660  39.140  1.00  0.00           N
ATOM   4586 HH11 ARG A 869      43.570  53.240  38.480  1.00  0.00           H
ATOM   4587 HH12 ARG A 869      44.040  54.510  39.650  1.00  0.00           H
ATOM   4588  NH2 ARG A 869      46.400  53.830  39.620  1.00  0.00           N
ATOM   4589 HH21 ARG A 869      47.350  53.520  39.580  1.00  0.00           H
ATOM   4590 HH22 ARG A 869      46.200  54.800  39.770  1.00  0.00           H
ATOM   4591  C   ARG A 869      46.470  47.040  37.040  1.00  0.00           C
ATOM   4592  O   ARG A 869      47.370  46.490  37.720  1.00  0.00           O
ATOM   4593  N   LYS A 870      46.790  47.500  35.840  1.00  0.00           N
ATOM   4594  HN  LYS A 870      46.100  48.050  35.370  1.00  0.00           H
ATOM   4595  CA  LYS A 870      48.070  47.530  35.250  1.00  0.00           C
ATOM   4596  HA  LYS A 870      47.940  48.040  34.310  1.00  0.00           H
ATOM   4597  CB  LYS A 870      49.170  48.280  35.960  1.00  0.00           C
ATOM   4598  HB1 LYS A 870      50.140  48.040  35.490  1.00  0.00           H
ATOM   4599  HB2 LYS A 870      49.280  47.870  36.990  1.00  0.00           H
ATOM   4600  CG  LYS A 870      49.090  49.830  36.150  1.00  0.00           C
ATOM   4601  HG1 LYS A 870      49.900  50.260  36.770  1.00  0.00           H
ATOM   4602  HG2 LYS A 870      48.080  50.060  36.580  1.00  0.00           H
ATOM   4603  CD  LYS A 870      49.150  50.530  34.750  1.00  0.00           C
ATOM   4604  HD1 LYS A 870      48.300  50.080  34.190  1.00  0.00           H
ATOM   4605  HD2 LYS A 870      50.070  50.330  34.160  1.00  0.00           H
ATOM   4606  CE  LYS A 870      48.910  52.040  34.790  1.00  0.00           C
ATOM   4607  HE1 LYS A 870      49.620  52.580  35.450  1.00  0.00           H
ATOM   4608  HE2 LYS A 870      47.860  52.190  35.130  1.00  0.00           H
ATOM   4609  NZ  LYS A 870      48.890  52.640  33.430  1.00  0.00           N
ATOM   4610  HZ1 LYS A 870      48.400  52.040  32.740  1.00  0.00           H
ATOM   4611  HZ2 LYS A 870      49.890  52.720  33.140  1.00  0.00           H
ATOM   4612  HZ3 LYS A 870      48.480  53.590  33.340  1.00  0.00           H
ATOM   4613  C   LYS A 870      48.560  46.100  34.830  1.00  0.00           C
ATOM   4614  O   LYS A 870      49.760  45.830  34.760  1.00  0.00           O
ATOM   4615  N   GLU A 871      47.610  45.150  34.510  1.00  0.00           N
ATOM   4616  HN  GLU A 871      46.650  45.370  34.660  1.00  0.00           H
ATOM   4617  CA  GLU A 871      47.860  43.820  33.820  1.00  0.00           C
ATOM   4618  HA  GLU A 871      47.000  43.700  33.170  1.00  0.00           H
ATOM   4619  CB  GLU A 871      48.920  43.670  32.830  1.00  0.00           C
ATOM   4620  HB1 GLU A 871      49.010  42.590  32.590  1.00  0.00           H
ATOM   4621  HB2 GLU A 871      49.860  43.940  33.360  1.00  0.00           H
ATOM   4622  CG  GLU A 871      48.740  44.490  31.550  1.00  0.00           C
ATOM   4623  HG1 GLU A 871      48.970  45.540  31.840  1.00  0.00           H
ATOM   4624  HG2 GLU A 871      47.750  44.310  31.090  1.00  0.00           H
ATOM   4625  CD  GLU A 871      49.670  44.090  30.420  1.00  0.00           C
ATOM   4626  OE1 GLU A 871      49.860  44.950  29.490  1.00  0.00           O
ATOM   4627  OE2 GLU A 871      50.090  42.900  30.310  1.00  0.00           O
ATOM   4628  C   GLU A 871      47.620  42.610  34.770  1.00  0.00           C
ATOM   4629  O   GLU A 871      47.720  41.440  34.410  1.00  0.00           O
ATOM   4630  N   HSD A 872      47.080  42.870  36.010  1.00  0.00           N
ATOM   4631  HN  HSD A 872      46.970  43.820  36.290  1.00  0.00           H
ATOM   4632  CA  HSD A 872      46.720  41.780  36.880  1.00  0.00           C
ATOM   4633  HA  HSD A 872      47.530  41.060  36.820  1.00  0.00           H
ATOM   4634  CB  HSD A 872      46.550  42.270  38.430  1.00  0.00           C
ATOM   4635  HB1 HSD A 872      45.850  41.570  38.930  1.00  0.00           H
ATOM   4636  HB2 HSD A 872      46.020  43.240  38.370  1.00  0.00           H
ATOM   4637  ND1 HSD A 872      48.680  41.500  39.150  1.00  0.00           N
ATOM   4638  HD1 HSD A 872      48.690  40.600  38.720  1.00  0.00           H
ATOM   4639  CG  HSD A 872      47.810  42.470  39.150  1.00  0.00           C
ATOM   4640  CE1 HSD A 872      49.790  41.950  39.800  1.00  0.00           C
ATOM   4641  HE1 HSD A 872      50.650  41.300  39.910  1.00  0.00           H
ATOM   4642  NE2 HSD A 872      49.640  43.180  40.220  1.00  0.00           N
ATOM   4643  CD2 HSD A 872      48.380  43.510  39.870  1.00  0.00           C
ATOM   4644  HD2 HSD A 872      47.960  44.490  40.100  1.00  0.00           H
ATOM   4645  C   HSD A 872      45.460  41.040  36.430  1.00  0.00           C
ATOM   4646  O   HSD A 872      44.520  41.620  36.010  1.00  0.00           O
ATOM   4647  N   LYS A 873      45.340  39.760  36.730  1.00  0.00           N
ATOM   4648  HN  LYS A 873      46.140  39.300  37.130  1.00  0.00           H
ATOM   4649  CA  LYS A 873      44.300  38.900  36.250  1.00  0.00           C
ATOM   4650  HA  LYS A 873      43.850  39.180  35.300  1.00  0.00           H
ATOM   4651  CB  LYS A 873      44.930  37.480  36.190  1.00  0.00           C
ATOM   4652  HB1 LYS A 873      45.120  37.240  37.260  1.00  0.00           H
ATOM   4653  HB2 LYS A 873      45.820  37.540  35.540  1.00  0.00           H
ATOM   4654  CG  LYS A 873      43.910  36.500  35.570  1.00  0.00           C
ATOM   4655  HG1 LYS A 873      43.370  37.050  34.780  1.00  0.00           H
ATOM   4656  HG2 LYS A 873      43.160  36.140  36.300  1.00  0.00           H
ATOM   4657  CD  LYS A 873      44.490  35.240  34.980  1.00  0.00           C
ATOM   4658  HD1 LYS A 873      45.230  35.520  34.200  1.00  0.00           H
ATOM   4659  HD2 LYS A 873      43.700  34.580  34.580  1.00  0.00           H
ATOM   4660  CE  LYS A 873      45.190  34.470  36.020  1.00  0.00           C
ATOM   4661  HE1 LYS A 873      44.500  34.150  36.830  1.00  0.00           H
ATOM   4662  HE2 LYS A 873      46.070  35.030  36.420  1.00  0.00           H
ATOM   4663  NZ  LYS A 873      45.640  33.160  35.470  1.00  0.00           N
ATOM   4664  HZ1 LYS A 873      46.580  32.960  35.860  1.00  0.00           H
ATOM   4665  HZ2 LYS A 873      45.740  33.160  34.430  1.00  0.00           H
ATOM   4666  HZ3 LYS A 873      45.060  32.320  35.700  1.00  0.00           H
ATOM   4667  C   LYS A 873      43.160  38.920  37.250  1.00  0.00           C
ATOM   4668  O   LYS A 873      43.260  38.600  38.450  1.00  0.00           O
ATOM   4669  N   LEU A 874      42.040  39.350  36.750  1.00  0.00           N
ATOM   4670  HN  LEU A 874      41.940  39.430  35.760  1.00  0.00           H
ATOM   4671  CA  LEU A 874      40.930  39.590  37.750  1.00  0.00           C
ATOM   4672  HA  LEU A 874      41.280  40.150  38.600  1.00  0.00           H
ATOM   4673  CB  LEU A 874      39.760  40.380  37.100  1.00  0.00           C
ATOM   4674  HB1 LEU A 874      39.120  40.740  37.940  1.00  0.00           H
ATOM   4675  HB2 LEU A 874      39.220  39.720  36.380  1.00  0.00           H
ATOM   4676  CG  LEU A 874      40.120  41.720  36.340  1.00  0.00           C
ATOM   4677  HG  LEU A 874      40.690  41.510  35.420  1.00  0.00           H
ATOM   4678  CD1 LEU A 874      38.800  42.350  35.730  1.00  0.00           C
ATOM   4679 HD11 LEU A 874      37.990  42.340  36.490  1.00  0.00           H
ATOM   4680 HD12 LEU A 874      38.450  41.680  34.920  1.00  0.00           H
ATOM   4681 HD13 LEU A 874      39.060  43.380  35.400  1.00  0.00           H
ATOM   4682  CD2 LEU A 874      40.840  42.710  37.210  1.00  0.00           C
ATOM   4683 HD21 LEU A 874      41.860  42.340  37.430  1.00  0.00           H
ATOM   4684 HD22 LEU A 874      40.180  43.120  38.010  1.00  0.00           H
ATOM   4685 HD23 LEU A 874      41.170  43.620  36.660  1.00  0.00           H
ATOM   4686  C   LEU A 874      40.410  38.200  38.100  1.00  0.00           C
ATOM   4687  O   LEU A 874      40.130  37.370  37.260  1.00  0.00           O
ATOM   4688  N   LYS A 875      40.160  37.900  39.450  1.00  0.00           N
ATOM   4689  HN  LYS A 875      40.520  38.550  40.120  1.00  0.00           H
ATOM   4690  CA  LYS A 875      39.640  36.630  39.930  1.00  0.00           C
ATOM   4691  HA  LYS A 875      39.310  35.990  39.130  1.00  0.00           H
ATOM   4692  CB  LYS A 875      40.480  35.760  40.930  1.00  0.00           C
ATOM   4693  HB1 LYS A 875      39.800  34.960  41.290  1.00  0.00           H
ATOM   4694  HB2 LYS A 875      40.720  36.440  41.780  1.00  0.00           H
ATOM   4695  CG  LYS A 875      41.840  35.280  40.470  1.00  0.00           C
ATOM   4696  HG1 LYS A 875      42.380  34.770  41.270  1.00  0.00           H
ATOM   4697  HG2 LYS A 875      42.510  36.140  40.250  1.00  0.00           H
ATOM   4698  CD  LYS A 875      41.930  34.560  39.190  1.00  0.00           C
ATOM   4699  HD1 LYS A 875      42.900  34.090  38.940  1.00  0.00           H
ATOM   4700  HD2 LYS A 875      41.700  35.330  38.420  1.00  0.00           H
ATOM   4701  CE  LYS A 875      40.850  33.470  39.080  1.00  0.00           C
ATOM   4702  HE1 LYS A 875      39.860  33.690  39.540  1.00  0.00           H
ATOM   4703  HE2 LYS A 875      41.160  32.570  39.650  1.00  0.00           H
ATOM   4704  NZ  LYS A 875      40.590  33.040  37.640  1.00  0.00           N
ATOM   4705  HZ1 LYS A 875      40.320  33.820  37.020  1.00  0.00           H
ATOM   4706  HZ2 LYS A 875      39.820  32.340  37.760  1.00  0.00           H
ATOM   4707  HZ3 LYS A 875      41.350  32.430  37.280  1.00  0.00           H
ATOM   4708  C   LYS A 875      38.400  37.030  40.630  1.00  0.00           C
ATOM   4709  O   LYS A 875      38.400  37.680  41.710  1.00  0.00           O
ATOM   4710  N   LYS A 876      37.270  36.600  40.020  1.00  0.00           N
ATOM   4711  HN  LYS A 876      37.440  36.210  39.120  1.00  0.00           H
ATOM   4712  CA  LYS A 876      35.870  36.910  40.360  1.00  0.00           C
ATOM   4713  HA  LYS A 876      35.280  36.380  39.640  1.00  0.00           H
ATOM   4714  CB  LYS A 876      35.450  36.400  41.770  1.00  0.00           C
ATOM   4715  HB1 LYS A 876      34.390  36.700  41.950  1.00  0.00           H
ATOM   4716  HB2 LYS A 876      36.000  36.920  42.580  1.00  0.00           H
ATOM   4717  CG  LYS A 876      35.650  34.910  41.890  1.00  0.00           C
ATOM   4718  HG1 LYS A 876      35.130  34.600  42.830  1.00  0.00           H
ATOM   4719  HG2 LYS A 876      36.730  34.780  42.050  1.00  0.00           H
ATOM   4720  CD  LYS A 876      35.260  34.050  40.620  1.00  0.00           C
ATOM   4721  HD1 LYS A 876      36.120  34.100  39.930  1.00  0.00           H
ATOM   4722  HD2 LYS A 876      34.290  34.350  40.190  1.00  0.00           H
ATOM   4723  CE  LYS A 876      35.140  32.590  41.090  1.00  0.00           C
ATOM   4724  HE1 LYS A 876      34.300  32.450  41.800  1.00  0.00           H
ATOM   4725  HE2 LYS A 876      36.100  32.360  41.590  1.00  0.00           H
ATOM   4726  NZ  LYS A 876      34.890  31.720  39.940  1.00  0.00           N
ATOM   4727  HZ1 LYS A 876      35.660  31.950  39.260  1.00  0.00           H
ATOM   4728  HZ2 LYS A 876      33.980  32.020  39.550  1.00  0.00           H
ATOM   4729  HZ3 LYS A 876      34.890  30.720  40.230  1.00  0.00           H
ATOM   4730  C   LYS A 876      35.660  38.360  40.280  1.00  0.00           C
ATOM   4731  O   LYS A 876      35.200  39.030  41.220  1.00  0.00           O
ATOM   4732  N   GLY A 877      35.880  38.960  39.120  1.00  0.00           N
ATOM   4733  HN  GLY A 877      36.320  38.380  38.450  1.00  0.00           H
ATOM   4734  CA  GLY A 877      35.700  40.370  38.740  1.00  0.00           C
ATOM   4735  HA1 GLY A 877      34.730  40.760  39.060  1.00  0.00           H
ATOM   4736  HA2 GLY A 877      35.960  40.500  37.700  1.00  0.00           H
ATOM   4737  C   GLY A 877      36.700  41.180  39.530  1.00  0.00           C
ATOM   4738  O   GLY A 877      37.540  40.750  40.300  1.00  0.00           O
ATOM   4739  N   ALA A 878      36.540  42.460  39.310  1.00  0.00           N
ATOM   4740  HN  ALA A 878      35.960  42.900  38.630  1.00  0.00           H
ATOM   4741  CA  ALA A 878      37.270  43.560  40.030  1.00  0.00           C
ATOM   4742  HA  ALA A 878      38.230  43.130  40.240  1.00  0.00           H
ATOM   4743  CB  ALA A 878      37.130  44.800  39.140  1.00  0.00           C
ATOM   4744  HB1 ALA A 878      36.070  45.050  38.930  1.00  0.00           H
ATOM   4745  HB2 ALA A 878      37.750  44.730  38.230  1.00  0.00           H
ATOM   4746  HB3 ALA A 878      37.580  45.700  39.600  1.00  0.00           H
ATOM   4747  C   ALA A 878      36.730  43.610  41.520  1.00  0.00           C
ATOM   4748  O   ALA A 878      37.470  43.660  42.490  1.00  0.00           O
ATOM   4749  N   GLY A 879      35.400  43.410  41.710  1.00  0.00           N
ATOM   4750  HN  GLY A 879      34.780  43.270  40.930  1.00  0.00           H
ATOM   4751  CA  GLY A 879      34.820  43.250  43.040  1.00  0.00           C
ATOM   4752  HA1 GLY A 879      35.310  42.410  43.510  1.00  0.00           H
ATOM   4753  HA2 GLY A 879      33.780  43.100  42.840  1.00  0.00           H
ATOM   4754  C   GLY A 879      34.840  44.350  44.010  1.00  0.00           C
ATOM   4755  O   GLY A 879      35.020  44.090  45.180  1.00  0.00           O
ATOM   4756  N   TYR A 880      34.710  45.580  43.590  1.00  0.00           N
ATOM   4757  HN  TYR A 880      34.670  45.810  42.620  1.00  0.00           H
ATOM   4758  CA  TYR A 880      34.930  46.730  44.510  1.00  0.00           C
ATOM   4759  HA  TYR A 880      35.860  46.560  45.040  1.00  0.00           H
ATOM   4760  CB  TYR A 880      35.030  48.060  43.650  1.00  0.00           C
ATOM   4761  HB1 TYR A 880      35.040  48.950  44.300  1.00  0.00           H
ATOM   4762  HB2 TYR A 880      34.100  48.150  43.050  1.00  0.00           H
ATOM   4763  CG  TYR A 880      36.200  48.060  42.690  1.00  0.00           C
ATOM   4764  CD1 TYR A 880      37.450  47.780  43.190  1.00  0.00           C
ATOM   4765  HD1 TYR A 880      37.670  47.710  44.250  1.00  0.00           H
ATOM   4766  CE1 TYR A 880      38.550  47.820  42.220  1.00  0.00           C
ATOM   4767  HE1 TYR A 880      39.520  47.630  42.640  1.00  0.00           H
ATOM   4768  CZ  TYR A 880      38.290  48.080  40.880  1.00  0.00           C
ATOM   4769  OH  TYR A 880      39.390  47.870  40.020  1.00  0.00           O
ATOM   4770  HH  TYR A 880      39.230  48.360  39.220  1.00  0.00           H
ATOM   4771  CD2 TYR A 880      35.940  48.470  41.350  1.00  0.00           C
ATOM   4772  HD2 TYR A 880      34.990  48.660  40.900  1.00  0.00           H
ATOM   4773  CE2 TYR A 880      37.070  48.440  40.530  1.00  0.00           C
ATOM   4774  HE2 TYR A 880      36.890  48.570  39.460  1.00  0.00           H
ATOM   4775  C   TYR A 880      33.820  46.930  45.540  1.00  0.00           C
ATOM   4776  O   TYR A 880      34.130  47.290  46.650  1.00  0.00           O
ATOM   4777  N   HSD A 881      32.570  46.690  45.230  1.00  0.00           N
ATOM   4778  HN  HSD A 881      32.350  46.570  44.250  1.00  0.00           H
ATOM   4779  CA  HSD A 881      31.450  46.500  46.080  1.00  0.00           C
ATOM   4780  HA  HSD A 881      31.260  47.370  46.700  1.00  0.00           H
ATOM   4781  CB  HSD A 881      30.130  46.270  45.200  1.00  0.00           C
ATOM   4782  HB1 HSD A 881      29.350  45.940  45.920  1.00  0.00           H
ATOM   4783  HB2 HSD A 881      30.290  45.550  44.360  1.00  0.00           H
ATOM   4784  ND1 HSD A 881      28.850  47.500  43.510  1.00  0.00           N
ATOM   4785  HD1 HSD A 881      28.450  46.700  43.050  1.00  0.00           H
ATOM   4786  CG  HSD A 881      29.650  47.520  44.640  1.00  0.00           C
ATOM   4787  CE1 HSD A 881      28.610  48.780  43.230  1.00  0.00           C
ATOM   4788  HE1 HSD A 881      27.940  48.940  42.380  1.00  0.00           H
ATOM   4789  NE2 HSD A 881      29.150  49.630  44.030  1.00  0.00           N
ATOM   4790  CD2 HSD A 881      29.870  48.840  44.940  1.00  0.00           C
ATOM   4791  HD2 HSD A 881      30.550  49.200  45.710  1.00  0.00           H
ATOM   4792  C   HSD A 881      31.620  45.420  47.070  1.00  0.00           C
ATOM   4793  O   HSD A 881      31.360  45.600  48.260  1.00  0.00           O
ATOM   4794  N   LEU A 882      32.100  44.250  46.710  1.00  0.00           N
ATOM   4795  HN  LEU A 882      32.200  44.010  45.740  1.00  0.00           H
ATOM   4796  CA  LEU A 882      32.390  43.100  47.620  1.00  0.00           C
ATOM   4797  HA  LEU A 882      31.480  42.780  48.100  1.00  0.00           H
ATOM   4798  CB  LEU A 882      32.720  41.890  46.740  1.00  0.00           C
ATOM   4799  HB1 LEU A 882      33.500  42.240  46.030  1.00  0.00           H
ATOM   4800  HB2 LEU A 882      31.810  41.840  46.090  1.00  0.00           H
ATOM   4801  CG  LEU A 882      33.290  40.760  47.530  1.00  0.00           C
ATOM   4802  HG  LEU A 882      34.260  41.080  47.950  1.00  0.00           H
ATOM   4803  CD1 LEU A 882      32.410  40.230  48.710  1.00  0.00           C
ATOM   4804 HD11 LEU A 882      33.030  39.480  49.230  1.00  0.00           H
ATOM   4805 HD12 LEU A 882      31.490  39.810  48.230  1.00  0.00           H
ATOM   4806 HD13 LEU A 882      31.990  40.900  49.500  1.00  0.00           H
ATOM   4807  CD2 LEU A 882      33.510  39.580  46.600  1.00  0.00           C
ATOM   4808 HD21 LEU A 882      32.560  39.290  46.100  1.00  0.00           H
ATOM   4809 HD22 LEU A 882      33.930  38.710  47.160  1.00  0.00           H
ATOM   4810 HD23 LEU A 882      34.250  39.830  45.810  1.00  0.00           H
ATOM   4811  C   LEU A 882      33.470  43.500  48.690  1.00  0.00           C
ATOM   4812  O   LEU A 882      33.370  43.260  49.870  1.00  0.00           O
ATOM   4813  N   ASP A 883      34.550  44.100  48.190  1.00  0.00           N
ATOM   4814  HN  ASP A 883      34.610  44.340  47.220  1.00  0.00           H
ATOM   4815  CA  ASP A 883      35.660  44.510  48.980  1.00  0.00           C
ATOM   4816  HA  ASP A 883      36.020  43.620  49.500  1.00  0.00           H
ATOM   4817  CB  ASP A 883      36.760  45.120  48.160  1.00  0.00           C
ATOM   4818  HB1 ASP A 883      37.660  45.350  48.770  1.00  0.00           H
ATOM   4819  HB2 ASP A 883      36.410  46.070  47.700  1.00  0.00           H
ATOM   4820  CG  ASP A 883      37.410  44.210  47.140  1.00  0.00           C
ATOM   4821  OD1 ASP A 883      37.560  42.990  47.180  1.00  0.00           O
ATOM   4822  OD2 ASP A 883      37.790  44.930  46.030  1.00  0.00           O
ATOM   4823  HD2 ASP A 883      37.970  44.310  45.330  1.00  0.00           H
ATOM   4824  C   ASP A 883      35.310  45.520  50.080  1.00  0.00           C
ATOM   4825  O   ASP A 883      35.610  45.280  51.270  1.00  0.00           O
ATOM   4826  N   LEU A 884      34.600  46.570  49.680  1.00  0.00           N
ATOM   4827  HN  LEU A 884      34.610  46.630  48.680  1.00  0.00           H
ATOM   4828  CA  LEU A 884      34.060  47.600  50.520  1.00  0.00           C
ATOM   4829  HA  LEU A 884      34.910  47.900  51.110  1.00  0.00           H
ATOM   4830  CB  LEU A 884      33.550  48.740  49.570  1.00  0.00           C
ATOM   4831  HB1 LEU A 884      32.800  48.340  48.860  1.00  0.00           H
ATOM   4832  HB2 LEU A 884      34.390  49.130  48.970  1.00  0.00           H
ATOM   4833  CG  LEU A 884      33.050  50.030  50.240  1.00  0.00           C
ATOM   4834  HG  LEU A 884      32.140  49.770  50.850  1.00  0.00           H
ATOM   4835  CD1 LEU A 884      33.980  50.700  51.250  1.00  0.00           C
ATOM   4836 HD11 LEU A 884      35.040  50.680  50.930  1.00  0.00           H
ATOM   4837 HD12 LEU A 884      34.110  50.200  52.240  1.00  0.00           H
ATOM   4838 HD13 LEU A 884      33.590  51.720  51.460  1.00  0.00           H
ATOM   4839  CD2 LEU A 884      32.650  51.070  49.180  1.00  0.00           C
ATOM   4840 HD21 LEU A 884      33.550  51.350  48.610  1.00  0.00           H
ATOM   4841 HD22 LEU A 884      32.040  51.890  49.620  1.00  0.00           H
ATOM   4842 HD23 LEU A 884      31.980  50.550  48.460  1.00  0.00           H
ATOM   4843  C   LEU A 884      33.050  47.170  51.490  1.00  0.00           C
ATOM   4844  O   LEU A 884      33.160  47.550  52.650  1.00  0.00           O
ATOM   4845  N   LEU A 885      32.220  46.140  51.100  1.00  0.00           N
ATOM   4846  HN  LEU A 885      32.240  45.740  50.180  1.00  0.00           H
ATOM   4847  CA  LEU A 885      31.440  45.400  51.970  1.00  0.00           C
ATOM   4848  HA  LEU A 885      30.870  46.100  52.560  1.00  0.00           H
ATOM   4849  CB  LEU A 885      30.480  44.480  51.170  1.00  0.00           C
ATOM   4850  HB1 LEU A 885      30.920  43.910  50.340  1.00  0.00           H
ATOM   4851  HB2 LEU A 885      29.670  45.110  50.750  1.00  0.00           H
ATOM   4852  CG  LEU A 885      29.680  43.420  52.010  1.00  0.00           C
ATOM   4853  HG  LEU A 885      30.310  42.680  52.550  1.00  0.00           H
ATOM   4854  CD1 LEU A 885      28.790  44.160  53.090  1.00  0.00           C
ATOM   4855 HD11 LEU A 885      28.160  43.360  53.540  1.00  0.00           H
ATOM   4856 HD12 LEU A 885      28.110  44.840  52.520  1.00  0.00           H
ATOM   4857 HD13 LEU A 885      29.410  44.670  53.850  1.00  0.00           H
ATOM   4858  CD2 LEU A 885      28.960  42.380  51.190  1.00  0.00           C
ATOM   4859 HD21 LEU A 885      28.060  42.810  50.730  1.00  0.00           H
ATOM   4860 HD22 LEU A 885      28.610  41.580  51.870  1.00  0.00           H
ATOM   4861 HD23 LEU A 885      29.610  41.850  50.450  1.00  0.00           H
ATOM   4862  C   LEU A 885      32.100  44.680  53.130  1.00  0.00           C
ATOM   4863  O   LEU A 885      31.980  44.940  54.320  1.00  0.00           O
ATOM   4864  N   MET A 886      32.970  43.770  52.710  1.00  0.00           N
ATOM   4865  HN  MET A 886      33.180  43.540  51.760  1.00  0.00           H
ATOM   4866  CA  MET A 886      33.710  42.970  53.660  1.00  0.00           C
ATOM   4867  HA  MET A 886      32.980  42.440  54.260  1.00  0.00           H
ATOM   4868  CB  MET A 886      34.520  41.900  52.870  1.00  0.00           C
ATOM   4869  HB1 MET A 886      35.150  41.350  53.610  1.00  0.00           H
ATOM   4870  HB2 MET A 886      35.210  42.380  52.140  1.00  0.00           H
ATOM   4871  CG  MET A 886      33.590  40.820  52.190  1.00  0.00           C
ATOM   4872  HG1 MET A 886      34.130  40.010  51.660  1.00  0.00           H
ATOM   4873  HG2 MET A 886      32.990  41.430  51.470  1.00  0.00           H
ATOM   4874  SD  MET A 886      32.480  39.970  53.400  1.00  0.00           S
ATOM   4875  CE  MET A 886      31.250  39.510  52.110  1.00  0.00           C
ATOM   4876  HE1 MET A 886      30.810  40.420  51.670  1.00  0.00           H
ATOM   4877  HE2 MET A 886      30.360  39.020  52.560  1.00  0.00           H
ATOM   4878  HE3 MET A 886      31.610  38.710  51.430  1.00  0.00           H
ATOM   4879  C   MET A 886      34.520  43.710  54.630  1.00  0.00           C
ATOM   4880  O   MET A 886      34.610  43.470  55.830  1.00  0.00           O
ATOM   4881  N   VAL A 887      35.270  44.730  54.170  1.00  0.00           N
ATOM   4882  HN  VAL A 887      35.370  44.910  53.200  1.00  0.00           H
ATOM   4883  CA  VAL A 887      35.940  45.690  55.020  1.00  0.00           C
ATOM   4884  HA  VAL A 887      36.570  45.250  55.780  1.00  0.00           H
ATOM   4885  CB  VAL A 887      36.770  46.580  54.190  1.00  0.00           C
ATOM   4886  HB  VAL A 887      36.210  46.900  53.280  1.00  0.00           H
ATOM   4887  CG1 VAL A 887      37.130  47.890  55.000  1.00  0.00           C
ATOM   4888 HG11 VAL A 887      38.020  48.130  54.390  1.00  0.00           H
ATOM   4889 HG12 VAL A 887      37.540  47.640  56.000  1.00  0.00           H
ATOM   4890 HG13 VAL A 887      36.370  48.700  55.010  1.00  0.00           H
ATOM   4891  CG2 VAL A 887      38.100  45.870  53.840  1.00  0.00           C
ATOM   4892 HG21 VAL A 887      38.630  46.520  53.120  1.00  0.00           H
ATOM   4893 HG22 VAL A 887      37.820  44.960  53.270  1.00  0.00           H
ATOM   4894 HG23 VAL A 887      38.740  45.570  54.690  1.00  0.00           H
ATOM   4895  C   VAL A 887      34.990  46.490  55.900  1.00  0.00           C
ATOM   4896  O   VAL A 887      35.400  46.650  57.040  1.00  0.00           O
ATOM   4897  N   GLY A 888      33.850  46.920  55.430  1.00  0.00           N
ATOM   4898  HN  GLY A 888      33.600  46.840  54.470  1.00  0.00           H
ATOM   4899  CA  GLY A 888      33.000  47.680  56.370  1.00  0.00           C
ATOM   4900  HA1 GLY A 888      32.150  48.010  55.790  1.00  0.00           H
ATOM   4901  HA2 GLY A 888      33.530  48.450  56.910  1.00  0.00           H
ATOM   4902  C   GLY A 888      32.370  46.830  57.520  1.00  0.00           C
ATOM   4903  O   GLY A 888      32.420  47.200  58.690  1.00  0.00           O
ATOM   4904  N   VAL A 889      31.900  45.660  57.210  1.00  0.00           N
ATOM   4905  HN  VAL A 889      32.020  45.390  56.260  1.00  0.00           H
ATOM   4906  CA  VAL A 889      31.260  44.660  58.100  1.00  0.00           C
ATOM   4907  HA  VAL A 889      30.600  45.260  58.690  1.00  0.00           H
ATOM   4908  CB  VAL A 889      30.550  43.520  57.460  1.00  0.00           C
ATOM   4909  HB  VAL A 889      31.160  43.160  56.600  1.00  0.00           H
ATOM   4910  CG1 VAL A 889      30.330  42.330  58.420  1.00  0.00           C
ATOM   4911 HG11 VAL A 889      29.710  41.490  58.050  1.00  0.00           H
ATOM   4912 HG12 VAL A 889      29.700  42.710  59.240  1.00  0.00           H
ATOM   4913 HG13 VAL A 889      31.240  41.860  58.830  1.00  0.00           H
ATOM   4914  CG2 VAL A 889      29.190  44.080  56.890  1.00  0.00           C
ATOM   4915 HG21 VAL A 889      28.590  43.380  56.270  1.00  0.00           H
ATOM   4916 HG22 VAL A 889      29.320  44.930  56.190  1.00  0.00           H
ATOM   4917 HG23 VAL A 889      28.590  44.330  57.780  1.00  0.00           H
ATOM   4918  C   VAL A 889      32.260  44.150  59.110  1.00  0.00           C
ATOM   4919  O   VAL A 889      32.020  44.200  60.310  1.00  0.00           O
ATOM   4920  N   MET A 890      33.480  43.730  58.680  1.00  0.00           N
ATOM   4921  HN  MET A 890      33.550  43.540  57.710  1.00  0.00           H
ATOM   4922  CA  MET A 890      34.580  43.430  59.500  1.00  0.00           C
ATOM   4923  HA  MET A 890      34.260  42.630  60.160  1.00  0.00           H
ATOM   4924  CB  MET A 890      35.700  42.730  58.740  1.00  0.00           C
ATOM   4925  HB1 MET A 890      36.510  42.580  59.490  1.00  0.00           H
ATOM   4926  HB2 MET A 890      36.130  43.310  57.900  1.00  0.00           H
ATOM   4927  CG  MET A 890      35.390  41.300  58.310  1.00  0.00           C
ATOM   4928  HG1 MET A 890      36.290  40.680  58.120  1.00  0.00           H
ATOM   4929  HG2 MET A 890      34.720  41.290  57.420  1.00  0.00           H
ATOM   4930  SD  MET A 890      34.630  40.310  59.620  1.00  0.00           S
ATOM   4931  CE  MET A 890      35.890  40.190  60.920  1.00  0.00           C
ATOM   4932  HE1 MET A 890      35.850  41.030  61.640  1.00  0.00           H
ATOM   4933  HE2 MET A 890      36.920  40.010  60.530  1.00  0.00           H
ATOM   4934  HE3 MET A 890      35.700  39.230  61.460  1.00  0.00           H
ATOM   4935  C   MET A 890      35.120  44.490  60.400  1.00  0.00           C
ATOM   4936  O   MET A 890      35.390  44.280  61.580  1.00  0.00           O
ATOM   4937  N   LEU A 891      35.180  45.710  59.950  1.00  0.00           N
ATOM   4938  HN  LEU A 891      35.090  45.820  58.960  1.00  0.00           H
ATOM   4939  CA  LEU A 891      35.380  46.880  60.750  1.00  0.00           C
ATOM   4940  HA  LEU A 891      36.340  46.940  61.260  1.00  0.00           H
ATOM   4941  CB  LEU A 891      35.430  48.140  59.870  1.00  0.00           C
ATOM   4942  HB1 LEU A 891      34.400  48.110  59.420  1.00  0.00           H
ATOM   4943  HB2 LEU A 891      36.270  48.010  59.160  1.00  0.00           H
ATOM   4944  CG  LEU A 891      35.640  49.510  60.500  1.00  0.00           C
ATOM   4945  HG  LEU A 891      36.440  49.450  61.270  1.00  0.00           H
ATOM   4946  CD1 LEU A 891      35.920  50.450  59.390  1.00  0.00           C
ATOM   4947 HD11 LEU A 891      36.720  50.150  58.680  1.00  0.00           H
ATOM   4948 HD12 LEU A 891      36.240  51.410  59.840  1.00  0.00           H
ATOM   4949 HD13 LEU A 891      35.060  50.700  58.730  1.00  0.00           H
ATOM   4950  CD2 LEU A 891      34.530  50.190  61.160  1.00  0.00           C
ATOM   4951 HD21 LEU A 891      34.830  51.210  61.510  1.00  0.00           H
ATOM   4952 HD22 LEU A 891      34.070  49.810  62.090  1.00  0.00           H
ATOM   4953 HD23 LEU A 891      33.610  50.230  60.540  1.00  0.00           H
ATOM   4954  C   LEU A 891      34.380  47.090  61.860  1.00  0.00           C
ATOM   4955  O   LEU A 891      34.660  47.420  62.980  1.00  0.00           O
ATOM   4956  N   GLY A 892      33.060  46.950  61.530  1.00  0.00           N
ATOM   4957  HN  GLY A 892      32.810  46.860  60.570  1.00  0.00           H
ATOM   4958  CA  GLY A 892      32.010  46.790  62.500  1.00  0.00           C
ATOM   4959  HA1 GLY A 892      31.190  46.400  61.920  1.00  0.00           H
ATOM   4960  HA2 GLY A 892      31.900  47.780  62.920  1.00  0.00           H
ATOM   4961  C   GLY A 892      32.310  45.710  63.550  1.00  0.00           C
ATOM   4962  O   GLY A 892      32.240  45.980  64.730  1.00  0.00           O
ATOM   4963  N   VAL A 893      32.740  44.510  63.140  1.00  0.00           N
ATOM   4964  HN  VAL A 893      32.740  44.320  62.160  1.00  0.00           H
ATOM   4965  CA  VAL A 893      33.130  43.430  64.020  1.00  0.00           C
ATOM   4966  HA  VAL A 893      32.270  43.340  64.660  1.00  0.00           H
ATOM   4967  CB  VAL A 893      33.220  42.070  63.340  1.00  0.00           C
ATOM   4968  HB  VAL A 893      33.970  42.060  62.530  1.00  0.00           H
ATOM   4969  CG1 VAL A 893      33.660  40.890  64.350  1.00  0.00           C
ATOM   4970 HG11 VAL A 893      34.680  41.020  64.770  1.00  0.00           H
ATOM   4971 HG12 VAL A 893      33.550  39.860  63.940  1.00  0.00           H
ATOM   4972 HG13 VAL A 893      32.920  40.930  65.170  1.00  0.00           H
ATOM   4973  CG2 VAL A 893      31.900  41.790  62.700  1.00  0.00           C
ATOM   4974 HG21 VAL A 893      32.010  42.230  61.690  1.00  0.00           H
ATOM   4975 HG22 VAL A 893      31.060  42.290  63.240  1.00  0.00           H
ATOM   4976 HG23 VAL A 893      31.590  40.720  62.640  1.00  0.00           H
ATOM   4977  C   VAL A 893      34.310  43.760  64.910  1.00  0.00           C
ATOM   4978  O   VAL A 893      34.300  43.800  66.140  1.00  0.00           O
ATOM   4979  N   CYS A 894      35.400  44.200  64.260  1.00  0.00           N
ATOM   4980  HN  CYS A 894      35.370  44.160  63.280  1.00  0.00           H
ATOM   4981  CA  CYS A 894      36.580  44.760  64.960  1.00  0.00           C
ATOM   4982  HA  CYS A 894      36.930  43.950  65.580  1.00  0.00           H
ATOM   4983  CB  CYS A 894      37.600  45.180  63.920  1.00  0.00           C
ATOM   4984  HB1 CYS A 894      38.440  45.720  64.390  1.00  0.00           H
ATOM   4985  HB2 CYS A 894      37.150  45.950  63.260  1.00  0.00           H
ATOM   4986  SG  CYS A 894      38.160  43.670  62.970  1.00  0.00           S
ATOM   4987  HG1 CYS A 894      37.200  43.380  62.110  1.00  0.00           H
ATOM   4988  C   CYS A 894      36.240  45.920  65.940  1.00  0.00           C
ATOM   4989  O   CYS A 894      36.780  45.960  67.060  1.00  0.00           O
ATOM   4990  N   SER A 895      35.260  46.710  65.590  1.00  0.00           N
ATOM   4991  HN  SER A 895      34.820  46.490  64.730  1.00  0.00           H
ATOM   4992  CA  SER A 895      34.710  47.760  66.500  1.00  0.00           C
ATOM   4993  HA  SER A 895      35.570  48.370  66.750  1.00  0.00           H
ATOM   4994  CB  SER A 895      33.640  48.650  65.840  1.00  0.00           C
ATOM   4995  HB1 SER A 895      33.240  49.430  66.520  1.00  0.00           H
ATOM   4996  HB2 SER A 895      32.780  48.070  65.420  1.00  0.00           H
ATOM   4997  OG  SER A 895      34.210  49.330  64.710  1.00  0.00           O
ATOM   4998  HG1 SER A 895      34.350  48.660  64.030  1.00  0.00           H
ATOM   4999  C   SER A 895      34.210  47.240  67.790  1.00  0.00           C
ATOM   5000  O   SER A 895      34.650  47.630  68.870  1.00  0.00           O
ATOM   5001  N   VAL A 896      33.320  46.190  67.710  1.00  0.00           N
ATOM   5002  HN  VAL A 896      33.010  45.810  66.850  1.00  0.00           H
ATOM   5003  CA  VAL A 896      32.800  45.620  68.930  1.00  0.00           C
ATOM   5004  HA  VAL A 896      32.640  46.430  69.640  1.00  0.00           H
ATOM   5005  CB  VAL A 896      31.400  45.000  68.720  1.00  0.00           C
ATOM   5006  HB  VAL A 896      31.020  44.640  69.700  1.00  0.00           H
ATOM   5007  CG1 VAL A 896      30.390  46.000  68.090  1.00  0.00           C
ATOM   5008 HG11 VAL A 896      29.440  45.510  67.820  1.00  0.00           H
ATOM   5009 HG12 VAL A 896      30.680  46.330  67.070  1.00  0.00           H
ATOM   5010 HG13 VAL A 896      30.180  46.870  68.750  1.00  0.00           H
ATOM   5011  CG2 VAL A 896      31.490  43.740  67.780  1.00  0.00           C
ATOM   5012 HG21 VAL A 896      30.440  43.370  67.650  1.00  0.00           H
ATOM   5013 HG22 VAL A 896      32.190  43.010  68.210  1.00  0.00           H
ATOM   5014 HG23 VAL A 896      31.680  43.920  66.690  1.00  0.00           H
ATOM   5015  C   VAL A 896      33.800  44.730  69.670  1.00  0.00           C
ATOM   5016  O   VAL A 896      33.620  44.390  70.830  1.00  0.00           O
ATOM   5017  N   MET A 897      34.790  44.190  68.930  1.00  0.00           N
ATOM   5018  HN  MET A 897      34.890  44.320  67.950  1.00  0.00           H
ATOM   5019  CA  MET A 897      35.810  43.290  69.510  1.00  0.00           C
ATOM   5020  HA  MET A 897      35.440  42.770  70.370  1.00  0.00           H
ATOM   5021  CB  MET A 897      36.220  41.980  68.610  1.00  0.00           C
ATOM   5022  HB1 MET A 897      37.150  41.580  69.060  1.00  0.00           H
ATOM   5023  HB2 MET A 897      36.530  42.430  67.650  1.00  0.00           H
ATOM   5024  CG  MET A 897      35.140  40.930  68.660  1.00  0.00           C
ATOM   5025  HG1 MET A 897      34.170  41.450  68.510  1.00  0.00           H
ATOM   5026  HG2 MET A 897      35.220  40.480  69.680  1.00  0.00           H
ATOM   5027  SD  MET A 897      35.390  39.630  67.380  1.00  0.00           S
ATOM   5028  CE  MET A 897      34.280  38.560  68.330  1.00  0.00           C
ATOM   5029  HE1 MET A 897      34.630  38.330  69.350  1.00  0.00           H
ATOM   5030  HE2 MET A 897      34.200  37.570  67.830  1.00  0.00           H
ATOM   5031  HE3 MET A 897      33.230  38.880  68.440  1.00  0.00           H
ATOM   5032  C   MET A 897      36.970  44.100  70.090  1.00  0.00           C
ATOM   5033  O   MET A 897      37.810  43.560  70.820  1.00  0.00           O
ATOM   5034  N   GLY A 898      36.990  45.410  69.850  1.00  0.00           N
ATOM   5035  HN  GLY A 898      36.220  45.800  69.360  1.00  0.00           H
ATOM   5036  CA  GLY A 898      37.990  46.200  70.530  1.00  0.00           C
ATOM   5037  HA1 GLY A 898      38.270  45.810  71.500  1.00  0.00           H
ATOM   5038  HA2 GLY A 898      37.610  47.210  70.610  1.00  0.00           H
ATOM   5039  C   GLY A 898      39.230  46.430  69.740  1.00  0.00           C
ATOM   5040  O   GLY A 898      40.300  46.550  70.370  1.00  0.00           O
ATOM   5041  N   LEU A 899      39.230  46.390  68.420  1.00  0.00           N
ATOM   5042  HN  LEU A 899      38.380  46.140  67.960  1.00  0.00           H
ATOM   5043  CA  LEU A 899      40.450  46.100  67.690  1.00  0.00           C
ATOM   5044  HA  LEU A 899      41.250  46.000  68.410  1.00  0.00           H
ATOM   5045  CB  LEU A 899      40.380  44.880  66.760  1.00  0.00           C
ATOM   5046  HB1 LEU A 899      41.390  44.640  66.370  1.00  0.00           H
ATOM   5047  HB2 LEU A 899      39.670  45.090  65.940  1.00  0.00           H
ATOM   5048  CG  LEU A 899      39.860  43.630  67.490  1.00  0.00           C
ATOM   5049  HG  LEU A 899      38.940  43.860  68.060  1.00  0.00           H
ATOM   5050  CD1 LEU A 899      39.460  42.430  66.530  1.00  0.00           C
ATOM   5051 HD11 LEU A 899      38.640  42.800  65.880  1.00  0.00           H
ATOM   5052 HD12 LEU A 899      39.150  41.550  67.130  1.00  0.00           H
ATOM   5053 HD13 LEU A 899      40.270  42.120  65.830  1.00  0.00           H
ATOM   5054  CD2 LEU A 899      40.950  43.180  68.570  1.00  0.00           C
ATOM   5055 HD21 LEU A 899      41.250  43.990  69.270  1.00  0.00           H
ATOM   5056 HD22 LEU A 899      41.860  42.830  68.050  1.00  0.00           H
ATOM   5057 HD23 LEU A 899      40.530  42.400  69.240  1.00  0.00           H
ATOM   5058  C   LEU A 899      40.780  47.300  66.830  1.00  0.00           C
ATOM   5059  O   LEU A 899      39.800  48.040  66.420  1.00  0.00           O
ATOM   5060  N   PRO A 900      42.030  47.560  66.390  1.00  0.00           N
[truncated: 7,490,634 more chars]
