# Supplementary material for: CryoEM and computational modeling structural insights into the pH regulator NBCn1
Source: Nat Commun. 2025 Nov 11;16:9932. doi: 10.1038/s41467-025-64868-z (PMC12606367; doi:10.1038/s41467-025-64868-z)
Supplement: Supplementary file 8 — Supplementary Data 6 [file 41467_2025_64868_MOESM8_ESM.zip › 1us_unrestr_MD_OF_IF_transition_apoNBCn1/transition_rep2_traj8_last.pdb]

REMARK    GENERATED BY TRJCONV
TITLE     Title t= 1000000.00000 step= 500000000
REMARK    THIS IS A SIMULATION BOX
CRYST1   97.267   97.267  102.345  90.00  90.00  90.00 P 1           1
MODEL        1
ATOM      1  N   LEU A 585      33.330  18.220  43.810  1.00  0.00           N
ATOM      2  HT1 LEU A 585      33.870  18.280  42.920  1.00  0.00           H
ATOM      3  HT2 LEU A 585      32.430  18.730  43.640  1.00  0.00           H
ATOM      4  HT3 LEU A 585      33.140  17.220  44.020  1.00  0.00           H
ATOM      5  CA  LEU A 585      34.150  18.780  44.820  1.00  0.00           C
ATOM      6  HA  LEU A 585      34.490  19.770  44.550  1.00  0.00           H
ATOM      7  CB  LEU A 585      33.240  18.980  46.010  1.00  0.00           C
ATOM      8  HB1 LEU A 585      32.820  18.000  46.340  1.00  0.00           H
ATOM      9  HB2 LEU A 585      32.370  19.610  45.720  1.00  0.00           H
ATOM     10  CG  LEU A 585      33.980  19.720  47.220  1.00  0.00           C
ATOM     11  HG  LEU A 585      34.850  19.120  47.560  1.00  0.00           H
ATOM     12  CD1 LEU A 585      34.480  21.150  46.770  1.00  0.00           C
ATOM     13 HD11 LEU A 585      33.680  21.820  46.380  1.00  0.00           H
ATOM     14 HD12 LEU A 585      35.230  21.050  45.950  1.00  0.00           H
ATOM     15 HD13 LEU A 585      34.960  21.610  47.650  1.00  0.00           H
ATOM     16  CD2 LEU A 585      32.980  19.830  48.380  1.00  0.00           C
ATOM     17 HD21 LEU A 585      32.130  20.480  48.070  1.00  0.00           H
ATOM     18 HD22 LEU A 585      33.490  20.410  49.170  1.00  0.00           H
ATOM     19 HD23 LEU A 585      32.630  18.810  48.690  1.00  0.00           H
ATOM     20  C   LEU A 585      35.370  17.980  45.230  1.00  0.00           C
ATOM     21  O   LEU A 585      36.510  18.380  44.930  1.00  0.00           O
ATOM     22  N   ILE A 586      35.230  16.810  45.960  1.00  0.00           N
ATOM     23  HN  ILE A 586      34.340  16.360  46.070  1.00  0.00           H
ATOM     24  CA  ILE A 586      36.320  16.070  46.460  1.00  0.00           C
ATOM     25  HA  ILE A 586      36.850  16.770  47.080  1.00  0.00           H
ATOM     26  CB  ILE A 586      35.810  14.860  47.260  1.00  0.00           C
ATOM     27  HB  ILE A 586      35.300  14.250  46.480  1.00  0.00           H
ATOM     28  CG2 ILE A 586      36.930  14.090  47.980  1.00  0.00           C
ATOM     29 HG21 ILE A 586      37.620  13.560  47.300  1.00  0.00           H
ATOM     30 HG22 ILE A 586      36.600  13.270  48.650  1.00  0.00           H
ATOM     31 HG23 ILE A 586      37.600  14.780  48.540  1.00  0.00           H
ATOM     32  CG1 ILE A 586      34.670  15.280  48.230  1.00  0.00           C
ATOM     33 HG11 ILE A 586      34.530  14.470  48.980  1.00  0.00           H
ATOM     34 HG12 ILE A 586      33.670  15.360  47.770  1.00  0.00           H
ATOM     35  CD  ILE A 586      35.030  16.420  49.230  1.00  0.00           C
ATOM     36  HD1 ILE A 586      35.500  17.210  48.600  1.00  0.00           H
ATOM     37  HD2 ILE A 586      35.840  16.170  49.940  1.00  0.00           H
ATOM     38  HD3 ILE A 586      34.110  16.820  49.710  1.00  0.00           H
ATOM     39  C   ILE A 586      37.320  15.650  45.380  1.00  0.00           C
ATOM     40  O   ILE A 586      38.520  15.900  45.420  1.00  0.00           O
ATOM     41  N   LEU A 587      36.750  15.030  44.350  1.00  0.00           N
ATOM     42  HN  LEU A 587      35.780  14.780  44.340  1.00  0.00           H
ATOM     43  CA  LEU A 587      37.460  14.750  43.080  1.00  0.00           C
ATOM     44  HA  LEU A 587      38.270  14.130  43.410  1.00  0.00           H
ATOM     45  CB  LEU A 587      36.470  13.960  42.120  1.00  0.00           C
ATOM     46  HB1 LEU A 587      35.620  14.640  41.870  1.00  0.00           H
ATOM     47  HB2 LEU A 587      36.050  13.070  42.640  1.00  0.00           H
ATOM     48  CG  LEU A 587      37.100  13.640  40.690  1.00  0.00           C
ATOM     49  HG  LEU A 587      37.400  14.590  40.230  1.00  0.00           H
ATOM     50  CD1 LEU A 587      38.290  12.720  40.840  1.00  0.00           C
ATOM     51 HD11 LEU A 587      38.030  11.700  41.170  1.00  0.00           H
ATOM     52 HD12 LEU A 587      39.040  13.280  41.450  1.00  0.00           H
ATOM     53 HD13 LEU A 587      38.690  12.680  39.810  1.00  0.00           H
ATOM     54  CD2 LEU A 587      35.960  12.930  39.970  1.00  0.00           C
ATOM     55 HD21 LEU A 587      35.710  11.960  40.450  1.00  0.00           H
ATOM     56 HD22 LEU A 587      36.340  12.590  38.990  1.00  0.00           H
ATOM     57 HD23 LEU A 587      35.060  13.550  39.880  1.00  0.00           H
ATOM     58  C   LEU A 587      38.140  15.960  42.410  1.00  0.00           C
ATOM     59  O   LEU A 587      39.230  15.850  41.910  1.00  0.00           O
ATOM     60  N   ASP A 588      37.510  17.210  42.410  1.00  0.00           N
ATOM     61  HN  ASP A 588      36.590  17.320  42.790  1.00  0.00           H
ATOM     62  CA  ASP A 588      38.100  18.420  41.940  1.00  0.00           C
ATOM     63  HA  ASP A 588      38.380  18.280  40.910  1.00  0.00           H
ATOM     64  CB  ASP A 588      37.020  19.500  41.920  1.00  0.00           C
ATOM     65  HB1 ASP A 588      37.380  20.450  41.460  1.00  0.00           H
ATOM     66  HB2 ASP A 588      36.710  19.800  42.940  1.00  0.00           H
ATOM     67  CG  ASP A 588      35.890  18.940  41.160  1.00  0.00           C
ATOM     68  OD1 ASP A 588      35.980  18.960  39.900  1.00  0.00           O
ATOM     69  OD2 ASP A 588      34.950  18.310  41.780  1.00  0.00           O
ATOM     70  C   ASP A 588      39.350  18.830  42.700  1.00  0.00           C
ATOM     71  O   ASP A 588      40.380  19.260  42.120  1.00  0.00           O
ATOM     72  N   ILE A 589      39.370  18.660  44.010  1.00  0.00           N
ATOM     73  HN  ILE A 589      38.560  18.280  44.440  1.00  0.00           H
ATOM     74  CA  ILE A 589      40.530  18.930  44.820  1.00  0.00           C
ATOM     75  HA  ILE A 589      40.950  19.850  44.420  1.00  0.00           H
ATOM     76  CB  ILE A 589      40.130  19.290  46.320  1.00  0.00           C
ATOM     77  HB  ILE A 589      39.670  18.320  46.600  1.00  0.00           H
ATOM     78  CG2 ILE A 589      41.380  19.640  47.130  1.00  0.00           C
ATOM     79 HG21 ILE A 589      42.200  18.900  47.190  1.00  0.00           H
ATOM     80 HG22 ILE A 589      41.070  19.790  48.200  1.00  0.00           H
ATOM     81 HG23 ILE A 589      41.820  20.610  46.810  1.00  0.00           H
ATOM     82  CG1 ILE A 589      38.990  20.310  46.610  1.00  0.00           C
ATOM     83 HG11 ILE A 589      39.000  20.510  47.700  1.00  0.00           H
ATOM     84 HG12 ILE A 589      38.010  19.910  46.300  1.00  0.00           H
ATOM     85  CD  ILE A 589      39.100  21.640  45.880  1.00  0.00           C
ATOM     86  HD1 ILE A 589      39.410  21.540  44.820  1.00  0.00           H
ATOM     87  HD2 ILE A 589      39.780  22.330  46.410  1.00  0.00           H
ATOM     88  HD3 ILE A 589      38.070  22.060  45.920  1.00  0.00           H
ATOM     89  C   ILE A 589      41.610  17.880  44.740  1.00  0.00           C
ATOM     90  O   ILE A 589      42.790  18.200  44.550  1.00  0.00           O
ATOM     91  N   LYS A 590      41.210  16.550  44.620  1.00  0.00           N
ATOM     92  HN  LYS A 590      40.260  16.280  44.800  1.00  0.00           H
ATOM     93  CA  LYS A 590      42.110  15.440  44.360  1.00  0.00           C
ATOM     94  HA  LYS A 590      42.860  15.420  45.130  1.00  0.00           H
ATOM     95  CB  LYS A 590      41.370  14.040  44.570  1.00  0.00           C
ATOM     96  HB1 LYS A 590      42.070  13.230  44.240  1.00  0.00           H
ATOM     97  HB2 LYS A 590      40.460  13.960  43.940  1.00  0.00           H
ATOM     98  CG  LYS A 590      40.850  13.710  45.980  1.00  0.00           C
ATOM     99  HG1 LYS A 590      40.230  14.500  46.460  1.00  0.00           H
ATOM    100  HG2 LYS A 590      41.760  13.760  46.610  1.00  0.00           H
ATOM    101  CD  LYS A 590      40.270  12.290  46.180  1.00  0.00           C
ATOM    102  HD1 LYS A 590      40.170  12.170  47.270  1.00  0.00           H
ATOM    103  HD2 LYS A 590      41.120  11.620  45.930  1.00  0.00           H
ATOM    104  CE  LYS A 590      39.060  11.810  45.370  1.00  0.00           C
ATOM    105  HE1 LYS A 590      39.310  11.490  44.340  1.00  0.00           H
ATOM    106  HE2 LYS A 590      38.290  12.610  45.250  1.00  0.00           H
ATOM    107  NZ  LYS A 590      38.450  10.750  46.030  1.00  0.00           N
ATOM    108  HZ1 LYS A 590      38.140  10.890  47.010  1.00  0.00           H
ATOM    109  HZ2 LYS A 590      39.090   9.940  45.840  1.00  0.00           H
ATOM    110  HZ3 LYS A 590      37.580  10.430  45.550  1.00  0.00           H
ATOM    111  C   LYS A 590      42.780  15.500  43.040  1.00  0.00           C
ATOM    112  O   LYS A 590      43.970  15.110  42.890  1.00  0.00           O
ATOM    113  N   ARG A 591      42.060  15.870  41.980  1.00  0.00           N
ATOM    114  HN  ARG A 591      41.080  16.030  42.070  1.00  0.00           H
ATOM    115  CA  ARG A 591      42.550  16.120  40.640  1.00  0.00           C
ATOM    116  HA  ARG A 591      43.010  15.220  40.260  1.00  0.00           H
ATOM    117  CB  ARG A 591      41.440  16.390  39.600  1.00  0.00           C
ATOM    118  HB1 ARG A 591      41.680  17.150  38.810  1.00  0.00           H
ATOM    119  HB2 ARG A 591      40.660  16.930  40.170  1.00  0.00           H
ATOM    120  CG  ARG A 591      40.930  15.230  38.740  1.00  0.00           C
ATOM    121  HG1 ARG A 591      40.740  14.360  39.400  1.00  0.00           H
ATOM    122  HG2 ARG A 591      41.670  15.050  37.920  1.00  0.00           H
ATOM    123  CD  ARG A 591      39.620  15.430  37.940  1.00  0.00           C
ATOM    124  HD1 ARG A 591      39.720  16.090  37.050  1.00  0.00           H
ATOM    125  HD2 ARG A 591      38.870  15.820  38.660  1.00  0.00           H
ATOM    126  NE  ARG A 591      39.150  14.100  37.430  1.00  0.00           N
ATOM    127  HE  ARG A 591      39.750  13.300  37.470  1.00  0.00           H
ATOM    128  CZ  ARG A 591      37.910  13.880  36.980  1.00  0.00           C
ATOM    129  NH1 ARG A 591      36.930  14.660  37.270  1.00  0.00           N
ATOM    130 HH11 ARG A 591      36.010  14.450  36.920  1.00  0.00           H
ATOM    131 HH12 ARG A 591      37.170  15.530  37.710  1.00  0.00           H
ATOM    132  NH2 ARG A 591      37.640  12.750  36.380  1.00  0.00           N
ATOM    133 HH21 ARG A 591      38.400  12.540  35.770  1.00  0.00           H
ATOM    134 HH22 ARG A 591      36.690  12.600  36.110  1.00  0.00           H
ATOM    135  C   ARG A 591      43.690  17.200  40.520  1.00  0.00           C
ATOM    136  O   ARG A 591      44.680  16.930  39.870  1.00  0.00           O
ATOM    137  N   LYS A 592      43.430  18.340  41.120  1.00  0.00           N
ATOM    138  HN  LYS A 592      42.560  18.550  41.580  1.00  0.00           H
ATOM    139  CA  LYS A 592      44.320  19.560  41.100  1.00  0.00           C
ATOM    140  HA  LYS A 592      44.760  19.660  40.130  1.00  0.00           H
ATOM    141  CB  LYS A 592      43.410  20.690  41.270  1.00  0.00           C
ATOM    142  HB1 LYS A 592      44.000  21.570  41.590  1.00  0.00           H
ATOM    143  HB2 LYS A 592      42.690  20.550  42.110  1.00  0.00           H
ATOM    144  CG  LYS A 592      42.690  21.130  40.000  1.00  0.00           C
ATOM    145  HG1 LYS A 592      41.990  21.900  40.350  1.00  0.00           H
ATOM    146  HG2 LYS A 592      42.130  20.240  39.640  1.00  0.00           H
ATOM    147  CD  LYS A 592      43.680  21.670  38.900  1.00  0.00           C
ATOM    148  HD1 LYS A 592      44.270  20.880  38.400  1.00  0.00           H
ATOM    149  HD2 LYS A 592      44.510  22.240  39.370  1.00  0.00           H
ATOM    150  CE  LYS A 592      43.020  22.400  37.730  1.00  0.00           C
ATOM    151  HE1 LYS A 592      42.260  21.700  37.290  1.00  0.00           H
ATOM    152  HE2 LYS A 592      43.770  22.670  36.970  1.00  0.00           H
ATOM    153  NZ  LYS A 592      42.280  23.600  38.210  1.00  0.00           N
ATOM    154  HZ1 LYS A 592      41.420  23.390  38.760  1.00  0.00           H
ATOM    155  HZ2 LYS A 592      41.980  24.120  37.360  1.00  0.00           H
ATOM    156  HZ3 LYS A 592      42.950  24.200  38.730  1.00  0.00           H
ATOM    157  C   LYS A 592      45.460  19.540  42.120  1.00  0.00           C
ATOM    158  O   LYS A 592      46.160  20.520  42.340  1.00  0.00           O
ATOM    159  N   ALA A 593      45.450  18.450  42.910  1.00  0.00           N
ATOM    160  HN  ALA A 593      44.920  17.640  42.630  1.00  0.00           H
ATOM    161  CA  ALA A 593      46.380  18.210  44.000  1.00  0.00           C
ATOM    162  HA  ALA A 593      46.430  19.010  44.730  1.00  0.00           H
ATOM    163  CB  ALA A 593      45.930  16.970  44.840  1.00  0.00           C
ATOM    164  HB1 ALA A 593      46.520  16.700  45.730  1.00  0.00           H
ATOM    165  HB2 ALA A 593      46.000  16.130  44.120  1.00  0.00           H
ATOM    166  HB3 ALA A 593      44.890  17.160  45.180  1.00  0.00           H
ATOM    167  C   ALA A 593      47.890  18.100  43.560  1.00  0.00           C
ATOM    168  O   ALA A 593      48.670  18.610  44.350  1.00  0.00           O
ATOM    169  N   PRO A 594      48.350  17.450  42.490  1.00  0.00           N
ATOM    170  CD  PRO A 594      47.580  16.590  41.550  1.00  0.00           C
ATOM    171  HD1 PRO A 594      46.910  17.230  40.940  1.00  0.00           H
ATOM    172  HD2 PRO A 594      47.090  15.640  41.840  1.00  0.00           H
ATOM    173  CA  PRO A 594      49.770  17.510  42.210  1.00  0.00           C
ATOM    174  HA  PRO A 594      50.230  17.460  43.190  1.00  0.00           H
ATOM    175  CB  PRO A 594      50.070  16.450  41.130  1.00  0.00           C
ATOM    176  HB1 PRO A 594      50.640  15.590  41.540  1.00  0.00           H
ATOM    177  HB2 PRO A 594      50.740  16.920  40.370  1.00  0.00           H
ATOM    178  CG  PRO A 594      48.640  16.150  40.480  1.00  0.00           C
ATOM    179  HG1 PRO A 594      48.560  16.620  39.470  1.00  0.00           H
ATOM    180  HG2 PRO A 594      48.540  15.050  40.350  1.00  0.00           H
ATOM    181  C   PRO A 594      50.090  18.990  41.720  1.00  0.00           C
ATOM    182  O   PRO A 594      51.180  19.510  42.060  1.00  0.00           O
ATOM    183  N   PHE A 595      49.250  19.660  40.950  1.00  0.00           N
ATOM    184  HN  PHE A 595      48.480  19.120  40.620  1.00  0.00           H
ATOM    185  CA  PHE A 595      49.450  21.060  40.510  1.00  0.00           C
ATOM    186  HA  PHE A 595      50.470  21.180  40.180  1.00  0.00           H
ATOM    187  CB  PHE A 595      48.400  21.370  39.430  1.00  0.00           C
ATOM    188  HB1 PHE A 595      48.720  22.330  38.970  1.00  0.00           H
ATOM    189  HB2 PHE A 595      47.390  21.440  39.900  1.00  0.00           H
ATOM    190  CG  PHE A 595      48.420  20.340  38.370  1.00  0.00           C
ATOM    191  CD1 PHE A 595      47.220  19.810  37.830  1.00  0.00           C
ATOM    192  HD1 PHE A 595      46.340  19.950  38.430  1.00  0.00           H
ATOM    193  CE1 PHE A 595      47.310  18.840  36.840  1.00  0.00           C
ATOM    194  HE1 PHE A 595      46.370  18.490  36.430  1.00  0.00           H
ATOM    195  CZ  PHE A 595      48.490  18.600  36.190  1.00  0.00           C
ATOM    196  HZ  PHE A 595      48.460  17.960  35.320  1.00  0.00           H
ATOM    197  CD2 PHE A 595      49.650  20.160  37.690  1.00  0.00           C
ATOM    198  HD2 PHE A 595      50.650  20.510  37.950  1.00  0.00           H
ATOM    199  CE2 PHE A 595      49.670  19.220  36.610  1.00  0.00           C
ATOM    200  HE2 PHE A 595      50.600  18.990  36.130  1.00  0.00           H
ATOM    201  C   PHE A 595      49.420  22.070  41.660  1.00  0.00           C
ATOM    202  O   PHE A 595      50.320  22.910  41.710  1.00  0.00           O
ATOM    203  N   PHE A 596      48.560  21.960  42.670  1.00  0.00           N
ATOM    204  HN  PHE A 596      47.730  21.420  42.580  1.00  0.00           H
ATOM    205  CA  PHE A 596      48.640  22.590  43.990  1.00  0.00           C
ATOM    206  HA  PHE A 596      48.470  23.650  43.880  1.00  0.00           H
ATOM    207  CB  PHE A 596      47.520  22.020  44.910  1.00  0.00           C
ATOM    208  HB1 PHE A 596      47.750  20.940  44.980  1.00  0.00           H
ATOM    209  HB2 PHE A 596      46.540  22.030  44.380  1.00  0.00           H
ATOM    210  CG  PHE A 596      47.470  22.780  46.230  1.00  0.00           C
ATOM    211  CD1 PHE A 596      46.840  22.240  47.370  1.00  0.00           C
ATOM    212  HD1 PHE A 596      46.560  21.210  47.230  1.00  0.00           H
ATOM    213  CE1 PHE A 596      46.840  22.920  48.600  1.00  0.00           C
ATOM    214  HE1 PHE A 596      46.320  22.430  49.420  1.00  0.00           H
ATOM    215  CZ  PHE A 596      47.190  24.220  48.720  1.00  0.00           C
ATOM    216  HZ  PHE A 596      47.020  24.710  49.660  1.00  0.00           H
ATOM    217  CD2 PHE A 596      47.760  24.130  46.340  1.00  0.00           C
ATOM    218  HD2 PHE A 596      48.110  24.700  45.500  1.00  0.00           H
ATOM    219  CE2 PHE A 596      47.730  24.840  47.530  1.00  0.00           C
ATOM    220  HE2 PHE A 596      47.990  25.870  47.650  1.00  0.00           H
ATOM    221  C   PHE A 596      50.030  22.450  44.720  1.00  0.00           C
ATOM    222  O   PHE A 596      50.580  23.460  45.200  1.00  0.00           O
ATOM    223  N   LEU A 597      50.700  21.280  44.670  1.00  0.00           N
ATOM    224  HN  LEU A 597      50.280  20.450  44.300  1.00  0.00           H
ATOM    225  CA  LEU A 597      52.010  21.130  45.080  1.00  0.00           C
ATOM    226  HA  LEU A 597      52.090  21.430  46.120  1.00  0.00           H
ATOM    227  CB  LEU A 597      52.330  19.610  45.070  1.00  0.00           C
ATOM    228  HB1 LEU A 597      52.220  19.110  44.080  1.00  0.00           H
ATOM    229  HB2 LEU A 597      51.580  19.100  45.720  1.00  0.00           H
ATOM    230  CG  LEU A 597      53.720  19.320  45.680  1.00  0.00           C
ATOM    231  HG  LEU A 597      54.540  19.690  45.040  1.00  0.00           H
ATOM    232  CD1 LEU A 597      53.870  19.910  47.160  1.00  0.00           C
ATOM    233 HD11 LEU A 597      54.740  19.360  47.580  1.00  0.00           H
ATOM    234 HD12 LEU A 597      53.000  19.590  47.780  1.00  0.00           H
ATOM    235 HD13 LEU A 597      53.930  21.020  47.230  1.00  0.00           H
ATOM    236  CD2 LEU A 597      54.050  17.820  45.660  1.00  0.00           C
ATOM    237 HD21 LEU A 597      54.940  17.490  46.230  1.00  0.00           H
ATOM    238 HD22 LEU A 597      54.130  17.430  44.620  1.00  0.00           H
ATOM    239 HD23 LEU A 597      53.210  17.240  46.120  1.00  0.00           H
ATOM    240  C   LEU A 597      53.060  21.830  44.300  1.00  0.00           C
ATOM    241  O   LEU A 597      54.050  22.430  44.850  1.00  0.00           O
ATOM    242  N   SER A 598      52.890  21.900  42.950  1.00  0.00           N
ATOM    243  HN  SER A 598      52.130  21.380  42.560  1.00  0.00           H
ATOM    244  CA  SER A 598      53.650  22.710  42.050  1.00  0.00           C
ATOM    245  HA  SER A 598      54.670  22.390  42.230  1.00  0.00           H
ATOM    246  CB  SER A 598      53.460  22.270  40.590  1.00  0.00           C
ATOM    247  HB1 SER A 598      52.390  22.280  40.300  1.00  0.00           H
ATOM    248  HB2 SER A 598      53.810  21.220  40.580  1.00  0.00           H
ATOM    249  OG  SER A 598      54.110  23.170  39.690  1.00  0.00           O
ATOM    250  HG1 SER A 598      53.660  24.020  39.730  1.00  0.00           H
ATOM    251  C   SER A 598      53.450  24.240  42.340  1.00  0.00           C
ATOM    252  O   SER A 598      54.460  24.940  42.420  1.00  0.00           O
ATOM    253  N   ASP A 599      52.210  24.820  42.580  1.00  0.00           N
ATOM    254  HN  ASP A 599      51.380  24.260  42.600  1.00  0.00           H
ATOM    255  CA  ASP A 599      52.120  26.190  43.010  1.00  0.00           C
ATOM    256  HA  ASP A 599      52.670  26.850  42.370  1.00  0.00           H
ATOM    257  CB  ASP A 599      50.580  26.460  43.180  1.00  0.00           C
ATOM    258  HB1 ASP A 599      50.380  27.450  43.640  1.00  0.00           H
ATOM    259  HB2 ASP A 599      50.210  25.600  43.770  1.00  0.00           H
ATOM    260  CG  ASP A 599      49.870  26.440  41.800  1.00  0.00           C
ATOM    261  OD1 ASP A 599      48.600  26.330  41.760  1.00  0.00           O
ATOM    262  OD2 ASP A 599      50.500  26.580  40.800  1.00  0.00           O
ATOM    263  C   ASP A 599      52.840  26.350  44.390  1.00  0.00           C
ATOM    264  O   ASP A 599      53.520  27.360  44.560  1.00  0.00           O
ATOM    265  N   PHE A 600      52.840  25.440  45.360  1.00  0.00           N
ATOM    266  HN  PHE A 600      52.160  24.720  45.240  1.00  0.00           H
ATOM    267  CA  PHE A 600      53.650  25.490  46.600  1.00  0.00           C
ATOM    268  HA  PHE A 600      53.450  26.480  47.010  1.00  0.00           H
ATOM    269  CB  PHE A 600      53.110  24.250  47.460  1.00  0.00           C
ATOM    270  HB1 PHE A 600      53.310  23.220  47.080  1.00  0.00           H
ATOM    271  HB2 PHE A 600      52.010  24.300  47.470  1.00  0.00           H
ATOM    272  CG  PHE A 600      53.530  24.450  48.870  1.00  0.00           C
ATOM    273  CD1 PHE A 600      54.850  24.060  49.260  1.00  0.00           C
ATOM    274  HD1 PHE A 600      55.560  23.810  48.480  1.00  0.00           H
ATOM    275  CE1 PHE A 600      55.160  24.030  50.670  1.00  0.00           C
ATOM    276  HE1 PHE A 600      56.120  23.680  50.980  1.00  0.00           H
ATOM    277  CZ  PHE A 600      54.210  24.410  51.640  1.00  0.00           C
ATOM    278  HZ  PHE A 600      54.390  24.300  52.700  1.00  0.00           H
ATOM    279  CD2 PHE A 600      52.660  24.940  49.800  1.00  0.00           C
ATOM    280  HD2 PHE A 600      51.670  25.310  49.670  1.00  0.00           H
ATOM    281  CE2 PHE A 600      52.980  24.940  51.190  1.00  0.00           C
ATOM    282  HE2 PHE A 600      52.220  25.300  51.850  1.00  0.00           H
ATOM    283  C   PHE A 600      55.150  25.500  46.250  1.00  0.00           C
ATOM    284  O   PHE A 600      55.920  26.150  46.840  1.00  0.00           O
ATOM    285  N   LYS A 601      55.630  24.740  45.270  1.00  0.00           N
ATOM    286  HN  LYS A 601      55.070  24.090  44.760  1.00  0.00           H
ATOM    287  CA  LYS A 601      56.970  24.700  44.730  1.00  0.00           C
ATOM    288  HA  LYS A 601      57.640  24.740  45.580  1.00  0.00           H
ATOM    289  CB  LYS A 601      57.170  23.340  43.900  1.00  0.00           C
ATOM    290  HB1 LYS A 601      58.180  23.430  43.440  1.00  0.00           H
ATOM    291  HB2 LYS A 601      56.500  23.340  43.020  1.00  0.00           H
ATOM    292  CG  LYS A 601      57.220  22.200  44.850  1.00  0.00           C
ATOM    293  HG1 LYS A 601      56.480  22.290  45.660  1.00  0.00           H
ATOM    294  HG2 LYS A 601      58.250  22.340  45.270  1.00  0.00           H
ATOM    295  CD  LYS A 601      57.170  20.790  44.160  1.00  0.00           C
ATOM    296  HD1 LYS A 601      56.140  20.540  43.840  1.00  0.00           H
ATOM    297  HD2 LYS A 601      57.480  20.070  44.950  1.00  0.00           H
ATOM    298  CE  LYS A 601      58.290  20.570  43.050  1.00  0.00           C
ATOM    299  HE1 LYS A 601      59.200  21.060  43.460  1.00  0.00           H
ATOM    300  HE2 LYS A 601      57.990  21.120  42.130  1.00  0.00           H
ATOM    301  NZ  LYS A 601      58.440  19.140  42.820  1.00  0.00           N
ATOM    302  HZ1 LYS A 601      58.790  18.710  43.700  1.00  0.00           H
ATOM    303  HZ2 LYS A 601      59.190  18.980  42.120  1.00  0.00           H
ATOM    304  HZ3 LYS A 601      57.540  18.720  42.510  1.00  0.00           H
ATOM    305  C   LYS A 601      57.450  25.960  43.960  1.00  0.00           C
ATOM    306  O   LYS A 601      58.630  26.320  44.110  1.00  0.00           O
ATOM    307  N   ASP A 602      56.570  26.690  43.320  1.00  0.00           N
ATOM    308  HN  ASP A 602      55.620  26.390  43.210  1.00  0.00           H
ATOM    309  CA  ASP A 602      56.820  28.040  42.770  1.00  0.00           C
ATOM    310  HA  ASP A 602      57.790  28.020  42.300  1.00  0.00           H
ATOM    311  CB  ASP A 602      55.620  28.440  41.850  1.00  0.00           C
ATOM    312  HB1 ASP A 602      55.750  29.460  41.450  1.00  0.00           H
ATOM    313  HB2 ASP A 602      54.550  28.350  42.160  1.00  0.00           H
ATOM    314  CG  ASP A 602      55.640  27.480  40.710  1.00  0.00           C
ATOM    315  OD1 ASP A 602      56.760  27.170  40.260  1.00  0.00           O
ATOM    316  OD2 ASP A 602      54.570  27.290  40.070  1.00  0.00           O
ATOM    317  C   ASP A 602      56.820  29.080  43.900  1.00  0.00           C
ATOM    318  O   ASP A 602      57.710  29.990  43.830  1.00  0.00           O
ATOM    319  N   ALA A 603      56.050  28.940  45.010  1.00  0.00           N
ATOM    320  HN  ALA A 603      55.310  28.280  44.960  1.00  0.00           H
ATOM    321  CA  ALA A 603      56.080  29.840  46.160  1.00  0.00           C
ATOM    322  HA  ALA A 603      56.010  30.860  45.840  1.00  0.00           H
ATOM    323  CB  ALA A 603      54.900  29.530  47.120  1.00  0.00           C
ATOM    324  HB1 ALA A 603      53.990  29.420  46.490  1.00  0.00           H
ATOM    325  HB2 ALA A 603      54.720  30.340  47.860  1.00  0.00           H
ATOM    326  HB3 ALA A 603      54.970  28.620  47.740  1.00  0.00           H
ATOM    327  C   ALA A 603      57.360  29.780  47.050  1.00  0.00           C
ATOM    328  O   ALA A 603      57.660  30.640  47.850  1.00  0.00           O
ATOM    329  N   LEU A 604      58.150  28.700  46.880  1.00  0.00           N
ATOM    330  HN  LEU A 604      57.940  27.990  46.210  1.00  0.00           H
ATOM    331  CA  LEU A 604      59.390  28.600  47.610  1.00  0.00           C
ATOM    332  HA  LEU A 604      59.440  29.220  48.500  1.00  0.00           H
ATOM    333  CB  LEU A 604      59.620  27.110  47.910  1.00  0.00           C
ATOM    334  HB1 LEU A 604      60.670  27.000  48.250  1.00  0.00           H
ATOM    335  HB2 LEU A 604      59.520  26.480  47.000  1.00  0.00           H
ATOM    336  CG  LEU A 604      58.720  26.500  49.020  1.00  0.00           C
ATOM    337  HG  LEU A 604      57.710  26.870  48.730  1.00  0.00           H
ATOM    338  CD1 LEU A 604      58.660  24.930  48.730  1.00  0.00           C
ATOM    339 HD11 LEU A 604      59.660  24.510  48.950  1.00  0.00           H
ATOM    340 HD12 LEU A 604      58.500  24.830  47.640  1.00  0.00           H
ATOM    341 HD13 LEU A 604      58.010  24.310  49.380  1.00  0.00           H
ATOM    342  CD2 LEU A 604      58.960  26.860  50.540  1.00  0.00           C
ATOM    343 HD21 LEU A 604      58.160  26.550  51.230  1.00  0.00           H
ATOM    344 HD22 LEU A 604      59.110  27.970  50.600  1.00  0.00           H
ATOM    345 HD23 LEU A 604      59.920  26.390  50.820  1.00  0.00           H
ATOM    346  C   LEU A 604      60.410  29.100  46.650  1.00  0.00           C
ATOM    347  O   LEU A 604      61.570  28.940  46.920  1.00  0.00           O
ATOM    348  N   SER A 605      60.170  29.660  45.470  1.00  0.00           N
ATOM    349  HN  SER A 605      59.240  29.620  45.090  1.00  0.00           H
ATOM    350  CA  SER A 605      61.200  29.890  44.390  1.00  0.00           C
ATOM    351  HA  SER A 605      62.180  29.760  44.830  1.00  0.00           H
ATOM    352  CB  SER A 605      61.060  28.860  43.280  1.00  0.00           C
ATOM    353  HB1 SER A 605      61.910  28.990  42.580  1.00  0.00           H
ATOM    354  HB2 SER A 605      60.140  28.970  42.670  1.00  0.00           H
ATOM    355  OG  SER A 605      61.080  27.500  43.680  1.00  0.00           O
ATOM    356  HG1 SER A 605      60.300  27.240  44.150  1.00  0.00           H
ATOM    357  C   SER A 605      61.010  31.290  43.850  1.00  0.00           C
ATOM    358  O   SER A 605      60.000  31.970  44.070  1.00  0.00           O
ATOM    359  N   LEU A 606      61.920  31.830  43.040  1.00  0.00           N
ATOM    360  HN  LEU A 606      62.730  31.280  42.900  1.00  0.00           H
ATOM    361  CA  LEU A 606      62.020  33.170  42.460  1.00  0.00           C
ATOM    362  HA  LEU A 606      63.030  33.440  42.720  1.00  0.00           H
ATOM    363  CB  LEU A 606      62.060  33.180  40.940  1.00  0.00           C
ATOM    364  HB1 LEU A 606      61.100  32.780  40.560  1.00  0.00           H
ATOM    365  HB2 LEU A 606      62.870  32.480  40.650  1.00  0.00           H
ATOM    366  CG  LEU A 606      62.390  34.530  40.200  1.00  0.00           C
ATOM    367  HG  LEU A 606      61.530  35.230  40.270  1.00  0.00           H
ATOM    368  CD1 LEU A 606      63.640  35.120  40.870  1.00  0.00           C
ATOM    369 HD11 LEU A 606      63.790  36.110  40.390  1.00  0.00           H
ATOM    370 HD12 LEU A 606      64.500  34.440  40.710  1.00  0.00           H
ATOM    371 HD13 LEU A 606      63.450  35.380  41.930  1.00  0.00           H
ATOM    372  CD2 LEU A 606      62.740  34.490  38.780  1.00  0.00           C
ATOM    373 HD21 LEU A 606      63.780  34.100  38.740  1.00  0.00           H
ATOM    374 HD22 LEU A 606      62.730  35.460  38.230  1.00  0.00           H
ATOM    375 HD23 LEU A 606      62.030  33.760  38.350  1.00  0.00           H
ATOM    376  C   LEU A 606      61.150  34.310  42.960  1.00  0.00           C
ATOM    377  O   LEU A 606      60.010  34.440  42.540  1.00  0.00           O
ATOM    378  N   GLN A 607      61.650  35.110  43.910  1.00  0.00           N
ATOM    379  HN  GLN A 607      62.520  34.760  44.250  1.00  0.00           H
ATOM    380  CA  GLN A 607      61.050  36.240  44.550  1.00  0.00           C
ATOM    381  HA  GLN A 607      61.900  36.660  45.060  1.00  0.00           H
ATOM    382  CB  GLN A 607      60.390  37.300  43.550  1.00  0.00           C
ATOM    383  HB1 GLN A 607      60.170  38.150  44.230  1.00  0.00           H
ATOM    384  HB2 GLN A 607      59.390  36.880  43.360  1.00  0.00           H
ATOM    385  CG  GLN A 607      61.190  37.800  42.310  1.00  0.00           C
ATOM    386  HG1 GLN A 607      60.580  38.430  41.640  1.00  0.00           H
ATOM    387  HG2 GLN A 607      61.460  36.880  41.750  1.00  0.00           H
ATOM    388  CD  GLN A 607      62.490  38.570  42.630  1.00  0.00           C
ATOM    389  OE1 GLN A 607      63.620  38.350  42.280  1.00  0.00           O
ATOM    390  NE2 GLN A 607      62.380  39.720  43.350  1.00  0.00           N
ATOM    391 HE21 GLN A 607      63.140  40.330  43.610  1.00  0.00           H
ATOM    392 HE22 GLN A 607      61.470  39.940  43.700  1.00  0.00           H
ATOM    393  C   GLN A 607      60.020  35.890  45.670  1.00  0.00           C
ATOM    394  O   GLN A 607      59.880  36.700  46.620  1.00  0.00           O
ATOM    395  N   CYS A 608      59.270  34.810  45.500  1.00  0.00           N
ATOM    396  HN  CYS A 608      59.410  34.180  44.730  1.00  0.00           H
ATOM    397  CA  CYS A 608      58.040  34.500  46.280  1.00  0.00           C
ATOM    398  HA  CYS A 608      57.620  35.500  46.210  1.00  0.00           H
ATOM    399  CB  CYS A 608      57.300  33.290  45.600  1.00  0.00           C
ATOM    400  HB1 CYS A 608      56.370  32.960  46.100  1.00  0.00           H
ATOM    401  HB2 CYS A 608      57.940  32.390  45.630  1.00  0.00           H
ATOM    402  SG  CYS A 608      56.880  33.650  43.860  1.00  0.00           S
ATOM    403  HG1 CYS A 608      56.550  32.410  43.560  1.00  0.00           H
ATOM    404  C   CYS A 608      58.330  34.280  47.710  1.00  0.00           C
ATOM    405  O   CYS A 608      57.890  35.000  48.630  1.00  0.00           O
ATOM    406  N   LEU A 609      59.400  33.470  47.980  1.00  0.00           N
ATOM    407  HN  LEU A 609      60.000  33.130  47.250  1.00  0.00           H
ATOM    408  CA  LEU A 609      59.700  33.120  49.380  1.00  0.00           C
ATOM    409  HA  LEU A 609      58.800  32.920  49.940  1.00  0.00           H
ATOM    410  CB  LEU A 609      60.540  31.750  49.270  1.00  0.00           C
ATOM    411  HB1 LEU A 609      61.390  32.000  48.620  1.00  0.00           H
ATOM    412  HB2 LEU A 609      60.010  31.050  48.600  1.00  0.00           H
ATOM    413  CG  LEU A 609      61.020  31.190  50.570  1.00  0.00           C
ATOM    414  HG  LEU A 609      61.640  31.950  51.100  1.00  0.00           H
ATOM    415  CD1 LEU A 609      59.800  31.080  51.530  1.00  0.00           C
ATOM    416 HD11 LEU A 609      59.550  32.060  51.970  1.00  0.00           H
ATOM    417 HD12 LEU A 609      60.160  30.490  52.410  1.00  0.00           H
ATOM    418 HD13 LEU A 609      58.880  30.630  51.080  1.00  0.00           H
ATOM    419  CD2 LEU A 609      61.790  29.830  50.390  1.00  0.00           C
ATOM    420 HD21 LEU A 609      61.110  29.100  49.900  1.00  0.00           H
ATOM    421 HD22 LEU A 609      62.250  29.580  51.370  1.00  0.00           H
ATOM    422 HD23 LEU A 609      62.600  29.960  49.620  1.00  0.00           H
ATOM    423  C   LEU A 609      60.420  34.230  50.130  1.00  0.00           C
ATOM    424  O   LEU A 609      60.160  34.550  51.280  1.00  0.00           O
ATOM    425  N   ALA A 610      61.230  34.920  49.280  1.00  0.00           N
ATOM    426  HN  ALA A 610      61.400  34.520  48.380  1.00  0.00           H
ATOM    427  CA  ALA A 610      61.960  36.100  49.700  1.00  0.00           C
ATOM    428  HA  ALA A 610      62.490  35.840  50.600  1.00  0.00           H
ATOM    429  CB  ALA A 610      62.990  36.550  48.650  1.00  0.00           C
ATOM    430  HB1 ALA A 610      63.350  37.600  48.700  1.00  0.00           H
ATOM    431  HB2 ALA A 610      62.550  36.610  47.630  1.00  0.00           H
ATOM    432  HB3 ALA A 610      63.900  35.910  48.630  1.00  0.00           H
ATOM    433  C   ALA A 610      61.040  37.220  50.140  1.00  0.00           C
ATOM    434  O   ALA A 610      61.290  37.920  51.170  1.00  0.00           O
ATOM    435  N   SER A 611      59.950  37.530  49.360  1.00  0.00           N
ATOM    436  HN  SER A 611      59.930  37.120  48.450  1.00  0.00           H
ATOM    437  CA  SER A 611      58.810  38.360  49.810  1.00  0.00           C
ATOM    438  HA  SER A 611      59.330  39.290  50.070  1.00  0.00           H
ATOM    439  CB  SER A 611      57.690  38.560  48.690  1.00  0.00           C
ATOM    440  HB1 SER A 611      57.030  37.660  48.700  1.00  0.00           H
ATOM    441  HB2 SER A 611      58.080  38.560  47.650  1.00  0.00           H
ATOM    442  OG  SER A 611      56.910  39.790  48.900  1.00  0.00           O
ATOM    443  HG1 SER A 611      57.240  40.550  48.420  1.00  0.00           H
ATOM    444  C   SER A 611      58.230  38.020  51.160  1.00  0.00           C
ATOM    445  O   SER A 611      57.970  38.880  52.000  1.00  0.00           O
ATOM    446  N   ILE A 612      57.960  36.700  51.380  1.00  0.00           N
ATOM    447  HN  ILE A 612      58.160  36.050  50.660  1.00  0.00           H
ATOM    448  CA  ILE A 612      57.210  36.160  52.510  1.00  0.00           C
ATOM    449  HA  ILE A 612      56.160  36.350  52.640  1.00  0.00           H
ATOM    450  CB  ILE A 612      56.970  34.590  52.320  1.00  0.00           C
ATOM    451  HB  ILE A 612      57.910  34.100  52.010  1.00  0.00           H
ATOM    452  CG2 ILE A 612      56.590  33.850  53.580  1.00  0.00           C
ATOM    453 HG21 ILE A 612      57.500  33.750  54.200  1.00  0.00           H
ATOM    454 HG22 ILE A 612      56.310  32.830  53.230  1.00  0.00           H
ATOM    455 HG23 ILE A 612      55.650  34.220  54.050  1.00  0.00           H
ATOM    456  CG1 ILE A 612      55.940  34.290  51.170  1.00  0.00           C
ATOM    457 HG11 ILE A 612      56.240  34.880  50.280  1.00  0.00           H
ATOM    458 HG12 ILE A 612      54.860  34.500  51.350  1.00  0.00           H
ATOM    459  CD  ILE A 612      56.130  32.780  50.690  1.00  0.00           C
ATOM    460  HD1 ILE A 612      56.590  32.860  49.680  1.00  0.00           H
ATOM    461  HD2 ILE A 612      55.120  32.340  50.680  1.00  0.00           H
ATOM    462  HD3 ILE A 612      56.920  32.180  51.180  1.00  0.00           H
ATOM    463  C   ILE A 612      57.870  36.440  53.870  1.00  0.00           C
ATOM    464  O   ILE A 612      57.220  36.730  54.910  1.00  0.00           O
ATOM    465  N   LEU A 613      59.160  36.300  53.920  1.00  0.00           N
ATOM    466  HN  LEU A 613      59.660  35.980  53.120  1.00  0.00           H
ATOM    467  CA  LEU A 613      59.940  36.680  55.030  1.00  0.00           C
ATOM    468  HA  LEU A 613      59.480  36.270  55.920  1.00  0.00           H
ATOM    469  CB  LEU A 613      61.360  36.090  54.760  1.00  0.00           C
ATOM    470  HB1 LEU A 613      62.140  36.560  55.390  1.00  0.00           H
ATOM    471  HB2 LEU A 613      61.610  36.420  53.730  1.00  0.00           H
ATOM    472  CG  LEU A 613      61.650  34.550  54.660  1.00  0.00           C
ATOM    473  HG  LEU A 613      61.310  34.340  53.630  1.00  0.00           H
ATOM    474  CD1 LEU A 613      63.150  34.260  54.490  1.00  0.00           C
ATOM    475 HD11 LEU A 613      63.160  33.180  54.210  1.00  0.00           H
ATOM    476 HD12 LEU A 613      63.650  34.170  55.470  1.00  0.00           H
ATOM    477 HD13 LEU A 613      63.630  34.920  53.730  1.00  0.00           H
ATOM    478  CD2 LEU A 613      60.990  33.730  55.740  1.00  0.00           C
ATOM    479 HD21 LEU A 613      59.900  33.530  55.580  1.00  0.00           H
ATOM    480 HD22 LEU A 613      61.100  34.270  56.710  1.00  0.00           H
ATOM    481 HD23 LEU A 613      61.530  32.790  56.010  1.00  0.00           H
ATOM    482  C   LEU A 613      60.040  38.230  55.180  1.00  0.00           C
ATOM    483  O   LEU A 613      59.880  38.750  56.290  1.00  0.00           O
ATOM    484  N   PHE A 614      60.370  39.020  54.120  1.00  0.00           N
ATOM    485  HN  PHE A 614      60.360  38.520  53.260  1.00  0.00           H
ATOM    486  CA  PHE A 614      60.450  40.440  54.060  1.00  0.00           C
ATOM    487  HA  PHE A 614      61.230  40.790  54.740  1.00  0.00           H
ATOM    488  CB  PHE A 614      60.980  40.940  52.720  1.00  0.00           C
ATOM    489  HB1 PHE A 614      60.510  40.290  51.940  1.00  0.00           H
ATOM    490  HB2 PHE A 614      62.010  40.580  52.590  1.00  0.00           H
ATOM    491  CG  PHE A 614      60.740  42.430  52.390  1.00  0.00           C
ATOM    492  CD1 PHE A 614      60.310  42.810  51.120  1.00  0.00           C
ATOM    493  HD1 PHE A 614      59.820  42.080  50.490  1.00  0.00           H
ATOM    494  CE1 PHE A 614      60.270  44.170  50.720  1.00  0.00           C
ATOM    495  HE1 PHE A 614      59.910  44.450  49.740  1.00  0.00           H
ATOM    496  CZ  PHE A 614      60.580  45.130  51.680  1.00  0.00           C
ATOM    497  HZ  PHE A 614      60.380  46.150  51.380  1.00  0.00           H
ATOM    498  CD2 PHE A 614      61.050  43.430  53.300  1.00  0.00           C
ATOM    499  HD2 PHE A 614      61.250  43.210  54.330  1.00  0.00           H
ATOM    500  CE2 PHE A 614      60.950  44.770  52.950  1.00  0.00           C
ATOM    501  HE2 PHE A 614      61.190  45.560  53.650  1.00  0.00           H
ATOM    502  C   PHE A 614      59.150  41.160  54.570  1.00  0.00           C
ATOM    503  O   PHE A 614      59.070  41.880  55.560  1.00  0.00           O
ATOM    504  N   LEU A 615      58.070  40.630  54.020  1.00  0.00           N
ATOM    505  HN  LEU A 615      58.140  39.910  53.330  1.00  0.00           H
ATOM    506  CA  LEU A 615      56.710  41.000  54.460  1.00  0.00           C
ATOM    507  HA  LEU A 615      56.610  42.070  54.460  1.00  0.00           H
ATOM    508  CB  LEU A 615      55.660  40.530  53.360  1.00  0.00           C
ATOM    509  HB1 LEU A 615      54.620  40.620  53.770  1.00  0.00           H
ATOM    510  HB2 LEU A 615      55.850  39.520  52.940  1.00  0.00           H
ATOM    511  CG  LEU A 615      55.370  41.600  52.260  1.00  0.00           C
ATOM    512  HG  LEU A 615      54.640  41.080  51.590  1.00  0.00           H
ATOM    513  CD1 LEU A 615      54.740  42.870  52.790  1.00  0.00           C
ATOM    514 HD11 LEU A 615      55.400  43.570  53.330  1.00  0.00           H
ATOM    515 HD12 LEU A 615      53.960  42.710  53.570  1.00  0.00           H
ATOM    516 HD13 LEU A 615      54.300  43.450  51.950  1.00  0.00           H
ATOM    517  CD2 LEU A 615      56.610  41.990  51.440  1.00  0.00           C
ATOM    518 HD21 LEU A 615      57.220  41.120  51.130  1.00  0.00           H
ATOM    519 HD22 LEU A 615      57.200  42.690  52.060  1.00  0.00           H
ATOM    520 HD23 LEU A 615      56.450  42.630  50.540  1.00  0.00           H
ATOM    521  C   LEU A 615      56.230  40.610  55.820  1.00  0.00           C
ATOM    522  O   LEU A 615      55.580  41.420  56.450  1.00  0.00           O
ATOM    523  N   TYR A 616      56.630  39.340  56.290  1.00  0.00           N
ATOM    524  HN  TYR A 616      57.000  38.710  55.610  1.00  0.00           H
ATOM    525  CA  TYR A 616      56.510  38.880  57.650  1.00  0.00           C
ATOM    526  HA  TYR A 616      55.440  38.800  57.840  1.00  0.00           H
ATOM    527  CB  TYR A 616      57.100  37.430  57.780  1.00  0.00           C
ATOM    528  HB1 TYR A 616      58.090  37.330  57.300  1.00  0.00           H
ATOM    529  HB2 TYR A 616      56.360  36.730  57.340  1.00  0.00           H
ATOM    530  CG  TYR A 616      57.280  37.030  59.250  1.00  0.00           C
ATOM    531  CD1 TYR A 616      56.230  36.980  60.130  1.00  0.00           C
ATOM    532  HD1 TYR A 616      55.260  37.280  59.760  1.00  0.00           H
ATOM    533  CE1 TYR A 616      56.420  36.730  61.490  1.00  0.00           C
ATOM    534  HE1 TYR A 616      55.570  36.910  62.110  1.00  0.00           H
ATOM    535  CZ  TYR A 616      57.650  36.380  61.940  1.00  0.00           C
ATOM    536  OH  TYR A 616      57.770  36.170  63.340  1.00  0.00           O
ATOM    537  HH  TYR A 616      56.920  36.000  63.740  1.00  0.00           H
ATOM    538  CD2 TYR A 616      58.550  36.800  59.790  1.00  0.00           C
ATOM    539  HD2 TYR A 616      59.380  36.870  59.120  1.00  0.00           H
ATOM    540  CE2 TYR A 616      58.740  36.390  61.080  1.00  0.00           C
ATOM    541  HE2 TYR A 616      59.760  36.250  61.420  1.00  0.00           H
ATOM    542  C   TYR A 616      57.230  39.850  58.540  1.00  0.00           C
ATOM    543  O   TYR A 616      56.690  40.250  59.560  1.00  0.00           O
ATOM    544  N   CYS A 617      58.450  40.360  58.180  1.00  0.00           N
ATOM    545  HN  CYS A 617      58.820  40.120  57.280  1.00  0.00           H
ATOM    546  CA  CYS A 617      59.200  41.250  58.990  1.00  0.00           C
ATOM    547  HA  CYS A 617      59.300  40.790  59.960  1.00  0.00           H
ATOM    548  CB  CYS A 617      60.660  41.340  58.480  1.00  0.00           C
ATOM    549  HB1 CYS A 617      61.150  42.170  59.050  1.00  0.00           H
ATOM    550  HB2 CYS A 617      60.650  41.510  57.390  1.00  0.00           H
ATOM    551  SG  CYS A 617      61.680  39.800  58.670  1.00  0.00           S
ATOM    552  HG1 CYS A 617      61.440  39.220  57.510  1.00  0.00           H
ATOM    553  C   CYS A 617      58.550  42.650  59.090  1.00  0.00           C
ATOM    554  O   CYS A 617      58.650  43.360  60.060  1.00  0.00           O
ATOM    555  N   ALA A 618      57.800  43.000  58.100  1.00  0.00           N
ATOM    556  HN  ALA A 618      57.900  42.410  57.310  1.00  0.00           H
ATOM    557  CA  ALA A 618      57.040  44.210  58.050  1.00  0.00           C
ATOM    558  HA  ALA A 618      57.570  45.090  58.360  1.00  0.00           H
ATOM    559  CB  ALA A 618      56.640  44.580  56.530  1.00  0.00           C
ATOM    560  HB1 ALA A 618      56.080  45.530  56.370  1.00  0.00           H
ATOM    561  HB2 ALA A 618      55.910  43.850  56.130  1.00  0.00           H
ATOM    562  HB3 ALA A 618      57.580  44.640  55.950  1.00  0.00           H
ATOM    563  C   ALA A 618      55.770  43.990  58.770  1.00  0.00           C
ATOM    564  O   ALA A 618      55.310  44.860  59.490  1.00  0.00           O
ATOM    565  N   CYS A 619      55.040  42.900  58.510  1.00  0.00           N
ATOM    566  HN  CYS A 619      55.320  42.250  57.820  1.00  0.00           H
ATOM    567  CA  CYS A 619      53.690  42.650  59.160  1.00  0.00           C
ATOM    568  HA  CYS A 619      53.080  43.510  58.920  1.00  0.00           H
ATOM    569  CB  CYS A 619      52.980  41.400  58.620  1.00  0.00           C
ATOM    570  HB1 CYS A 619      52.080  41.110  59.200  1.00  0.00           H
ATOM    571  HB2 CYS A 619      53.630  40.500  58.760  1.00  0.00           H
ATOM    572  SG  CYS A 619      52.580  41.470  56.840  1.00  0.00           S
ATOM    573  HG1 CYS A 619      53.850  41.500  56.470  1.00  0.00           H
ATOM    574  C   CYS A 619      53.660  42.560  60.650  1.00  0.00           C
ATOM    575  O   CYS A 619      52.620  42.740  61.270  1.00  0.00           O
ATOM    576  N   MET A 620      54.710  41.990  61.310  1.00  0.00           N
ATOM    577  HN  MET A 620      55.460  41.770  60.700  1.00  0.00           H
ATOM    578  CA  MET A 620      54.790  41.650  62.700  1.00  0.00           C
ATOM    579  HA  MET A 620      54.010  40.940  62.930  1.00  0.00           H
ATOM    580  CB  MET A 620      56.200  40.950  62.990  1.00  0.00           C
ATOM    581  HB1 MET A 620      56.840  41.630  62.380  1.00  0.00           H
ATOM    582  HB2 MET A 620      56.100  40.040  62.370  1.00  0.00           H
ATOM    583  CG  MET A 620      56.710  40.730  64.450  1.00  0.00           C
ATOM    584  HG1 MET A 620      57.190  41.710  64.690  1.00  0.00           H
ATOM    585  HG2 MET A 620      57.520  39.990  64.320  1.00  0.00           H
ATOM    586  SD  MET A 620      55.490  40.200  65.630  1.00  0.00           S
ATOM    587  CE  MET A 620      55.400  38.480  65.010  1.00  0.00           C
ATOM    588  HE1 MET A 620      54.620  38.050  65.680  1.00  0.00           H
ATOM    589  HE2 MET A 620      56.310  37.860  65.130  1.00  0.00           H
ATOM    590  HE3 MET A 620      55.120  38.310  63.950  1.00  0.00           H
ATOM    591  C   MET A 620      54.480  42.650  63.780  1.00  0.00           C
ATOM    592  O   MET A 620      53.540  42.660  64.520  1.00  0.00           O
ATOM    593  N   SER A 621      55.400  43.630  63.930  1.00  0.00           N
ATOM    594  HN  SER A 621      56.160  43.740  63.290  1.00  0.00           H
ATOM    595  CA  SER A 621      55.270  44.640  64.980  1.00  0.00           C
ATOM    596  HA  SER A 621      55.030  44.060  65.860  1.00  0.00           H
ATOM    597  CB  SER A 621      56.500  45.400  65.360  1.00  0.00           C
ATOM    598  HB1 SER A 621      57.300  44.690  65.650  1.00  0.00           H
ATOM    599  HB2 SER A 621      56.360  46.070  66.230  1.00  0.00           H
ATOM    600  OG  SER A 621      57.080  46.210  64.330  1.00  0.00           O
ATOM    601  HG1 SER A 621      57.340  45.580  63.650  1.00  0.00           H
ATOM    602  C   SER A 621      54.070  45.640  64.930  1.00  0.00           C
ATOM    603  O   SER A 621      53.640  45.970  66.060  1.00  0.00           O
ATOM    604  N   PRO A 622      53.360  46.060  63.880  1.00  0.00           N
ATOM    605  CD  PRO A 622      53.990  46.180  62.530  1.00  0.00           C
ATOM    606  HD1 PRO A 622      53.720  45.210  62.050  1.00  0.00           H
ATOM    607  HD2 PRO A 622      55.100  46.140  62.560  1.00  0.00           H
ATOM    608  CA  PRO A 622      52.240  47.030  63.990  1.00  0.00           C
ATOM    609  HA  PRO A 622      52.480  47.820  64.660  1.00  0.00           H
ATOM    610  CB  PRO A 622      51.990  47.510  62.600  1.00  0.00           C
ATOM    611  HB1 PRO A 622      51.620  48.550  62.600  1.00  0.00           H
ATOM    612  HB2 PRO A 622      51.280  46.830  62.090  1.00  0.00           H
ATOM    613  CG  PRO A 622      53.390  47.430  61.900  1.00  0.00           C
ATOM    614  HG1 PRO A 622      53.290  47.280  60.800  1.00  0.00           H
ATOM    615  HG2 PRO A 622      53.960  48.370  62.090  1.00  0.00           H
ATOM    616  C   PRO A 622      51.030  46.380  64.580  1.00  0.00           C
ATOM    617  O   PRO A 622      50.390  47.120  65.360  1.00  0.00           O
ATOM    618  N   VAL A 623      50.710  45.110  64.440  1.00  0.00           N
ATOM    619  HN  VAL A 623      51.320  44.570  63.860  1.00  0.00           H
ATOM    620  CA  VAL A 623      49.650  44.430  65.160  1.00  0.00           C
ATOM    621  HA  VAL A 623      48.820  45.090  64.940  1.00  0.00           H
ATOM    622  CB  VAL A 623      49.150  43.140  64.520  1.00  0.00           C
ATOM    623  HB  VAL A 623      48.830  43.420  63.490  1.00  0.00           H
ATOM    624  CG1 VAL A 623      50.260  42.100  64.540  1.00  0.00           C
ATOM    625 HG11 VAL A 623      51.220  42.460  64.130  1.00  0.00           H
ATOM    626 HG12 VAL A 623      49.990  41.180  63.960  1.00  0.00           H
ATOM    627 HG13 VAL A 623      50.400  41.700  65.570  1.00  0.00           H
ATOM    628  CG2 VAL A 623      47.860  42.640  65.280  1.00  0.00           C
ATOM    629 HG21 VAL A 623      48.150  42.390  66.310  1.00  0.00           H
ATOM    630 HG22 VAL A 623      47.340  41.740  64.880  1.00  0.00           H
ATOM    631 HG23 VAL A 623      47.150  43.500  65.370  1.00  0.00           H
ATOM    632  C   VAL A 623      49.930  44.360  66.660  1.00  0.00           C
ATOM    633  O   VAL A 623      49.080  44.600  67.470  1.00  0.00           O
ATOM    634  N   ILE A 624      51.140  43.940  67.100  1.00  0.00           N
ATOM    635  HN  ILE A 624      51.850  43.620  66.470  1.00  0.00           H
ATOM    636  CA  ILE A 624      51.670  43.940  68.430  1.00  0.00           C
ATOM    637  HA  ILE A 624      50.910  43.390  68.970  1.00  0.00           H
ATOM    638  CB  ILE A 624      53.070  43.220  68.510  1.00  0.00           C
ATOM    639  HB  ILE A 624      53.700  43.900  67.890  1.00  0.00           H
ATOM    640  CG2 ILE A 624      53.610  43.160  69.910  1.00  0.00           C
ATOM    641 HG21 ILE A 624      52.890  42.620  70.560  1.00  0.00           H
ATOM    642 HG22 ILE A 624      53.850  44.160  70.320  1.00  0.00           H
ATOM    643 HG23 ILE A 624      54.550  42.570  69.780  1.00  0.00           H
ATOM    644  CG1 ILE A 624      52.960  41.860  67.850  1.00  0.00           C
ATOM    645 HG11 ILE A 624      53.920  41.310  68.020  1.00  0.00           H
ATOM    646 HG12 ILE A 624      52.930  42.070  66.750  1.00  0.00           H
ATOM    647  CD  ILE A 624      51.810  40.870  68.320  1.00  0.00           C
ATOM    648  HD1 ILE A 624      52.050  40.440  69.320  1.00  0.00           H
ATOM    649  HD2 ILE A 624      51.780  40.050  67.570  1.00  0.00           H
ATOM    650  HD3 ILE A 624      50.840  41.410  68.380  1.00  0.00           H
ATOM    651  C   ILE A 624      51.670  45.280  69.150  1.00  0.00           C
ATOM    652  O   ILE A 624      51.300  45.380  70.280  1.00  0.00           O
ATOM    653  N   THR A 625      52.150  46.400  68.560  1.00  0.00           N
ATOM    654  HN  THR A 625      52.590  46.270  67.670  1.00  0.00           H
ATOM    655  CA  THR A 625      52.110  47.740  69.270  1.00  0.00           C
ATOM    656  HA  THR A 625      52.350  47.690  70.320  1.00  0.00           H
ATOM    657  CB  THR A 625      53.050  48.860  68.750  1.00  0.00           C
ATOM    658  HB  THR A 625      54.060  48.420  68.670  1.00  0.00           H
ATOM    659  OG1 THR A 625      53.110  49.970  69.630  1.00  0.00           O
ATOM    660  HG1 THR A 625      53.450  49.630  70.450  1.00  0.00           H
ATOM    661  CG2 THR A 625      52.730  49.410  67.330  1.00  0.00           C
ATOM    662 HG21 THR A 625      53.590  50.020  67.000  1.00  0.00           H
ATOM    663 HG22 THR A 625      51.750  49.930  67.230  1.00  0.00           H
ATOM    664 HG23 THR A 625      52.670  48.590  66.590  1.00  0.00           H
ATOM    665  C   THR A 625      50.600  48.240  69.320  1.00  0.00           C
ATOM    666  O   THR A 625      50.120  48.830  70.360  1.00  0.00           O
ATOM    667  N   PHE A 626      49.780  48.090  68.240  1.00  0.00           N
ATOM    668  HN  PHE A 626      50.210  47.660  67.440  1.00  0.00           H
ATOM    669  CA  PHE A 626      48.370  48.470  68.190  1.00  0.00           C
ATOM    670  HA  PHE A 626      48.370  49.530  68.410  1.00  0.00           H
ATOM    671  CB  PHE A 626      47.820  48.240  66.710  1.00  0.00           C
ATOM    672  HB1 PHE A 626      47.920  47.160  66.540  1.00  0.00           H
ATOM    673  HB2 PHE A 626      48.560  48.760  66.060  1.00  0.00           H
ATOM    674  CG  PHE A 626      46.440  48.670  66.360  1.00  0.00           C
ATOM    675  CD1 PHE A 626      46.360  49.760  65.410  1.00  0.00           C
ATOM    676  HD1 PHE A 626      47.300  50.140  65.050  1.00  0.00           H
ATOM    677  CE1 PHE A 626      45.170  50.320  65.040  1.00  0.00           C
ATOM    678  HE1 PHE A 626      45.210  51.090  64.280  1.00  0.00           H
ATOM    679  CZ  PHE A 626      44.000  49.890  65.680  1.00  0.00           C
ATOM    680  HZ  PHE A 626      43.070  50.360  65.410  1.00  0.00           H
ATOM    681  CD2 PHE A 626      45.280  48.330  67.050  1.00  0.00           C
ATOM    682  HD2 PHE A 626      45.230  47.470  67.690  1.00  0.00           H
ATOM    683  CE2 PHE A 626      44.020  48.910  66.700  1.00  0.00           C
ATOM    684  HE2 PHE A 626      43.060  48.800  67.200  1.00  0.00           H
ATOM    685  C   PHE A 626      47.510  47.690  69.220  1.00  0.00           C
ATOM    686  O   PHE A 626      46.670  48.240  69.960  1.00  0.00           O
ATOM    687  N   GLY A 627      47.740  46.350  69.380  1.00  0.00           N
ATOM    688  HN  GLY A 627      48.450  45.930  68.830  1.00  0.00           H
ATOM    689  CA  GLY A 627      46.840  45.500  70.190  1.00  0.00           C
ATOM    690  HA1 GLY A 627      46.930  44.460  69.880  1.00  0.00           H
ATOM    691  HA2 GLY A 627      45.830  45.840  70.320  1.00  0.00           H
ATOM    692  C   GLY A 627      47.300  45.630  71.660  1.00  0.00           C
ATOM    693  O   GLY A 627      46.590  45.240  72.570  1.00  0.00           O
ATOM    694  N   GLY A 628      48.540  46.060  71.890  1.00  0.00           N
ATOM    695  HN  GLY A 628      49.000  46.430  71.090  1.00  0.00           H
ATOM    696  CA  GLY A 628      49.090  46.320  73.150  1.00  0.00           C
ATOM    697  HA1 GLY A 628      50.150  46.370  72.980  1.00  0.00           H
ATOM    698  HA2 GLY A 628      48.860  45.460  73.760  1.00  0.00           H
ATOM    699  C   GLY A 628      48.720  47.560  73.860  1.00  0.00           C
ATOM    700  O   GLY A 628      48.290  47.600  75.030  1.00  0.00           O
ATOM    701  N   LEU A 629      48.620  48.640  73.010  1.00  0.00           N
ATOM    702  HN  LEU A 629      49.010  48.540  72.100  1.00  0.00           H
ATOM    703  CA  LEU A 629      47.910  49.890  73.240  1.00  0.00           C
ATOM    704  HA  LEU A 629      48.400  50.290  74.120  1.00  0.00           H
ATOM    705  CB  LEU A 629      48.130  50.970  72.090  1.00  0.00           C
ATOM    706  HB1 LEU A 629      47.690  50.490  71.200  1.00  0.00           H
ATOM    707  HB2 LEU A 629      49.240  51.080  71.990  1.00  0.00           H
ATOM    708  CG  LEU A 629      47.430  52.340  72.320  1.00  0.00           C
ATOM    709  HG  LEU A 629      46.470  52.190  72.870  1.00  0.00           H
ATOM    710  CD1 LEU A 629      48.220  53.280  73.180  1.00  0.00           C
ATOM    711 HD11 LEU A 629      48.270  52.800  74.180  1.00  0.00           H
ATOM    712 HD12 LEU A 629      47.710  54.270  73.150  1.00  0.00           H
ATOM    713 HD13 LEU A 629      49.260  53.510  72.860  1.00  0.00           H
ATOM    714  CD2 LEU A 629      47.120  53.020  70.970  1.00  0.00           C
ATOM    715 HD21 LEU A 629      46.400  52.470  70.320  1.00  0.00           H
ATOM    716 HD22 LEU A 629      48.020  53.160  70.330  1.00  0.00           H
ATOM    717 HD23 LEU A 629      46.720  54.030  71.250  1.00  0.00           H
ATOM    718  C   LEU A 629      46.470  49.720  73.560  1.00  0.00           C
ATOM    719  O   LEU A 629      45.900  50.150  74.560  1.00  0.00           O
ATOM    720  N   LEU A 630      45.820  48.900  72.720  1.00  0.00           N
ATOM    721  HN  LEU A 630      46.130  48.570  71.830  1.00  0.00           H
ATOM    722  CA  LEU A 630      44.370  48.520  72.890  1.00  0.00           C
ATOM    723  HA  LEU A 630      43.890  49.470  73.090  1.00  0.00           H
ATOM    724  CB  LEU A 630      43.760  48.050  71.580  1.00  0.00           C
ATOM    725  HB1 LEU A 630      43.950  46.950  71.590  1.00  0.00           H
ATOM    726  HB2 LEU A 630      44.240  48.510  70.680  1.00  0.00           H
ATOM    727  CG  LEU A 630      42.320  48.460  71.410  1.00  0.00           C
ATOM    728  HG  LEU A 630      41.790  48.050  72.300  1.00  0.00           H
ATOM    729  CD1 LEU A 630      41.990  49.960  71.270  1.00  0.00           C
ATOM    730 HD11 LEU A 630      40.880  50.000  71.390  1.00  0.00           H
ATOM    731 HD12 LEU A 630      42.430  50.300  70.310  1.00  0.00           H
ATOM    732 HD13 LEU A 630      42.390  50.610  72.080  1.00  0.00           H
ATOM    733  CD2 LEU A 630      41.690  47.840  70.100  1.00  0.00           C
ATOM    734 HD21 LEU A 630      42.140  46.840  69.900  1.00  0.00           H
ATOM    735 HD22 LEU A 630      41.980  48.440  69.220  1.00  0.00           H
ATOM    736 HD23 LEU A 630      40.590  47.740  70.250  1.00  0.00           H
ATOM    737  C   LEU A 630      44.110  47.680  74.160  1.00  0.00           C
ATOM    738  O   LEU A 630      43.030  47.860  74.750  1.00  0.00           O
ATOM    739  N   GLY A 631      45.030  46.770  74.550  1.00  0.00           N
ATOM    740  HN  GLY A 631      45.740  46.470  73.910  1.00  0.00           H
ATOM    741  CA  GLY A 631      44.900  45.950  75.800  1.00  0.00           C
ATOM    742  HA1 GLY A 631      45.650  45.170  75.900  1.00  0.00           H
ATOM    743  HA2 GLY A 631      43.890  45.580  75.780  1.00  0.00           H
ATOM    744  C   GLY A 631      45.020  46.800  77.020  1.00  0.00           C
ATOM    745  O   GLY A 631      44.340  46.440  78.010  1.00  0.00           O
ATOM    746  N   GLU A 632      45.700  47.940  77.080  1.00  0.00           N
ATOM    747  HN  GLU A 632      46.400  48.130  76.390  1.00  0.00           H
ATOM    748  CA  GLU A 632      45.610  48.930  78.120  1.00  0.00           C
ATOM    749  HA  GLU A 632      45.630  48.420  79.070  1.00  0.00           H
ATOM    750  CB  GLU A 632      46.960  49.860  78.160  1.00  0.00           C
ATOM    751  HB1 GLU A 632      47.310  50.150  77.150  1.00  0.00           H
ATOM    752  HB2 GLU A 632      47.720  49.150  78.560  1.00  0.00           H
ATOM    753  CG  GLU A 632      46.820  51.140  79.080  1.00  0.00           C
ATOM    754  HG1 GLU A 632      46.790  50.830  80.140  1.00  0.00           H
ATOM    755  HG2 GLU A 632      45.960  51.790  78.840  1.00  0.00           H
ATOM    756  CD  GLU A 632      48.000  52.030  78.960  1.00  0.00           C
ATOM    757  OE1 GLU A 632      48.880  52.030  79.850  1.00  0.00           O
ATOM    758  OE2 GLU A 632      48.060  52.760  77.920  1.00  0.00           O
ATOM    759  C   GLU A 632      44.310  49.650  78.140  1.00  0.00           C
ATOM    760  O   GLU A 632      43.690  49.970  79.180  1.00  0.00           O
ATOM    761  N   ALA A 633      43.800  49.970  76.960  1.00  0.00           N
ATOM    762  HN  ALA A 633      44.210  49.560  76.160  1.00  0.00           H
ATOM    763  CA  ALA A 633      42.660  50.900  76.750  1.00  0.00           C
ATOM    764  HA  ALA A 633      42.670  51.750  77.410  1.00  0.00           H
ATOM    765  CB  ALA A 633      42.570  51.310  75.270  1.00  0.00           C
ATOM    766  HB1 ALA A 633      41.640  51.900  75.100  1.00  0.00           H
ATOM    767  HB2 ALA A 633      42.540  50.390  74.640  1.00  0.00           H
ATOM    768  HB3 ALA A 633      43.490  51.830  74.960  1.00  0.00           H
ATOM    769  C   ALA A 633      41.350  50.120  77.060  1.00  0.00           C
ATOM    770  O   ALA A 633      40.350  50.670  77.590  1.00  0.00           O
ATOM    771  N   THR A 634      41.340  48.800  76.810  1.00  0.00           N
ATOM    772  HN  THR A 634      42.140  48.360  76.430  1.00  0.00           H
ATOM    773  CA  THR A 634      40.190  47.980  76.990  1.00  0.00           C
ATOM    774  HA  THR A 634      39.320  48.620  77.000  1.00  0.00           H
ATOM    775  CB  THR A 634      39.980  46.900  75.950  1.00  0.00           C
ATOM    776  HB  THR A 634      39.190  46.180  76.260  1.00  0.00           H
ATOM    777  OG1 THR A 634      41.200  46.170  75.730  1.00  0.00           O
ATOM    778  HG1 THR A 634      41.720  46.870  75.320  1.00  0.00           H
ATOM    779  CG2 THR A 634      39.650  47.530  74.610  1.00  0.00           C
ATOM    780 HG21 THR A 634      38.650  48.000  74.570  1.00  0.00           H
ATOM    781 HG22 THR A 634      39.610  46.710  73.830  1.00  0.00           H
ATOM    782 HG23 THR A 634      40.360  48.340  74.360  1.00  0.00           H
ATOM    783  C   THR A 634      40.230  47.410  78.370  1.00  0.00           C
ATOM    784  O   THR A 634      39.210  46.830  78.770  1.00  0.00           O
ATOM    785  N   GLU A 635      41.390  47.540  79.090  1.00  0.00           N
ATOM    786  HN  GLU A 635      42.230  47.860  78.640  1.00  0.00           H
ATOM    787  CA  GLU A 635      41.470  47.270  80.500  1.00  0.00           C
ATOM    788  HA  GLU A 635      42.430  47.680  80.790  1.00  0.00           H
ATOM    789  CB  GLU A 635      40.350  47.950  81.430  1.00  0.00           C
ATOM    790  HB1 GLU A 635      40.390  47.700  82.510  1.00  0.00           H
ATOM    791  HB2 GLU A 635      39.340  47.600  81.150  1.00  0.00           H
ATOM    792  CG  GLU A 635      40.350  49.500  81.320  1.00  0.00           C
ATOM    793  HG1 GLU A 635      40.070  49.900  80.320  1.00  0.00           H
ATOM    794  HG2 GLU A 635      41.300  49.910  81.710  1.00  0.00           H
ATOM    795  CD  GLU A 635      39.230  50.130  82.180  1.00  0.00           C
ATOM    796  OE1 GLU A 635      39.470  51.200  82.760  1.00  0.00           O
ATOM    797  OE2 GLU A 635      38.120  49.580  82.240  1.00  0.00           O
ATOM    798  C   GLU A 635      41.810  45.790  80.770  1.00  0.00           C
ATOM    799  O   GLU A 635      41.410  45.150  81.760  1.00  0.00           O
ATOM    800  N   GLY A 636      42.530  45.180  79.860  1.00  0.00           N
ATOM    801  HN  GLY A 636      42.920  45.760  79.160  1.00  0.00           H
ATOM    802  CA  GLY A 636      43.060  43.800  79.800  1.00  0.00           C
ATOM    803  HA1 GLY A 636      43.370  43.500  80.790  1.00  0.00           H
ATOM    804  HA2 GLY A 636      43.810  43.730  79.020  1.00  0.00           H
ATOM    805  C   GLY A 636      42.020  42.810  79.370  1.00  0.00           C
ATOM    806  O   GLY A 636      42.120  41.590  79.620  1.00  0.00           O
ATOM    807  N   ARG A 637      40.960  43.200  78.600  1.00  0.00           N
ATOM    808  HN  ARG A 637      40.770  44.140  78.340  1.00  0.00           H
ATOM    809  CA  ARG A 637      40.080  42.300  77.870  1.00  0.00           C
ATOM    810  HA  ARG A 637      39.970  41.310  78.270  1.00  0.00           H
ATOM    811  CB  ARG A 637      38.750  43.080  77.890  1.00  0.00           C
ATOM    812  HB1 ARG A 637      38.030  42.320  77.510  1.00  0.00           H
ATOM    813  HB2 ARG A 637      38.660  43.880  77.110  1.00  0.00           H
ATOM    814  CG  ARG A 637      38.110  43.650  79.180  1.00  0.00           C
ATOM    815  HG1 ARG A 637      37.020  43.820  79.060  1.00  0.00           H
ATOM    816  HG2 ARG A 637      38.670  44.570  79.440  1.00  0.00           H
ATOM    817  CD  ARG A 637      38.290  42.790  80.450  1.00  0.00           C
ATOM    818  HD1 ARG A 637      37.710  43.290  81.260  1.00  0.00           H
ATOM    819  HD2 ARG A 637      39.350  42.770  80.790  1.00  0.00           H
ATOM    820  NE  ARG A 637      37.690  41.400  80.270  1.00  0.00           N
ATOM    821  HE  ARG A 637      36.990  41.230  79.580  1.00  0.00           H
ATOM    822  CZ  ARG A 637      37.870  40.420  81.120  1.00  0.00           C
ATOM    823  NH1 ARG A 637      38.740  40.410  82.090  1.00  0.00           N
ATOM    824 HH11 ARG A 637      38.640  39.590  82.650  1.00  0.00           H
ATOM    825 HH12 ARG A 637      39.070  41.300  82.410  1.00  0.00           H
ATOM    826  NH2 ARG A 637      37.170  39.300  80.970  1.00  0.00           N
ATOM    827 HH21 ARG A 637      36.680  39.070  80.130  1.00  0.00           H
ATOM    828 HH22 ARG A 637      37.000  38.650  81.700  1.00  0.00           H
ATOM    829  C   ARG A 637      40.510  42.020  76.440  1.00  0.00           C
ATOM    830  O   ARG A 637      39.770  41.440  75.600  1.00  0.00           O
ATOM    831  N   LEU A 638      41.610  42.640  76.070  1.00  0.00           N
ATOM    832  HN  LEU A 638      42.250  43.210  76.570  1.00  0.00           H
ATOM    833  CA  LEU A 638      42.230  42.330  74.740  1.00  0.00           C
ATOM    834  HA  LEU A 638      41.970  41.400  74.260  1.00  0.00           H
ATOM    835  CB  LEU A 638      41.790  43.430  73.710  1.00  0.00           C
ATOM    836  HB1 LEU A 638      42.280  44.370  74.020  1.00  0.00           H
ATOM    837  HB2 LEU A 638      40.700  43.610  73.670  1.00  0.00           H
ATOM    838  CG  LEU A 638      42.100  43.230  72.240  1.00  0.00           C
ATOM    839  HG  LEU A 638      43.190  43.050  72.150  1.00  0.00           H
ATOM    840  CD1 LEU A 638      41.330  42.200  71.500  1.00  0.00           C
ATOM    841 HD11 LEU A 638      41.650  41.200  71.860  1.00  0.00           H
ATOM    842 HD12 LEU A 638      41.730  42.250  70.470  1.00  0.00           H
ATOM    843 HD13 LEU A 638      40.230  42.340  71.530  1.00  0.00           H
ATOM    844  CD2 LEU A 638      41.830  44.480  71.370  1.00  0.00           C
ATOM    845 HD21 LEU A 638      42.210  45.350  71.950  1.00  0.00           H
ATOM    846 HD22 LEU A 638      40.750  44.580  71.110  1.00  0.00           H
ATOM    847 HD23 LEU A 638      42.520  44.450  70.500  1.00  0.00           H
ATOM    848  C   LEU A 638      43.710  42.380  75.020  1.00  0.00           C
ATOM    849  O   LEU A 638      44.080  42.830  76.140  1.00  0.00           O
ATOM    850  N   SER A 639      44.520  41.800  74.080  1.00  0.00           N
ATOM    851  HN  SER A 639      44.120  41.210  73.400  1.00  0.00           H
ATOM    852  CA  SER A 639      45.950  41.670  74.260  1.00  0.00           C
ATOM    853  HA  SER A 639      46.290  42.540  74.810  1.00  0.00           H
ATOM    854  CB  SER A 639      46.300  40.340  75.020  1.00  0.00           C
ATOM    855  HB1 SER A 639      45.730  40.260  75.970  1.00  0.00           H
ATOM    856  HB2 SER A 639      47.380  40.350  75.270  1.00  0.00           H
ATOM    857  OG  SER A 639      45.980  39.170  74.210  1.00  0.00           O
ATOM    858  HG1 SER A 639      45.020  39.090  74.270  1.00  0.00           H
ATOM    859  C   SER A 639      46.690  41.690  72.890  1.00  0.00           C
ATOM    860  O   SER A 639      46.020  41.630  71.850  1.00  0.00           O
ATOM    861  N   ALA A 640      48.020  41.910  72.880  1.00  0.00           N
ATOM    862  HN  ALA A 640      48.410  42.110  73.780  1.00  0.00           H
ATOM    863  CA  ALA A 640      48.880  41.880  71.710  1.00  0.00           C
ATOM    864  HA  ALA A 640      48.410  42.650  71.120  1.00  0.00           H
ATOM    865  CB  ALA A 640      50.300  42.400  72.070  1.00  0.00           C
ATOM    866  HB1 ALA A 640      50.900  41.620  72.570  1.00  0.00           H
ATOM    867  HB2 ALA A 640      50.100  43.290  72.720  1.00  0.00           H
ATOM    868  HB3 ALA A 640      50.860  42.780  71.190  1.00  0.00           H
ATOM    869  C   ALA A 640      48.800  40.460  71.060  1.00  0.00           C
ATOM    870  O   ALA A 640      48.570  40.240  69.870  1.00  0.00           O
ATOM    871  N   ILE A 641      48.880  39.430  71.920  1.00  0.00           N
ATOM    872  HN  ILE A 641      49.050  39.540  72.900  1.00  0.00           H
ATOM    873  CA  ILE A 641      48.680  38.030  71.490  1.00  0.00           C
ATOM    874  HA  ILE A 641      49.430  37.920  70.710  1.00  0.00           H
ATOM    875  CB  ILE A 641      49.010  36.930  72.560  1.00  0.00           C
ATOM    876  HB  ILE A 641      48.140  36.860  73.250  1.00  0.00           H
ATOM    877  CG2 ILE A 641      49.220  35.650  71.980  1.00  0.00           C
ATOM    878 HG21 ILE A 641      49.540  34.890  72.740  1.00  0.00           H
ATOM    879 HG22 ILE A 641      50.030  35.600  71.220  1.00  0.00           H
ATOM    880 HG23 ILE A 641      48.330  35.230  71.470  1.00  0.00           H
ATOM    881  CG1 ILE A 641      50.190  37.370  73.530  1.00  0.00           C
ATOM    882 HG11 ILE A 641      50.270  36.450  74.140  1.00  0.00           H
ATOM    883 HG12 ILE A 641      49.930  38.290  74.120  1.00  0.00           H
ATOM    884  CD  ILE A 641      51.520  37.450  72.800  1.00  0.00           C
ATOM    885  HD1 ILE A 641      52.440  37.540  73.410  1.00  0.00           H
ATOM    886  HD2 ILE A 641      51.650  38.400  72.230  1.00  0.00           H
ATOM    887  HD3 ILE A 641      51.660  36.540  72.170  1.00  0.00           H
ATOM    888  C   ILE A 641      47.310  37.660  70.790  1.00  0.00           C
ATOM    889  O   ILE A 641      47.330  36.980  69.740  1.00  0.00           O
ATOM    890  N   GLU A 642      46.210  38.050  71.390  1.00  0.00           N
ATOM    891  HN  GLU A 642      46.210  38.250  72.360  1.00  0.00           H
ATOM    892  CA  GLU A 642      44.930  38.070  70.820  1.00  0.00           C
ATOM    893  HA  GLU A 642      44.590  37.080  70.550  1.00  0.00           H
ATOM    894  CB  GLU A 642      43.800  38.540  71.850  1.00  0.00           C
ATOM    895  HB1 GLU A 642      42.880  38.750  71.270  1.00  0.00           H
ATOM    896  HB2 GLU A 642      44.050  39.560  72.210  1.00  0.00           H
ATOM    897  CG  GLU A 642      43.600  37.450  72.850  1.00  0.00           C
ATOM    898  HG1 GLU A 642      44.420  36.860  73.330  1.00  0.00           H
ATOM    899  HG2 GLU A 642      43.000  36.680  72.330  1.00  0.00           H
ATOM    900  CD  GLU A 642      42.790  38.040  73.990  1.00  0.00           C
ATOM    901  OE1 GLU A 642      41.870  37.350  74.510  1.00  0.00           O
ATOM    902  OE2 GLU A 642      43.140  39.210  74.450  1.00  0.00           O
ATOM    903  C   GLU A 642      44.700  38.790  69.540  1.00  0.00           C
ATOM    904  O   GLU A 642      44.180  38.200  68.630  1.00  0.00           O
ATOM    905  N   SER A 643      45.220  40.050  69.410  1.00  0.00           N
ATOM    906  HN  SER A 643      45.700  40.420  70.200  1.00  0.00           H
ATOM    907  CA  SER A 643      45.130  40.820  68.180  1.00  0.00           C
ATOM    908  HA  SER A 643      44.100  40.860  67.860  1.00  0.00           H
ATOM    909  CB  SER A 643      45.830  42.220  68.240  1.00  0.00           C
ATOM    910  HB1 SER A 643      45.780  42.800  67.290  1.00  0.00           H
ATOM    911  HB2 SER A 643      46.880  42.000  68.520  1.00  0.00           H
ATOM    912  OG  SER A 643      45.160  42.850  69.290  1.00  0.00           O
ATOM    913  HG1 SER A 643      45.270  42.280  70.050  1.00  0.00           H
ATOM    914  C   SER A 643      45.830  40.080  67.030  1.00  0.00           C
ATOM    915  O   SER A 643      45.340  40.010  65.910  1.00  0.00           O
ATOM    916  N   LEU A 644      47.010  39.550  67.280  1.00  0.00           N
ATOM    917  HN  LEU A 644      47.340  39.680  68.210  1.00  0.00           H
ATOM    918  CA  LEU A 644      47.880  38.720  66.370  1.00  0.00           C
ATOM    919  HA  LEU A 644      48.080  39.290  65.470  1.00  0.00           H
ATOM    920  CB  LEU A 644      49.290  38.350  66.990  1.00  0.00           C
ATOM    921  HB1 LEU A 644      49.000  38.080  68.030  1.00  0.00           H
ATOM    922  HB2 LEU A 644      50.050  39.170  67.040  1.00  0.00           H
ATOM    923  CG  LEU A 644      50.040  37.260  66.200  1.00  0.00           C
ATOM    924  HG  LEU A 644      49.400  36.350  66.150  1.00  0.00           H
ATOM    925  CD1 LEU A 644      50.440  37.750  64.830  1.00  0.00           C
ATOM    926 HD11 LEU A 644      49.530  38.050  64.260  1.00  0.00           H
ATOM    927 HD12 LEU A 644      51.020  37.010  64.250  1.00  0.00           H
ATOM    928 HD13 LEU A 644      51.020  38.670  65.040  1.00  0.00           H
ATOM    929  CD2 LEU A 644      51.260  36.930  67.080  1.00  0.00           C
ATOM    930 HD21 LEU A 644      51.970  37.780  67.100  1.00  0.00           H
ATOM    931 HD22 LEU A 644      51.760  35.950  66.910  1.00  0.00           H
ATOM    932 HD23 LEU A 644      50.860  36.940  68.120  1.00  0.00           H
ATOM    933  C   LEU A 644      47.140  37.430  65.820  1.00  0.00           C
ATOM    934  O   LEU A 644      47.170  37.060  64.620  1.00  0.00           O
ATOM    935  N   PHE A 645      46.520  36.730  66.770  1.00  0.00           N
ATOM    936  HN  PHE A 645      46.690  36.910  67.730  1.00  0.00           H
ATOM    937  CA  PHE A 645      45.590  35.640  66.460  1.00  0.00           C
ATOM    938  HA  PHE A 645      46.090  34.910  65.840  1.00  0.00           H
ATOM    939  CB  PHE A 645      45.150  34.930  67.800  1.00  0.00           C
ATOM    940  HB1 PHE A 645      45.150  35.820  68.470  1.00  0.00           H
ATOM    941  HB2 PHE A 645      45.990  34.300  68.150  1.00  0.00           H
ATOM    942  CG  PHE A 645      43.810  34.260  67.850  1.00  0.00           C
ATOM    943  CD1 PHE A 645      43.590  33.110  67.020  1.00  0.00           C
ATOM    944  HD1 PHE A 645      44.420  32.730  66.440  1.00  0.00           H
ATOM    945  CE1 PHE A 645      42.340  32.420  67.070  1.00  0.00           C
ATOM    946  HE1 PHE A 645      42.190  31.470  66.580  1.00  0.00           H
ATOM    947  CZ  PHE A 645      41.390  32.830  68.010  1.00  0.00           C
ATOM    948  HZ  PHE A 645      40.420  32.360  68.130  1.00  0.00           H
ATOM    949  CD2 PHE A 645      42.780  34.730  68.640  1.00  0.00           C
ATOM    950  HD2 PHE A 645      42.910  35.720  69.060  1.00  0.00           H
ATOM    951  CE2 PHE A 645      41.610  34.010  68.780  1.00  0.00           C
ATOM    952  HE2 PHE A 645      40.750  34.390  69.320  1.00  0.00           H
ATOM    953  C   PHE A 645      44.450  36.020  65.550  1.00  0.00           C
ATOM    954  O   PHE A 645      44.160  35.360  64.600  1.00  0.00           O
ATOM    955  N   GLY A 646      43.790  37.150  65.760  1.00  0.00           N
ATOM    956  HN  GLY A 646      43.980  37.750  66.530  1.00  0.00           H
ATOM    957  CA  GLY A 646      42.790  37.620  64.840  1.00  0.00           C
ATOM    958  HA1 GLY A 646      42.410  38.500  65.340  1.00  0.00           H
ATOM    959  HA2 GLY A 646      41.950  36.980  64.640  1.00  0.00           H
ATOM    960  C   GLY A 646      43.390  37.990  63.480  1.00  0.00           C
ATOM    961  O   GLY A 646      42.790  37.640  62.430  1.00  0.00           O
ATOM    962  N   ALA A 647      44.500  38.690  63.490  1.00  0.00           N
ATOM    963  HN  ALA A 647      44.990  38.940  64.320  1.00  0.00           H
ATOM    964  CA  ALA A 647      45.170  39.080  62.290  1.00  0.00           C
ATOM    965  HA  ALA A 647      44.510  39.790  61.820  1.00  0.00           H
ATOM    966  CB  ALA A 647      46.540  39.710  62.570  1.00  0.00           C
ATOM    967  HB1 ALA A 647      47.310  38.980  62.900  1.00  0.00           H
ATOM    968  HB2 ALA A 647      46.530  40.540  63.310  1.00  0.00           H
ATOM    969  HB3 ALA A 647      46.900  40.080  61.590  1.00  0.00           H
ATOM    970  C   ALA A 647      45.500  37.930  61.310  1.00  0.00           C
ATOM    971  O   ALA A 647      45.320  37.990  60.070  1.00  0.00           O
ATOM    972  N   SER A 648      46.010  36.820  61.850  1.00  0.00           N
ATOM    973  HN  SER A 648      46.350  36.830  62.790  1.00  0.00           H
ATOM    974  CA  SER A 648      46.150  35.500  61.120  1.00  0.00           C
ATOM    975  HA  SER A 648      46.760  35.690  60.250  1.00  0.00           H
ATOM    976  CB  SER A 648      46.900  34.440  62.030  1.00  0.00           C
ATOM    977  HB1 SER A 648      46.190  34.380  62.880  1.00  0.00           H
ATOM    978  HB2 SER A 648      47.880  34.900  62.300  1.00  0.00           H
ATOM    979  OG  SER A 648      47.020  33.140  61.420  1.00  0.00           O
ATOM    980  HG1 SER A 648      47.820  33.050  60.900  1.00  0.00           H
ATOM    981  C   SER A 648      44.920  34.920  60.550  1.00  0.00           C
ATOM    982  O   SER A 648      44.720  34.770  59.350  1.00  0.00           O
ATOM    983  N   LEU A 649      43.870  34.820  61.420  1.00  0.00           N
ATOM    984  HN  LEU A 649      44.150  35.050  62.340  1.00  0.00           H
ATOM    985  CA  LEU A 649      42.510  34.430  61.070  1.00  0.00           C
ATOM    986  HA  LEU A 649      42.650  33.400  60.730  1.00  0.00           H
ATOM    987  CB  LEU A 649      41.720  34.410  62.350  1.00  0.00           C
ATOM    988  HB1 LEU A 649      41.950  35.250  63.040  1.00  0.00           H
ATOM    989  HB2 LEU A 649      42.020  33.520  62.960  1.00  0.00           H
ATOM    990  CG  LEU A 649      40.180  34.310  62.210  1.00  0.00           C
ATOM    991  HG  LEU A 649      39.840  35.090  61.490  1.00  0.00           H
ATOM    992  CD1 LEU A 649      39.760  32.890  61.740  1.00  0.00           C
ATOM    993 HD11 LEU A 649      40.340  32.570  60.850  1.00  0.00           H
ATOM    994 HD12 LEU A 649      38.690  33.020  61.460  1.00  0.00           H
ATOM    995 HD13 LEU A 649      39.870  32.220  62.630  1.00  0.00           H
ATOM    996  CD2 LEU A 649      39.540  34.600  63.590  1.00  0.00           C
ATOM    997 HD21 LEU A 649      39.900  33.880  64.350  1.00  0.00           H
ATOM    998 HD22 LEU A 649      38.450  34.460  63.520  1.00  0.00           H
ATOM    999 HD23 LEU A 649      39.780  35.640  63.880  1.00  0.00           H
ATOM   1000  C   LEU A 649      41.920  35.280  59.960  1.00  0.00           C
ATOM   1001  O   LEU A 649      41.430  34.750  58.940  1.00  0.00           O
ATOM   1002  N   THR A 650      41.850  36.550  60.090  1.00  0.00           N
ATOM   1003  HN  THR A 650      42.170  36.970  60.940  1.00  0.00           H
ATOM   1004  CA  THR A 650      41.240  37.380  59.050  1.00  0.00           C
ATOM   1005  HA  THR A 650      40.280  37.060  58.690  1.00  0.00           H
ATOM   1006  CB  THR A 650      41.060  38.810  59.480  1.00  0.00           C
ATOM   1007  HB  THR A 650      40.880  39.490  58.620  1.00  0.00           H
ATOM   1008  OG1 THR A 650      42.210  39.330  60.180  1.00  0.00           O
ATOM   1009  HG1 THR A 650      42.130  38.930  61.050  1.00  0.00           H
ATOM   1010  CG2 THR A 650      39.910  38.910  60.470  1.00  0.00           C
ATOM   1011 HG21 THR A 650      38.960  38.540  60.010  1.00  0.00           H
ATOM   1012 HG22 THR A 650      39.860  39.970  60.790  1.00  0.00           H
ATOM   1013 HG23 THR A 650      40.050  38.330  61.410  1.00  0.00           H
ATOM   1014  C   THR A 650      42.020  37.370  57.760  1.00  0.00           C
ATOM   1015  O   THR A 650      41.490  37.110  56.690  1.00  0.00           O
ATOM   1016  N   GLY A 651      43.350  37.550  57.780  1.00  0.00           N
ATOM   1017  HN  GLY A 651      43.690  37.780  58.680  1.00  0.00           H
ATOM   1018  CA  GLY A 651      44.320  37.630  56.650  1.00  0.00           C
ATOM   1019  HA1 GLY A 651      45.260  37.690  57.160  1.00  0.00           H
ATOM   1020  HA2 GLY A 651      44.020  38.500  56.090  1.00  0.00           H
ATOM   1021  C   GLY A 651      44.270  36.310  55.930  1.00  0.00           C
ATOM   1022  O   GLY A 651      44.440  36.320  54.730  1.00  0.00           O
ATOM   1023  N   ILE A 652      44.110  35.160  56.580  1.00  0.00           N
ATOM   1024  HN  ILE A 652      43.970  35.080  57.570  1.00  0.00           H
ATOM   1025  CA  ILE A 652      43.950  33.780  55.990  1.00  0.00           C
ATOM   1026  HA  ILE A 652      44.800  33.750  55.310  1.00  0.00           H
ATOM   1027  CB  ILE A 652      44.070  32.640  57.010  1.00  0.00           C
ATOM   1028  HB  ILE A 652      43.610  33.060  57.930  1.00  0.00           H
ATOM   1029  CG2 ILE A 652      43.290  31.340  56.570  1.00  0.00           C
ATOM   1030 HG21 ILE A 652      43.160  30.580  57.370  1.00  0.00           H
ATOM   1031 HG22 ILE A 652      43.930  30.890  55.780  1.00  0.00           H
ATOM   1032 HG23 ILE A 652      42.290  31.600  56.180  1.00  0.00           H
ATOM   1033  CG1 ILE A 652      45.520  32.370  57.350  1.00  0.00           C
ATOM   1034 HG11 ILE A 652      46.010  33.330  57.640  1.00  0.00           H
ATOM   1035 HG12 ILE A 652      45.990  32.050  56.400  1.00  0.00           H
ATOM   1036  CD  ILE A 652      45.720  31.230  58.480  1.00  0.00           C
ATOM   1037  HD1 ILE A 652      46.720  31.500  58.890  1.00  0.00           H
ATOM   1038  HD2 ILE A 652      45.790  30.210  58.070  1.00  0.00           H
ATOM   1039  HD3 ILE A 652      44.890  31.370  59.210  1.00  0.00           H
ATOM   1040  C   ILE A 652      42.760  33.710  55.000  1.00  0.00           C
ATOM   1041  O   ILE A 652      42.970  33.370  53.820  1.00  0.00           O
ATOM   1042  N   ALA A 653      41.590  34.130  55.470  1.00  0.00           N
ATOM   1043  HN  ALA A 653      41.590  34.420  56.440  1.00  0.00           H
ATOM   1044  CA  ALA A 653      40.360  34.300  54.690  1.00  0.00           C
ATOM   1045  HA  ALA A 653      40.230  33.410  54.110  1.00  0.00           H
ATOM   1046  CB  ALA A 653      39.130  34.340  55.550  1.00  0.00           C
ATOM   1047  HB1 ALA A 653      38.280  34.350  54.830  1.00  0.00           H
ATOM   1048  HB2 ALA A 653      39.080  35.270  56.170  1.00  0.00           H
ATOM   1049  HB3 ALA A 653      39.070  33.510  56.280  1.00  0.00           H
ATOM   1050  C   ALA A 653      40.480  35.390  53.640  1.00  0.00           C
ATOM   1051  O   ALA A 653      40.190  35.110  52.460  1.00  0.00           O
ATOM   1052  N   TYR A 654      41.020  36.600  53.930  1.00  0.00           N
ATOM   1053  HN  TYR A 654      41.320  36.760  54.870  1.00  0.00           H
ATOM   1054  CA  TYR A 654      41.140  37.820  53.120  1.00  0.00           C
ATOM   1055  HA  TYR A 654      40.210  38.050  52.620  1.00  0.00           H
ATOM   1056  CB  TYR A 654      41.580  38.950  54.020  1.00  0.00           C
ATOM   1057  HB1 TYR A 654      42.520  38.640  54.520  1.00  0.00           H
ATOM   1058  HB2 TYR A 654      40.740  39.120  54.720  1.00  0.00           H
ATOM   1059  CG  TYR A 654      41.610  40.310  53.240  1.00  0.00           C
ATOM   1060  CD1 TYR A 654      42.780  41.080  53.140  1.00  0.00           C
ATOM   1061  HD1 TYR A 654      43.620  40.790  53.760  1.00  0.00           H
ATOM   1062  CE1 TYR A 654      42.940  42.220  52.380  1.00  0.00           C
ATOM   1063  HE1 TYR A 654      43.890  42.720  52.370  1.00  0.00           H
ATOM   1064  CZ  TYR A 654      41.900  42.670  51.650  1.00  0.00           C
ATOM   1065  OH  TYR A 654      41.960  43.660  50.600  1.00  0.00           O
ATOM   1066  HH  TYR A 654      42.860  43.820  50.310  1.00  0.00           H
ATOM   1067  CD2 TYR A 654      40.550  40.780  52.480  1.00  0.00           C
ATOM   1068  HD2 TYR A 654      39.710  40.120  52.550  1.00  0.00           H
ATOM   1069  CE2 TYR A 654      40.690  42.000  51.700  1.00  0.00           C
ATOM   1070  HE2 TYR A 654      39.750  42.280  51.250  1.00  0.00           H
ATOM   1071  C   TYR A 654      42.060  37.550  51.930  1.00  0.00           C
ATOM   1072  O   TYR A 654      41.920  38.120  50.880  1.00  0.00           O
ATOM   1073  N   SER A 655      43.120  36.690  52.100  1.00  0.00           N
ATOM   1074  HN  SER A 655      43.260  36.120  52.910  1.00  0.00           H
ATOM   1075  CA  SER A 655      44.030  36.550  51.020  1.00  0.00           C
ATOM   1076  HA  SER A 655      44.060  37.430  50.390  1.00  0.00           H
ATOM   1077  CB  SER A 655      45.460  36.200  51.520  1.00  0.00           C
ATOM   1078  HB1 SER A 655      45.440  35.190  51.980  1.00  0.00           H
ATOM   1079  HB2 SER A 655      45.800  36.950  52.270  1.00  0.00           H
ATOM   1080  OG  SER A 655      46.370  36.130  50.400  1.00  0.00           O
ATOM   1081  HG1 SER A 655      46.500  37.070  50.200  1.00  0.00           H
ATOM   1082  C   SER A 655      43.580  35.280  50.230  1.00  0.00           C
ATOM   1083  O   SER A 655      43.790  35.130  49.010  1.00  0.00           O
ATOM   1084  N   LEU A 656      42.960  34.250  50.940  1.00  0.00           N
ATOM   1085  HN  LEU A 656      42.920  34.190  51.920  1.00  0.00           H
ATOM   1086  CA  LEU A 656      42.570  33.060  50.310  1.00  0.00           C
ATOM   1087  HA  LEU A 656      43.430  32.600  49.870  1.00  0.00           H
ATOM   1088  CB  LEU A 656      41.850  32.100  51.320  1.00  0.00           C
ATOM   1089  HB1 LEU A 656      41.120  32.750  51.840  1.00  0.00           H
ATOM   1090  HB2 LEU A 656      42.570  31.680  52.060  1.00  0.00           H
ATOM   1091  CG  LEU A 656      41.160  30.820  50.710  1.00  0.00           C
ATOM   1092  HG  LEU A 656      40.450  31.150  49.930  1.00  0.00           H
ATOM   1093  CD1 LEU A 656      42.240  30.050  50.000  1.00  0.00           C
ATOM   1094 HD11 LEU A 656      41.870  29.120  49.530  1.00  0.00           H
ATOM   1095 HD12 LEU A 656      43.150  29.900  50.630  1.00  0.00           H
ATOM   1096 HD13 LEU A 656      42.610  30.650  49.150  1.00  0.00           H
ATOM   1097  CD2 LEU A 656      40.530  30.060  51.880  1.00  0.00           C
ATOM   1098 HD21 LEU A 656      41.300  29.720  52.600  1.00  0.00           H
ATOM   1099 HD22 LEU A 656      40.110  29.070  51.610  1.00  0.00           H
ATOM   1100 HD23 LEU A 656      39.760  30.720  52.340  1.00  0.00           H
ATOM   1101  C   LEU A 656      41.610  33.310  49.160  1.00  0.00           C
ATOM   1102  O   LEU A 656      41.770  32.820  48.050  1.00  0.00           O
ATOM   1103  N   PHE A 657      40.500  34.070  49.410  1.00  0.00           N
ATOM   1104  HN  PHE A 657      40.250  34.360  50.330  1.00  0.00           H
ATOM   1105  CA  PHE A 657      39.420  34.230  48.440  1.00  0.00           C
ATOM   1106  HA  PHE A 657      39.400  33.340  47.820  1.00  0.00           H
ATOM   1107  CB  PHE A 657      38.060  34.390  49.190  1.00  0.00           C
ATOM   1108  HB1 PHE A 657      37.240  34.440  48.440  1.00  0.00           H
ATOM   1109  HB2 PHE A 657      38.150  35.260  49.890  1.00  0.00           H
ATOM   1110  CG  PHE A 657      37.780  33.130  50.020  1.00  0.00           C
ATOM   1111  CD1 PHE A 657      37.330  31.990  49.380  1.00  0.00           C
ATOM   1112  HD1 PHE A 657      37.310  32.050  48.300  1.00  0.00           H
ATOM   1113  CE1 PHE A 657      36.820  30.860  50.110  1.00  0.00           C
ATOM   1114  HE1 PHE A 657      36.370  29.970  49.690  1.00  0.00           H
ATOM   1115  CZ  PHE A 657      36.700  31.020  51.520  1.00  0.00           C
ATOM   1116  HZ  PHE A 657      36.200  30.210  52.020  1.00  0.00           H
ATOM   1117  CD2 PHE A 657      37.660  33.230  51.420  1.00  0.00           C
ATOM   1118  HD2 PHE A 657      37.910  34.140  51.930  1.00  0.00           H
ATOM   1119  CE2 PHE A 657      37.110  32.190  52.140  1.00  0.00           C
ATOM   1120  HE2 PHE A 657      36.920  32.230  53.210  1.00  0.00           H
ATOM   1121  C   PHE A 657      39.620  35.460  47.510  1.00  0.00           C
ATOM   1122  O   PHE A 657      38.860  35.780  46.660  1.00  0.00           O
ATOM   1123  N   ALA A 658      40.790  36.120  47.610  1.00  0.00           N
ATOM   1124  HN  ALA A 658      41.540  35.670  48.080  1.00  0.00           H
ATOM   1125  CA  ALA A 658      40.940  37.460  46.890  1.00  0.00           C
ATOM   1126  HA  ALA A 658      39.990  37.950  47.080  1.00  0.00           H
ATOM   1127  CB  ALA A 658      42.150  38.110  47.430  1.00  0.00           C
ATOM   1128  HB1 ALA A 658      43.080  37.690  46.990  1.00  0.00           H
ATOM   1129  HB2 ALA A 658      42.330  38.000  48.530  1.00  0.00           H
ATOM   1130  HB3 ALA A 658      42.100  39.190  47.150  1.00  0.00           H
ATOM   1131  C   ALA A 658      41.110  37.390  45.410  1.00  0.00           C
ATOM   1132  O   ALA A 658      41.650  36.450  44.850  1.00  0.00           O
ATOM   1133  N   GLY A 659      40.680  38.420  44.630  1.00  0.00           N
ATOM   1134  HN  GLY A 659      40.240  39.180  45.120  1.00  0.00           H
ATOM   1135  CA  GLY A 659      40.670  38.430  43.170  1.00  0.00           C
ATOM   1136  HA1 GLY A 659      40.210  39.360  42.900  1.00  0.00           H
ATOM   1137  HA2 GLY A 659      40.250  37.520  42.780  1.00  0.00           H
ATOM   1138  C   GLY A 659      42.130  38.380  42.680  1.00  0.00           C
ATOM   1139  O   GLY A 659      42.330  37.700  41.640  1.00  0.00           O
ATOM   1140  N   GLN A 660      43.050  38.960  43.320  1.00  0.00           N
ATOM   1141  HN  GLN A 660      42.750  39.650  43.970  1.00  0.00           H
ATOM   1142  CA  GLN A 660      44.460  38.690  43.100  1.00  0.00           C
ATOM   1143  HA  GLN A 660      44.510  37.630  42.950  1.00  0.00           H
ATOM   1144  CB  GLN A 660      45.290  39.470  42.000  1.00  0.00           C
ATOM   1145  HB1 GLN A 660      46.350  39.150  42.150  1.00  0.00           H
ATOM   1146  HB2 GLN A 660      45.230  40.560  42.230  1.00  0.00           H
ATOM   1147  CG  GLN A 660      44.880  39.310  40.520  1.00  0.00           C
ATOM   1148  HG1 GLN A 660      45.490  40.010  39.920  1.00  0.00           H
ATOM   1149  HG2 GLN A 660      43.850  39.720  40.400  1.00  0.00           H
ATOM   1150  CD  GLN A 660      45.090  37.890  40.110  1.00  0.00           C
ATOM   1151  OE1 GLN A 660      45.820  37.030  40.650  1.00  0.00           O
ATOM   1152  NE2 GLN A 660      44.580  37.650  38.870  1.00  0.00           N
ATOM   1153 HE21 GLN A 660      44.940  36.800  38.470  1.00  0.00           H
ATOM   1154 HE22 GLN A 660      43.870  38.230  38.470  1.00  0.00           H
ATOM   1155  C   GLN A 660      45.110  38.980  44.500  1.00  0.00           C
ATOM   1156  O   GLN A 660      44.560  39.840  45.220  1.00  0.00           O
ATOM   1157  N   PRO A 661      46.120  38.350  45.040  1.00  0.00           N
ATOM   1158  CD  PRO A 661      46.810  37.200  44.360  1.00  0.00           C
ATOM   1159  HD1 PRO A 661      47.580  37.660  43.690  1.00  0.00           H
ATOM   1160  HD2 PRO A 661      46.070  36.510  43.910  1.00  0.00           H
ATOM   1161  CA  PRO A 661      46.350  38.300  46.450  1.00  0.00           C
ATOM   1162  HA  PRO A 661      45.470  38.520  47.030  1.00  0.00           H
ATOM   1163  CB  PRO A 661      46.850  36.850  46.700  1.00  0.00           C
ATOM   1164  HB1 PRO A 661      46.120  36.010  46.720  1.00  0.00           H
ATOM   1165  HB2 PRO A 661      47.460  36.850  47.620  1.00  0.00           H
ATOM   1166  CG  PRO A 661      47.640  36.610  45.450  1.00  0.00           C
ATOM   1167  HG1 PRO A 661      48.640  37.090  45.370  1.00  0.00           H
ATOM   1168  HG2 PRO A 661      47.760  35.510  45.290  1.00  0.00           H
ATOM   1169  C   PRO A 661      47.380  39.360  46.760  1.00  0.00           C
ATOM   1170  O   PRO A 661      48.350  39.080  47.460  1.00  0.00           O
ATOM   1171  N   LEU A 662      47.280  40.620  46.200  1.00  0.00           N
ATOM   1172  HN  LEU A 662      46.440  40.860  45.730  1.00  0.00           H
ATOM   1173  CA  LEU A 662      48.330  41.630  46.200  1.00  0.00           C
ATOM   1174  HA  LEU A 662      49.250  41.120  46.430  1.00  0.00           H
ATOM   1175  CB  LEU A 662      48.600  42.290  44.790  1.00  0.00           C
ATOM   1176  HB1 LEU A 662      49.450  43.000  44.860  1.00  0.00           H
ATOM   1177  HB2 LEU A 662      47.750  42.960  44.510  1.00  0.00           H
ATOM   1178  CG  LEU A 662      48.750  41.290  43.600  1.00  0.00           C
ATOM   1179  HG  LEU A 662      47.790  40.780  43.370  1.00  0.00           H
ATOM   1180  CD1 LEU A 662      49.180  42.150  42.440  1.00  0.00           C
ATOM   1181 HD11 LEU A 662      49.240  41.530  41.520  1.00  0.00           H
ATOM   1182 HD12 LEU A 662      50.170  42.630  42.590  1.00  0.00           H
ATOM   1183 HD13 LEU A 662      48.350  42.900  42.340  1.00  0.00           H
ATOM   1184  CD2 LEU A 662      49.850  40.260  43.820  1.00  0.00           C
ATOM   1185 HD21 LEU A 662      50.790  40.840  43.950  1.00  0.00           H
ATOM   1186 HD22 LEU A 662      49.860  39.580  42.930  1.00  0.00           H
ATOM   1187 HD23 LEU A 662      49.610  39.610  44.690  1.00  0.00           H
ATOM   1188  C   LEU A 662      48.190  42.620  47.270  1.00  0.00           C
ATOM   1189  O   LEU A 662      49.010  43.550  47.350  1.00  0.00           O
ATOM   1190  N   THR A 663      47.150  42.550  48.120  1.00  0.00           N
ATOM   1191  HN  THR A 663      46.470  41.830  48.100  1.00  0.00           H
ATOM   1192  CA  THR A 663      47.040  43.570  49.190  1.00  0.00           C
ATOM   1193  HA  THR A 663      47.720  44.400  49.060  1.00  0.00           H
ATOM   1194  CB  THR A 663      45.690  44.270  49.200  1.00  0.00           C
ATOM   1195  HB  THR A 663      45.780  45.220  49.770  1.00  0.00           H
ATOM   1196  OG1 THR A 663      44.580  43.500  49.740  1.00  0.00           O
ATOM   1197  HG1 THR A 663      44.670  42.600  49.430  1.00  0.00           H
ATOM   1198  CG2 THR A 663      45.250  44.620  47.730  1.00  0.00           C
ATOM   1199 HG21 THR A 663      44.950  43.680  47.210  1.00  0.00           H
ATOM   1200 HG22 THR A 663      46.140  45.020  47.210  1.00  0.00           H
ATOM   1201 HG23 THR A 663      44.360  45.290  47.730  1.00  0.00           H
ATOM   1202  C   THR A 663      47.450  42.970  50.510  1.00  0.00           C
ATOM   1203  O   THR A 663      46.980  41.850  50.850  1.00  0.00           O
ATOM   1204  N   ILE A 664      48.240  43.740  51.280  1.00  0.00           N
ATOM   1205  HN  ILE A 664      48.630  44.610  51.010  1.00  0.00           H
ATOM   1206  CA  ILE A 664      48.750  43.290  52.600  1.00  0.00           C
ATOM   1207  HA  ILE A 664      48.590  42.240  52.740  1.00  0.00           H
ATOM   1208  CB  ILE A 664      50.270  43.570  52.970  1.00  0.00           C
ATOM   1209  HB  ILE A 664      50.460  44.670  52.880  1.00  0.00           H
ATOM   1210  CG2 ILE A 664      50.490  43.140  54.470  1.00  0.00           C
ATOM   1211 HG21 ILE A 664      51.500  43.400  54.870  1.00  0.00           H
ATOM   1212 HG22 ILE A 664      50.360  42.060  54.650  1.00  0.00           H
ATOM   1213 HG23 ILE A 664      49.800  43.740  55.110  1.00  0.00           H
ATOM   1214  CG1 ILE A 664      51.210  42.810  51.980  1.00  0.00           C
ATOM   1215 HG11 ILE A 664      52.260  42.950  52.300  1.00  0.00           H
ATOM   1216 HG12 ILE A 664      51.160  43.240  50.960  1.00  0.00           H
ATOM   1217  CD  ILE A 664      50.960  41.300  51.880  1.00  0.00           C
ATOM   1218  HD1 ILE A 664      51.860  40.890  51.370  1.00  0.00           H
ATOM   1219  HD2 ILE A 664      50.060  41.070  51.280  1.00  0.00           H
ATOM   1220  HD3 ILE A 664      50.860  40.710  52.820  1.00  0.00           H
ATOM   1221  C   ILE A 664      47.850  43.850  53.650  1.00  0.00           C
ATOM   1222  O   ILE A 664      47.660  45.060  53.630  1.00  0.00           O
ATOM   1223  N   LEU A 665      47.230  43.050  54.520  1.00  0.00           N
ATOM   1224  HN  LEU A 665      47.480  42.090  54.540  1.00  0.00           H
ATOM   1225  CA  LEU A 665      46.390  43.530  55.600  1.00  0.00           C
ATOM   1226  HA  LEU A 665      45.720  44.310  55.290  1.00  0.00           H
ATOM   1227  CB  LEU A 665      45.580  42.310  56.050  1.00  0.00           C
ATOM   1228  HB1 LEU A 665      46.240  41.600  56.590  1.00  0.00           H
ATOM   1229  HB2 LEU A 665      45.150  41.740  55.200  1.00  0.00           H
ATOM   1230  CG  LEU A 665      44.370  42.510  56.970  1.00  0.00           C
ATOM   1231  HG  LEU A 665      44.710  42.980  57.920  1.00  0.00           H
ATOM   1232  CD1 LEU A 665      43.410  43.330  56.110  1.00  0.00           C
ATOM   1233 HD11 LEU A 665      43.880  44.280  55.780  1.00  0.00           H
ATOM   1234 HD12 LEU A 665      42.420  43.550  56.580  1.00  0.00           H
ATOM   1235 HD13 LEU A 665      43.230  42.860  55.120  1.00  0.00           H
ATOM   1236  CD2 LEU A 665      43.720  41.080  57.380  1.00  0.00           C
ATOM   1237 HD21 LEU A 665      42.680  41.270  57.740  1.00  0.00           H
ATOM   1238 HD22 LEU A 665      44.310  40.450  58.070  1.00  0.00           H
ATOM   1239 HD23 LEU A 665      43.530  40.650  56.380  1.00  0.00           H
ATOM   1240  C   LEU A 665      47.170  44.110  56.760  1.00  0.00           C
ATOM   1241  O   LEU A 665      48.390  43.790  56.920  1.00  0.00           O
ATOM   1242  N   GLY A 666      46.510  44.990  57.500  1.00  0.00           N
ATOM   1243  HN  GLY A 666      45.610  45.320  57.280  1.00  0.00           H
ATOM   1244  CA  GLY A 666      47.100  45.500  58.750  1.00  0.00           C
ATOM   1245  HA1 GLY A 666      47.970  46.000  58.340  1.00  0.00           H
ATOM   1246  HA2 GLY A 666      47.420  44.680  59.380  1.00  0.00           H
ATOM   1247  C   GLY A 666      46.030  46.180  59.570  1.00  0.00           C
ATOM   1248  O   GLY A 666      44.880  46.230  59.130  1.00  0.00           O
ATOM   1249  N   SER A 667      46.370  46.820  60.710  1.00  0.00           N
ATOM   1250  HN  SER A 667      47.310  46.870  61.050  1.00  0.00           H
ATOM   1251  CA  SER A 667      45.370  47.250  61.700  1.00  0.00           C
ATOM   1252  HA  SER A 667      44.530  46.580  61.670  1.00  0.00           H
ATOM   1253  CB  SER A 667      46.050  47.400  63.080  1.00  0.00           C
ATOM   1254  HB1 SER A 667      45.330  47.630  63.900  1.00  0.00           H
ATOM   1255  HB2 SER A 667      46.730  48.260  63.220  1.00  0.00           H
ATOM   1256  OG  SER A 667      46.800  46.160  63.370  1.00  0.00           O
ATOM   1257  HG1 SER A 667      47.480  46.080  62.700  1.00  0.00           H
ATOM   1258  C   SER A 667      45.000  48.700  61.330  1.00  0.00           C
ATOM   1259  O   SER A 667      45.900  49.420  61.010  1.00  0.00           O
ATOM   1260  N   THR A 668      43.690  49.060  61.340  1.00  0.00           N
ATOM   1261  HN  THR A 668      42.980  48.390  61.550  1.00  0.00           H
ATOM   1262  CA  THR A 668      43.230  50.440  61.050  1.00  0.00           C
ATOM   1263  HA  THR A 668      43.630  50.690  60.090  1.00  0.00           H
ATOM   1264  CB  THR A 668      41.710  50.690  60.790  1.00  0.00           C
ATOM   1265  HB  THR A 668      41.530  49.980  59.960  1.00  0.00           H
ATOM   1266  OG1 THR A 668      41.380  52.040  60.310  1.00  0.00           O
ATOM   1267  HG1 THR A 668      41.440  51.980  59.360  1.00  0.00           H
ATOM   1268  CG2 THR A 668      40.830  50.480  62.000  1.00  0.00           C
ATOM   1269 HG21 THR A 668      40.960  51.280  62.770  1.00  0.00           H
ATOM   1270 HG22 THR A 668      40.840  49.500  62.510  1.00  0.00           H
ATOM   1271 HG23 THR A 668      39.760  50.450  61.730  1.00  0.00           H
ATOM   1272  C   THR A 668      43.690  51.570  61.940  1.00  0.00           C
ATOM   1273  O   THR A 668      43.290  51.800  63.080  1.00  0.00           O
ATOM   1274  N   GLY A 669      44.660  52.320  61.430  1.00  0.00           N
ATOM   1275  HN  GLY A 669      44.910  51.940  60.550  1.00  0.00           H
ATOM   1276  CA  GLY A 669      45.130  53.590  62.030  1.00  0.00           C
ATOM   1277  HA1 GLY A 669      46.000  54.010  61.540  1.00  0.00           H
ATOM   1278  HA2 GLY A 669      45.380  53.300  63.030  1.00  0.00           H
ATOM   1279  C   GLY A 669      44.060  54.640  62.040  1.00  0.00           C
ATOM   1280  O   GLY A 669      43.660  55.020  63.140  1.00  0.00           O
ATOM   1281  N   PRO A 670      43.390  55.140  60.970  1.00  0.00           N
ATOM   1282  CD  PRO A 670      43.950  55.060  59.580  1.00  0.00           C
ATOM   1283  HD1 PRO A 670      44.080  53.960  59.460  1.00  0.00           H
ATOM   1284  HD2 PRO A 670      44.930  55.590  59.560  1.00  0.00           H
ATOM   1285  CA  PRO A 670      42.430  56.240  61.100  1.00  0.00           C
ATOM   1286  HA  PRO A 670      43.000  57.050  61.520  1.00  0.00           H
ATOM   1287  CB  PRO A 670      42.090  56.610  59.630  1.00  0.00           C
ATOM   1288  HB1 PRO A 670      42.290  57.670  59.340  1.00  0.00           H
ATOM   1289  HB2 PRO A 670      41.020  56.410  59.390  1.00  0.00           H
ATOM   1290  CG  PRO A 670      42.900  55.710  58.720  1.00  0.00           C
ATOM   1291  HG1 PRO A 670      42.380  54.880  58.200  1.00  0.00           H
ATOM   1292  HG2 PRO A 670      43.510  56.260  57.960  1.00  0.00           H
ATOM   1293  C   PRO A 670      41.230  55.990  61.970  1.00  0.00           C
ATOM   1294  O   PRO A 670      40.770  56.890  62.620  1.00  0.00           O
ATOM   1295  N   VAL A 671      40.640  54.730  61.950  1.00  0.00           N
ATOM   1296  HN  VAL A 671      41.050  54.080  61.320  1.00  0.00           H
ATOM   1297  CA  VAL A 671      39.600  54.380  62.860  1.00  0.00           C
ATOM   1298  HA  VAL A 671      39.000  55.280  62.900  1.00  0.00           H
ATOM   1299  CB  VAL A 671      38.510  53.360  62.480  1.00  0.00           C
ATOM   1300  HB  VAL A 671      38.860  52.330  62.710  1.00  0.00           H
ATOM   1301  CG1 VAL A 671      37.260  53.620  63.380  1.00  0.00           C
ATOM   1302 HG11 VAL A 671      37.500  53.520  64.470  1.00  0.00           H
ATOM   1303 HG12 VAL A 671      36.510  52.880  63.060  1.00  0.00           H
ATOM   1304 HG13 VAL A 671      36.740  54.560  63.100  1.00  0.00           H
ATOM   1305  CG2 VAL A 671      38.240  53.390  60.920  1.00  0.00           C
ATOM   1306 HG21 VAL A 671      39.080  52.920  60.360  1.00  0.00           H
ATOM   1307 HG22 VAL A 671      38.130  54.440  60.570  1.00  0.00           H
ATOM   1308 HG23 VAL A 671      37.300  52.860  60.660  1.00  0.00           H
ATOM   1309  C   VAL A 671      40.150  54.280  64.280  1.00  0.00           C
ATOM   1310  O   VAL A 671      39.350  54.640  65.160  1.00  0.00           O
ATOM   1311  N   LEU A 672      41.430  53.920  64.630  1.00  0.00           N
ATOM   1312  HN  LEU A 672      42.070  53.690  63.890  1.00  0.00           H
ATOM   1313  CA  LEU A 672      41.950  54.110  65.990  1.00  0.00           C
ATOM   1314  HA  LEU A 672      41.190  53.650  66.600  1.00  0.00           H
ATOM   1315  CB  LEU A 672      43.310  53.470  66.110  1.00  0.00           C
ATOM   1316  HB1 LEU A 672      44.020  53.830  65.350  1.00  0.00           H
ATOM   1317  HB2 LEU A 672      43.320  52.400  65.810  1.00  0.00           H
ATOM   1318  CG  LEU A 672      43.950  53.560  67.510  1.00  0.00           C
ATOM   1319  HG  LEU A 672      44.250  54.620  67.650  1.00  0.00           H
ATOM   1320  CD1 LEU A 672      42.960  53.160  68.600  1.00  0.00           C
ATOM   1321 HD11 LEU A 672      42.440  52.220  68.320  1.00  0.00           H
ATOM   1322 HD12 LEU A 672      42.130  53.860  68.840  1.00  0.00           H
ATOM   1323 HD13 LEU A 672      43.480  52.930  69.560  1.00  0.00           H
ATOM   1324  CD2 LEU A 672      45.310  52.830  67.770  1.00  0.00           C
ATOM   1325 HD21 LEU A 672      45.940  53.260  68.570  1.00  0.00           H
ATOM   1326 HD22 LEU A 672      45.940  52.950  66.850  1.00  0.00           H
ATOM   1327 HD23 LEU A 672      45.270  51.720  67.910  1.00  0.00           H
ATOM   1328  C   LEU A 672      42.040  55.670  66.410  1.00  0.00           C
ATOM   1329  O   LEU A 672      41.780  56.080  67.520  1.00  0.00           O
ATOM   1330  N   VAL A 673      42.240  56.510  65.390  1.00  0.00           N
ATOM   1331  HN  VAL A 673      42.400  56.110  64.490  1.00  0.00           H
ATOM   1332  CA  VAL A 673      42.170  57.960  65.520  1.00  0.00           C
ATOM   1333  HA  VAL A 673      42.770  58.340  66.330  1.00  0.00           H
ATOM   1334  CB  VAL A 673      42.880  58.760  64.350  1.00  0.00           C
ATOM   1335  HB  VAL A 673      42.330  58.550  63.410  1.00  0.00           H
ATOM   1336  CG1 VAL A 673      42.680  60.260  64.580  1.00  0.00           C
ATOM   1337 HG11 VAL A 673      43.360  60.750  63.850  1.00  0.00           H
ATOM   1338 HG12 VAL A 673      42.880  60.610  65.620  1.00  0.00           H
ATOM   1339 HG13 VAL A 673      41.650  60.510  64.240  1.00  0.00           H
ATOM   1340  CG2 VAL A 673      44.360  58.320  64.190  1.00  0.00           C
ATOM   1341 HG21 VAL A 673      44.480  57.220  64.170  1.00  0.00           H
ATOM   1342 HG22 VAL A 673      45.030  58.640  65.020  1.00  0.00           H
ATOM   1343 HG23 VAL A 673      44.720  58.660  63.200  1.00  0.00           H
ATOM   1344  C   VAL A 673      40.780  58.390  65.940  1.00  0.00           C
ATOM   1345  O   VAL A 673      40.660  59.320  66.790  1.00  0.00           O
ATOM   1346  N   PHE A 674      39.640  57.830  65.370  1.00  0.00           N
ATOM   1347  HN  PHE A 674      39.630  57.230  64.570  1.00  0.00           H
ATOM   1348  CA  PHE A 674      38.310  58.020  65.970  1.00  0.00           C
ATOM   1349  HA  PHE A 674      38.190  59.100  66.030  1.00  0.00           H
ATOM   1350  CB  PHE A 674      37.260  57.530  65.030  1.00  0.00           C
ATOM   1351  HB1 PHE A 674      37.470  56.530  64.590  1.00  0.00           H
ATOM   1352  HB2 PHE A 674      37.120  58.170  64.140  1.00  0.00           H
ATOM   1353  CG  PHE A 674      35.820  57.510  65.720  1.00  0.00           C
ATOM   1354  CD1 PHE A 674      35.090  58.690  65.900  1.00  0.00           C
ATOM   1355  HD1 PHE A 674      35.460  59.650  65.570  1.00  0.00           H
ATOM   1356  CE1 PHE A 674      33.790  58.620  66.390  1.00  0.00           C
ATOM   1357  HE1 PHE A 674      33.040  59.400  66.450  1.00  0.00           H
ATOM   1358  CZ  PHE A 674      33.300  57.410  66.810  1.00  0.00           C
ATOM   1359  HZ  PHE A 674      32.260  57.470  67.110  1.00  0.00           H
ATOM   1360  CD2 PHE A 674      35.220  56.270  65.990  1.00  0.00           C
ATOM   1361  HD2 PHE A 674      35.700  55.360  65.620  1.00  0.00           H
ATOM   1362  CE2 PHE A 674      33.970  56.220  66.540  1.00  0.00           C
ATOM   1363  HE2 PHE A 674      33.600  55.260  66.830  1.00  0.00           H
ATOM   1364  C   PHE A 674      38.060  57.470  67.360  1.00  0.00           C
ATOM   1365  O   PHE A 674      37.570  58.190  68.230  1.00  0.00           O
ATOM   1366  N   GLU A 675      38.590  56.210  67.640  1.00  0.00           N
ATOM   1367  HN  GLU A 675      38.940  55.620  66.910  1.00  0.00           H
ATOM   1368  CA  GLU A 675      38.520  55.500  68.920  1.00  0.00           C
ATOM   1369  HA  GLU A 675      37.470  55.440  69.130  1.00  0.00           H
ATOM   1370  CB  GLU A 675      38.870  53.990  68.770  1.00  0.00           C
ATOM   1371  HB1 GLU A 675      38.850  53.580  69.790  1.00  0.00           H
ATOM   1372  HB2 GLU A 675      39.880  53.890  68.340  1.00  0.00           H
ATOM   1373  CG  GLU A 675      37.880  53.150  67.940  1.00  0.00           C
ATOM   1374  HG1 GLU A 675      38.170  53.260  66.880  1.00  0.00           H
ATOM   1375  HG2 GLU A 675      36.790  53.340  68.050  1.00  0.00           H
ATOM   1376  CD  GLU A 675      38.120  51.620  68.200  1.00  0.00           C
ATOM   1377  OE1 GLU A 675      38.080  50.770  67.250  1.00  0.00           O
ATOM   1378  OE2 GLU A 675      38.350  51.220  69.400  1.00  0.00           O
ATOM   1379  C   GLU A 675      39.080  56.150  70.120  1.00  0.00           C
ATOM   1380  O   GLU A 675      38.520  56.000  71.250  1.00  0.00           O
ATOM   1381  N   LYS A 676      40.240  56.810  69.970  1.00  0.00           N
ATOM   1382  HN  LYS A 676      40.720  56.960  69.120  1.00  0.00           H
ATOM   1383  CA  LYS A 676      40.770  57.620  71.050  1.00  0.00           C
ATOM   1384  HA  LYS A 676      40.680  57.020  71.940  1.00  0.00           H
ATOM   1385  CB  LYS A 676      42.280  58.090  70.840  1.00  0.00           C
ATOM   1386  HB1 LYS A 676      42.710  57.150  70.460  1.00  0.00           H
ATOM   1387  HB2 LYS A 676      42.660  58.290  71.850  1.00  0.00           H
ATOM   1388  CG  LYS A 676      42.430  59.200  69.770  1.00  0.00           C
ATOM   1389  HG1 LYS A 676      41.600  59.940  69.810  1.00  0.00           H
ATOM   1390  HG2 LYS A 676      42.420  58.710  68.770  1.00  0.00           H
ATOM   1391  CD  LYS A 676      43.800  59.880  69.750  1.00  0.00           C
ATOM   1392  HD1 LYS A 676      43.940  60.260  70.790  1.00  0.00           H
ATOM   1393  HD2 LYS A 676      43.670  60.760  69.070  1.00  0.00           H
ATOM   1394  CE  LYS A 676      45.000  59.110  69.120  1.00  0.00           C
ATOM   1395  HE1 LYS A 676      44.960  59.060  68.010  1.00  0.00           H
ATOM   1396  HE2 LYS A 676      45.060  58.070  69.490  1.00  0.00           H
ATOM   1397  NZ  LYS A 676      46.240  59.830  69.510  1.00  0.00           N
ATOM   1398  HZ1 LYS A 676      46.040  60.850  69.430  1.00  0.00           H
ATOM   1399  HZ2 LYS A 676      47.040  59.530  68.950  1.00  0.00           H
ATOM   1400  HZ3 LYS A 676      46.520  59.590  70.490  1.00  0.00           H
ATOM   1401  C   LYS A 676      39.910  58.770  71.460  1.00  0.00           C
ATOM   1402  O   LYS A 676      39.680  58.880  72.670  1.00  0.00           O
ATOM   1403  N   ILE A 677      39.310  59.570  70.500  1.00  0.00           N
ATOM   1404  HN  ILE A 677      39.510  59.470  69.540  1.00  0.00           H
ATOM   1405  CA  ILE A 677      38.400  60.560  70.770  1.00  0.00           C
ATOM   1406  HA  ILE A 677      38.880  61.230  71.480  1.00  0.00           H
ATOM   1407  CB  ILE A 677      38.020  61.320  69.450  1.00  0.00           C
ATOM   1408  HB  ILE A 677      37.490  60.680  68.720  1.00  0.00           H
ATOM   1409  CG2 ILE A 677      36.970  62.410  69.860  1.00  0.00           C
ATOM   1410 HG21 ILE A 677      36.680  62.820  68.870  1.00  0.00           H
ATOM   1411 HG22 ILE A 677      37.280  63.250  70.520  1.00  0.00           H
ATOM   1412 HG23 ILE A 677      36.030  62.040  70.320  1.00  0.00           H
ATOM   1413  CG1 ILE A 677      39.250  61.850  68.730  1.00  0.00           C
ATOM   1414 HG11 ILE A 677      38.780  62.350  67.860  1.00  0.00           H
ATOM   1415 HG12 ILE A 677      40.050  61.170  68.350  1.00  0.00           H
ATOM   1416  CD  ILE A 677      40.090  62.820  69.540  1.00  0.00           C
ATOM   1417  HD1 ILE A 677      39.470  63.560  70.070  1.00  0.00           H
ATOM   1418  HD2 ILE A 677      40.540  63.540  68.840  1.00  0.00           H
ATOM   1419  HD3 ILE A 677      40.820  62.380  70.250  1.00  0.00           H
ATOM   1420  C   ILE A 677      37.130  59.940  71.430  1.00  0.00           C
ATOM   1421  O   ILE A 677      36.450  60.430  72.340  1.00  0.00           O
ATOM   1422  N   LEU A 678      36.720  58.760  70.820  1.00  0.00           N
ATOM   1423  HN  LEU A 678      37.200  58.460  70.000  1.00  0.00           H
ATOM   1424  CA  LEU A 678      35.490  58.040  71.310  1.00  0.00           C
ATOM   1425  HA  LEU A 678      34.670  58.750  71.200  1.00  0.00           H
ATOM   1426  CB  LEU A 678      35.320  56.760  70.480  1.00  0.00           C
ATOM   1427  HB1 LEU A 678      36.260  56.160  70.520  1.00  0.00           H
ATOM   1428  HB2 LEU A 678      35.320  57.090  69.420  1.00  0.00           H
ATOM   1429  CG  LEU A 678      34.110  55.920  70.810  1.00  0.00           C
ATOM   1430  HG  LEU A 678      33.970  55.680  71.890  1.00  0.00           H
ATOM   1431  CD1 LEU A 678      32.840  56.660  70.330  1.00  0.00           C
ATOM   1432 HD11 LEU A 678      32.470  57.310  71.150  1.00  0.00           H
ATOM   1433 HD12 LEU A 678      32.160  55.830  70.020  1.00  0.00           H
ATOM   1434 HD13 LEU A 678      33.130  57.340  69.520  1.00  0.00           H
ATOM   1435  CD2 LEU A 678      34.150  54.660  69.960  1.00  0.00           C
ATOM   1436 HD21 LEU A 678      33.510  53.860  70.400  1.00  0.00           H
ATOM   1437 HD22 LEU A 678      35.130  54.130  69.970  1.00  0.00           H
ATOM   1438 HD23 LEU A 678      33.850  54.810  68.900  1.00  0.00           H
ATOM   1439  C   LEU A 678      35.560  57.600  72.750  1.00  0.00           C
ATOM   1440  O   LEU A 678      34.690  57.870  73.540  1.00  0.00           O
ATOM   1441  N   TYR A 679      36.760  57.010  73.140  1.00  0.00           N
ATOM   1442  HN  TYR A 679      37.310  56.910  72.310  1.00  0.00           H
ATOM   1443  CA  TYR A 679      37.310  56.800  74.490  1.00  0.00           C
ATOM   1444  HA  TYR A 679      36.620  56.100  74.950  1.00  0.00           H
ATOM   1445  CB  TYR A 679      38.740  56.150  74.130  1.00  0.00           C
ATOM   1446  HB1 TYR A 679      39.380  56.820  73.520  1.00  0.00           H
ATOM   1447  HB2 TYR A 679      38.450  55.330  73.420  1.00  0.00           H
ATOM   1448  CG  TYR A 679      39.560  55.690  75.340  1.00  0.00           C
ATOM   1449  CD1 TYR A 679      40.940  55.950  75.450  1.00  0.00           C
ATOM   1450  HD1 TYR A 679      41.420  56.490  74.640  1.00  0.00           H
ATOM   1451  CE1 TYR A 679      41.690  55.430  76.460  1.00  0.00           C
ATOM   1452  HE1 TYR A 679      42.740  55.660  76.520  1.00  0.00           H
ATOM   1453  CZ  TYR A 679      41.090  54.500  77.330  1.00  0.00           C
ATOM   1454  OH  TYR A 679      41.820  54.030  78.490  1.00  0.00           O
ATOM   1455  HH  TYR A 679      41.140  53.750  79.110  1.00  0.00           H
ATOM   1456  CD2 TYR A 679      38.970  54.670  76.130  1.00  0.00           C
ATOM   1457  HD2 TYR A 679      37.920  54.430  76.070  1.00  0.00           H
ATOM   1458  CE2 TYR A 679      39.700  54.180  77.190  1.00  0.00           C
ATOM   1459  HE2 TYR A 679      39.260  53.490  77.900  1.00  0.00           H
ATOM   1460  C   TYR A 679      37.490  57.950  75.390  1.00  0.00           C
ATOM   1461  O   TYR A 679      36.970  57.810  76.490  1.00  0.00           O
ATOM   1462  N   LYS A 680      38.030  59.070  74.940  1.00  0.00           N
ATOM   1463  HN  LYS A 680      38.570  59.150  74.100  1.00  0.00           H
ATOM   1464  CA  LYS A 680      38.020  60.270  75.750  1.00  0.00           C
ATOM   1465  HA  LYS A 680      38.460  60.120  76.730  1.00  0.00           H
ATOM   1466  CB  LYS A 680      38.780  61.320  75.050  1.00  0.00           C
ATOM   1467  HB1 LYS A 680      38.530  62.340  75.390  1.00  0.00           H
ATOM   1468  HB2 LYS A 680      38.610  61.340  73.950  1.00  0.00           H
ATOM   1469  CG  LYS A 680      40.290  61.180  75.280  1.00  0.00           C
ATOM   1470  HG1 LYS A 680      40.620  60.190  74.910  1.00  0.00           H
ATOM   1471  HG2 LYS A 680      40.320  61.200  76.390  1.00  0.00           H
ATOM   1472  CD  LYS A 680      41.130  62.260  74.610  1.00  0.00           C
ATOM   1473  HD1 LYS A 680      40.850  63.230  75.070  1.00  0.00           H
ATOM   1474  HD2 LYS A 680      40.830  62.390  73.550  1.00  0.00           H
ATOM   1475  CE  LYS A 680      42.680  62.070  74.690  1.00  0.00           C
ATOM   1476  HE1 LYS A 680      43.140  63.010  74.350  1.00  0.00           H
ATOM   1477  HE2 LYS A 680      43.060  61.230  74.070  1.00  0.00           H
ATOM   1478  NZ  LYS A 680      43.170  61.910  76.100  1.00  0.00           N
ATOM   1479  HZ1 LYS A 680      44.100  62.310  76.310  1.00  0.00           H
ATOM   1480  HZ2 LYS A 680      43.090  60.900  76.310  1.00  0.00           H
ATOM   1481  HZ3 LYS A 680      42.520  62.470  76.680  1.00  0.00           H
ATOM   1482  C   LYS A 680      36.670  60.770  76.090  1.00  0.00           C
ATOM   1483  O   LYS A 680      36.380  61.350  77.220  1.00  0.00           O
ATOM   1484  N   PHE A 681      35.710  60.590  75.130  1.00  0.00           N
ATOM   1485  HN  PHE A 681      35.950  60.320  74.200  1.00  0.00           H
ATOM   1486  CA  PHE A 681      34.310  60.890  75.280  1.00  0.00           C
ATOM   1487  HA  PHE A 681      34.200  61.860  75.740  1.00  0.00           H
ATOM   1488  CB  PHE A 681      33.630  60.800  73.890  1.00  0.00           C
ATOM   1489  HB1 PHE A 681      34.050  59.890  73.420  1.00  0.00           H
ATOM   1490  HB2 PHE A 681      34.090  61.630  73.310  1.00  0.00           H
ATOM   1491  CG  PHE A 681      32.210  60.920  73.740  1.00  0.00           C
ATOM   1492  CD1 PHE A 681      31.310  61.740  74.470  1.00  0.00           C
ATOM   1493  HD1 PHE A 681      31.680  62.200  75.370  1.00  0.00           H
ATOM   1494  CE1 PHE A 681      29.910  61.520  74.370  1.00  0.00           C
ATOM   1495  HE1 PHE A 681      29.300  62.070  75.070  1.00  0.00           H
ATOM   1496  CZ  PHE A 681      29.420  60.700  73.300  1.00  0.00           C
ATOM   1497  HZ  PHE A 681      28.380  60.580  73.060  1.00  0.00           H
ATOM   1498  CD2 PHE A 681      31.720  60.090  72.780  1.00  0.00           C
ATOM   1499  HD2 PHE A 681      32.420  59.510  72.190  1.00  0.00           H
ATOM   1500  CE2 PHE A 681      30.310  59.940  72.610  1.00  0.00           C
ATOM   1501  HE2 PHE A 681      30.100  59.060  72.020  1.00  0.00           H
ATOM   1502  C   PHE A 681      33.570  59.900  76.270  1.00  0.00           C
ATOM   1503  O   PHE A 681      32.840  60.280  77.190  1.00  0.00           O
ATOM   1504  N   CYS A 682      33.930  58.630  76.210  1.00  0.00           N
ATOM   1505  HN  CYS A 682      34.410  58.280  75.400  1.00  0.00           H
ATOM   1506  CA  CYS A 682      33.360  57.610  77.070  1.00  0.00           C
ATOM   1507  HA  CYS A 682      32.290  57.720  77.050  1.00  0.00           H
ATOM   1508  CB  CYS A 682      33.740  56.230  76.560  1.00  0.00           C
ATOM   1509  HB1 CYS A 682      33.640  55.410  77.300  1.00  0.00           H
ATOM   1510  HB2 CYS A 682      34.820  56.210  76.330  1.00  0.00           H
ATOM   1511  SG  CYS A 682      32.710  55.900  75.040  1.00  0.00           S
ATOM   1512  HG1 CYS A 682      33.470  56.760  74.370  1.00  0.00           H
ATOM   1513  C   CYS A 682      33.800  57.740  78.490  1.00  0.00           C
ATOM   1514  O   CYS A 682      32.990  57.620  79.350  1.00  0.00           O
ATOM   1515  N   ARG A 683      35.100  58.080  78.670  1.00  0.00           N
ATOM   1516  HN  ARG A 683      35.700  58.050  77.880  1.00  0.00           H
ATOM   1517  CA  ARG A 683      35.660  58.260  79.980  1.00  0.00           C
ATOM   1518  HA  ARG A 683      35.410  57.350  80.500  1.00  0.00           H
ATOM   1519  CB  ARG A 683      37.250  58.460  79.800  1.00  0.00           C
ATOM   1520  HB1 ARG A 683      37.340  59.370  79.180  1.00  0.00           H
ATOM   1521  HB2 ARG A 683      37.810  57.700  79.220  1.00  0.00           H
ATOM   1522  CG  ARG A 683      38.060  58.640  81.130  1.00  0.00           C
ATOM   1523  HG1 ARG A 683      38.230  57.640  81.570  1.00  0.00           H
ATOM   1524  HG2 ARG A 683      37.510  59.140  81.960  1.00  0.00           H
ATOM   1525  CD  ARG A 683      39.420  59.320  80.810  1.00  0.00           C
ATOM   1526  HD1 ARG A 683      39.810  58.770  79.930  1.00  0.00           H
ATOM   1527  HD2 ARG A 683      40.110  59.200  81.670  1.00  0.00           H
ATOM   1528  NE  ARG A 683      39.210  60.710  80.450  1.00  0.00           N
ATOM   1529  HE  ARG A 683      38.320  61.160  80.550  1.00  0.00           H
ATOM   1530  CZ  ARG A 683      40.080  61.530  79.950  1.00  0.00           C
ATOM   1531  NH1 ARG A 683      41.260  61.120  79.650  1.00  0.00           N
ATOM   1532 HH11 ARG A 683      41.520  60.160  79.820  1.00  0.00           H
ATOM   1533 HH12 ARG A 683      41.880  61.780  79.200  1.00  0.00           H
ATOM   1534  NH2 ARG A 683      39.880  62.810  79.650  1.00  0.00           N
ATOM   1535 HH21 ARG A 683      38.980  63.240  79.710  1.00  0.00           H
ATOM   1536 HH22 ARG A 683      40.630  63.280  79.170  1.00  0.00           H
ATOM   1537  C   ARG A 683      35.140  59.430  80.710  1.00  0.00           C
ATOM   1538  O   ARG A 683      34.940  59.270  81.940  1.00  0.00           O
ATOM   1539  N   ASP A 684      34.860  60.650  80.040  1.00  0.00           N
ATOM   1540  HN  ASP A 684      35.160  60.870  79.120  1.00  0.00           H
ATOM   1541  CA  ASP A 684      34.360  61.770  80.740  1.00  0.00           C
ATOM   1542  HA  ASP A 684      34.580  61.720  81.800  1.00  0.00           H
ATOM   1543  CB  ASP A 684      35.060  63.070  80.140  1.00  0.00           C
ATOM   1544  HB1 ASP A 684      34.620  63.990  80.600  1.00  0.00           H
ATOM   1545  HB2 ASP A 684      34.930  63.090  79.030  1.00  0.00           H
ATOM   1546  CG  ASP A 684      36.530  63.130  80.460  1.00  0.00           C
ATOM   1547  OD1 ASP A 684      37.080  62.480  81.380  1.00  0.00           O
ATOM   1548  OD2 ASP A 684      37.220  63.880  79.780  1.00  0.00           O
ATOM   1549  C   ASP A 684      32.820  61.950  80.650  1.00  0.00           C
ATOM   1550  O   ASP A 684      32.260  62.620  81.470  1.00  0.00           O
ATOM   1551  N   TYR A 685      32.060  61.180  79.850  1.00  0.00           N
ATOM   1552  HN  TYR A 685      32.470  60.720  79.080  1.00  0.00           H
ATOM   1553  CA  TYR A 685      30.600  61.290  79.820  1.00  0.00           C
ATOM   1554  HA  TYR A 685      30.180  61.890  80.610  1.00  0.00           H
ATOM   1555  CB  TYR A 685      30.190  61.750  78.350  1.00  0.00           C
ATOM   1556  HB1 TYR A 685      29.070  61.740  78.360  1.00  0.00           H
ATOM   1557  HB2 TYR A 685      30.560  61.120  77.520  1.00  0.00           H
ATOM   1558  CG  TYR A 685      30.570  63.200  78.340  1.00  0.00           C
ATOM   1559  CD1 TYR A 685      29.680  64.130  78.750  1.00  0.00           C
ATOM   1560  HD1 TYR A 685      28.730  63.890  79.200  1.00  0.00           H
ATOM   1561  CE1 TYR A 685      29.870  65.530  78.580  1.00  0.00           C
ATOM   1562  HE1 TYR A 685      29.070  66.160  78.910  1.00  0.00           H
ATOM   1563  CZ  TYR A 685      31.040  65.980  78.010  1.00  0.00           C
ATOM   1564  OH  TYR A 685      31.380  67.350  78.220  1.00  0.00           O
ATOM   1565  HH  TYR A 685      32.260  67.560  77.900  1.00  0.00           H
ATOM   1566  CD2 TYR A 685      31.740  63.610  77.660  1.00  0.00           C
ATOM   1567  HD2 TYR A 685      32.470  62.880  77.320  1.00  0.00           H
ATOM   1568  CE2 TYR A 685      32.010  65.010  77.600  1.00  0.00           C
ATOM   1569  HE2 TYR A 685      32.920  65.540  77.330  1.00  0.00           H
ATOM   1570  C   TYR A 685      29.960  59.970  80.260  1.00  0.00           C
ATOM   1571  O   TYR A 685      28.740  59.940  80.330  1.00  0.00           O
ATOM   1572  N   GLN A 686      30.780  58.930  80.560  1.00  0.00           N
ATOM   1573  HN  GLN A 686      31.720  58.910  80.240  1.00  0.00           H
ATOM   1574  CA  GLN A 686      30.220  57.740  81.250  1.00  0.00           C
ATOM   1575  HA  GLN A 686      31.090  57.250  81.670  1.00  0.00           H
ATOM   1576  CB  GLN A 686      29.410  58.120  82.550  1.00  0.00           C
ATOM   1577  HB1 GLN A 686      29.190  57.180  83.090  1.00  0.00           H
ATOM   1578  HB2 GLN A 686      28.450  58.620  82.290  1.00  0.00           H
ATOM   1579  CG  GLN A 686      30.130  58.920  83.740  1.00  0.00           C
ATOM   1580  HG1 GLN A 686      29.720  58.560  84.710  1.00  0.00           H
ATOM   1581  HG2 GLN A 686      29.930  60.010  83.660  1.00  0.00           H
ATOM   1582  CD  GLN A 686      31.660  58.680  83.760  1.00  0.00           C
ATOM   1583  OE1 GLN A 686      32.200  57.640  84.120  1.00  0.00           O
ATOM   1584  NE2 GLN A 686      32.300  59.780  83.290  1.00  0.00           N
ATOM   1585 HE21 GLN A 686      31.790  60.460  82.770  1.00  0.00           H
ATOM   1586 HE22 GLN A 686      33.260  59.600  83.080  1.00  0.00           H
ATOM   1587  C   GLN A 686      29.540  56.670  80.420  1.00  0.00           C
ATOM   1588  O   GLN A 686      28.830  55.730  80.860  1.00  0.00           O
ATOM   1589  N   LEU A 687      29.730  56.840  79.110  1.00  0.00           N
ATOM   1590  HN  LEU A 687      30.120  57.680  78.750  1.00  0.00           H
ATOM   1591  CA  LEU A 687      29.410  55.770  78.130  1.00  0.00           C
ATOM   1592  HA  LEU A 687      28.500  55.320  78.500  1.00  0.00           H
ATOM   1593  CB  LEU A 687      29.280  56.330  76.720  1.00  0.00           C
ATOM   1594  HB1 LEU A 687      28.870  55.550  76.040  1.00  0.00           H
ATOM   1595  HB2 LEU A 687      30.300  56.590  76.350  1.00  0.00           H
ATOM   1596  CG  LEU A 687      28.240  57.480  76.550  1.00  0.00           C
ATOM   1597  HG  LEU A 687      28.520  58.230  77.320  1.00  0.00           H
ATOM   1598  CD1 LEU A 687      28.450  58.040  75.120  1.00  0.00           C
ATOM   1599 HD11 LEU A 687      29.380  58.650  75.110  1.00  0.00           H
ATOM   1600 HD12 LEU A 687      27.640  58.720  74.800  1.00  0.00           H
ATOM   1601 HD13 LEU A 687      28.480  57.220  74.360  1.00  0.00           H
ATOM   1602  CD2 LEU A 687      26.750  57.080  76.880  1.00  0.00           C
ATOM   1603 HD21 LEU A 687      26.400  56.310  76.150  1.00  0.00           H
ATOM   1604 HD22 LEU A 687      25.990  57.900  76.880  1.00  0.00           H
ATOM   1605 HD23 LEU A 687      26.700  56.610  77.890  1.00  0.00           H
ATOM   1606  C   LEU A 687      30.370  54.560  78.150  1.00  0.00           C
ATOM   1607  O   LEU A 687      31.480  54.820  78.510  1.00  0.00           O
ATOM   1608  N   SER A 688      29.920  53.330  77.780  1.00  0.00           N
ATOM   1609  HN  SER A 688      28.940  53.120  77.700  1.00  0.00           H
ATOM   1610  CA  SER A 688      30.660  52.080  77.680  1.00  0.00           C
ATOM   1611  HA  SER A 688      31.370  52.110  78.490  1.00  0.00           H
ATOM   1612  CB  SER A 688      29.640  50.980  77.670  1.00  0.00           C
ATOM   1613  HB1 SER A 688      28.900  51.120  76.850  1.00  0.00           H
ATOM   1614  HB2 SER A 688      29.160  51.100  78.660  1.00  0.00           H
ATOM   1615  OG  SER A 688      30.320  49.700  77.570  1.00  0.00           O
ATOM   1616  HG1 SER A 688      29.720  49.010  77.870  1.00  0.00           H
ATOM   1617  C   SER A 688      31.460  52.030  76.420  1.00  0.00           C
ATOM   1618  O   SER A 688      30.900  51.830  75.330  1.00  0.00           O
ATOM   1619  N   TYR A 689      32.830  52.310  76.570  1.00  0.00           N
ATOM   1620  HN  TYR A 689      33.230  52.440  77.470  1.00  0.00           H
ATOM   1621  CA  TYR A 689      33.670  52.330  75.330  1.00  0.00           C
ATOM   1622  HA  TYR A 689      33.310  53.130  74.680  1.00  0.00           H
ATOM   1623  CB  TYR A 689      35.090  52.770  75.730  1.00  0.00           C
ATOM   1624  HB1 TYR A 689      35.410  52.160  76.590  1.00  0.00           H
ATOM   1625  HB2 TYR A 689      35.080  53.850  75.990  1.00  0.00           H
ATOM   1626  CG  TYR A 689      36.140  52.660  74.600  1.00  0.00           C
ATOM   1627  CD1 TYR A 689      36.000  53.170  73.300  1.00  0.00           C
ATOM   1628  HD1 TYR A 689      35.160  53.750  72.940  1.00  0.00           H
ATOM   1629  CE1 TYR A 689      36.990  52.870  72.340  1.00  0.00           C
ATOM   1630  HE1 TYR A 689      36.770  53.190  71.330  1.00  0.00           H
ATOM   1631  CZ  TYR A 689      38.210  52.210  72.690  1.00  0.00           C
ATOM   1632  OH  TYR A 689      39.170  51.900  71.710  1.00  0.00           O
ATOM   1633  HH  TYR A 689      38.820  51.750  70.830  1.00  0.00           H
ATOM   1634  CD2 TYR A 689      37.430  52.050  74.930  1.00  0.00           C
ATOM   1635  HD2 TYR A 689      37.550  51.750  75.960  1.00  0.00           H
ATOM   1636  CE2 TYR A 689      38.400  51.770  74.020  1.00  0.00           C
ATOM   1637  HE2 TYR A 689      39.380  51.390  74.300  1.00  0.00           H
ATOM   1638  C   TYR A 689      33.620  51.040  74.560  1.00  0.00           C
ATOM   1639  O   TYR A 689      33.400  51.050  73.350  1.00  0.00           O
ATOM   1640  N   LEU A 690      33.770  49.890  75.180  1.00  0.00           N
ATOM   1641  HN  LEU A 690      33.930  49.680  76.140  1.00  0.00           H
ATOM   1642  CA  LEU A 690      33.600  48.710  74.430  1.00  0.00           C
ATOM   1643  HA  LEU A 690      34.170  48.840  73.520  1.00  0.00           H
ATOM   1644  CB  LEU A 690      34.200  47.480  75.200  1.00  0.00           C
ATOM   1645  HB1 LEU A 690      34.120  46.530  74.610  1.00  0.00           H
ATOM   1646  HB2 LEU A 690      33.440  47.380  76.010  1.00  0.00           H
ATOM   1647  CG  LEU A 690      35.680  47.400  75.720  1.00  0.00           C
ATOM   1648  HG  LEU A 690      36.260  47.230  74.790  1.00  0.00           H
ATOM   1649  CD1 LEU A 690      36.180  48.680  76.470  1.00  0.00           C
ATOM   1650 HD11 LEU A 690      37.200  48.410  76.800  1.00  0.00           H
ATOM   1651 HD12 LEU A 690      35.410  48.860  77.270  1.00  0.00           H
ATOM   1652 HD13 LEU A 690      36.220  49.590  75.850  1.00  0.00           H
ATOM   1653  CD2 LEU A 690      35.800  46.220  76.660  1.00  0.00           C
ATOM   1654 HD21 LEU A 690      35.360  46.490  77.640  1.00  0.00           H
ATOM   1655 HD22 LEU A 690      36.880  45.960  76.780  1.00  0.00           H
ATOM   1656 HD23 LEU A 690      35.250  45.360  76.260  1.00  0.00           H
ATOM   1657  C   LEU A 690      32.210  48.450  73.830  1.00  0.00           C
ATOM   1658  O   LEU A 690      32.050  47.980  72.720  1.00  0.00           O
ATOM   1659  N   SER A 691      31.110  48.760  74.590  1.00  0.00           N
ATOM   1660  HN  SER A 691      31.130  49.220  75.480  1.00  0.00           H
ATOM   1661  CA  SER A 691      29.800  48.480  74.010  1.00  0.00           C
ATOM   1662  HA  SER A 691      29.770  47.440  73.700  1.00  0.00           H
ATOM   1663  CB  SER A 691      28.650  48.690  74.980  1.00  0.00           C
ATOM   1664  HB1 SER A 691      28.740  49.650  75.540  1.00  0.00           H
ATOM   1665  HB2 SER A 691      28.670  47.830  75.690  1.00  0.00           H
ATOM   1666  OG  SER A 691      27.350  48.420  74.460  1.00  0.00           O
ATOM   1667  HG1 SER A 691      27.160  49.230  73.970  1.00  0.00           H
ATOM   1668  C   SER A 691      29.470  49.400  72.830  1.00  0.00           C
ATOM   1669  O   SER A 691      29.030  48.980  71.750  1.00  0.00           O
ATOM   1670  N   LEU A 692      29.830  50.670  72.970  1.00  0.00           N
ATOM   1671  HN  LEU A 692      30.160  51.010  73.840  1.00  0.00           H
ATOM   1672  CA  LEU A 692      29.570  51.710  71.990  1.00  0.00           C
ATOM   1673  HA  LEU A 692      28.570  51.530  71.610  1.00  0.00           H
ATOM   1674  CB  LEU A 692      29.620  53.180  72.550  1.00  0.00           C
ATOM   1675  HB1 LEU A 692      30.630  53.450  72.910  1.00  0.00           H
ATOM   1676  HB2 LEU A 692      28.870  53.230  73.380  1.00  0.00           H
ATOM   1677  CG  LEU A 692      29.420  54.230  71.410  1.00  0.00           C
ATOM   1678  HG  LEU A 692      30.110  54.050  70.570  1.00  0.00           H
ATOM   1679  CD1 LEU A 692      28.090  54.160  70.730  1.00  0.00           C
ATOM   1680 HD11 LEU A 692      27.960  53.120  70.350  1.00  0.00           H
ATOM   1681 HD12 LEU A 692      27.970  54.870  69.890  1.00  0.00           H
ATOM   1682 HD13 LEU A 692      27.220  54.280  71.390  1.00  0.00           H
ATOM   1683  CD2 LEU A 692      29.580  55.620  71.920  1.00  0.00           C
ATOM   1684 HD21 LEU A 692      28.750  55.940  72.590  1.00  0.00           H
ATOM   1685 HD22 LEU A 692      29.510  56.350  71.090  1.00  0.00           H
ATOM   1686 HD23 LEU A 692      30.480  55.780  72.570  1.00  0.00           H
ATOM   1687  C   LEU A 692      30.440  51.460  70.790  1.00  0.00           C
ATOM   1688  O   LEU A 692      30.020  51.530  69.650  1.00  0.00           O
ATOM   1689  N   ARG A 693      31.750  51.120  70.940  1.00  0.00           N
ATOM   1690  HN  ARG A 693      32.210  51.050  71.820  1.00  0.00           H
ATOM   1691  CA  ARG A 693      32.610  50.900  69.760  1.00  0.00           C
ATOM   1692  HA  ARG A 693      32.490  51.720  69.070  1.00  0.00           H
ATOM   1693  CB  ARG A 693      34.130  50.670  70.270  1.00  0.00           C
ATOM   1694  HB1 ARG A 693      34.160  49.920  71.090  1.00  0.00           H
ATOM   1695  HB2 ARG A 693      34.460  51.580  70.820  1.00  0.00           H
ATOM   1696  CG  ARG A 693      35.110  50.220  69.170  1.00  0.00           C
ATOM   1697  HG1 ARG A 693      36.010  50.760  69.540  1.00  0.00           H
ATOM   1698  HG2 ARG A 693      34.760  50.550  68.170  1.00  0.00           H
ATOM   1699  CD  ARG A 693      35.470  48.790  69.100  1.00  0.00           C
ATOM   1700  HD1 ARG A 693      34.800  48.140  68.500  1.00  0.00           H
ATOM   1701  HD2 ARG A 693      35.550  48.330  70.110  1.00  0.00           H
ATOM   1702  NE  ARG A 693      36.800  48.590  68.460  1.00  0.00           N
ATOM   1703  HE  ARG A 693      37.240  49.450  68.190  1.00  0.00           H
ATOM   1704  CZ  ARG A 693      37.360  47.440  68.050  1.00  0.00           C
ATOM   1705  NH1 ARG A 693      36.820  46.260  68.280  1.00  0.00           N
ATOM   1706 HH11 ARG A 693      37.390  45.500  68.000  1.00  0.00           H
ATOM   1707 HH12 ARG A 693      36.070  46.140  68.940  1.00  0.00           H
ATOM   1708  NH2 ARG A 693      38.440  47.450  67.360  1.00  0.00           N
ATOM   1709 HH21 ARG A 693      38.830  48.340  67.140  1.00  0.00           H
ATOM   1710 HH22 ARG A 693      38.910  46.590  67.150  1.00  0.00           H
ATOM   1711  C   ARG A 693      32.180  49.690  69.140  1.00  0.00           C
ATOM   1712  O   ARG A 693      32.200  49.740  67.870  1.00  0.00           O
ATOM   1713  N   THR A 694      31.760  48.610  69.800  1.00  0.00           N
ATOM   1714  HN  THR A 694      31.640  48.680  70.790  1.00  0.00           H
ATOM   1715  CA  THR A 694      31.190  47.460  69.070  1.00  0.00           C
ATOM   1716  HA  THR A 694      31.930  47.120  68.360  1.00  0.00           H
ATOM   1717  CB  THR A 694      30.900  46.340  70.060  1.00  0.00           C
ATOM   1718  HB  THR A 694      30.150  46.580  70.850  1.00  0.00           H
ATOM   1719  OG1 THR A 694      32.000  45.950  70.860  1.00  0.00           O
ATOM   1720  HG1 THR A 694      31.830  46.430  71.670  1.00  0.00           H
ATOM   1721  CG2 THR A 694      30.310  45.040  69.320  1.00  0.00           C
ATOM   1722 HG21 THR A 694      30.170  44.220  70.070  1.00  0.00           H
ATOM   1723 HG22 THR A 694      31.080  44.600  68.670  1.00  0.00           H
ATOM   1724 HG23 THR A 694      29.350  45.190  68.780  1.00  0.00           H
ATOM   1725  C   THR A 694      29.990  47.770  68.280  1.00  0.00           C
ATOM   1726  O   THR A 694      29.850  47.430  67.080  1.00  0.00           O
ATOM   1727  N   SER A 695      29.080  48.490  68.950  1.00  0.00           N
ATOM   1728  HN  SER A 695      29.130  48.740  69.910  1.00  0.00           H
ATOM   1729  CA  SER A 695      27.780  48.930  68.390  1.00  0.00           C
ATOM   1730  HA  SER A 695      27.250  48.080  67.980  1.00  0.00           H
ATOM   1731  CB  SER A 695      26.940  49.790  69.390  1.00  0.00           C
ATOM   1732  HB1 SER A 695      25.900  50.050  69.060  1.00  0.00           H
ATOM   1733  HB2 SER A 695      27.390  50.780  69.620  1.00  0.00           H
ATOM   1734  OG  SER A 695      26.590  49.220  70.670  1.00  0.00           O
ATOM   1735  HG1 SER A 695      27.370  49.360  71.220  1.00  0.00           H
ATOM   1736  C   SER A 695      28.060  49.840  67.140  1.00  0.00           C
ATOM   1737  O   SER A 695      27.470  49.610  66.080  1.00  0.00           O
ATOM   1738  N   ILE A 696      29.010  50.730  67.200  1.00  0.00           N
ATOM   1739  HN  ILE A 696      29.450  50.910  68.080  1.00  0.00           H
ATOM   1740  CA  ILE A 696      29.610  51.540  66.140  1.00  0.00           C
ATOM   1741  HA  ILE A 696      28.850  52.140  65.670  1.00  0.00           H
ATOM   1742  CB  ILE A 696      30.540  52.640  66.630  1.00  0.00           C
ATOM   1743  HB  ILE A 696      31.270  52.240  67.360  1.00  0.00           H
ATOM   1744  CG2 ILE A 696      31.490  53.230  65.490  1.00  0.00           C
ATOM   1745 HG21 ILE A 696      32.270  52.540  65.110  1.00  0.00           H
ATOM   1746 HG22 ILE A 696      31.980  54.220  65.660  1.00  0.00           H
ATOM   1747 HG23 ILE A 696      30.760  53.400  64.660  1.00  0.00           H
ATOM   1748  CG1 ILE A 696      29.770  53.840  67.290  1.00  0.00           C
ATOM   1749 HG11 ILE A 696      29.140  53.390  68.100  1.00  0.00           H
ATOM   1750 HG12 ILE A 696      29.270  54.430  66.500  1.00  0.00           H
ATOM   1751  CD  ILE A 696      30.670  54.860  68.060  1.00  0.00           C
ATOM   1752  HD1 ILE A 696      31.100  54.280  68.900  1.00  0.00           H
ATOM   1753  HD2 ILE A 696      29.900  55.560  68.440  1.00  0.00           H
ATOM   1754  HD3 ILE A 696      31.410  55.390  67.420  1.00  0.00           H
ATOM   1755  C   ILE A 696      30.230  50.720  65.000  1.00  0.00           C
ATOM   1756  O   ILE A 696      29.960  50.900  63.820  1.00  0.00           O
ATOM   1757  N   GLY A 697      30.990  49.670  65.340  1.00  0.00           N
ATOM   1758  HN  GLY A 697      31.200  49.520  66.300  1.00  0.00           H
ATOM   1759  CA  GLY A 697      31.460  48.600  64.410  1.00  0.00           C
ATOM   1760  HA1 GLY A 697      31.850  47.860  65.100  1.00  0.00           H
ATOM   1761  HA2 GLY A 697      32.290  48.930  63.790  1.00  0.00           H
ATOM   1762  C   GLY A 697      30.400  47.930  63.550  1.00  0.00           C
ATOM   1763  O   GLY A 697      30.580  47.830  62.370  1.00  0.00           O
ATOM   1764  N   LEU A 698      29.350  47.450  64.230  1.00  0.00           N
ATOM   1765  HN  LEU A 698      29.370  47.460  65.220  1.00  0.00           H
ATOM   1766  CA  LEU A 698      28.290  46.790  63.410  1.00  0.00           C
ATOM   1767  HA  LEU A 698      28.830  46.100  62.780  1.00  0.00           H
ATOM   1768  CB  LEU A 698      27.390  45.970  64.420  1.00  0.00           C
ATOM   1769  HB1 LEU A 698      26.800  45.160  63.930  1.00  0.00           H
ATOM   1770  HB2 LEU A 698      26.840  46.690  65.060  1.00  0.00           H
ATOM   1771  CG  LEU A 698      28.150  44.980  65.360  1.00  0.00           C
ATOM   1772  HG  LEU A 698      29.040  45.540  65.710  1.00  0.00           H
ATOM   1773  CD1 LEU A 698      27.220  44.550  66.510  1.00  0.00           C
ATOM   1774 HD11 LEU A 698      27.770  43.710  67.010  1.00  0.00           H
ATOM   1775 HD12 LEU A 698      26.330  44.140  66.010  1.00  0.00           H
ATOM   1776 HD13 LEU A 698      27.050  45.360  67.260  1.00  0.00           H
ATOM   1777  CD2 LEU A 698      28.540  43.730  64.510  1.00  0.00           C
ATOM   1778 HD21 LEU A 698      27.590  43.220  64.200  1.00  0.00           H
ATOM   1779 HD22 LEU A 698      29.100  43.030  65.160  1.00  0.00           H
ATOM   1780 HD23 LEU A 698      29.090  43.900  63.550  1.00  0.00           H
ATOM   1781  C   LEU A 698      27.490  47.670  62.530  1.00  0.00           C
ATOM   1782  O   LEU A 698      27.010  47.190  61.480  1.00  0.00           O
ATOM   1783  N   TRP A 699      27.440  48.980  62.830  1.00  0.00           N
ATOM   1784  HN  TRP A 699      27.730  49.210  63.760  1.00  0.00           H
ATOM   1785  CA  TRP A 699      26.850  49.940  61.960  1.00  0.00           C
ATOM   1786  HA  TRP A 699      25.920  49.550  61.590  1.00  0.00           H
ATOM   1787  CB  TRP A 699      26.580  51.290  62.750  1.00  0.00           C
ATOM   1788  HB1 TRP A 699      26.590  52.200  62.100  1.00  0.00           H
ATOM   1789  HB2 TRP A 699      27.480  51.360  63.390  1.00  0.00           H
ATOM   1790  CG  TRP A 699      25.280  51.390  63.380  1.00  0.00           C
ATOM   1791  CD1 TRP A 699      24.950  51.530  64.730  1.00  0.00           C
ATOM   1792  HD1 TRP A 699      25.660  51.470  65.550  1.00  0.00           H
ATOM   1793  NE1 TRP A 699      23.660  51.790  64.890  1.00  0.00           N
ATOM   1794  HE1 TRP A 699      23.330  52.530  65.440  1.00  0.00           H
ATOM   1795  CE2 TRP A 699      23.010  51.570  63.700  1.00  0.00           C
ATOM   1796  CD2 TRP A 699      24.020  51.500  62.700  1.00  0.00           C
ATOM   1797  CE3 TRP A 699      23.590  51.570  61.380  1.00  0.00           C
ATOM   1798  HE3 TRP A 699      24.310  51.510  60.580  1.00  0.00           H
ATOM   1799  CZ3 TRP A 699      22.240  51.580  61.100  1.00  0.00           C
ATOM   1800  HZ3 TRP A 699      21.860  51.650  60.090  1.00  0.00           H
ATOM   1801  CZ2 TRP A 699      21.710  51.830  63.420  1.00  0.00           C
ATOM   1802  HZ2 TRP A 699      21.000  51.820  64.230  1.00  0.00           H
ATOM   1803  CH2 TRP A 699      21.310  51.770  62.100  1.00  0.00           C
ATOM   1804  HH2 TRP A 699      20.250  51.830  61.850  1.00  0.00           H
ATOM   1805  C   TRP A 699      27.740  50.280  60.730  1.00  0.00           C
ATOM   1806  O   TRP A 699      27.350  50.280  59.540  1.00  0.00           O
ATOM   1807  N   THR A 700      29.060  50.470  61.000  1.00  0.00           N
ATOM   1808  HN  THR A 700      29.330  50.640  61.950  1.00  0.00           H
ATOM   1809  CA  THR A 700      30.040  50.440  59.920  1.00  0.00           C
ATOM   1810  HA  THR A 700      29.870  51.290  59.280  1.00  0.00           H
ATOM   1811  CB  THR A 700      31.470  50.530  60.610  1.00  0.00           C
ATOM   1812  HB  THR A 700      31.600  49.650  61.270  1.00  0.00           H
ATOM   1813  OG1 THR A 700      31.480  51.770  61.330  1.00  0.00           O
ATOM   1814  HG1 THR A 700      31.090  51.590  62.190  1.00  0.00           H
ATOM   1815  CG2 THR A 700      32.610  50.570  59.580  1.00  0.00           C
ATOM   1816 HG21 THR A 700      32.860  49.570  59.150  1.00  0.00           H
ATOM   1817 HG22 THR A 700      33.520  50.910  60.120  1.00  0.00           H
ATOM   1818 HG23 THR A 700      32.380  51.320  58.790  1.00  0.00           H
ATOM   1819  C   THR A 700      30.040  49.210  59.050  1.00  0.00           C
ATOM   1820  O   THR A 700      30.060  49.330  57.830  1.00  0.00           O
ATOM   1821  N   SER A 701      29.780  47.970  59.580  1.00  0.00           N
ATOM   1822  HN  SER A 701      29.790  47.870  60.570  1.00  0.00           H
ATOM   1823  CA  SER A 701      29.650  46.630  58.910  1.00  0.00           C
ATOM   1824  HA  SER A 701      30.490  46.520  58.210  1.00  0.00           H
ATOM   1825  CB  SER A 701      29.660  45.390  59.910  1.00  0.00           C
ATOM   1826  HB1 SER A 701      28.730  45.290  60.500  1.00  0.00           H
ATOM   1827  HB2 SER A 701      30.590  45.540  60.510  1.00  0.00           H
ATOM   1828  OG  SER A 701      29.790  44.080  59.360  1.00  0.00           O
ATOM   1829  HG1 SER A 701      30.660  44.010  58.950  1.00  0.00           H
ATOM   1830  C   SER A 701      28.500  46.610  57.930  1.00  0.00           C
ATOM   1831  O   SER A 701      28.560  46.060  56.870  1.00  0.00           O
ATOM   1832  N   PHE A 702      27.400  47.110  58.380  1.00  0.00           N
ATOM   1833  HN  PHE A 702      27.310  47.500  59.290  1.00  0.00           H
ATOM   1834  CA  PHE A 702      26.160  47.240  57.570  1.00  0.00           C
ATOM   1835  HA  PHE A 702      25.860  46.260  57.220  1.00  0.00           H
ATOM   1836  CB  PHE A 702      25.010  47.860  58.440  1.00  0.00           C
ATOM   1837  HB1 PHE A 702      25.420  48.810  58.860  1.00  0.00           H
ATOM   1838  HB2 PHE A 702      24.820  47.160  59.280  1.00  0.00           H
ATOM   1839  CG  PHE A 702      23.690  48.250  57.820  1.00  0.00           C
ATOM   1840  CD1 PHE A 702      22.930  49.370  58.210  1.00  0.00           C
ATOM   1841  HD1 PHE A 702      23.120  50.030  59.030  1.00  0.00           H
ATOM   1842  CE1 PHE A 702      21.730  49.630  57.550  1.00  0.00           C
ATOM   1843  HE1 PHE A 702      21.140  50.450  57.960  1.00  0.00           H
ATOM   1844  CZ  PHE A 702      21.240  48.830  56.510  1.00  0.00           C
ATOM   1845  HZ  PHE A 702      20.310  49.140  56.050  1.00  0.00           H
ATOM   1846  CD2 PHE A 702      23.280  47.500  56.750  1.00  0.00           C
ATOM   1847  HD2 PHE A 702      23.940  46.770  56.290  1.00  0.00           H
ATOM   1848  CE2 PHE A 702      22.090  47.780  56.080  1.00  0.00           C
ATOM   1849  HE2 PHE A 702      21.770  47.270  55.190  1.00  0.00           H
ATOM   1850  C   PHE A 702      26.440  48.080  56.370  1.00  0.00           C
ATOM   1851  O   PHE A 702      26.180  47.710  55.220  1.00  0.00           O
ATOM   1852  N   LEU A 703      27.050  49.300  56.520  1.00  0.00           N
ATOM   1853  HN  LEU A 703      27.360  49.590  57.420  1.00  0.00           H
ATOM   1854  CA  LEU A 703      27.340  50.200  55.450  1.00  0.00           C
ATOM   1855  HA  LEU A 703      26.520  50.360  54.770  1.00  0.00           H
ATOM   1856  CB  LEU A 703      27.770  51.560  56.050  1.00  0.00           C
ATOM   1857  HB1 LEU A 703      28.260  52.190  55.280  1.00  0.00           H
ATOM   1858  HB2 LEU A 703      28.550  51.380  56.820  1.00  0.00           H
ATOM   1859  CG  LEU A 703      26.560  52.370  56.570  1.00  0.00           C
ATOM   1860  HG  LEU A 703      25.860  51.630  56.990  1.00  0.00           H
ATOM   1861  CD1 LEU A 703      26.900  53.450  57.620  1.00  0.00           C
ATOM   1862 HD11 LEU A 703      25.990  53.750  58.170  1.00  0.00           H
ATOM   1863 HD12 LEU A 703      27.340  54.300  57.050  1.00  0.00           H
ATOM   1864 HD13 LEU A 703      27.650  53.140  58.390  1.00  0.00           H
ATOM   1865  CD2 LEU A 703      25.750  53.020  55.400  1.00  0.00           C
ATOM   1866 HD21 LEU A 703      25.610  52.290  54.570  1.00  0.00           H
ATOM   1867 HD22 LEU A 703      26.320  53.890  55.000  1.00  0.00           H
ATOM   1868 HD23 LEU A 703      24.770  53.480  55.640  1.00  0.00           H
ATOM   1869  C   LEU A 703      28.540  49.770  54.500  1.00  0.00           C
ATOM   1870  O   LEU A 703      28.710  50.290  53.430  1.00  0.00           O
ATOM   1871  N   CYS A 704      29.380  48.860  54.930  1.00  0.00           N
ATOM   1872  HN  CYS A 704      29.240  48.660  55.900  1.00  0.00           H
ATOM   1873  CA  CYS A 704      30.320  48.110  54.080  1.00  0.00           C
ATOM   1874  HA  CYS A 704      30.790  48.910  53.530  1.00  0.00           H
ATOM   1875  CB  CYS A 704      31.210  47.180  54.930  1.00  0.00           C
ATOM   1876  HB1 CYS A 704      31.830  46.570  54.240  1.00  0.00           H
ATOM   1877  HB2 CYS A 704      30.570  46.540  55.560  1.00  0.00           H
ATOM   1878  SG  CYS A 704      32.410  48.260  55.960  1.00  0.00           S
ATOM   1879  HG1 CYS A 704      31.540  49.040  56.590  1.00  0.00           H
ATOM   1880  C   CYS A 704      29.590  47.200  53.070  1.00  0.00           C
ATOM   1881  O   CYS A 704      29.800  47.180  51.850  1.00  0.00           O
ATOM   1882  N   ILE A 705      28.630  46.420  53.550  1.00  0.00           N
ATOM   1883  HN  ILE A 705      28.310  46.490  54.490  1.00  0.00           H
ATOM   1884  CA  ILE A 705      27.870  45.510  52.660  1.00  0.00           C
ATOM   1885  HA  ILE A 705      28.580  45.000  52.030  1.00  0.00           H
ATOM   1886  CB  ILE A 705      26.990  44.610  53.500  1.00  0.00           C
ATOM   1887  HB  ILE A 705      26.440  45.250  54.210  1.00  0.00           H
ATOM   1888  CG2 ILE A 705      25.950  43.890  52.550  1.00  0.00           C
ATOM   1889 HG21 ILE A 705      25.210  43.260  53.090  1.00  0.00           H
ATOM   1890 HG22 ILE A 705      26.480  43.340  51.730  1.00  0.00           H
ATOM   1891 HG23 ILE A 705      25.290  44.550  51.950  1.00  0.00           H
ATOM   1892  CG1 ILE A 705      27.820  43.560  54.310  1.00  0.00           C
ATOM   1893 HG11 ILE A 705      28.600  44.090  54.910  1.00  0.00           H
ATOM   1894 HG12 ILE A 705      28.400  42.940  53.590  1.00  0.00           H
ATOM   1895  CD  ILE A 705      26.880  42.740  55.260  1.00  0.00           C
ATOM   1896  HD1 ILE A 705      27.530  42.210  55.990  1.00  0.00           H
ATOM   1897  HD2 ILE A 705      26.290  42.010  54.680  1.00  0.00           H
ATOM   1898  HD3 ILE A 705      26.260  43.500  55.770  1.00  0.00           H
ATOM   1899  C   ILE A 705      27.050  46.450  51.740  1.00  0.00           C
ATOM   1900  O   ILE A 705      26.950  46.210  50.510  1.00  0.00           O
ATOM   1901  N   VAL A 706      26.450  47.560  52.270  1.00  0.00           N
ATOM   1902  HN  VAL A 706      26.300  47.660  53.250  1.00  0.00           H
ATOM   1903  CA  VAL A 706      25.570  48.420  51.590  1.00  0.00           C
ATOM   1904  HA  VAL A 706      24.870  47.860  50.970  1.00  0.00           H
ATOM   1905  CB  VAL A 706      24.710  49.380  52.530  1.00  0.00           C
ATOM   1906  HB  VAL A 706      25.400  49.600  53.370  1.00  0.00           H
ATOM   1907  CG1 VAL A 706      24.100  50.600  51.860  1.00  0.00           C
ATOM   1908 HG11 VAL A 706      23.190  50.890  52.430  1.00  0.00           H
ATOM   1909 HG12 VAL A 706      23.740  50.380  50.830  1.00  0.00           H
ATOM   1910 HG13 VAL A 706      24.860  51.420  51.910  1.00  0.00           H
ATOM   1911  CG2 VAL A 706      23.490  48.540  53.040  1.00  0.00           C
ATOM   1912 HG21 VAL A 706      22.850  48.010  52.310  1.00  0.00           H
ATOM   1913 HG22 VAL A 706      22.910  49.230  53.680  1.00  0.00           H
ATOM   1914 HG23 VAL A 706      23.990  47.780  53.690  1.00  0.00           H
ATOM   1915  C   VAL A 706      26.240  49.240  50.550  1.00  0.00           C
ATOM   1916  O   VAL A 706      25.680  49.470  49.510  1.00  0.00           O
ATOM   1917  N   LEU A 707      27.470  49.740  50.810  1.00  0.00           N
ATOM   1918  HN  LEU A 707      27.710  49.840  51.770  1.00  0.00           H
ATOM   1919  CA  LEU A 707      28.330  50.350  49.820  1.00  0.00           C
ATOM   1920  HA  LEU A 707      27.770  51.110  49.290  1.00  0.00           H
ATOM   1921  CB  LEU A 707      29.630  50.900  50.470  1.00  0.00           C
ATOM   1922  HB1 LEU A 707      30.090  50.050  51.000  1.00  0.00           H
ATOM   1923  HB2 LEU A 707      29.270  51.670  51.180  1.00  0.00           H
ATOM   1924  CG  LEU A 707      30.670  51.460  49.520  1.00  0.00           C
ATOM   1925  HG  LEU A 707      31.190  50.610  49.040  1.00  0.00           H
ATOM   1926  CD1 LEU A 707      30.200  52.680  48.680  1.00  0.00           C
ATOM   1927 HD11 LEU A 707      29.620  53.390  49.300  1.00  0.00           H
ATOM   1928 HD12 LEU A 707      29.490  52.290  47.930  1.00  0.00           H
ATOM   1929 HD13 LEU A 707      31.050  53.320  48.340  1.00  0.00           H
ATOM   1930  CD2 LEU A 707      31.700  52.100  50.480  1.00  0.00           C
ATOM   1931 HD21 LEU A 707      32.490  52.650  49.920  1.00  0.00           H
ATOM   1932 HD22 LEU A 707      32.170  51.260  51.050  1.00  0.00           H
ATOM   1933 HD23 LEU A 707      31.360  52.900  51.170  1.00  0.00           H
ATOM   1934  C   LEU A 707      28.770  49.420  48.720  1.00  0.00           C
ATOM   1935  O   LEU A 707      28.820  49.870  47.610  1.00  0.00           O
ATOM   1936  N   VAL A 708      29.080  48.110  48.940  1.00  0.00           N
ATOM   1937  HN  VAL A 708      29.170  47.820  49.890  1.00  0.00           H
ATOM   1938  CA  VAL A 708      29.330  47.130  47.970  1.00  0.00           C
ATOM   1939  HA  VAL A 708      30.140  47.520  47.350  1.00  0.00           H
ATOM   1940  CB  VAL A 708      29.760  45.830  48.580  1.00  0.00           C
ATOM   1941  HB  VAL A 708      29.060  45.440  49.360  1.00  0.00           H
ATOM   1942  CG1 VAL A 708      29.720  44.700  47.560  1.00  0.00           C
ATOM   1943 HG11 VAL A 708      30.240  45.080  46.660  1.00  0.00           H
ATOM   1944 HG12 VAL A 708      28.720  44.220  47.530  1.00  0.00           H
ATOM   1945 HG13 VAL A 708      30.390  43.900  47.930  1.00  0.00           H
ATOM   1946  CG2 VAL A 708      31.210  46.060  49.140  1.00  0.00           C
ATOM   1947 HG21 VAL A 708      31.860  45.660  48.340  1.00  0.00           H
ATOM   1948 HG22 VAL A 708      31.340  45.300  49.930  1.00  0.00           H
ATOM   1949 HG23 VAL A 708      31.520  47.120  49.270  1.00  0.00           H
ATOM   1950  C   VAL A 708      28.110  46.850  47.090  1.00  0.00           C
ATOM   1951  O   VAL A 708      28.250  46.800  45.860  1.00  0.00           O
ATOM   1952  N   ALA A 709      26.930  46.780  47.650  1.00  0.00           N
ATOM   1953  HN  ALA A 709      26.930  46.760  48.650  1.00  0.00           H
ATOM   1954  CA  ALA A 709      25.610  46.660  47.050  1.00  0.00           C
ATOM   1955  HA  ALA A 709      25.700  45.900  46.280  1.00  0.00           H
ATOM   1956  CB  ALA A 709      24.530  46.500  48.160  1.00  0.00           C
ATOM   1957  HB1 ALA A 709      23.520  46.290  47.730  1.00  0.00           H
ATOM   1958  HB2 ALA A 709      24.340  47.350  48.840  1.00  0.00           H
ATOM   1959  HB3 ALA A 709      24.710  45.600  48.780  1.00  0.00           H
ATOM   1960  C   ALA A 709      25.250  47.920  46.200  1.00  0.00           C
ATOM   1961  O   ALA A 709      24.770  47.810  45.120  1.00  0.00           O
ATOM   1962  N   THR A 710      25.560  49.120  46.740  1.00  0.00           N
ATOM   1963  HN  THR A 710      25.840  49.070  47.690  1.00  0.00           H
ATOM   1964  CA  THR A 710      25.130  50.380  46.190  1.00  0.00           C
ATOM   1965  HA  THR A 710      24.270  50.220  45.560  1.00  0.00           H
ATOM   1966  CB  THR A 710      24.610  51.440  47.150  1.00  0.00           C
ATOM   1967  HB  THR A 710      24.330  52.310  46.540  1.00  0.00           H
ATOM   1968  OG1 THR A 710      25.520  51.770  48.190  1.00  0.00           O
ATOM   1969  HG1 THR A 710      25.660  50.990  48.740  1.00  0.00           H
ATOM   1970  CG2 THR A 710      23.310  50.950  47.820  1.00  0.00           C
ATOM   1971 HG21 THR A 710      22.530  50.930  47.030  1.00  0.00           H
ATOM   1972 HG22 THR A 710      22.970  51.720  48.560  1.00  0.00           H
ATOM   1973 HG23 THR A 710      23.450  49.920  48.200  1.00  0.00           H
ATOM   1974  C   THR A 710      26.130  51.060  45.310  1.00  0.00           C
ATOM   1975  O   THR A 710      25.870  52.040  44.630  1.00  0.00           O
ATOM   1976  N   ASP A 711      27.270  50.410  45.190  1.00  0.00           N
ATOM   1977  HN  ASP A 711      27.490  49.660  45.810  1.00  0.00           H
ATOM   1978  CA  ASP A 711      28.300  50.760  44.180  1.00  0.00           C
ATOM   1979  HA  ASP A 711      29.050  49.980  44.270  1.00  0.00           H
ATOM   1980  CB  ASP A 711      27.820  50.650  42.670  1.00  0.00           C
ATOM   1981  HB1 ASP A 711      26.750  50.950  42.600  1.00  0.00           H
ATOM   1982  HB2 ASP A 711      27.950  49.570  42.440  1.00  0.00           H
ATOM   1983  CG  ASP A 711      28.730  51.240  41.590  1.00  0.00           C
ATOM   1984  OD1 ASP A 711      28.150  51.550  40.520  1.00  0.00           O
ATOM   1985  OD2 ASP A 711      29.950  51.230  41.690  1.00  0.00           O
ATOM   1986  C   ASP A 711      29.190  52.020  44.570  1.00  0.00           C
ATOM   1987  O   ASP A 711      28.720  53.160  44.700  1.00  0.00           O
ATOM   1988  N   ALA A 712      30.590  51.890  44.710  1.00  0.00           N
ATOM   1989  HN  ALA A 712      31.070  51.030  44.720  1.00  0.00           H
ATOM   1990  CA  ALA A 712      31.460  52.950  45.210  1.00  0.00           C
ATOM   1991  HA  ALA A 712      30.930  53.720  45.750  1.00  0.00           H
ATOM   1992  CB  ALA A 712      32.470  52.230  46.140  1.00  0.00           C
ATOM   1993  HB1 ALA A 712      32.030  51.460  46.820  1.00  0.00           H
ATOM   1994  HB2 ALA A 712      32.970  52.960  46.820  1.00  0.00           H
ATOM   1995  HB3 ALA A 712      33.270  51.680  45.610  1.00  0.00           H
ATOM   1996  C   ALA A 712      32.200  53.750  44.150  1.00  0.00           C
ATOM   1997  O   ALA A 712      33.070  54.580  44.470  1.00  0.00           O
ATOM   1998  N   SER A 713      32.020  53.380  42.830  1.00  0.00           N
ATOM   1999  HN  SER A 713      31.490  52.560  42.620  1.00  0.00           H
ATOM   2000  CA  SER A 713      32.750  53.880  41.700  1.00  0.00           C
ATOM   2001  HA  SER A 713      33.760  53.540  41.750  1.00  0.00           H
ATOM   2002  CB  SER A 713      32.220  53.220  40.320  1.00  0.00           C
ATOM   2003  HB1 SER A 713      32.840  53.520  39.450  1.00  0.00           H
ATOM   2004  HB2 SER A 713      31.160  53.570  40.250  1.00  0.00           H
ATOM   2005  OG  SER A 713      32.170  51.820  40.320  1.00  0.00           O
ATOM   2006  HG1 SER A 713      31.400  51.650  40.870  1.00  0.00           H
ATOM   2007  C   SER A 713      32.570  55.390  41.510  1.00  0.00           C
ATOM   2008  O   SER A 713      33.500  56.040  41.080  1.00  0.00           O
ATOM   2009  N   SER A 714      31.340  55.940  41.740  1.00  0.00           N
ATOM   2010  HN  SER A 714      30.610  55.330  42.020  1.00  0.00           H
ATOM   2011  CA  SER A 714      31.090  57.320  41.530  1.00  0.00           C
ATOM   2012  HA  SER A 714      31.490  57.570  40.560  1.00  0.00           H
ATOM   2013  CB  SER A 714      29.640  57.650  41.660  1.00  0.00           C
ATOM   2014  HB1 SER A 714      29.500  58.740  41.490  1.00  0.00           H
ATOM   2015  HB2 SER A 714      29.220  57.340  42.640  1.00  0.00           H
ATOM   2016  OG  SER A 714      28.940  56.940  40.600  1.00  0.00           O
ATOM   2017  HG1 SER A 714      29.050  56.080  40.990  1.00  0.00           H
ATOM   2018  C   SER A 714      31.920  58.210  42.350  1.00  0.00           C
ATOM   2019  O   SER A 714      32.320  59.270  41.880  1.00  0.00           O
ATOM   2020  N   LEU A 715      32.180  57.900  43.650  1.00  0.00           N
ATOM   2021  HN  LEU A 715      31.770  57.080  44.020  1.00  0.00           H
ATOM   2022  CA  LEU A 715      33.170  58.570  44.540  1.00  0.00           C
ATOM   2023  HA  LEU A 715      32.750  59.540  44.790  1.00  0.00           H
ATOM   2024  CB  LEU A 715      33.340  57.730  45.870  1.00  0.00           C
ATOM   2025  HB1 LEU A 715      34.160  58.140  46.490  1.00  0.00           H
ATOM   2026  HB2 LEU A 715      33.550  56.680  45.550  1.00  0.00           H
ATOM   2027  CG  LEU A 715      32.090  57.650  46.820  1.00  0.00           C
ATOM   2028  HG  LEU A 715      31.260  57.070  46.370  1.00  0.00           H
ATOM   2029  CD1 LEU A 715      32.320  56.960  48.140  1.00  0.00           C
ATOM   2030 HD11 LEU A 715      32.710  55.950  47.900  1.00  0.00           H
ATOM   2031 HD12 LEU A 715      31.400  56.590  48.650  1.00  0.00           H
ATOM   2032 HD13 LEU A 715      33.030  57.390  48.890  1.00  0.00           H
ATOM   2033  CD2 LEU A 715      31.550  59.040  47.180  1.00  0.00           C
ATOM   2034 HD21 LEU A 715      32.340  59.720  47.580  1.00  0.00           H
ATOM   2035 HD22 LEU A 715      30.710  58.930  47.900  1.00  0.00           H
ATOM   2036 HD23 LEU A 715      31.150  59.600  46.310  1.00  0.00           H
ATOM   2037  C   LEU A 715      34.570  58.640  43.930  1.00  0.00           C
ATOM   2038  O   LEU A 715      35.260  59.680  43.830  1.00  0.00           O
ATOM   2039  N   VAL A 716      34.970  57.500  43.320  1.00  0.00           N
ATOM   2040  HN  VAL A 716      34.300  56.760  43.250  1.00  0.00           H
ATOM   2041  CA  VAL A 716      36.260  57.280  42.730  1.00  0.00           C
ATOM   2042  HA  VAL A 716      36.970  57.650  43.450  1.00  0.00           H
ATOM   2043  CB  VAL A 716      36.650  55.790  42.480  1.00  0.00           C
ATOM   2044  HB  VAL A 716      35.940  55.340  41.750  1.00  0.00           H
ATOM   2045  CG1 VAL A 716      38.070  55.600  42.030  1.00  0.00           C
ATOM   2046 HG11 VAL A 716      38.820  56.040  42.710  1.00  0.00           H
ATOM   2047 HG12 VAL A 716      38.400  56.080  41.080  1.00  0.00           H
ATOM   2048 HG13 VAL A 716      38.430  54.570  41.840  1.00  0.00           H
ATOM   2049  CG2 VAL A 716      36.390  55.000  43.750  1.00  0.00           C
ATOM   2050 HG21 VAL A 716      35.330  54.990  44.090  1.00  0.00           H
ATOM   2051 HG22 VAL A 716      37.050  55.380  44.550  1.00  0.00           H
ATOM   2052 HG23 VAL A 716      36.560  53.900  43.610  1.00  0.00           H
ATOM   2053  C   VAL A 716      36.360  58.180  41.470  1.00  0.00           C
ATOM   2054  O   VAL A 716      37.370  58.860  41.230  1.00  0.00           O
ATOM   2055  N   CYS A 717      35.290  58.220  40.620  1.00  0.00           N
ATOM   2056  HN  CYS A 717      34.510  57.610  40.720  1.00  0.00           H
ATOM   2057  CA  CYS A 717      35.150  59.200  39.520  1.00  0.00           C
ATOM   2058  HA  CYS A 717      36.020  59.060  38.910  1.00  0.00           H
ATOM   2059  CB  CYS A 717      33.910  58.960  38.670  1.00  0.00           C
ATOM   2060  HB1 CYS A 717      34.060  59.660  37.820  1.00  0.00           H
ATOM   2061  HB2 CYS A 717      32.920  59.180  39.110  1.00  0.00           H
ATOM   2062  SG  CYS A 717      33.920  57.210  37.910  1.00  0.00           S
ATOM   2063  HG1 CYS A 717      32.770  56.660  38.300  1.00  0.00           H
ATOM   2064  C   CYS A 717      35.200  60.650  39.990  1.00  0.00           C
ATOM   2065  O   CYS A 717      35.750  61.550  39.340  1.00  0.00           O
ATOM   2066  N   TYR A 718      34.610  61.000  41.150  1.00  0.00           N
ATOM   2067  HN  TYR A 718      34.350  60.200  41.690  1.00  0.00           H
ATOM   2068  CA  TYR A 718      34.450  62.300  41.700  1.00  0.00           C
ATOM   2069  HA  TYR A 718      34.020  62.890  40.910  1.00  0.00           H
ATOM   2070  CB  TYR A 718      33.470  62.220  42.900  1.00  0.00           C
ATOM   2071  HB1 TYR A 718      33.630  61.500  43.720  1.00  0.00           H
ATOM   2072  HB2 TYR A 718      32.480  61.840  42.550  1.00  0.00           H
ATOM   2073  CG  TYR A 718      33.170  63.560  43.450  1.00  0.00           C
ATOM   2074  CD1 TYR A 718      32.430  64.590  42.820  1.00  0.00           C
ATOM   2075  HD1 TYR A 718      31.900  64.410  41.900  1.00  0.00           H
ATOM   2076  CE1 TYR A 718      32.160  65.820  43.500  1.00  0.00           C
ATOM   2077  HE1 TYR A 718      31.760  66.740  43.120  1.00  0.00           H
ATOM   2078  CZ  TYR A 718      32.770  66.070  44.770  1.00  0.00           C
ATOM   2079  OH  TYR A 718      32.720  67.280  45.430  1.00  0.00           O
ATOM   2080  HH  TYR A 718      32.060  67.720  44.900  1.00  0.00           H
ATOM   2081  CD2 TYR A 718      33.610  63.770  44.770  1.00  0.00           C
ATOM   2082  HD2 TYR A 718      34.170  63.030  45.300  1.00  0.00           H
ATOM   2083  CE2 TYR A 718      33.470  65.010  45.400  1.00  0.00           C
ATOM   2084  HE2 TYR A 718      33.940  65.200  46.350  1.00  0.00           H
ATOM   2085  C   TYR A 718      35.800  62.940  42.090  1.00  0.00           C
ATOM   2086  O   TYR A 718      36.120  64.130  41.820  1.00  0.00           O
ATOM   2087  N   ILE A 719      36.650  62.150  42.720  1.00  0.00           N
ATOM   2088  HN  ILE A 719      36.390  61.210  42.890  1.00  0.00           H
ATOM   2089  CA  ILE A 719      37.810  62.600  43.340  1.00  0.00           C
ATOM   2090  HA  ILE A 719      37.630  63.600  43.690  1.00  0.00           H
ATOM   2091  CB  ILE A 719      38.150  61.750  44.560  1.00  0.00           C
ATOM   2092  HB  ILE A 719      39.140  62.160  44.900  1.00  0.00           H
ATOM   2093  CG2 ILE A 719      37.190  62.140  45.620  1.00  0.00           C
ATOM   2094 HG21 ILE A 719      36.170  61.800  45.350  1.00  0.00           H
ATOM   2095 HG22 ILE A 719      37.100  63.240  45.750  1.00  0.00           H
ATOM   2096 HG23 ILE A 719      37.470  61.590  46.540  1.00  0.00           H
ATOM   2097  CG1 ILE A 719      38.300  60.210  44.290  1.00  0.00           C
ATOM   2098 HG11 ILE A 719      37.730  59.880  43.400  1.00  0.00           H
ATOM   2099 HG12 ILE A 719      37.820  59.760  45.180  1.00  0.00           H
ATOM   2100  CD  ILE A 719      39.730  59.610  44.180  1.00  0.00           C
ATOM   2101  HD1 ILE A 719      40.380  60.120  43.450  1.00  0.00           H
ATOM   2102  HD2 ILE A 719      39.710  58.560  43.790  1.00  0.00           H
ATOM   2103  HD3 ILE A 719      40.180  59.560  45.200  1.00  0.00           H
ATOM   2104  C   ILE A 719      39.040  62.650  42.460  1.00  0.00           C
ATOM   2105  O   ILE A 719      39.940  63.580  42.480  1.00  0.00           O
ATOM   2106  N   THR A 720      39.100  61.780  41.500  1.00  0.00           N
ATOM   2107  HN  THR A 720      38.270  61.220  41.450  1.00  0.00           H
ATOM   2108  CA  THR A 720      40.120  61.520  40.370  1.00  0.00           C
ATOM   2109  HA  THR A 720      39.800  60.550  40.000  1.00  0.00           H
ATOM   2110  CB  THR A 720      40.160  62.510  39.260  1.00  0.00           C
ATOM   2111  HB  THR A 720      40.900  62.230  38.480  1.00  0.00           H
ATOM   2112  OG1 THR A 720      40.560  63.770  39.790  1.00  0.00           O
ATOM   2113  HG1 THR A 720      40.070  63.790  40.610  1.00  0.00           H
ATOM   2114  CG2 THR A 720      38.750  62.740  38.660  1.00  0.00           C
ATOM   2115 HG21 THR A 720      38.140  63.180  39.480  1.00  0.00           H
ATOM   2116 HG22 THR A 720      38.270  61.770  38.400  1.00  0.00           H
ATOM   2117 HG23 THR A 720      38.850  63.390  37.760  1.00  0.00           H
ATOM   2118  C   THR A 720      41.560  61.260  40.880  1.00  0.00           C
ATOM   2119  O   THR A 720      41.930  61.600  42.030  1.00  0.00           O
ATOM   2120  N   ARG A 721      42.430  60.840  39.960  1.00  0.00           N
ATOM   2121  HN  ARG A 721      42.010  60.810  39.060  1.00  0.00           H
ATOM   2122  CA  ARG A 721      43.830  60.630  40.030  1.00  0.00           C
ATOM   2123  HA  ARG A 721      43.940  59.700  40.560  1.00  0.00           H
ATOM   2124  CB  ARG A 721      44.470  60.420  38.630  1.00  0.00           C
ATOM   2125  HB1 ARG A 721      44.200  61.210  37.910  1.00  0.00           H
ATOM   2126  HB2 ARG A 721      44.170  59.430  38.230  1.00  0.00           H
ATOM   2127  CG  ARG A 721      46.000  60.290  38.570  1.00  0.00           C
ATOM   2128  HG1 ARG A 721      46.130  59.380  39.200  1.00  0.00           H
ATOM   2129  HG2 ARG A 721      46.410  61.190  39.040  1.00  0.00           H
ATOM   2130  CD  ARG A 721      46.490  59.990  37.150  1.00  0.00           C
ATOM   2131  HD1 ARG A 721      46.200  60.840  36.510  1.00  0.00           H
ATOM   2132  HD2 ARG A 721      46.100  59.000  36.810  1.00  0.00           H
ATOM   2133  NE  ARG A 721      47.980  59.960  37.370  1.00  0.00           N
ATOM   2134  HE  ARG A 721      48.250  60.300  38.270  1.00  0.00           H
ATOM   2135  CZ  ARG A 721      48.850  59.800  36.390  1.00  0.00           C
ATOM   2136  NH1 ARG A 721      48.530  59.490  35.160  1.00  0.00           N
ATOM   2137 HH11 ARG A 721      49.180  59.110  34.510  1.00  0.00           H
ATOM   2138 HH12 ARG A 721      47.690  58.940  35.020  1.00  0.00           H
ATOM   2139  NH2 ARG A 721      50.120  59.940  36.650  1.00  0.00           N
ATOM   2140 HH21 ARG A 721      50.280  60.210  37.600  1.00  0.00           H
ATOM   2141 HH22 ARG A 721      50.810  59.910  35.940  1.00  0.00           H
ATOM   2142  C   ARG A 721      44.690  61.690  40.760  1.00  0.00           C
ATOM   2143  O   ARG A 721      45.590  61.390  41.550  1.00  0.00           O
ATOM   2144  N   PHE A 722      44.320  63.010  40.550  1.00  0.00           N
ATOM   2145  HN  PHE A 722      43.680  63.260  39.830  1.00  0.00           H
ATOM   2146  CA  PHE A 722      44.970  64.060  41.190  1.00  0.00           C
ATOM   2147  HA  PHE A 722      45.990  64.020  40.830  1.00  0.00           H
ATOM   2148  CB  PHE A 722      44.360  65.460  40.840  1.00  0.00           C
ATOM   2149  HB1 PHE A 722      43.340  65.350  41.250  1.00  0.00           H
ATOM   2150  HB2 PHE A 722      44.180  65.520  39.740  1.00  0.00           H
ATOM   2151  CG  PHE A 722      45.120  66.720  41.310  1.00  0.00           C
ATOM   2152  CD1 PHE A 722      45.080  67.130  42.660  1.00  0.00           C
ATOM   2153  HD1 PHE A 722      44.680  66.460  43.400  1.00  0.00           H
ATOM   2154  CE1 PHE A 722      45.590  68.390  43.050  1.00  0.00           C
ATOM   2155  HE1 PHE A 722      45.390  68.630  44.080  1.00  0.00           H
ATOM   2156  CZ  PHE A 722      46.020  69.260  41.990  1.00  0.00           C
ATOM   2157  HZ  PHE A 722      46.320  70.290  42.150  1.00  0.00           H
ATOM   2158  CD2 PHE A 722      45.590  67.560  40.330  1.00  0.00           C
ATOM   2159  HD2 PHE A 722      45.690  67.250  39.300  1.00  0.00           H
ATOM   2160  CE2 PHE A 722      45.980  68.870  40.600  1.00  0.00           C
ATOM   2161  HE2 PHE A 722      46.350  69.540  39.830  1.00  0.00           H
ATOM   2162  C   PHE A 722      44.970  63.890  42.740  1.00  0.00           C
ATOM   2163  O   PHE A 722      46.010  64.090  43.390  1.00  0.00           O
ATOM   2164  N   THR A 723      43.790  63.430  43.230  1.00  0.00           N
ATOM   2165  HN  THR A 723      43.120  63.120  42.570  1.00  0.00           H
ATOM   2166  CA  THR A 723      43.550  63.130  44.620  1.00  0.00           C
ATOM   2167  HA  THR A 723      44.040  63.850  45.260  1.00  0.00           H
ATOM   2168  CB  THR A 723      42.110  63.010  44.960  1.00  0.00           C
ATOM   2169  HB  THR A 723      41.440  62.310  44.420  1.00  0.00           H
ATOM   2170  OG1 THR A 723      41.460  64.270  44.830  1.00  0.00           O
ATOM   2171  HG1 THR A 723      41.100  64.280  43.940  1.00  0.00           H
ATOM   2172  CG2 THR A 723      41.990  62.680  46.420  1.00  0.00           C
ATOM   2173 HG21 THR A 723      40.950  62.410  46.700  1.00  0.00           H
ATOM   2174 HG22 THR A 723      42.210  63.490  47.160  1.00  0.00           H
ATOM   2175 HG23 THR A 723      42.650  61.840  46.760  1.00  0.00           H
ATOM   2176  C   THR A 723      44.250  61.860  44.980  1.00  0.00           C
ATOM   2177  O   THR A 723      44.980  61.810  45.990  1.00  0.00           O
ATOM   2178  N   GLU A 724      44.170  60.790  44.180  1.00  0.00           N
ATOM   2179  HN  GLU A 724      43.530  60.770  43.410  1.00  0.00           H
ATOM   2180  CA  GLU A 724      44.960  59.560  44.400  1.00  0.00           C
ATOM   2181  HA  GLU A 724      44.640  59.050  45.290  1.00  0.00           H
ATOM   2182  CB  GLU A 724      44.710  58.650  43.130  1.00  0.00           C
ATOM   2183  HB1 GLU A 724      45.170  57.640  43.200  1.00  0.00           H
ATOM   2184  HB2 GLU A 724      45.070  59.140  42.200  1.00  0.00           H
ATOM   2185  CG  GLU A 724      43.170  58.270  43.120  1.00  0.00           C
ATOM   2186  HG1 GLU A 724      42.680  59.250  42.900  1.00  0.00           H
ATOM   2187  HG2 GLU A 724      42.850  57.880  44.110  1.00  0.00           H
ATOM   2188  CD  GLU A 724      42.750  57.360  41.930  1.00  0.00           C
ATOM   2189  OE1 GLU A 724      41.570  56.930  41.920  1.00  0.00           O
ATOM   2190  OE2 GLU A 724      43.610  57.090  41.020  1.00  0.00           O
ATOM   2191  C   GLU A 724      46.500  59.690  44.580  1.00  0.00           C
ATOM   2192  O   GLU A 724      47.070  59.130  45.470  1.00  0.00           O
ATOM   2193  N   GLU A 725      47.200  60.540  43.770  1.00  0.00           N
ATOM   2194  HN  GLU A 725      46.880  61.050  42.980  1.00  0.00           H
ATOM   2195  CA  GLU A 725      48.640  60.660  43.770  1.00  0.00           C
ATOM   2196  HA  GLU A 725      49.060  59.700  44.020  1.00  0.00           H
ATOM   2197  CB  GLU A 725      49.180  60.950  42.350  1.00  0.00           C
ATOM   2198  HB1 GLU A 725      50.260  61.170  42.390  1.00  0.00           H
ATOM   2199  HB2 GLU A 725      48.720  61.860  41.910  1.00  0.00           H
ATOM   2200  CG  GLU A 725      48.970  59.820  41.310  1.00  0.00           C
ATOM   2201  HG1 GLU A 725      47.900  59.630  41.120  1.00  0.00           H
ATOM   2202  HG2 GLU A 725      49.460  58.920  41.740  1.00  0.00           H
ATOM   2203  CD  GLU A 725      49.710  60.270  40.100  1.00  0.00           C
ATOM   2204  OE1 GLU A 725      50.760  59.620  39.790  1.00  0.00           O
ATOM   2205  OE2 GLU A 725      49.290  61.280  39.460  1.00  0.00           O
ATOM   2206  C   GLU A 725      49.180  61.520  44.890  1.00  0.00           C
ATOM   2207  O   GLU A 725      50.290  61.240  45.410  1.00  0.00           O
ATOM   2208  N   ALA A 726      48.390  62.470  45.290  1.00  0.00           N
ATOM   2209  HN  ALA A 726      47.560  62.680  44.780  1.00  0.00           H
ATOM   2210  CA  ALA A 726      48.650  63.370  46.400  1.00  0.00           C
ATOM   2211  HA  ALA A 726      49.600  63.870  46.350  1.00  0.00           H
ATOM   2212  CB  ALA A 726      47.610  64.410  46.510  1.00  0.00           C
ATOM   2213  HB1 ALA A 726      46.590  64.010  46.710  1.00  0.00           H
ATOM   2214  HB2 ALA A 726      47.560  65.060  45.610  1.00  0.00           H
ATOM   2215  HB3 ALA A 726      47.830  65.190  47.280  1.00  0.00           H
ATOM   2216  C   ALA A 726      48.630  62.610  47.720  1.00  0.00           C
ATOM   2217  O   ALA A 726      49.580  62.730  48.510  1.00  0.00           O
ATOM   2218  N   PHE A 727      47.600  61.750  47.990  1.00  0.00           N
ATOM   2219  HN  PHE A 727      46.830  61.570  47.390  1.00  0.00           H
ATOM   2220  CA  PHE A 727      47.710  60.730  49.030  1.00  0.00           C
ATOM   2221  HA  PHE A 727      47.890  61.320  49.930  1.00  0.00           H
ATOM   2222  CB  PHE A 727      46.280  60.080  49.110  1.00  0.00           C
ATOM   2223  HB1 PHE A 727      46.430  59.090  49.580  1.00  0.00           H
ATOM   2224  HB2 PHE A 727      45.840  60.110  48.090  1.00  0.00           H
ATOM   2225  CG  PHE A 727      45.350  60.980  50.040  1.00  0.00           C
ATOM   2226  CD1 PHE A 727      45.660  61.300  51.360  1.00  0.00           C
ATOM   2227  HD1 PHE A 727      46.590  60.930  51.750  1.00  0.00           H
ATOM   2228  CE1 PHE A 727      44.710  62.010  52.210  1.00  0.00           C
ATOM   2229  HE1 PHE A 727      45.030  62.290  53.200  1.00  0.00           H
ATOM   2230  CZ  PHE A 727      43.560  62.470  51.590  1.00  0.00           C
ATOM   2231  HZ  PHE A 727      42.890  63.070  52.190  1.00  0.00           H
ATOM   2232  CD2 PHE A 727      44.150  61.550  49.450  1.00  0.00           C
ATOM   2233  HD2 PHE A 727      43.880  61.410  48.410  1.00  0.00           H
ATOM   2234  CE2 PHE A 727      43.310  62.220  50.230  1.00  0.00           C
ATOM   2235  HE2 PHE A 727      42.410  62.660  49.830  1.00  0.00           H
ATOM   2236  C   PHE A 727      48.800  59.660  48.980  1.00  0.00           C
ATOM   2237  O   PHE A 727      49.430  59.360  49.990  1.00  0.00           O
ATOM   2238  N   ALA A 728      49.040  59.080  47.780  1.00  0.00           N
ATOM   2239  HN  ALA A 728      48.420  59.250  47.010  1.00  0.00           H
ATOM   2240  CA  ALA A 728      50.000  57.990  47.560  1.00  0.00           C
ATOM   2241  HA  ALA A 728      49.780  57.190  48.250  1.00  0.00           H
ATOM   2242  CB  ALA A 728      50.010  57.590  46.050  1.00  0.00           C
ATOM   2243  HB1 ALA A 728      50.800  56.830  45.830  1.00  0.00           H
ATOM   2244  HB2 ALA A 728      50.180  58.490  45.440  1.00  0.00           H
ATOM   2245  HB3 ALA A 728      49.040  57.130  45.720  1.00  0.00           H
ATOM   2246  C   ALA A 728      51.450  58.530  47.950  1.00  0.00           C
ATOM   2247  O   ALA A 728      52.230  57.780  48.570  1.00  0.00           O
ATOM   2248  N   ALA A 729      51.740  59.790  47.640  1.00  0.00           N
ATOM   2249  HN  ALA A 729      51.170  60.400  47.110  1.00  0.00           H
ATOM   2250  CA  ALA A 729      52.850  60.530  48.220  1.00  0.00           C
ATOM   2251  HA  ALA A 729      53.780  60.000  48.100  1.00  0.00           H
ATOM   2252  CB  ALA A 729      52.970  61.880  47.510  1.00  0.00           C
ATOM   2253  HB1 ALA A 729      52.020  62.450  47.600  1.00  0.00           H
ATOM   2254  HB2 ALA A 729      53.240  61.810  46.440  1.00  0.00           H
ATOM   2255  HB3 ALA A 729      53.680  62.640  47.910  1.00  0.00           H
ATOM   2256  C   ALA A 729      52.760  60.830  49.660  1.00  0.00           C
ATOM   2257  O   ALA A 729      53.770  60.790  50.370  1.00  0.00           O
ATOM   2258  N   LEU A 730      51.590  61.350  50.140  1.00  0.00           N
ATOM   2259  HN  LEU A 730      50.860  61.530  49.500  1.00  0.00           H
ATOM   2260  CA  LEU A 730      51.370  61.670  51.600  1.00  0.00           C
ATOM   2261  HA  LEU A 730      51.910  62.560  51.900  1.00  0.00           H
ATOM   2262  CB  LEU A 730      49.930  62.150  51.930  1.00  0.00           C
ATOM   2263  HB1 LEU A 730      49.100  61.430  51.720  1.00  0.00           H
ATOM   2264  HB2 LEU A 730      49.840  63.060  51.300  1.00  0.00           H
ATOM   2265  CG  LEU A 730      49.570  62.500  53.430  1.00  0.00           C
ATOM   2266  HG  LEU A 730      49.630  61.580  54.060  1.00  0.00           H
ATOM   2267  CD1 LEU A 730      50.470  63.570  53.980  1.00  0.00           C
ATOM   2268 HD11 LEU A 730      50.130  64.530  53.540  1.00  0.00           H
ATOM   2269 HD12 LEU A 730      51.530  63.560  53.630  1.00  0.00           H
ATOM   2270 HD13 LEU A 730      50.470  63.570  55.100  1.00  0.00           H
ATOM   2271  CD2 LEU A 730      48.110  62.870  53.550  1.00  0.00           C
ATOM   2272 HD21 LEU A 730      47.540  61.970  53.240  1.00  0.00           H
ATOM   2273 HD22 LEU A 730      47.830  63.740  52.920  1.00  0.00           H
ATOM   2274 HD23 LEU A 730      47.770  63.010  54.600  1.00  0.00           H
ATOM   2275  C   LEU A 730      51.630  60.540  52.580  1.00  0.00           C
ATOM   2276  O   LEU A 730      52.130  60.830  53.630  1.00  0.00           O
ATOM   2277  N   ILE A 731      51.270  59.350  52.170  1.00  0.00           N
ATOM   2278  HN  ILE A 731      50.890  59.230  51.250  1.00  0.00           H
ATOM   2279  CA  ILE A 731      51.680  58.060  52.800  1.00  0.00           C
ATOM   2280  HA  ILE A 731      51.380  58.050  53.850  1.00  0.00           H
ATOM   2281  CB  ILE A 731      50.900  56.790  52.380  1.00  0.00           C
ATOM   2282  HB  ILE A 731      51.260  56.540  51.360  1.00  0.00           H
ATOM   2283  CG2 ILE A 731      51.270  55.600  53.350  1.00  0.00           C
ATOM   2284 HG21 ILE A 731      50.450  54.850  53.470  1.00  0.00           H
ATOM   2285 HG22 ILE A 731      51.550  56.000  54.340  1.00  0.00           H
ATOM   2286 HG23 ILE A 731      52.190  55.090  53.010  1.00  0.00           H
ATOM   2287  CG1 ILE A 731      49.350  56.850  52.370  1.00  0.00           C
ATOM   2288 HG11 ILE A 731      48.980  55.820  52.510  1.00  0.00           H
ATOM   2289 HG12 ILE A 731      48.850  57.110  51.410  1.00  0.00           H
ATOM   2290  CD  ILE A 731      48.790  57.750  53.500  1.00  0.00           C
ATOM   2291  HD1 ILE A 731      49.350  57.480  54.420  1.00  0.00           H
ATOM   2292  HD2 ILE A 731      47.710  57.530  53.580  1.00  0.00           H
ATOM   2293  HD3 ILE A 731      48.970  58.810  53.190  1.00  0.00           H
ATOM   2294  C   ILE A 731      53.140  57.800  52.820  1.00  0.00           C
ATOM   2295  O   ILE A 731      53.690  57.510  53.860  1.00  0.00           O
ATOM   2296  N   CYS A 732      53.890  58.030  51.710  1.00  0.00           N
ATOM   2297  HN  CYS A 732      53.480  58.150  50.800  1.00  0.00           H
ATOM   2298  CA  CYS A 732      55.310  57.850  51.730  1.00  0.00           C
ATOM   2299  HA  CYS A 732      55.570  56.840  51.980  1.00  0.00           H
ATOM   2300  CB  CYS A 732      56.050  58.190  50.390  1.00  0.00           C
ATOM   2301  HB1 CYS A 732      57.140  58.130  50.570  1.00  0.00           H
ATOM   2302  HB2 CYS A 732      55.780  59.240  50.230  1.00  0.00           H
ATOM   2303  SG  CYS A 732      55.530  57.160  49.000  1.00  0.00           S
ATOM   2304  HG1 CYS A 732      54.250  57.530  49.100  1.00  0.00           H
ATOM   2305  C   CYS A 732      55.960  58.650  52.860  1.00  0.00           C
ATOM   2306  O   CYS A 732      56.690  58.060  53.630  1.00  0.00           O
ATOM   2307  N   ILE A 733      55.630  59.950  52.890  1.00  0.00           N
ATOM   2308  HN  ILE A 733      54.960  60.280  52.250  1.00  0.00           H
ATOM   2309  CA  ILE A 733      56.300  60.940  53.770  1.00  0.00           C
ATOM   2310  HA  ILE A 733      57.370  60.840  53.680  1.00  0.00           H
ATOM   2311  CB  ILE A 733      55.880  62.410  53.380  1.00  0.00           C
ATOM   2312  HB  ILE A 733      54.800  62.460  53.590  1.00  0.00           H
ATOM   2313  CG2 ILE A 733      56.610  63.450  54.230  1.00  0.00           C
ATOM   2314 HG21 ILE A 733      56.460  64.450  53.780  1.00  0.00           H
ATOM   2315 HG22 ILE A 733      57.710  63.220  54.230  1.00  0.00           H
ATOM   2316 HG23 ILE A 733      56.370  63.380  55.310  1.00  0.00           H
ATOM   2317  CG1 ILE A 733      56.190  62.670  51.900  1.00  0.00           C
ATOM   2318 HG11 ILE A 733      56.010  63.760  51.740  1.00  0.00           H
ATOM   2319 HG12 ILE A 733      55.440  62.190  51.230  1.00  0.00           H
ATOM   2320  CD  ILE A 733      57.630  62.270  51.460  1.00  0.00           C
ATOM   2321  HD1 ILE A 733      57.870  61.200  51.590  1.00  0.00           H
ATOM   2322  HD2 ILE A 733      58.430  62.790  52.020  1.00  0.00           H
ATOM   2323  HD3 ILE A 733      57.710  62.510  50.370  1.00  0.00           H
ATOM   2324  C   ILE A 733      55.940  60.690  55.290  1.00  0.00           C
ATOM   2325  O   ILE A 733      56.830  60.620  56.090  1.00  0.00           O
ATOM   2326  N   ILE A 734      54.640  60.420  55.650  1.00  0.00           N
ATOM   2327  HN  ILE A 734      53.910  60.660  55.020  1.00  0.00           H
ATOM   2328  CA  ILE A 734      54.120  59.960  56.880  1.00  0.00           C
ATOM   2329  HA  ILE A 734      54.310  60.720  57.620  1.00  0.00           H
ATOM   2330  CB  ILE A 734      52.610  59.850  56.780  1.00  0.00           C
ATOM   2331  HB  ILE A 734      52.420  59.500  55.740  1.00  0.00           H
ATOM   2332  CG2 ILE A 734      51.910  58.920  57.820  1.00  0.00           C
ATOM   2333 HG21 ILE A 734      52.320  59.100  58.840  1.00  0.00           H
ATOM   2334 HG22 ILE A 734      52.180  57.860  57.650  1.00  0.00           H
ATOM   2335 HG23 ILE A 734      50.810  58.970  57.680  1.00  0.00           H
ATOM   2336  CG1 ILE A 734      52.050  61.330  56.890  1.00  0.00           C
ATOM   2337 HG11 ILE A 734      50.950  61.310  56.800  1.00  0.00           H
ATOM   2338 HG12 ILE A 734      52.460  61.920  56.020  1.00  0.00           H
ATOM   2339  CD  ILE A 734      52.280  62.110  58.190  1.00  0.00           C
ATOM   2340  HD1 ILE A 734      51.940  61.510  59.070  1.00  0.00           H
ATOM   2341  HD2 ILE A 734      51.830  63.110  58.340  1.00  0.00           H
ATOM   2342  HD3 ILE A 734      53.370  62.280  58.370  1.00  0.00           H
ATOM   2343  C   ILE A 734      54.750  58.640  57.400  1.00  0.00           C
ATOM   2344  O   ILE A 734      55.120  58.510  58.550  1.00  0.00           O
ATOM   2345  N   PHE A 735      54.880  57.650  56.530  1.00  0.00           N
ATOM   2346  HN  PHE A 735      54.670  57.730  55.560  1.00  0.00           H
ATOM   2347  CA  PHE A 735      55.280  56.330  56.870  1.00  0.00           C
ATOM   2348  HA  PHE A 735      54.680  56.000  57.700  1.00  0.00           H
ATOM   2349  CB  PHE A 735      55.000  55.400  55.670  1.00  0.00           C
ATOM   2350  HB1 PHE A 735      55.640  55.700  54.810  1.00  0.00           H
ATOM   2351  HB2 PHE A 735      53.970  55.400  55.290  1.00  0.00           H
ATOM   2352  CG  PHE A 735      55.410  53.950  56.150  1.00  0.00           C
ATOM   2353  CD1 PHE A 735      54.450  53.100  56.700  1.00  0.00           C
ATOM   2354  HD1 PHE A 735      53.480  53.510  56.950  1.00  0.00           H
ATOM   2355  CE1 PHE A 735      54.700  51.750  56.940  1.00  0.00           C
ATOM   2356  HE1 PHE A 735      53.940  51.070  57.270  1.00  0.00           H
ATOM   2357  CZ  PHE A 735      55.950  51.260  56.490  1.00  0.00           C
ATOM   2358  HZ  PHE A 735      56.160  50.220  56.710  1.00  0.00           H
ATOM   2359  CD2 PHE A 735      56.570  53.380  55.680  1.00  0.00           C
ATOM   2360  HD2 PHE A 735      57.330  53.970  55.190  1.00  0.00           H
ATOM   2361  CE2 PHE A 735      56.920  52.060  55.830  1.00  0.00           C
ATOM   2362  HE2 PHE A 735      57.910  51.780  55.500  1.00  0.00           H
ATOM   2363  C   PHE A 735      56.670  56.200  57.420  1.00  0.00           C
ATOM   2364  O   PHE A 735      56.890  55.610  58.480  1.00  0.00           O
ATOM   2365  N   ILE A 736      57.670  56.930  56.860  1.00  0.00           N
ATOM   2366  HN  ILE A 736      57.420  57.430  56.040  1.00  0.00           H
ATOM   2367  CA  ILE A 736      59.030  57.060  57.360  1.00  0.00           C
ATOM   2368  HA  ILE A 736      59.390  56.070  57.590  1.00  0.00           H
ATOM   2369  CB  ILE A 736      59.890  57.630  56.170  1.00  0.00           C
ATOM   2370  HB  ILE A 736      59.510  58.660  55.980  1.00  0.00           H
ATOM   2371  CG2 ILE A 736      61.400  57.830  56.740  1.00  0.00           C
ATOM   2372 HG21 ILE A 736      61.930  58.390  55.930  1.00  0.00           H
ATOM   2373 HG22 ILE A 736      61.810  56.800  56.900  1.00  0.00           H
ATOM   2374 HG23 ILE A 736      61.330  58.440  57.660  1.00  0.00           H
ATOM   2375  CG1 ILE A 736      59.830  56.720  54.880  1.00  0.00           C
ATOM   2376 HG11 ILE A 736      58.760  56.500  54.700  1.00  0.00           H
ATOM   2377 HG12 ILE A 736      60.430  55.810  55.010  1.00  0.00           H
ATOM   2378  CD  ILE A 736      60.400  57.310  53.550  1.00  0.00           C
ATOM   2379  HD1 ILE A 736      59.780  58.230  53.420  1.00  0.00           H
ATOM   2380  HD2 ILE A 736      60.260  56.760  52.590  1.00  0.00           H
ATOM   2381  HD3 ILE A 736      61.480  57.530  53.680  1.00  0.00           H
ATOM   2382  C   ILE A 736      59.020  57.900  58.620  1.00  0.00           C
ATOM   2383  O   ILE A 736      59.750  57.630  59.620  1.00  0.00           O
ATOM   2384  N   TYR A 737      58.280  59.020  58.740  1.00  0.00           N
ATOM   2385  HN  TYR A 737      57.920  59.060  57.810  1.00  0.00           H
ATOM   2386  CA  TYR A 737      58.060  59.970  59.790  1.00  0.00           C
ATOM   2387  HA  TYR A 737      59.040  60.340  60.080  1.00  0.00           H
ATOM   2388  CB  TYR A 737      57.190  61.290  59.440  1.00  0.00           C
ATOM   2389  HB1 TYR A 737      56.120  61.090  59.240  1.00  0.00           H
ATOM   2390  HB2 TYR A 737      57.600  61.660  58.470  1.00  0.00           H
ATOM   2391  CG  TYR A 737      57.380  62.410  60.480  1.00  0.00           C
ATOM   2392  CD1 TYR A 737      56.640  62.440  61.680  1.00  0.00           C
ATOM   2393  HD1 TYR A 737      55.940  61.620  61.800  1.00  0.00           H
ATOM   2394  CE1 TYR A 737      56.770  63.480  62.540  1.00  0.00           C
ATOM   2395  HE1 TYR A 737      56.220  63.540  63.470  1.00  0.00           H
ATOM   2396  CZ  TYR A 737      57.500  64.650  62.190  1.00  0.00           C
ATOM   2397  OH  TYR A 737      57.770  65.650  63.150  1.00  0.00           O
ATOM   2398  HH  TYR A 737      57.020  65.680  63.760  1.00  0.00           H
ATOM   2399  CD2 TYR A 737      58.190  63.520  60.170  1.00  0.00           C
ATOM   2400  HD2 TYR A 737      58.730  63.470  59.240  1.00  0.00           H
ATOM   2401  CE2 TYR A 737      58.230  64.620  61.000  1.00  0.00           C
ATOM   2402  HE2 TYR A 737      58.830  65.480  60.760  1.00  0.00           H
ATOM   2403  C   TYR A 737      57.690  59.260  61.070  1.00  0.00           C
ATOM   2404  O   TYR A 737      58.200  59.570  62.070  1.00  0.00           O
ATOM   2405  N   GLU A 738      56.770  58.310  60.940  1.00  0.00           N
ATOM   2406  HN  GLU A 738      56.350  58.170  60.050  1.00  0.00           H
ATOM   2407  CA  GLU A 738      56.310  57.440  62.040  1.00  0.00           C
ATOM   2408  HA  GLU A 738      56.150  58.080  62.890  1.00  0.00           H
ATOM   2409  CB  GLU A 738      54.970  56.710  61.750  1.00  0.00           C
ATOM   2410  HB1 GLU A 738      54.770  56.020  62.600  1.00  0.00           H
ATOM   2411  HB2 GLU A 738      55.070  56.100  60.830  1.00  0.00           H
ATOM   2412  CG  GLU A 738      53.740  57.670  61.540  1.00  0.00           C
ATOM   2413  HG1 GLU A 738      53.850  58.330  60.640  1.00  0.00           H
ATOM   2414  HG2 GLU A 738      53.650  58.300  62.450  1.00  0.00           H
ATOM   2415  CD  GLU A 738      52.390  56.990  61.490  1.00  0.00           C
ATOM   2416  OE1 GLU A 738      52.260  55.770  61.570  1.00  0.00           O
ATOM   2417  OE2 GLU A 738      51.400  57.750  61.470  1.00  0.00           O
ATOM   2418  C   GLU A 738      57.400  56.400  62.470  1.00  0.00           C
ATOM   2419  O   GLU A 738      57.540  56.160  63.650  1.00  0.00           O
ATOM   2420  N   ALA A 739      58.140  55.810  61.500  1.00  0.00           N
ATOM   2421  HN  ALA A 739      57.970  56.110  60.570  1.00  0.00           H
ATOM   2422  CA  ALA A 739      59.260  54.910  61.750  1.00  0.00           C
ATOM   2423  HA  ALA A 739      58.770  54.130  62.330  1.00  0.00           H
ATOM   2424  CB  ALA A 739      59.810  54.250  60.450  1.00  0.00           C
ATOM   2425  HB1 ALA A 739      60.480  53.400  60.670  1.00  0.00           H
ATOM   2426  HB2 ALA A 739      60.330  54.890  59.710  1.00  0.00           H
ATOM   2427  HB3 ALA A 739      59.030  53.680  59.900  1.00  0.00           H
ATOM   2428  C   ALA A 739      60.370  55.650  62.590  1.00  0.00           C
ATOM   2429  O   ALA A 739      60.890  55.120  63.550  1.00  0.00           O
ATOM   2430  N   LEU A 740      60.600  56.920  62.130  1.00  0.00           N
ATOM   2431  HN  LEU A 740      60.100  57.240  61.330  1.00  0.00           H
ATOM   2432  CA  LEU A 740      61.330  57.970  62.890  1.00  0.00           C
ATOM   2433  HA  LEU A 740      62.280  57.530  63.190  1.00  0.00           H
ATOM   2434  CB  LEU A 740      61.620  59.320  62.180  1.00  0.00           C
ATOM   2435  HB1 LEU A 740      62.010  60.040  62.930  1.00  0.00           H
ATOM   2436  HB2 LEU A 740      60.710  59.720  61.680  1.00  0.00           H
ATOM   2437  CG  LEU A 740      62.640  59.300  61.030  1.00  0.00           C
ATOM   2438  HG  LEU A 740      62.420  58.520  60.280  1.00  0.00           H
ATOM   2439  CD1 LEU A 740      62.730  60.650  60.310  1.00  0.00           C
ATOM   2440 HD11 LEU A 740      61.730  61.000  59.970  1.00  0.00           H
ATOM   2441 HD12 LEU A 740      63.260  60.460  59.350  1.00  0.00           H
ATOM   2442 HD13 LEU A 740      63.190  61.470  60.890  1.00  0.00           H
ATOM   2443  CD2 LEU A 740      64.060  58.990  61.640  1.00  0.00           C
ATOM   2444 HD21 LEU A 740      64.200  58.000  62.110  1.00  0.00           H
ATOM   2445 HD22 LEU A 740      64.370  59.700  62.430  1.00  0.00           H
ATOM   2446 HD23 LEU A 740      64.780  59.040  60.790  1.00  0.00           H
ATOM   2447  C   LEU A 740      60.780  58.290  64.300  1.00  0.00           C
ATOM   2448  O   LEU A 740      61.420  58.300  65.310  1.00  0.00           O
ATOM   2449  N   GLU A 741      59.420  58.500  64.370  1.00  0.00           N
ATOM   2450  HN  GLU A 741      58.900  58.680  63.540  1.00  0.00           H
ATOM   2451  CA  GLU A 741      58.770  58.820  65.670  1.00  0.00           C
ATOM   2452  HA  GLU A 741      59.340  59.610  66.120  1.00  0.00           H
ATOM   2453  CB  GLU A 741      57.310  59.360  65.470  1.00  0.00           C
ATOM   2454  HB1 GLU A 741      56.800  58.530  64.940  1.00  0.00           H
ATOM   2455  HB2 GLU A 741      57.370  60.250  64.810  1.00  0.00           H
ATOM   2456  CG  GLU A 741      56.510  59.740  66.720  1.00  0.00           C
ATOM   2457  HG1 GLU A 741      57.090  60.460  67.340  1.00  0.00           H
ATOM   2458  HG2 GLU A 741      56.470  58.790  67.290  1.00  0.00           H
ATOM   2459  CD  GLU A 741      55.100  60.250  66.600  1.00  0.00           C
ATOM   2460  OE1 GLU A 741      54.190  59.510  66.210  1.00  0.00           O
ATOM   2461  OE2 GLU A 741      54.860  61.380  67.050  1.00  0.00           O
ATOM   2462  C   GLU A 741      58.930  57.690  66.650  1.00  0.00           C
ATOM   2463  O   GLU A 741      59.260  57.870  67.840  1.00  0.00           O
ATOM   2464  N   LYS A 742      58.740  56.480  66.190  1.00  0.00           N
ATOM   2465  HN  LYS A 742      58.380  56.310  65.270  1.00  0.00           H
ATOM   2466  CA  LYS A 742      58.980  55.320  67.020  1.00  0.00           C
ATOM   2467  HA  LYS A 742      58.480  55.450  67.970  1.00  0.00           H
ATOM   2468  CB  LYS A 742      58.450  54.040  66.480  1.00  0.00           C
ATOM   2469  HB1 LYS A 742      58.560  53.170  67.160  1.00  0.00           H
ATOM   2470  HB2 LYS A 742      58.900  53.800  65.490  1.00  0.00           H
ATOM   2471  CG  LYS A 742      56.930  54.100  66.210  1.00  0.00           C
ATOM   2472  HG1 LYS A 742      56.730  54.720  65.320  1.00  0.00           H
ATOM   2473  HG2 LYS A 742      56.400  54.620  67.030  1.00  0.00           H
ATOM   2474  CD  LYS A 742      56.250  52.710  65.940  1.00  0.00           C
ATOM   2475  HD1 LYS A 742      56.530  51.910  66.680  1.00  0.00           H
ATOM   2476  HD2 LYS A 742      56.360  52.270  64.930  1.00  0.00           H
ATOM   2477  CE  LYS A 742      54.760  52.760  66.110  1.00  0.00           C
ATOM   2478  HE1 LYS A 742      54.330  52.930  67.120  1.00  0.00           H
ATOM   2479  HE2 LYS A 742      54.350  51.790  65.750  1.00  0.00           H
ATOM   2480  NZ  LYS A 742      54.100  53.790  65.310  1.00  0.00           N
ATOM   2481  HZ1 LYS A 742      54.300  54.740  65.680  1.00  0.00           H
ATOM   2482  HZ2 LYS A 742      53.060  53.730  65.300  1.00  0.00           H
ATOM   2483  HZ3 LYS A 742      54.550  53.790  64.370  1.00  0.00           H
ATOM   2484  C   LYS A 742      60.470  55.210  67.460  1.00  0.00           C
ATOM   2485  O   LYS A 742      60.680  55.000  68.630  1.00  0.00           O
ATOM   2486  N   LEU A 743      61.430  55.500  66.580  1.00  0.00           N
ATOM   2487  HN  LEU A 743      61.210  55.730  65.640  1.00  0.00           H
ATOM   2488  CA  LEU A 743      62.920  55.410  66.770  1.00  0.00           C
ATOM   2489  HA  LEU A 743      63.140  54.390  67.050  1.00  0.00           H
ATOM   2490  CB  LEU A 743      63.690  55.850  65.520  1.00  0.00           C
ATOM   2491  HB1 LEU A 743      63.620  56.950  65.340  1.00  0.00           H
ATOM   2492  HB2 LEU A 743      63.300  55.340  64.610  1.00  0.00           H
ATOM   2493  CG  LEU A 743      65.160  55.570  65.650  1.00  0.00           C
ATOM   2494  HG  LEU A 743      65.600  55.920  66.610  1.00  0.00           H
ATOM   2495  CD1 LEU A 743      65.470  54.090  65.430  1.00  0.00           C
ATOM   2496 HD11 LEU A 743      64.930  53.370  66.080  1.00  0.00           H
ATOM   2497 HD12 LEU A 743      66.540  53.890  65.620  1.00  0.00           H
ATOM   2498 HD13 LEU A 743      65.340  53.730  64.390  1.00  0.00           H
ATOM   2499  CD2 LEU A 743      65.830  56.370  64.580  1.00  0.00           C
ATOM   2500 HD21 LEU A 743      66.910  56.370  64.860  1.00  0.00           H
ATOM   2501 HD22 LEU A 743      65.450  57.400  64.550  1.00  0.00           H
ATOM   2502 HD23 LEU A 743      65.770  55.920  63.570  1.00  0.00           H
ATOM   2503  C   LEU A 743      63.270  56.290  67.900  1.00  0.00           C
ATOM   2504  O   LEU A 743      64.050  55.860  68.790  1.00  0.00           O
ATOM   2505  N   PHE A 744      62.710  57.520  67.950  1.00  0.00           N
ATOM   2506  HN  PHE A 744      62.080  57.800  67.230  1.00  0.00           H
ATOM   2507  CA  PHE A 744      62.910  58.490  68.980  1.00  0.00           C
ATOM   2508  HA  PHE A 744      63.930  58.540  69.350  1.00  0.00           H
ATOM   2509  CB  PHE A 744      62.690  59.880  68.460  1.00  0.00           C
ATOM   2510  HB1 PHE A 744      62.870  60.560  69.320  1.00  0.00           H
ATOM   2511  HB2 PHE A 744      61.700  60.070  67.990  1.00  0.00           H
ATOM   2512  CG  PHE A 744      63.660  60.340  67.400  1.00  0.00           C
ATOM   2513  CD1 PHE A 744      64.990  60.260  67.560  1.00  0.00           C
ATOM   2514  HD1 PHE A 744      65.450  59.970  68.500  1.00  0.00           H
ATOM   2515  CE1 PHE A 744      65.870  60.430  66.550  1.00  0.00           C
ATOM   2516  HE1 PHE A 744      66.950  60.370  66.580  1.00  0.00           H
ATOM   2517  CZ  PHE A 744      65.370  60.820  65.310  1.00  0.00           C
ATOM   2518  HZ  PHE A 744      66.060  60.880  64.490  1.00  0.00           H
ATOM   2519  CD2 PHE A 744      63.140  60.990  66.240  1.00  0.00           C
ATOM   2520  HD2 PHE A 744      62.070  61.100  66.150  1.00  0.00           H
ATOM   2521  CE2 PHE A 744      63.980  61.200  65.160  1.00  0.00           C
ATOM   2522  HE2 PHE A 744      63.620  61.470  64.190  1.00  0.00           H
ATOM   2523  C   PHE A 744      62.010  58.200  70.240  1.00  0.00           C
ATOM   2524  O   PHE A 744      62.150  58.960  71.220  1.00  0.00           O
ATOM   2525  N   ASP A 745      61.240  57.080  70.310  1.00  0.00           N
ATOM   2526  HN  ASP A 745      61.190  56.570  69.450  1.00  0.00           H
ATOM   2527  CA  ASP A 745      60.360  56.740  71.420  1.00  0.00           C
ATOM   2528  HA  ASP A 745      60.450  57.560  72.130  1.00  0.00           H
ATOM   2529  CB  ASP A 745      58.870  56.520  70.930  1.00  0.00           C
ATOM   2530  HB1 ASP A 745      58.840  55.550  70.410  1.00  0.00           H
ATOM   2531  HB2 ASP A 745      58.550  57.360  70.270  1.00  0.00           H
ATOM   2532  CG  ASP A 745      57.720  56.550  72.010  1.00  0.00           C
ATOM   2533  OD1 ASP A 745      56.660  56.020  71.540  1.00  0.00           O
ATOM   2534  OD2 ASP A 745      57.730  57.270  73.010  1.00  0.00           O
ATOM   2535  C   ASP A 745      60.820  55.480  72.130  1.00  0.00           C
ATOM   2536  O   ASP A 745      60.290  54.920  73.120  1.00  0.00           O
ATOM   2537  N   LEU A 746      62.010  54.990  71.660  1.00  0.00           N
ATOM   2538  HN  LEU A 746      62.480  55.560  70.980  1.00  0.00           H
ATOM   2539  CA  LEU A 746      62.720  53.840  72.150  1.00  0.00           C
ATOM   2540  HA  LEU A 746      62.010  53.030  72.170  1.00  0.00           H
ATOM   2541  CB  LEU A 746      63.710  53.320  71.080  1.00  0.00           C
ATOM   2542  HB1 LEU A 746      64.310  52.470  71.450  1.00  0.00           H
ATOM   2543  HB2 LEU A 746      64.370  54.140  70.760  1.00  0.00           H
ATOM   2544  CG  LEU A 746      63.180  52.590  69.830  1.00  0.00           C
ATOM   2545  HG  LEU A 746      62.430  53.340  69.510  1.00  0.00           H
ATOM   2546  CD1 LEU A 746      64.350  52.510  68.800  1.00  0.00           C
ATOM   2547 HD11 LEU A 746      65.060  51.860  69.350  1.00  0.00           H
ATOM   2548 HD12 LEU A 746      64.650  53.560  68.580  1.00  0.00           H
ATOM   2549 HD13 LEU A 746      64.080  51.940  67.870  1.00  0.00           H
ATOM   2550  CD2 LEU A 746      62.540  51.220  70.210  1.00  0.00           C
ATOM   2551 HD21 LEU A 746      63.290  50.440  70.470  1.00  0.00           H
ATOM   2552 HD22 LEU A 746      61.880  50.910  69.370  1.00  0.00           H
ATOM   2553 HD23 LEU A 746      61.900  51.300  71.110  1.00  0.00           H
ATOM   2554  C   LEU A 746      63.480  53.890  73.470  1.00  0.00           C
ATOM   2555  O   LEU A 746      64.270  54.780  73.830  1.00  0.00           O
ATOM   2556  N   GLY A 747      63.280  52.750  74.270  1.00  0.00           N
ATOM   2557  HN  GLY A 747      62.810  51.990  73.850  1.00  0.00           H
ATOM   2558  CA  GLY A 747      63.650  52.670  75.670  1.00  0.00           C
ATOM   2559  HA1 GLY A 747      64.690  52.930  75.790  1.00  0.00           H
ATOM   2560  HA2 GLY A 747      63.360  51.760  76.180  1.00  0.00           H
ATOM   2561  C   GLY A 747      62.910  53.760  76.470  1.00  0.00           C
ATOM   2562  O   GLY A 747      61.790  54.090  76.190  1.00  0.00           O
ATOM   2563  N   GLU A 748      63.550  54.230  77.600  1.00  0.00           N
ATOM   2564  HN  GLU A 748      64.480  53.930  77.760  1.00  0.00           H
ATOM   2565  CA  GLU A 748      63.030  55.200  78.500  1.00  0.00           C
ATOM   2566  HA  GLU A 748      61.950  55.190  78.400  1.00  0.00           H
ATOM   2567  CB  GLU A 748      63.610  54.930  79.940  1.00  0.00           C
ATOM   2568  HB1 GLU A 748      63.590  55.900  80.500  1.00  0.00           H
ATOM   2569  HB2 GLU A 748      64.670  54.720  79.730  1.00  0.00           H
ATOM   2570  CG  GLU A 748      62.990  53.830  80.850  1.00  0.00           C
ATOM   2571  HG1 GLU A 748      63.000  52.860  80.300  1.00  0.00           H
ATOM   2572  HG2 GLU A 748      61.930  54.000  81.100  1.00  0.00           H
ATOM   2573  CD  GLU A 748      63.820  53.660  82.070  1.00  0.00           C
ATOM   2574  OE1 GLU A 748      64.220  52.430  82.250  1.00  0.00           O
ATOM   2575  OE2 GLU A 748      64.110  54.590  82.800  1.00  0.00           O
ATOM   2576  C   GLU A 748      63.510  56.550  77.940  1.00  0.00           C
ATOM   2577  O   GLU A 748      63.350  57.610  78.570  1.00  0.00           O
ATOM   2578  N   THR A 749      63.990  56.630  76.680  1.00  0.00           N
ATOM   2579  HN  THR A 749      64.250  55.760  76.270  1.00  0.00           H
ATOM   2580  CA  THR A 749      64.100  57.770  75.820  1.00  0.00           C
ATOM   2581  HA  THR A 749      64.400  57.290  74.910  1.00  0.00           H
ATOM   2582  CB  THR A 749      62.750  58.520  75.420  1.00  0.00           C
ATOM   2583  HB  THR A 749      62.880  59.480  74.890  1.00  0.00           H
ATOM   2584  OG1 THR A 749      62.030  58.920  76.540  1.00  0.00           O
ATOM   2585  HG1 THR A 749      62.710  58.950  77.220  1.00  0.00           H
ATOM   2586  CG2 THR A 749      61.870  57.590  74.670  1.00  0.00           C
ATOM   2587 HG21 THR A 749      61.610  56.760  75.340  1.00  0.00           H
ATOM   2588 HG22 THR A 749      62.360  57.200  73.750  1.00  0.00           H
ATOM   2589 HG23 THR A 749      60.900  58.050  74.380  1.00  0.00           H
ATOM   2590  C   THR A 749      65.290  58.680  76.040  1.00  0.00           C
ATOM   2591  O   THR A 749      65.260  59.870  75.840  1.00  0.00           O
ATOM   2592  N   TYR A 750      66.370  58.060  76.530  1.00  0.00           N
ATOM   2593  HN  TYR A 750      66.260  57.100  76.760  1.00  0.00           H
ATOM   2594  CA  TYR A 750      67.650  58.680  76.840  1.00  0.00           C
ATOM   2595  HA  TYR A 750      67.470  59.640  77.330  1.00  0.00           H
ATOM   2596  CB  TYR A 750      68.470  57.690  77.690  1.00  0.00           C
ATOM   2597  HB1 TYR A 750      69.450  58.100  77.990  1.00  0.00           H
ATOM   2598  HB2 TYR A 750      68.600  56.720  77.170  1.00  0.00           H
ATOM   2599  CG  TYR A 750      67.670  57.240  78.910  1.00  0.00           C
ATOM   2600  CD1 TYR A 750      67.070  58.210  79.670  1.00  0.00           C
ATOM   2601  HD1 TYR A 750      67.310  59.220  79.330  1.00  0.00           H
ATOM   2602  CE1 TYR A 750      66.650  57.930  81.040  1.00  0.00           C
ATOM   2603  HE1 TYR A 750      66.440  58.670  81.810  1.00  0.00           H
ATOM   2604  CZ  TYR A 750      66.570  56.580  81.430  1.00  0.00           C
ATOM   2605  OH  TYR A 750      66.170  56.260  82.730  1.00  0.00           O
ATOM   2606  HH  TYR A 750      65.380  55.750  82.600  1.00  0.00           H
ATOM   2607  CD2 TYR A 750      67.550  55.890  79.360  1.00  0.00           C
ATOM   2608  HD2 TYR A 750      67.900  55.120  78.680  1.00  0.00           H
ATOM   2609  CE2 TYR A 750      66.990  55.540  80.580  1.00  0.00           C
ATOM   2610  HE2 TYR A 750      66.910  54.540  80.970  1.00  0.00           H
ATOM   2611  C   TYR A 750      68.340  59.050  75.470  1.00  0.00           C
ATOM   2612  O   TYR A 750      68.360  58.290  74.490  1.00  0.00           O
ATOM   2613  N   ALA A 751      68.910  60.260  75.400  1.00  0.00           N
ATOM   2614  HN  ALA A 751      69.000  60.810  76.220  1.00  0.00           H
ATOM   2615  CA  ALA A 751      69.500  60.750  74.130  1.00  0.00           C
ATOM   2616  HA  ALA A 751      68.660  60.740  73.450  1.00  0.00           H
ATOM   2617  CB  ALA A 751      69.950  62.160  74.270  1.00  0.00           C
ATOM   2618  HB1 ALA A 751      70.900  62.190  74.850  1.00  0.00           H
ATOM   2619  HB2 ALA A 751      69.210  62.710  74.880  1.00  0.00           H
ATOM   2620  HB3 ALA A 751      70.140  62.660  73.300  1.00  0.00           H
ATOM   2621  C   ALA A 751      70.640  59.900  73.550  1.00  0.00           C
ATOM   2622  O   ALA A 751      70.710  59.600  72.340  1.00  0.00           O
ATOM   2623  N   ASP A 752      71.630  59.510  74.380  1.00  0.00           N
ATOM   2624  HN  ASP A 752      71.620  59.640  75.370  1.00  0.00           H
ATOM   2625  CA  ASP A 752      72.670  58.550  74.080  1.00  0.00           C
ATOM   2626  HA  ASP A 752      73.220  58.990  73.270  1.00  0.00           H
ATOM   2627  CB  ASP A 752      73.710  58.280  75.290  1.00  0.00           C
ATOM   2628  HB1 ASP A 752      74.210  59.250  75.500  1.00  0.00           H
ATOM   2629  HB2 ASP A 752      74.440  57.570  74.860  1.00  0.00           H
ATOM   2630  CG  ASP A 752      73.060  57.740  76.580  1.00  0.00           C
ATOM   2631  OD1 ASP A 752      73.740  57.300  77.550  1.00  0.00           O
ATOM   2632  OD2 ASP A 752      71.790  57.850  76.600  1.00  0.00           O
ATOM   2633  C   ASP A 752      72.060  57.200  73.480  1.00  0.00           C
ATOM   2634  O   ASP A 752      72.480  56.700  72.470  1.00  0.00           O
ATOM   2635  N   VAL A 753      71.030  56.620  74.150  1.00  0.00           N
ATOM   2636  HN  VAL A 753      70.880  56.930  75.080  1.00  0.00           H
ATOM   2637  CA  VAL A 753      70.190  55.520  73.670  1.00  0.00           C
ATOM   2638  HA  VAL A 753      70.840  54.660  73.610  1.00  0.00           H
ATOM   2639  CB  VAL A 753      69.080  54.980  74.580  1.00  0.00           C
ATOM   2640  HB  VAL A 753      68.400  55.850  74.700  1.00  0.00           H
ATOM   2641  CG1 VAL A 753      68.350  53.840  73.900  1.00  0.00           C
ATOM   2642 HG11 VAL A 753      67.690  53.310  74.600  1.00  0.00           H
ATOM   2643 HG12 VAL A 753      69.120  53.110  73.560  1.00  0.00           H
ATOM   2644 HG13 VAL A 753      67.840  54.160  72.960  1.00  0.00           H
ATOM   2645  CG2 VAL A 753      69.710  54.570  75.910  1.00  0.00           C
ATOM   2646 HG21 VAL A 753      70.550  53.840  75.820  1.00  0.00           H
ATOM   2647 HG22 VAL A 753      68.920  54.180  76.590  1.00  0.00           H
ATOM   2648 HG23 VAL A 753      70.240  55.430  76.350  1.00  0.00           H
ATOM   2649  C   VAL A 753      69.570  55.870  72.300  1.00  0.00           C
ATOM   2650  O   VAL A 753      69.840  55.090  71.350  1.00  0.00           O
ATOM   2651  N   LEU A 754      68.870  56.970  72.080  1.00  0.00           N
ATOM   2652  HN  LEU A 754      68.650  57.560  72.860  1.00  0.00           H
ATOM   2653  CA  LEU A 754      68.270  57.390  70.780  1.00  0.00           C
ATOM   2654  HA  LEU A 754      67.630  56.560  70.550  1.00  0.00           H
ATOM   2655  CB  LEU A 754      67.450  58.620  70.920  1.00  0.00           C
ATOM   2656  HB1 LEU A 754      67.070  59.010  69.950  1.00  0.00           H
ATOM   2657  HB2 LEU A 754      68.050  59.470  71.350  1.00  0.00           H
ATOM   2658  CG  LEU A 754      66.220  58.440  71.750  1.00  0.00           C
ATOM   2659  HG  LEU A 754      66.450  58.170  72.800  1.00  0.00           H
ATOM   2660  CD1 LEU A 754      65.490  59.710  71.740  1.00  0.00           C
ATOM   2661 HD11 LEU A 754      64.600  59.660  72.420  1.00  0.00           H
ATOM   2662 HD12 LEU A 754      65.240  59.970  70.690  1.00  0.00           H
ATOM   2663 HD13 LEU A 754      65.990  60.640  72.090  1.00  0.00           H
ATOM   2664  CD2 LEU A 754      65.350  57.250  71.240  1.00  0.00           C
ATOM   2665 HD21 LEU A 754      65.180  57.370  70.140  1.00  0.00           H
ATOM   2666 HD22 LEU A 754      64.320  57.260  71.660  1.00  0.00           H
ATOM   2667 HD23 LEU A 754      65.810  56.270  71.460  1.00  0.00           H
ATOM   2668  C   LEU A 754      69.220  57.590  69.620  1.00  0.00           C
ATOM   2669  O   LEU A 754      69.060  57.160  68.460  1.00  0.00           O
ATOM   2670  N   PHE A 755      70.370  58.200  69.920  1.00  0.00           N
ATOM   2671  HN  PHE A 755      70.450  58.580  70.840  1.00  0.00           H
ATOM   2672  CA  PHE A 755      71.580  58.230  69.050  1.00  0.00           C
ATOM   2673  HA  PHE A 755      71.170  58.690  68.150  1.00  0.00           H
ATOM   2674  CB  PHE A 755      72.700  59.160  69.530  1.00  0.00           C
ATOM   2675  HB1 PHE A 755      73.280  58.740  70.390  1.00  0.00           H
ATOM   2676  HB2 PHE A 755      72.190  60.100  69.800  1.00  0.00           H
ATOM   2677  CG  PHE A 755      73.750  59.490  68.380  1.00  0.00           C
ATOM   2678  CD1 PHE A 755      75.110  59.310  68.620  1.00  0.00           C
ATOM   2679  HD1 PHE A 755      75.330  58.940  69.610  1.00  0.00           H
ATOM   2680  CE1 PHE A 755      76.090  59.450  67.630  1.00  0.00           C
ATOM   2681  HE1 PHE A 755      77.120  59.210  67.840  1.00  0.00           H
ATOM   2682  CZ  PHE A 755      75.630  59.860  66.350  1.00  0.00           C
ATOM   2683  HZ  PHE A 755      76.360  60.190  65.640  1.00  0.00           H
ATOM   2684  CD2 PHE A 755      73.350  59.770  67.040  1.00  0.00           C
ATOM   2685  HD2 PHE A 755      72.350  59.940  66.710  1.00  0.00           H
ATOM   2686  CE2 PHE A 755      74.270  60.060  66.010  1.00  0.00           C
ATOM   2687  HE2 PHE A 755      74.010  60.290  65.000  1.00  0.00           H
ATOM   2688  C   PHE A 755      72.090  56.900  68.640  1.00  0.00           C
ATOM   2689  O   PHE A 755      72.300  56.590  67.440  1.00  0.00           O
ATOM   2690  N   TRP A 756      72.260  56.030  69.680  1.00  0.00           N
ATOM   2691  HN  TRP A 756      72.130  56.250  70.640  1.00  0.00           H
ATOM   2692  CA  TRP A 756      72.610  54.670  69.330  1.00  0.00           C
ATOM   2693  HA  TRP A 756      73.470  54.750  68.680  1.00  0.00           H
ATOM   2694  CB  TRP A 756      73.010  53.980  70.630  1.00  0.00           C
ATOM   2695  HB1 TRP A 756      72.240  54.300  71.370  1.00  0.00           H
ATOM   2696  HB2 TRP A 756      73.940  54.490  70.970  1.00  0.00           H
ATOM   2697  CG  TRP A 756      73.080  52.470  70.580  1.00  0.00           C
ATOM   2698  CD1 TRP A 756      72.480  51.660  71.520  1.00  0.00           C
ATOM   2699  HD1 TRP A 756      71.950  51.910  72.440  1.00  0.00           H
ATOM   2700  NE1 TRP A 756      72.910  50.330  71.320  1.00  0.00           N
ATOM   2701  HE1 TRP A 756      72.940  49.580  71.940  1.00  0.00           H
ATOM   2702  CE2 TRP A 756      73.680  50.320  70.150  1.00  0.00           C
ATOM   2703  CD2 TRP A 756      73.830  51.660  69.680  1.00  0.00           C
ATOM   2704  CE3 TRP A 756      74.630  51.930  68.620  1.00  0.00           C
ATOM   2705  HE3 TRP A 756      74.740  52.920  68.200  1.00  0.00           H
ATOM   2706  CZ3 TRP A 756      75.150  50.840  67.900  1.00  0.00           C
ATOM   2707  HZ3 TRP A 756      75.450  51.070  66.890  1.00  0.00           H
ATOM   2708  CZ2 TRP A 756      74.290  49.250  69.450  1.00  0.00           C
ATOM   2709  HZ2 TRP A 756      74.180  48.230  69.760  1.00  0.00           H
ATOM   2710  CH2 TRP A 756      74.980  49.530  68.320  1.00  0.00           C
ATOM   2711  HH2 TRP A 756      75.220  48.700  67.670  1.00  0.00           H
ATOM   2712  C   TRP A 756      71.510  54.070  68.540  1.00  0.00           C
ATOM   2713  O   TRP A 756      71.850  53.270  67.640  1.00  0.00           O
ATOM   2714  N   CYS A 757      70.240  54.260  68.850  1.00  0.00           N
ATOM   2715  HN  CYS A 757      70.130  54.600  69.780  1.00  0.00           H
ATOM   2716  CA  CYS A 757      69.130  53.820  68.070  1.00  0.00           C
ATOM   2717  HA  CYS A 757      69.320  52.750  67.960  1.00  0.00           H
ATOM   2718  CB  CYS A 757      67.820  53.970  68.880  1.00  0.00           C
ATOM   2719  HB1 CYS A 757      66.900  53.870  68.260  1.00  0.00           H
ATOM   2720  HB2 CYS A 757      67.810  55.060  69.100  1.00  0.00           H
ATOM   2721  SG  CYS A 757      67.850  52.940  70.410  1.00  0.00           S
ATOM   2722  HG1 CYS A 757      68.820  53.650  70.960  1.00  0.00           H
ATOM   2723  C   CYS A 757      69.090  54.230  66.590  1.00  0.00           C
ATOM   2724  O   CYS A 757      68.950  53.410  65.700  1.00  0.00           O
ATOM   2725  N   VAL A 758      69.380  55.540  66.330  1.00  0.00           N
ATOM   2726  HN  VAL A 758      69.560  56.210  67.050  1.00  0.00           H
ATOM   2727  CA  VAL A 758      69.690  56.060  65.020  1.00  0.00           C
ATOM   2728  HA  VAL A 758      68.830  55.900  64.390  1.00  0.00           H
ATOM   2729  CB  VAL A 758      69.970  57.570  65.000  1.00  0.00           C
ATOM   2730  HB  VAL A 758      70.850  57.720  65.670  1.00  0.00           H
ATOM   2731  CG1 VAL A 758      70.290  58.010  63.510  1.00  0.00           C
ATOM   2732 HG11 VAL A 758      69.500  57.610  62.850  1.00  0.00           H
ATOM   2733 HG12 VAL A 758      71.290  57.680  63.140  1.00  0.00           H
ATOM   2734 HG13 VAL A 758      70.360  59.120  63.500  1.00  0.00           H
ATOM   2735  CG2 VAL A 758      68.860  58.500  65.580  1.00  0.00           C
ATOM   2736 HG21 VAL A 758      69.180  59.560  65.470  1.00  0.00           H
ATOM   2737 HG22 VAL A 758      68.530  58.300  66.630  1.00  0.00           H
ATOM   2738 HG23 VAL A 758      67.970  58.390  64.930  1.00  0.00           H
ATOM   2739  C   VAL A 758      70.800  55.350  64.310  1.00  0.00           C
ATOM   2740  O   VAL A 758      70.710  55.040  63.090  1.00  0.00           O
ATOM   2741  N   ILE A 759      71.950  55.050  64.980  1.00  0.00           N
ATOM   2742  HN  ILE A 759      72.120  55.330  65.930  1.00  0.00           H
ATOM   2743  CA  ILE A 759      73.110  54.330  64.450  1.00  0.00           C
ATOM   2744  HA  ILE A 759      73.510  54.770  63.550  1.00  0.00           H
ATOM   2745  CB  ILE A 759      74.310  54.390  65.440  1.00  0.00           C
ATOM   2746  HB  ILE A 759      74.050  54.150  66.490  1.00  0.00           H
ATOM   2747  CG2 ILE A 759      75.400  53.380  64.960  1.00  0.00           C
ATOM   2748 HG21 ILE A 759      76.270  53.280  65.630  1.00  0.00           H
ATOM   2749 HG22 ILE A 759      75.870  53.580  63.980  1.00  0.00           H
ATOM   2750 HG23 ILE A 759      74.910  52.380  64.970  1.00  0.00           H
ATOM   2751  CG1 ILE A 759      74.770  55.820  65.490  1.00  0.00           C
ATOM   2752 HG11 ILE A 759      74.020  56.620  65.390  1.00  0.00           H
ATOM   2753 HG12 ILE A 759      75.400  56.010  64.590  1.00  0.00           H
ATOM   2754  CD  ILE A 759      75.610  56.210  66.690  1.00  0.00           C
ATOM   2755  HD1 ILE A 759      74.940  56.320  67.580  1.00  0.00           H
ATOM   2756  HD2 ILE A 759      76.100  57.190  66.540  1.00  0.00           H
ATOM   2757  HD3 ILE A 759      76.410  55.490  67.000  1.00  0.00           H
ATOM   2758  C   ILE A 759      72.750  53.010  64.020  1.00  0.00           C
ATOM   2759  O   ILE A 759      73.050  52.630  62.900  1.00  0.00           O
ATOM   2760  N   LEU A 760      71.960  52.200  64.760  1.00  0.00           N
ATOM   2761  HN  LEU A 760      71.550  52.430  65.630  1.00  0.00           H
ATOM   2762  CA  LEU A 760      71.680  50.880  64.300  1.00  0.00           C
ATOM   2763  HA  LEU A 760      72.560  50.400  63.890  1.00  0.00           H
ATOM   2764  CB  LEU A 760      71.270  50.090  65.480  1.00  0.00           C
ATOM   2765  HB1 LEU A 760      70.350  50.560  65.890  1.00  0.00           H
ATOM   2766  HB2 LEU A 760      72.090  50.220  66.220  1.00  0.00           H
ATOM   2767  CG  LEU A 760      70.960  48.610  65.220  1.00  0.00           C
ATOM   2768  HG  LEU A 760      69.910  48.530  64.860  1.00  0.00           H
ATOM   2769  CD1 LEU A 760      71.960  47.950  64.350  1.00  0.00           C
ATOM   2770 HD11 LEU A 760      71.830  48.250  63.290  1.00  0.00           H
ATOM   2771 HD12 LEU A 760      71.810  46.850  64.400  1.00  0.00           H
ATOM   2772 HD13 LEU A 760      72.980  48.230  64.730  1.00  0.00           H
ATOM   2773  CD2 LEU A 760      70.830  47.780  66.500  1.00  0.00           C
ATOM   2774 HD21 LEU A 760      71.730  47.960  67.140  1.00  0.00           H
ATOM   2775 HD22 LEU A 760      70.640  46.690  66.350  1.00  0.00           H
ATOM   2776 HD23 LEU A 760      69.970  48.080  67.130  1.00  0.00           H
ATOM   2777  C   LEU A 760      70.660  50.890  63.190  1.00  0.00           C
ATOM   2778  O   LEU A 760      70.760  50.100  62.260  1.00  0.00           O
ATOM   2779  N   PHE A 761      69.670  51.820  63.220  1.00  0.00           N
ATOM   2780  HN  PHE A 761      69.590  52.440  64.000  1.00  0.00           H
ATOM   2781  CA  PHE A 761      68.650  52.020  62.210  1.00  0.00           C
ATOM   2782  HA  PHE A 761      68.060  51.120  62.090  1.00  0.00           H
ATOM   2783  CB  PHE A 761      67.630  53.200  62.640  1.00  0.00           C
ATOM   2784  HB1 PHE A 761      68.230  53.970  63.160  1.00  0.00           H
ATOM   2785  HB2 PHE A 761      66.930  52.700  63.360  1.00  0.00           H
ATOM   2786  CG  PHE A 761      66.870  53.930  61.630  1.00  0.00           C
ATOM   2787  CD1 PHE A 761      67.470  54.920  60.880  1.00  0.00           C
ATOM   2788  HD1 PHE A 761      68.520  55.140  61.050  1.00  0.00           H
ATOM   2789  CE1 PHE A 761      66.730  55.770  60.010  1.00  0.00           C
ATOM   2790  HE1 PHE A 761      67.250  56.540  59.470  1.00  0.00           H
ATOM   2791  CZ  PHE A 761      65.390  55.490  59.830  1.00  0.00           C
ATOM   2792  HZ  PHE A 761      64.810  56.120  59.160  1.00  0.00           H
ATOM   2793  CD2 PHE A 761      65.510  53.720  61.500  1.00  0.00           C
ATOM   2794  HD2 PHE A 761      65.070  52.910  62.060  1.00  0.00           H
ATOM   2795  CE2 PHE A 761      64.750  54.500  60.620  1.00  0.00           C
ATOM   2796  HE2 PHE A 761      63.720  54.210  60.450  1.00  0.00           H
ATOM   2797  C   PHE A 761      69.240  52.330  60.840  1.00  0.00           C
ATOM   2798  O   PHE A 761      68.950  51.830  59.750  1.00  0.00           O
ATOM   2799  N   PHE A 762      70.280  53.200  60.850  1.00  0.00           N
ATOM   2800  HN  PHE A 762      70.460  53.760  61.650  1.00  0.00           H
ATOM   2801  CA  PHE A 762      71.130  53.520  59.710  1.00  0.00           C
ATOM   2802  HA  PHE A 762      70.470  53.720  58.880  1.00  0.00           H
ATOM   2803  CB  PHE A 762      71.860  54.810  60.010  1.00  0.00           C
ATOM   2804  HB1 PHE A 762      72.390  54.690  60.980  1.00  0.00           H
ATOM   2805  HB2 PHE A 762      71.190  55.700  60.000  1.00  0.00           H
ATOM   2806  CG  PHE A 762      72.780  55.200  58.890  1.00  0.00           C
ATOM   2807  CD1 PHE A 762      72.410  55.340  57.500  1.00  0.00           C
ATOM   2808  HD1 PHE A 762      71.390  55.110  57.210  1.00  0.00           H
ATOM   2809  CE1 PHE A 762      73.330  55.720  56.500  1.00  0.00           C
ATOM   2810  HE1 PHE A 762      72.990  56.030  55.520  1.00  0.00           H
ATOM   2811  CZ  PHE A 762      74.690  55.880  56.820  1.00  0.00           C
ATOM   2812  HZ  PHE A 762      75.450  56.090  56.090  1.00  0.00           H
ATOM   2813  CD2 PHE A 762      74.120  55.480  59.170  1.00  0.00           C
ATOM   2814  HD2 PHE A 762      74.540  55.320  60.150  1.00  0.00           H
ATOM   2815  CE2 PHE A 762      75.050  55.770  58.210  1.00  0.00           C
ATOM   2816  HE2 PHE A 762      76.100  55.630  58.440  1.00  0.00           H
ATOM   2817  C   PHE A 762      72.010  52.380  59.280  1.00  0.00           C
ATOM   2818  O   PHE A 762      72.050  52.100  58.120  1.00  0.00           O
ATOM   2819  N   THR A 763      72.670  51.690  60.250  1.00  0.00           N
ATOM   2820  HN  THR A 763      72.410  51.890  61.180  1.00  0.00           H
ATOM   2821  CA  THR A 763      73.560  50.540  60.050  1.00  0.00           C
ATOM   2822  HA  THR A 763      74.420  50.780  59.450  1.00  0.00           H
ATOM   2823  CB  THR A 763      74.150  49.930  61.290  1.00  0.00           C
ATOM   2824  HB  THR A 763      73.250  49.610  61.870  1.00  0.00           H
ATOM   2825  OG1 THR A 763      74.850  50.830  62.070  1.00  0.00           O
ATOM   2826  HG1 THR A 763      74.450  51.700  62.070  1.00  0.00           H
ATOM   2827  CG2 THR A 763      75.170  48.800  60.840  1.00  0.00           C
ATOM   2828 HG21 THR A 763      75.910  49.200  60.120  1.00  0.00           H
ATOM   2829 HG22 THR A 763      74.660  48.040  60.200  1.00  0.00           H
ATOM   2830 HG23 THR A 763      75.620  48.290  61.720  1.00  0.00           H
ATOM   2831  C   THR A 763      72.720  49.500  59.320  1.00  0.00           C
ATOM   2832  O   THR A 763      73.310  48.900  58.430  1.00  0.00           O
ATOM   2833  N   THR A 764      71.460  49.330  59.670  1.00  0.00           N
ATOM   2834  HN  THR A 764      71.100  49.950  60.350  1.00  0.00           H
ATOM   2835  CA  THR A 764      70.520  48.270  59.100  1.00  0.00           C
ATOM   2836  HA  THR A 764      71.180  47.420  58.950  1.00  0.00           H
ATOM   2837  CB  THR A 764      69.230  48.040  59.880  1.00  0.00           C
ATOM   2838  HB  THR A 764      68.610  48.950  60.030  1.00  0.00           H
ATOM   2839  OG1 THR A 764      69.620  47.670  61.190  1.00  0.00           O
ATOM   2840  HG1 THR A 764      69.890  48.460  61.640  1.00  0.00           H
ATOM   2841  CG2 THR A 764      68.370  46.910  59.270  1.00  0.00           C
ATOM   2842 HG21 THR A 764      67.560  46.530  59.940  1.00  0.00           H
ATOM   2843 HG22 THR A 764      69.000  46.010  59.080  1.00  0.00           H
ATOM   2844 HG23 THR A 764      67.940  47.380  58.370  1.00  0.00           H
ATOM   2845  C   THR A 764      70.180  48.540  57.640  1.00  0.00           C
ATOM   2846  O   THR A 764      70.300  47.680  56.740  1.00  0.00           O
ATOM   2847  N   PHE A 765      69.850  49.810  57.280  1.00  0.00           N
ATOM   2848  HN  PHE A 765      69.730  50.510  57.980  1.00  0.00           H
ATOM   2849  CA  PHE A 765      69.710  50.230  55.920  1.00  0.00           C
ATOM   2850  HA  PHE A 765      68.940  49.600  55.490  1.00  0.00           H
ATOM   2851  CB  PHE A 765      69.250  51.760  55.920  1.00  0.00           C
ATOM   2852  HB1 PHE A 765      70.020  52.360  56.460  1.00  0.00           H
ATOM   2853  HB2 PHE A 765      68.350  51.780  56.580  1.00  0.00           H
ATOM   2854  CG  PHE A 765      68.890  52.400  54.590  1.00  0.00           C
ATOM   2855  CD1 PHE A 765      69.700  53.450  54.140  1.00  0.00           C
ATOM   2856  HD1 PHE A 765      70.530  53.850  54.720  1.00  0.00           H
ATOM   2857  CE1 PHE A 765      69.340  54.060  52.960  1.00  0.00           C
ATOM   2858  HE1 PHE A 765      69.740  55.020  52.690  1.00  0.00           H
ATOM   2859  CZ  PHE A 765      68.300  53.560  52.160  1.00  0.00           C
ATOM   2860  HZ  PHE A 765      67.940  54.020  51.240  1.00  0.00           H
ATOM   2861  CD2 PHE A 765      67.770  51.910  53.850  1.00  0.00           C
ATOM   2862  HD2 PHE A 765      67.070  51.140  54.150  1.00  0.00           H
ATOM   2863  CE2 PHE A 765      67.470  52.530  52.630  1.00  0.00           C
ATOM   2864  HE2 PHE A 765      66.600  52.160  52.110  1.00  0.00           H
ATOM   2865  C   PHE A 765      70.950  50.050  55.070  1.00  0.00           C
ATOM   2866  O   PHE A 765      70.890  49.680  53.930  1.00  0.00           O
ATOM   2867  N   PHE A 766      72.120  50.460  55.610  1.00  0.00           N
ATOM   2868  HN  PHE A 766      72.160  50.890  56.500  1.00  0.00           H
ATOM   2869  CA  PHE A 766      73.350  50.200  54.890  1.00  0.00           C
ATOM   2870  HA  PHE A 766      73.160  50.680  53.940  1.00  0.00           H
ATOM   2871  CB  PHE A 766      74.580  50.880  55.580  1.00  0.00           C
ATOM   2872  HB1 PHE A 766      74.590  50.440  56.610  1.00  0.00           H
ATOM   2873  HB2 PHE A 766      74.440  51.980  55.620  1.00  0.00           H
ATOM   2874  CG  PHE A 766      75.990  50.750  55.000  1.00  0.00           C
ATOM   2875  CD1 PHE A 766      77.080  51.040  55.760  1.00  0.00           C
ATOM   2876  HD1 PHE A 766      76.770  51.430  56.720  1.00  0.00           H
ATOM   2877  CE1 PHE A 766      78.420  50.920  55.420  1.00  0.00           C
ATOM   2878  HE1 PHE A 766      79.130  51.080  56.230  1.00  0.00           H
ATOM   2879  CZ  PHE A 766      78.680  50.530  54.030  1.00  0.00           C
ATOM   2880  HZ  PHE A 766      79.720  50.410  53.770  1.00  0.00           H
ATOM   2881  CD2 PHE A 766      76.280  50.400  53.650  1.00  0.00           C
ATOM   2882  HD2 PHE A 766      75.450  50.160  53.000  1.00  0.00           H
ATOM   2883  CE2 PHE A 766      77.640  50.360  53.160  1.00  0.00           C
ATOM   2884  HE2 PHE A 766      77.850  50.300  52.110  1.00  0.00           H
ATOM   2885  C   PHE A 766      73.670  48.750  54.620  1.00  0.00           C
ATOM   2886  O   PHE A 766      73.960  48.410  53.500  1.00  0.00           O
ATOM   2887  N   LEU A 767      73.550  47.960  55.700  1.00  0.00           N
ATOM   2888  HN  LEU A 767      73.390  48.370  56.590  1.00  0.00           H
ATOM   2889  CA  LEU A 767      73.810  46.510  55.520  1.00  0.00           C
ATOM   2890  HA  LEU A 767      74.800  46.420  55.100  1.00  0.00           H
ATOM   2891  CB  LEU A 767      73.680  45.830  56.900  1.00  0.00           C
ATOM   2892  HB1 LEU A 767      72.660  45.960  57.310  1.00  0.00           H
ATOM   2893  HB2 LEU A 767      74.290  46.500  57.540  1.00  0.00           H
ATOM   2894  CG  LEU A 767      74.180  44.370  56.950  1.00  0.00           C
ATOM   2895  HG  LEU A 767      73.450  43.580  56.670  1.00  0.00           H
ATOM   2896  CD1 LEU A 767      75.490  44.100  56.150  1.00  0.00           C
ATOM   2897 HD11 LEU A 767      75.650  43.010  55.990  1.00  0.00           H
ATOM   2898 HD12 LEU A 767      76.380  44.550  56.640  1.00  0.00           H
ATOM   2899 HD13 LEU A 767      75.330  44.600  55.170  1.00  0.00           H
ATOM   2900  CD2 LEU A 767      74.540  43.960  58.390  1.00  0.00           C
ATOM   2901 HD21 LEU A 767      75.430  44.550  58.680  1.00  0.00           H
ATOM   2902 HD22 LEU A 767      74.760  42.870  58.290  1.00  0.00           H
ATOM   2903 HD23 LEU A 767      73.720  44.060  59.140  1.00  0.00           H
ATOM   2904  C   LEU A 767      72.800  45.860  54.530  1.00  0.00           C
ATOM   2905  O   LEU A 767      73.170  45.170  53.580  1.00  0.00           O
ATOM   2906  N   SER A 768      71.490  46.160  54.590  1.00  0.00           N
ATOM   2907  HN  SER A 768      71.110  46.790  55.270  1.00  0.00           H
ATOM   2908  CA  SER A 768      70.490  45.690  53.670  1.00  0.00           C
ATOM   2909  HA  SER A 768      70.590  44.610  53.720  1.00  0.00           H
ATOM   2910  CB  SER A 768      69.070  46.050  54.200  1.00  0.00           C
ATOM   2911  HB1 SER A 768      69.010  47.140  53.970  1.00  0.00           H
ATOM   2912  HB2 SER A 768      68.990  45.910  55.300  1.00  0.00           H
ATOM   2913  OG  SER A 768      68.060  45.320  53.570  1.00  0.00           O
ATOM   2914  HG1 SER A 768      68.150  45.410  52.620  1.00  0.00           H
ATOM   2915  C   SER A 768      70.690  46.040  52.260  1.00  0.00           C
ATOM   2916  O   SER A 768      70.550  45.180  51.400  1.00  0.00           O
ATOM   2917  N   SER A 769      71.190  47.260  52.080  1.00  0.00           N
ATOM   2918  HN  SER A 769      71.390  47.910  52.810  1.00  0.00           H
ATOM   2919  CA  SER A 769      71.650  47.710  50.800  1.00  0.00           C
ATOM   2920  HA  SER A 769      70.940  47.470  50.040  1.00  0.00           H
ATOM   2921  CB  SER A 769      71.830  49.280  50.780  1.00  0.00           C
ATOM   2922  HB1 SER A 769      72.170  49.490  49.740  1.00  0.00           H
ATOM   2923  HB2 SER A 769      72.500  49.800  51.480  1.00  0.00           H
ATOM   2924  OG  SER A 769      70.600  49.850  51.170  1.00  0.00           O
ATOM   2925  HG1 SER A 769      70.510  49.720  52.110  1.00  0.00           H
ATOM   2926  C   SER A 769      72.920  47.010  50.290  1.00  0.00           C
ATOM   2927  O   SER A 769      72.940  46.750  49.090  1.00  0.00           O
ATOM   2928  N   PHE A 770      73.940  46.710  51.090  1.00  0.00           N
ATOM   2929  HN  PHE A 770      73.800  46.920  52.060  1.00  0.00           H
ATOM   2930  CA  PHE A 770      75.080  45.960  50.690  1.00  0.00           C
ATOM   2931  HA  PHE A 770      75.510  46.560  49.900  1.00  0.00           H
ATOM   2932  CB  PHE A 770      76.110  46.060  51.830  1.00  0.00           C
ATOM   2933  HB1 PHE A 770      75.670  45.620  52.740  1.00  0.00           H
ATOM   2934  HB2 PHE A 770      76.390  47.110  52.050  1.00  0.00           H
ATOM   2935  CG  PHE A 770      77.320  45.280  51.490  1.00  0.00           C
ATOM   2936  CD1 PHE A 770      78.300  45.890  50.700  1.00  0.00           C
ATOM   2937  HD1 PHE A 770      78.260  46.930  50.450  1.00  0.00           H
ATOM   2938  CE1 PHE A 770      79.310  45.090  50.190  1.00  0.00           C
ATOM   2939  HE1 PHE A 770      80.070  45.620  49.630  1.00  0.00           H
ATOM   2940  CZ  PHE A 770      79.400  43.730  50.400  1.00  0.00           C
ATOM   2941  HZ  PHE A 770      80.210  43.100  50.040  1.00  0.00           H
ATOM   2942  CD2 PHE A 770      77.440  43.940  51.770  1.00  0.00           C
ATOM   2943  HD2 PHE A 770      76.650  43.320  52.160  1.00  0.00           H
ATOM   2944  CE2 PHE A 770      78.370  43.120  51.160  1.00  0.00           C
ATOM   2945  HE2 PHE A 770      78.410  42.070  51.380  1.00  0.00           H
ATOM   2946  C   PHE A 770      74.740  44.560  50.190  1.00  0.00           C
ATOM   2947  O   PHE A 770      75.130  44.200  49.080  1.00  0.00           O
ATOM   2948  N   LEU A 771      73.860  43.870  50.960  1.00  0.00           N
ATOM   2949  HN  LEU A 771      73.510  44.290  51.800  1.00  0.00           H
ATOM   2950  CA  LEU A 771      73.330  42.590  50.550  1.00  0.00           C
ATOM   2951  HA  LEU A 771      74.230  42.050  50.290  1.00  0.00           H
ATOM   2952  CB  LEU A 771      72.690  41.740  51.680  1.00  0.00           C
ATOM   2953  HB1 LEU A 771      72.320  40.810  51.210  1.00  0.00           H
ATOM   2954  HB2 LEU A 771      71.910  42.410  52.100  1.00  0.00           H
ATOM   2955  CG  LEU A 771      73.480  41.360  52.900  1.00  0.00           C
ATOM   2956  HG  LEU A 771      73.990  42.300  53.200  1.00  0.00           H
ATOM   2957  CD1 LEU A 771      72.610  40.960  54.100  1.00  0.00           C
ATOM   2958 HD11 LEU A 771      72.050  40.050  53.810  1.00  0.00           H
ATOM   2959 HD12 LEU A 771      71.860  41.740  54.340  1.00  0.00           H
ATOM   2960 HD13 LEU A 771      73.190  40.800  55.030  1.00  0.00           H
ATOM   2961  CD2 LEU A 771      74.540  40.260  52.600  1.00  0.00           C
ATOM   2962 HD21 LEU A 771      75.410  40.200  53.290  1.00  0.00           H
ATOM   2963 HD22 LEU A 771      74.900  40.410  51.560  1.00  0.00           H
ATOM   2964 HD23 LEU A 771      74.070  39.250  52.670  1.00  0.00           H
ATOM   2965  C   LEU A 771      72.460  42.600  49.330  1.00  0.00           C
ATOM   2966  O   LEU A 771      72.480  41.740  48.460  1.00  0.00           O
ATOM   2967  N   LYS A 772      71.660  43.650  49.130  1.00  0.00           N
ATOM   2968  HN  LYS A 772      71.600  44.360  49.830  1.00  0.00           H
ATOM   2969  CA  LYS A 772      70.940  43.990  47.930  1.00  0.00           C
ATOM   2970  HA  LYS A 772      70.300  43.160  47.650  1.00  0.00           H
ATOM   2971  CB  LYS A 772      69.970  45.210  48.270  1.00  0.00           C
ATOM   2972  HB1 LYS A 772      70.520  46.040  48.760  1.00  0.00           H
ATOM   2973  HB2 LYS A 772      69.300  44.890  49.100  1.00  0.00           H
ATOM   2974  CG  LYS A 772      69.110  45.910  47.200  1.00  0.00           C
ATOM   2975  HG1 LYS A 772      69.610  46.460  46.370  1.00  0.00           H
ATOM   2976  HG2 LYS A 772      68.480  46.580  47.820  1.00  0.00           H
ATOM   2977  CD  LYS A 772      68.180  44.880  46.460  1.00  0.00           C
ATOM   2978  HD1 LYS A 772      67.820  44.100  47.180  1.00  0.00           H
ATOM   2979  HD2 LYS A 772      68.770  44.270  45.740  1.00  0.00           H
ATOM   2980  CE  LYS A 772      66.970  45.520  45.820  1.00  0.00           C
ATOM   2981  HE1 LYS A 772      66.610  46.410  46.390  1.00  0.00           H
ATOM   2982  HE2 LYS A 772      66.240  44.690  45.810  1.00  0.00           H
ATOM   2983  NZ  LYS A 772      67.220  45.940  44.450  1.00  0.00           N
ATOM   2984  HZ1 LYS A 772      68.090  46.490  44.350  1.00  0.00           H
ATOM   2985  HZ2 LYS A 772      66.340  46.390  44.100  1.00  0.00           H
ATOM   2986  HZ3 LYS A 772      67.180  45.120  43.790  1.00  0.00           H
ATOM   2987  C   LYS A 772      71.760  44.340  46.640  1.00  0.00           C
ATOM   2988  O   LYS A 772      71.400  44.000  45.500  1.00  0.00           O
ATOM   2989  N   GLN A 773      72.970  45.020  46.790  1.00  0.00           N
ATOM   2990  HN  GLN A 773      73.270  45.440  47.630  1.00  0.00           H
ATOM   2991  CA  GLN A 773      73.780  45.400  45.650  1.00  0.00           C
ATOM   2992  HA  GLN A 773      73.270  45.600  44.720  1.00  0.00           H
ATOM   2993  CB  GLN A 773      74.580  46.750  45.900  1.00  0.00           C
ATOM   2994  HB1 GLN A 773      75.050  46.970  44.920  1.00  0.00           H
ATOM   2995  HB2 GLN A 773      75.370  46.750  46.680  1.00  0.00           H
ATOM   2996  CG  GLN A 773      73.730  48.030  46.050  1.00  0.00           C
ATOM   2997  HG1 GLN A 773      74.430  48.890  45.920  1.00  0.00           H
ATOM   2998  HG2 GLN A 773      73.310  48.030  47.080  1.00  0.00           H
ATOM   2999  CD  GLN A 773      72.570  48.280  45.100  1.00  0.00           C
ATOM   3000  OE1 GLN A 773      71.410  48.160  45.450  1.00  0.00           O
ATOM   3001  NE2 GLN A 773      72.970  48.720  43.860  1.00  0.00           N
ATOM   3002 HE21 GLN A 773      73.920  48.650  43.540  1.00  0.00           H
ATOM   3003 HE22 GLN A 773      72.250  48.650  43.170  1.00  0.00           H
ATOM   3004  C   GLN A 773      74.740  44.290  45.510  1.00  0.00           C
ATOM   3005  O   GLN A 773      75.690  44.440  44.720  1.00  0.00           O
ATOM   3006  N   PHE A 774      74.530  43.030  46.010  1.00  0.00           N
ATOM   3007  HN  PHE A 774      73.790  43.030  46.690  1.00  0.00           H
ATOM   3008  CA  PHE A 774      75.550  42.030  45.930  1.00  0.00           C
ATOM   3009  HA  PHE A 774      76.550  42.450  46.030  1.00  0.00           H
ATOM   3010  CB  PHE A 774      75.310  41.150  47.210  1.00  0.00           C
ATOM   3011  HB1 PHE A 774      74.410  40.530  47.050  1.00  0.00           H
ATOM   3012  HB2 PHE A 774      75.130  41.770  48.110  1.00  0.00           H
ATOM   3013  CG  PHE A 774      76.550  40.350  47.570  1.00  0.00           C
ATOM   3014  CD1 PHE A 774      77.580  40.780  48.380  1.00  0.00           C
ATOM   3015  HD1 PHE A 774      77.600  41.790  48.770  1.00  0.00           H
ATOM   3016  CE1 PHE A 774      78.600  39.880  48.670  1.00  0.00           C
ATOM   3017  HE1 PHE A 774      79.380  40.200  49.340  1.00  0.00           H
ATOM   3018  CZ  PHE A 774      78.570  38.610  48.170  1.00  0.00           C
ATOM   3019  HZ  PHE A 774      79.240  37.880  48.580  1.00  0.00           H
ATOM   3020  CD2 PHE A 774      76.630  39.090  46.930  1.00  0.00           C
ATOM   3021  HD2 PHE A 774      75.920  38.700  46.210  1.00  0.00           H
ATOM   3022  CE2 PHE A 774      77.570  38.160  47.250  1.00  0.00           C
ATOM   3023  HE2 PHE A 774      77.490  37.140  46.920  1.00  0.00           H
ATOM   3024  C   PHE A 774      75.350  41.170  44.670  1.00  0.00           C
ATOM   3025  O   PHE A 774      76.180  40.320  44.310  1.00  0.00           O
ATOM   3026  N   LYS A 775      74.220  41.350  43.950  1.00  0.00           N
ATOM   3027  HN  LYS A 775      73.570  42.070  44.160  1.00  0.00           H
ATOM   3028  CA  LYS A 775      73.700  40.500  42.840  1.00  0.00           C
ATOM   3029  HA  LYS A 775      73.340  39.590  43.290  1.00  0.00           H
ATOM   3030  CB  LYS A 775      72.550  41.270  42.160  1.00  0.00           C
ATOM   3031  HB1 LYS A 775      72.880  42.330  42.230  1.00  0.00           H
ATOM   3032  HB2 LYS A 775      71.720  41.070  42.870  1.00  0.00           H
ATOM   3033  CG  LYS A 775      72.160  41.050  40.710  1.00  0.00           C
ATOM   3034  HG1 LYS A 775      73.060  41.310  40.090  1.00  0.00           H
ATOM   3035  HG2 LYS A 775      71.430  41.810  40.360  1.00  0.00           H
ATOM   3036  CD  LYS A 775      71.720  39.610  40.360  1.00  0.00           C
ATOM   3037  HD1 LYS A 775      70.630  39.570  40.490  1.00  0.00           H
ATOM   3038  HD2 LYS A 775      72.130  38.840  41.040  1.00  0.00           H
ATOM   3039  CE  LYS A 775      72.090  39.250  38.860  1.00  0.00           C
ATOM   3040  HE1 LYS A 775      73.180  39.390  38.720  1.00  0.00           H
ATOM   3041  HE2 LYS A 775      71.550  39.900  38.140  1.00  0.00           H
ATOM   3042  NZ  LYS A 775      71.690  37.830  38.560  1.00  0.00           N
ATOM   3043  HZ1 LYS A 775      71.700  37.530  37.570  1.00  0.00           H
ATOM   3044  HZ2 LYS A 775      70.710  37.770  38.880  1.00  0.00           H
ATOM   3045  HZ3 LYS A 775      72.120  37.180  39.250  1.00  0.00           H
ATOM   3046  C   LYS A 775      74.750  40.130  41.760  1.00  0.00           C
ATOM   3047  O   LYS A 775      74.730  39.020  41.230  1.00  0.00           O
ATOM   3048  N   THR A 776      75.580  41.110  41.320  1.00  0.00           N
ATOM   3049  HN  THR A 776      75.570  42.050  41.660  1.00  0.00           H
ATOM   3050  CA  THR A 776      76.500  40.740  40.220  1.00  0.00           C
ATOM   3051  HA  THR A 776      76.190  39.860  39.660  1.00  0.00           H
ATOM   3052  CB  THR A 776      76.730  41.980  39.310  1.00  0.00           C
ATOM   3053  HB  THR A 776      77.320  41.690  38.420  1.00  0.00           H
ATOM   3054  OG1 THR A 776      77.260  43.150  39.830  1.00  0.00           O
ATOM   3055  HG1 THR A 776      77.330  43.760  39.100  1.00  0.00           H
ATOM   3056  CG2 THR A 776      75.390  42.280  38.650  1.00  0.00           C
ATOM   3057 HG21 THR A 776      74.780  42.980  39.270  1.00  0.00           H
ATOM   3058 HG22 THR A 776      74.730  41.400  38.570  1.00  0.00           H
ATOM   3059 HG23 THR A 776      75.490  42.740  37.640  1.00  0.00           H
ATOM   3060  C   THR A 776      77.910  40.420  40.670  1.00  0.00           C
ATOM   3061  O   THR A 776      78.700  40.050  39.860  1.00  0.00           O
ATOM   3062  N   LYS A 777      78.300  40.530  41.990  1.00  0.00           N
ATOM   3063  HN  LYS A 777      77.570  40.810  42.610  1.00  0.00           H
ATOM   3064  CA  LYS A 777      79.690  40.580  42.380  1.00  0.00           C
ATOM   3065  HA  LYS A 777      80.170  41.420  41.910  1.00  0.00           H
ATOM   3066  CB  LYS A 777      79.730  40.810  43.970  1.00  0.00           C
ATOM   3067  HB1 LYS A 777      80.810  40.850  44.230  1.00  0.00           H
ATOM   3068  HB2 LYS A 777      79.250  39.880  44.360  1.00  0.00           H
ATOM   3069  CG  LYS A 777      79.010  42.160  44.320  1.00  0.00           C
ATOM   3070  HG1 LYS A 777      79.130  42.350  45.400  1.00  0.00           H
ATOM   3071  HG2 LYS A 777      77.900  42.090  44.220  1.00  0.00           H
ATOM   3072  CD  LYS A 777      79.620  43.410  43.630  1.00  0.00           C
ATOM   3073  HD1 LYS A 777      79.610  43.200  42.550  1.00  0.00           H
ATOM   3074  HD2 LYS A 777      80.650  43.550  43.990  1.00  0.00           H
ATOM   3075  CE  LYS A 777      78.750  44.680  43.780  1.00  0.00           C
ATOM   3076  HE1 LYS A 777      77.690  44.700  43.450  1.00  0.00           H
ATOM   3077  HE2 LYS A 777      79.200  45.530  43.220  1.00  0.00           H
ATOM   3078  NZ  LYS A 777      78.830  45.100  45.210  1.00  0.00           N
ATOM   3079  HZ1 LYS A 777      79.780  44.940  45.600  1.00  0.00           H
ATOM   3080  HZ2 LYS A 777      78.120  44.610  45.780  1.00  0.00           H
ATOM   3081  HZ3 LYS A 777      78.570  46.110  45.270  1.00  0.00           H
ATOM   3082  C   LYS A 777      80.480  39.410  42.000  1.00  0.00           C
ATOM   3083  O   LYS A 777      80.020  38.280  42.120  1.00  0.00           O
ATOM   3084  N   ARG A 778      81.790  39.600  41.590  1.00  0.00           N
ATOM   3085  HN  ARG A 778      82.130  40.530  41.530  1.00  0.00           H
ATOM   3086  CA  ARG A 778      82.690  38.580  41.180  1.00  0.00           C
ATOM   3087  HA  ARG A 778      82.220  37.990  40.410  1.00  0.00           H
ATOM   3088  CB  ARG A 778      83.910  39.290  40.430  1.00  0.00           C
ATOM   3089  HB1 ARG A 778      84.730  38.590  40.180  1.00  0.00           H
ATOM   3090  HB2 ARG A 778      84.490  39.970  41.090  1.00  0.00           H
ATOM   3091  CG  ARG A 778      83.590  40.000  39.120  1.00  0.00           C
ATOM   3092  HG1 ARG A 778      82.950  40.830  39.480  1.00  0.00           H
ATOM   3093  HG2 ARG A 778      83.000  39.370  38.420  1.00  0.00           H
ATOM   3094  CD  ARG A 778      84.810  40.440  38.270  1.00  0.00           C
ATOM   3095  HD1 ARG A 778      85.550  40.950  38.940  1.00  0.00           H
ATOM   3096  HD2 ARG A 778      84.500  41.100  37.440  1.00  0.00           H
ATOM   3097  NE  ARG A 778      85.470  39.150  37.790  1.00  0.00           N
ATOM   3098  HE  ARG A 778      85.150  38.210  37.900  1.00  0.00           H
ATOM   3099  CZ  ARG A 778      86.610  39.060  37.240  1.00  0.00           C
ATOM   3100  NH1 ARG A 778      87.430  40.080  36.990  1.00  0.00           N
ATOM   3101 HH11 ARG A 778      87.100  41.020  37.050  1.00  0.00           H
ATOM   3102 HH12 ARG A 778      88.400  39.830  37.000  1.00  0.00           H
ATOM   3103  NH2 ARG A 778      87.100  37.840  37.060  1.00  0.00           N
ATOM   3104 HH21 ARG A 778      86.620  37.150  37.600  1.00  0.00           H
ATOM   3105 HH22 ARG A 778      88.100  37.750  36.970  1.00  0.00           H
ATOM   3106  C   ARG A 778      83.130  37.610  42.270  1.00  0.00           C
ATOM   3107  O   ARG A 778      83.280  37.980  43.440  1.00  0.00           O
ATOM   3108  N   TYR A 779      83.480  36.390  41.790  1.00  0.00           N
ATOM   3109  HN  TYR A 779      83.180  36.190  40.860  1.00  0.00           H
ATOM   3110  CA  TYR A 779      84.230  35.340  42.510  1.00  0.00           C
ATOM   3111  HA  TYR A 779      84.410  34.570  41.760  1.00  0.00           H
ATOM   3112  CB  TYR A 779      85.580  35.730  43.180  1.00  0.00           C
ATOM   3113  HB1 TYR A 779      86.160  34.850  43.510  1.00  0.00           H
ATOM   3114  HB2 TYR A 779      85.400  36.340  44.090  1.00  0.00           H
ATOM   3115  CG  TYR A 779      86.340  36.520  42.190  1.00  0.00           C
ATOM   3116  CD1 TYR A 779      86.480  37.880  42.420  1.00  0.00           C
ATOM   3117  HD1 TYR A 779      85.940  38.340  43.230  1.00  0.00           H
ATOM   3118  CE1 TYR A 779      87.270  38.660  41.610  1.00  0.00           C
ATOM   3119  HE1 TYR A 779      87.280  39.720  41.770  1.00  0.00           H
ATOM   3120  CZ  TYR A 779      88.070  38.130  40.610  1.00  0.00           C
ATOM   3121  OH  TYR A 779      88.960  38.960  39.810  1.00  0.00           O
ATOM   3122  HH  TYR A 779      89.100  39.850  40.130  1.00  0.00           H
ATOM   3123  CD2 TYR A 779      87.100  35.910  41.120  1.00  0.00           C
ATOM   3124  HD2 TYR A 779      87.070  34.850  40.920  1.00  0.00           H
ATOM   3125  CE2 TYR A 779      87.980  36.760  40.340  1.00  0.00           C
ATOM   3126  HE2 TYR A 779      88.570  36.270  39.580  1.00  0.00           H
ATOM   3127  C   TYR A 779      83.240  34.570  43.310  1.00  0.00           C
ATOM   3128  O   TYR A 779      83.410  33.450  43.760  1.00  0.00           O
ATOM   3129  N   PHE A 780      82.040  35.100  43.440  1.00  0.00           N
ATOM   3130  HN  PHE A 780      81.890  36.020  43.080  1.00  0.00           H
ATOM   3131  CA  PHE A 780      80.900  34.530  44.130  1.00  0.00           C
ATOM   3132  HA  PHE A 780      81.330  33.910  44.910  1.00  0.00           H
ATOM   3133  CB  PHE A 780      80.180  35.710  44.760  1.00  0.00           C
ATOM   3134  HB1 PHE A 780      79.160  35.400  45.070  1.00  0.00           H
ATOM   3135  HB2 PHE A 780      79.960  36.510  44.030  1.00  0.00           H
ATOM   3136  CG  PHE A 780      80.890  36.360  45.940  1.00  0.00           C
ATOM   3137  CD1 PHE A 780      81.580  35.590  46.860  1.00  0.00           C
ATOM   3138  HD1 PHE A 780      81.620  34.510  46.760  1.00  0.00           H
ATOM   3139  CE1 PHE A 780      82.420  36.200  47.830  1.00  0.00           C
ATOM   3140  HE1 PHE A 780      82.890  35.600  48.590  1.00  0.00           H
ATOM   3141  CZ  PHE A 780      82.340  37.610  47.980  1.00  0.00           C
ATOM   3142  HZ  PHE A 780      82.850  38.110  48.790  1.00  0.00           H
ATOM   3143  CD2 PHE A 780      80.900  37.770  46.090  1.00  0.00           C
ATOM   3144  HD2 PHE A 780      80.530  38.390  45.290  1.00  0.00           H
ATOM   3145  CE2 PHE A 780      81.660  38.380  47.070  1.00  0.00           C
ATOM   3146  HE2 PHE A 780      81.850  39.440  47.010  1.00  0.00           H
ATOM   3147  C   PHE A 780      80.100  33.570  43.170  1.00  0.00           C
ATOM   3148  O   PHE A 780      80.040  33.920  41.990  1.00  0.00           O
ATOM   3149  N   PRO A 781      79.560  32.400  43.530  1.00  0.00           N
ATOM   3150  CD  PRO A 781      79.840  31.730  44.780  1.00  0.00           C
ATOM   3151  HD1 PRO A 781      79.130  32.310  45.420  1.00  0.00           H
ATOM   3152  HD2 PRO A 781      80.880  31.860  45.120  1.00  0.00           H
ATOM   3153  CA  PRO A 781      78.540  31.710  42.800  1.00  0.00           C
ATOM   3154  HA  PRO A 781      79.010  31.300  41.910  1.00  0.00           H
ATOM   3155  CB  PRO A 781      78.110  30.550  43.670  1.00  0.00           C
ATOM   3156  HB1 PRO A 781      77.900  29.600  43.120  1.00  0.00           H
ATOM   3157  HB2 PRO A 781      77.280  30.810  44.350  1.00  0.00           H
ATOM   3158  CG  PRO A 781      79.320  30.290  44.590  1.00  0.00           C
ATOM   3159  HG1 PRO A 781      78.970  29.890  45.560  1.00  0.00           H
ATOM   3160  HG2 PRO A 781      80.090  29.650  44.110  1.00  0.00           H
ATOM   3161  C   PRO A 781      77.400  32.490  42.300  1.00  0.00           C
ATOM   3162  O   PRO A 781      76.600  33.010  43.140  1.00  0.00           O
ATOM   3163  N   THR A 782      77.140  32.450  40.980  1.00  0.00           N
ATOM   3164  HN  THR A 782      77.660  31.950  40.300  1.00  0.00           H
ATOM   3165  CA  THR A 782      76.050  33.190  40.240  1.00  0.00           C
ATOM   3166  HA  THR A 782      76.250  34.250  40.260  1.00  0.00           H
ATOM   3167  CB  THR A 782      76.100  32.830  38.820  1.00  0.00           C
ATOM   3168  HB  THR A 782      75.690  31.800  38.700  1.00  0.00           H
ATOM   3169  OG1 THR A 782      77.420  32.600  38.390  1.00  0.00           O
ATOM   3170  HG1 THR A 782      77.500  31.650  38.470  1.00  0.00           H
ATOM   3171  CG2 THR A 782      75.390  33.750  37.830  1.00  0.00           C
ATOM   3172 HG21 THR A 782      75.240  33.330  36.810  1.00  0.00           H
ATOM   3173 HG22 THR A 782      76.020  34.670  37.780  1.00  0.00           H
ATOM   3174 HG23 THR A 782      74.440  34.020  38.340  1.00  0.00           H
ATOM   3175  C   THR A 782      74.670  33.100  40.880  1.00  0.00           C
ATOM   3176  O   THR A 782      73.940  34.130  41.050  1.00  0.00           O
ATOM   3177  N   LYS A 783      74.190  31.900  41.160  1.00  0.00           N
ATOM   3178  HN  LYS A 783      74.690  31.040  41.070  1.00  0.00           H
ATOM   3179  CA  LYS A 783      72.890  31.720  41.930  1.00  0.00           C
ATOM   3180  HA  LYS A 783      72.130  32.320  41.450  1.00  0.00           H
ATOM   3181  CB  LYS A 783      72.460  30.220  41.790  1.00  0.00           C
ATOM   3182  HB1 LYS A 783      73.350  29.560  41.720  1.00  0.00           H
ATOM   3183  HB2 LYS A 783      71.960  30.180  40.800  1.00  0.00           H
ATOM   3184  CG  LYS A 783      71.500  29.590  42.780  1.00  0.00           C
ATOM   3185  HG1 LYS A 783      71.720  29.750  43.860  1.00  0.00           H
ATOM   3186  HG2 LYS A 783      71.310  28.510  42.660  1.00  0.00           H
ATOM   3187  CD  LYS A 783      70.070  30.210  42.660  1.00  0.00           C
ATOM   3188  HD1 LYS A 783      70.100  31.320  42.690  1.00  0.00           H
ATOM   3189  HD2 LYS A 783      69.540  30.030  43.620  1.00  0.00           H
ATOM   3190  CE  LYS A 783      69.290  29.750  41.420  1.00  0.00           C
ATOM   3191  HE1 LYS A 783      69.060  28.680  41.600  1.00  0.00           H
ATOM   3192  HE2 LYS A 783      69.950  29.800  40.540  1.00  0.00           H
ATOM   3193  NZ  LYS A 783      68.140  30.600  41.130  1.00  0.00           N
ATOM   3194  HZ1 LYS A 783      67.400  30.260  40.460  1.00  0.00           H
ATOM   3195  HZ2 LYS A 783      68.430  31.470  40.630  1.00  0.00           H
ATOM   3196  HZ3 LYS A 783      67.540  30.760  41.960  1.00  0.00           H
ATOM   3197  C   LYS A 783      72.890  32.210  43.400  1.00  0.00           C
ATOM   3198  O   LYS A 783      72.000  32.950  43.810  1.00  0.00           O
ATOM   3199  N   VAL A 784      73.950  31.850  44.140  1.00  0.00           N
ATOM   3200  HN  VAL A 784      74.710  31.300  43.800  1.00  0.00           H
ATOM   3201  CA  VAL A 784      74.080  32.220  45.560  1.00  0.00           C
ATOM   3202  HA  VAL A 784      73.120  31.950  45.950  1.00  0.00           H
ATOM   3203  CB  VAL A 784      74.950  31.270  46.380  1.00  0.00           C
ATOM   3204  HB  VAL A 784      75.770  30.800  45.800  1.00  0.00           H
ATOM   3205  CG1 VAL A 784      75.540  32.050  47.610  1.00  0.00           C
ATOM   3206 HG11 VAL A 784      74.690  32.470  48.200  1.00  0.00           H
ATOM   3207 HG12 VAL A 784      76.180  32.880  47.220  1.00  0.00           H
ATOM   3208 HG13 VAL A 784      76.200  31.380  48.190  1.00  0.00           H
ATOM   3209  CG2 VAL A 784      74.040  30.160  47.000  1.00  0.00           C
ATOM   3210 HG21 VAL A 784      73.210  30.530  47.640  1.00  0.00           H
ATOM   3211 HG22 VAL A 784      74.770  29.560  47.580  1.00  0.00           H
ATOM   3212 HG23 VAL A 784      73.500  29.540  46.240  1.00  0.00           H
ATOM   3213  C   VAL A 784      74.110  33.680  45.830  1.00  0.00           C
ATOM   3214  O   VAL A 784      73.410  34.190  46.720  1.00  0.00           O
ATOM   3215  N   ARG A 785      74.910  34.460  45.040  1.00  0.00           N
ATOM   3216  HN  ARG A 785      75.470  33.980  44.360  1.00  0.00           H
ATOM   3217  CA  ARG A 785      74.890  35.890  45.070  1.00  0.00           C
ATOM   3218  HA  ARG A 785      74.900  36.120  46.120  1.00  0.00           H
ATOM   3219  CB  ARG A 785      76.050  36.480  44.240  1.00  0.00           C
ATOM   3220  HB1 ARG A 785      77.020  36.110  44.610  1.00  0.00           H
ATOM   3221  HB2 ARG A 785      76.040  37.560  44.480  1.00  0.00           H
ATOM   3222  CG  ARG A 785      75.920  36.420  42.750  1.00  0.00           C
ATOM   3223  HG1 ARG A 785      75.180  37.200  42.480  1.00  0.00           H
ATOM   3224  HG2 ARG A 785      75.680  35.370  42.490  1.00  0.00           H
ATOM   3225  CD  ARG A 785      77.130  37.010  42.050  1.00  0.00           C
ATOM   3226  HD1 ARG A 785      77.950  36.330  42.340  1.00  0.00           H
ATOM   3227  HD2 ARG A 785      77.490  37.970  42.480  1.00  0.00           H
ATOM   3228  NE  ARG A 785      76.920  36.950  40.610  1.00  0.00           N
ATOM   3229  HE  ARG A 785      75.970  37.100  40.360  1.00  0.00           H
ATOM   3230  CZ  ARG A 785      77.800  36.610  39.750  1.00  0.00           C
ATOM   3231  NH1 ARG A 785      79.080  36.530  40.110  1.00  0.00           N
ATOM   3232 HH11 ARG A 785      79.780  36.610  39.410  1.00  0.00           H
ATOM   3233 HH12 ARG A 785      79.370  37.030  40.940  1.00  0.00           H
ATOM   3234  NH2 ARG A 785      77.570  36.450  38.470  1.00  0.00           N
ATOM   3235 HH21 ARG A 785      78.290  36.200  37.830  1.00  0.00           H
ATOM   3236 HH22 ARG A 785      76.640  36.740  38.220  1.00  0.00           H
ATOM   3237  C   ARG A 785      73.590  36.540  44.620  1.00  0.00           C
ATOM   3238  O   ARG A 785      73.200  37.640  45.030  1.00  0.00           O
ATOM   3239  N   SER A 786      72.820  35.920  43.780  1.00  0.00           N
ATOM   3240  HN  SER A 786      73.170  35.100  43.320  1.00  0.00           H
ATOM   3241  CA  SER A 786      71.540  36.490  43.310  1.00  0.00           C
ATOM   3242  HA  SER A 786      71.580  37.570  43.220  1.00  0.00           H
ATOM   3243  CB  SER A 786      71.130  35.810  41.940  1.00  0.00           C
ATOM   3244  HB1 SER A 786      70.210  36.300  41.570  1.00  0.00           H
ATOM   3245  HB2 SER A 786      70.770  34.750  41.920  1.00  0.00           H
ATOM   3246  OG  SER A 786      72.050  35.980  40.840  1.00  0.00           O
ATOM   3247  HG1 SER A 786      72.810  35.420  41.060  1.00  0.00           H
ATOM   3248  C   SER A 786      70.490  36.240  44.430  1.00  0.00           C
ATOM   3249  O   SER A 786      69.630  37.020  44.780  1.00  0.00           O
ATOM   3250  N   THR A 787      70.660  35.060  45.100  1.00  0.00           N
ATOM   3251  HN  THR A 787      71.430  34.550  44.720  1.00  0.00           H
ATOM   3252  CA  THR A 787      69.950  34.550  46.290  1.00  0.00           C
ATOM   3253  HA  THR A 787      68.890  34.610  46.090  1.00  0.00           H
ATOM   3254  CB  THR A 787      70.290  33.160  46.670  1.00  0.00           C
ATOM   3255  HB  THR A 787      71.350  33.140  46.970  1.00  0.00           H
ATOM   3256  OG1 THR A 787      70.050  32.280  45.640  1.00  0.00           O
ATOM   3257  HG1 THR A 787      70.690  32.450  44.950  1.00  0.00           H
ATOM   3258  CG2 THR A 787      69.290  32.740  47.770  1.00  0.00           C
ATOM   3259 HG21 THR A 787      69.310  33.330  48.710  1.00  0.00           H
ATOM   3260 HG22 THR A 787      69.440  31.690  48.120  1.00  0.00           H
ATOM   3261 HG23 THR A 787      68.300  32.800  47.270  1.00  0.00           H
ATOM   3262  C   THR A 787      70.140  35.550  47.480  1.00  0.00           C
ATOM   3263  O   THR A 787      69.190  36.040  48.100  1.00  0.00           O
ATOM   3264  N   ILE A 788      71.390  35.910  47.780  1.00  0.00           N
ATOM   3265  HN  ILE A 788      72.220  35.600  47.330  1.00  0.00           H
ATOM   3266  CA  ILE A 788      71.700  36.910  48.790  1.00  0.00           C
ATOM   3267  HA  ILE A 788      71.380  36.760  49.810  1.00  0.00           H
ATOM   3268  CB  ILE A 788      73.220  37.030  48.930  1.00  0.00           C
ATOM   3269  HB  ILE A 788      73.630  36.970  47.900  1.00  0.00           H
ATOM   3270  CG2 ILE A 788      73.750  38.330  49.520  1.00  0.00           C
ATOM   3271 HG21 ILE A 788      74.810  38.320  49.830  1.00  0.00           H
ATOM   3272 HG22 ILE A 788      73.170  38.390  50.470  1.00  0.00           H
ATOM   3273 HG23 ILE A 788      73.450  39.190  48.890  1.00  0.00           H
ATOM   3274  CG1 ILE A 788      73.690  35.830  49.760  1.00  0.00           C
ATOM   3275 HG11 ILE A 788      73.130  34.930  49.440  1.00  0.00           H
ATOM   3276 HG12 ILE A 788      73.570  36.040  50.840  1.00  0.00           H
ATOM   3277  CD  ILE A 788      75.120  35.430  49.500  1.00  0.00           C
ATOM   3278  HD1 ILE A 788      75.810  36.190  49.910  1.00  0.00           H
ATOM   3279  HD2 ILE A 788      75.290  35.280  48.410  1.00  0.00           H
ATOM   3280  HD3 ILE A 788      75.300  34.510  50.110  1.00  0.00           H
ATOM   3281  C   ILE A 788      71.010  38.240  48.470  1.00  0.00           C
ATOM   3282  O   ILE A 788      70.450  38.900  49.350  1.00  0.00           O
ATOM   3283  N   SER A 789      71.010  38.690  47.200  1.00  0.00           N
ATOM   3284  HN  SER A 789      71.570  38.200  46.540  1.00  0.00           H
ATOM   3285  CA  SER A 789      70.320  39.890  46.850  1.00  0.00           C
ATOM   3286  HA  SER A 789      70.640  40.680  47.510  1.00  0.00           H
ATOM   3287  CB  SER A 789      70.780  40.320  45.390  1.00  0.00           C
ATOM   3288  HB1 SER A 789      70.430  39.590  44.630  1.00  0.00           H
ATOM   3289  HB2 SER A 789      71.890  40.210  45.330  1.00  0.00           H
ATOM   3290  OG  SER A 789      70.310  41.560  45.000  1.00  0.00           O
ATOM   3291  HG1 SER A 789      70.670  42.340  45.420  1.00  0.00           H
ATOM   3292  C   SER A 789      68.880  39.920  47.120  1.00  0.00           C
ATOM   3293  O   SER A 789      68.380  40.870  47.680  1.00  0.00           O
ATOM   3294  N   ASP A 790      68.190  38.800  46.860  1.00  0.00           N
ATOM   3295  HN  ASP A 790      68.530  38.050  46.290  1.00  0.00           H
ATOM   3296  CA  ASP A 790      66.790  38.680  47.180  1.00  0.00           C
ATOM   3297  HA  ASP A 790      66.370  39.620  46.880  1.00  0.00           H
ATOM   3298  CB  ASP A 790      66.120  37.490  46.390  1.00  0.00           C
ATOM   3299  HB1 ASP A 790      65.060  37.430  46.690  1.00  0.00           H
ATOM   3300  HB2 ASP A 790      66.360  36.440  46.630  1.00  0.00           H
ATOM   3301  CG  ASP A 790      66.120  37.790  44.930  1.00  0.00           C
ATOM   3302  OD1 ASP A 790      66.200  39.000  44.570  1.00  0.00           O
ATOM   3303  OD2 ASP A 790      65.730  36.880  44.180  1.00  0.00           O
ATOM   3304  C   ASP A 790      66.350  38.540  48.630  1.00  0.00           C
ATOM   3305  O   ASP A 790      65.370  39.090  49.060  1.00  0.00           O
ATOM   3306  N   PHE A 791      67.180  37.860  49.400  1.00  0.00           N
ATOM   3307  HN  PHE A 791      67.820  37.390  48.800  1.00  0.00           H
ATOM   3308  CA  PHE A 791      66.890  37.570  50.800  1.00  0.00           C
ATOM   3309  HA  PHE A 791      65.830  37.540  50.990  1.00  0.00           H
ATOM   3310  CB  PHE A 791      67.390  36.160  51.110  1.00  0.00           C
ATOM   3311  HB1 PHE A 791      67.480  36.080  52.230  1.00  0.00           H
ATOM   3312  HB2 PHE A 791      68.420  35.950  50.790  1.00  0.00           H
ATOM   3313  CG  PHE A 791      66.380  35.060  50.630  1.00  0.00           C
ATOM   3314  CD1 PHE A 791      65.660  34.260  51.600  1.00  0.00           C
ATOM   3315  HD1 PHE A 791      65.680  34.540  52.640  1.00  0.00           H
ATOM   3316  CE1 PHE A 791      64.850  33.180  51.240  1.00  0.00           C
ATOM   3317  HE1 PHE A 791      64.280  32.690  52.020  1.00  0.00           H
ATOM   3318  CZ  PHE A 791      64.750  32.870  49.860  1.00  0.00           C
ATOM   3319  HZ  PHE A 791      64.210  32.010  49.510  1.00  0.00           H
ATOM   3320  CD2 PHE A 791      66.280  34.690  49.310  1.00  0.00           C
ATOM   3321  HD2 PHE A 791      66.700  35.260  48.490  1.00  0.00           H
ATOM   3322  CE2 PHE A 791      65.480  33.580  48.950  1.00  0.00           C
ATOM   3323  HE2 PHE A 791      65.390  33.240  47.930  1.00  0.00           H
ATOM   3324  C   PHE A 791      67.430  38.530  51.840  1.00  0.00           C
ATOM   3325  O   PHE A 791      67.270  38.310  53.030  1.00  0.00           O
ATOM   3326  N   ALA A 792      68.000  39.630  51.320  1.00  0.00           N
ATOM   3327  HN  ALA A 792      68.050  39.520  50.320  1.00  0.00           H
ATOM   3328  CA  ALA A 792      68.730  40.790  51.810  1.00  0.00           C
ATOM   3329  HA  ALA A 792      69.690  40.420  52.130  1.00  0.00           H
ATOM   3330  CB  ALA A 792      68.850  41.850  50.720  1.00  0.00           C
ATOM   3331  HB1 ALA A 792      69.380  41.560  49.790  1.00  0.00           H
ATOM   3332  HB2 ALA A 792      69.530  42.670  51.040  1.00  0.00           H
ATOM   3333  HB3 ALA A 792      67.860  42.260  50.400  1.00  0.00           H
ATOM   3334  C   ALA A 792      68.210  41.330  53.090  1.00  0.00           C
ATOM   3335  O   ALA A 792      68.970  41.570  54.130  1.00  0.00           O
ATOM   3336  N   VAL A 793      66.860  41.550  53.150  1.00  0.00           N
ATOM   3337  HN  VAL A 793      66.250  41.410  52.380  1.00  0.00           H
ATOM   3338  CA  VAL A 793      66.100  42.170  54.270  1.00  0.00           C
ATOM   3339  HA  VAL A 793      66.710  43.010  54.560  1.00  0.00           H
ATOM   3340  CB  VAL A 793      64.660  42.660  54.010  1.00  0.00           C
ATOM   3341  HB  VAL A 793      64.100  41.720  53.860  1.00  0.00           H
ATOM   3342  CG1 VAL A 793      64.120  43.420  55.150  1.00  0.00           C
ATOM   3343 HG11 VAL A 793      64.860  44.200  55.410  1.00  0.00           H
ATOM   3344 HG12 VAL A 793      63.930  42.740  56.000  1.00  0.00           H
ATOM   3345 HG13 VAL A 793      63.170  43.910  54.850  1.00  0.00           H
ATOM   3346  CG2 VAL A 793      64.650  43.560  52.760  1.00  0.00           C
ATOM   3347 HG21 VAL A 793      65.130  43.110  51.870  1.00  0.00           H
ATOM   3348 HG22 VAL A 793      65.240  44.480  52.950  1.00  0.00           H
ATOM   3349 HG23 VAL A 793      63.650  43.970  52.530  1.00  0.00           H
ATOM   3350  C   VAL A 793      66.080  41.250  55.450  1.00  0.00           C
ATOM   3351  O   VAL A 793      66.420  41.710  56.530  1.00  0.00           O
ATOM   3352  N   PHE A 794      65.810  40.020  55.210  1.00  0.00           N
ATOM   3353  HN  PHE A 794      65.490  39.760  54.290  1.00  0.00           H
ATOM   3354  CA  PHE A 794      65.890  38.880  56.090  1.00  0.00           C
ATOM   3355  HA  PHE A 794      65.290  39.170  56.950  1.00  0.00           H
ATOM   3356  CB  PHE A 794      65.100  37.670  55.570  1.00  0.00           C
ATOM   3357  HB1 PHE A 794      65.350  37.470  54.500  1.00  0.00           H
ATOM   3358  HB2 PHE A 794      63.990  37.840  55.550  1.00  0.00           H
ATOM   3359  CG  PHE A 794      65.400  36.300  56.300  1.00  0.00           C
ATOM   3360  CD1 PHE A 794      66.440  35.440  55.880  1.00  0.00           C
ATOM   3361  HD1 PHE A 794      66.960  35.780  55.000  1.00  0.00           H
ATOM   3362  CE1 PHE A 794      66.880  34.350  56.650  1.00  0.00           C
ATOM   3363  HE1 PHE A 794      67.700  33.730  56.330  1.00  0.00           H
ATOM   3364  CZ  PHE A 794      66.110  34.020  57.800  1.00  0.00           C
ATOM   3365  HZ  PHE A 794      66.420  33.120  58.290  1.00  0.00           H
ATOM   3366  CD2 PHE A 794      64.660  35.930  57.460  1.00  0.00           C
ATOM   3367  HD2 PHE A 794      63.880  36.560  57.850  1.00  0.00           H
ATOM   3368  CE2 PHE A 794      64.990  34.760  58.150  1.00  0.00           C
ATOM   3369  HE2 PHE A 794      64.480  34.540  59.070  1.00  0.00           H
ATOM   3370  C   PHE A 794      67.300  38.500  56.540  1.00  0.00           C
ATOM   3371  O   PHE A 794      67.720  38.410  57.700  1.00  0.00           O
ATOM   3372  N   LEU A 795      68.240  38.450  55.550  1.00  0.00           N
ATOM   3373  HN  LEU A 795      67.930  38.670  54.620  1.00  0.00           H
ATOM   3374  CA  LEU A 795      69.630  38.230  55.780  1.00  0.00           C
ATOM   3375  HA  LEU A 795      69.620  37.390  56.460  1.00  0.00           H
ATOM   3376  CB  LEU A 795      70.560  37.880  54.540  1.00  0.00           C
ATOM   3377  HB1 LEU A 795      71.600  37.680  54.880  1.00  0.00           H
ATOM   3378  HB2 LEU A 795      70.590  38.600  53.700  1.00  0.00           H
ATOM   3379  CG  LEU A 795      70.130  36.600  53.780  1.00  0.00           C
ATOM   3380  HG  LEU A 795      69.020  36.580  53.690  1.00  0.00           H
ATOM   3381  CD1 LEU A 795      70.770  36.430  52.360  1.00  0.00           C
ATOM   3382 HD11 LEU A 795      70.600  35.400  52.010  1.00  0.00           H
ATOM   3383 HD12 LEU A 795      71.840  36.670  52.460  1.00  0.00           H
ATOM   3384 HD13 LEU A 795      70.280  37.070  51.590  1.00  0.00           H
ATOM   3385  CD2 LEU A 795      70.470  35.360  54.620  1.00  0.00           C
ATOM   3386 HD21 LEU A 795      69.770  35.410  55.490  1.00  0.00           H
ATOM   3387 HD22 LEU A 795      71.530  35.340  54.970  1.00  0.00           H
ATOM   3388 HD23 LEU A 795      70.210  34.500  53.960  1.00  0.00           H
ATOM   3389  C   LEU A 795      70.410  39.320  56.570  1.00  0.00           C
ATOM   3390  O   LEU A 795      71.350  39.030  57.330  1.00  0.00           O
ATOM   3391  N   THR A 796      69.950  40.560  56.600  1.00  0.00           N
ATOM   3392  HN  THR A 796      69.140  40.730  56.050  1.00  0.00           H
ATOM   3393  CA  THR A 796      70.500  41.600  57.450  1.00  0.00           C
ATOM   3394  HA  THR A 796      71.580  41.630  57.390  1.00  0.00           H
ATOM   3395  CB  THR A 796      69.980  42.940  57.030  1.00  0.00           C
ATOM   3396  HB  THR A 796      68.900  43.140  57.150  1.00  0.00           H
ATOM   3397  OG1 THR A 796      70.360  43.280  55.660  1.00  0.00           O
ATOM   3398  HG1 THR A 796      69.960  42.580  55.130  1.00  0.00           H
ATOM   3399  CG2 THR A 796      70.680  44.030  57.860  1.00  0.00           C
ATOM   3400 HG21 THR A 796      70.410  44.080  58.940  1.00  0.00           H
ATOM   3401 HG22 THR A 796      70.190  44.960  57.500  1.00  0.00           H
ATOM   3402 HG23 THR A 796      71.790  44.070  57.780  1.00  0.00           H
ATOM   3403  C   THR A 796      70.220  41.390  58.910  1.00  0.00           C
ATOM   3404  O   THR A 796      71.090  41.550  59.670  1.00  0.00           O
ATOM   3405  N   ILE A 797      68.960  41.030  59.280  1.00  0.00           N
ATOM   3406  HN  ILE A 797      68.300  40.930  58.530  1.00  0.00           H
ATOM   3407  CA  ILE A 797      68.440  40.810  60.610  1.00  0.00           C
ATOM   3408  HA  ILE A 797      68.620  41.660  61.250  1.00  0.00           H
ATOM   3409  CB  ILE A 797      66.930  40.470  60.630  1.00  0.00           C
ATOM   3410  HB  ILE A 797      66.820  39.640  59.910  1.00  0.00           H
ATOM   3411  CG2 ILE A 797      66.560  39.970  62.080  1.00  0.00           C
ATOM   3412 HG21 ILE A 797      67.050  38.970  62.230  1.00  0.00           H
ATOM   3413 HG22 ILE A 797      65.460  39.960  62.170  1.00  0.00           H
ATOM   3414 HG23 ILE A 797      67.070  40.600  62.830  1.00  0.00           H
ATOM   3415  CG1 ILE A 797      66.050  41.610  60.080  1.00  0.00           C
ATOM   3416 HG11 ILE A 797      66.450  42.020  59.130  1.00  0.00           H
ATOM   3417 HG12 ILE A 797      66.050  42.360  60.900  1.00  0.00           H
ATOM   3418  CD  ILE A 797      64.620  41.030  59.710  1.00  0.00           C
ATOM   3419  HD1 ILE A 797      64.810  40.320  58.880  1.00  0.00           H
ATOM   3420  HD2 ILE A 797      63.910  41.830  59.390  1.00  0.00           H
ATOM   3421  HD3 ILE A 797      64.140  40.430  60.510  1.00  0.00           H
ATOM   3422  C   ILE A 797      69.290  39.630  61.200  1.00  0.00           C
ATOM   3423  O   ILE A 797      69.920  39.740  62.290  1.00  0.00           O
ATOM   3424  N   VAL A 798      69.500  38.460  60.440  1.00  0.00           N
ATOM   3425  HN  VAL A 798      69.020  38.300  59.590  1.00  0.00           H
ATOM   3426  CA  VAL A 798      70.290  37.370  60.920  1.00  0.00           C
ATOM   3427  HA  VAL A 798      69.830  37.140  61.860  1.00  0.00           H
ATOM   3428  CB  VAL A 798      70.280  36.270  59.890  1.00  0.00           C
ATOM   3429  HB  VAL A 798      70.450  36.700  58.880  1.00  0.00           H
ATOM   3430  CG1 VAL A 798      71.410  35.140  59.960  1.00  0.00           C
ATOM   3431 HG11 VAL A 798      72.370  35.340  59.410  1.00  0.00           H
ATOM   3432 HG12 VAL A 798      71.100  34.200  59.450  1.00  0.00           H
ATOM   3433 HG13 VAL A 798      71.650  34.900  61.010  1.00  0.00           H
ATOM   3434  CG2 VAL A 798      68.860  35.710  59.870  1.00  0.00           C
ATOM   3435 HG21 VAL A 798      68.690  35.230  60.860  1.00  0.00           H
ATOM   3436 HG22 VAL A 798      68.790  34.980  59.030  1.00  0.00           H
ATOM   3437 HG23 VAL A 798      68.090  36.520  59.820  1.00  0.00           H
ATOM   3438  C   VAL A 798      71.830  37.620  61.200  1.00  0.00           C
ATOM   3439  O   VAL A 798      72.320  37.180  62.250  1.00  0.00           O
ATOM   3440  N   ILE A 799      72.470  38.460  60.400  1.00  0.00           N
ATOM   3441  HN  ILE A 799      72.000  38.770  59.570  1.00  0.00           H
ATOM   3442  CA  ILE A 799      73.690  39.100  60.710  1.00  0.00           C
ATOM   3443  HA  ILE A 799      74.420  38.360  60.960  1.00  0.00           H
ATOM   3444  CB  ILE A 799      74.320  39.960  59.500  1.00  0.00           C
ATOM   3445  HB  ILE A 799      73.490  40.590  59.110  1.00  0.00           H
ATOM   3446  CG2 ILE A 799      75.560  40.760  59.940  1.00  0.00           C
ATOM   3447 HG21 ILE A 799      75.360  41.430  60.810  1.00  0.00           H
ATOM   3448 HG22 ILE A 799      76.030  41.390  59.150  1.00  0.00           H
ATOM   3449 HG23 ILE A 799      76.300  40.060  60.370  1.00  0.00           H
ATOM   3450  CG1 ILE A 799      74.660  39.060  58.330  1.00  0.00           C
ATOM   3451 HG11 ILE A 799      73.710  38.520  58.130  1.00  0.00           H
ATOM   3452 HG12 ILE A 799      75.380  38.280  58.640  1.00  0.00           H
ATOM   3453  CD  ILE A 799      74.990  39.720  56.980  1.00  0.00           C
ATOM   3454  HD1 ILE A 799      74.140  40.340  56.640  1.00  0.00           H
ATOM   3455  HD2 ILE A 799      75.150  38.970  56.170  1.00  0.00           H
ATOM   3456  HD3 ILE A 799      75.860  40.420  57.030  1.00  0.00           H
ATOM   3457  C   ILE A 799      73.700  40.020  62.000  1.00  0.00           C
ATOM   3458  O   ILE A 799      74.550  39.860  62.890  1.00  0.00           O
ATOM   3459  N   MET A 800      72.710  40.910  62.230  1.00  0.00           N
ATOM   3460  HN  MET A 800      72.170  41.210  61.440  1.00  0.00           H
ATOM   3461  CA  MET A 800      72.570  41.650  63.450  1.00  0.00           C
ATOM   3462  HA  MET A 800      73.490  42.220  63.540  1.00  0.00           H
ATOM   3463  CB  MET A 800      71.310  42.610  63.380  1.00  0.00           C
ATOM   3464  HB1 MET A 800      71.170  43.070  64.390  1.00  0.00           H
ATOM   3465  HB2 MET A 800      70.470  41.970  63.060  1.00  0.00           H
ATOM   3466  CG  MET A 800      71.420  43.750  62.290  1.00  0.00           C
ATOM   3467  HG1 MET A 800      70.510  44.400  62.340  1.00  0.00           H
ATOM   3468  HG2 MET A 800      71.420  43.320  61.270  1.00  0.00           H
ATOM   3469  SD  MET A 800      72.980  44.760  62.540  1.00  0.00           S
ATOM   3470  CE  MET A 800      72.500  45.890  61.280  1.00  0.00           C
ATOM   3471  HE1 MET A 800      71.750  46.570  61.750  1.00  0.00           H
ATOM   3472  HE2 MET A 800      72.030  45.270  60.480  1.00  0.00           H
ATOM   3473  HE3 MET A 800      73.380  46.490  60.950  1.00  0.00           H
ATOM   3474  C   MET A 800      72.520  40.770  64.640  1.00  0.00           C
ATOM   3475  O   MET A 800      73.230  40.960  65.640  1.00  0.00           O
ATOM   3476  N   VAL A 801      71.640  39.770  64.660  1.00  0.00           N
ATOM   3477  HN  VAL A 801      71.090  39.700  63.830  1.00  0.00           H
ATOM   3478  CA  VAL A 801      71.380  38.740  65.680  1.00  0.00           C
ATOM   3479  HA  VAL A 801      71.100  39.150  66.630  1.00  0.00           H
ATOM   3480  CB  VAL A 801      70.200  38.030  65.120  1.00  0.00           C
ATOM   3481  HB  VAL A 801      70.300  37.720  64.050  1.00  0.00           H
ATOM   3482  CG1 VAL A 801      69.910  36.810  65.940  1.00  0.00           C
ATOM   3483 HG11 VAL A 801      69.040  36.230  65.580  1.00  0.00           H
ATOM   3484 HG12 VAL A 801      69.580  37.100  66.960  1.00  0.00           H
ATOM   3485 HG13 VAL A 801      70.730  36.060  66.060  1.00  0.00           H
ATOM   3486  CG2 VAL A 801      68.990  38.970  65.200  1.00  0.00           C
ATOM   3487 HG21 VAL A 801      68.890  39.330  66.250  1.00  0.00           H
ATOM   3488 HG22 VAL A 801      68.050  38.400  65.000  1.00  0.00           H
ATOM   3489 HG23 VAL A 801      69.030  39.880  64.590  1.00  0.00           H
ATOM   3490  C   VAL A 801      72.590  37.890  65.890  1.00  0.00           C
ATOM   3491  O   VAL A 801      73.000  37.570  66.990  1.00  0.00           O
ATOM   3492  N   THR A 802      73.280  37.540  64.830  1.00  0.00           N
ATOM   3493  HN  THR A 802      72.960  37.640  63.880  1.00  0.00           H
ATOM   3494  CA  THR A 802      74.620  37.000  64.930  1.00  0.00           C
ATOM   3495  HA  THR A 802      74.670  36.030  65.410  1.00  0.00           H
ATOM   3496  CB  THR A 802      75.090  36.720  63.490  1.00  0.00           C
ATOM   3497  HB  THR A 802      75.180  37.590  62.820  1.00  0.00           H
ATOM   3498  OG1 THR A 802      74.220  35.760  62.940  1.00  0.00           O
ATOM   3499  HG1 THR A 802      73.340  36.080  62.730  1.00  0.00           H
ATOM   3500  CG2 THR A 802      76.480  36.060  63.330  1.00  0.00           C
ATOM   3501 HG21 THR A 802      76.670  35.640  62.320  1.00  0.00           H
ATOM   3502 HG22 THR A 802      76.740  35.230  64.020  1.00  0.00           H
ATOM   3503 HG23 THR A 802      77.260  36.810  63.580  1.00  0.00           H
ATOM   3504  C   THR A 802      75.640  37.910  65.480  1.00  0.00           C
ATOM   3505  O   THR A 802      76.530  37.470  66.240  1.00  0.00           O
ATOM   3506  N   ILE A 803      75.590  39.180  65.290  1.00  0.00           N
ATOM   3507  HN  ILE A 803      75.220  39.560  64.440  1.00  0.00           H
ATOM   3508  CA  ILE A 803      76.350  40.160  66.070  1.00  0.00           C
ATOM   3509  HA  ILE A 803      77.360  39.780  66.050  1.00  0.00           H
ATOM   3510  CB  ILE A 803      76.470  41.570  65.380  1.00  0.00           C
ATOM   3511  HB  ILE A 803      75.440  41.990  65.270  1.00  0.00           H
ATOM   3512  CG2 ILE A 803      77.260  42.570  66.240  1.00  0.00           C
ATOM   3513 HG21 ILE A 803      77.280  43.510  65.650  1.00  0.00           H
ATOM   3514 HG22 ILE A 803      78.270  42.200  66.500  1.00  0.00           H
ATOM   3515 HG23 ILE A 803      76.780  42.650  67.240  1.00  0.00           H
ATOM   3516  CG1 ILE A 803      77.140  41.450  64.000  1.00  0.00           C
ATOM   3517 HG11 ILE A 803      77.340  42.480  63.660  1.00  0.00           H
ATOM   3518 HG12 ILE A 803      76.460  41.090  63.200  1.00  0.00           H
ATOM   3519  CD  ILE A 803      78.440  40.660  63.960  1.00  0.00           C
ATOM   3520  HD1 ILE A 803      78.290  39.580  64.140  1.00  0.00           H
ATOM   3521  HD2 ILE A 803      79.080  40.960  64.810  1.00  0.00           H
ATOM   3522  HD3 ILE A 803      78.890  40.810  62.950  1.00  0.00           H
ATOM   3523  C   ILE A 803      76.020  40.210  67.570  1.00  0.00           C
ATOM   3524  O   ILE A 803      76.910  40.220  68.410  1.00  0.00           O
ATOM   3525  N   ASP A 804      74.730  40.120  68.020  1.00  0.00           N
ATOM   3526  HN  ASP A 804      74.010  40.360  67.370  1.00  0.00           H
ATOM   3527  CA  ASP A 804      74.330  39.880  69.370  1.00  0.00           C
ATOM   3528  HA  ASP A 804      74.630  40.740  69.950  1.00  0.00           H
ATOM   3529  CB  ASP A 804      72.770  39.700  69.340  1.00  0.00           C
ATOM   3530  HB1 ASP A 804      72.480  38.730  68.880  1.00  0.00           H
ATOM   3531  HB2 ASP A 804      72.470  40.580  68.740  1.00  0.00           H
ATOM   3532  CG  ASP A 804      72.170  39.810  70.730  1.00  0.00           C
ATOM   3533  OD1 ASP A 804      72.730  40.370  71.720  1.00  0.00           O
ATOM   3534  OD2 ASP A 804      71.020  39.300  70.960  1.00  0.00           O
ATOM   3535  C   ASP A 804      74.950  38.630  69.880  1.00  0.00           C
ATOM   3536  O   ASP A 804      75.450  38.600  70.980  1.00  0.00           O
ATOM   3537  N   TYR A 805      74.920  37.560  69.080  1.00  0.00           N
ATOM   3538  HN  TYR A 805      74.480  37.520  68.190  1.00  0.00           H
ATOM   3539  CA  TYR A 805      75.430  36.370  69.550  1.00  0.00           C
ATOM   3540  HA  TYR A 805      74.970  35.990  70.450  1.00  0.00           H
ATOM   3541  CB  TYR A 805      75.050  35.290  68.490  1.00  0.00           C
ATOM   3542  HB1 TYR A 805      75.590  35.430  67.520  1.00  0.00           H
ATOM   3543  HB2 TYR A 805      73.960  35.350  68.280  1.00  0.00           H
ATOM   3544  CG  TYR A 805      75.260  33.910  68.960  1.00  0.00           C
ATOM   3545  CD1 TYR A 805      76.190  32.990  68.330  1.00  0.00           C
ATOM   3546  HD1 TYR A 805      76.610  33.430  67.440  1.00  0.00           H
ATOM   3547  CE1 TYR A 805      76.490  31.740  68.840  1.00  0.00           C
ATOM   3548  HE1 TYR A 805      77.180  31.070  68.330  1.00  0.00           H
ATOM   3549  CZ  TYR A 805      75.780  31.290  69.900  1.00  0.00           C
ATOM   3550  OH  TYR A 805      75.910  29.950  70.410  1.00  0.00           O
ATOM   3551  HH  TYR A 805      75.640  29.860  71.320  1.00  0.00           H
ATOM   3552  CD2 TYR A 805      74.600  33.400  70.090  1.00  0.00           C
ATOM   3553  HD2 TYR A 805      73.850  34.020  70.570  1.00  0.00           H
ATOM   3554  CE2 TYR A 805      74.890  32.080  70.620  1.00  0.00           C
ATOM   3555  HE2 TYR A 805      74.460  31.740  71.550  1.00  0.00           H
ATOM   3556  C   TYR A 805      77.020  36.380  69.760  1.00  0.00           C
ATOM   3557  O   TYR A 805      77.430  36.000  70.820  1.00  0.00           O
ATOM   3558  N   LEU A 806      77.850  36.970  68.820  1.00  0.00           N
ATOM   3559  HN  LEU A 806      77.410  37.500  68.080  1.00  0.00           H
ATOM   3560  CA  LEU A 806      79.330  36.920  68.820  1.00  0.00           C
ATOM   3561  HA  LEU A 806      79.680  35.990  69.250  1.00  0.00           H
ATOM   3562  CB  LEU A 806      79.800  37.130  67.340  1.00  0.00           C
ATOM   3563  HB1 LEU A 806      80.900  37.290  67.350  1.00  0.00           H
ATOM   3564  HB2 LEU A 806      79.360  38.050  66.900  1.00  0.00           H
ATOM   3565  CG  LEU A 806      79.490  35.920  66.420  1.00  0.00           C
ATOM   3566  HG  LEU A 806      78.410  35.700  66.280  1.00  0.00           H
ATOM   3567  CD1 LEU A 806      80.020  36.040  64.950  1.00  0.00           C
ATOM   3568 HD11 LEU A 806      79.680  36.980  64.470  1.00  0.00           H
ATOM   3569 HD12 LEU A 806      79.570  35.160  64.440  1.00  0.00           H
ATOM   3570 HD13 LEU A 806      81.130  35.950  64.950  1.00  0.00           H
ATOM   3571  CD2 LEU A 806      79.940  34.640  67.080  1.00  0.00           C
ATOM   3572 HD21 LEU A 806      79.740  33.750  66.450  1.00  0.00           H
ATOM   3573 HD22 LEU A 806      79.390  34.480  68.040  1.00  0.00           H
ATOM   3574 HD23 LEU A 806      81.010  34.610  67.410  1.00  0.00           H
ATOM   3575  C   LEU A 806      79.890  38.020  69.780  1.00  0.00           C
ATOM   3576  O   LEU A 806      80.830  37.930  70.570  1.00  0.00           O
ATOM   3577  N   VAL A 807      79.150  39.170  69.810  1.00  0.00           N
ATOM   3578  HN  VAL A 807      78.290  39.260  69.310  1.00  0.00           H
ATOM   3579  CA  VAL A 807      79.470  40.270  70.670  1.00  0.00           C
ATOM   3580  HA  VAL A 807      80.330  40.090  71.300  1.00  0.00           H
ATOM   3581  CB  VAL A 807      79.890  41.440  69.780  1.00  0.00           C
ATOM   3582  HB  VAL A 807      79.070  41.680  69.070  1.00  0.00           H
ATOM   3583  CG1 VAL A 807      80.180  42.680  70.720  1.00  0.00           C
ATOM   3584 HG11 VAL A 807      80.290  43.530  70.030  1.00  0.00           H
ATOM   3585 HG12 VAL A 807      81.140  42.530  71.260  1.00  0.00           H
ATOM   3586 HG13 VAL A 807      79.450  42.960  71.520  1.00  0.00           H
ATOM   3587  CG2 VAL A 807      81.210  41.120  69.040  1.00  0.00           C
ATOM   3588 HG21 VAL A 807      81.930  40.980  69.880  1.00  0.00           H
ATOM   3589 HG22 VAL A 807      81.450  41.990  68.420  1.00  0.00           H
ATOM   3590 HG23 VAL A 807      80.930  40.220  68.440  1.00  0.00           H
ATOM   3591  C   VAL A 807      78.420  40.530  71.760  1.00  0.00           C
ATOM   3592  O   VAL A 807      78.690  40.410  72.940  1.00  0.00           O
ATOM   3593  N   GLY A 808      77.150  40.890  71.370  1.00  0.00           N
ATOM   3594  HN  GLY A 808      76.890  40.930  70.410  1.00  0.00           H
ATOM   3595  CA  GLY A 808      76.090  41.410  72.240  1.00  0.00           C
ATOM   3596  HA1 GLY A 808      76.510  41.720  73.190  1.00  0.00           H
ATOM   3597  HA2 GLY A 808      75.240  40.750  72.240  1.00  0.00           H
ATOM   3598  C   GLY A 808      75.720  42.720  71.630  1.00  0.00           C
ATOM   3599  O   GLY A 808      76.500  43.630  71.460  1.00  0.00           O
ATOM   3600  N   VAL A 809      74.340  42.840  71.470  1.00  0.00           N
ATOM   3601  HN  VAL A 809      73.640  42.200  71.740  1.00  0.00           H
ATOM   3602  CA  VAL A 809      73.820  44.120  71.080  1.00  0.00           C
ATOM   3603  HA  VAL A 809      74.630  44.820  70.880  1.00  0.00           H
ATOM   3604  CB  VAL A 809      73.040  43.890  69.730  1.00  0.00           C
ATOM   3605  HB  VAL A 809      72.320  43.040  69.730  1.00  0.00           H
ATOM   3606  CG1 VAL A 809      72.210  45.110  69.280  1.00  0.00           C
ATOM   3607 HG11 VAL A 809      71.750  44.850  68.310  1.00  0.00           H
ATOM   3608 HG12 VAL A 809      72.830  45.990  69.000  1.00  0.00           H
ATOM   3609 HG13 VAL A 809      71.360  45.270  69.970  1.00  0.00           H
ATOM   3610  CG2 VAL A 809      74.170  43.670  68.650  1.00  0.00           C
ATOM   3611 HG21 VAL A 809      75.060  43.170  69.110  1.00  0.00           H
ATOM   3612 HG22 VAL A 809      74.500  44.670  68.300  1.00  0.00           H
ATOM   3613 HG23 VAL A 809      73.900  43.140  67.730  1.00  0.00           H
ATOM   3614  C   VAL A 809      72.980  44.750  72.250  1.00  0.00           C
ATOM   3615  O   VAL A 809      71.810  44.390  72.410  1.00  0.00           O
ATOM   3616  N   PRO A 810      73.430  45.750  73.020  1.00  0.00           N
ATOM   3617  CD  PRO A 810      74.810  46.250  73.080  1.00  0.00           C
ATOM   3618  HD1 PRO A 810      74.960  46.940  72.220  1.00  0.00           H
ATOM   3619  HD2 PRO A 810      75.450  45.350  73.020  1.00  0.00           H
ATOM   3620  CA  PRO A 810      72.580  46.380  74.020  1.00  0.00           C
ATOM   3621  HA  PRO A 810      71.790  45.740  74.390  1.00  0.00           H
ATOM   3622  CB  PRO A 810      73.570  46.780  75.130  1.00  0.00           C
ATOM   3623  HB1 PRO A 810      73.590  45.920  75.830  1.00  0.00           H
ATOM   3624  HB2 PRO A 810      73.350  47.680  75.750  1.00  0.00           H
ATOM   3625  CG  PRO A 810      74.930  46.950  74.440  1.00  0.00           C
ATOM   3626  HG1 PRO A 810      75.130  48.000  74.180  1.00  0.00           H
ATOM   3627  HG2 PRO A 810      75.740  46.610  75.100  1.00  0.00           H
ATOM   3628  C   PRO A 810      71.900  47.530  73.400  1.00  0.00           C
ATOM   3629  O   PRO A 810      72.350  48.620  73.320  1.00  0.00           O
ATOM   3630  N   SER A 811      70.720  47.230  72.800  1.00  0.00           N
ATOM   3631  HN  SER A 811      70.460  46.290  72.960  1.00  0.00           H
ATOM   3632  CA  SER A 811      69.730  48.000  72.110  1.00  0.00           C
ATOM   3633  HA  SER A 811      69.820  49.050  72.360  1.00  0.00           H
ATOM   3634  CB  SER A 811      69.840  47.890  70.580  1.00  0.00           C
ATOM   3635  HB1 SER A 811      69.760  46.850  70.180  1.00  0.00           H
ATOM   3636  HB2 SER A 811      70.860  48.220  70.300  1.00  0.00           H
ATOM   3637  OG  SER A 811      68.900  48.730  69.850  1.00  0.00           O
ATOM   3638  HG1 SER A 811      69.450  49.480  69.600  1.00  0.00           H
ATOM   3639  C   SER A 811      68.370  47.550  72.660  1.00  0.00           C
ATOM   3640  O   SER A 811      68.180  46.340  73.060  1.00  0.00           O
ATOM   3641  N   PRO A 812      67.380  48.430  72.860  1.00  0.00           N
ATOM   3642  CD  PRO A 812      67.470  49.940  72.930  1.00  0.00           C
ATOM   3643  HD1 PRO A 812      67.750  50.380  71.950  1.00  0.00           H
ATOM   3644  HD2 PRO A 812      68.310  50.100  73.650  1.00  0.00           H
ATOM   3645  CA  PRO A 812      66.030  47.960  73.130  1.00  0.00           C
ATOM   3646  HA  PRO A 812      65.950  47.590  74.160  1.00  0.00           H
ATOM   3647  CB  PRO A 812      65.230  49.250  72.990  1.00  0.00           C
ATOM   3648  HB1 PRO A 812      64.220  49.200  73.430  1.00  0.00           H
ATOM   3649  HB2 PRO A 812      65.120  49.420  71.900  1.00  0.00           H
ATOM   3650  CG  PRO A 812      66.160  50.370  73.480  1.00  0.00           C
ATOM   3651  HG1 PRO A 812      66.000  51.420  73.130  1.00  0.00           H
ATOM   3652  HG2 PRO A 812      66.150  50.480  74.580  1.00  0.00           H
ATOM   3653  C   PRO A 812      65.480  46.780  72.250  1.00  0.00           C
ATOM   3654  O   PRO A 812      65.370  46.970  71.040  1.00  0.00           O
ATOM   3655  N   LYS A 813      65.090  45.650  72.820  1.00  0.00           N
ATOM   3656  HN  LYS A 813      65.160  45.510  73.810  1.00  0.00           H
ATOM   3657  CA  LYS A 813      64.610  44.460  72.200  1.00  0.00           C
ATOM   3658  HA  LYS A 813      64.700  44.520  71.120  1.00  0.00           H
ATOM   3659  CB  LYS A 813      65.420  43.320  72.730  1.00  0.00           C
ATOM   3660  HB1 LYS A 813      64.840  42.390  72.550  1.00  0.00           H
ATOM   3661  HB2 LYS A 813      65.520  43.530  73.810  1.00  0.00           H
ATOM   3662  CG  LYS A 813      66.790  43.250  72.110  1.00  0.00           C
ATOM   3663  HG1 LYS A 813      67.410  44.170  72.140  1.00  0.00           H
ATOM   3664  HG2 LYS A 813      66.830  43.060  71.020  1.00  0.00           H
ATOM   3665  CD  LYS A 813      67.580  42.080  72.750  1.00  0.00           C
ATOM   3666  HD1 LYS A 813      67.040  41.120  72.610  1.00  0.00           H
ATOM   3667  HD2 LYS A 813      67.590  42.170  73.850  1.00  0.00           H
ATOM   3668  CE  LYS A 813      69.060  41.970  72.190  1.00  0.00           C
ATOM   3669  HE1 LYS A 813      69.510  42.940  72.490  1.00  0.00           H
ATOM   3670  HE2 LYS A 813      69.080  41.820  71.090  1.00  0.00           H
ATOM   3671  NZ  LYS A 813      69.820  40.860  72.820  1.00  0.00           N
ATOM   3672  HZ1 LYS A 813      69.170  40.230  73.330  1.00  0.00           H
ATOM   3673  HZ2 LYS A 813      70.410  41.180  73.610  1.00  0.00           H
ATOM   3674  HZ3 LYS A 813      70.390  40.330  72.120  1.00  0.00           H
ATOM   3675  C   LYS A 813      63.150  44.160  72.570  1.00  0.00           C
ATOM   3676  O   LYS A 813      62.680  44.680  73.600  1.00  0.00           O
ATOM   3677  N   LEU A 814      62.270  43.530  71.710  1.00  0.00           N
ATOM   3678  HN  LEU A 814      62.650  43.090  70.890  1.00  0.00           H
ATOM   3679  CA  LEU A 814      60.830  43.580  71.860  1.00  0.00           C
ATOM   3680  HA  LEU A 814      60.360  44.550  71.830  1.00  0.00           H
ATOM   3681  CB  LEU A 814      60.210  42.730  70.750  1.00  0.00           C
ATOM   3682  HB1 LEU A 814      60.620  41.700  70.860  1.00  0.00           H
ATOM   3683  HB2 LEU A 814      60.630  43.160  69.810  1.00  0.00           H
ATOM   3684  CG  LEU A 814      58.710  42.600  70.550  1.00  0.00           C
ATOM   3685  HG  LEU A 814      58.260  42.380  71.540  1.00  0.00           H
ATOM   3686  CD1 LEU A 814      58.100  43.900  69.860  1.00  0.00           C
ATOM   3687 HD11 LEU A 814      57.010  43.850  69.710  1.00  0.00           H
ATOM   3688 HD12 LEU A 814      58.620  44.140  68.890  1.00  0.00           H
ATOM   3689 HD13 LEU A 814      58.310  44.800  70.470  1.00  0.00           H
ATOM   3690  CD2 LEU A 814      58.200  41.430  69.660  1.00  0.00           C
ATOM   3691 HD21 LEU A 814      58.480  40.440  70.070  1.00  0.00           H
ATOM   3692 HD22 LEU A 814      58.580  41.490  68.620  1.00  0.00           H
ATOM   3693 HD23 LEU A 814      57.090  41.330  69.700  1.00  0.00           H
ATOM   3694  C   LEU A 814      60.280  43.030  73.190  1.00  0.00           C
ATOM   3695  O   LEU A 814      60.560  41.890  73.490  1.00  0.00           O
ATOM   3696  N   HSD A 815      59.460  43.810  73.920  1.00  0.00           N
ATOM   3697  HN  HSD A 815      59.440  44.800  73.800  1.00  0.00           H
ATOM   3698  CA  HSD A 815      58.820  43.370  75.130  1.00  0.00           C
ATOM   3699  HA  HSD A 815      59.340  42.520  75.550  1.00  0.00           H
ATOM   3700  CB  HSD A 815      58.720  44.600  76.110  1.00  0.00           C
ATOM   3701  HB1 HSD A 815      58.320  44.190  77.060  1.00  0.00           H
ATOM   3702  HB2 HSD A 815      58.020  45.380  75.730  1.00  0.00           H
ATOM   3703  ND1 HSD A 815      61.330  44.730  76.380  1.00  0.00           N
ATOM   3704  HD1 HSD A 815      61.540  43.810  76.050  1.00  0.00           H
ATOM   3705  CG  HSD A 815      60.030  45.260  76.500  1.00  0.00           C
ATOM   3706  CE1 HSD A 815      62.190  45.670  76.850  1.00  0.00           C
ATOM   3707  HE1 HSD A 815      63.240  45.390  76.960  1.00  0.00           H
ATOM   3708  NE2 HSD A 815      61.590  46.790  77.270  1.00  0.00           N
ATOM   3709  CD2 HSD A 815      60.230  46.530  77.090  1.00  0.00           C
ATOM   3710  HD2 HSD A 815      59.480  47.220  77.450  1.00  0.00           H
ATOM   3711  C   HSD A 815      57.460  42.850  74.820  1.00  0.00           C
ATOM   3712  O   HSD A 815      56.560  43.550  74.310  1.00  0.00           O
ATOM   3713  N   VAL A 816      57.260  41.500  74.930  1.00  0.00           N
ATOM   3714  HN  VAL A 816      58.010  40.910  75.270  1.00  0.00           H
ATOM   3715  CA  VAL A 816      56.140  40.840  74.360  1.00  0.00           C
ATOM   3716  HA  VAL A 816      55.270  41.480  74.470  1.00  0.00           H
ATOM   3717  CB  VAL A 816      56.390  40.420  72.890  1.00  0.00           C
ATOM   3718  HB  VAL A 816      56.880  41.190  72.260  1.00  0.00           H
ATOM   3719  CG1 VAL A 816      57.270  39.120  72.890  1.00  0.00           C
ATOM   3720 HG11 VAL A 816      56.720  38.220  73.240  1.00  0.00           H
ATOM   3721 HG12 VAL A 816      58.280  39.270  73.340  1.00  0.00           H
ATOM   3722 HG13 VAL A 816      57.620  38.790  71.890  1.00  0.00           H
ATOM   3723  CG2 VAL A 816      54.980  39.980  72.370  1.00  0.00           C
ATOM   3724 HG21 VAL A 816      54.990  39.800  71.270  1.00  0.00           H
ATOM   3725 HG22 VAL A 816      54.350  40.890  72.560  1.00  0.00           H
ATOM   3726 HG23 VAL A 816      54.550  39.040  72.780  1.00  0.00           H
ATOM   3727  C   VAL A 816      55.850  39.710  75.290  1.00  0.00           C
ATOM   3728  O   VAL A 816      56.790  38.960  75.730  1.00  0.00           O
ATOM   3729  N   PRO A 817      54.560  39.480  75.740  1.00  0.00           N
ATOM   3730  CD  PRO A 817      53.410  40.380  75.660  1.00  0.00           C
ATOM   3731  HD1 PRO A 817      52.890  40.290  74.690  1.00  0.00           H
ATOM   3732  HD2 PRO A 817      53.830  41.410  75.700  1.00  0.00           H
ATOM   3733  CA  PRO A 817      54.260  38.280  76.480  1.00  0.00           C
ATOM   3734  HA  PRO A 817      54.840  38.500  77.370  1.00  0.00           H
ATOM   3735  CB  PRO A 817      52.710  38.330  76.750  1.00  0.00           C
ATOM   3736  HB1 PRO A 817      52.400  37.840  77.690  1.00  0.00           H
ATOM   3737  HB2 PRO A 817      52.100  38.010  75.880  1.00  0.00           H
ATOM   3738  CG  PRO A 817      52.500  39.860  76.820  1.00  0.00           C
ATOM   3739  HG1 PRO A 817      51.440  40.170  76.680  1.00  0.00           H
ATOM   3740  HG2 PRO A 817      52.930  40.410  77.690  1.00  0.00           H
ATOM   3741  C   PRO A 817      54.580  36.960  75.930  1.00  0.00           C
ATOM   3742  O   PRO A 817      54.220  36.690  74.760  1.00  0.00           O
ATOM   3743  N   GLU A 818      55.240  36.110  76.770  1.00  0.00           N
ATOM   3744  HN  GLU A 818      55.300  36.390  77.730  1.00  0.00           H
ATOM   3745  CA  GLU A 818      55.700  34.800  76.310  1.00  0.00           C
ATOM   3746  HA  GLU A 818      56.020  34.970  75.290  1.00  0.00           H
ATOM   3747  CB  GLU A 818      56.870  34.330  77.210  1.00  0.00           C
ATOM   3748  HB1 GLU A 818      57.270  33.350  76.880  1.00  0.00           H
ATOM   3749  HB2 GLU A 818      56.560  34.310  78.270  1.00  0.00           H
ATOM   3750  CG  GLU A 818      58.110  35.220  76.970  1.00  0.00           C
ATOM   3751  HG1 GLU A 818      58.000  36.290  77.220  1.00  0.00           H
ATOM   3752  HG2 GLU A 818      58.340  35.170  75.880  1.00  0.00           H
ATOM   3753  CD  GLU A 818      59.340  34.730  77.600  1.00  0.00           C
ATOM   3754  OE1 GLU A 818      59.850  33.610  77.240  1.00  0.00           O
ATOM   3755  OE2 GLU A 818      59.830  35.390  78.580  1.00  0.00           O
ATOM   3756  C   GLU A 818      54.650  33.660  76.470  1.00  0.00           C
ATOM   3757  O   GLU A 818      54.930  32.490  76.250  1.00  0.00           O
ATOM   3758  N   LYS A 819      53.390  34.000  76.720  1.00  0.00           N
ATOM   3759  HN  LYS A 819      53.050  34.930  76.600  1.00  0.00           H
ATOM   3760  CA  LYS A 819      52.380  33.010  76.940  1.00  0.00           C
ATOM   3761  HA  LYS A 819      52.620  32.210  76.270  1.00  0.00           H
ATOM   3762  CB  LYS A 819      52.320  32.470  78.360  1.00  0.00           C
ATOM   3763  HB1 LYS A 819      53.330  32.360  78.800  1.00  0.00           H
ATOM   3764  HB2 LYS A 819      51.820  31.480  78.260  1.00  0.00           H
ATOM   3765  CG  LYS A 819      51.530  33.420  79.380  1.00  0.00           C
ATOM   3766  HG1 LYS A 819      51.160  32.790  80.210  1.00  0.00           H
ATOM   3767  HG2 LYS A 819      50.650  33.880  78.880  1.00  0.00           H
ATOM   3768  CD  LYS A 819      52.450  34.490  79.930  1.00  0.00           C
ATOM   3769  HD1 LYS A 819      52.850  35.010  79.040  1.00  0.00           H
ATOM   3770  HD2 LYS A 819      53.290  34.140  80.570  1.00  0.00           H
ATOM   3771  CE  LYS A 819      51.680  35.610  80.830  1.00  0.00           C
ATOM   3772  HE1 LYS A 819      50.830  36.010  80.230  1.00  0.00           H
ATOM   3773  HE2 LYS A 819      52.400  36.410  81.120  1.00  0.00           H
ATOM   3774  NZ  LYS A 819      51.140  35.060  82.140  1.00  0.00           N
ATOM   3775  HZ1 LYS A 819      51.490  35.500  83.000  1.00  0.00           H
ATOM   3776  HZ2 LYS A 819      51.390  34.050  82.170  1.00  0.00           H
ATOM   3777  HZ3 LYS A 819      50.100  35.020  82.100  1.00  0.00           H
ATOM   3778  C   LYS A 819      51.060  33.650  76.490  1.00  0.00           C
ATOM   3779  O   LYS A 819      50.760  34.840  76.590  1.00  0.00           O
ATOM   3780  N   PHE A 820      50.150  32.820  75.940  1.00  0.00           N
ATOM   3781  HN  PHE A 820      50.260  31.830  76.010  1.00  0.00           H
ATOM   3782  CA  PHE A 820      48.920  33.300  75.300  1.00  0.00           C
ATOM   3783  HA  PHE A 820      49.010  34.360  75.140  1.00  0.00           H
ATOM   3784  CB  PHE A 820      48.730  32.570  73.890  1.00  0.00           C
ATOM   3785  HB1 PHE A 820      48.770  31.490  74.160  1.00  0.00           H
ATOM   3786  HB2 PHE A 820      49.550  32.710  73.150  1.00  0.00           H
ATOM   3787  CG  PHE A 820      47.410  32.720  73.110  1.00  0.00           C
ATOM   3788  CD1 PHE A 820      46.680  33.930  73.110  1.00  0.00           C
ATOM   3789  HD1 PHE A 820      47.080  34.750  73.680  1.00  0.00           H
ATOM   3790  CE1 PHE A 820      45.570  34.110  72.300  1.00  0.00           C
ATOM   3791  HE1 PHE A 820      44.980  35.020  72.250  1.00  0.00           H
ATOM   3792  CZ  PHE A 820      45.200  33.170  71.350  1.00  0.00           C
ATOM   3793  HZ  PHE A 820      44.270  33.380  70.810  1.00  0.00           H
ATOM   3794  CD2 PHE A 820      46.960  31.660  72.290  1.00  0.00           C
ATOM   3795  HD2 PHE A 820      47.370  30.700  72.030  1.00  0.00           H
ATOM   3796  CE2 PHE A 820      45.950  31.940  71.310  1.00  0.00           C
ATOM   3797  HE2 PHE A 820      45.750  31.180  70.570  1.00  0.00           H
ATOM   3798  C   PHE A 820      47.870  32.990  76.280  1.00  0.00           C
ATOM   3799  O   PHE A 820      47.560  31.840  76.560  1.00  0.00           O
ATOM   3800  N   GLU A 821      47.180  34.060  76.690  1.00  0.00           N
ATOM   3801  HN  GLU A 821      47.460  34.950  76.350  1.00  0.00           H
ATOM   3802  CA  GLU A 821      46.020  33.830  77.570  1.00  0.00           C
ATOM   3803  HA  GLU A 821      45.820  32.800  77.850  1.00  0.00           H
ATOM   3804  CB  GLU A 821      46.270  34.610  78.920  1.00  0.00           C
ATOM   3805  HB1 GLU A 821      45.310  34.430  79.450  1.00  0.00           H
ATOM   3806  HB2 GLU A 821      46.540  35.680  78.880  1.00  0.00           H
ATOM   3807  CG  GLU A 821      47.410  33.950  79.800  1.00  0.00           C
ATOM   3808  HG1 GLU A 821      48.360  33.940  79.220  1.00  0.00           H
ATOM   3809  HG2 GLU A 821      47.240  32.860  79.790  1.00  0.00           H
ATOM   3810  CD  GLU A 821      47.570  34.330  81.320  1.00  0.00           C
ATOM   3811  OE1 GLU A 821      46.920  33.680  82.180  1.00  0.00           O
ATOM   3812  OE2 GLU A 821      48.450  35.150  81.630  1.00  0.00           O
ATOM   3813  C   GLU A 821      44.800  34.310  76.800  1.00  0.00           C
ATOM   3814  O   GLU A 821      44.520  35.550  76.880  1.00  0.00           O
ATOM   3815  N   PRO A 822      43.890  33.430  76.240  1.00  0.00           N
ATOM   3816  CD  PRO A 822      44.190  32.030  75.870  1.00  0.00           C
ATOM   3817  HD1 PRO A 822      44.020  31.360  76.740  1.00  0.00           H
ATOM   3818  HD2 PRO A 822      45.110  31.930  75.250  1.00  0.00           H
ATOM   3819  CA  PRO A 822      42.540  33.810  76.020  1.00  0.00           C
ATOM   3820  HA  PRO A 822      42.610  34.600  75.280  1.00  0.00           H
ATOM   3821  CB  PRO A 822      41.930  32.530  75.510  1.00  0.00           C
ATOM   3822  HB1 PRO A 822      41.140  32.710  74.760  1.00  0.00           H
ATOM   3823  HB2 PRO A 822      41.430  31.980  76.330  1.00  0.00           H
ATOM   3824  CG  PRO A 822      43.060  31.820  74.790  1.00  0.00           C
ATOM   3825  HG1 PRO A 822      43.030  30.740  74.530  1.00  0.00           H
ATOM   3826  HG2 PRO A 822      43.290  32.340  73.840  1.00  0.00           H
ATOM   3827  C   PRO A 822      41.810  34.530  77.090  1.00  0.00           C
ATOM   3828  O   PRO A 822      42.020  34.260  78.290  1.00  0.00           O
ATOM   3829  N   THR A 823      40.950  35.470  76.750  1.00  0.00           N
ATOM   3830  HN  THR A 823      41.050  35.820  75.830  1.00  0.00           H
ATOM   3831  CA  THR A 823      40.050  36.210  77.590  1.00  0.00           C
ATOM   3832  HA  THR A 823      40.460  36.230  78.590  1.00  0.00           H
ATOM   3833  CB  THR A 823      39.760  37.640  77.090  1.00  0.00           C
ATOM   3834  HB  THR A 823      39.230  37.620  76.120  1.00  0.00           H
ATOM   3835  OG1 THR A 823      40.970  38.360  76.840  1.00  0.00           O
ATOM   3836  HG1 THR A 823      41.370  37.940  76.080  1.00  0.00           H
ATOM   3837  CG2 THR A 823      39.010  38.450  78.150  1.00  0.00           C
ATOM   3838 HG21 THR A 823      39.620  38.500  79.080  1.00  0.00           H
ATOM   3839 HG22 THR A 823      37.990  38.110  78.440  1.00  0.00           H
ATOM   3840 HG23 THR A 823      38.910  39.520  77.830  1.00  0.00           H
ATOM   3841  C   THR A 823      38.770  35.390  77.680  1.00  0.00           C
ATOM   3842  O   THR A 823      38.390  34.780  76.630  1.00  0.00           O
ATOM   3843  N   HSD A 824      38.130  35.380  78.840  1.00  0.00           N
ATOM   3844  HN  HSD A 824      38.560  36.010  79.490  1.00  0.00           H
ATOM   3845  CA  HSD A 824      37.030  34.460  79.110  1.00  0.00           C
ATOM   3846  HA  HSD A 824      37.000  34.670  80.170  1.00  0.00           H
ATOM   3847  CB  HSD A 824      35.650  34.910  78.480  1.00  0.00           C
ATOM   3848  HB1 HSD A 824      34.830  34.270  78.880  1.00  0.00           H
ATOM   3849  HB2 HSD A 824      35.700  34.760  77.380  1.00  0.00           H
ATOM   3850  ND1 HSD A 824      34.670  36.760  79.980  1.00  0.00           N
ATOM   3851  HD1 HSD A 824      34.300  36.110  80.650  1.00  0.00           H
ATOM   3852  CG  HSD A 824      35.350  36.350  78.800  1.00  0.00           C
ATOM   3853  CE1 HSD A 824      34.460  38.110  79.890  1.00  0.00           C
ATOM   3854  HE1 HSD A 824      34.000  38.710  80.680  1.00  0.00           H
ATOM   3855  NE2 HSD A 824      34.870  38.560  78.770  1.00  0.00           N
ATOM   3856  CD2 HSD A 824      35.440  37.490  78.080  1.00  0.00           C
ATOM   3857  HD2 HSD A 824      35.840  37.690  77.090  1.00  0.00           H
ATOM   3858  C   HSD A 824      37.220  32.940  78.830  1.00  0.00           C
ATOM   3859  O   HSD A 824      36.500  32.340  78.050  1.00  0.00           O
ATOM   3860  N   PRO A 825      38.110  32.270  79.590  1.00  0.00           N
ATOM   3861  CD  PRO A 825      39.250  32.840  80.320  1.00  0.00           C
ATOM   3862  HD1 PRO A 825      38.840  33.370  81.200  1.00  0.00           H
ATOM   3863  HD2 PRO A 825      39.850  33.590  79.770  1.00  0.00           H
ATOM   3864  CA  PRO A 825      37.990  30.840  79.890  1.00  0.00           C
ATOM   3865  HA  PRO A 825      38.280  30.310  79.010  1.00  0.00           H
ATOM   3866  CB  PRO A 825      38.990  30.670  81.070  1.00  0.00           C
ATOM   3867  HB1 PRO A 825      39.270  29.600  81.110  1.00  0.00           H
ATOM   3868  HB2 PRO A 825      38.510  30.990  82.010  1.00  0.00           H
ATOM   3869  CG  PRO A 825      40.050  31.660  80.740  1.00  0.00           C
ATOM   3870  HG1 PRO A 825      40.620  31.830  81.670  1.00  0.00           H
ATOM   3871  HG2 PRO A 825      40.620  31.240  79.880  1.00  0.00           H
ATOM   3872  C   PRO A 825      36.670  30.380  80.310  1.00  0.00           C
ATOM   3873  O   PRO A 825      35.990  30.950  81.200  1.00  0.00           O
ATOM   3874  N   GLU A 826      36.270  29.210  79.740  1.00  0.00           N
ATOM   3875  HN  GLU A 826      36.870  28.600  79.230  1.00  0.00           H
ATOM   3876  CA  GLU A 826      35.070  28.520  80.040  1.00  0.00           C
ATOM   3877  HA  GLU A 826      35.070  27.620  79.450  1.00  0.00           H
ATOM   3878  CB  GLU A 826      34.890  28.130  81.510  1.00  0.00           C
ATOM   3879  HB1 GLU A 826      33.940  27.610  81.760  1.00  0.00           H
ATOM   3880  HB2 GLU A 826      34.890  29.030  82.160  1.00  0.00           H
ATOM   3881  CG  GLU A 826      36.080  27.180  81.890  1.00  0.00           C
ATOM   3882  HG1 GLU A 826      37.030  27.710  81.680  1.00  0.00           H
ATOM   3883  HG2 GLU A 826      36.100  26.300  81.190  1.00  0.00           H
ATOM   3884  CD  GLU A 826      36.070  26.710  83.350  1.00  0.00           C
ATOM   3885  OE1 GLU A 826      36.070  25.450  83.590  1.00  0.00           O
ATOM   3886  OE2 GLU A 826      36.020  27.570  84.280  1.00  0.00           O
ATOM   3887  C   GLU A 826      33.780  29.140  79.420  1.00  0.00           C
ATOM   3888  O   GLU A 826      32.660  28.930  79.890  1.00  0.00           O
ATOM   3889  N   ARG A 827      33.940  29.840  78.310  1.00  0.00           N
ATOM   3890  HN  ARG A 827      34.780  29.640  77.800  1.00  0.00           H
ATOM   3891  CA  ARG A 827      32.950  30.580  77.620  1.00  0.00           C
ATOM   3892  HA  ARG A 827      32.030  30.040  77.810  1.00  0.00           H
ATOM   3893  CB  ARG A 827      32.960  32.100  78.150  1.00  0.00           C
ATOM   3894  HB1 ARG A 827      32.400  32.720  77.420  1.00  0.00           H
ATOM   3895  HB2 ARG A 827      34.020  32.430  78.130  1.00  0.00           H
ATOM   3896  CG  ARG A 827      32.420  32.280  79.600  1.00  0.00           C
ATOM   3897  HG1 ARG A 827      32.430  33.390  79.690  1.00  0.00           H
ATOM   3898  HG2 ARG A 827      33.110  31.880  80.380  1.00  0.00           H
ATOM   3899  CD  ARG A 827      31.040  31.780  79.850  1.00  0.00           C
ATOM   3900  HD1 ARG A 827      30.920  30.700  79.630  1.00  0.00           H
ATOM   3901  HD2 ARG A 827      30.300  32.300  79.220  1.00  0.00           H
ATOM   3902  NE  ARG A 827      30.660  32.170  81.270  1.00  0.00           N
ATOM   3903  HE  ARG A 827      30.150  33.020  81.390  1.00  0.00           H
ATOM   3904  CZ  ARG A 827      30.470  31.240  82.220  1.00  0.00           C
ATOM   3905  NH1 ARG A 827      30.970  30.070  82.310  1.00  0.00           N
ATOM   3906 HH11 ARG A 827      31.580  29.840  81.550  1.00  0.00           H
ATOM   3907 HH12 ARG A 827      30.940  29.550  83.160  1.00  0.00           H
ATOM   3908  NH2 ARG A 827      29.760  31.550  83.250  1.00  0.00           N
ATOM   3909 HH21 ARG A 827      29.210  32.380  83.230  1.00  0.00           H
ATOM   3910 HH22 ARG A 827      29.360  30.810  83.800  1.00  0.00           H
ATOM   3911  C   ARG A 827      33.280  30.640  76.160  1.00  0.00           C
ATOM   3912  O   ARG A 827      34.370  30.250  75.700  1.00  0.00           O
ATOM   3913  N   GLY A 828      32.260  31.100  75.320  1.00  0.00           N
ATOM   3914  HN  GLY A 828      31.360  31.410  75.610  1.00  0.00           H
ATOM   3915  CA  GLY A 828      32.400  31.110  73.810  1.00  0.00           C
ATOM   3916  HA1 GLY A 828      31.420  31.030  73.360  1.00  0.00           H
ATOM   3917  HA2 GLY A 828      33.000  30.290  73.470  1.00  0.00           H
ATOM   3918  C   GLY A 828      33.060  32.360  73.330  1.00  0.00           C
ATOM   3919  O   GLY A 828      33.910  32.990  73.940  1.00  0.00           O
ATOM   3920  N   TRP A 829      32.740  32.700  72.050  1.00  0.00           N
ATOM   3921  HN  TRP A 829      31.930  32.270  71.670  1.00  0.00           H
ATOM   3922  CA  TRP A 829      33.590  33.600  71.190  1.00  0.00           C
ATOM   3923  HA  TRP A 829      34.470  33.810  71.780  1.00  0.00           H
ATOM   3924  CB  TRP A 829      33.850  33.000  69.810  1.00  0.00           C
ATOM   3925  HB1 TRP A 829      34.440  33.660  69.150  1.00  0.00           H
ATOM   3926  HB2 TRP A 829      32.860  32.930  69.310  1.00  0.00           H
ATOM   3927  CG  TRP A 829      34.420  31.620  69.820  1.00  0.00           C
ATOM   3928  CD1 TRP A 829      33.760  30.420  69.890  1.00  0.00           C
ATOM   3929  HD1 TRP A 829      32.690  30.310  70.000  1.00  0.00           H
ATOM   3930  NE1 TRP A 829      34.670  29.410  69.890  1.00  0.00           N
ATOM   3931  HE1 TRP A 829      34.480  28.450  69.960  1.00  0.00           H
ATOM   3932  CE2 TRP A 829      35.890  29.890  69.950  1.00  0.00           C
ATOM   3933  CD2 TRP A 829      35.830  31.310  70.020  1.00  0.00           C
ATOM   3934  CE3 TRP A 829      37.000  32.100  70.110  1.00  0.00           C
ATOM   3935  HE3 TRP A 829      36.950  33.170  70.080  1.00  0.00           H
ATOM   3936  CZ3 TRP A 829      38.240  31.400  70.100  1.00  0.00           C
ATOM   3937  HZ3 TRP A 829      39.160  31.960  69.950  1.00  0.00           H
ATOM   3938  CZ2 TRP A 829      37.100  29.280  69.900  1.00  0.00           C
ATOM   3939  HZ2 TRP A 829      37.060  28.210  69.800  1.00  0.00           H
ATOM   3940  CH2 TRP A 829      38.250  30.010  70.040  1.00  0.00           C
ATOM   3941  HH2 TRP A 829      39.190  29.490  70.010  1.00  0.00           H
ATOM   3942  C   TRP A 829      32.910  34.970  71.110  1.00  0.00           C
ATOM   3943  O   TRP A 829      33.430  35.860  70.380  1.00  0.00           O
ATOM   3944  N   ILE A 830      31.790  35.190  71.840  1.00  0.00           N
ATOM   3945  HN  ILE A 830      31.450  34.520  72.490  1.00  0.00           H
ATOM   3946  CA  ILE A 830      31.320  36.520  72.070  1.00  0.00           C
ATOM   3947  HA  ILE A 830      31.550  37.170  71.240  1.00  0.00           H
ATOM   3948  CB  ILE A 830      29.830  36.730  72.410  1.00  0.00           C
ATOM   3949  HB  ILE A 830      29.570  36.230  73.370  1.00  0.00           H
ATOM   3950  CG2 ILE A 830      29.350  38.230  72.550  1.00  0.00           C
ATOM   3951 HG21 ILE A 830      29.810  38.710  73.440  1.00  0.00           H
ATOM   3952 HG22 ILE A 830      28.260  38.250  72.730  1.00  0.00           H
ATOM   3953 HG23 ILE A 830      29.630  38.870  71.690  1.00  0.00           H
ATOM   3954  CG1 ILE A 830      28.940  36.070  71.290  1.00  0.00           C
ATOM   3955 HG11 ILE A 830      27.880  36.180  71.610  1.00  0.00           H
ATOM   3956 HG12 ILE A 830      29.220  35.000  71.370  1.00  0.00           H
ATOM   3957  CD  ILE A 830      29.160  36.530  69.840  1.00  0.00           C
ATOM   3958  HD1 ILE A 830      28.970  37.630  69.800  1.00  0.00           H
ATOM   3959  HD2 ILE A 830      28.440  36.050  69.140  1.00  0.00           H
ATOM   3960  HD3 ILE A 830      30.150  36.300  69.400  1.00  0.00           H
ATOM   3961  C   ILE A 830      32.140  37.160  73.170  1.00  0.00           C
ATOM   3962  O   ILE A 830      31.830  37.090  74.390  1.00  0.00           O
ATOM   3963  N   ILE A 831      33.320  37.750  72.870  1.00  0.00           N
ATOM   3964  HN  ILE A 831      33.610  37.930  71.930  1.00  0.00           H
ATOM   3965  CA  ILE A 831      34.370  38.060  73.850  1.00  0.00           C
ATOM   3966  HA  ILE A 831      34.270  37.500  74.760  1.00  0.00           H
ATOM   3967  CB  ILE A 831      35.710  37.570  73.210  1.00  0.00           C
ATOM   3968  HB  ILE A 831      35.820  38.010  72.200  1.00  0.00           H
ATOM   3969  CG2 ILE A 831      36.820  38.030  74.130  1.00  0.00           C
ATOM   3970 HG21 ILE A 831      36.620  37.650  75.150  1.00  0.00           H
ATOM   3971 HG22 ILE A 831      36.900  39.140  74.040  1.00  0.00           H
ATOM   3972 HG23 ILE A 831      37.860  37.710  73.920  1.00  0.00           H
ATOM   3973  CG1 ILE A 831      35.820  35.970  73.130  1.00  0.00           C
ATOM   3974 HG11 ILE A 831      34.870  35.620  72.690  1.00  0.00           H
ATOM   3975 HG12 ILE A 831      35.890  35.530  74.150  1.00  0.00           H
ATOM   3976  CD  ILE A 831      37.030  35.590  72.230  1.00  0.00           C
ATOM   3977  HD1 ILE A 831      37.150  34.490  72.310  1.00  0.00           H
ATOM   3978  HD2 ILE A 831      38.030  36.050  72.410  1.00  0.00           H
ATOM   3979  HD3 ILE A 831      36.820  35.830  71.170  1.00  0.00           H
ATOM   3980  C   ILE A 831      34.370  39.510  74.170  1.00  0.00           C
ATOM   3981  O   ILE A 831      34.910  40.020  75.160  1.00  0.00           O
ATOM   3982  N   SER A 832      33.610  40.330  73.370  1.00  0.00           N
ATOM   3983  HN  SER A 832      33.080  39.980  72.610  1.00  0.00           H
ATOM   3984  CA  SER A 832      33.440  41.790  73.670  1.00  0.00           C
ATOM   3985  HA  SER A 832      34.200  42.070  74.390  1.00  0.00           H
ATOM   3986  CB  SER A 832      33.570  42.770  72.540  1.00  0.00           C
ATOM   3987  HB1 SER A 832      32.650  42.710  71.930  1.00  0.00           H
ATOM   3988  HB2 SER A 832      34.370  42.380  71.870  1.00  0.00           H
ATOM   3989  OG  SER A 832      33.790  44.190  72.920  1.00  0.00           O
ATOM   3990  HG1 SER A 832      32.910  44.530  73.090  1.00  0.00           H
ATOM   3991  C   SER A 832      32.090  42.110  74.330  1.00  0.00           C
ATOM   3992  O   SER A 832      31.020  41.590  73.980  1.00  0.00           O
ATOM   3993  N   PRO A 833      32.060  42.990  75.370  1.00  0.00           N
ATOM   3994  CD  PRO A 833      33.090  43.170  76.380  1.00  0.00           C
ATOM   3995  HD1 PRO A 833      34.020  43.640  75.970  1.00  0.00           H
ATOM   3996  HD2 PRO A 833      33.240  42.170  76.820  1.00  0.00           H
ATOM   3997  CA  PRO A 833      30.890  43.830  75.660  1.00  0.00           C
ATOM   3998  HA  PRO A 833      30.070  43.330  76.160  1.00  0.00           H
ATOM   3999  CB  PRO A 833      31.370  44.840  76.650  1.00  0.00           C
ATOM   4000  HB1 PRO A 833      30.560  45.250  77.290  1.00  0.00           H
ATOM   4001  HB2 PRO A 833      31.940  45.680  76.200  1.00  0.00           H
ATOM   4002  CG  PRO A 833      32.430  44.050  77.430  1.00  0.00           C
ATOM   4003  HG1 PRO A 833      33.130  44.640  78.070  1.00  0.00           H
ATOM   4004  HG2 PRO A 833      31.880  43.390  78.130  1.00  0.00           H
ATOM   4005  C   PRO A 833      30.090  44.510  74.560  1.00  0.00           C
ATOM   4006  O   PRO A 833      30.710  44.970  73.570  1.00  0.00           O
ATOM   4007  N   LEU A 834      28.770  44.550  74.800  1.00  0.00           N
ATOM   4008  HN  LEU A 834      28.320  44.260  75.630  1.00  0.00           H
ATOM   4009  CA  LEU A 834      27.800  44.860  73.720  1.00  0.00           C
ATOM   4010  HA  LEU A 834      27.940  45.890  73.480  1.00  0.00           H
ATOM   4011  CB  LEU A 834      27.880  43.970  72.430  1.00  0.00           C
ATOM   4012  HB1 LEU A 834      28.060  42.890  72.660  1.00  0.00           H
ATOM   4013  HB2 LEU A 834      28.810  44.260  71.890  1.00  0.00           H
ATOM   4014  CG  LEU A 834      26.720  43.990  71.390  1.00  0.00           C
ATOM   4015  HG  LEU A 834      25.810  43.640  71.910  1.00  0.00           H
ATOM   4016  CD1 LEU A 834      26.360  45.410  70.810  1.00  0.00           C
ATOM   4017 HD11 LEU A 834      25.630  45.420  69.990  1.00  0.00           H
ATOM   4018 HD12 LEU A 834      27.300  45.880  70.450  1.00  0.00           H
ATOM   4019 HD13 LEU A 834      26.040  46.090  71.620  1.00  0.00           H
ATOM   4020  CD2 LEU A 834      26.890  42.920  70.230  1.00  0.00           C
ATOM   4021 HD21 LEU A 834      26.070  43.080  69.500  1.00  0.00           H
ATOM   4022 HD22 LEU A 834      26.910  41.860  70.560  1.00  0.00           H
ATOM   4023 HD23 LEU A 834      27.810  43.210  69.660  1.00  0.00           H
ATOM   4024  C   LEU A 834      26.420  44.730  74.420  1.00  0.00           C
ATOM   4025  O   LEU A 834      26.050  43.810  75.120  1.00  0.00           O
ATOM   4026  N   GLY A 835      25.590  45.870  74.410  1.00  0.00           N
ATOM   4027  HN  GLY A 835      25.820  46.750  74.010  1.00  0.00           H
ATOM   4028  CA  GLY A 835      24.280  45.840  75.090  1.00  0.00           C
ATOM   4029  HA1 GLY A 835      23.960  44.900  75.530  1.00  0.00           H
ATOM   4030  HA2 GLY A 835      23.620  46.230  74.340  1.00  0.00           H
ATOM   4031  C   GLY A 835      24.290  46.780  76.250  1.00  0.00           C
ATOM   4032  O   GLY A 835      23.340  46.720  77.100  1.00  0.00           O
ATOM   4033  N   ASP A 836      25.270  47.660  76.360  1.00  0.00           N
ATOM   4034  HN  ASP A 836      25.990  47.620  75.680  1.00  0.00           H
ATOM   4035  CA  ASP A 836      25.290  48.690  77.400  1.00  0.00           C
ATOM   4036  HA  ASP A 836      24.700  48.350  78.230  1.00  0.00           H
ATOM   4037  CB  ASP A 836      26.740  48.980  77.960  1.00  0.00           C
ATOM   4038  HB1 ASP A 836      26.700  49.760  78.740  1.00  0.00           H
ATOM   4039  HB2 ASP A 836      27.480  49.360  77.230  1.00  0.00           H
ATOM   4040  CG  ASP A 836      27.380  47.790  78.580  1.00  0.00           C
ATOM   4041  OD1 ASP A 836      26.720  47.160  79.430  1.00  0.00           O
ATOM   4042  OD2 ASP A 836      28.660  47.660  78.430  1.00  0.00           O
ATOM   4043  C   ASP A 836      24.790  50.090  76.860  1.00  0.00           C
ATOM   4044  O   ASP A 836      25.080  51.140  77.400  1.00  0.00           O
ATOM   4045  N   ASN A 837      23.980  50.050  75.790  1.00  0.00           N
ATOM   4046  HN  ASN A 837      23.730  49.170  75.390  1.00  0.00           H
ATOM   4047  CA  ASN A 837      23.470  51.260  75.140  1.00  0.00           C
ATOM   4048  HA  ASN A 837      23.520  51.990  75.930  1.00  0.00           H
ATOM   4049  CB  ASN A 837      24.240  51.690  73.920  1.00  0.00           C
ATOM   4050  HB1 ASN A 837      23.800  52.570  73.400  1.00  0.00           H
ATOM   4051  HB2 ASN A 837      24.170  50.890  73.150  1.00  0.00           H
ATOM   4052  CG  ASN A 837      25.740  51.780  74.210  1.00  0.00           C
ATOM   4053  OD1 ASN A 837      26.510  50.870  73.930  1.00  0.00           O
ATOM   4054  ND2 ASN A 837      26.210  53.020  74.560  1.00  0.00           N
ATOM   4055 HD21 ASN A 837      27.160  53.030  74.850  1.00  0.00           H
ATOM   4056 HD22 ASN A 837      25.570  53.780  74.660  1.00  0.00           H
ATOM   4057  C   ASN A 837      22.060  51.090  74.820  1.00  0.00           C
ATOM   4058  O   ASN A 837      21.700  50.200  74.070  1.00  0.00           O
ATOM   4059  N   PRO A 838      21.100  51.980  75.310  1.00  0.00           N
ATOM   4060  CD  PRO A 838      21.320  52.950  76.460  1.00  0.00           C
ATOM   4061  HD1 PRO A 838      21.930  53.830  76.150  1.00  0.00           H
ATOM   4062  HD2 PRO A 838      21.600  52.360  77.350  1.00  0.00           H
ATOM   4063  CA  PRO A 838      19.730  52.040  74.820  1.00  0.00           C
ATOM   4064  HA  PRO A 838      19.310  51.090  75.100  1.00  0.00           H
ATOM   4065  CB  PRO A 838      19.130  53.230  75.530  1.00  0.00           C
ATOM   4066  HB1 PRO A 838      18.080  53.090  75.850  1.00  0.00           H
ATOM   4067  HB2 PRO A 838      19.200  54.140  74.910  1.00  0.00           H
ATOM   4068  CG  PRO A 838      19.960  53.470  76.780  1.00  0.00           C
ATOM   4069  HG1 PRO A 838      20.070  54.530  77.110  1.00  0.00           H
ATOM   4070  HG2 PRO A 838      19.620  52.770  77.580  1.00  0.00           H
ATOM   4071  C   PRO A 838      19.630  52.110  73.300  1.00  0.00           C
ATOM   4072  O   PRO A 838      20.300  52.960  72.700  1.00  0.00           O
ATOM   4073  N   TRP A 839      18.790  51.240  72.700  1.00  0.00           N
ATOM   4074  HN  TRP A 839      18.300  50.610  73.290  1.00  0.00           H
ATOM   4075  CA  TRP A 839      18.610  51.290  71.230  1.00  0.00           C
ATOM   4076  HA  TRP A 839      19.530  50.910  70.840  1.00  0.00           H
ATOM   4077  CB  TRP A 839      17.490  50.260  70.740  1.00  0.00           C
ATOM   4078  HB1 TRP A 839      16.520  50.410  71.260  1.00  0.00           H
ATOM   4079  HB2 TRP A 839      17.940  49.340  71.160  1.00  0.00           H
ATOM   4080  CG  TRP A 839      17.300  49.960  69.260  1.00  0.00           C
ATOM   4081  CD1 TRP A 839      16.180  49.970  68.610  1.00  0.00           C
ATOM   4082  HD1 TRP A 839      15.210  50.010  69.050  1.00  0.00           H
ATOM   4083  NE1 TRP A 839      16.470  49.830  67.200  1.00  0.00           N
ATOM   4084  HE1 TRP A 839      15.760  49.790  66.520  1.00  0.00           H
ATOM   4085  CE2 TRP A 839      17.850  49.710  67.070  1.00  0.00           C
ATOM   4086  CD2 TRP A 839      18.430  49.710  68.350  1.00  0.00           C
ATOM   4087  CE3 TRP A 839      19.810  49.340  68.490  1.00  0.00           C
ATOM   4088  HE3 TRP A 839      20.220  49.280  69.490  1.00  0.00           H
ATOM   4089  CZ3 TRP A 839      20.630  49.300  67.320  1.00  0.00           C
ATOM   4090  HZ3 TRP A 839      21.680  49.050  67.420  1.00  0.00           H
ATOM   4091  CZ2 TRP A 839      18.720  49.600  65.920  1.00  0.00           C
ATOM   4092  HZ2 TRP A 839      18.220  49.700  64.960  1.00  0.00           H
ATOM   4093  CH2 TRP A 839      20.070  49.410  66.090  1.00  0.00           C
ATOM   4094  HH2 TRP A 839      20.650  49.240  65.190  1.00  0.00           H
ATOM   4095  C   TRP A 839      18.460  52.690  70.520  1.00  0.00           C
ATOM   4096  O   TRP A 839      19.040  52.980  69.500  1.00  0.00           O
ATOM   4097  N   TRP A 840      17.730  53.640  71.180  1.00  0.00           N
ATOM   4098  HN  TRP A 840      17.190  53.320  71.950  1.00  0.00           H
ATOM   4099  CA  TRP A 840      17.540  55.060  70.610  1.00  0.00           C
ATOM   4100  HA  TRP A 840      17.050  54.940  69.660  1.00  0.00           H
ATOM   4101  CB  TRP A 840      16.440  55.790  71.420  1.00  0.00           C
ATOM   4102  HB1 TRP A 840      15.560  55.130  71.350  1.00  0.00           H
ATOM   4103  HB2 TRP A 840      16.310  56.730  70.840  1.00  0.00           H
ATOM   4104  CG  TRP A 840      16.780  56.270  72.820  1.00  0.00           C
ATOM   4105  CD1 TRP A 840      16.690  55.520  73.990  1.00  0.00           C
ATOM   4106  HD1 TRP A 840      16.240  54.540  74.040  1.00  0.00           H
ATOM   4107  NE1 TRP A 840      17.330  56.220  74.970  1.00  0.00           N
ATOM   4108  HE1 TRP A 840      17.260  55.960  75.910  1.00  0.00           H
ATOM   4109  CE2 TRP A 840      17.790  57.450  74.560  1.00  0.00           C
ATOM   4110  CD2 TRP A 840      17.340  57.560  73.190  1.00  0.00           C
ATOM   4111  CE3 TRP A 840      17.730  58.700  72.480  1.00  0.00           C
ATOM   4112  HE3 TRP A 840      17.540  58.910  71.440  1.00  0.00           H
ATOM   4113  CZ3 TRP A 840      18.440  59.640  73.230  1.00  0.00           C
ATOM   4114  HZ3 TRP A 840      18.520  60.570  72.690  1.00  0.00           H
ATOM   4115  CZ2 TRP A 840      18.320  58.490  75.300  1.00  0.00           C
ATOM   4116  HZ2 TRP A 840      18.500  58.420  76.360  1.00  0.00           H
ATOM   4117  CH2 TRP A 840      18.630  59.630  74.580  1.00  0.00           C
ATOM   4118  HH2 TRP A 840      18.950  60.500  75.120  1.00  0.00           H
ATOM   4119  C   TRP A 840      18.790  55.800  70.490  1.00  0.00           C
ATOM   4120  O   TRP A 840      18.960  56.700  69.600  1.00  0.00           O
ATOM   4121  N   THR A 841      19.810  55.430  71.250  1.00  0.00           N
ATOM   4122  HN  THR A 841      19.830  54.690  71.920  1.00  0.00           H
ATOM   4123  CA  THR A 841      21.040  56.100  71.150  1.00  0.00           C
ATOM   4124  HA  THR A 841      20.840  57.130  70.940  1.00  0.00           H
ATOM   4125  CB  THR A 841      21.910  56.050  72.420  1.00  0.00           C
ATOM   4126  HB  THR A 841      22.710  56.800  72.480  1.00  0.00           H
ATOM   4127  OG1 THR A 841      22.400  54.740  72.600  1.00  0.00           O
ATOM   4128  HG1 THR A 841      21.650  54.150  72.490  1.00  0.00           H
ATOM   4129  CG2 THR A 841      21.070  56.380  73.670  1.00  0.00           C
ATOM   4130 HG21 THR A 841      20.100  55.830  73.670  1.00  0.00           H
ATOM   4131 HG22 THR A 841      20.790  57.430  73.910  1.00  0.00           H
ATOM   4132 HG23 THR A 841      21.610  56.030  74.570  1.00  0.00           H
ATOM   4133  C   THR A 841      21.890  55.640  70.040  1.00  0.00           C
ATOM   4134  O   THR A 841      22.740  56.420  69.530  1.00  0.00           O
ATOM   4135  N   LEU A 842      21.620  54.410  69.450  1.00  0.00           N
ATOM   4136  HN  LEU A 842      20.790  53.900  69.700  1.00  0.00           H
ATOM   4137  CA  LEU A 842      22.490  53.860  68.430  1.00  0.00           C
ATOM   4138  HA  LEU A 842      23.470  54.280  68.570  1.00  0.00           H
ATOM   4139  CB  LEU A 842      22.580  52.270  68.430  1.00  0.00           C
ATOM   4140  HB1 LEU A 842      23.260  51.890  67.640  1.00  0.00           H
ATOM   4141  HB2 LEU A 842      21.520  51.950  68.260  1.00  0.00           H
ATOM   4142  CG  LEU A 842      23.190  51.780  69.770  1.00  0.00           C
ATOM   4143  HG  LEU A 842      22.600  52.110  70.650  1.00  0.00           H
ATOM   4144  CD1 LEU A 842      23.200  50.230  69.820  1.00  0.00           C
ATOM   4145 HD11 LEU A 842      22.160  49.870  69.820  1.00  0.00           H
ATOM   4146 HD12 LEU A 842      23.800  49.840  70.670  1.00  0.00           H
ATOM   4147 HD13 LEU A 842      23.730  49.930  68.890  1.00  0.00           H
ATOM   4148  CD2 LEU A 842      24.600  52.270  70.030  1.00  0.00           C
ATOM   4149 HD21 LEU A 842      25.310  52.080  69.210  1.00  0.00           H
ATOM   4150 HD22 LEU A 842      25.110  51.860  70.920  1.00  0.00           H
ATOM   4151 HD23 LEU A 842      24.650  53.320  70.400  1.00  0.00           H
ATOM   4152  C   LEU A 842      22.050  54.390  67.060  1.00  0.00           C
ATOM   4153  O   LEU A 842      22.810  54.370  66.120  1.00  0.00           O
ATOM   4154  N   LEU A 843      20.830  54.880  66.950  1.00  0.00           N
ATOM   4155  HN  LEU A 843      20.180  54.950  67.710  1.00  0.00           H
ATOM   4156  CA  LEU A 843      20.310  55.500  65.780  1.00  0.00           C
ATOM   4157  HA  LEU A 843      20.460  54.850  64.940  1.00  0.00           H
ATOM   4158  CB  LEU A 843      18.750  55.740  65.790  1.00  0.00           C
ATOM   4159  HB1 LEU A 843      18.410  56.010  64.760  1.00  0.00           H
ATOM   4160  HB2 LEU A 843      18.620  56.630  66.440  1.00  0.00           H
ATOM   4161  CG  LEU A 843      17.890  54.580  66.160  1.00  0.00           C
ATOM   4162  HG  LEU A 843      18.140  54.220  67.180  1.00  0.00           H
ATOM   4163  CD1 LEU A 843      16.410  55.040  66.180  1.00  0.00           C
ATOM   4164 HD11 LEU A 843      15.740  54.160  66.280  1.00  0.00           H
ATOM   4165 HD12 LEU A 843      16.090  55.550  65.250  1.00  0.00           H
ATOM   4166 HD13 LEU A 843      16.130  55.760  66.980  1.00  0.00           H
ATOM   4167  CD2 LEU A 843      18.060  53.470  65.120  1.00  0.00           C
ATOM   4168 HD21 LEU A 843      17.860  53.990  64.160  1.00  0.00           H
ATOM   4169 HD22 LEU A 843      17.340  52.630  65.240  1.00  0.00           H
ATOM   4170 HD23 LEU A 843      19.070  53.020  65.230  1.00  0.00           H
ATOM   4171  C   LEU A 843      21.020  56.780  65.480  1.00  0.00           C
ATOM   4172  O   LEU A 843      21.390  57.120  64.380  1.00  0.00           O
ATOM   4173  N   ILE A 844      21.310  57.590  66.550  1.00  0.00           N
ATOM   4174  HN  ILE A 844      20.860  57.190  67.340  1.00  0.00           H
ATOM   4175  CA  ILE A 844      22.280  58.660  66.640  1.00  0.00           C
ATOM   4176  HA  ILE A 844      22.030  59.390  65.870  1.00  0.00           H
ATOM   4177  CB  ILE A 844      22.290  59.370  67.950  1.00  0.00           C
ATOM   4178  HB  ILE A 844      22.860  58.840  68.730  1.00  0.00           H
ATOM   4179  CG2 ILE A 844      23.020  60.780  67.760  1.00  0.00           C
ATOM   4180 HG21 ILE A 844      24.070  60.550  67.470  1.00  0.00           H
ATOM   4181 HG22 ILE A 844      23.080  61.380  68.690  1.00  0.00           H
ATOM   4182 HG23 ILE A 844      22.540  61.470  67.030  1.00  0.00           H
ATOM   4183  CG1 ILE A 844      20.850  59.620  68.580  1.00  0.00           C
ATOM   4184 HG11 ILE A 844      20.140  58.780  68.360  1.00  0.00           H
ATOM   4185 HG12 ILE A 844      20.500  60.450  67.940  1.00  0.00           H
ATOM   4186  CD  ILE A 844      20.730  60.020  70.030  1.00  0.00           C
ATOM   4187  HD1 ILE A 844      21.430  60.820  70.300  1.00  0.00           H
ATOM   4188  HD2 ILE A 844      20.720  59.190  70.770  1.00  0.00           H
ATOM   4189  HD3 ILE A 844      19.770  60.600  69.990  1.00  0.00           H
ATOM   4190  C   ILE A 844      23.670  58.200  66.340  1.00  0.00           C
ATOM   4191  O   ILE A 844      24.430  58.890  65.640  1.00  0.00           O
ATOM   4192  N   ALA A 845      24.130  56.980  66.710  1.00  0.00           N
ATOM   4193  HN  ALA A 845      23.640  56.300  67.250  1.00  0.00           H
ATOM   4194  CA  ALA A 845      25.450  56.430  66.500  1.00  0.00           C
ATOM   4195  HA  ALA A 845      26.120  57.220  66.830  1.00  0.00           H
ATOM   4196  CB  ALA A 845      25.670  55.230  67.390  1.00  0.00           C
ATOM   4197  HB1 ALA A 845      24.930  54.440  67.170  1.00  0.00           H
ATOM   4198  HB2 ALA A 845      25.650  55.620  68.430  1.00  0.00           H
ATOM   4199  HB3 ALA A 845      26.710  54.870  67.210  1.00  0.00           H
ATOM   4200  C   ALA A 845      25.770  56.120  65.010  1.00  0.00           C
ATOM   4201  O   ALA A 845      26.910  56.030  64.630  1.00  0.00           O
ATOM   4202  N   ALA A 846      24.730  56.010  64.210  1.00  0.00           N
ATOM   4203  HN  ALA A 846      23.790  55.890  64.530  1.00  0.00           H
ATOM   4204  CA  ALA A 846      24.840  55.970  62.750  1.00  0.00           C
ATOM   4205  HA  ALA A 846      25.480  55.130  62.500  1.00  0.00           H
ATOM   4206  CB  ALA A 846      23.550  55.910  62.050  1.00  0.00           C
ATOM   4207  HB1 ALA A 846      22.870  56.690  62.460  1.00  0.00           H
ATOM   4208  HB2 ALA A 846      23.060  54.940  62.280  1.00  0.00           H
ATOM   4209  HB3 ALA A 846      23.550  55.960  60.940  1.00  0.00           H
ATOM   4210  C   ALA A 846      25.650  57.090  62.130  1.00  0.00           C
ATOM   4211  O   ALA A 846      26.340  56.860  61.110  1.00  0.00           O
ATOM   4212  N   ILE A 847      25.590  58.390  62.620  1.00  0.00           N
ATOM   4213  HN  ILE A 847      24.930  58.500  63.350  1.00  0.00           H
ATOM   4214  CA  ILE A 847      26.280  59.530  62.140  1.00  0.00           C
ATOM   4215  HA  ILE A 847      26.150  59.660  61.080  1.00  0.00           H
ATOM   4216  CB  ILE A 847      25.800  60.920  62.630  1.00  0.00           C
ATOM   4217  HB  ILE A 847      25.940  60.920  63.740  1.00  0.00           H
ATOM   4218  CG2 ILE A 847      26.580  62.140  62.130  1.00  0.00           C
ATOM   4219 HG21 ILE A 847      26.520  62.230  61.030  1.00  0.00           H
ATOM   4220 HG22 ILE A 847      27.630  62.040  62.480  1.00  0.00           H
ATOM   4221 HG23 ILE A 847      26.140  63.070  62.530  1.00  0.00           H
ATOM   4222  CG1 ILE A 847      24.240  61.100  62.400  1.00  0.00           C
ATOM   4223 HG11 ILE A 847      23.920  61.980  63.000  1.00  0.00           H
ATOM   4224 HG12 ILE A 847      23.680  60.230  62.800  1.00  0.00           H
ATOM   4225  CD  ILE A 847      23.820  61.120  60.930  1.00  0.00           C
ATOM   4226  HD1 ILE A 847      24.300  62.060  60.580  1.00  0.00           H
ATOM   4227  HD2 ILE A 847      22.740  61.130  60.640  1.00  0.00           H
ATOM   4228  HD3 ILE A 847      24.380  60.360  60.340  1.00  0.00           H
ATOM   4229  C   ILE A 847      27.830  59.370  62.100  1.00  0.00           C
ATOM   4230  O   ILE A 847      28.220  59.620  60.980  1.00  0.00           O
ATOM   4231  N   PRO A 848      28.630  58.880  63.110  1.00  0.00           N
ATOM   4232  CD  PRO A 848      28.260  59.050  64.470  1.00  0.00           C
ATOM   4233  HD1 PRO A 848      27.300  58.560  64.760  1.00  0.00           H
ATOM   4234  HD2 PRO A 848      28.200  60.140  64.670  1.00  0.00           H
ATOM   4235  CA  PRO A 848      30.040  58.680  62.940  1.00  0.00           C
ATOM   4236  HA  PRO A 848      30.410  59.450  62.280  1.00  0.00           H
ATOM   4237  CB  PRO A 848      30.620  58.790  64.330  1.00  0.00           C
ATOM   4238  HB1 PRO A 848      31.040  59.800  64.550  1.00  0.00           H
ATOM   4239  HB2 PRO A 848      31.520  58.150  64.440  1.00  0.00           H
ATOM   4240  CG  PRO A 848      29.380  58.480  65.250  1.00  0.00           C
ATOM   4241  HG1 PRO A 848      29.350  57.380  65.390  1.00  0.00           H
ATOM   4242  HG2 PRO A 848      29.500  58.860  66.290  1.00  0.00           H
ATOM   4243  C   PRO A 848      30.370  57.280  62.390  1.00  0.00           C
ATOM   4244  O   PRO A 848      31.490  56.960  62.140  1.00  0.00           O
ATOM   4245  N   ALA A 849      29.380  56.380  62.200  1.00  0.00           N
ATOM   4246  HN  ALA A 849      28.490  56.510  62.630  1.00  0.00           H
ATOM   4247  CA  ALA A 849      29.610  55.120  61.500  1.00  0.00           C
ATOM   4248  HA  ALA A 849      30.480  54.690  62.000  1.00  0.00           H
ATOM   4249  CB  ALA A 849      28.410  54.240  61.750  1.00  0.00           C
ATOM   4250  HB1 ALA A 849      27.420  54.460  61.300  1.00  0.00           H
ATOM   4251  HB2 ALA A 849      28.190  54.030  62.820  1.00  0.00           H
ATOM   4252  HB3 ALA A 849      28.700  53.250  61.360  1.00  0.00           H
ATOM   4253  C   ALA A 849      29.810  55.370  59.960  1.00  0.00           C
ATOM   4254  O   ALA A 849      30.580  54.700  59.190  1.00  0.00           O
ATOM   4255  N   LEU A 850      29.140  56.420  59.520  1.00  0.00           N
ATOM   4256  HN  LEU A 850      28.470  56.850  60.130  1.00  0.00           H
ATOM   4257  CA  LEU A 850      29.430  56.980  58.240  1.00  0.00           C
ATOM   4258  HA  LEU A 850      29.170  56.210  57.540  1.00  0.00           H
ATOM   4259  CB  LEU A 850      28.380  58.190  58.120  1.00  0.00           C
ATOM   4260  HB1 LEU A 850      28.580  58.990  58.880  1.00  0.00           H
ATOM   4261  HB2 LEU A 850      27.370  57.810  58.340  1.00  0.00           H
ATOM   4262  CG  LEU A 850      28.330  59.090  56.790  1.00  0.00           C
ATOM   4263  HG  LEU A 850      29.280  59.630  56.620  1.00  0.00           H
ATOM   4264  CD1 LEU A 850      27.980  58.180  55.570  1.00  0.00           C
ATOM   4265 HD11 LEU A 850      27.610  58.770  54.710  1.00  0.00           H
ATOM   4266 HD12 LEU A 850      27.230  57.420  55.870  1.00  0.00           H
ATOM   4267 HD13 LEU A 850      28.890  57.640  55.240  1.00  0.00           H
ATOM   4268  CD2 LEU A 850      27.270  60.200  56.920  1.00  0.00           C
ATOM   4269 HD21 LEU A 850      26.300  59.710  57.210  1.00  0.00           H
ATOM   4270 HD22 LEU A 850      27.150  60.690  55.930  1.00  0.00           H
ATOM   4271 HD23 LEU A 850      27.490  60.840  57.800  1.00  0.00           H
ATOM   4272  C   LEU A 850      30.800  57.460  57.920  1.00  0.00           C
ATOM   4273  O   LEU A 850      31.390  57.170  56.860  1.00  0.00           O
ATOM   4274  N   LEU A 851      31.380  58.180  58.880  1.00  0.00           N
ATOM   4275  HN  LEU A 851      30.930  58.530  59.680  1.00  0.00           H
ATOM   4276  CA  LEU A 851      32.830  58.450  58.910  1.00  0.00           C
ATOM   4277  HA  LEU A 851      33.040  58.920  57.960  1.00  0.00           H
ATOM   4278  CB  LEU A 851      33.140  59.540  60.050  1.00  0.00           C
ATOM   4279  HB1 LEU A 851      32.670  59.330  61.040  1.00  0.00           H
ATOM   4280  HB2 LEU A 851      32.670  60.500  59.740  1.00  0.00           H
ATOM   4281  CG  LEU A 851      34.640  59.800  60.300  1.00  0.00           C
ATOM   4282  HG  LEU A 851      35.210  58.880  60.500  1.00  0.00           H
ATOM   4283  CD1 LEU A 851      35.240  60.540  59.120  1.00  0.00           C
ATOM   4284 HD11 LEU A 851      36.310  60.750  59.320  1.00  0.00           H
ATOM   4285 HD12 LEU A 851      34.650  61.450  58.860  1.00  0.00           H
ATOM   4286 HD13 LEU A 851      35.370  59.920  58.200  1.00  0.00           H
ATOM   4287  CD2 LEU A 851      34.930  60.600  61.560  1.00  0.00           C
ATOM   4288 HD21 LEU A 851      35.950  60.950  61.810  1.00  0.00           H
ATOM   4289 HD22 LEU A 851      34.510  60.050  62.420  1.00  0.00           H
ATOM   4290 HD23 LEU A 851      34.310  61.520  61.600  1.00  0.00           H
ATOM   4291  C   LEU A 851      33.740  57.270  59.050  1.00  0.00           C
ATOM   4292  O   LEU A 851      34.730  57.260  58.320  1.00  0.00           O
ATOM   4293  N   CYS A 852      33.450  56.280  59.890  1.00  0.00           N
ATOM   4294  HN  CYS A 852      32.660  56.350  60.510  1.00  0.00           H
ATOM   4295  CA  CYS A 852      34.310  55.080  60.030  1.00  0.00           C
ATOM   4296  HA  CYS A 852      35.350  55.320  60.130  1.00  0.00           H
ATOM   4297  CB  CYS A 852      33.880  54.230  61.280  1.00  0.00           C
ATOM   4298  HB1 CYS A 852      34.490  53.330  61.520  1.00  0.00           H
ATOM   4299  HB2 CYS A 852      32.890  53.800  61.070  1.00  0.00           H
ATOM   4300  SG  CYS A 852      34.130  55.180  62.890  1.00  0.00           S
ATOM   4301  HG1 CYS A 852      32.880  55.530  63.170  1.00  0.00           H
ATOM   4302  C   CYS A 852      34.380  54.280  58.710  1.00  0.00           C
ATOM   4303  O   CYS A 852      35.520  53.840  58.330  1.00  0.00           O
ATOM   4304  N   THR A 853      33.250  54.160  58.010  1.00  0.00           N
ATOM   4305  HN  THR A 853      32.410  54.590  58.370  1.00  0.00           H
ATOM   4306  CA  THR A 853      33.020  53.530  56.780  1.00  0.00           C
ATOM   4307  HA  THR A 853      33.530  52.570  56.880  1.00  0.00           H
ATOM   4308  CB  THR A 853      31.570  53.390  56.370  1.00  0.00           C
ATOM   4309  HB  THR A 853      31.110  54.390  56.170  1.00  0.00           H
ATOM   4310  OG1 THR A 853      30.730  52.780  57.310  1.00  0.00           O
ATOM   4311  HG1 THR A 853      30.680  53.500  57.960  1.00  0.00           H
ATOM   4312  CG2 THR A 853      31.480  52.610  55.080  1.00  0.00           C
ATOM   4313 HG21 THR A 853      31.830  51.570  55.170  1.00  0.00           H
ATOM   4314 HG22 THR A 853      32.060  52.950  54.200  1.00  0.00           H
ATOM   4315 HG23 THR A 853      30.420  52.610  54.730  1.00  0.00           H
ATOM   4316  C   THR A 853      33.830  54.160  55.620  1.00  0.00           C
ATOM   4317  O   THR A 853      34.600  53.510  54.950  1.00  0.00           O
ATOM   4318  N   ILE A 854      33.860  55.530  55.580  1.00  0.00           N
ATOM   4319  HN  ILE A 854      33.210  56.030  56.160  1.00  0.00           H
ATOM   4320  CA  ILE A 854      34.690  56.320  54.600  1.00  0.00           C
ATOM   4321  HA  ILE A 854      34.570  55.700  53.730  1.00  0.00           H
ATOM   4322  CB  ILE A 854      34.060  57.680  54.340  1.00  0.00           C
ATOM   4323  HB  ILE A 854      33.810  58.150  55.320  1.00  0.00           H
ATOM   4324  CG2 ILE A 854      34.920  58.570  53.500  1.00  0.00           C
ATOM   4325 HG21 ILE A 854      34.270  59.450  53.300  1.00  0.00           H
ATOM   4326 HG22 ILE A 854      35.190  58.180  52.490  1.00  0.00           H
ATOM   4327 HG23 ILE A 854      35.850  58.930  54.010  1.00  0.00           H
ATOM   4328  CG1 ILE A 854      32.690  57.540  53.620  1.00  0.00           C
ATOM   4329 HG11 ILE A 854      32.230  58.550  53.690  1.00  0.00           H
ATOM   4330 HG12 ILE A 854      32.000  56.900  54.220  1.00  0.00           H
ATOM   4331  CD  ILE A 854      32.650  56.970  52.190  1.00  0.00           C
ATOM   4332  HD1 ILE A 854      33.210  56.010  52.180  1.00  0.00           H
ATOM   4333  HD2 ILE A 854      33.090  57.670  51.440  1.00  0.00           H
ATOM   4334  HD3 ILE A 854      31.590  56.740  51.930  1.00  0.00           H
ATOM   4335  C   ILE A 854      36.200  56.280  55.000  1.00  0.00           C
ATOM   4336  O   ILE A 854      37.050  56.260  54.170  1.00  0.00           O
ATOM   4337  N   LEU A 855      36.550  56.110  56.290  1.00  0.00           N
ATOM   4338  HN  LEU A 855      35.880  56.210  57.040  1.00  0.00           H
ATOM   4339  CA  LEU A 855      37.990  55.990  56.540  1.00  0.00           C
ATOM   4340  HA  LEU A 855      38.580  56.710  55.980  1.00  0.00           H
ATOM   4341  CB  LEU A 855      38.340  56.260  58.040  1.00  0.00           C
ATOM   4342  HB1 LEU A 855      39.420  56.040  58.200  1.00  0.00           H
ATOM   4343  HB2 LEU A 855      37.690  55.660  58.720  1.00  0.00           H
ATOM   4344  CG  LEU A 855      37.990  57.710  58.470  1.00  0.00           C
ATOM   4345  HG  LEU A 855      36.940  57.980  58.170  1.00  0.00           H
ATOM   4346  CD1 LEU A 855      37.880  57.670  59.990  1.00  0.00           C
ATOM   4347 HD11 LEU A 855      36.920  57.250  60.350  1.00  0.00           H
ATOM   4348 HD12 LEU A 855      37.990  58.700  60.400  1.00  0.00           H
ATOM   4349 HD13 LEU A 855      38.680  57.020  60.390  1.00  0.00           H
ATOM   4350  CD2 LEU A 855      39.060  58.700  57.900  1.00  0.00           C
ATOM   4351 HD21 LEU A 855      39.170  59.610  58.510  1.00  0.00           H
ATOM   4352 HD22 LEU A 855      38.780  59.020  56.870  1.00  0.00           H
ATOM   4353 HD23 LEU A 855      40.060  58.220  57.840  1.00  0.00           H
ATOM   4354  C   LEU A 855      38.570  54.640  56.210  1.00  0.00           C
ATOM   4355  O   LEU A 855      39.790  54.480  56.060  1.00  0.00           O
ATOM   4356  N   ILE A 856      37.740  53.620  56.250  1.00  0.00           N
ATOM   4357  HN  ILE A 856      36.780  53.800  56.470  1.00  0.00           H
ATOM   4358  CA  ILE A 856      38.060  52.250  55.890  1.00  0.00           C
ATOM   4359  HA  ILE A 856      39.100  52.070  56.160  1.00  0.00           H
ATOM   4360  CB  ILE A 856      37.180  51.310  56.750  1.00  0.00           C
ATOM   4361  HB  ILE A 856      36.240  51.910  56.850  1.00  0.00           H
ATOM   4362  CG2 ILE A 856      36.800  50.040  56.090  1.00  0.00           C
ATOM   4363 HG21 ILE A 856      37.760  49.500  55.890  1.00  0.00           H
ATOM   4364 HG22 ILE A 856      36.220  50.040  55.140  1.00  0.00           H
ATOM   4365 HG23 ILE A 856      36.250  49.290  56.690  1.00  0.00           H
ATOM   4366  CG1 ILE A 856      37.630  51.080  58.260  1.00  0.00           C
ATOM   4367 HG11 ILE A 856      36.750  50.810  58.880  1.00  0.00           H
ATOM   4368 HG12 ILE A 856      37.980  52.060  58.650  1.00  0.00           H
ATOM   4369  CD  ILE A 856      38.760  50.010  58.470  1.00  0.00           C
ATOM   4370  HD1 ILE A 856      39.670  50.180  57.860  1.00  0.00           H
ATOM   4371  HD2 ILE A 856      38.340  49.000  58.280  1.00  0.00           H
ATOM   4372  HD3 ILE A 856      39.180  50.040  59.490  1.00  0.00           H
ATOM   4373  C   ILE A 856      38.050  52.010  54.430  1.00  0.00           C
ATOM   4374  O   ILE A 856      39.070  51.480  53.870  1.00  0.00           O
ATOM   4375  N   PHE A 857      37.040  52.490  53.730  1.00  0.00           N
ATOM   4376  HN  PHE A 857      36.240  52.760  54.280  1.00  0.00           H
ATOM   4377  CA  PHE A 857      37.020  52.600  52.320  1.00  0.00           C
ATOM   4378  HA  PHE A 857      37.120  51.580  51.980  1.00  0.00           H
ATOM   4379  CB  PHE A 857      35.590  52.970  51.790  1.00  0.00           C
ATOM   4380  HB1 PHE A 857      35.180  53.870  52.310  1.00  0.00           H
ATOM   4381  HB2 PHE A 857      34.880  52.120  51.860  1.00  0.00           H
ATOM   4382  CG  PHE A 857      35.670  53.330  50.230  1.00  0.00           C
ATOM   4383  CD1 PHE A 857      35.760  52.310  49.270  1.00  0.00           C
ATOM   4384  HD1 PHE A 857      35.800  51.270  49.570  1.00  0.00           H
ATOM   4385  CE1 PHE A 857      35.780  52.630  47.890  1.00  0.00           C
ATOM   4386  HE1 PHE A 857      35.960  51.790  47.260  1.00  0.00           H
ATOM   4387  CZ  PHE A 857      35.570  53.910  47.440  1.00  0.00           C
ATOM   4388  HZ  PHE A 857      35.630  54.130  46.400  1.00  0.00           H
ATOM   4389  CD2 PHE A 857      35.510  54.650  49.750  1.00  0.00           C
ATOM   4390  HD2 PHE A 857      35.290  55.490  50.390  1.00  0.00           H
ATOM   4391  CE2 PHE A 857      35.460  54.930  48.410  1.00  0.00           C
ATOM   4392  HE2 PHE A 857      35.180  55.910  48.060  1.00  0.00           H
ATOM   4393  C   PHE A 857      38.170  53.420  51.670  1.00  0.00           C
ATOM   4394  O   PHE A 857      38.790  53.070  50.700  1.00  0.00           O
ATOM   4395  N   MET A 858      38.600  54.510  52.330  1.00  0.00           N
ATOM   4396  HN  MET A 858      38.190  54.920  53.140  1.00  0.00           H
ATOM   4397  CA  MET A 858      39.840  55.210  51.880  1.00  0.00           C
ATOM   4398  HA  MET A 858      39.710  55.500  50.850  1.00  0.00           H
ATOM   4399  CB  MET A 858      40.070  56.540  52.650  1.00  0.00           C
ATOM   4400  HB1 MET A 858      41.100  56.950  52.550  1.00  0.00           H
ATOM   4401  HB2 MET A 858      39.900  56.400  53.730  1.00  0.00           H
ATOM   4402  CG  MET A 858      39.060  57.670  52.340  1.00  0.00           C
ATOM   4403  HG1 MET A 858      38.070  57.150  52.340  1.00  0.00           H
ATOM   4404  HG2 MET A 858      39.120  58.020  51.280  1.00  0.00           H
ATOM   4405  SD  MET A 858      39.050  59.000  53.560  1.00  0.00           S
ATOM   4406  CE  MET A 858      40.620  59.810  52.910  1.00  0.00           C
ATOM   4407  HE1 MET A 858      40.770  60.800  53.400  1.00  0.00           H
ATOM   4408  HE2 MET A 858      40.610  59.830  51.800  1.00  0.00           H
ATOM   4409  HE3 MET A 858      41.500  59.230  53.260  1.00  0.00           H
ATOM   4410  C   MET A 858      41.120  54.460  51.880  1.00  0.00           C
ATOM   4411  O   MET A 858      41.790  54.360  50.860  1.00  0.00           O
ATOM   4412  N   ASP A 859      41.450  53.690  52.900  1.00  0.00           N
ATOM   4413  HN  ASP A 859      40.890  53.560  53.720  1.00  0.00           H
ATOM   4414  CA  ASP A 859      42.630  52.900  52.990  1.00  0.00           C
ATOM   4415  HA  ASP A 859      43.390  53.580  52.620  1.00  0.00           H
ATOM   4416  CB  ASP A 859      42.900  52.440  54.410  1.00  0.00           C
ATOM   4417  HB1 ASP A 859      43.530  51.520  54.380  1.00  0.00           H
ATOM   4418  HB2 ASP A 859      41.970  52.050  54.880  1.00  0.00           H
ATOM   4419  CG  ASP A 859      43.570  53.350  55.280  1.00  0.00           C
ATOM   4420  OD1 ASP A 859      44.010  52.850  56.390  1.00  0.00           O
ATOM   4421  OD2 ASP A 859      43.780  54.570  55.040  1.00  0.00           O
ATOM   4422  C   ASP A 859      42.770  51.810  51.940  1.00  0.00           C
ATOM   4423  O   ASP A 859      43.840  51.670  51.400  1.00  0.00           O
ATOM   4424  N   GLN A 860      41.780  51.040  51.520  1.00  0.00           N
ATOM   4425  HN  GLN A 860      40.920  51.170  52.020  1.00  0.00           H
ATOM   4426  CA  GLN A 860      41.890  50.210  50.350  1.00  0.00           C
ATOM   4427  HA  GLN A 860      42.690  49.480  50.350  1.00  0.00           H
ATOM   4428  CB  GLN A 860      40.470  49.610  50.120  1.00  0.00           C
ATOM   4429  HB1 GLN A 860      40.560  48.980  49.220  1.00  0.00           H
ATOM   4430  HB2 GLN A 860      39.710  50.390  49.900  1.00  0.00           H
ATOM   4431  CG  GLN A 860      39.830  48.760  51.280  1.00  0.00           C
ATOM   4432  HG1 GLN A 860      38.790  48.390  51.120  1.00  0.00           H
ATOM   4433  HG2 GLN A 860      39.820  49.510  52.100  1.00  0.00           H
ATOM   4434  CD  GLN A 860      40.590  47.450  51.540  1.00  0.00           C
ATOM   4435  OE1 GLN A 860      41.380  47.280  52.500  1.00  0.00           O
ATOM   4436  NE2 GLN A 860      40.460  46.560  50.540  1.00  0.00           N
ATOM   4437 HE21 GLN A 860      41.030  45.730  50.590  1.00  0.00           H
ATOM   4438 HE22 GLN A 860      40.030  46.910  49.720  1.00  0.00           H
ATOM   4439  C   GLN A 860      42.290  51.020  49.060  1.00  0.00           C
ATOM   4440  O   GLN A 860      43.110  50.580  48.260  1.00  0.00           O
ATOM   4441  N   GLN A 861      41.560  52.140  48.830  1.00  0.00           N
ATOM   4442  HN  GLN A 861      40.850  52.330  49.480  1.00  0.00           H
ATOM   4443  CA  GLN A 861      41.750  53.040  47.670  1.00  0.00           C
ATOM   4444  HA  GLN A 861      41.730  52.450  46.760  1.00  0.00           H
ATOM   4445  CB  GLN A 861      40.750  54.270  47.610  1.00  0.00           C
ATOM   4446  HB1 GLN A 861      41.090  54.830  46.710  1.00  0.00           H
ATOM   4447  HB2 GLN A 861      40.810  54.890  48.530  1.00  0.00           H
ATOM   4448  CG  GLN A 861      39.280  53.920  47.380  1.00  0.00           C
ATOM   4449  HG1 GLN A 861      38.750  54.870  47.210  1.00  0.00           H
ATOM   4450  HG2 GLN A 861      38.860  53.430  48.280  1.00  0.00           H
ATOM   4451  CD  GLN A 861      39.010  53.060  46.160  1.00  0.00           C
ATOM   4452  OE1 GLN A 861      38.380  52.030  46.400  1.00  0.00           O
ATOM   4453  NE2 GLN A 861      39.360  53.490  44.920  1.00  0.00           N
ATOM   4454 HE21 GLN A 861      38.900  53.020  44.170  1.00  0.00           H
ATOM   4455 HE22 GLN A 861      39.780  54.390  44.800  1.00  0.00           H
ATOM   4456  C   GLN A 861      43.090  53.760  47.580  1.00  0.00           C
ATOM   4457  O   GLN A 861      43.790  53.800  46.600  1.00  0.00           O
ATOM   4458  N   ILE A 862      43.510  54.250  48.750  1.00  0.00           N
ATOM   4459  HN  ILE A 862      42.950  54.140  49.570  1.00  0.00           H
ATOM   4460  CA  ILE A 862      44.770  54.900  48.850  1.00  0.00           C
ATOM   4461  HA  ILE A 862      44.870  55.580  48.020  1.00  0.00           H
ATOM   4462  CB  ILE A 862      44.900  55.680  50.170  1.00  0.00           C
ATOM   4463  HB  ILE A 862      44.730  55.070  51.090  1.00  0.00           H
ATOM   4464  CG2 ILE A 862      46.370  56.130  50.290  1.00  0.00           C
ATOM   4465 HG21 ILE A 862      46.730  56.940  49.610  1.00  0.00           H
ATOM   4466 HG22 ILE A 862      47.170  55.360  50.220  1.00  0.00           H
ATOM   4467 HG23 ILE A 862      46.380  56.590  51.300  1.00  0.00           H
ATOM   4468  CG1 ILE A 862      43.940  56.860  50.210  1.00  0.00           C
ATOM   4469 HG11 ILE A 862      42.920  56.440  50.060  1.00  0.00           H
ATOM   4470 HG12 ILE A 862      44.150  57.590  49.390  1.00  0.00           H
ATOM   4471  CD  ILE A 862      44.080  57.680  51.510  1.00  0.00           C
ATOM   4472  HD1 ILE A 862      45.010  58.290  51.520  1.00  0.00           H
ATOM   4473  HD2 ILE A 862      44.000  56.910  52.310  1.00  0.00           H
ATOM   4474  HD3 ILE A 862      43.180  58.320  51.510  1.00  0.00           H
ATOM   4475  C   ILE A 862      45.850  53.820  48.620  1.00  0.00           C
ATOM   4476  O   ILE A 862      46.860  54.110  47.990  1.00  0.00           O
ATOM   4477  N   THR A 863      45.630  52.540  49.110  1.00  0.00           N
ATOM   4478  HN  THR A 863      44.780  52.420  49.620  1.00  0.00           H
ATOM   4479  CA  THR A 863      46.540  51.450  48.850  1.00  0.00           C
ATOM   4480  HA  THR A 863      47.540  51.630  49.200  1.00  0.00           H
ATOM   4481  CB  THR A 863      46.090  50.240  49.660  1.00  0.00           C
ATOM   4482  HB  THR A 863      45.030  49.950  49.510  1.00  0.00           H
ATOM   4483  OG1 THR A 863      46.320  50.550  51.040  1.00  0.00           O
ATOM   4484  HG1 THR A 863      45.450  50.860  51.320  1.00  0.00           H
ATOM   4485  CG2 THR A 863      46.890  48.970  49.240  1.00  0.00           C
ATOM   4486 HG21 THR A 863      46.500  48.470  48.320  1.00  0.00           H
ATOM   4487 HG22 THR A 863      46.690  48.170  49.980  1.00  0.00           H
ATOM   4488 HG23 THR A 863      48.000  48.990  49.190  1.00  0.00           H
ATOM   4489  C   THR A 863      46.620  51.000  47.410  1.00  0.00           C
ATOM   4490  O   THR A 863      47.690  50.620  46.920  1.00  0.00           O
ATOM   4491  N   ALA A 864      45.490  50.980  46.680  1.00  0.00           N
ATOM   4492  HN  ALA A 864      44.600  51.060  47.110  1.00  0.00           H
ATOM   4493  CA  ALA A 864      45.400  50.530  45.350  1.00  0.00           C
ATOM   4494  HA  ALA A 864      45.700  49.510  45.140  1.00  0.00           H
ATOM   4495  CB  ALA A 864      43.840  50.640  45.040  1.00  0.00           C
ATOM   4496  HB1 ALA A 864      43.490  51.700  45.050  1.00  0.00           H
ATOM   4497  HB2 ALA A 864      43.310  50.170  45.880  1.00  0.00           H
ATOM   4498  HB3 ALA A 864      43.590  50.150  44.080  1.00  0.00           H
ATOM   4499  C   ALA A 864      46.200  51.360  44.340  1.00  0.00           C
ATOM   4500  O   ALA A 864      46.500  50.840  43.280  1.00  0.00           O
ATOM   4501  N   VAL A 865      46.600  52.640  44.610  1.00  0.00           N
ATOM   4502  HN  VAL A 865      46.520  53.070  45.500  1.00  0.00           H
ATOM   4503  CA  VAL A 865      47.070  53.570  43.580  1.00  0.00           C
ATOM   4504  HA  VAL A 865      46.280  53.880  42.920  1.00  0.00           H
ATOM   4505  CB  VAL A 865      47.420  54.970  44.190  1.00  0.00           C
ATOM   4506  HB  VAL A 865      48.240  54.790  44.930  1.00  0.00           H
ATOM   4507  CG1 VAL A 865      48.100  55.950  43.140  1.00  0.00           C
ATOM   4508 HG11 VAL A 865      47.430  56.210  42.280  1.00  0.00           H
ATOM   4509 HG12 VAL A 865      49.020  55.510  42.700  1.00  0.00           H
ATOM   4510 HG13 VAL A 865      48.320  56.930  43.630  1.00  0.00           H
ATOM   4511  CG2 VAL A 865      46.130  55.580  44.780  1.00  0.00           C
ATOM   4512 HG21 VAL A 865      46.240  56.570  45.260  1.00  0.00           H
ATOM   4513 HG22 VAL A 865      45.820  54.870  45.580  1.00  0.00           H
ATOM   4514 HG23 VAL A 865      45.260  55.600  44.090  1.00  0.00           H
ATOM   4515  C   VAL A 865      48.250  53.070  42.850  1.00  0.00           C
ATOM   4516  O   VAL A 865      48.160  53.090  41.610  1.00  0.00           O
ATOM   4517  N   ILE A 866      49.280  52.520  43.510  1.00  0.00           N
ATOM   4518  HN  ILE A 866      49.150  52.450  44.500  1.00  0.00           H
ATOM   4519  CA  ILE A 866      50.520  51.970  42.890  1.00  0.00           C
ATOM   4520  HA  ILE A 866      50.740  52.610  42.050  1.00  0.00           H
ATOM   4521  CB  ILE A 866      51.600  52.040  43.910  1.00  0.00           C
ATOM   4522  HB  ILE A 866      51.220  51.460  44.770  1.00  0.00           H
ATOM   4523  CG2 ILE A 866      52.870  51.270  43.380  1.00  0.00           C
ATOM   4524 HG21 ILE A 866      53.180  51.640  42.370  1.00  0.00           H
ATOM   4525 HG22 ILE A 866      52.550  50.210  43.230  1.00  0.00           H
ATOM   4526 HG23 ILE A 866      53.770  51.240  44.020  1.00  0.00           H
ATOM   4527  CG1 ILE A 866      51.990  53.550  44.160  1.00  0.00           C
ATOM   4528 HG11 ILE A 866      52.960  53.460  44.680  1.00  0.00           H
ATOM   4529 HG12 ILE A 866      51.310  54.040  44.900  1.00  0.00           H
ATOM   4530  CD  ILE A 866      52.260  54.470  42.960  1.00  0.00           C
ATOM   4531  HD1 ILE A 866      52.880  53.920  42.210  1.00  0.00           H
ATOM   4532  HD2 ILE A 866      52.750  55.400  43.320  1.00  0.00           H
ATOM   4533  HD3 ILE A 866      51.340  54.770  42.400  1.00  0.00           H
ATOM   4534  C   ILE A 866      50.260  50.650  42.080  1.00  0.00           C
ATOM   4535  O   ILE A 866      50.870  50.370  41.020  1.00  0.00           O
ATOM   4536  N   ILE A 867      49.360  49.800  42.670  1.00  0.00           N
ATOM   4537  HN  ILE A 867      48.890  50.100  43.490  1.00  0.00           H
ATOM   4538  CA  ILE A 867      49.120  48.360  42.380  1.00  0.00           C
ATOM   4539  HA  ILE A 867      50.010  47.800  42.590  1.00  0.00           H
ATOM   4540  CB  ILE A 867      47.990  47.820  43.310  1.00  0.00           C
ATOM   4541  HB  ILE A 867      47.010  48.270  43.060  1.00  0.00           H
ATOM   4542  CG2 ILE A 867      47.880  46.310  43.140  1.00  0.00           C
ATOM   4543 HG21 ILE A 867      48.770  45.670  43.320  1.00  0.00           H
ATOM   4544 HG22 ILE A 867      47.600  46.070  42.090  1.00  0.00           H
ATOM   4545 HG23 ILE A 867      47.090  46.010  43.860  1.00  0.00           H
ATOM   4546  CG1 ILE A 867      48.370  48.200  44.790  1.00  0.00           C
ATOM   4547 HG11 ILE A 867      47.490  47.810  45.370  1.00  0.00           H
ATOM   4548 HG12 ILE A 867      48.330  49.300  44.950  1.00  0.00           H
ATOM   4549  CD  ILE A 867      49.650  47.650  45.360  1.00  0.00           C
ATOM   4550  HD1 ILE A 867      49.640  46.550  45.490  1.00  0.00           H
ATOM   4551  HD2 ILE A 867      49.680  48.300  46.260  1.00  0.00           H
ATOM   4552  HD3 ILE A 867      50.510  47.890  44.710  1.00  0.00           H
ATOM   4553  C   ILE A 867      48.660  48.140  40.890  1.00  0.00           C
ATOM   4554  O   ILE A 867      49.040  47.240  40.200  1.00  0.00           O
ATOM   4555  N   ASN A 868      47.840  49.090  40.480  1.00  0.00           N
ATOM   4556  HN  ASN A 868      47.710  49.830  41.140  1.00  0.00           H
ATOM   4557  CA  ASN A 868      46.960  49.020  39.330  1.00  0.00           C
ATOM   4558  HA  ASN A 868      46.800  47.950  39.300  1.00  0.00           H
ATOM   4559  CB  ASN A 868      45.620  49.670  39.770  1.00  0.00           C
ATOM   4560  HB1 ASN A 868      44.930  49.530  38.910  1.00  0.00           H
ATOM   4561  HB2 ASN A 868      45.630  50.750  40.050  1.00  0.00           H
ATOM   4562  CG  ASN A 868      44.840  48.860  40.870  1.00  0.00           C
ATOM   4563  OD1 ASN A 868      45.070  47.740  41.150  1.00  0.00           O
ATOM   4564  ND2 ASN A 868      43.780  49.540  41.420  1.00  0.00           N
ATOM   4565 HD21 ASN A 868      43.540  49.180  42.320  1.00  0.00           H
ATOM   4566 HD22 ASN A 868      43.650  50.520  41.270  1.00  0.00           H
ATOM   4567  C   ASN A 868      47.600  49.550  38.080  1.00  0.00           C
ATOM   4568  O   ASN A 868      46.990  49.840  37.100  1.00  0.00           O
ATOM   4569  N   ARG A 869      48.950  49.630  38.090  1.00  0.00           N
ATOM   4570  HN  ARG A 869      49.370  49.690  38.990  1.00  0.00           H
ATOM   4571  CA  ARG A 869      49.670  50.060  36.890  1.00  0.00           C
ATOM   4572  HA  ARG A 869      49.160  50.930  36.510  1.00  0.00           H
ATOM   4573  CB  ARG A 869      51.110  50.570  37.100  1.00  0.00           C
ATOM   4574  HB1 ARG A 869      51.540  50.700  36.100  1.00  0.00           H
ATOM   4575  HB2 ARG A 869      51.720  49.890  37.740  1.00  0.00           H
ATOM   4576  CG  ARG A 869      51.130  51.900  37.940  1.00  0.00           C
ATOM   4577  HG1 ARG A 869      50.670  51.780  38.940  1.00  0.00           H
ATOM   4578  HG2 ARG A 869      50.550  52.670  37.400  1.00  0.00           H
ATOM   4579  CD  ARG A 869      52.680  52.470  38.030  1.00  0.00           C
ATOM   4580  HD1 ARG A 869      53.270  52.480  37.080  1.00  0.00           H
ATOM   4581  HD2 ARG A 869      53.220  51.780  38.710  1.00  0.00           H
ATOM   4582  NE  ARG A 869      52.640  53.900  38.460  1.00  0.00           N
ATOM   4583  HE  ARG A 869      51.720  54.270  38.650  1.00  0.00           H
ATOM   4584  CZ  ARG A 869      53.590  54.520  39.090  1.00  0.00           C
ATOM   4585  NH1 ARG A 869      54.830  54.010  39.170  1.00  0.00           N
ATOM   4586 HH11 ARG A 869      55.020  53.440  38.360  1.00  0.00           H
ATOM   4587 HH12 ARG A 869      55.550  54.560  39.590  1.00  0.00           H
ATOM   4588  NH2 ARG A 869      53.420  55.710  39.630  1.00  0.00           N
ATOM   4589 HH21 ARG A 869      52.580  56.200  39.430  1.00  0.00           H
ATOM   4590 HH22 ARG A 869      54.140  56.070  40.210  1.00  0.00           H
ATOM   4591  C   ARG A 869      49.520  49.000  35.790  1.00  0.00           C
ATOM   4592  O   ARG A 869      49.430  47.800  36.040  1.00  0.00           O
ATOM   4593  N   LYS A 870      49.460  49.370  34.480  1.00  0.00           N
ATOM   4594  HN  LYS A 870      49.200  50.320  34.290  1.00  0.00           H
ATOM   4595  CA  LYS A 870      49.330  48.440  33.460  1.00  0.00           C
ATOM   4596  HA  LYS A 870      48.510  47.780  33.720  1.00  0.00           H
ATOM   4597  CB  LYS A 870      49.140  49.280  32.080  1.00  0.00           C
ATOM   4598  HB1 LYS A 870      49.640  48.680  31.300  1.00  0.00           H
ATOM   4599  HB2 LYS A 870      49.670  50.240  32.180  1.00  0.00           H
ATOM   4600  CG  LYS A 870      47.690  49.550  31.600  1.00  0.00           C
ATOM   4601  HG1 LYS A 870      47.860  50.030  30.610  1.00  0.00           H
ATOM   4602  HG2 LYS A 870      47.070  50.170  32.280  1.00  0.00           H
ATOM   4603  CD  LYS A 870      46.960  48.200  31.340  1.00  0.00           C
ATOM   4604  HD1 LYS A 870      46.650  47.660  32.270  1.00  0.00           H
ATOM   4605  HD2 LYS A 870      47.670  47.590  30.740  1.00  0.00           H
ATOM   4606  CE  LYS A 870      45.730  48.380  30.460  1.00  0.00           C
ATOM   4607  HE1 LYS A 870      46.020  49.040  29.620  1.00  0.00           H
ATOM   4608  HE2 LYS A 870      45.050  48.980  31.120  1.00  0.00           H
ATOM   4609  NZ  LYS A 870      45.140  47.080  30.050  1.00  0.00           N
ATOM   4610  HZ1 LYS A 870      45.820  46.510  29.520  1.00  0.00           H
ATOM   4611  HZ2 LYS A 870      44.370  47.250  29.380  1.00  0.00           H
ATOM   4612  HZ3 LYS A 870      44.900  46.580  30.930  1.00  0.00           H
ATOM   4613  C   LYS A 870      50.430  47.420  33.280  1.00  0.00           C
ATOM   4614  O   LYS A 870      50.320  46.210  33.000  1.00  0.00           O
ATOM   4615  N   GLU A 871      51.610  47.990  33.510  1.00  0.00           N
ATOM   4616  HN  GLU A 871      51.600  48.970  33.690  1.00  0.00           H
ATOM   4617  CA  GLU A 871      52.890  47.310  33.670  1.00  0.00           C
ATOM   4618  HA  GLU A 871      53.140  46.830  32.740  1.00  0.00           H
ATOM   4619  CB  GLU A 871      53.970  48.340  34.170  1.00  0.00           C
ATOM   4620  HB1 GLU A 871      53.910  49.240  33.540  1.00  0.00           H
ATOM   4621  HB2 GLU A 871      54.970  47.960  33.870  1.00  0.00           H
ATOM   4622  CG  GLU A 871      53.970  48.570  35.710  1.00  0.00           C
ATOM   4623  HG1 GLU A 871      54.280  47.640  36.220  1.00  0.00           H
ATOM   4624  HG2 GLU A 871      52.940  48.850  36.010  1.00  0.00           H
ATOM   4625  CD  GLU A 871      54.810  49.810  36.070  1.00  0.00           C
ATOM   4626  OE1 GLU A 871      55.980  49.640  36.620  1.00  0.00           O
ATOM   4627  OE2 GLU A 871      54.390  50.910  35.810  1.00  0.00           O
ATOM   4628  C   GLU A 871      52.860  46.220  34.650  1.00  0.00           C
ATOM   4629  O   GLU A 871      53.670  45.300  34.490  1.00  0.00           O
ATOM   4630  N   HSD A 872      51.840  46.060  35.570  1.00  0.00           N
ATOM   4631  HN  HSD A 872      51.180  46.770  35.740  1.00  0.00           H
ATOM   4632  CA  HSD A 872      51.700  45.000  36.530  1.00  0.00           C
ATOM   4633  HA  HSD A 872      52.640  44.520  36.730  1.00  0.00           H
ATOM   4634  CB  HSD A 872      51.170  45.650  37.820  1.00  0.00           C
ATOM   4635  HB1 HSD A 872      50.930  44.870  38.570  1.00  0.00           H
ATOM   4636  HB2 HSD A 872      50.280  46.300  37.730  1.00  0.00           H
ATOM   4637  ND1 HSD A 872      51.660  47.340  39.590  1.00  0.00           N
ATOM   4638  HD1 HSD A 872      50.740  47.380  39.970  1.00  0.00           H
ATOM   4639  CG  HSD A 872      52.110  46.480  38.600  1.00  0.00           C
ATOM   4640  CE1 HSD A 872      52.750  48.040  40.030  1.00  0.00           C
ATOM   4641  HE1 HSD A 872      52.720  48.970  40.590  1.00  0.00           H
ATOM   4642  NE2 HSD A 872      53.850  47.580  39.430  1.00  0.00           N
ATOM   4643  CD2 HSD A 872      53.470  46.580  38.580  1.00  0.00           C
ATOM   4644  HD2 HSD A 872      54.160  46.000  38.000  1.00  0.00           H
ATOM   4645  C   HSD A 872      50.760  43.850  36.250  1.00  0.00           C
ATOM   4646  O   HSD A 872      50.780  42.920  36.950  1.00  0.00           O
ATOM   4647  N   LYS A 873      50.030  43.900  35.120  1.00  0.00           N
ATOM   4648  HN  LYS A 873      50.260  44.650  34.500  1.00  0.00           H
ATOM   4649  CA  LYS A 873      49.130  42.840  34.520  1.00  0.00           C
ATOM   4650  HA  LYS A 873      48.510  43.330  33.780  1.00  0.00           H
ATOM   4651  CB  LYS A 873      50.130  41.920  33.770  1.00  0.00           C
ATOM   4652  HB1 LYS A 873      49.620  41.110  33.220  1.00  0.00           H
ATOM   4653  HB2 LYS A 873      50.770  41.370  34.480  1.00  0.00           H
ATOM   4654  CG  LYS A 873      51.070  42.570  32.650  1.00  0.00           C
ATOM   4655  HG1 LYS A 873      51.780  41.820  32.260  1.00  0.00           H
ATOM   4656  HG2 LYS A 873      51.580  43.460  33.100  1.00  0.00           H
ATOM   4657  CD  LYS A 873      50.270  43.030  31.340  1.00  0.00           C
ATOM   4658  HD1 LYS A 873      51.060  43.310  30.600  1.00  0.00           H
ATOM   4659  HD2 LYS A 873      49.610  43.850  31.660  1.00  0.00           H
ATOM   4660  CE  LYS A 873      49.300  41.910  30.730  1.00  0.00           C
ATOM   4661  HE1 LYS A 873      48.440  41.680  31.400  1.00  0.00           H
ATOM   4662  HE2 LYS A 873      49.870  40.970  30.560  1.00  0.00           H
ATOM   4663  NZ  LYS A 873      48.820  42.410  29.450  1.00  0.00           N
ATOM   4664  HZ1 LYS A 873      48.360  43.340  29.370  1.00  0.00           H
ATOM   4665  HZ2 LYS A 873      48.120  41.710  29.160  1.00  0.00           H
ATOM   4666  HZ3 LYS A 873      49.620  42.370  28.780  1.00  0.00           H
ATOM   4667  C   LYS A 873      48.160  42.030  35.370  1.00  0.00           C
ATOM   4668  O   LYS A 873      48.020  40.790  35.170  1.00  0.00           O
ATOM   4669  N   LEU A 874      47.440  42.620  36.320  1.00  0.00           N
ATOM   4670  HN  LEU A 874      47.580  43.590  36.480  1.00  0.00           H
ATOM   4671  CA  LEU A 874      46.340  42.050  37.090  1.00  0.00           C
ATOM   4672  HA  LEU A 874      46.660  41.090  37.440  1.00  0.00           H
ATOM   4673  CB  LEU A 874      45.920  43.070  38.250  1.00  0.00           C
ATOM   4674  HB1 LEU A 874      45.000  42.570  38.620  1.00  0.00           H
ATOM   4675  HB2 LEU A 874      45.500  44.030  37.880  1.00  0.00           H
ATOM   4676  CG  LEU A 874      46.830  43.250  39.510  1.00  0.00           C
ATOM   4677  HG  LEU A 874      47.030  42.230  39.900  1.00  0.00           H
ATOM   4678  CD1 LEU A 874      48.070  44.000  39.140  1.00  0.00           C
ATOM   4679 HD11 LEU A 874      47.850  45.070  38.980  1.00  0.00           H
ATOM   4680 HD12 LEU A 874      48.630  43.570  38.290  1.00  0.00           H
ATOM   4681 HD13 LEU A 874      48.750  44.000  40.020  1.00  0.00           H
ATOM   4682  CD2 LEU A 874      46.050  44.030  40.570  1.00  0.00           C
ATOM   4683 HD21 LEU A 874      46.620  44.080  41.520  1.00  0.00           H
ATOM   4684 HD22 LEU A 874      45.030  43.670  40.810  1.00  0.00           H
ATOM   4685 HD23 LEU A 874      46.020  45.090  40.220  1.00  0.00           H
ATOM   4686  C   LEU A 874      45.160  41.730  36.200  1.00  0.00           C
ATOM   4687  O   LEU A 874      44.500  40.730  36.460  1.00  0.00           O
ATOM   4688  N   LYS A 875      44.800  42.550  35.210  1.00  0.00           N
ATOM   4689  HN  LYS A 875      45.340  43.380  35.120  1.00  0.00           H
ATOM   4690  CA  LYS A 875      43.600  42.380  34.400  1.00  0.00           C
ATOM   4691  HA  LYS A 875      43.680  43.230  33.740  1.00  0.00           H
ATOM   4692  CB  LYS A 875      43.860  41.050  33.560  1.00  0.00           C
ATOM   4693  HB1 LYS A 875      43.060  41.060  32.780  1.00  0.00           H
ATOM   4694  HB2 LYS A 875      43.560  40.230  34.240  1.00  0.00           H
ATOM   4695  CG  LYS A 875      45.160  40.810  32.730  1.00  0.00           C
ATOM   4696  HG1 LYS A 875      45.000  40.000  32.000  1.00  0.00           H
ATOM   4697  HG2 LYS A 875      45.980  40.540  33.430  1.00  0.00           H
ATOM   4698  CD  LYS A 875      45.530  42.080  31.920  1.00  0.00           C
ATOM   4699  HD1 LYS A 875      46.500  41.920  31.380  1.00  0.00           H
ATOM   4700  HD2 LYS A 875      45.830  42.790  32.700  1.00  0.00           H
ATOM   4701  CE  LYS A 875      44.470  42.600  31.020  1.00  0.00           C
ATOM   4702  HE1 LYS A 875      43.510  42.870  31.510  1.00  0.00           H
ATOM   4703  HE2 LYS A 875      44.200  41.960  30.170  1.00  0.00           H
ATOM   4704  NZ  LYS A 875      44.920  43.870  30.400  1.00  0.00           N
ATOM   4705  HZ1 LYS A 875      44.280  44.310  29.710  1.00  0.00           H
ATOM   4706  HZ2 LYS A 875      45.890  43.810  30.000  1.00  0.00           H
ATOM   4707  HZ3 LYS A 875      44.970  44.460  31.260  1.00  0.00           H
ATOM   4708  C   LYS A 875      42.270  42.610  35.090  1.00  0.00           C
ATOM   4709  O   LYS A 875      41.410  41.750  35.200  1.00  0.00           O
ATOM   4710  N   LYS A 876      42.070  43.970  35.410  1.00  0.00           N
ATOM   4711  HN  LYS A 876      42.690  44.660  35.050  1.00  0.00           H
ATOM   4712  CA  LYS A 876      40.950  44.520  36.150  1.00  0.00           C
ATOM   4713  HA  LYS A 876      41.050  45.600  36.070  1.00  0.00           H
ATOM   4714  CB  LYS A 876      39.560  44.210  35.570  1.00  0.00           C
ATOM   4715  HB1 LYS A 876      38.870  44.820  36.200  1.00  0.00           H
ATOM   4716  HB2 LYS A 876      39.400  43.120  35.700  1.00  0.00           H
ATOM   4717  CG  LYS A 876      39.390  44.490  34.060  1.00  0.00           C
ATOM   4718  HG1 LYS A 876      38.370  44.180  33.770  1.00  0.00           H
ATOM   4719  HG2 LYS A 876      40.100  43.860  33.490  1.00  0.00           H
ATOM   4720  CD  LYS A 876      39.600  45.970  33.590  1.00  0.00           C
ATOM   4721  HD1 LYS A 876      40.610  46.310  33.890  1.00  0.00           H
ATOM   4722  HD2 LYS A 876      38.880  46.620  34.140  1.00  0.00           H
ATOM   4723  CE  LYS A 876      39.580  46.210  32.000  1.00  0.00           C
ATOM   4724  HE1 LYS A 876      39.520  47.260  31.630  1.00  0.00           H
ATOM   4725  HE2 LYS A 876      38.640  45.790  31.590  1.00  0.00           H
ATOM   4726  NZ  LYS A 876      40.730  45.550  31.430  1.00  0.00           N
ATOM   4727  HZ1 LYS A 876      40.830  45.680  30.400  1.00  0.00           H
ATOM   4728  HZ2 LYS A 876      40.570  44.560  31.700  1.00  0.00           H
ATOM   4729  HZ3 LYS A 876      41.640  45.740  31.910  1.00  0.00           H
ATOM   4730  C   LYS A 876      41.070  44.320  37.710  1.00  0.00           C
ATOM   4731  O   LYS A 876      40.180  43.850  38.460  1.00  0.00           O
ATOM   4732  N   GLY A 877      42.200  44.830  38.230  1.00  0.00           N
ATOM   4733  HN  GLY A 877      42.750  45.310  37.550  1.00  0.00           H
ATOM   4734  CA  GLY A 877      42.440  45.040  39.550  1.00  0.00           C
ATOM   4735  HA1 GLY A 877      41.700  45.670  40.010  1.00  0.00           H
ATOM   4736  HA2 GLY A 877      43.450  45.430  39.570  1.00  0.00           H
ATOM   4737  C   GLY A 877      42.440  43.770  40.330  1.00  0.00           C
ATOM   4738  O   GLY A 877      42.790  42.680  39.840  1.00  0.00           O
ATOM   4739  N   ALA A 878      42.100  43.750  41.600  1.00  0.00           N
ATOM   4740  HN  ALA A 878      41.770  44.580  42.020  1.00  0.00           H
ATOM   4741  CA  ALA A 878      42.250  42.610  42.450  1.00  0.00           C
ATOM   4742  HA  ALA A 878      42.570  41.730  41.910  1.00  0.00           H
ATOM   4743  CB  ALA A 878      43.350  42.820  43.570  1.00  0.00           C
ATOM   4744  HB1 ALA A 878      44.230  43.380  43.170  1.00  0.00           H
ATOM   4745  HB2 ALA A 878      43.760  41.840  43.870  1.00  0.00           H
ATOM   4746  HB3 ALA A 878      42.940  43.470  44.360  1.00  0.00           H
ATOM   4747  C   ALA A 878      40.950  42.110  43.060  1.00  0.00           C
ATOM   4748  O   ALA A 878      41.030  41.530  44.170  1.00  0.00           O
ATOM   4749  N   GLY A 879      39.800  42.430  42.530  1.00  0.00           N
ATOM   4750  HN  GLY A 879      39.730  42.920  41.660  1.00  0.00           H
ATOM   4751  CA  GLY A 879      38.550  42.200  43.190  1.00  0.00           C
ATOM   4752  HA1 GLY A 879      38.460  41.180  43.530  1.00  0.00           H
ATOM   4753  HA2 GLY A 879      37.750  42.280  42.480  1.00  0.00           H
ATOM   4754  C   GLY A 879      38.350  43.110  44.290  1.00  0.00           C
ATOM   4755  O   GLY A 879      38.020  42.810  45.400  1.00  0.00           O
ATOM   4756  N   TYR A 880      38.540  44.430  43.910  1.00  0.00           N
ATOM   4757  HN  TYR A 880      38.780  44.610  42.970  1.00  0.00           H
ATOM   4758  CA  TYR A 880      38.500  45.490  44.900  1.00  0.00           C
ATOM   4759  HA  TYR A 880      39.280  45.280  45.620  1.00  0.00           H
ATOM   4760  CB  TYR A 880      38.920  46.900  44.370  1.00  0.00           C
ATOM   4761  HB1 TYR A 880      38.690  47.790  44.990  1.00  0.00           H
ATOM   4762  HB2 TYR A 880      38.480  46.960  43.350  1.00  0.00           H
ATOM   4763  CG  TYR A 880      40.440  46.970  44.250  1.00  0.00           C
ATOM   4764  CD1 TYR A 880      41.000  47.000  42.990  1.00  0.00           C
ATOM   4765  HD1 TYR A 880      40.430  47.020  42.070  1.00  0.00           H
ATOM   4766  CE1 TYR A 880      42.370  46.910  42.750  1.00  0.00           C
ATOM   4767  HE1 TYR A 880      42.790  46.840  41.760  1.00  0.00           H
ATOM   4768  CZ  TYR A 880      43.160  46.900  43.900  1.00  0.00           C
ATOM   4769  OH  TYR A 880      44.580  46.870  43.710  1.00  0.00           O
ATOM   4770  HH  TYR A 880      44.800  47.090  42.810  1.00  0.00           H
ATOM   4771  CD2 TYR A 880      41.250  47.080  45.410  1.00  0.00           C
ATOM   4772  HD2 TYR A 880      40.760  47.160  46.360  1.00  0.00           H
ATOM   4773  CE2 TYR A 880      42.670  46.960  45.220  1.00  0.00           C
ATOM   4774  HE2 TYR A 880      43.420  46.980  46.000  1.00  0.00           H
ATOM   4775  C   TYR A 880      37.140  45.640  45.690  1.00  0.00           C
ATOM   4776  O   TYR A 880      37.090  45.710  46.890  1.00  0.00           O
ATOM   4777  N   HSD A 881      35.960  45.570  45.000  1.00  0.00           N
ATOM   4778  HN  HSD A 881      35.970  45.440  44.010  1.00  0.00           H
ATOM   4779  CA  HSD A 881      34.660  45.620  45.710  1.00  0.00           C
ATOM   4780  HA  HSD A 881      34.730  46.380  46.480  1.00  0.00           H
ATOM   4781  CB  HSD A 881      33.420  45.890  44.750  1.00  0.00           C
ATOM   4782  HB1 HSD A 881      32.520  45.500  45.260  1.00  0.00           H
ATOM   4783  HB2 HSD A 881      33.580  45.480  43.740  1.00  0.00           H
ATOM   4784  ND1 HSD A 881      33.760  48.060  43.380  1.00  0.00           N
ATOM   4785  HD1 HSD A 881      34.280  47.720  42.600  1.00  0.00           H
ATOM   4786  CG  HSD A 881      33.250  47.430  44.510  1.00  0.00           C
ATOM   4787  CE1 HSD A 881      33.230  49.250  43.310  1.00  0.00           C
ATOM   4788  HE1 HSD A 881      33.610  49.860  42.490  1.00  0.00           H
ATOM   4789  NE2 HSD A 881      32.380  49.480  44.290  1.00  0.00           N
ATOM   4790  CD2 HSD A 881      32.360  48.300  45.010  1.00  0.00           C
ATOM   4791  HD2 HSD A 881      31.780  48.140  45.900  1.00  0.00           H
ATOM   4792  C   HSD A 881      34.410  44.300  46.470  1.00  0.00           C
ATOM   4793  O   HSD A 881      33.740  44.370  47.500  1.00  0.00           O
ATOM   4794  N   LEU A 882      34.830  43.130  45.940  1.00  0.00           N
ATOM   4795  HN  LEU A 882      35.310  43.230  45.070  1.00  0.00           H
ATOM   4796  CA  LEU A 882      34.690  41.830  46.620  1.00  0.00           C
ATOM   4797  HA  LEU A 882      33.630  41.750  46.850  1.00  0.00           H
ATOM   4798  CB  LEU A 882      35.000  40.740  45.570  1.00  0.00           C
ATOM   4799  HB1 LEU A 882      36.040  40.950  45.240  1.00  0.00           H
ATOM   4800  HB2 LEU A 882      34.230  40.780  44.770  1.00  0.00           H
ATOM   4801  CG  LEU A 882      34.880  39.320  46.060  1.00  0.00           C
ATOM   4802  HG  LEU A 882      34.360  39.400  47.040  1.00  0.00           H
ATOM   4803  CD1 LEU A 882      34.280  38.310  45.140  1.00  0.00           C
ATOM   4804 HD11 LEU A 882      33.180  38.460  45.030  1.00  0.00           H
ATOM   4805 HD12 LEU A 882      34.460  37.300  45.540  1.00  0.00           H
ATOM   4806 HD13 LEU A 882      34.740  38.280  44.140  1.00  0.00           H
ATOM   4807  CD2 LEU A 882      36.230  38.760  46.480  1.00  0.00           C
ATOM   4808 HD21 LEU A 882      36.920  38.640  45.620  1.00  0.00           H
ATOM   4809 HD22 LEU A 882      36.130  37.830  47.090  1.00  0.00           H
ATOM   4810 HD23 LEU A 882      36.850  39.390  47.150  1.00  0.00           H
ATOM   4811  C   LEU A 882      35.540  41.730  47.930  1.00  0.00           C
ATOM   4812  O   LEU A 882      35.120  41.140  48.940  1.00  0.00           O
ATOM   4813  N   ASP A 883      36.760  42.260  47.910  1.00  0.00           N
ATOM   4814  HN  ASP A 883      37.070  42.700  47.070  1.00  0.00           H
ATOM   4815  CA  ASP A 883      37.600  42.480  49.090  1.00  0.00           C
ATOM   4816  HA  ASP A 883      37.740  41.540  49.600  1.00  0.00           H
ATOM   4817  CB  ASP A 883      39.030  43.160  48.680  1.00  0.00           C
ATOM   4818  HB1 ASP A 883      39.650  43.230  49.610  1.00  0.00           H
ATOM   4819  HB2 ASP A 883      38.770  44.090  48.150  1.00  0.00           H
ATOM   4820  CG  ASP A 883      39.760  42.130  47.790  1.00  0.00           C
ATOM   4821  OD1 ASP A 883      39.650  40.930  47.880  1.00  0.00           O
ATOM   4822  OD2 ASP A 883      40.610  42.780  46.990  1.00  0.00           O
ATOM   4823  HD2 ASP A 883      40.820  42.250  46.210  1.00  0.00           H
ATOM   4824  C   ASP A 883      36.980  43.430  50.120  1.00  0.00           C
ATOM   4825  O   ASP A 883      37.040  43.100  51.310  1.00  0.00           O
ATOM   4826  N   LEU A 884      36.350  44.580  49.710  1.00  0.00           N
ATOM   4827  HN  LEU A 884      36.220  44.810  48.750  1.00  0.00           H
ATOM   4828  CA  LEU A 884      35.600  45.480  50.510  1.00  0.00           C
ATOM   4829  HA  LEU A 884      36.170  45.760  51.370  1.00  0.00           H
ATOM   4830  CB  LEU A 884      35.300  46.730  49.650  1.00  0.00           C
ATOM   4831  HB1 LEU A 884      34.660  46.530  48.770  1.00  0.00           H
ATOM   4832  HB2 LEU A 884      36.240  47.140  49.210  1.00  0.00           H
ATOM   4833  CG  LEU A 884      34.590  47.910  50.310  1.00  0.00           C
ATOM   4834  HG  LEU A 884      33.590  47.700  50.740  1.00  0.00           H
ATOM   4835  CD1 LEU A 884      35.560  48.520  51.370  1.00  0.00           C
ATOM   4836 HD11 LEU A 884      35.170  49.400  51.920  1.00  0.00           H
ATOM   4837 HD12 LEU A 884      36.560  48.780  50.950  1.00  0.00           H
ATOM   4838 HD13 LEU A 884      35.850  47.790  52.150  1.00  0.00           H
ATOM   4839  CD2 LEU A 884      34.300  48.890  49.160  1.00  0.00           C
ATOM   4840 HD21 LEU A 884      33.860  49.860  49.480  1.00  0.00           H
ATOM   4841 HD22 LEU A 884      33.720  48.390  48.360  1.00  0.00           H
ATOM   4842 HD23 LEU A 884      35.280  49.260  48.770  1.00  0.00           H
ATOM   4843  C   LEU A 884      34.330  44.820  51.140  1.00  0.00           C
ATOM   4844  O   LEU A 884      33.940  45.090  52.230  1.00  0.00           O
ATOM   4845  N   LEU A 885      33.700  43.860  50.460  1.00  0.00           N
ATOM   4846  HN  LEU A 885      34.020  43.750  49.510  1.00  0.00           H
ATOM   4847  CA  LEU A 885      32.670  42.930  51.050  1.00  0.00           C
ATOM   4848  HA  LEU A 885      31.920  43.610  51.430  1.00  0.00           H
ATOM   4849  CB  LEU A 885      31.980  42.090  49.980  1.00  0.00           C
ATOM   4850  HB1 LEU A 885      32.750  41.450  49.490  1.00  0.00           H
ATOM   4851  HB2 LEU A 885      31.550  42.740  49.200  1.00  0.00           H
ATOM   4852  CG  LEU A 885      30.730  41.320  50.410  1.00  0.00           C
ATOM   4853  HG  LEU A 885      30.780  40.470  51.130  1.00  0.00           H
ATOM   4854  CD1 LEU A 885      29.660  42.290  50.910  1.00  0.00           C
ATOM   4855 HD11 LEU A 885      29.890  42.810  51.870  1.00  0.00           H
ATOM   4856 HD12 LEU A 885      28.700  41.730  50.940  1.00  0.00           H
ATOM   4857 HD13 LEU A 885      29.540  43.180  50.260  1.00  0.00           H
ATOM   4858  CD2 LEU A 885      30.330  40.540  49.120  1.00  0.00           C
ATOM   4859 HD21 LEU A 885      30.530  41.220  48.260  1.00  0.00           H
ATOM   4860 HD22 LEU A 885      29.290  40.170  49.000  1.00  0.00           H
ATOM   4861 HD23 LEU A 885      31.000  39.660  49.050  1.00  0.00           H
ATOM   4862  C   LEU A 885      33.240  42.130  52.200  1.00  0.00           C
ATOM   4863  O   LEU A 885      32.670  42.040  53.280  1.00  0.00           O
ATOM   4864  N   MET A 886      34.390  41.440  52.000  1.00  0.00           N
ATOM   4865  HN  MET A 886      34.780  41.440  51.080  1.00  0.00           H
ATOM   4866  CA  MET A 886      35.100  40.740  53.060  1.00  0.00           C
ATOM   4867  HA  MET A 886      34.420  39.990  53.400  1.00  0.00           H
ATOM   4868  CB  MET A 886      36.320  39.980  52.440  1.00  0.00           C
ATOM   4869  HB1 MET A 886      37.090  39.840  53.220  1.00  0.00           H
ATOM   4870  HB2 MET A 886      36.890  40.670  51.770  1.00  0.00           H
ATOM   4871  CG  MET A 886      35.950  38.620  51.730  1.00  0.00           C
ATOM   4872  HG1 MET A 886      35.370  38.720  50.790  1.00  0.00           H
ATOM   4873  HG2 MET A 886      35.340  38.100  52.490  1.00  0.00           H
ATOM   4874  SD  MET A 886      37.370  37.690  51.390  1.00  0.00           S
ATOM   4875  CE  MET A 886      38.100  38.790  50.140  1.00  0.00           C
ATOM   4876  HE1 MET A 886      38.460  39.740  50.570  1.00  0.00           H
ATOM   4877  HE2 MET A 886      37.440  39.010  49.280  1.00  0.00           H
ATOM   4878  HE3 MET A 886      39.030  38.320  49.720  1.00  0.00           H
ATOM   4879  C   MET A 886      35.520  41.590  54.270  1.00  0.00           C
ATOM   4880  O   MET A 886      35.280  41.200  55.450  1.00  0.00           O
ATOM   4881  N   VAL A 887      36.130  42.790  54.030  1.00  0.00           N
ATOM   4882  HN  VAL A 887      36.440  43.050  53.120  1.00  0.00           H
ATOM   4883  CA  VAL A 887      36.560  43.680  55.100  1.00  0.00           C
ATOM   4884  HA  VAL A 887      37.250  43.130  55.740  1.00  0.00           H
ATOM   4885  CB  VAL A 887      37.340  44.850  54.440  1.00  0.00           C
ATOM   4886  HB  VAL A 887      36.760  45.400  53.670  1.00  0.00           H
ATOM   4887  CG1 VAL A 887      37.620  45.910  55.500  1.00  0.00           C
ATOM   4888 HG11 VAL A 887      38.050  45.420  56.400  1.00  0.00           H
ATOM   4889 HG12 VAL A 887      36.720  46.490  55.790  1.00  0.00           H
ATOM   4890 HG13 VAL A 887      38.330  46.600  54.980  1.00  0.00           H
ATOM   4891  CG2 VAL A 887      38.650  44.360  53.800  1.00  0.00           C
ATOM   4892 HG21 VAL A 887      39.390  44.000  54.550  1.00  0.00           H
ATOM   4893 HG22 VAL A 887      39.110  45.230  53.260  1.00  0.00           H
ATOM   4894 HG23 VAL A 887      38.540  43.590  53.020  1.00  0.00           H
ATOM   4895  C   VAL A 887      35.460  44.070  56.040  1.00  0.00           C
ATOM   4896  O   VAL A 887      35.670  44.150  57.260  1.00  0.00           O
ATOM   4897  N   GLY A 888      34.240  44.330  55.410  1.00  0.00           N
ATOM   4898  HN  GLY A 888      34.150  44.300  54.410  1.00  0.00           H
ATOM   4899  CA  GLY A 888      33.030  44.530  56.230  1.00  0.00           C
ATOM   4900  HA1 GLY A 888      32.160  44.540  55.590  1.00  0.00           H
ATOM   4901  HA2 GLY A 888      33.170  45.430  56.810  1.00  0.00           H
ATOM   4902  C   GLY A 888      32.620  43.450  57.180  1.00  0.00           C
ATOM   4903  O   GLY A 888      32.410  43.660  58.380  1.00  0.00           O
ATOM   4904  N   VAL A 889      32.520  42.250  56.690  1.00  0.00           N
ATOM   4905  HN  VAL A 889      32.600  42.140  55.700  1.00  0.00           H
ATOM   4906  CA  VAL A 889      32.080  41.090  57.410  1.00  0.00           C
ATOM   4907  HA  VAL A 889      31.170  41.340  57.940  1.00  0.00           H
ATOM   4908  CB  VAL A 889      32.000  39.930  56.480  1.00  0.00           C
ATOM   4909  HB  VAL A 889      32.800  39.900  55.710  1.00  0.00           H
ATOM   4910  CG1 VAL A 889      31.860  38.650  57.230  1.00  0.00           C
ATOM   4911 HG11 VAL A 889      31.730  37.730  56.620  1.00  0.00           H
ATOM   4912 HG12 VAL A 889      31.070  38.700  58.000  1.00  0.00           H
ATOM   4913 HG13 VAL A 889      32.740  38.330  57.820  1.00  0.00           H
ATOM   4914  CG2 VAL A 889      30.660  40.130  55.750  1.00  0.00           C
ATOM   4915 HG21 VAL A 889      29.820  39.970  56.460  1.00  0.00           H
ATOM   4916 HG22 VAL A 889      30.470  39.500  54.860  1.00  0.00           H
ATOM   4917 HG23 VAL A 889      30.600  41.140  55.290  1.00  0.00           H
ATOM   4918  C   VAL A 889      33.130  40.670  58.470  1.00  0.00           C
ATOM   4919  O   VAL A 889      32.800  40.200  59.600  1.00  0.00           O
ATOM   4920  N   MET A 890      34.430  40.820  58.130  1.00  0.00           N
ATOM   4921  HN  MET A 890      34.650  41.200  57.240  1.00  0.00           H
ATOM   4922  CA  MET A 890      35.590  40.700  59.120  1.00  0.00           C
ATOM   4923  HA  MET A 890      35.450  39.740  59.590  1.00  0.00           H
ATOM   4924  CB  MET A 890      36.990  40.590  58.390  1.00  0.00           C
ATOM   4925  HB1 MET A 890      37.760  40.450  59.170  1.00  0.00           H
ATOM   4926  HB2 MET A 890      37.120  41.530  57.820  1.00  0.00           H
ATOM   4927  CG  MET A 890      37.000  39.410  57.410  1.00  0.00           C
ATOM   4928  HG1 MET A 890      36.070  39.330  56.800  1.00  0.00           H
ATOM   4929  HG2 MET A 890      37.030  38.470  58.000  1.00  0.00           H
ATOM   4930  SD  MET A 890      38.310  39.640  56.240  1.00  0.00           S
ATOM   4931  CE  MET A 890      38.030  38.080  55.300  1.00  0.00           C
ATOM   4932  HE1 MET A 890      37.740  37.270  56.000  1.00  0.00           H
ATOM   4933  HE2 MET A 890      38.930  37.930  54.680  1.00  0.00           H
ATOM   4934  HE3 MET A 890      37.210  38.200  54.560  1.00  0.00           H
ATOM   4935  C   MET A 890      35.540  41.710  60.210  1.00  0.00           C
ATOM   4936  O   MET A 890      35.700  41.460  61.380  1.00  0.00           O
ATOM   4937  N   LEU A 891      35.230  43.040  59.900  1.00  0.00           N
ATOM   4938  HN  LEU A 891      35.140  43.280  58.940  1.00  0.00           H
ATOM   4939  CA  LEU A 891      35.080  44.090  60.870  1.00  0.00           C
ATOM   4940  HA  LEU A 891      36.030  44.120  61.380  1.00  0.00           H
ATOM   4941  CB  LEU A 891      34.840  45.490  60.080  1.00  0.00           C
ATOM   4942  HB1 LEU A 891      33.870  45.460  59.530  1.00  0.00           H
ATOM   4943  HB2 LEU A 891      35.670  45.500  59.350  1.00  0.00           H
ATOM   4944  CG  LEU A 891      34.970  46.880  60.710  1.00  0.00           C
ATOM   4945  HG  LEU A 891      35.760  46.730  61.480  1.00  0.00           H
ATOM   4946  CD1 LEU A 891      35.400  47.790  59.630  1.00  0.00           C
ATOM   4947 HD11 LEU A 891      34.500  48.020  59.010  1.00  0.00           H
ATOM   4948 HD12 LEU A 891      36.170  47.340  58.990  1.00  0.00           H
ATOM   4949 HD13 LEU A 891      35.890  48.740  59.930  1.00  0.00           H
ATOM   4950  CD2 LEU A 891      33.730  47.310  61.490  1.00  0.00           C
ATOM   4951 HD21 LEU A 891      32.810  47.480  60.910  1.00  0.00           H
ATOM   4952 HD22 LEU A 891      34.070  48.280  61.890  1.00  0.00           H
ATOM   4953 HD23 LEU A 891      33.500  46.540  62.250  1.00  0.00           H
ATOM   4954  C   LEU A 891      33.960  43.790  61.870  1.00  0.00           C
ATOM   4955  O   LEU A 891      34.100  44.010  63.080  1.00  0.00           O
ATOM   4956  N   GLY A 892      32.770  43.390  61.390  1.00  0.00           N
ATOM   4957  HN  GLY A 892      32.630  43.290  60.420  1.00  0.00           H
ATOM   4958  CA  GLY A 892      31.720  42.850  62.260  1.00  0.00           C
ATOM   4959  HA1 GLY A 892      30.960  42.360  61.660  1.00  0.00           H
ATOM   4960  HA2 GLY A 892      31.250  43.600  62.870  1.00  0.00           H
ATOM   4961  C   GLY A 892      32.150  41.690  63.140  1.00  0.00           C
ATOM   4962  O   GLY A 892      31.710  41.790  64.260  1.00  0.00           O
ATOM   4963  N   VAL A 893      32.920  40.640  62.680  1.00  0.00           N
ATOM   4964  HN  VAL A 893      33.130  40.670  61.700  1.00  0.00           H
ATOM   4965  CA  VAL A 893      33.470  39.580  63.440  1.00  0.00           C
ATOM   4966  HA  VAL A 893      32.620  39.230  64.000  1.00  0.00           H
ATOM   4967  CB  VAL A 893      34.200  38.460  62.560  1.00  0.00           C
ATOM   4968  HB  VAL A 893      34.840  38.980  61.820  1.00  0.00           H
ATOM   4969  CG1 VAL A 893      35.150  37.480  63.290  1.00  0.00           C
ATOM   4970 HG11 VAL A 893      36.230  37.750  63.250  1.00  0.00           H
ATOM   4971 HG12 VAL A 893      35.090  36.520  62.750  1.00  0.00           H
ATOM   4972 HG13 VAL A 893      34.830  37.330  64.340  1.00  0.00           H
ATOM   4973  CG2 VAL A 893      33.120  37.650  61.820  1.00  0.00           C
ATOM   4974 HG21 VAL A 893      32.470  37.190  62.600  1.00  0.00           H
ATOM   4975 HG22 VAL A 893      33.600  36.940  61.120  1.00  0.00           H
ATOM   4976 HG23 VAL A 893      32.500  38.290  61.160  1.00  0.00           H
ATOM   4977  C   VAL A 893      34.420  40.190  64.510  1.00  0.00           C
ATOM   4978  O   VAL A 893      34.420  39.750  65.690  1.00  0.00           O
ATOM   4979  N   CYS A 894      35.330  41.130  64.110  1.00  0.00           N
ATOM   4980  HN  CYS A 894      35.370  41.290  63.130  1.00  0.00           H
ATOM   4981  CA  CYS A 894      36.270  41.820  64.970  1.00  0.00           C
ATOM   4982  HA  CYS A 894      36.930  41.090  65.420  1.00  0.00           H
ATOM   4983  CB  CYS A 894      37.170  42.760  64.160  1.00  0.00           C
ATOM   4984  HB1 CYS A 894      37.760  43.420  64.830  1.00  0.00           H
ATOM   4985  HB2 CYS A 894      36.630  43.480  63.510  1.00  0.00           H
ATOM   4986  SG  CYS A 894      38.340  41.730  63.220  1.00  0.00           S
ATOM   4987  HG1 CYS A 894      37.420  41.340  62.340  1.00  0.00           H
ATOM   4988  C   CYS A 894      35.570  42.540  66.050  1.00  0.00           C
ATOM   4989  O   CYS A 894      36.010  42.380  67.180  1.00  0.00           O
ATOM   4990  N   SER A 895      34.500  43.190  65.790  1.00  0.00           N
ATOM   4991  HN  SER A 895      34.350  43.500  64.850  1.00  0.00           H
ATOM   4992  CA  SER A 895      33.610  43.820  66.820  1.00  0.00           C
ATOM   4993  HA  SER A 895      34.210  44.580  67.310  1.00  0.00           H
ATOM   4994  CB  SER A 895      32.460  44.550  66.130  1.00  0.00           C
ATOM   4995  HB1 SER A 895      31.850  45.140  66.850  1.00  0.00           H
ATOM   4996  HB2 SER A 895      31.870  43.840  65.520  1.00  0.00           H
ATOM   4997  OG  SER A 895      33.030  45.540  65.300  1.00  0.00           O
ATOM   4998  HG1 SER A 895      33.430  45.060  64.570  1.00  0.00           H
ATOM   4999  C   SER A 895      33.100  42.980  67.870  1.00  0.00           C
ATOM   5000  O   SER A 895      33.070  43.480  69.030  1.00  0.00           O
ATOM   5001  N   VAL A 896      32.600  41.760  67.630  1.00  0.00           N
ATOM   5002  HN  VAL A 896      32.580  41.300  66.750  1.00  0.00           H
ATOM   5003  CA  VAL A 896      32.070  41.070  68.730  1.00  0.00           C
ATOM   5004  HA  VAL A 896      31.590  41.730  69.430  1.00  0.00           H
ATOM   5005  CB  VAL A 896      31.000  40.130  68.300  1.00  0.00           C
ATOM   5006  HB  VAL A 896      30.700  39.570  69.210  1.00  0.00           H
ATOM   5007  CG1 VAL A 896      29.800  40.970  67.920  1.00  0.00           C
ATOM   5008 HG11 VAL A 896      28.910  40.320  67.780  1.00  0.00           H
ATOM   5009 HG12 VAL A 896      29.980  41.490  66.960  1.00  0.00           H
ATOM   5010 HG13 VAL A 896      29.560  41.590  68.810  1.00  0.00           H
ATOM   5011  CG2 VAL A 896      31.510  39.130  67.170  1.00  0.00           C
ATOM   5012 HG21 VAL A 896      31.750  39.640  66.220  1.00  0.00           H
ATOM   5013 HG22 VAL A 896      30.760  38.320  67.070  1.00  0.00           H
ATOM   5014 HG23 VAL A 896      32.340  38.560  67.640  1.00  0.00           H
ATOM   5015  C   VAL A 896      33.170  40.300  69.520  1.00  0.00           C
ATOM   5016  O   VAL A 896      32.890  39.900  70.650  1.00  0.00           O
ATOM   5017  N   MET A 897      34.380  40.190  68.980  1.00  0.00           N
ATOM   5018  HN  MET A 897      34.480  40.380  68.020  1.00  0.00           H
ATOM   5019  CA  MET A 897      35.580  39.550  69.650  1.00  0.00           C
ATOM   5020  HA  MET A 897      35.260  38.850  70.410  1.00  0.00           H
ATOM   5021  CB  MET A 897      36.370  38.950  68.500  1.00  0.00           C
ATOM   5022  HB1 MET A 897      37.330  38.560  68.890  1.00  0.00           H
ATOM   5023  HB2 MET A 897      36.440  39.660  67.650  1.00  0.00           H
ATOM   5024  CG  MET A 897      35.550  37.840  67.940  1.00  0.00           C
ATOM   5025  HG1 MET A 897      34.670  38.170  67.350  1.00  0.00           H
ATOM   5026  HG2 MET A 897      35.280  37.200  68.810  1.00  0.00           H
ATOM   5027  SD  MET A 897      36.460  36.680  66.900  1.00  0.00           S
ATOM   5028  CE  MET A 897      35.390  35.280  67.020  1.00  0.00           C
ATOM   5029  HE1 MET A 897      35.670  34.740  67.940  1.00  0.00           H
ATOM   5030  HE2 MET A 897      35.490  34.530  66.220  1.00  0.00           H
ATOM   5031  HE3 MET A 897      34.340  35.670  67.000  1.00  0.00           H
ATOM   5032  C   MET A 897      36.540  40.520  70.350  1.00  0.00           C
ATOM   5033  O   MET A 897      37.340  40.160  71.240  1.00  0.00           O
ATOM   5034  N   GLY A 898      36.450  41.820  69.940  1.00  0.00           N
ATOM   5035  HN  GLY A 898      36.060  41.990  69.040  1.00  0.00           H
ATOM   5036  CA  GLY A 898      37.130  42.850  70.750  1.00  0.00           C
ATOM   5037  HA1 GLY A 898      37.640  42.520  71.640  1.00  0.00           H
ATOM   5038  HA2 GLY A 898      36.440  43.670  70.880  1.00  0.00           H
ATOM   5039  C   GLY A 898      38.230  43.440  69.940  1.00  0.00           C
ATOM   5040  O   GLY A 898      38.700  44.560  70.020  1.00  0.00           O
ATOM   5041  N   LEU A 899      38.610  42.640  68.870  1.00  0.00           N
ATOM   5042  HN  LEU A 899      38.180  41.740  68.790  1.00  0.00           H
ATOM   5043  CA  LEU A 899      39.770  42.770  68.010  1.00  0.00           C
ATOM   5044  HA  LEU A 899      40.650  42.650  68.630  1.00  0.00           H
ATOM   5045  CB  LEU A 899      39.830  41.660  66.900  1.00  0.00           C
ATOM   5046  HB1 LEU A 899      40.530  41.820  66.050  1.00  0.00           H
ATOM   5047  HB2 LEU A 899      38.850  41.740  66.380  1.00  0.00           H
ATOM   5048  CG  LEU A 899      40.050  40.230  67.470  1.00  0.00           C
ATOM   5049  HG  LEU A 899      39.500  40.150  68.420  1.00  0.00           H
ATOM   5050  CD1 LEU A 899      39.560  39.090  66.510  1.00  0.00           C
ATOM   5051 HD11 LEU A 899      40.180  39.160  65.600  1.00  0.00           H
ATOM   5052 HD12 LEU A 899      38.530  39.380  66.250  1.00  0.00           H
ATOM   5053 HD13 LEU A 899      39.640  38.070  66.950  1.00  0.00           H
ATOM   5054  CD2 LEU A 899      41.460  39.930  67.820  1.00  0.00           C
ATOM   5055 HD21 LEU A 899      42.100  39.810  66.910  1.00  0.00           H
ATOM   5056 HD22 LEU A 899      41.450  38.970  68.380  1.00  0.00           H
ATOM   5057 HD23 LEU A 899      41.830  40.660  68.550  1.00  0.00           H
ATOM   5058  C   LEU A 899      39.870  44.070  67.230  1.00  0.00           C
ATOM   5059  O   LEU A 899      38.810  44.600  66.850  1.00  0.00           O
ATOM   5060  N   PRO A 900      41.100  44.530  66.910  1.00  0.00           N
[truncated: 7,490,634 more chars]
